# Supplementary material for: In and Outs of Chuviridae Endogenous Viral Elements: Origin of a Potentially New Retrovirus and Signature of Ancient and Ongoing Arms Race in Mosquito Genomes
Source: Front Genet. 2020 Oct 22;11:542437. doi: 10.3389/fgene.2020.542437 (PMC7642597; doi:10.3389/fgene.2020.542437)
Supplement: Supplementary file 1 [file Data_Sheet_1.ZIP]

Archive with 89 entries (83 files):
- Supplementary_Material_Anakin_MS_v2/
- Supplementary_Material_Anakin_MS_v2/Supplementary_Material_1.xlsx
- Supplementary_Material_Anakin_MS_v2/Supplementary_Material_10.xlsx
- Supplementary_Material_Anakin_MS_v2/Supplementary_Material_11.pdf
- Supplementary_Material_Anakin_MS_v2/Supplementary_Material_14.xlsx
- Supplementary_Material_Anakin_MS_v2/Supplementary_Material_2.txt
- Supplementary_Material_Anakin_MS_v2/Supplementary_Material_4.xlsx
- Supplementary_Material_Anakin_MS_v2/Supplementary_Material_5.xlsx
- Supplementary_Material_Anakin_MS_v2/Supplementary_Material_6.xlsx
- Supplementary_Material_Anakin_MS_v2/Supplementary_Material_7.xlsx
- Supplementary_Material_Anakin_MS_v2/Supplementary_Material_8.xlsx
- Supplementary_Material_Anakin_MS_v2/Supplementary_Material_3.xlsx
- Supplementary_Material_Anakin_MS_v2/Supplementary_Material_12/
- Supplementary_Material_Anakin_MS_v2/Supplementary_Material_12/AAeliv_06_primers_Aae1471_6Rsequenced.fasta
- Supplementary_Material_Anakin_MS_v2/Supplementary_Material_12/AAeliv_06_primers_AaeIns_6Rsequenced.fasta
- Supplementary_Material_Anakin_MS_v2/Supplementary_Material_12/AAlFosh_15_primers_AalIns_15Lsequenced.fasta
- Supplementary_Material_Anakin_MS_v2/Supplementary_Material_12/AAlFosh_15_primers_AalJB_15Lsequenced.fasta
- Supplementary_Material_Anakin_MS_v2/Supplementary_Material_12/AAlFosh_15_primers_Aalc636_15Lsequenced.fasta
- Supplementary_Material_Anakin_MS_v2/Supplementary_Material_12/AAlFosh_15_primers_Alzoo_15Lsequenced.fasta
- Supplementary_Material_Anakin_MS_v2/Supplementary_Material_12/AAlFosh_19_primer_AalbIns_19Lsequenced.fasta
- Supplementary_Material_Anakin_MS_v2/Supplementary_Material_12/AAlFosh_19_primer_AalbJB_19Lsequenced.fasta
- Supplementary_Material_Anakin_MS_v2/Supplementary_Material_12/AAlFosh_19_primer_Aalzoo_19Lsequenced.fasta
- Supplementary_Material_Anakin_MS_v2/Supplementary_Material_12/AalbIns_19R_inespecific.fasta
- Supplementary_Material_Anakin_MS_v2/Supplementary_Material_12/AalbJB_19R_inespecific.fasta
- Supplementary_Material_Anakin_MS_v2/Supplementary_Material_12/AalbZoo_19R_inespecific.fasta
- Supplementary_Material_Anakin_MS_v2/Supplementary_Material_12/Aeg1471_06L_inespecific.fasta
- Supplementary_Material_Anakin_MS_v2/Supplementary_Material_12/AegAag2_12_primers_Aae1471_12Lsequenced.fasta
- Supplementary_Material_Anakin_MS_v2/Supplementary_Material_12/AegAag2_12_primers_Aae1471_12Rsequenced.fasta
- Supplementary_Material_Anakin_MS_v2/Supplementary_Material_12/AegAag2_12_primers_AaeIns_12Lsequenced.fasta
- Supplementary_Material_Anakin_MS_v2/Supplementary_Material_12/AegAag2_12_primers_AaeIns_12Rsequenced.fasta
- Supplementary_Material_Anakin_MS_v2/Supplementary_Material_12/AegIns_06L_inespecific.fasta
- Supplementary_Material_Anakin_MS_v2/Supplementary_Material_12/CQuJoh_01_primers_Cxqui1304_01Rsequenced.fasta
- Supplementary_Material_Anakin_MS_v2/Supplementary_Material_12/CQuJoh_01_primers_Cxqui1331_01Rsequenced.fasta
- Supplementary_Material_Anakin_MS_v2/Supplementary_Material_12/CQuJoh_01_primers_CxquiIns_01Rsequenced.fasta
- Supplementary_Material_Anakin_MS_v2/Supplementary_Material_12/CxquiIns_01L_inespecific.fasta
- Supplementary_Material_Anakin_MS_v2/Supplementary_Material_12/regions_sequenced.xlsx
- Supplementary_Material_Anakin_MS_v2/Supplementary_Material_13/
- Supplementary_Material_Anakin_MS_v2/Supplementary_Material_13/AAlFosh.xls
- Supplementary_Material_Anakin_MS_v2/Supplementary_Material_13/AAlc636.xls
- Supplementary_Material_Anakin_MS_v2/Supplementary_Material_13/AaeAag2.xls
- Supplementary_Material_Anakin_MS_v2/Supplementary_Material_13/Aeliv.xls
- Supplementary_Material_Anakin_MS_v2/Supplementary_Material_13/AnDirWR.xls
- Supplementary_Material_Anakin_MS_v2/Supplementary_Material_13/AnFunF.xls
- Supplementary_Material_Anakin_MS_v2/Supplementary_Material_13/AnGamS.xls
- Supplementary_Material_Anakin_MS_v2/Supplementary_Material_13/AnMacBtQ1.xls
- Supplementary_Material_Anakin_MS_v2/Supplementary_Material_13/AnMerMA.xls
- Supplementary_Material_Anakin_MS_v2/Supplementary_Material_13/AnMin.xls
- Supplementary_Material_Anakin_MS_v2/Supplementary_Material_13/AnSinSIN.xls
- Supplementary_Material_Anakin_MS_v2/Supplementary_Material_13/AnSteIN.xls
- Supplementary_Material_Anakin_MS_v2/Supplementary_Material_13/AnSteSD.xls
- Supplementary_Material_Anakin_MS_v2/Supplementary_Material_13/CQuJoh.xls
- Supplementary_Material_Anakin_MS_v2/Supplementary_Material_13/summary_table.ods
- Supplementary_Material_Anakin_MS_v2/Supplementary_Material_13/aligments/
- Supplementary_Material_Anakin_MS_v2/Supplementary_Material_13/aligments/AalC636.names.faa.algn-gb.faa
- Supplementary_Material_Anakin_MS_v2/Supplementary_Material_13/aligments/AalFosh.names.faa.algn-gb.faa
- Supplementary_Material_Anakin_MS_v2/Supplementary_Material_13/aligments/AeAag2.names.faa.algn-gb.faa
- Supplementary_Material_Anakin_MS_v2/Supplementary_Material_13/aligments/Aeliv.names.faa.algn-gb.faa
- Supplementary_Material_Anakin_MS_v2/Supplementary_Material_13/aligments/AnDirWR.names.faa.algn-gb.faa
- Supplementary_Material_Anakin_MS_v2/Supplementary_Material_13/aligments/AnFunF.names.faa.algn-gb.faa
- Supplementary_Material_Anakin_MS_v2/Supplementary_Material_13/aligments/AnGamS.names.faa.algn-gb.faa
- Supplementary_Material_Anakin_MS_v2/Supplementary_Material_13/aligments/AnMacBtQ1.names.faa.algn-gb.faa
- Supplementary_Material_Anakin_MS_v2/Supplementary_Material_13/aligments/AnMerMA.names.faa.algn-gb.faa
- Supplementary_Material_Anakin_MS_v2/Supplementary_Material_13/aligments/AnMin.names.faa.algn-gb.faa
- Supplementary_Material_Anakin_MS_v2/Supplementary_Material_13/aligments/AnSinSIN.names.faa.algn-gb.faa
- Supplementary_Material_Anakin_MS_v2/Supplementary_Material_13/aligments/AnSteIN.names.faa.algn-gb.faa
- Supplementary_Material_Anakin_MS_v2/Supplementary_Material_13/aligments/AnSteSD.names.faa.algn-gb.faa
- Supplementary_Material_Anakin_MS_v2/Supplementary_Material_13/aligments/CQuJoh.names.faa.algn-gb.faa
- Supplementary_Material_Anakin_MS_v2/Supplementary_Material_9/
- Supplementary_Material_Anakin_MS_v2/Supplementary_Material_9/AAeBV_JXPU01223002_1_66_2032_MC.B99990003.pdb
- Supplementary_Material_Anakin_MS_v2/Supplementary_Material_9/AAlC636_MAF02001710_1_1502694_1504337_MC.B99990001.pdb
- Supplementary_Material_Anakin_MS_v2/Supplementary_Material_9/AAlC636_MNAF02000166_1_145823_147295_MC.B99990003.pdb
- Supplementary_Material_Anakin_MS_v2/Supplementary_Material_9/AAlC636_MNAF02000291_1_1182936_1181191_MC.B99990001.pdb
- Supplementary_Material_Anakin_MS_v2/Supplementary_Material_9/AAlC636_MNAF02000558_1_657271_656906_MC.B99990001.pdb
- Supplementary_Material_Anakin_MS_v2/Supplementary_Material_9/AAlFosh_JXUM01S002813_123759_125183_MC.B99990003.pdb
- Supplementary_Material_Anakin_MS_v2/Supplementary_Material_9/AAlFosh_JXUM01S011498_20698_21255_MC.B99990002.pdb
- Supplementary_Material_Anakin_MS_v2/Supplementary_Material_9/AegAag2_ctg_1925_90833_92688_MC.B99990003.pdb
- Supplementary_Material_Anakin_MS_v2/Supplementary_Material_9/AegAag2_ctg_948_96512_97888_MC.B99990004.pdb
- Supplementary_Material_Anakin_MS_v2/Supplementary_Material_9/AnEpiE_KB670167_662_1045_MC.B99990005.pdb
- Supplementary_Material_Anakin_MS_v2/Supplementary_Material_9/AnGamPim_LCWJ01005811_1_1029608_1031407_MC.B99990004.pdb
- Supplementary_Material_Anakin_MS_v2/Supplementary_Material_9/AnMacBtQ1_KZ061802_1_328294_329622_MC.B99990005.pdb
- Supplementary_Material_Anakin_MS_v2/Supplementary_Material_9/BEL-199_MC.B99990005.pdb
- Supplementary_Material_Anakin_MS_v2/Supplementary_Material_9/CQuJoh_supercont3_115_915756_917654_MC.B99990004.pdb
- Supplementary_Material_Anakin_MS_v2/Supplementary_Material_9/CQuJoh_supercont3_170_68751_64226_MC.B99990004.pdb
- Supplementary_Material_Anakin_MS_v2/Supplementary_Material_9/CQuJoh_supercont3_773_104942_105925_MC.B99990002.pdb
- Supplementary_Material_Anakin_MS_v2/Supplementary_Material_9/Mos8Chu0_MC.B99990003.pdb
- Supplementary_Material_Anakin_MS_v2/Supplementary_Material_9/Wuhan_Mosquito_virus_8_B99990005.pdb
- Supplementary_Material_Anakin_MS_v2/Supplementary_Material_15/
- Supplementary_Material_Anakin_MS_v2/Supplementary_Material_15/Glyco_eve_nucl_seq.fasta
- Supplementary_Material_Anakin_MS_v2/Supplementary_Material_15/Glyco_eve_nucl_seqfl.fasta
