# Supplementary material for: In and Outs of Chuviridae Endogenous Viral Elements: Origin of a Potentially New Retrovirus and Signature of Ancient and Ongoing Arms Race in Mosquito Genomes
Source: Front Genet. 2020 Oct 22;11:542437. doi: 10.3389/fgene.2020.542437 (PMC7642597; doi:10.3389/fgene.2020.542437)
Supplement: Supplementary file 1 [file Data_Sheet_1.ZIP › Supplementary_Material_Anakin_MS_v2/Supplementary_Material_1.xlsx]

## Sheet: Supplementary_1
Table S1: Mosquito genomes features
Assembly	Code*	Genome length	Nº. of Scaffolds	N50
Aedes aegypti AaegL3	Aae_liv	1311011677	4757	1547048
Aedes aegypti Aag2	Aae_Aag2	1720000000	3752	1400000
Aedes aegypti BV	Aae_BV	744596036	223039	4251
Aedes albopictus Rimini	Aal_Rim	1341044778	3342920	397
Aedes albopictus Foshan	Aal_Fosh	1923476627	154782	201017
Aedes albopictus C636	Aal_C636	2247289552	2434	3303944
Culex quinquefasciatus	CQui_Joh	579057705	3172	486756
Anopheles albimanus	An_al_ST	173339240	236	9735467
Anopheles arabiensis	An_ar_Don	246567867	1214	5604218
Anopheles atroparvus	An_atr_EB	224290125	1371	9206694
Anopheles christyi	An_chr_AC	172658580	30369	9057
Anopheles coluzzi	An_col_Ma	224455335	10521	10521
Anopheles culicifacies	An_cul_A	202998806	16162	22320
Anopheles darlingi	An_dar_Co	136935538	2221	115072
Anopheles dirus	An_dir_WR	216307690	1266	6906475
Anopheles epiroticus	An_epi_E	223486714	2673	366526
Anopheles farauti	An_far_F	183103254	310	12895223
Anopheles funestus	An_fun_F	225223604	1392	671960
Anopheles gambie PEST	An_gam_PE	273109044	8	49 364 325
Anopheles gambie Pimpirena	An_gam_Pim	293748066	8000	101465
Anopheles gambie S	An_gam_S	236403076	13042	3800922
Anopheles gambie BV	An_gam_BV	220394761	54385	6406
Anopheles koliensis	An_kol_AK	151110088	41925	4659
Anopheles maculatus m3	An_mac	141894015	47797	3841
Anopheles maculatus BtQ1	An_mac_BtQ1	462688933	50590	198528
Anopheles melas	An_mel_CM	224162116	20229	18103
Anopheles merus	An_mer_MA	288048996	2027	1489982
Anopheles minimus	An_min	201793324	678	10313149
Anopheles nili	An_nil_Din	98320046	51048	2577
Anopheles punctulatus	An_pun_AP	146157495	20774	10256
Anopheles quadriannulatus	An_qua	283828998	2823	1641272
Anopheles sinensis SINENSIS	An_sin_SIN	375763635	10448	579086
Anopheles sinensis china	An_sin_CH	220777669	9592	814231
Anopheles stephensi Indian	An_ste_IN	221324304	23371	1591355
Anopheles stephensi SDA	An_ste_SD	225369006	1100	837295
Anopheles cracens	An_cra	326465827	34365	153896
Anopheles aquasalis	An_aqu	162944031	16504	53365
* Used as tag in this work
