# Supplementary material for: In and Outs of Chuviridae Endogenous Viral Elements: Origin of a Potentially New Retrovirus and Signature of Ancient and Ongoing Arms Race in Mosquito Genomes
Source: Front Genet. 2020 Oct 22;11:542437. doi: 10.3389/fgene.2020.542437 (PMC7642597; doi:10.3389/fgene.2020.542437)
Supplement: Supplementary file 1 [file Data_Sheet_1.ZIP › Supplementary_Material_Anakin_MS_v2/Supplementary_Material_10.xlsx]

## Sheet: Supplemetary_8
Protein	Model	Template	Core	Allow	Gener	Disall
AAeBV_JXPU01223002_1_66_2032	3	6ESC	84.2	2019-08-12	2019-03-02	0.7
AAlC636_MNAF02000166_1_145823_147295	3	6ESC	83.7	2019-05-13	2019-02-02	0.6
AAlC636_MNAF02000558_1_657271_656906	1	6ESC	85.6	12.0	2019-01-02	0.3
AAlFosh_JXUM01S002813_123759_125183	3	6ESC	85.9	2019-05-11	2019-02-02	0.5
AegAag2_ctg_948_96512_97888	4	6ESC	82.3	2019-02-14	2019-06-02	0.9
AegAag2_ctg_1925_90833_92688	3	6ESC	85.1	2019-03-12	2019-07-01	0.8
AnEpiE_KB670167_662_1045	5	6ESC	84.6	2019-02-12	2019-09-02	0.3
CQuJoh_supercont3_170_68751_64226	4	6ESC	85.3	2019-07-11	2019-01-02	0.9
CQuJoh_supercont3_773_104942_105925	2	6ESC	83.2	2019-06-13	2019-05-02	0.7
Mos8Chu0	3	6ESC	83.2	2019-08-13	2019-02-02	0.8
AAlC636_MAF02001710_1_1502694_1504337	1	6ESC	87.1	2019-09-10	2019-01-01	0.9
AAlC636_MNAF02000291_1_1182936_1181191	1	6ESC	86.4	2019-09-10	2019-09-01	0.8
AnGamPim_LCWJ01005811_1_1029608_1031407	4	6ESC	85.4	11.0	2019-09-02	0.7
AnMacBtQ1_KZ061802_1_328294_329622	5	6ESC	83.1	13.0	2019-08-02	2019-01-01
BEL-199	5	5V2S	86.7	2019-04-11	2019-04-01	0.5
CQuJoh_supercont3_115_915756_917654	4	6BM8	87.0	11.0	2019-04-01	0.6
AAlFosh_JXUM01S011498_20698_21255	2	5V2S	88.3	2019-03-09	2019-06-01	0.8
Wuhan Mosquito Virus 8	5	3NW8	83.2	2019-06-12	2019-09-02	2019-03-01
