# Supplementary material for: In and Outs of Chuviridae Endogenous Viral Elements: Origin of a Potentially New Retrovirus and Signature of Ancient and Ongoing Arms Race in Mosquito Genomes
Source: Front Genet. 2020 Oct 22;11:542437. doi: 10.3389/fgene.2020.542437 (PMC7642597; doi:10.3389/fgene.2020.542437)
Supplement: Supplementary file 1 [file Data_Sheet_1.ZIP › Supplementary_Material_Anakin_MS_v2/Supplementary_Material_14.xlsx]

## Sheet: Supplementary_10
qseqid	sseqid	pident	length	mismatch	gapopen	qstart	qend	sstart	send	evalue	bitscore
KT966481.1	AAlC636_MNAF02000121.1_524224_523521	100.0	810	0	0	1	810	7478	8287	0.0	1496.0
KT966484.1	AAlC636_MNAF02001050.1_914860_913565	99.08	2597	22	2	3	2598	10885	13480	0.0	4662.0
KT966486.1	AAlC636_MNAF02001766.1_2226634_2224811	99.45	2185	11	1	1	2184	11040	13224	0.0	3967.0
KT966490.1	AAlC636_MNAF02001766.1_2226634_2224811	99.24	1314	10	0	8	1321	11358	12671	0.0	2372.0
MF344589.1	AAlC636_MNAF02000165.1_91099_90398	100.0	705	0	0	1	705	7855	8559	0.0	1303.0
MF344590.1	AAlC636_MNAF02000165.1_91099_90398	99.56	1354	4	2	1	1353	7252	8604	0.0	2466.0
