# Supplementary material for: In and Outs of Chuviridae Endogenous Viral Elements: Origin of a Potentially New Retrovirus and Signature of Ancient and Ongoing Arms Race in Mosquito Genomes
Source: Front Genet. 2020 Oct 22;11:542437. doi: 10.3389/fgene.2020.542437 (PMC7642597; doi:10.3389/fgene.2020.542437)
Supplement: Supplementary file 1 [file Data_Sheet_1.ZIP › Supplementary_Material_Anakin_MS_v2/Supplementary_Material_2.txt]

$ for i in `cat mosquito.genomes.lst`;do tblastx -db $i -query chuvirus_genomes.fasta -out $i.tblastx -outfmt 6 -num_threads 8 -max_target_seqs 1 -max_hsps 5 -evalue 0.01;done
$ awk '{print $2,$2,$9,$10,$4,$1}' mosquito_genome.tblastx > mosquito_genome.tblastx.pba # format to ExtractSubSeq.py
$ python ExtractSubSeq.py mosquito_genome.tblastx.pba
$ tblastx -db mosquito_genome -query mosquito_genome.tblastx.pba.seq -out mosquito_genome.tblastx.pba.seq.variants -outfmt 6 -evalue 0.01
$ blastn -db mosquito_genomes -query EVEs_LIT.fasta -out mosquito_genomes.lit -outfmt 6 -evalue 0.01 -num_threads 2
$ cd-hit-est -i all_putative_eves.fasta -o all_putative_eves.seqfl.fasta.cd -c 1 -d 200 -T 8 -M 40000
$ blastx -db all_nr_vir_annot.faa -query all_putative_eves.fasta.cd -out all_putative_eves.fasta.cd.blastx -outfmt 6 -evalue 0.01 -num_threads 16
$ awk '{if (++count[$1] <= 5) print $0}' all_putative_eves.fasta.cd.blastx > all_putative_eves.fasta.cd.blastx.5match
$ count_vir.pl  all_putative_eves.fasta.cd.blastx.5match > eves_chuvirus.lst
## count_vir.pl script:
#!/usr/bin/perl

use strict;
use warnings;

my %filter = ();
while (<>){
    my( $subject, $query ) = split ",";
    if( $query =~ /^VIR/ ){ $filter{$subject}++; }
}

foreach my $key ( keys %filter ){
    if( $filter{$key} > 2 ){ print "$key\n" };
}
$ blastx -db chuvirus_proteins.fasta -query eves_chuvirus.seq.fasta -out eves_chuvirus.seq.fasta.blastx -outfmt 6 -evalue 0.01 -num_threads 8
$ getorf -sequence chuviridae.glyco.seq.fasta -out chuviridae.glyco.seq.fasta.ORF -find 1
$ blastn -db bel_elements_database.fasta -query chuviridae.glyco.seqfl.fasta -out chuviridae.glyco.seqfl.fasta.blastn -outfmt 6 -evalue 0.01 -num_threads 8 -word_size 7
$ getorf -sequence chuviridae.glyco.seqfl.fasta.bel -outseq chuviridae.glyco.seqfl.fasta.bel.orf -find 1 -minsize 300
$ for i in `cat genomes.lst`;do blastn -db $i -query bel_withou_glyco.faa -out $i.bel -outfmt 6 -word_size 7 -evalue 0.01 -num_threads 16
$ for i in `cat bel.lst`;do awk '{if($3 >= 80 && $4 >= 500) print $0}' $i > $i.filtred;done
$ blastx -db glyco_eves.fasta -query bels_mosquitos.fasta -out bels_mosquitos.fasta.blastx -outfmt 6 -evalue 0.01 -num_threads 16
$ getorf -sequence bels_mosquitos.fasta -outseq bels_mosquitos.fasta.orf -find 1 -reverse N -minsize 300
$ ./ltr_finder Glyco_eve_nucl_seqfl.fasta.true.bel -w 1 > Glyco_eve_nucl_seqfl.fasta.true.bel.LTR
## Alignment parameters
E-INS-i (Very slow; recommended for <200 sequences with multiple conserved domains and long gaps)
Leave gappy regions (Not recommended for >∼1,000 sequences)
Scoring matrix for amino acid sequences: BLOSUM45 
## Gblocks parameters
1. Minimum Number Of Sequences For A Conserved Position: . 208
2. Minimum Number Of Sequences For A Flank Position: ..... 208
3. Maximum Number Of Contiguous Nonconserved Positions: .. 15
4. Minimum Length Of A Block: ............................ 2
5. Allowed Gap Positions: ................................ With Half
## MrBayes parameters
bbegin mrbayes;
        prset aamodelpr=fixed(wag); #or prset aamodelpr=fixed(vt) for BELs phylogeny
        lset rates=gamma; 
        mcmc ngen=1000000 nruns=3;
        sump burnin=0.30;
        sumt burnin=0.30;
end;
