# Supplementary material for: In and Outs of Chuviridae Endogenous Viral Elements: Origin of a Potentially New Retrovirus and Signature of Ancient and Ongoing Arms Race in Mosquito Genomes
Source: Front Genet. 2020 Oct 22;11:542437. doi: 10.3389/fgene.2020.542437 (PMC7642597; doi:10.3389/fgene.2020.542437)
Supplement: Supplementary file 1 [file Data_Sheet_1.ZIP › Supplementary_Material_Anakin_MS_v2/Supplementary_Material_4.xlsx]

## Sheet: Sheet1
	AegAag2_ctg_1287_45397_46773	AegAag2_ctg_538_364342_365718	AegAag2_ctg_673_491281_489905	AegAag2_ctg_948_96512_97888	AegAag2_ctg_1016_198420_199796	AegAag2_ctg_1849_112333_114179	AegAag2_ctg_629_359737_361113	AAeliv_supercont1.790_359907_357941	AegAag2_ctg_603_482580_481204	AAlC636_MAF02001710.1_1502694_1504337	AAlC636_MNAF02000166.1_145823_147295	AAlC636_MNAF02001000.1_2290195_2291985	AAlC636_MNAF02001883.1_1995611_1997401	AAlC636_MNAF02000291.1_1182936_1181191	AAlC636_MNAF02001766.1_2226634_2224811	AAlC636_MNAF02001825.1_1711172_1709937	CQuJoh_supercont3.170_68751_64226	AAlFosh_JXUM01S011498_20698_21255	AAlC636_MNAF02001553.1_1663021_1664247	AegAag2_ctg_1569_134285_132496	AnGamPim_LCWJ01005811.1_1029608_1031407	AnMacBtQ1_KZ061802.1_328294_329622	CQuJoh_supercont3.115_915756_917654
AegAag2_ctg_1287_45397_46773	100%	94%	100%	100%	100%	100%	100%	100%	99%	89%	56%	56%	56%	53%	55%	56%	56%	56%	56%	56%	53%	52%	54%
AegAag2_ctg_538_364342_365718	100%	100%	100%	100%	100%	100%	100%	100%	99%	90%	58%	58%	58%	56%	58%	59%	59%	58%	58%	59%	55%	55%	56%
AegAag2_ctg_673_491281_489905	100%	94%	100%	100%	100%	100%	100%	100%	99%	89%	56%	56%	56%	53%	55%	56%	56%	56%	56%	56%	53%	52%	54%
AegAag2_ctg_948_96512_97888	100%	94%	100%	100%	100%	100%	100%	100%	99%	88%	56%	56%	56%	53%	55%	56%	56%	56%	56%	56%	53%	52%	54%
AegAag2_ctg_1016_198420_199796	97%	91%	97%	97%	100%	100%	97%	100%	99%	88%	55%	55%	55%	51%	54%	54%	54%	55%	54%	55%	51%	51%	52%
AegAag2_ctg_1849_112333_114179	97%	91%	97%	97%	100%	100%	97%	100%	99%	88%	55%	55%	55%	51%	54%	54%	54%	55%	54%	55%	51%	51%	52%
AegAag2_ctg_629_359737_361113	100%	94%	100%	100%	100%	100%	100%	100%	99%	88%	56%	56%	56%	53%	55%	56%	56%	56%	56%	56%	53%	52%	54%
AAeliv_supercont1.790_359907_357941	96%	91%	96%	96%	100%	100%	96%	100%	99%	87%	55%	55%	55%	51%	54%	54%	54%	54%	54%	55%	51%	51%	52%
AegAag2_ctg_603_482580_481204	94%	89%	94%	94%	97%	97%	94%	97%	100%	86%	54%	54%	54%	50%	53%	53%	53%	53%	53%	54%	50%	50%	51%
AAlC636_MAF02001710.1_1502694_1504337	86%	82%	86%	86%	88%	88%	86%	88%	88%	100%	55%	55%	55%	51%	54%	55%	54%	54%	54%	56%	51%	52%	54%
AAlC636_MNAF02000166.1_145823_147295	57%	56%	57%	57%	58%	58%	57%	58%	59%	58%	100%	100%	99%	62%	67%	65%	56%	56%	56%	57%	53%	53%	55%
AAlC636_MNAF02001000.1_2290195_2291985	57%	56%	57%	57%	58%	58%	57%	58%	59%	58%	100%	100%	100%	62%	67%	65%	56%	56%	56%	57%	53%	53%	55%
AAlC636_MNAF02001883.1_1995611_1997401	57%	56%	57%	57%	58%	58%	57%	58%	59%	58%	100%	100%	100%	63%	67%	65%	56%	56%	56%	57%	53%	54%	55%
AAlC636_MNAF02000291.1_1182936_1181191	60%	60%	60%	60%	60%	60%	60%	60%	60%	60%	69%	70%	70%	100%	99%	71%	60%	59%	59%	58%	56%	56%	57%
AAlC636_MNAF02001766.1_2226634_2224811	56%	56%	56%	56%	57%	57%	56%	57%	57%	57%	67%	67%	67%	89%	100%	67%	56%	55%	55%	55%	52%	53%	53%
AAlC636_MNAF02001825.1_1711172_1709937	59%	58%	59%	59%	59%	59%	59%	59%	59%	59%	67%	67%	67%	66%	69%	100%	59%	59%	59%	56%	57%	54%	56%
CQuJoh_supercont3.170_68751_64226	58%	57%	58%	58%	58%	58%	58%	58%	58%	57%	57%	57%	57%	54%	57%	59%	100%	56%	56%	56%	55%	53%	56%
AAlFosh_JXUM01S011498_20698_21255	58%	57%	58%	58%	58%	58%	58%	58%	58%	58%	57%	57%	57%	54%	56%	58%	56%	100%	100%	79%	69%	67%	58%
AAlC636_MNAF02001553.1_1663021_1664247	58%	57%	58%	58%	58%	58%	58%	58%	58%	58%	57%	57%	57%	54%	56%	58%	56%	100%	100%	79%	70%	67%	58%
AegAag2_ctg_1569_134285_132496	56%	55%	56%	56%	57%	57%	56%	56%	57%	57%	55%	55%	55%	51%	53%	53%	54%	76%	76%	100%	66%	65%	53%
AnGamPim_LCWJ01005811.1_1029608_1031407	55%	54%	55%	55%	55%	55%	55%	54%	55%	54%	54%	54%	54%	51%	53%	56%	56%	70%	70%	69%	100%	65%	54%
AnMacBtQ1_KZ061802.1_328294_329622	50%	49%	50%	50%	50%	50%	50%	50%	51%	50%	50%	50%	50%	47%	49%	49%	48%	61%	61%	62%	59%	100%	48%
CQuJoh_supercont3.115_915756_917654	54%	52%	54%	54%	54%	54%	54%	54%	54%	55%	54%	54%	54%	50%	52%	53%	54%	56%	56%	53%	51%	51%	100%
