# Supplementary material for: In and Outs of Chuviridae Endogenous Viral Elements: Origin of a Potentially New Retrovirus and Signature of Ancient and Ongoing Arms Race in Mosquito Genomes
Source: Front Genet. 2020 Oct 22;11:542437. doi: 10.3389/fgene.2020.542437 (PMC7642597; doi:10.3389/fgene.2020.542437)
Supplement: Supplementary file 1 [file Data_Sheet_1.ZIP › Supplementary_Material_Anakin_MS_v2/Supplementary_Material_5.xlsx]

## Sheet: Sheet1
Table S3: Mean LTR lengths
Genome*	Mean LTR length	SD
Aae_Aag2	1024.75	505.442
Aae_liv	603	-
Aal_C636	690.619	473.419
Aal_Fosh	829.5	724.784
An_gam_Pim	821	-
An_mac_BtQ1	1054	-
CQui_Joh	638.143	202.992
* Genomes where solo-LTRs are identified
