# Supplementary material for: In and Outs of Chuviridae Endogenous Viral Elements: Origin of a Potentially New Retrovirus and Signature of Ancient and Ongoing Arms Race in Mosquito Genomes
Source: Front Genet. 2020 Oct 22;11:542437. doi: 10.3389/fgene.2020.542437 (PMC7642597; doi:10.3389/fgene.2020.542437)
Supplement: Supplementary file 1 [file Data_Sheet_1.ZIP › Supplementary_Material_Anakin_MS_v2/Supplementary_Material_6.xlsx]

## Sheet: sheet
Table S4: BEL-Pao elements identified
Sequence	New_name	Domains	LTR_pos	LTR_identity
VBCQuJoh_supercont3.964p0_89079_95215	BEL_CQuJoh_15	LTR-GAG-PR-RT-RH-INT-LTR	2933:10752	1
VBCQuJoh_supercont3.789p0_34419_39705	BEL_CQuJoh_14	LTR-GAG-PR-RT-RH-INT-LTR
VBCQuJoh_supercont3.612p0_66060_72924	BEL_CQuJoh_13	LTR-GAG-PR-RT-RH-LTR	3365:11499	1
VBCQuJoh_supercont3.53p0_1102716_1103435	BEL_CQuJoh_12	GAG-RT-RH-INT
VBCQuJoh_supercont3.529p0_43215_48570	BEL_CQuJoh_11	LTR-GAG-PR-RT-RH-INT-LTR	2918:10137	1
VBCQuJoh_supercont3.496p0_231973_237328	BEL_CQuJoh_10	LTR-GAG-PR-RT-RH-INT-LTR
VBCQuJoh_supercont3.449p0_284518_289998	BEL_CQuJoh_09	LTR-GAG-RT-RH-INT-LTR	3016:10264	0.995
VBCQuJoh_supercont3.443p0_74592_80077	BEL_CQuJoh_08	LTR-GAG-PR-RT-RH-INT-LTR	3018:10262	0.99
VBCQuJoh_supercont3.433p0_338529_344008	BEL_CQuJoh_07	LTR-GAG-PR-RT-RH-INT-LTR	3019:10254	1
VBCQuJoh_supercont3.37p0_176816_177346	BEL_CQuJoh_06	GAG-PR-RT-RH-INT
VBCQuJoh_supercont3.2553p0_671_12821	BEL_CQuJoh_05	GAG-PR-RT-RH-INT
VBCQuJoh_supercont3.224p0_580100_583588	BEL_CQuJoh_04	LTR-GAG-PR-RT-RH-LTR	815:8023	1
VBCQuJoh_supercont3.2072p0_15984_21676	BEL_CQuJoh_03	LTR-GAG-PR-RT-RH-INT-LTR
VBCQuJoh_supercont3.1454p0_20930_28324	BEL_CQuJoh_02	LTR-GAG-PR-RT-RH-INT-LTR	3607:11787	1
VBCQuJoh_supercont3.1027p0_81877_86859	BEL_CQuJoh_01	LTR-GAG-PR-RT-RH-INT-LTR	2432:12356	1
VBAnSteSD_KB664786p0_29639_30748	Pao_AnSteSD_01	GAG-RT-RH-INT
VBAnSteIN_scaffold_00029p0_723104_723805	BEL_AnSteIN_02	GAG-RT-RH-INT
VBAnSteIN_scaffold_00167p0_23192_24301	Pao_AnSteIN_01	GAG-RT-RH-INT
VBAnMerMA_KI915327p0_116670_117592	Pao_AnMerMA_01	RT-RH
Aeg_aag2_ctg_99p1_1669931_1675356	BEL_AegAag2_50	LTR-GAG-PR-RT-RH-INT-LTR	1936:10163	0.999
Aeg_aag2_ctg_968p0_235600_240767	BEL_AegAag2_49	LTR-GAG-PR-RT-RH-INT-LTR	2136:10228	0.999
Aeg_aag2_ctg_86p0_1363841_1364563	Pao_AegAag2_48	GAG-RT-RH-INT
Aeg_aag2_ctg_831p0_86095_90607	Pao_AegAag2_47	GAG-RT-RH-INT
Aeg_aag2_ctg_827p0_445134_451368	Pao_AegAag2_46	LTR-RT-RH-INT-LTR	3059:11064	0.995
Aeg_aag2_ctg_80p0_2082834_2083199	BEL_AegAag2_45	GAG-PR-RT-RH-INT
Aeg_aag2_ctg_760p0_485246_488664	Pao_AegAag2_44	RT-RH
Aeg_aag2_ctg_733p0_212707_218115	Pao_AegAag2_43	GAG-RT-RH-INT
Aeg_aag2_ctg_704p0_16831_19778	Pao_AegAag2_42	LTR-RT-RH-INT-LTR	2412:8243	0.983
Aeg_aag2_ctg_675p1_808230_808679	BEL_AegAag2_41	GAG-PR-RT-RH-INT
Aeg_aag2_ctg_663p2_722786_723364	BEL_AegAag2_40	GAG-PR-RT-RH-INT
Aeg_aag2_ctg_632p0_475346_481044	Pao_AegAag2_39	LTR-GAG-RT-RH-INT-LTR	-
Aeg_aag2_ctg_54p0_1332164_1337462	Pao_AegAag2_38	LTR-RT-RH-LTR	2779:10174	0.991
Aeg_aag2_ctg_521p0_366835_371485	Pao_AegAag2_37	LTR-GAG-RT-RH-LTR	1591:9334	0.999
Aeg_aag2_ctg_502p0_513438_518577	BEL_AegAag2_36	LTR-GAG-RT-RH-INT-LTR	3060:10083	0.992
Aeg_aag2_ctg_4p1_1328582_1337911	Pao_AegAag2_35	RT-RH
Aeg_aag2_ctg_484p0_1125566_1131631	Pao_AegAag2_34	LTR-GAG-RT-RH-LTR	3045:10871	0.973
Aeg_aag2_ctg_483p0_1113443_1113931	BEL_AegAag2_33	GAG-PR-RT-RH-INT
Aeg_aag2_ctg_46p0_2473807_2478843	BEL_AegAag2_32	LTR-GAG-PR-RT-RH-LTR	3172:10188	0.975
Aeg_aag2_ctg_442p0_553217_553534	BEL_AegAag2_31	PR-RT-RH
Aeg_aag2_ctg_418p0_744519_749613	BEL_AegAag2_30	LTR-GAG-PR-RT-RH-LTR	1945:10143	0.997
Aeg_aag2_ctg_403p1_1263649_1269453	Pao_AegAag2_29	LTR-GAG-RT-RH-INT-LTR	3130:10611	0.998
Aeg_aag2_ctg_3p0_3631727_3632035	BEL_AegAag2_28	RT-RH-INT
Aeg_aag2_ctg_396p0_385408_390001	BEL_AegAag2_27	LTR-PR-RT-RH-INT-LTR	2315:9337	0.972
Aeg_aag2_ctg_36p0_41152_41643	BEL_AegAag2_26	GAG-RT-RH-INT
Aeg_aag2_ctg_35p0_504557_509440	BEL_AegAag2_25	LTR-GAG-RT-RH-INT-LTR	1832:9944	0.997
Aeg_aag2_ctg_355p0_581931_582422	BEL_AegAag2_24	GAG-PR-RT-RH-INT
Aeg_aag2_ctg_33p1_1836720_1848093	BEL_AegAag2_23	GAG-PR-RT-RH-INT
Aeg_aag2_ctg_328p0_176861_182807	Pao_AegAag2_22	LTR-GAG-RT-RH-LTR	3310:10486	0.98
Aeg_aag2_ctg_305p0_156145_162095	Pao_AegAag2_21	RT-RH
Aeg_aag2_ctg_303p0_165591_166082	BEL_AegAag2_20	GAG-PR-RT-RH-INT
Aeg_aag2_ctg_2p0_923194_928553	BEL_AegAag2_19	LTR-GAG-PR-RT-RH-INT-LTR	2027:11500	0.982
Aeg_aag2_ctg_297p0_1371050_1378516	BEL_AegAag2_18	LTR-GAG-PR-RT-RH-INT-LTR	2086:12529	0.999
Aeg_aag2_ctg_275p0_256295_256705	BEL_AegAag2_17	GAG-PR-RT-RH
Aeg_aag2_ctg_2372p0_29963_34873	BEL_AegAag2_16	GAG-PR-RT-RH
Aeg_aag2_ctg_221p2_931471_934785	Pao_AegAag2_15	LTR-GAG-RT-RH-INT-LTR	21:8123	1
Aeg_aag2_ctg_221p0_1134174_1137974	BEL_AegAag2_14	GAG-PR-RT-RH
Aeg_aag2_ctg_218p0_407913_408716	Pao_AegAag2_13	RT-RH
Aeg_aag2_ctg_2147p0_50777_51268	BEL_AegAag2_12	GAG-PR-RT-RH
Aeg_aag2_ctg_2106p0_14454_19188	BEL_AegAag2_11	LTR-PR-RT-RH-LTR	1552:9438	0.99
Aeg_aag2_ctg_2025p0_3615_9453	BEL_AegAag2_10	LTR-GAG-PR-RT-RH-LTR	1865:10098	0.98
Aeg_aag2_ctg_179p1_305426_306022	BEL_AegAag2_09	GAG-PR-RT-RH-INT
Aeg_aag2_ctg_175p0_142132_148684	BEL_AegAag2_08	LTR-GAG-PR-RT-RH-LTR	3474:11274	0.994
Aeg_aag2_ctg_172p1_1187624_1191179	Pao_AegAag2_07	GAG-RT-RH
Aeg_aag2_ctg_165p0_835133_835624	BEL_AegAag2_06	GAG-PR-RT-RH-INT
Aeg_aag2_ctg_148p0_1062039_1066712	BEL_AegAag2_05	LTR-GAG-PR-RT-RH-LTR	1786:9623	0.961
Aeg_aag2_ctg_12p0_2140230_2140952	Pao_AegAag2_04	GAG-RT-RH
Aeg_aag2_ctg_123p0_762282_769238	Pao_AegAag2_03	LTR-GAG-RT-RH-LTR	3155:11643	0.997
Aeg_aag2_ctg_11p2_1759374_1765755	BEL_AegAag2_02	RT-RH
Aeg_aag2_ctg_114p0_1465015_1470868	BEL_AegAag2_01	GAG-PR-RT-RH
VBAAlFosh_JXUM01S085509p0_1_1554	Pao_AAlFosh_56	RT-RH
VBAAlFosh_JXUM01S085384p0_1_1552	Pao_AAlFosh_55	RT-RH
VBAAlFosh_JXUM01S082511p0_5_1279	BEL_AAlFosh_54	RT-RH
VBAAlFosh_JXUM01S080166p0_1_2187	Pao_AAlFosh_53	RT-RH
VBAAlFosh_JXUM01S077613p0_2_2934	Pao_AAlFosh_52	RT-RH
VBAAlFosh_JXUM01S076687p0_867_3650	BEL_AAlFosh_51	PR-RT-RH-INT
VBAAlFosh_JXUM01S076432p0_180_4121	BEL_AAlFosh_50	PR-RT-RH
VBAAlFosh_JXUM01S035311p0_1_936	BEL_AAlFosh_49	RT-RH
VBAAlFosh_JXUM01S024222p0_6_1610	BEL_AAlFosh_48	RT-RH
VBAAlFosh_JXUM01S021004p0_1338_2168	Pao_AAlFosh_47	RT-RH
VBAAlFosh_JXUM01S020071p0_3_2306	BEL_AAlFosh_46	RT-RH-INT
VBAAlFosh_JXUM01S019471p0_1876_2454	Pao_AAlFosh_45	RT-RH
VBAAlFosh_JXUM01S016096p0_989_1480	BEL_AAlFosh_44	GAG-PR-RT-RH
VBAAlFosh_JXUM01S014658p0_753_6040	Pao_AAlFosh_43	GAG-RT-RH-INT
VBAAlFosh_JXUM01S012843p0_5974_9474	Pao_AAlFosh_42	RT-RH-INT
VBAAlFosh_JXUM01S011855p0_2400_2891	BEL_AAlFosh_41	GAG-PR-RT-RH
VBAAlFosh_JXUM01S010907p0_39470_40018	Pao_AAlFosh_40	GAG-RT-RH
VBAAlFosh_JXUM01S010261p0_15642_20963	BEL_AAlFosh_39	LTR-GAG-PR-RT-RH-INT-LTR
VBAAlFosh_JXUM01S008819p0_10241_15400	Pao_AAlFosh_38	GAG-RT-RH
VBAAlFosh_JXUM01S008722p0_36481_41568	BEL_AAlFosh_37	GAG-PR-RT-RH-INT
VBAAlFosh_JXUM01S007945p0_1517_2968	Pao_AAlFosh_36	RT-RH-INT
VBAAlFosh_JXUM01S007346p0_48975_52427	BEL_AAlFosh_35	PR-RT-RH-INT
VBAAlFosh_JXUM01S007097p0_37516_38613	Pao_AAlFosh_34	RT-RH
VBAAlFosh_JXUM01S005592p0_101860_102438	BEL_AAlFosh_33	GAG-PR-RT-RH-INT
VBAAlFosh_JXUM01S005569p0_41042_45961	Pao_AAlFosh_32	LTR-GAG-RT-RH-INT-LTR	2453:9680	0.988
VBAAlFosh_JXUM01S005160p0_84959_89450	BEL_AAlFosh_31	GAG-PR-RT-RH
VBAAlFosh_JXUM01S004913p0_4807_9610	Pao_AAlFosh_30	GAG-RT-RH-INT
VBAAlFosh_JXUM01S004901p0_10674_11534	BEL_AAlFosh_29	RT-RH-INT
VBAAlFosh_JXUM01S004770p0_14842_15420	BEL_AAlFosh_28	GAG-RT-RH-INT
VBAAlFosh_JXUM01S004625p0_257889_258380	BEL_AAlFosh_27	GAG-PR-RT-RH-INT
VBAAlFosh_JXUM01S004530p0_4348_6578	BEL_AAlFosh_26	GAG-PR-RT-RH
VBAAlFosh_JXUM01S004094p0_2168_2746	BEL_AAlFosh_25	GAG-PR-RT-RH-INT
VBAAlFosh_JXUM01S003531p0_158924_161071	BEL_AAlFosh_24	PR-RT-RH
VBAAlFosh_JXUM01S003275p0_67173_74772	BEL_AAlFosh_23	LTR-RT-RH-LTR	5190:11464	0.967
VBAAlFosh_JXUM01S003233p0_35112_35603	BEL_AAlFosh_22	GAG-PR-RT-RH-INT
VBAAlFosh_JXUM01S003078p0_108537_112078	Pao_AAlFosh_21	GAG-RT-RH
VBAAlFosh_JXUM01S003028p0_140024_140512	BEL_AAlFosh_20	GAG-PR-RT-RH-INT
VBAAlFosh_JXUM01S002713p0_173365_174897	BEL_AAlFosh_19	LTR-GAG-PR-RT-RH-LTR
VBAAlFosh_JXUM01S002588p0_50507_54779	Pao_AAlFosh_18	GAG-RT-RH-INT
VBAAlFosh_JXUM01S002395p0_47322_49043	BEL_AAlFosh_17	PR-RT-RH-INT
VBAAlFosh_JXUM01S002335p0_214813_218772	Pao_AAlFosh_16	RT-RH
VBAAlFosh_JXUM01S002259p0_172888_179964	BEL_AAlFosh_15	GAG-PR-RT-RH
VBAAlFosh_JXUM01S002089p0_109256_112711	Pao_AAlFosh_14	GAG-RT-RH-INT
VBAAlFosh_JXUM01S002024p0_585_4749	BEL_AAlFosh_13	RT-RH
VBAAlFosh_JXUM01S001864p0_4610_5188	BEL_AAlFosh_12	GAG-PR-RT-RH-INT
VBAAlFosh_JXUM01S001567p0_74110_76521	BEL_AAlFosh_11	GAG-PR-RT-RH
VBAAlFosh_JXUM01S001044p0_277850_283021	BEL_AAlFosh_10	GAG-PR-RT-RH-INT
VBAAlFosh_JXUM01S000896p0_310992_315848	BEL_AAlFosh_09	GAG-PR-RT-RH
VBAAlFosh_JXUM01S000781p0_343600_346041	Pao_AAlFosh_08	RT-RH
VBAAlFosh_JXUM01S000770p0_372190_377171	BEL_AAlFosh_07	GAG-RT-RH-INT
VBAAlFosh_JXUM01S000433p0_448656_459821	BEL_AAlFosh_06	GAG-PR-RT-RH-INT
VBAAlFosh_JXUM01S000214p0_91991_92482	BEL_AAlFosh_05	GAG-PR-RT-RH-INT
VBAAlFosh_JXUM01S000204p0_485281_490251	BEL_AAlFosh_04	GAG-PR-RT-RH-INT
VBAAlFosh_JXUM01S000174p0_571466_571957	BEL_AAlFosh_03	GAG-PR-RT-RH
VBAAlFosh_JXUM01S000111p0_98383_103575	BEL_AAlFosh_02	LTR-GAG-PR-RT-RH-INT-LTR	2802:9904	0.995
VBAAlFosh_JXUM01S000040p0_458084_463318	BEL_AAlFosh_01	LTR-GAG-PR-RT-RH-INT-LTR	1919:10314	1
VBAAlC636_MNAF02001685.1p0_1582695_1583186	BEL_AAlC636_99	GAG-PR-RT-RH-INT
VBAAlC636_MNAF02001675.1p0_163707_164360	BEL_AAlC636_98	GAG-PR-RT-RH
VBAAlC636_MNAF02001674.1p0_3388112_3391660	BEL_AAlC636_97	LTR-GAG-PR-RT-RH-LTR
VBAAlC636_MNAF02001669.1p0_457704_460118	BEL_AAlC636_96	LTR-GAG-PR-RT-RH-LTR	1673:7210	0.999
VBAAlC636_MNAF02001655.1p0_665760_672949	Pao_AAlC636_95	LTR-GAG-RT-RH-LTR	2544:11950	0.997
VBAAlC636_MNAF02001630.1p0_1436654_1439362	BEL_AAlC636_94	LTR-GAG-PR-RT-RH-LTR	2348:9091	0.998
VBAAlC636_MNAF02001621.1p0_298494_299402	Pao_AAlC636_93	GAG-RT-RH-INT
VBAAlC636_MNAF02001594.1p0_5478907_5479395	BEL_AAlC636_92	GAG-PR-RT-RH-INT
VBAAlC636_MNAF02001577.1p0_279603_280181	BEL_AAlC636_91	GAG-PR-RT-RH-INT
VBAAlC636_MNAF02001492.1p0_953127_957371	Pao_AAlC636_90	LTR-RT-RH-INT-LTR	2565:8822	1
VBAAlC636_MNAF02001489.1p0_1877185_1878603	Pao_AAlC636_89	GAG-RT-RH-INT
VBAAlC636_MNAF02001485.1p0_715183_717720	BEL_AAlC636_88	LTR-GAG-PR-RT-RH-INT-LTR	1607:9512	1
VBAAlC636_MNAF02001479.1p0_2637071_2644989	BEL_AAlC636_87	LTR-GAG-PR-RT-RH-INT-LTR
VBAAlC636_MNAF02001443.1p0_470407_476757	Pao_AAlC636_86	LTR-GAG-RT-RH-INT-LTR	3169:11179	1
VBAAlC636_MNAF02001437.1p0_1836406_1841635	Pao_AAlC636_85	GAG-RT-RH-INT
VBAAlC636_MNAF02001413.1p0_2261971_2262624	BEL_AAlC636_84	GAG-PR-RT-RH
VBAAlC636_MNAF02001400.1p3_246887_249593	BEL_AAlC636_83	GAG-PR-RT-RH
VBAAlC636_MNAF02001400.1p2_644007_644660	BEL_AAlC636_82	GAG-PR-RT-RH
VBAAlC636_MNAF02001400.1p1_1601371_1606332	BEL_AAlC636_81	GAG-PR-RT-RH-INT
VBAAlC636_MNAF02001371.1p1_2898728_2904673	Pao_AAlC636_80	GAG-RT-RH-INT
VBAAlC636_MNAF02001326.1p0_2709629_2710120	BEL_AAlC636_79	GAG-PR-RT-RH
VBAAlC636_MNAF02001320.1p1_6434546_6435037	BEL_AAlC636_78	GAG-PR-RT-RH
VBAAlC636_MNAF02001320.1p0_8059686_8066048	Pao_AAlC636_77	LTR-GAG-RT-RH-INT-LTR	3130:11225	0.998
VBAAlC636_MNAF02001315.1p1_2876440_2878707	Pao_AAlC636_76	GAG-RT-RH
VBAAlC636_MNAF02001315.1p0_3470119_3475200	BEL_AAlC636_75	LTR-GAG-PR-RT-RH-INT-LTR	2710:9884	0.999
VBAAlC636_MNAF02001312.1p0_6763667_6764158	BEL_AAlC636_74	GAG-PR-RT-RH-INT
VBAAlC636_MNAF02001310.1p0_641568_642221	BEL_AAlC636_73	GAG-PR-RT-RH
VBAAlC636_MNAF02001309.1p0_1981200_1981853	BEL_AAlC636_72	GAG-PR-RT-RH
VBAAlC636_MNAF02001288.1p0_2498909_2503924	BEL_AAlC636_71	GAG-PR-RT-RH
VBAAlC636_MNAF02001276.1p0_1742275_1747242	BEL_AAlC636_70	GAG-PR-RT-RH-INT
VBAAlC636_MNAF02001251.1p1_5732337_5735045	BEL_AAlC636_69	GAG-PR-RT-RH-INT
VBAAlC636_MNAF02001245.1p0_410482_415478	Pao_AAlC636_68	GAG-RT-RH
VBAAlC636_MNAF02001215.1p0_213721_214074	Pao_AAlC636_67	GAG-RT-RH
VBAAlC636_MNAF02001208.1p0_1540798_1545842	BEL_AAlC636_66	GAG-PR-RT-RH-INT
VBAAlC636_MNAF02001205.1p1_5962191_5967222	Pao_AAlC636_65	LTR-GAG-RT-RH-LTR	2666:9585	0.986
VBAAlC636_MNAF02001205.1p0_5310721_5315766	BEL_AAlC636_64	GAG-PR-RT-RH-INT
VBAAlC636_MNAF02001151.1p0_129966_130622	Pao_AAlC636_63	GAG-RT-RH
VBAAlC636_MNAF02001137.1p0_712227_716192	BEL_AAlC636_62	GAG-PR-RT-RH-INT
VBAAlC636_MNAF02001113.1p0_39986_45310	BEL_AAlC636_61	LTR-GAG-PR-RT-RH-INT-LTR	2897:10105	1
VBAAlC636_MNAF02001107.1p0_2744732_2747440	BEL_AAlC636_60	LTR-GAG-PR-RT-RH-INT-LTR	2341:9711	1
VBAAlC636_MNAF02001069.1p1_9449374_9449865	BEL_AAlC636_59	GAG-PR-RT-RH-INT
VBAAlC636_MNAF02001069.1p0_9981806_9987717	Pao_AAlC636_58	LTR-GAG-RT-RH-LTR	2455:10666	0.986
VBAAlC636_MNAF02001065.1p0_444136_449457	Pao_AAlC636_57	GAG-PR-RT-RH-INT
VBAAlC636_MNAF02001057.1p0_1380340_1383048	BEL_AAlC636_56	LTR-GAG-PR-RT-RH-INT-LTR	2341:9711	0.996
VBAAlC636_MNAF02001054.1p0_5255702_5261139	BEL_AAlC636_55	LTR-GAG-PR-RT-RH-INT-LTR	2983:10243	1
VBAAlC636_MNAF02001051.1p0_1011248_1016278	Pao_AAlC636_54	LTR-GAG-RT-RH-INT-LTR	1897:9504	0.998
VBAAlC636_MNAF02001050.1p1_3826579_3826932	Pao_AAlC636_53	GAG-RT-RH
VBAAlC636_MNAF02001050.1p0_2388690_2389181	BEL_AAlC636_52	GAG-PR-RT-RH-INT
VBAAlC636_MNAF02001046.1p0_273301_273879	BEL_AAlC636_51	GAG-PR-RT-RH
VBAAlC636_MNAF02001012.1p0_3336146_3337102	Pao_AAlC636_50	GAG-RT-RH-INT
VBAAlC636_MNAF02001000.1p1_3799703_3800194	BEL_AAlC636_49	GAG-PR-RT-RH-INT
VBAAlC636_MNAF02001000.1p0_3407949_3413273	BEL_AAlC636_48	LTR-GAG-PR-RT-RH-INT-LTR	2897:10105	0.998
VBAAlC636_MNAF02000993.1p0_3826759_3830761	BEL_AAlC636_47	GAG-PR-RT-RH
VBAAlC636_MNAF02000988.1p0_1121226_1129707	BEL_AAlC636_46	GAG-PR-RT-RH
VBAAlC636_MNAF02000985.1p0_1852314_1852805	BEL_AAlC636_45	GAG-PR-RT-RH-INT
VBAAlC636_MNAF02000968.1p0_410511_411089	BEL_AAlC636_44	GAG-PR-RT-RH-INT
VBAAlC636_MNAF02000956.1p0_595104_595757	BEL_AAlC636_43	GAG-PR-RT-RH
VBAAlC636_MNAF02000945.1p0_203807_207913	BEL_AAlC636_42	GAG-PR-RT-RH
VBAAlC636_MNAF02000916.1p0_16651355_16658597	BEL_AAlC636_41	GAG-RT-RH-INT
VBAAlC636_MNAF02000700.1p0_656258_656836	BEL_AAlC636_40	GAG-PR-RT-RH
VBAAlC636_MNAF02000681.1p0_107169_112427	BEL_AAlC636_39	LTR-GAG-PR-RT-RH-INT-LTR	2978:10066	0.998
VBAAlC636_MNAF02000664.1p0_1049464_1054576	Pao_AAlC636_38	LTR-RT-RH-LTR	1213:10782	0.997
VBAAlC636_MNAF02000589.1p0_424158_425665	BEL_AAlC636_37	RT-RH
VBAAlC636_MNAF02000572.1p0_802225_804866	Pao_AAlC636_36	RT-RH
VBAAlC636_MNAF02000571.1p0_621179_626180	BEL_AAlC636_35	LTR-GAG-PR-RT-RH-LTR	1125:9946	1
VBAAlC636_MNAF02000547.1p1_509585_509935	Pao_AAlC636_34	GAG-RT-RH
VBAAlC636_MNAF02000544.1p0_762512_767563	Pao_AAlC636_33	LTR-GAG-RT-RH-INT-LTR	2070:9929	1
VBAAlC636_MNAF02000507.1p0_29456_38608	Pao_AAlC636_32	GAG-RT-RH-INT
VBAAlC636_MNAF02000485.1p0_849522_850013	BEL_AAlC636_31	GAG-PR-RT-RH-INT
VBAAlC636_MNAF02000476.1p0_710301_715241	Pao_AAlC636_30	LTR-GAG-RT-RH-INT-LTR	2351:9554	0.998
VBAAlC636_MNAF02000474.1p0_2737039_2737617	BEL_AAlC636_29	GAG-PR-RT-RH
VBAAlC636_MNAF02000472.1p0_2255815_2259780	BEL_AAlC636_28	LTR-GAG-PR-RT-RH-INT-LTR	1653:8784	1
VBAAlC636_MNAF02000470.1p0_224480_232629	BEL_AAlC636_27	LTR-GAG-PR-RT-RH-INT-LTR	1661:15224	0.993
VBAAlC636_MNAF02000461.1p0_2869018_2874963	Pao_AAlC636_26	LTR-GAG-RT-RH-INT-LTR	3335:10588	1
VBAAlC636_MNAF02000422.1p0_621557_626465	Pao_AAlC636_25	GAG-RT-RH-INT
VBAAlC636_MNAF02000409.1p0_184171_189291	BEL_AAlC636_24	LTR-GAG-PR-RT-RH-INT-LTR	1775:10287	0.996
VBAAlC636_MNAF02000392.1p0_3194001_3194330	Pao_AAlC636_23	RT-RH-INT
VBAAlC636_MNAF02000381.1p0_2580363_2580872	Pao_AAlC636_22	RT-RH
VBAAlC636_MNAF02000378.1p0_170227_175182	Pao_AAlC636_21	LTR-GAG-RT-RH-INT-LTR	1494:10042	1
VBAAlC636_MNAF02000366.1p0_3205822_3209328	Pao_AAlC636_20	RT-RH-INT
VBAAlC636_MNAF02000363.1p0_364264_368997	Pao_AAlC636_19	GAG-RT-RH-INT
VBAAlC636_MNAF02000345.1p0_4953473_4953964	BEL_AAlC636_18	GAG-PR-RT-RH-INT
VBAAlC636_MNAF02000329.1p0_1177080_1177658	BEL_AAlC636_17	GAG-PR-RT-RH-INT
VBAAlC636_MNAF02000327.1p0_460881_467035	BEL_AAlC636_16	GAG-PR-RT-RH-INT
VBAAlC636_MNAF02000322.1p0_1676776_1682097	Pao_AAlC636_15	LTR-GAG-RT-RH-INT-LTR	2403:10131	1
VBAAlC636_MNAF02000261.1p0_1351036_1351527	BEL_AAlC636_14	GAG-PR-RT-RH-INT
VBAAlC636_MNAF02000240.1p0_21791_26710	Pao_AAlC636_13	LTR-GAG-RT-RH-INT-LTR	2243:9763	0.999
VBAAlC636_MNAF02000232.1p0_6666119_6670879	Pao_AAlC636_12	GAG-RT-RH-INT
VBAAlC636_MNAF02000223.1p0_696308_701248	Pao_AAlC636_11	LTR-GAG-RT-RH-INT-LTR	2511:9472	1
VBAAlC636_MNAF02002182.1p0_29767_30204	Pao_AAlC636_109	GAG
VBAAlC636_MNAF02002155.1p0_802528_803019	BEL_AAlC636_108	GAG-PR-RT-RH
VBAAlC636_MNAF02001982.1p0_175520_180481	BEL_AAlC636_107	LTR-GAG-PR-RT-RH-LTR	1810:9577	0.994
VBAAlC636_MNAF02001959.1p0_253373_258370	Pao_AAlC636_106	LTR-GAG-RT-RH-INT-LTR	2100:9787	0.996
VBAAlC636_MNAF02001958.1p0_806346_809801	Pao_AAlC636_105	GAG-RT-RH
VBAAlC636_MNAF02001824.1p0_395283_400530	Pao_AAlC636_104	GAG-RT-RH
VBAAlC636_MNAF02001779.1p0_469578_474059	Pao_AAlC636_103	GAG-RT-RH-INT
VBAAlC636_MNAF02001773.1p1_5183473_5188527	BEL_AAlC636_102	LTR-GAG-PR-RT-RH-INT-LTR	1862:10137	1
VBAAlC636_MNAF02001756.1p0_3090254_3094153	BEL_AAlC636_101	LTR-GAG-PR-RT-RH-LTR	1676:8690	1
VBAAlC636_MNAF02001700.1p0_1133196_1137161	BEL_AAlC636_100	LTR-GAG-PR-RT-RH-INT-LTR	1640:8793	0.999
VBAAlC636_MNAF02000209.1p1_2918981_2925083	Pao_AAlC636_10	RT-RH-INT
VBAAlC636_MNAF02000209.1p0_3879280_3879903	BEL_AAlC636_09	GAG-PR-RT-RH
VBAAlC636_MNAF02000197.1p0_938591_943519	BEL_AAlC636_08	LTR-GAG-PR-RT-RH-INT-LTR	2312:9677	1
VBAAlC636_MNAF02000163.1p0_3075541_3080947	Pao_AAlC636_07	GAG-RT-RH-INT
VBAAlC636_MNAF02000158.1p0_2152381_2154069	Pao_AAlC636_06	GAG-RT-RH-INT
VBAAlC636_MNAF02000125.1p0_790750_791241	BEL_AAlC636_05	GAG-PR-RT-RH-INT
VBAAlC636_MNAF02000123.1p0_1455498_1460819	Pao_AAlC636_04	LTR-GAG-RT-RH-INT-LTR	2404:10135	0.999
VBAAlC636_MNAF02000090.1p0_207840_210654	Pao_AAlC636_03	LTR-GAG-RT-RH-LTR	365:7574	0.999
VBAAlC636_MNAF02000082.1p0_406402_411411	BEL_AAlC636_02	LTR-GAG-PR-RT-RH-INT-LTR	2971:10693	1
VBAAlC636_MNAF02000046.1p0_5851246_5852778	BEL_AAlC636_01	LTR-GAG-PR-RT-RH-LTR	970:6526	0.985
VBAAeliv_supercont1.966p0_265036_271736	BEL_AAeliv_54	GAG-PR-RT-RH-INT
VBAAeliv_supercont1.944p0_126215_127516	Pao_AAeliv_53	GAG-RT-RH-INT
VBAAeliv_supercont1.92p1_1865627_1866112	Pao_AAeliv_52	RT-RH
VBAAeliv_supercont1.89p0_2579909_2580472	BEL_AAeliv_51	GAG-PR-RT-RH-INT
VBAAeliv_supercont1.88p1_55870_62494	BEL_AAeliv_50	LTR-GAG-PR-RT-RH-INT-LTR	3473:11151	1
VBAAeliv_supercont1.759p0_432967_438734	BEL_AAeliv_49	LTR-GAG-PR-RT-RH-LTR	2273:10476	0.997
VBAAeliv_supercont1.73p0_2371254_2371832	BEL_AAeliv_48	GAG-PR-RT-RH-INT
VBAAeliv_supercont1.6p0_4868558_4869862	Pao_AAeliv_47	RT-RH-INT
VBAAeliv_supercont1.689p0_257291_257887	BEL_AAeliv_46	GAG-PR-RT-RH
VBAAeliv_supercont1.57p0_233505_239264	BEL_AAeliv_45	GAG-PR-RT-RH-INT
VBAAeliv_supercont1.574p0_346767_347399	Pao_AAeliv_44	GAG-RT-RH
VBAAeliv_supercont1.570p0_509147_510616	Pao_AAeliv_43	GAG-RT-RH-INT
VBAAeliv_supercont1.49p0_2957886_2962812	BEL_AAeliv_42	LTR-GAG-PR-RT-RH-LTR	2005:10079	0.998
VBAAeliv_supercont1.492p0_876150_882380	BEL_AAeliv_41	PR-RT-RH-INT
VBAAeliv_supercont1.462p0_571360_575934	BEL_AAeliv_40	PR-RT-RH-INT
VBAAeliv_supercont1.461p0_32486_35689	Pao_AAeliv_39	RT-RH-INT
VBAAeliv_supercont1.439p0_1003683_1009325	BEL_AAeliv_38	LTR-GAG-PR-RT-RH-INT-LTR
VBAAeliv_supercont1.408p0_888307_894009	Pao_AAeliv_37	LTR-GAG-RT-RH-INT-LTR
VBAAeliv_supercont1.381p0_991180_997651	Pao_AAeliv_36	RT-RH-INT
VBAAeliv_supercont1.376p0_789735_790331	BEL_AAeliv_35	GAG-PR-RT-RH-INT
VBAAeliv_supercont1.345p0_706634_711680	Pao_AAeliv_34	GAG-RT-RH-INT
VBAAeliv_supercont1.333p1_1014662_1015543	Pao_AAeliv_33	RT-RH
VBAAeliv_supercont1.331p0_246610_247317	Pao_AAeliv_32	GAG-RT-RH
VBAAeliv_supercont1.318p0_1278217_1282700	Pao_AAeliv_31	RT-RH-INT
VBAAeliv_supercont1.2p2_5091643_5093139	Pao_AAeliv_30	GAG-RT-RH-INT
VBAAeliv_supercont1.27p1_1812669_1818480	Pao_AAeliv_29	LTR-GAG-RT-RH-INT-LTR	3130:10617	0.998
VBAAeliv_supercont1.279p0_132469_138315	Pao_AAeliv_28	LTR-GAG-RT-RH-INT-LTR	2754:10325	0.996
VBAAeliv_supercont1.270p0_659961_667517	BEL_AAeliv_27	LTR-GAG-PR-RT-RH-INT-LTR	3604:11952	1
VBAAeliv_supercont1.25p2_3364007_3365311	Pao_AAeliv_26	GAG-RT-RH-INT
VBAAeliv_supercont1.25p0_3717826_3718404	BEL_AAeliv_25	GAG-PR-RT-RH-INT
VBAAeliv_supercont1.252p0_886775_892234	BEL_AAeliv_24	GAG-PR-RT-RH-INT
VBAAeliv_supercont1.228p0_379336_379932	BEL_AAeliv_23	GAG-PR-RT-RH
VBAAeliv_supercont1.226p0_1305925_1306416	BEL_AAeliv_22	GAG-PR-RT-RH-INT
VBAAeliv_supercont1.225p0_298992_305941	Pao_AAeliv_21	GAG-RT-RH
VBAAeliv_supercont1.20p2_3067228_3070246	Pao_AAeliv_20	LTR-GAG-RT-RH-INT-LTR	2384:9388	1
VBAAeliv_supercont1.20p0_2560270_2568040	BEL_AAeliv_19	GAG-RT-RH
VBAAeliv_supercont1.203p2_1185360_1192019	Pao_AAeliv_18	LTR-GAG-RT-RH-LTR	3521:11137	1
VBAAeliv_supercont1.203p1_1388495_1389313	BEL_AAeliv_17	GAG-PR-RT-RH-INT
VBAAeliv_supercont1.183p0_1792348_1798169	BEL_AAeliv_16	LTR-GAG-PR-RT-RH-INT-LTR	2998:10608	1
VBAAeliv_supercont1.182p0_20609_27620	Pao_AAeliv_15	GAG-RT-RH-INT
VBAAeliv_supercont1.16p0_2554298_2554789	BEL_AAeliv_14	GAG-PR-RT-RH
VBAAeliv_supercont1.168p0_1503158_1503754	BEL_AAeliv_13	GAG-PR-RT-RH-INT
VBAAeliv_supercont1.152p0_215744_222347	Pao_AAeliv_12	LTR-GAG-RT-RH-INT-LTR	3514:11080	0.996
VBAAeliv_supercont1.144p0_355284_362756	BEL_AAeliv_11	LTR-GAG-PR-RT-RH-INT-LTR	2086:12535	1
VBAAeliv_supercont1.143p0_591617_597671	BEL_AAeliv_10	LTR-GAG-PR-RT-RH-INT-LTR	3485:10648	0.996
VBAAeliv_supercont1.140p0_983604_984200	BEL_AAeliv_09	GAG-PR-RT-RH-INT
VBAAeliv_supercont1.1243p0_49091_54072	BEL_AAeliv_08	LTR-GAG-PR-RT-RH-LTR	2273:9703	0.975
VBAAeliv_supercont1.11p0_1040402_1046102	Pao_AAeliv_07	LTR-GAG-RT-RH-INT-LTR
VBAAeliv_supercont1.116p0_27162_33145	Pao_AAeliv_06	LTR-GAG-RT-RH-INT-LTR	3415:10569	1
VBAAeliv_supercont1.114p0_34613_39574	BEL_AAeliv_05	GAG-PR-RT-RH-INT
VBAAeliv_supercont1.112p0_869053_875415	Pao_AAeliv_04	LTR-RT-RH-INT-LTR	3378:10842	0.994
VBAAeliv_supercont1.10p0_327834_328430	BEL_AAeliv_03	GAG-PR-RT-RH-INT
VBAAeliv_supercont1.1049p0_97364_98668	Pao_AAeliv_02	GAG-RT-RH-INT
VBAAeliv_supercont1.1024p0_95846_101750	BEL_AAeliv_01	LTR-GAG-PR-RT-RH-INT-LTR	3007:10691	0.999
NCBIAAeBV_JXPU01058592.1p0_1_4917	Pao_AAeBV_01	RT-RH
Aeg_aag2_ctg_1182p0_225004_225339	-	LTR-INT-LTR	1025:3732	0.955
VBAAlC636_MNAF02001361.1p0_812364_813068	-	LTR-INT-LTR	1051:7461	0.997
Aeg_aag2_ctg_461p0_821646_830376	-	LTR-RT-LTR	1335:13951	0.997
Aeg_aag2_ctg_807p0_576803_577144	-	LTR-GAG-LTR	1451:5619	0.998
VBAAlC636_MNAF02001977.1p0_342835_348519	-	LTR-GAG-PR-RT-RH-INT-LTR	1663:10494	0.991
Aeg_aag2_ctg_748p0_507589_512201	-	LTR-GAG-PR-RT-RH-LTR	1758:9604	0.996
VBAAlC636_MNAF02000940.1p0_3402365_3405820	-	LTR-GAG-RT-RH-INT-LTR	1764:9827	1
VBAAlC636_MNAF02001093.1p0_3457118_3462150	-	LTR-GAG-PR-RT-RH-INT-LTR	1812:10140	0.999
VBCQuJoh_supercont3.2627p0_10155_12807	-	LTR-GAG-PR-LTR	186:1478	0.944
VBAAlFosh_JXUM01S006450p0_78303_80135	-	LTR-GAG-PR-RT-LTR	1882:8806	0.972
VBAAeliv_supercont1.317p0_384222_385064	-	LTR-GAG-LTR	1967:8293	0.999
Aeg_aag2_ctg_546p0_104468_109277	-	LTR-GAG-RT-RH-INT-LTR	1976:9519	0.988
Aeg_aag2_ctg_1067p0_334750_339296	-	LTR-GAG-RT-RH-LTR	1990:10199	0.999
Aeg_aag2_ctg_202p0_1006946_1012304	-	LTR-GAG-RT-RH-INT-LTR	2116:10356	0.973
Aeg_aag2_ctg_802p0_479528_484439	-	LTR-GAG-RT-RH-INT-LTR	2127:9856	0.991
VBAAeliv_supercont1.294p0_1029604_1035295	-	LTR-GAG-RT-RH-INT-LTR	2134:10057	0.995
Aeg_aag2_ctg_77p0_567019_572067	-	LTR-GAG-RT-RH-LTR	2158:10016	0.995
Aeg_aag2_ctg_526p0_924152_926662	-	LTR-GAG-RT-RH-INT-LTR	2191:9765	0.995
VBAAlC636_MNAF02001247.1p0_3118396_3123350	-	LTR-GAG-PR-RT-RH-INT-LTR	2358:9672	0.998
VBAAlC636_MNAF02002281.1p0_380329_385269	-	LTR-GAG-RT-RH-INT-LTR	2385:9661	1
VBAAlFosh_JXUM01S004471p0_104657_112159	-	LTR-GAG-RT-RH-INT-LTR	2419:12293	0.99
VBAAlC636_MNAF02001427.1p0_2529456_2532252	-	LTR-PR-RT-LTR	2419:7937	0.999
Aeg_aag2_ctg_576p0_625993_630645	-	LTR-PR-RH-LTR	2441:9399	0.988
VBAAeliv_supercont1.316p0_1173176_1173670	-	LTR-GAG-PR-LTR	2457:7373	0.998
VBAAeliv_supercont1.1437p0_110852_113708	-	LTR-GAG-PR-RT-INT-LTR	2548:10577	0.997
Aeg_aag2_ctg_467p0_701548_706786	-	LTR-GAG-RT-RH-INT-LTR	2571:10308	0.997
VBAAeliv_supercont1.21p0_765595_765933	-	LTR-RT-LTR	2647:6802	1
Aeg_aag2_ctg_644p0_488804_493729	-	LTR-GAG-RT-RH-INT-LTR	2770:9964	0.989
Aeg_aag2_ctg_220p0_1028495_1033306	-	LTR-GAG-PR-RT-RH-INT-LTR	2795:9715	0.997
Aeg_aag2_ctg_462p0_50675_56221	-	LTR-GAG-RH-INT-LTR	2809:10319	0.995
Aeg_aag2_ctg_172p0_508439_513719	-	LTR-INT-LTR	2809:11005	0.997
VBCQuJoh_supercont3.1011p0_87610_89715	-	LTR-GAG-PR-RH-LTR	2910:8620	1
VBCQuJoh_supercont3.136p0_42789_44900	-	LTR-GAG-PR-RH-LTR	2923:8655	1
VBCQuJoh_supercont3.90p0_661475_663553	-	LTR-GAG-PR-RH-LTR	2929:8606	1
VBCQuJoh_supercont3.248p0_275822_277927	-	LTR-GAG-PR-RH-LTR	2945:8565	1
VBAAlC636_MNAF02001366.1p0_2779288_2784464	-	LTR-GAG-PR-RT-RH-INT-LTR	2955:9873	0.937
VBCQuJoh_supercont3.68p1_939926_942031	-	LTR-GAG-PR-RH-LTR	2957:8516	1
Aeg_aag2_ctg_515p0_781925_788438	-	LTR-GAG-RT-RH-INT-LTR	2965:10879	0.99
Aeg_aag2_ctg_2726p0_14879_19331	-	LTR-RT-RH-LTR	2991:9318	0.988
Aeg_aag2_ctg_1501p0_221987_226658	-	LTR-RT-RH-LTR	2991:9322	0.992
VBAAeliv_supercont1.28p0_3297890_3303234	-	LTR-GAG-PR-RT-RH-INT-LTR	3057:10096	0.999
Aeg_aag2_ctg_788p0_657761_663114	-	LTR-GAG-PR-RT-RH-LTR	3078:10105	0.996
Aeg_aag2_ctg_531p0_121721_128649	-	LTR-GAG-PR-RT-RH-LTR	3153:14504	0.995
Aeg_aag2_ctg_188p1_818262_825211	-	LTR-GAG-RT-RH-LTR	3154:11634	0.989
VBAAeliv_supercont1.1100p0_96005_102391	-	LTR-GAG-LTR	3155:11074	0.998
VBCQuJoh_supercont3.28p0_539181_544255	-	LTR-GAG-RH-INT-LTR	3197:10030	1
VBAAlC636_MNAF02000045.1p0_880099_884962	-	LTR-RT-LTR	3224:10715	0.999
VBCQuJoh_supercont3.422p0_42878_43519	-	LTR-PR-RH-LTR	3226:7207	0.919
Aeg_aag2_ctg_202p1_1859755_1864245	-	LTR-GAG-RT-RH-LTR	3232:10445	0.975
VBAAeliv_supercont1.99p1_2349584_2355359	-	LTR-RT-LTR	3290:11502	0.999
Aeg_aag2_ctg_1186p0_7128_14766	-	LTR-RT-LTR	3290:13365	0.997
Aeg_aag2_ctg_47p0_698493_704254	-	LTR-RH-INT-LTR	3292:11480	0.993
Aeg_aag2_ctg_560p0_264496_277325	-	LTR-GAG-PR-RT-INT-LTR	3317:17664	0.999
Aeg_aag2_ctg_322p1_677077_683025	-	LTR-GAG-RT-RH-LTR	3353:10623	0.992
Aeg_aag2_ctg_349p1_982791_991974	-	LTR-RT-RH-INT-LTR	3355:10445	0.995
Aeg_aag2_ctg_1620p0_110482_120587	-	LTR-GAG-PR-RT-RH-LTR	3473:14632	0.966
Aeg_aag2_ctg_414p0_802516_808406	-	LTR-GAG-PR-RT-RH-LTR	3483:10691	0.988
Aeg_aag2_ctg_411p0_1197191_1204286	-	LTR-GAG-RT-RH-LTR	3523:11573	0.987
VBCQuJoh_supercont3.203p0_229108_231896	-	LTR-GAG-PR-RH-LTR	3615:9333	0.997
VBCQuJoh_supercont3.583p0_254071_256129	-	LTR-GAG-PR-RT-LTR	3732:6589	0.966
VBCQuJoh_supercont3.131p0_153196_155703	-	LTR-GAG-PR-LTR	3745:6762	0.996
VBAAlC636_MNAF02001773.1p0_1587875_1588195	-	LTR-GAG-RT-LTR	474:7077	1
Aeg_aag2_ctg_1695p0_978_12570	-	LTR-GAG-PR-RT-RH-INT-LTR	488:13473	0.996
Aeg_aag2_ctg_127p0_1019128_1027502	-	LTR-RT-LTR	5374:11896	1
VBCQuJoh_supercont3.97p0_231958_241176	-	LTR-GAG-RT-RH-INT-LTR	6695:11077	1
VBAnMacBtQ1_KZ062691.1p0_19265_19894	-	LTR-GAG-PR-INT-LTR	928:7010	0.916
Aeg_aag2_ctg_1024p0_145565_147543	-	GAG-RT-INT
Aeg_aag2_ctg_108p0_2265549_2278069	-	GAG-PR-RT-RH
Aeg_aag2_ctg_110p0_307262_307600	-	INT
Aeg_aag2_ctg_1138p0_167068_168161	-	RT
Aeg_aag2_ctg_1164p0_24357_26816	-	GAG
Aeg_aag2_ctg_1185p0_178370_180409	-	RT
Aeg_aag2_ctg_11p0_1851879_1852199	-	RT
Aeg_aag2_ctg_11p1_2577475_2577849	-	GAG-RT
Aeg_aag2_ctg_1249p0_175076_175381	-	GAG-RT-RH-INT
Aeg_aag2_ctg_124p0_2199552_2202102	-	RT
Aeg_aag2_ctg_1333p0_59382_59819	-	GAG-RT-RH
Aeg_aag2_ctg_137p0_2046932_2048165	-	RT
Aeg_aag2_ctg_142p0_426393_427235	-	PR
Aeg_aag2_ctg_1487p0_78837_80292	-	RH
Aeg_aag2_ctg_15p0_1177675_1183929	-	GAG-RT-RH
Aeg_aag2_ctg_1631p0_175981_180726	-	RT
Aeg_aag2_ctg_1656p0_3_878	-	INT
Aeg_aag2_ctg_167p0_1888505_1891551	-	RT-RH-INT
Aeg_aag2_ctg_1725p0_12633_13217	-	RT-RH
Aeg_aag2_ctg_176p0_832911_835610	-	GAG-PR-RT-RH-INT
Aeg_aag2_ctg_1902p0_29966_37601	-	GAG-RT-RH-INT
Aeg_aag2_ctg_2047p0_31192_32130	-	GAG-RT-RH
Aeg_aag2_ctg_207p0_794042_799173	-	GAG-PR-RT-RH-INT
Aeg_aag2_ctg_216p0_1895285_1895746	-	GAG-PR-RT-RH-INT
Aeg_aag2_ctg_2241p0_42221_43415	-	RT
Aeg_aag2_ctg_239p1_1268650_1269023	-	GAG-PR-RT
Aeg_aag2_ctg_244p0_650396_653107	-	GAG-PR-RT-RH
Aeg_aag2_ctg_2502p0_18768_19962	-	RT
Aeg_aag2_ctg_251p0_1236718_1237026	-	RT
Aeg_aag2_ctg_253p0_974493_979244	-	GAG-PR-RT-RH
Aeg_aag2_ctg_25p0_1840835_1842257	-	GAG-PR-RT
Aeg_aag2_ctg_25p1_3300164_3301858	-	RT
Aeg_aag2_ctg_26p0_3045260_3045691	-	PR-RT
Aeg_aag2_ctg_2726p1_1_4339	-	RT-RH
Aeg_aag2_ctg_283p0_1052607_1052918	-	LTR-RT-LTR
Aeg_aag2_ctg_291p0_771229_774149	-	RT-RH-INT
Aeg_aag2_ctg_311p0_47389_54589	-	GAG-PR-RT-RH
Aeg_aag2_ctg_322p0_850506_857448	-	GAG-RT-RH
Aeg_aag2_ctg_323p1_699434_704655	-	PR
Aeg_aag2_ctg_326p0_310228_313917	-	RH
Aeg_aag2_ctg_335p0_1227961_1228431	-	RT
Aeg_aag2_ctg_336p0_600310_600630	-	RT
Aeg_aag2_ctg_418p1_1214520_1221337	-	RT-RH
Aeg_aag2_ctg_419p0_348371_349417	-	RT-INT
Aeg_aag2_ctg_437p0_701334_703153	-	GAG-PR
Aeg_aag2_ctg_441p0_1019247_1022608	-	RT
Aeg_aag2_ctg_44p0_1504021_1505556	-	GAG-RT-RH-INT
Aeg_aag2_ctg_460p0_881872_883918	-	RH-INT
Aeg_aag2_ctg_462p1_644491_645429	-	GAG-RT-RH
Aeg_aag2_ctg_471p0_766507_769392	-	RT
Aeg_aag2_ctg_50p0_2283268_2284504	-	RH
Aeg_aag2_ctg_51p1_2509034_2511187	-	GAG-PR-RT-RH
Aeg_aag2_ctg_524p0_2_7314	-	RT-RH-INT
Aeg_aag2_ctg_52p0_954136_960472	-	RT
Aeg_aag2_ctg_543p0_212042_215168	-	PR-RT-RH
Aeg_aag2_ctg_544p0_706010_706897	-	PR
Aeg_aag2_ctg_548p0_474108_474821	-	GAG-RT-RH-INT
Aeg_aag2_ctg_581p1_429921_432305	-	RT-RH-INT
Aeg_aag2_ctg_59p0_529156_531741	-	RT
Aeg_aag2_ctg_622p0_880622_880979	-	RT
Aeg_aag2_ctg_624p0_370637_376329	-	INT
Aeg_aag2_ctg_646p0_718775_722459	-	RT
Aeg_aag2_ctg_663p0_466520_471781	-	GAG-RT-RH
Aeg_aag2_ctg_70p0_2861436_2861735	-	RT
Aeg_aag2_ctg_749p0_514956_518041	-	GAG
Aeg_aag2_ctg_782p0_344899_346619	-	GAG-PR
Aeg_aag2_ctg_78p2_791119_791427	-	GAG
Aeg_aag2_ctg_798p0_114238_116236	-	RT
Aeg_aag2_ctg_845p0_349204_349905	-	RH
Aeg_aag2_ctg_865p0_323349_323837	-	GAG-PR-RT-INT
Aeg_aag2_ctg_872p0_100388_100743	-	RT
Aeg_aag2_ctg_87p0_42243_43439	-	RT
Aeg_aag2_ctg_897p0_126298_131059	-	RT
Aeg_aag2_ctg_933p0_424014_429979	-	GAG-RT-RH-INT
NCBIAAeBV_JXPU01002461.1p0_7340_7741	-	GAG-RT
NCBIAAeBV_JXPU01014633.1p0_6009_6368	-	PR-RT
NCBIAAeBV_JXPU01021935.1p0_631_1360	-	RT-RH
NCBIAAeBV_JXPU01026974.1p0_709_2164	-	RH
NCBIAAeBV_JXPU01036602.1p0_305_3627	-	RT-RH-INT
NCBIAAeBV_JXPU01046989.1p0_2_703	-	GAG
NCBIAAeBV_JXPU01047272.1p0_649_2097	-	GAG
NCBIAAeBV_JXPU01058544.1p0_1_795	-	INT
NCBIAAeBV_JXPU01065984.1p0_846_3873	-	GAG-RT
NCBIAAeBV_JXPU01066420.1p0_1086_1442	-	GAG
NCBIAAeBV_JXPU01073610.1p0_657_2664	-	RT-RH
NCBIAAeBV_JXPU01073938.1p0_2986_4163	-	RT-RH
NCBIAAeBV_JXPU01076073.1p0_611_1423	-	GAG
NCBIAAeBV_JXPU01089002.1p0_4173_5979	-	GAG-PR
NCBIAAeBV_JXPU01092416.1p0_3_1100	-	INT
NCBIAAeBV_JXPU01096694.1p0_288_773	-	GAG-PR
NCBIAAeBV_JXPU01117361.1p0_1885_4246	-	RT-RH
NCBIAAeBV_JXPU01135209.1p0_684_1262	-	INT
NCBIAAeBV_JXPU01165401.1p0_1144_1614	-	GAG
NCBIAAeBV_JXPU01184426.1p0_350_1759	-	GAG
NCBIAAeBV_JXPU01198811.1p0_1070_3904	-	GAG-RT
NCBIAAeBV_JXPU01207677.1p0_553_1458	-	RH
NCBIAAeBV_JXPU01208711.1p0_1_314	-	RT
NCBIAAeBV_JXPU01220323.1p0_366_1470	-	INT
NCBIAAeBV_JXPU01222863.1p0_29_520	-	GAG-PR
NCBIAAeBV_JXPU01223015.1p0_1_2781	-	GAG
VBAAeliv_supercont1.1323p0_44007_51665	-	GAG-RT-INT
VBAAeliv_supercont1.1331p0_20148_20636	-	GAG-PR-RT-RH-INT
VBAAeliv_supercont1.136p0_1978268_1980334	-	PR
VBAAeliv_supercont1.144p1_1852085_1852394	-	INT
VBAAeliv_supercont1.159p0_1097515_1098006	-	GAG-PR
VBAAeliv_supercont1.168p1_1593889_1594699	-	RT-INT
VBAAeliv_supercont1.174p0_490369_493016	-	RT
VBAAeliv_supercont1.17p0_2900109_2900726	-	PR-RT
VBAAeliv_supercont1.187p0_1246102_1247355	-	RT
VBAAeliv_supercont1.195p0_1498550_1501146	-	GAG
VBAAeliv_supercont1.203p0_87564_89019	-	RH
VBAAeliv_supercont1.207p0_766874_767596	-	GAG-RT-RH-INT
VBAAeliv_supercont1.209p0_258383_260361	-	GAG-RT-INT
VBAAeliv_supercont1.20p1_2950909_2958430	-	GAG-RT
VBAAeliv_supercont1.245p0_1291264_1294384	-	RT
VBAAeliv_supercont1.262p1_1154593_1155815	-	RT
VBAAeliv_supercont1.275p1_186464_187363	-	GAG
VBAAeliv_supercont1.282p0_742400_749324	-	GAG
VBAAeliv_supercont1.28p1_2235308_2241545	-	GAG-PR-RT-RH
VBAAeliv_supercont1.2p0_2863018_2867502	-	RT
VBAAeliv_supercont1.324p0_1348441_1352906	-	INT
VBAAeliv_supercont1.327p0_1062534_1063140	-	RH
VBAAeliv_supercont1.343p0_315544_331553	-	GAG-RT-RH-INT
VBAAeliv_supercont1.343p1_316228_317088	-	GAG
VBAAeliv_supercont1.35p0_1963996_1965109	-	RT
VBAAeliv_supercont1.361p0_531085_536292	-	GAG-PR-RT-RH-INT
VBAAeliv_supercont1.375p0_390202_392136	-	INT
VBAAeliv_supercont1.387p0_847712_849130	-	GAG-RT-RH-INT
VBAAeliv_supercont1.396p0_575525_576245	-	GAG
VBAAeliv_supercont1.400p0_30333_34343	-	GAG
VBAAeliv_supercont1.435p0_962496_964141	-	GAG-PR-RT
VBAAeliv_supercont1.494p0_168018_168650	-	RT
VBAAeliv_supercont1.49p1_190573_190930	-	RT
VBAAeliv_supercont1.51p0_2895580_2896032	-	RT
VBAAeliv_supercont1.546p0_795350_795886	-	PR
VBAAeliv_supercont1.555p1_146685_149083	-	RT
VBAAeliv_supercont1.557p0_432021_433373	-	RT
VBAAeliv_supercont1.588p0_105333_111036	-	RT
VBAAeliv_supercont1.59p0_1141718_1143416	-	RT
VBAAeliv_supercont1.60p0_282175_282666	-	GAG-PR-RT-RH-INT
VBAAeliv_supercont1.613p0_278077_279030	-	GAG-PR-RT-RH
VBAAeliv_supercont1.61p0_2548534_2548942	-	RT
VBAAeliv_supercont1.65p0_770957_771308	-	RT
VBAAeliv_supercont1.714p0_413853_416944	-	GAG
VBAAeliv_supercont1.715p0_459582_459905	-	RT
VBAAeliv_supercont1.76p1_1595975_1596522	-	RT
VBAAeliv_supercont1.779p0_160001_164545	-	GAG-RT-RH
VBAAeliv_supercont1.779p1_451242_460041	-	RT-RH
VBAAeliv_supercont1.82p0_1313011_1313729	-	PR
VBAAeliv_supercont1.849p0_148592_152005	-	RT
VBAAeliv_supercont1.890p0_232993_233490	-	GAG
VBAAeliv_supercont1.923p0_187345_187776	-	PR-RT
VBAAeliv_supercont1.96p0_180838_184779	-	RT
VBAAlC636_MNAF02000071.1p0_1718419_1719391	-	GAG
VBAAlC636_MNAF02000088.1p0_861028_865091	-	RT
VBAAlC636_MNAF02000153.1p0_1945845_1949546	-	RT
VBAAlC636_MNAF02000288.1p0_3732194_3733483	-	GAG-PR-RT
VBAAlC636_MNAF02000333.1p0_1027303_1028769	-	RT
VBAAlC636_MNAF02000335.1p0_838337_838894	-	RT
VBAAlC636_MNAF02000547.1p0_520084_521442	-	INT
VBAAlC636_MNAF02000570.1p0_248981_249966	-	RT-RH-INT
VBAAlC636_MNAF02000618.1p0_406464_410249	-	RT-RH
VBAAlC636_MNAF02000726.1p0_128140_132860	-	GAG-PR
VBAAlC636_MNAF02000870.1p0_2229_2720	-	GAG-PR-RT-RH
VBAAlC636_MNAF02000928.1p0_2510400_2511374	-	INT
VBAAlC636_MNAF02000961.1p0_301162_304648	-	RT-RH
VBAAlC636_MNAF02000965.1p0_28212_33213	-	GAG-RT-RH
VBAAlC636_MNAF02000993.1p2_1581725_1582438	-	GAG-RT
VBAAlC636_MNAF02001079.1p0_2416632_2417258	-	RT
VBAAlC636_MNAF02001124.1p0_5367730_5368626	-	GAG-PR
VBAAlC636_MNAF02001257.1p0_294767_298793	-	GAG-RT-RH
VBAAlC636_MNAF02001265.1p0_702281_703781	-	INT
VBAAlC636_MNAF02001322.1p0_5890849_5891343	-	PR-RT
VBAAlC636_MNAF02001341.1p0_989458_989919	-	GAG
VBAAlC636_MNAF02001420.1p0_434075_436015	-	GAG-RT-RH-INT
VBAAlC636_MNAF02001439.1p0_577363_577683	-	RT
VBAAlC636_MNAF02001697.1p0_557389_557895	-	GAG-PR-RT-RH
VBAAlC636_MNAF02001733.1p0_3362176_3366870	-	PR-RT-INT
VBAAlC636_MNAF02001823.1p0_2298055_2299353	-	INT
VBAAlC636_MNAF02001883.1p0_707874_710730	-	GAG-RT
VBAAlC636_MNAF02001891.1p0_13935_14387	-	RH
VBAAlC636_MNAF02001975.1p0_1152591_1156358	-	GAG-RT-INT
VBAAlC636_MNAF02001975.1p1_285910_286401	-	GAG-PR-RT-RH
VBAAlC636_MNAF02002000.1p0_1129375_1133133	-	RT
VBAAlC636_MNAF02002074.1p0_1045682_1045990	-	GAG-RT-INT
VBAAlC636_MNAF02002139.1p0_41230_41709	-	GAG-PR-RT-RH-INT
VBAAlC636_MNAF02002183.1p0_694012_699148	-	GAG-PR-RT-RH-INT
VBAAlC636_MNAF02002224.1p0_17321_23705	-	GAG-RT-RH
VBAAlC636_MNAF02002227.1p0_17237_22499	-	GAG-RT-RH
VBAAlFosh_JXUM01S000059p0_79349_79825	-	PR
VBAAlFosh_JXUM01S000087p0_571837_572733	-	GAG-PR-RH-INT
VBAAlFosh_JXUM01S000476p0_161098_166186	-	PR-RT-INT
VBAAlFosh_JXUM01S000482p0_6556_8385	-	GAG-RT
VBAAlFosh_JXUM01S000583p0_16206_21371	-	RT-RH-INT
VBAAlFosh_JXUM01S000913p0_206986_212079	-	GAG-PR-RT-RH-INT
VBAAlFosh_JXUM01S001115p0_79542_81698	-	PR-RT
VBAAlFosh_JXUM01S001455p0_296597_297133	-	RT
VBAAlFosh_JXUM01S001527p0_172768_173253	-	RT
VBAAlFosh_JXUM01S001886p0_178916_181193	-	PR-RT
VBAAlFosh_JXUM01S001953p0_123195_125578	-	GAG-PR-RT
VBAAlFosh_JXUM01S002098p0_160291_163745	-	GAG-RT-RH
VBAAlFosh_JXUM01S002109p0_18597_20984	-	RH-INT
VBAAlFosh_JXUM01S002931p0_3_2381	-	RH-INT
VBAAlFosh_JXUM01S003538p0_67428_67919	-	GAG-PR-RH-INT
VBAAlFosh_JXUM01S003598p0_130362_131249	-	RH
VBAAlFosh_JXUM01S004528p0_98721_99887	-	INT
VBAAlFosh_JXUM01S005086p0_94459_99107	-	GAG-PR-RT
VBAAlFosh_JXUM01S005599p0_63156_63632	-	RT-RH-INT
VBAAlFosh_JXUM01S005819p0_72638_73114	-	GAG-RT-RH
VBAAlFosh_JXUM01S005885p0_47790_48281	-	GAG-PR-RT
VBAAlFosh_JXUM01S006053p0_3064_4356	-	INT
VBAAlFosh_JXUM01S007026p0_3_2997	-	RT-RH-INT
VBAAlFosh_JXUM01S007318p0_44336_45073	-	RT
VBAAlFosh_JXUM01S008020p0_29459_29821	-	GAG-PR-RH-INT
VBAAlFosh_JXUM01S008297p0_28551_31916	-	RT-INT
VBAAlFosh_JXUM01S009019p0_4659_9479	-	GAG-PR-RT-RH-INT
VBAAlFosh_JXUM01S009634p0_779_1126	-	GAG
VBAAlFosh_JXUM01S009732p0_4973_5326	-	GAG-RT-RH
VBAAlFosh_JXUM01S009961p0_16959_21910	-	GAG-RT-RH
VBAAlFosh_JXUM01S012378p0_15213_19652	-	RT-INT
VBAAlFosh_JXUM01S014602p0_1250_2122	-	GAG-PR
VBAAlFosh_JXUM01S014697p0_605_5847	-	GAG-RT-RH-INT
VBAAlFosh_JXUM01S014794p0_3590_8010	-	RT
VBAAlFosh_JXUM01S018428p0_1320_3206	-	GAG
VBAAlFosh_JXUM01S019235p0_903_2576	-	GAG
VBAAlFosh_JXUM01S019747p0_1836_2375	-	GAG-PR
VBAAlFosh_JXUM01S020509p0_1164_2154	-	GAG
VBAAlFosh_JXUM01S021565p0_319_1269	-	INT
VBAAlFosh_JXUM01S022189p0_5_1845	-	GAG-PR
VBAAlFosh_JXUM01S024109p0_352_1617	-	GAG
VBAAlFosh_JXUM01S024744p0_72_695	-	GAG-PR
VBAAlFosh_JXUM01S024891p0_567_1502	-	INT
VBAAlFosh_JXUM01S025927p0_665_1543	-	GAG
VBAAlFosh_JXUM01S026607p0_3_401	-	GAG-PR
VBAAlFosh_JXUM01S041286p0_1_870	-	INT
VBAAlFosh_JXUM01S076114p0_979_1473	-	RT-RH
VBAAlFosh_JXUM01S076613p0_1951_2580	-	GAG
VBAAlFosh_JXUM01S076759p0_3199_3675	-	GAG-INT
VBAAlFosh_JXUM01S077093p0_2_3465	-	RT-RH
VBAAlFosh_JXUM01S077780p0_1088_1609	-	GAG-PR
VBAAlFosh_JXUM01S079433p0_879_2126	-	GAG
VBAAlFosh_JXUM01S079696p0_3_1289	-	INT
VBAAlFosh_JXUM01S081579p0_502_1521	-	RH-INT
VBAAlFosh_JXUM01S082570p0_1011_1622	-	GAG
VBAAlFosh_JXUM01S083829p0_1_1566	-	GAG-PR
VBAAlFosh_JXUM01S084110p0_3_1586	-	RT
VBAAlFosh_JXUM01S085264p0_3_1286	-	RH
VBAAlFosh_JXUM01S085875p0_3_800	-	GAG
VBAAlFosh_JXUM01S087248p0_3_986	-	GAG
VBAAlFosh_JXUM01S087371p0_1_1504	-	RT-RH
VBAAlFosh_JXUM01S089364p0_5_910	-	GAG-PR
VBAAlFosh_JXUM01S090288p0_405_1280	-	GAG
VBAnArDon_KB704157p0_864_1455	-	INT
VBAnAtrEB_KI422071p0_28971_29384	-	RT-RH
VBAnColMa_scf_1925488398p0_25_399	-	RT
VBAnColMa_scf_1925489973p0_816_1404	-	RH
VBAnColMa_scf_1925490379p0_1_1192	-	GAG
VBAnEpiE_KB670202p0_4541_4930	-	RT
VBAnEpiE_KB670976p0_613_1890	-	INT
VBAnMacBtQ1_KZ062691.1p1_6339_6698	-	RT-RH
VBAnMacBtQ1_LULA01025690.1p0_762_1121	-	RT-RH-INT
VBAnMelCM_AXCO02022265p0_83_3443	-	RT-RH
VBAnMelCM_AXCO02022482p0_1_449	-	PR-RT-RH
VBAnMerMA_KI915330p0_223733_224351	-	RH-INT
VBAnMerMA_KI915445p0_115604_122261	-	RH
VBAnMerMA_KI915738p0_11915_13396	-	RT-RH-INT
VBAnSteIN_scaffold_00063p0_72094_72795	-	GAG-RT-RH-INT
VBAnSteIN_scaffold_00093p0_120695_121396	-	GAG-RT-RH-INT
VBAnSteIN_scaffold_01619p0_4_543	-	INT
VBCQuJoh_supercont3.2429p0_15_1244	-	PR-RH
VBCQuJoh_supercont3.2506p0_5886_14176	-	GAG-RH-INT
VBCQuJoh_supercont3.2732p0_107_9525	-	GAG-RT-RH-INT
VBCQuJoh_supercont3.2741p0_7281_7691	-	RH
VBCQuJoh_supercont3.441p0_98157_100238	-	GAG-PR
VBCQuJoh_supercont3.477p0_26312_28399	-	GAG-PR-RH
VBCQuJoh_supercont3.606p0_168490_175917	-	PR-RH
VBCQuJoh_supercont3.68p0_48215_50266	-	GAG-PR-RT
VBCQuJoh_supercont3.908p0_143474_145558	-	GAG-PR-RH
VBCQuJoh_supercont3.91p0_210408_214614	-	GAG-RH
