# Supplementary material for: In and Outs of Chuviridae Endogenous Viral Elements: Origin of a Potentially New Retrovirus and Signature of Ancient and Ongoing Arms Race in Mosquito Genomes
Source: Front Genet. 2020 Oct 22;11:542437. doi: 10.3389/fgene.2020.542437 (PMC7642597; doi:10.3389/fgene.2020.542437)
Supplement: Supplementary file 1 [file Data_Sheet_1.ZIP › Supplementary_Material_Anakin_MS_v2/Supplementary_Material_7.xlsx]

## Sheet: sheet
Sequence	Primer_left_flank_5'-3'	Hairpint temperature	Code	TM	GC %	Primer_left_flank_3'-5'	Hairpint temperature	Code	TM	GC %	Hetero hibridization
AAlFosh_JXUM01S002813_123759_125183	TCAGTATGTGAGTTCAACAG	30.4	15LF	49.5	40	TGTAACCACAAATGCGAGTA	2019-04-28	15LR	51.8	40	TGTG
AegAag2_ctg_162_1289181_1289317	GTCTGAAAGGAAGCTCTTGT	28.1	12LF	52.3	45	CCATTAGTGCCTTGTCGATT	2019-02-16	12LR	52.8	45	AAGG
CQuJoh_supercont.1002_129746_128950	CGGCGCTACTTGTTCTTGAG	8	01LF	56.1	55	ATACGCTATAAGTCCCGACC	36.4	01LR	53.5	50	GCG
AAlFosh_JXUM01S006750_30727_31080	GTAGCAACAATCGACGAGTA	20.8	19LF	52.0	45	ACCTTGACGAATGTTTTTGG	2019-06-21	19LR	51.4	40	AACA
AAeliv_supercont1.240_1286280_1287235	TTGATTACACACGCGAAATG	15.8	6LF	51.4	40	TGGATTGAGACGAGCTAATG	2019-06-21	6LR	51.9	45	ATTA
Sequence	Primer_right_flank_5'-3'	Hairpint temperature	Code	TM	GC %	Primer_right_flank_3'-5'	Hairpint temperature	Code	TM	GC %	Hetero hibridization
AAlFosh_JXUM01S002813_123759_125183	ACATTAGAAGGGAGACGGTA	-19.9	15RF	52.3	45	TACGTGCACATAAACTTTGC	34.6	15RR	51.4	40	ACG
AegAag2_ctg_162_1289181_1289317	AAAATTCACCATCGGAGGAA	42.4	12RF	51.9	40	CGCCCTTCGTAAAATCCTTA	2019-08-30	12RR	52.4	45	AGGA
CQuJoh_supercont.1002_129746_128950	GGTCTACATACCTTGGCAAT	34.6	01RF	52.0	45	TTGTAACGTTCTCGTCCATT	51	01RR	51.7	40	TACA
AAlFosh_JXUM01S006750_30727_31080	ACAACAACGTGTCAATGTTC	36.6	19RF	51.5	40	GTTAAGTCACTGTAAACGGC	2019-02-20	19RR	51.3	45	CGT
AAeliv_supercont1.240_1286280_1287235	AACCAGAATTTCAAGGCTTCCA	41.5	6RF	55.0	40.91	CGTCACGAATACTACACGATC	41.5	6RR	52.8	47.62	CGT
KDR sodium channel	GCACGGACGCAATCTCGC	27.8	KDR20201FW	60.1	77.22	GACAATGTGGATCGCTTCCCG	38.6	KDR20201REV	58.5	57.14	GCC
