# Supplementary material for: In and Outs of Chuviridae Endogenous Viral Elements: Origin of a Potentially New Retrovirus and Signature of Ancient and Ongoing Arms Race in Mosquito Genomes
Source: Front Genet. 2020 Oct 22;11:542437. doi: 10.3389/fgene.2020.542437 (PMC7642597; doi:10.3389/fgene.2020.542437)
Supplement: Supplementary file 1 [file Data_Sheet_1.ZIP › Supplementary_Material_Anakin_MS_v2/Supplementary_Material_8.xlsx]

## Sheet: Supplementary_7
Table S5: BLAST results
qseqid	sseqid	pident	length	mismatch	gapopen	qstart	qend	sstart	send	evalue	bitscore
AAeBV_JXPU01007817.1_2996_1711	Jingchuvirales_Chuviridae_ANC97698	31.22	221	134	7	10	654	210	418	4e-21	100
AAeBV_JXPU01010287.1_1_1363	Jingchuvirales_Chuviridae_AJG39075	34.52	197	116	7	773	1342	355	545	1e-33	101
AAeBV_JXPU01014287.1_3945_4354	Jingchuvirales_Chuviridae_AJG39068.1	36.84	114	72	0	13	354	17	130	3e-15	77.4
AAeBV_JXPU01049836.1_735_31	Jingchuvirales_Chuviridae_AJG39075	32.77	235	152	3	1	696	3	234	2e-25	109
AAeBV_JXPU01073435.1_850_567	Jingchuvirales_Chuviridae_AJG39068.1	40.23	87	52	0	13	273	357	443	8e-21	91.7
AAeBV_JXPU01080210.1_2347_1378	Jingchuvirales_Chuviridae_AJG39075	30.41	319	213	9	20	970	149	460	1e-39	152
AAeBV_JXPU01114990.1_3169_458	Jingchuvirales_Chuviridae_APG78687	40.55	910	515	7	2	2710	77	967	0.0	675
AAeBV_JXPU01115416.1_3411_2802	Jingchuvirales_Chuviridae_AJG39054	51.92	156	66	2	2	460	785	934	9e-44	163
AAeBV_JXPU01115416.1_3710_3483	Jingchuvirales_Chuviridae_AJG39054	46.91	81	35	1	2	220	707	787	1e-18	85.5
AAeBV_JXPU01115416.1_4146_3874	Jingchuvirales_Chuviridae_AJG39054	61.36	88	34	0	8	271	545	632	3e-18	85.1
AAeBV_JXPU01118970.1_163_1090	Jingchuvirales_Chuviridae_APG78725	31.14	273	184	2	59	874	29	298	3e-39	151
AAeBV_JXPU01122936.1_1126_1733	Jingchuvirales_Chuviridae_APG78725	21.57	153	115	3	8	463	14	162	1e-08	58.9
AAeBV_JXPU01145602.1_6168_6391	Jingchuvirales_Chuviridae_ANC97698	36.49	74	46	1	5	223	303	376	2e-10	60.8
AAeBV_JXPU01167600.1_685_1640	Jingchuvirales_Chuviridae_AJG39068.1	30.51	331	206	3	2	955	305	624	6e-54	193
AAeBV_JXPU01221436.1_451_848	Jingchuvirales_Chuviridae_AJG39075	36.92	130	82	0	6	395	358	487	9e-27	110
AAeBV_JXPU01222198.1_1002_1	Jingchuvirales_Chuviridae_AJG39075	32.73	333	219	2	4	999	198	526	4e-61	213
AAeBV_JXPU01222320.1_1055_110	Jingchuvirales_Chuviridae_APG78725	29.84	305	211	2	3	914	29	331	1e-40	155
AAeBV_JXPU01222488.1_186_1149	Jingchuvirales_Chuviridae_AJG39068.1	33.00	303	203	0	24	932	305	607	2e-63	219
AAeBV_JXPU01222883.1_856_1	Jingchuvirales_Chuviridae_APG78725	30.94	278	187	3	1	825	30	305	7e-38	146
AAeBV_JXPU01223002.1_66_2032	Jingchuvirales_Chuviridae_AJG39075	32.20	618	406	7	2	1846	2	609	2e-105	342
AAeliv_supercont1.1_1249152_1249759	Jingchuvirales_Chuviridae_APG78725	21.57	153	115	3	8	463	14	162	1e-08	58.9
AAeliv_supercont1.1145_83374_84660	Jingchuvirales_Chuviridae_ANC97698	30.47	338	212	11	8	994	210	533	5e-36	145
AAeliv_supercont1.1288_9956_11805	Jingchuvirales_Chuviridae_AJG39075	31.82	594	398	4	23	1798	11	599	1e-112	359
AAeliv_supercont1.152_1983674_1982874_9572_10954	Jingchuvirales_Chuviridae_AJG39075	31.85	427	282	3	6	1283	198	616	1e-79	267
AAeliv_supercont1.172_482498_480625	Jingchuvirales_Chuviridae_AJG39068.1	29.84	630	427	6	19	1872	1	627	3e-107	346
AAeliv_supercont1.184_259607_258484	Jingchuvirales_Chuviridae_AJG39075	33.06	372	239	1	1	1116	275	636	2e-71	242
AAeliv_supercont1.184_260250_259840	Jingchuvirales_Chuviridae_APG78725	30.17	116	81	0	35	382	41	156	9e-10	61.2
AAeliv_supercont1.209_321111_321697	Jingchuvirales_Chuviridae_AJG39055	20.97	186	139	6	12	563	107	286	9e-07	53.1
AAeliv_supercont1.209_332672_332941	Jingchuvirales_Chuviridae_AJG39075	51.90	79	35	2	3	236	366	442	7e-20	89.0
AAeliv_supercont1.209_348859_349353	Jingchuvirales_Chuviridae_AJG39075	39.76	166	88	6	3	491	307	463	2e-29	119
AAeliv_supercont1.209_349033_349374	Jingchuvirales_Chuviridae_AJG39075	43.40	106	51	3	3	317	366	463	3e-19	88.2
AAeliv_supercont1.219_1484226_1486015	Jingchuvirales_Chuviridae_AJG39075	31.21	596	399	5	2	1771	20	610	2e-108	347
AAeliv_supercont1.240_1286280_1287235	Jingchuvirales_Chuviridae_AJG39068.1	30.51	331	206	3	2	955	305	624	6e-54	193
AAeliv_supercont1.286_1300491_1301136	Jingchuvirales_Chuviridae_AJG39055	24.42	217	156	5	2	646	35	245	3e-11	67.0
AAeliv_supercont1.286_1301456_1302042	Jingchuvirales_Chuviridae_AJG39075	35.05	194	113	7	5	565	358	545	2e-23	103
AAeliv_supercont1.286_1347920_1346848	Jingchuvirales_Chuviridae_AJG39075	31.65	357	235	5	6	1073	5	353	1e-46	174
AAeliv_supercont1.286_1361694_1362031	Jingchuvirales_Chuviridae_AJG39068.1	38.74	111	68	0	5	337	19	129	4e-16	79.0
AAeliv_supercont1.286_1441550_1443009	Jingchuvirales_Chuviridae_AJG39068.1	25.93	486	333	7	56	1459	149	625	4e-46	176
AAeliv_supercont1.3_3412387_3413091	Jingchuvirales_Chuviridae_AJG39075	32.62	233	151	3	5	694	5	234	3e-25	109
AAeliv_supercont1.3_3419998_3420765	Jingchuvirales_Chuviridae_AJG39068.1	32.52	246	166	0	3	740	358	603	2e-48	175
AAeliv_supercont1.3_3422004_3422507	Jingchuvirales_Chuviridae_APG78725	36.73	147	90	3	66	503	283	427	4e-26	109
AAeliv_supercont1.402_878937_879436	Jingchuvirales_Chuviridae_ANC97698	36.73	147	91	2	5	442	303	448	1e-27	113
AAeliv_supercont1.404_1144602_1145403_8985_9962	Jingchuvirales_Chuviridae_AJG39075	30.60	317	213	4	30	974	11	322	1e-43	164
AAeliv_supercont1.42_247208_248147	Jingchuvirales_Chuviridae_APG78687	32.59	316	202	3	2	940	77	384	3e-42	163
AAeliv_supercont1.42_247939_249918	Jingchuvirales_Chuviridae_AJG39054	47.11	658	324	7	51	1979	334	982	0.0	583
AAeliv_supercont1.425_42791_42052	Jingchuvirales_Chuviridae_APG78725	32.50	240	160	2	10	723	10	249	5e-32	129
AAeliv_supercont1.468_889343_889057	Jingchuvirales_Chuviridae_AJG39068.1	43.59	78	44	0	1	234	526	603	6e-18	83.6
AAeliv_supercont1.511_408394_409784	Jingchuvirales_Chuviridae_AJG39075	32.47	465	307	4	2	1390	18	477	1e-78	265
AAeliv_supercont1.55_685495_683688	Jingchuvirales_Chuviridae_AJG39068.1	29.51	593	415	2	1	1776	20	610	2e-106	343
AAeliv_supercont1.555_236336_235596	Jingchuvirales_Chuviridae_AJG39068.1	33.88	245	162	0	2	736	363	607	2e-51	183
AAeliv_supercont1.697_519219_520159	Jingchuvirales_Chuviridae_ANC97698	29.73	296	200	6	14	895	152	441	1e-37	146
AAeliv_supercont1.697_523919_525262	Jingchuvirales_Chuviridae_AJG39075	28.54	452	302	13	8	1342	23	460	2e-49	184
AAeliv_supercont1.790_359907_357941	Jingchuvirales_Chuviridae_AJG39075	32.15	619	407	7	1	1848	1	609	6e-106	343
AAeliv_supercont1.959_288367_282350_9847_11019	Jingchuvirales_Chuviridae_APG78725	29.16	391	272	4	6	1172	14	401	1e-56	203
AAlC636_MAF02000309.1_895663_894023_8194_9195	Jingchuvirales_Chuviridae_AJG39068.1	31.06	322	219	1	12	977	339	657	4e-57	202
AAlC636_MAF02000916.1_4351779_4355138_8909_11077	Jingchuvirales_Chuviridae_AJG39075	33.66	306	203	0	1236	2153	294	599	4e-60	220
AAlC636_MAF02001312.1_1173835_1170476_8959_10914	Jingchuvirales_Chuviridae_AJG39075	32.77	592	394	3	3	1775	19	607	1e-109	352
AAlC636_MAF02001710.1_1502694_1504337_7241_9196	Jingchuvirales_Chuviridae_AJG39075	32.77	592	394	3	3	1775	19	607	4e-109	351
AAlC636_MNAF02000044.1_2252598_2251512_8246_10210	Jingchuvirales_Chuviridae_AJG39068.1	30.13	624	431	3	15	1883	6	625	1e-108	350
AAlC636_MNAF02000045.1_2735201_2735902_6235_8067	Jingchuvirales_Chuviridae_APG78725	30.69	492	339	2	306	1778	28	518	1e-75	261
AAlC636_MNAF02000046.1_7683134_7681026_8248_10212	Jingchuvirales_Chuviridae_AJG39068.1	29.97	624	432	3	15	1883	6	625	3e-106	344
AAlC636_MNAF02000048.1_5367480_5368209_7998_9962	Jingchuvirales_Chuviridae_AJG39068.1	29.72	609	425	2	60	1883	19	625	4e-105	341
AAlC636_MNAF02000053.1_3690649_3689924_8118_8765	Jingchuvirales_Chuviridae_APG78725	34.47	206	126	4	3	611	15	214	9e-23	101
AAlC636_MNAF02000112.1_84010_85200	Jingchuvirales_Chuviridae_AJG39074	50.81	185	91	0	287	841	440	624	3e-59	200
AAlC636_MNAF02000121.1_524224_523521_6236_8068	Jingchuvirales_Chuviridae_APG78725	30.49	492	340	2	306	1778	28	518	3e-74	258
AAlC636_MNAF02000166.1_145491_147284	Jingchuvirales_Chuviridae_APG78725	30.17	590	407	3	30	1793	28	614	2e-109	351
AAlC636_MNAF02000291.1_1182936_1181191	Jingchuvirales_Chuviridae_AJG39068.1	30.29	581	402	2	2	1741	20	598	2e-104	337
AAlC636_MNAF02000306.1_4362453_4363154_6244_8076	Jingchuvirales_Chuviridae_APG78725	30.49	492	340	2	306	1778	28	518	7e-74	257
AAlC636_MNAF02000322.1_4773632_4774361_8095_10059	Jingchuvirales_Chuviridae_AJG39068.1	30.13	624	431	3	15	1883	6	625	6e-107	346
AAlC636_MNAF02000359.1_208666_209371_6242_8074	Jingchuvirales_Chuviridae_APG78725	30.89	492	338	2	306	1778	28	518	6e-76	262
AAlC636_MNAF02000378.1_231992_231395	Jingchuvirales_Chuviridae_AJG39068.1	34.69	196	128	0	11	598	418	613	8e-36	138
AAlC636_MNAF02000378.1_233184_231970	Jingchuvirales_Chuviridae_AJG39075	34.67	398	254	4	1	1191	20	412	3e-70	240
AAlC636_MNAF02000381.1_785380_783272_5216_6682	Jingchuvirales_Chuviridae_AJG39068.1	31.21	455	309	2	21	1385	175	625	2e-87	289
AAlC636_MNAF02000435.1_1008611_1006503	Jingchuvirales_Chuviridae_AJG39068.1	33.21	262	175	0	2	787	364	625	1e-49	189
AAlC636_MNAF02000476.1_590196_591338_8226_10190	Jingchuvirales_Chuviridae_AJG39068.1	30.29	624	430	3	15	1883	6	625	3e-108	349
AAlC636_MNAF02000486.1_2821148_2822661	Jingchuvirales_Chuviridae_AJG39075	32.54	504	334	5	9	1514	5	504	9e-88	290
AAlC636_MNAF02000558.1_657271_656906	Jingchuvirales_Chuviridae_AJG39042	45.08	122	66	1	2	364	346	467	3e-27	111
AAlC636_MNAF02000719.1_164828_163017	Jingchuvirales_Chuviridae_AJG39075	32.08	583	389	4	2	1744	22	599	3e-111	355
AAlC636_MNAF02000731.1_343198_343521	Jingchuvirales_Chuviridae_APG78725	28.92	83	58	1	72	320	283	364	2e-11	65.5
AAlC636_MNAF02000973.1_6417166_6416080_7445_8089	Jingchuvirales_Chuviridae_APG78725	34.88	215	131	4	3	638	15	223	1e-26	113
AAlC636_MNAF02000981.1_1003004_1003958	Jingchuvirales_Chuviridae_AJG39075	42.19	128	74	0	19	402	300	427	7e-49	121
AAlC636_MNAF02000990.1_281271_279164_8207_9691	Jingchuvirales_Chuviridae_AJG39075	31.65	496	332	4	3	1484	1	491	2e-84	280
AAlC636_MNAF02001000.1_2290195_2291985	Jingchuvirales_Chuviridae_APG78725	30.17	590	407	3	27	1790	28	614	3e-109	350
AAlC636_MNAF02001050.1_1037338_1036638_6235_8067	Jingchuvirales_Chuviridae_APG78725	30.69	492	339	2	306	1778	28	518	1e-75	261
AAlC636_MNAF02001050.1_914860_913565	Jingchuvirales_Chuviridae_AJG39075	30.72	433	293	4	2	1294	80	507	1e-72	247
AAlC636_MNAF02001051.1_4397527_4398232_6232_8064	Jingchuvirales_Chuviridae_APG78725	30.69	492	339	2	306	1778	28	518	3e-75	261
AAlC636_MNAF02001051.1_4447233_4446534_6233_8065	Jingchuvirales_Chuviridae_APG78725	30.69	492	339	2	306	1778	28	518	9e-76	262
AAlC636_MNAF02001059.1_6833209_6834665	Jingchuvirales_Chuviridae_AJG39068.1	23.68	494	333	13	65	1456	149	628	3e-32	135
AAlC636_MNAF02001059.1_6833287_6832841	Jingchuvirales_Chuviridae_AJG39068.1	31.58	152	101	2	1	447	2	153	4e-15	77.4
AAlC636_MNAF02001064.1_2981440_2981186_8021_9985	Jingchuvirales_Chuviridae_AJG39068.1	29.97	624	432	3	15	1883	6	625	4e-107	347
AAlC636_MNAF02001069.1_7262006_7261304_6220_6993	Jingchuvirales_Chuviridae_APG78725	36.97	119	75	0	306	662	28	146	3e-12	70.9
AAlC636_MNAF02001079.1_5812834_5813427	Jingchuvirales_Chuviridae_APG78687	26.14	176	125	2	2	523	1061	1233	3e-13	73.6
AAlC636_MNAF02001079.1_886555_884894	Jingchuvirales_Chuviridae_APG78725	31.71	555	375	3	2	1660	62	614	8e-98	319
AAlC636_MNAF02001080.1_1951942_1951577	Jingchuvirales_Chuviridae_AJG39042	45.08	122	66	1	2	364	346	467	3e-27	111
AAlC636_MNAF02001097.1_6604523_6604854	Jingchuvirales_Chuviridae_AJG39075	36.70	109	66	1	5	331	5	110	5e-13	70.1
AAlC636_MNAF02001097.1_6605379_6605813	Jingchuvirales_Chuviridae_AJG39075	42.11	133	77	0	35	433	292	424	6e-30	119
AAlC636_MNAF02001125.1_2037571_2036868_6244_8076	Jingchuvirales_Chuviridae_APG78725	30.49	492	340	2	306	1778	28	518	1e-74	259
AAlC636_MNAF02001126.1_1040132_1041453	Jingchuvirales_Chuviridae_AJG39075	34.77	440	278	5	6	1322	11	442	2e-81	271
AAlC636_MNAF02001270.1_18098_18428	Jingchuvirales_Chuviridae_APG78725	40.85	71	41	1	118	330	352	421	4e-13	69.3
AAlC636_MNAF02001287.1_1814254_1814619	Jingchuvirales_Chuviridae_AJG39042	44.26	122	67	1	3	365	347	468	1e-26	109
AAlC636_MNAF02001287.1_695430_695679	Jingchuvirales_Chuviridae_APG78725	44.62	65	36	0	16	210	185	249	2e-12	67.0
AAlC636_MNAF02001314.1_3715761_3713652_8225_9439	Jingchuvirales_Chuviridae_AJG39075	31.95	410	268	5	3	1214	1	405	2e-61	216
AAlC636_MNAF02001322.1_7265567_7264837_8228_10192	Jingchuvirales_Chuviridae_APG78725	30.97	607	408	5	3	1814	15	613	1e-106	345
AAlC636_MNAF02001325.1_296417_295860	Jingchuvirales_Chuviridae_APG78725	35.23	176	109	4	29	553	247	418	4e-32	127
AAlC636_MNAF02001325.1_330899_330124	Jingchuvirales_Chuviridae_APG78725	28.63	234	162	4	50	748	174	403	2e-30	125
AAlC636_MNAF02001325.1_339804_338425	Jingchuvirales_Chuviridae_APG78725	26.70	442	313	9	50	1369	174	606	2e-51	190
AAlC636_MNAF02001363.1_1826515_1826846	Jingchuvirales_Chuviridae_AJG39075	36.70	109	66	1	5	331	5	110	5e-13	70.1
AAlC636_MNAF02001363.1_1827097_1827364	Jingchuvirales_Chuviridae_APG78725	25.32	79	56	1	31	267	217	292	2	40.8
AAlC636_MNAF02001363.1_1827782_1828168	Jingchuvirales_Chuviridae_AJG39068.1	24.32	111	84	0	46	378	434	544	5e-08	55.8
AAlC636_MNAF02001383.1_3830758_3831487_8007_9971	Jingchuvirales_Chuviridae_APG78725	30.64	607	410	5	3	1814	15	613	2e-105	342
AAlC636_MNAF02001395.1_12495_10696	Jingchuvirales_Chuviridae_AJG39068.1	33.11	299	200	0	901	1797	305	603	1e-87	216
AAlC636_MNAF02001400.1_4945778_4947541	Jingchuvirales_Chuviridae_AJG39075	31.79	582	390	4	3	1742	23	599	7e-110	351
AAlC636_MNAF02001416.1_1034639_1035781_8040_9593	Jingchuvirales_Chuviridae_AJG39075	2019-05-31	512	346	4	3	1532	1	507	2e-83	279
AAlC636_MNAF02001423.1_160541_159525	Jingchuvirales_Chuviridae_AJG39075	33.84	331	219	0	14	1006	270	600	1e-70	239
AAlC636_MNAF02001442.1_5578442_5577399	Jingchuvirales_Chuviridae_APG78725	28.82	340	237	3	29	1042	28	364	6e-49	180
AAlC636_MNAF02001506.1_3646821_3644713_8021_9985	Jingchuvirales_Chuviridae_AJG39068.1	29.97	624	432	3	15	1883	6	625	1e-106	345
AAlC636_MNAF02001537.1_1335075_1335776_6236_8068	Jingchuvirales_Chuviridae_APG78725	30.69	492	339	2	306	1778	28	518	2e-75	261
AAlC636_MNAF02001553.1_1661637_1662134	Jingchuvirales_Chuviridae_AJG39042	40.24	164	97	1	7	495	315	478	8e-36	136
AAlC636_MNAF02001591.1_129598_130104	Jingchuvirales_Chuviridae_APG78725	33.95	162	102	4	24	506	257	414	3e-25	107
AAlC636_MNAF02001591.1_132853_133799	Jingchuvirales_Chuviridae_APG78725	29.62	287	194	5	49	906	174	453	9e-45	167
AAlC636_MNAF02001591.1_138943_139725	Jingchuvirales_Chuviridae_APG78725	2019-08-30	246	166	5	48	782	174	414	3e-33	133
AAlC636_MNAF02001615.1_5575267_5574125_7051_8970	Jingchuvirales_Chuviridae_AJG39068.1	2019-05-30	609	423	2	15	1838	19	625	7e-110	353
AAlC636_MNAF02001654.1_601096_600010_8238_10202	Jingchuvirales_Chuviridae_APG78725	30.81	607	409	5	3	1814	15	613	4e-107	347
AAlC636_MNAF02001655.1_2231844_2232574_7810_9024	Jingchuvirales_Chuviridae_AJG39075	32.20	410	267	5	3	1214	1	405	4e-61	215
AAlC636_MNAF02001685.1_1957223_1957588	Jingchuvirales_Chuviridae_AJG39042	44.26	122	67	1	3	365	347	468	1e-26	109
AAlC636_MNAF02001715.1_1733100_1734242_7345_8655	Jingchuvirales_Chuviridae_AJG39075	32.57	436	287	4	3	1304	1	431	6e-73	248
AAlC636_MNAF02001766.1_2226634_2224811	Jingchuvirales_Chuviridae_AJG39068.1	30.72	586	403	2	2	1756	19	602	7e-108	347
AAlC636_MNAF02001785.1_827972_825864_8224_9135	Jingchuvirales_Chuviridae_APG78725	31.89	301	192	6	3	896	15	305	6e-38	147
AAlC636_MNAF02001825.1_1711172_1709937	Jingchuvirales_Chuviridae_AJG39075	33.17	413	269	4	2	1234	34	441	1e-72	247
AAlC636_MNAF02001876.1_1161473_1159683	Jingchuvirales_Chuviridae_APG78725	2019-05-30	589	407	3	29	1789	28	613	3e-107	345
AAlC636_MNAF02001883.1_1995611_1997401	Jingchuvirales_Chuviridae_APG78725	30.17	590	407	3	27	1790	28	614	3e-109	350
AAlC636_MNAF02001914.1p1_1486325_1487026_6186_8018	Jingchuvirales_Chuviridae_APG78725	30.69	492	339	2	306	1778	28	518	1e-75	261
AAlC636_MNAF02001919.1_998418_998784	Jingchuvirales_Chuviridae_AJG39042	45.54	101	54	1	67	366	368	468	1e-20	92.0
AAlC636_MNAF02001968.1_1249564_1250317	Jingchuvirales_Chuviridae_APG78687	28.44	218	155	1	3	656	1061	1277	9e-23	100
AAlC636_MNAF02001972.1_927291_925514	Jingchuvirales_Chuviridae_AJG39075	31.86	587	393	4	14	1768	18	599	4e-111	354
AAlC636_MNAF02001975.1_859702_858302	Jingchuvirales_Chuviridae_AJG39075	32.11	464	308	4	2	1387	21	479	2e-76	259
AAlFosh_JXU1S000435_378859_377434_1306_3114	Jingchuvirales_Chuviridae_AJG39075	31.45	601	405	4	9	1805	5	600	1e-111	356
AAlFosh_JXU1S002914_196093_195788_1963_3930	Jingchuvirales_Chuviridae_APG78725	31.14	607	407	5	6	1817	15	613	3e-107	347
AAlFosh_JXU1S005715_27367_28598_9255_11045	Jingchuvirales_Chuviridae_APG78725	31.24	589	403	2	6	1769	28	615	4e-104	337
AAlFosh_JXU1S007582_1221_2645_773_2632	Jingchuvirales_Chuviridae_AJG39075	31.67	600	403	4	9	1802	5	599	4e-112	358
AAlFosh_JXU1S009404_44721_43296_197_1870	Jingchuvirales_Chuviridae_AJG39075	31.42	557	375	4	9	1673	5	556	4e-98	319
AAlFosh_JXU1S075336_2808_4130_1605_3149	Jingchuvirales_Chuviridae_AJG39075	31.47	483	325	3	45	1487	121	599	2e-90	297
AAlFosh_JXU1S075419_2331_2636_1090_3057	Jingchuvirales_Chuviridae_APG78725	30.81	607	409	5	6	1817	15	613	1e-106	345
AAlFosh_JXU1S079949_967_662_196_2163	Jingchuvirales_Chuviridae_AJG39068.1	29.97	624	432	3	18	1886	6	625	4e-106	344
AAlFosh_JXU1S084411_1212_1517_191_1567	Jingchuvirales_Chuviridae_AJG39075	32.66	447	294	4	6	1340	1	442	4e-77	260
AAlFosh_JXUM01S000082_93432_94856	Jingchuvirales_Chuviridae_AJG39075	31.86	452	303	2	3	1355	152	599	1e-86	286
AAlFosh_JXUM01S000271_179029_179208	Jingchuvirales_Chuviridae_APG78687	42.00	50	29	0	30	179	356	405	1e-05	47.0
AAlFosh_JXUM01S000652_120188_121272	Jingchuvirales_Chuviridae_AJG39074	52.04	196	92	2	218	799	434	629	9e-63	212
AAlFosh_JXUM01S000830_181138_181398	Jingchuvirales_Chuviridae_APG78725	36.49	74	47	0	33	254	162	235	9e-09	56.6
AAlFosh_JXUM01S000916_339047_340368	Jingchuvirales_Chuviridae_AJG39075	34.73	429	274	4	39	1322	19	442	9e-81	269
AAlFosh_JXUM01S000930_342937_344724	Jingchuvirales_Chuviridae_AJG39075	32.19	584	389	4	3	1748	21	599	3e-112	357
AAlFosh_JXUM01S001009_346538_346176	Jingchuvirales_Chuviridae_AJG39068.1	33.61	119	79	0	3	359	485	603	3e-21	94.4
AAlFosh_JXUM01S001757_48638_50074	Jingchuvirales_Chuviridae_AJG39075	32.08	452	305	1	51	1406	150	599	6e-87	287
AAlFosh_JXUM01S001842_48715_47318	Jingchuvirales_Chuviridae_AJG39075	32.08	452	305	1	32	1387	150	599	3e-87	287
AAlFosh_JXUM01S002074_205705_207528	Jingchuvirales_Chuviridae_AJG39068.1	29.77	608	424	2	3	1823	20	625	2e-105	340
AAlFosh_JXUM01S002406_135451_136014	Jingchuvirales_Chuviridae_AJG39068.1	30.27	185	129	0	3	557	425	609	1e-27	114
AAlFosh_JXUM01S002406_146012_145449	Jingchuvirales_Chuviridae_AJG39068.1	30.65	186	129	0	1	558	424	609	3e-28	116
AAlFosh_JXUM01S002406_162095_163495	Jingchuvirales_Chuviridae_AJG39075	30.75	452	311	1	33	1388	150	599	5e-83	276
AAlFosh_JXUM01S002406_182718_181653	Jingchuvirales_Chuviridae_AJG39075	31.71	350	239	0	6	1055	250	599	3e-67	230
AAlFosh_JXUM01S002652_145284_147190	Jingchuvirales_Chuviridae_APG78717	26.83	369	232	7	5	1057	7	355	5e-56	137
AAlFosh_JXUM01S002813_123759_125183_9903_11267	Jingchuvirales_Chuviridae_AJG39075	33.00	406	267	2	3	1217	198	599	1e-80	270
AAlFosh_JXUM01S003348_180623_180802	Jingchuvirales_Chuviridae_APG78687	42.37	59	34	0	3	179	357	415	5e-08	53.9
AAlFosh_JXUM01S003630_92426_90975	Jingchuvirales_Chuviridae_APG78725	33.49	218	144	1	3	653	32	249	3e-57	128
AAlFosh_JXUM01S003914_159524_160921	Jingchuvirales_Chuviridae_AJG39075	32.08	452	305	1	30	1385	150	599	4e-87	287
AAlFosh_JXUM01S005782_101993_103842	Jingchuvirales_Chuviridae_AJG39075	31.67	600	403	4	5	1798	5	599	3e-113	360
AAlFosh_JXUM01S006360_92055_91750	Jingchuvirales_Chuviridae_AJG39075	44.44	99	54	1	6	299	338	436	7e-24	100
AAlFosh_JXUM01S006750_30727_31080	Jingchuvirales_Chuviridae_AJG39068.1	37.61	109	66	1	32	352	1	109	3e-14	73.6
AAlFosh_JXUM01S006750_31864_32236	Jingchuvirales_Chuviridae_AJG39075	35.71	70	45	0	160	369	319	388	4e-15	55.1
AAlFosh_JXUM01S006750_35196_35935	Jingchuvirales_Chuviridae_APG78725	33.33	240	158	2	8	721	10	249	2e-34	136
AAlFosh_JXUM01S006750_36478_36771	Jingchuvirales_Chuviridae_AJG39075	38.54	96	59	0	6	293	321	416	1e-15	77.0
AAlFosh_JXUM01S009587_39470_38167	Jingchuvirales_Chuviridae_AJG39075	32.42	401	269	1	2	1204	209	607	3e-74	251
AAlFosh_JXUM01S009590_5353_5150	Jingchuvirales_Chuviridae_AJG39042	47.76	67	35	0	3	203	421	487	4e-13	68.6
AAlFosh_JXUM01S011498_20698_21255	Jingchuvirales_Chuviridae_AJG39075	38.12	181	112	0	9	551	288	468	4e-38	143
AAlFosh_JXUM01S014573_1022_2238	Jingchuvirales_Chuviridae_AJG39075	33.58	405	265	3	2	1213	1	402	2e-67	233
AAlFosh_JXUM01S025666_862_1	Jingchuvirales_Chuviridae_AJG39075	32.37	278	184	2	34	861	150	425	5e-47	172
AAlFosh_JXUM01S075120_50289_50610	Jingchuvirales_Chuviridae_AJG39075	36.19	105	64	1	5	319	5	106	4e-12	67.4
AAlFosh_JXUM01S075128_23226_21736	Jingchuvirales_Chuviridae_AJG39075	32.38	488	325	3	20	1480	129	612	8e-92	300
AAlFosh_JXUM01S076224_4757_4969	Jingchuvirales_Chuviridae_AJG39042	45.16	62	34	0	3	188	435	496	2e-12	66.6
AAlFosh_JXUM01S076261_1644_3449	Jingchuvirales_Chuviridae_APG78725	28.79	594	421	2	21	1799	30	622	4e-104	337
AAlFosh_JXUM01S077144_664_1040	Jingchuvirales_Chuviridae_APG78725	29.37	126	74	3	9	365	524	641	9e-16	78.6
AAlFosh_JXUM01S077939_1530_2759	Jingchuvirales_Chuviridae_AJG39068.1	31.47	340	233	0	3	1022	264	603	4e-67	232
AAlFosh_JXUM01S077939_795_2120	Jingchuvirales_Chuviridae_APG78725	32.13	442	298	2	3	1325	30	470	5e-73	249
AAlFosh_JXUM01S078589_2253_774	Jingchuvirales_Chuviridae_AJG39068.1	32.52	246	166	0	742	1479	358	603	8e-47	178
AAlFosh_JXUM01S088712_1492_1255	Jingchuvirales_Chuviridae_KM817593.1	34.09	44	29	0	2	133	8048	8179	6e-06	42.3
AAlRim_LMAV010501366.1_243_1	Jingchuvirales_Chuviridae_AJG39068.1	40.54	74	44	0	7	228	511	584	8e-14	71.2
AAlRim_LMAV010686824.1_251_1	Jingchuvirales_Chuviridae_APG78725	39.74	78	47	0	1	234	79	156	4e-06	48.9
AAlRim_LMAV011117968.1_1_272	Jingchuvirales_Chuviridae_AJG39042	40.68	59	34	1	94	267	343	401	4e-05	45.8
AAlRim_LMAV011382080.1_1_289	Jingchuvirales_Chuviridae_APG78725	54.76	42	19	0	141	266	185	226	9e-08	53.9
AAlRim_LMAV011895547.1_15_331	Jingchuvirales_Chuviridae_AJG39075	37.10	62	39	0	129	314	45	106	9e-05	45.1
AAlRim_LMAV012712740.1_203_1	Jingchuvirales_Chuviridae_AJG39042	50.00	66	33	0	5	202	418	483	2e-14	72.4
AAlRim_LMAV012866123.1_171_559	Jingchuvirales_Chuviridae_AJG39075	32.03	128	83	2	4	387	211	334	2e-14	74.3
AAlRim_LMAV012884074.1_84_365	Jingchuvirales_Chuviridae_APG78725	34.44	90	51	2	1	270	560	641	2e-12	67.4
AAlRim_LMAV013185995.1_905_1	Jingchuvirales_Chuviridae_AJG39075	32.88	292	193	1	28	903	244	532	2e-52	188
AAlRim_LMAV013254982.1_1157_778	Jingchuvirales_Chuviridae_AJG39068.1	35.77	123	79	0	10	378	485	607	1e-23	101
AAlRim_LMAV013274141.1_1287_1	Jingchuvirales_Chuviridae_AJG39075	31.74	419	282	3	26	1279	102	517	3e-68	236
AAlRim_LMAV013329276.1_6038_5197	Jingchuvirales_Chuviridae_APG78725	2019-04-30	273	188	2	21	836	28	298	2e-38	148
AAlRmi_LMAV010017865.1_201_1	Jingchuvirales_Chuviridae_AJG39042	44.62	65	36	0	5	199	418	482	1e-11	64.3
AAlRmi_LMAV012323818.1_139_394	Jingchuvirales_Chuviridae_AJG39074	66.67	51	17	0	156	4	717	767	2e-14	73.6
AAlRmi_LMAV012810484.1_36_351	Jingchuvirales_Chuviridae_APG78725	38.57	70	42	1	106	315	345	413	5e-13	65.1
AAlRmi_LMAV012957773.1_3_341	Jingchuvirales_Chuviridae_APG78725	36.94	111	69	1	6	338	304	413	2e-22	97.1
AAlRmi_LMAV012998711.1_639_3	Jingchuvirales_Chuviridae_AJG39074	50.00	158	79	0	631	158	472	629	2e-47	174
AAlRmi_LMAV013211882.1_628_888	Jingchuvirales_Chuviridae_AJG39068.1	37.80	82	51	0	12	257	357	438	2e-14	72.8
AAlRmi_LMAV013259713.1_22_471	Jingchuvirales_Chuviridae_AJG39068.1	36.96	138	87	0	6	419	466	603	1e-27	113
AAlRmi_LMAV013298725.1_2_1246	Jingchuvirales_Chuviridae_AJG39075	33.17	407	270	1	3	1223	195	599	2e-80	268
AAlRmi_LMAV013304941.1_934_1695	Jingchuvirales_Chuviridae_AJG39075	36.89	244	152	1	9	740	190	431	4e-45	166
AAlRmi_LMAV013310377.1_9_1277	Jingchuvirales_Chuviridae_AJG39068.1	32.37	417	281	1	6	1256	188	603	4e-78	262
AAlRmi_LMAV013315874.1_4_1440	Jingchuvirales_Chuviridae_AJG39075	31.40	465	317	1	42	1436	150	612	3e-87	288
AAlRmi_LMAV013320751.1_1959_1579	Jingchuvirales_Chuviridae_APG78725	37.80	127	75	3	3	380	290	413	6e-24	102
Aeg_aag2_ctg_10_2440770_2441725	Jingchuvirales_Chuviridae_AJG39068.1	30.21	331	207	3	2	955	305	624	1e-53	192
Aeg_aag2_ctg_1016_198420_199796_9606_11420	Jingchuvirales_Chuviridae_AJG39068.1	31.18	587	398	3	3	1754	20	603	2e-104	337
Aeg_aag2_ctg_1021_88452_89494	Jingchuvirales_Chuviridae_AJG39068.1	32.28	347	235	0	2	1042	267	613	3e-67	230
Aeg_aag2_ctg_1024_240902_241248	Jingchuvirales_Chuviridae_APG78725	23.48	115	83	2	2	331	12	126	2e-07	53.5
Aeg_aag2_ctg_118_22001_22848	Jingchuvirales_Chuviridae_AJG39054	55.67	291	117	3	8	847	548	837	2e-89	298
Aeg_aag2_ctg_1184_141379_141926	Jingchuvirales_Chuviridae_APG78725	31.93	166	112	1	47	541	30	195	2e-17	85.1
Aeg_aag2_ctg_1186_366122_367115	Jingchuvirales_Chuviridae_AJG39068.1	30.30	231	139	3	322	993	412	627	1e-31	130
Aeg_aag2_ctg_1228_14102_15726	Jingchuvirales_Chuviridae_AJG39075	30.71	547	368	5	2	1624	69	610	4e-97	316
Aeg_aag2_ctg_127_997994_999174	Jingchuvirales_Chuviridae_AJG39075	31.62	389	256	7	20	1180	18	398	3e-56	202
Aeg_aag2_ctg_1298_272176_272942	Jingchuvirales_Chuviridae_AJG39075	31.33	249	171	0	20	766	363	611	2e-48	175
Aeg_aag2_ctg_1298_274365_275334	Jingchuvirales_Chuviridae_AJG39075	26.64	289	193	10	59	898	307	585	9e-17	85.9
Aeg_aag2_ctg_1330_199659_199972	Jingchuvirales_Chuviridae_AJG39068.1	39.77	88	53	0	41	304	17	104	1e-11	65.9
Aeg_aag2_ctg_1569_134285_132496	Jingchuvirales_Chuviridae_AJG39075	31.09	595	399	5	3	1769	21	610	7e-107	343
Aeg_aag2_ctg_162_1289181_1289317	Jingchuvirales_Chuviridae_APG78725	45.45	44	24	0	5	136	557	600	1e-07	52.0
Aeg_aag2_ctg_167_1866819_1867228	Jingchuvirales_Chuviridae_APG78725	29.93	137	95	1	2	409	31	167	2e-11	66.2
Aeg_aag2_ctg_167_1867461_1868584	Jingchuvirales_Chuviridae_AJG39075	33.07	378	239	2	2	1123	276	643	3e-71	242
Aeg_aag2_ctg_1683_20588_20910	Jingchuvirales_Chuviridae_AJG39075	36.19	105	64	1	5	319	5	106	4e-12	67.0
Aeg_aag2_ctg_1683_20956_21446	Jingchuvirales_Chuviridae_APG78725	32.05	156	102	2	20	484	140	292	6e-19	89.0
Aeg_aag2_ctg_1683_26106_26443	Jingchuvirales_Chuviridae_AJG39068.1	37.84	111	69	0	5	337	19	129	4e-15	75.9
Aeg_aag2_ctg_1683_85815_87475	Jingchuvirales_Chuviridae_AJG39068.1	32.08	427	285	2	230	1504	180	603	4e-80	271
Aeg_aag2_ctg_182_515976_516715	Jingchuvirales_Chuviridae_APG78725	32.50	240	160	2	8	721	10	249	5e-32	129
Aeg_aag2_ctg_1849_112333_114179	Jingchuvirales_Chuviridae_AJG39075	31.86	612	409	6	2	1828	1	607	9e-106	341
Aeg_aag2_ctg_1913_70283_70728	Jingchuvirales_Chuviridae_AJG39068.1	30.20	149	101	2	2	439	1	149	4e-12	68.6
Aeg_aag2_ctg_1913_91096_92168	Jingchuvirales_Chuviridae_AJG39075	31.46	356	235	5	2	1066	3	350	1e-46	173
Aeg_aag2_ctg_1925_90833_92688	Jingchuvirales_Chuviridae_AJG39068.1	2019-08-30	615	417	5	41	1855	17	628	2e-107	346
Aeg_aag2_ctg_209_495813_496129	Jingchuvirales_Chuviridae_AJG39075	38.10	105	65	0	2	316	318	422	5e-18	84.3
Aeg_aag2_ctg_210_837797_838128	Jingchuvirales_Chuviridae_AJG39075	36.36	110	68	1	8	331	1	110	8e-14	72.4
Aeg_aag2_ctg_216_498240_499536	Jingchuvirales_Chuviridae_ANC97698	31.16	276	171	8	8	817	210	472	3e-33	137
Aeg_aag2_ctg_2375_26648_27228	Jingchuvirales_Chuviridae_AJG39068.1	30.21	192	133	1	8	580	431	622	2e-30	122
Aeg_aag2_ctg_256_1106258_1107198	Jingchuvirales_Chuviridae_APG78687	32.59	316	202	3	2	940	77	384	3e-42	163
Aeg_aag2_ctg_256_1107372_1108345	Jingchuvirales_Chuviridae_AJG39054	55.49	182	80	1	427	972	592	772	3e-78	207
Aeg_aag2_ctg_27_3554520_3556357	Jingchuvirales_Chuviridae_AJG39075	31.58	608	405	5	20	1837	18	616	1e-112	359
Aeg_aag2_ctg_293_1041241_1041572	Jingchuvirales_Chuviridae_AJG39075	36.36	110	68	1	8	331	1	110	8e-14	72.4
Aeg_aag2_ctg_293_1041690_1043097	Jingchuvirales_Chuviridae_AJG39075	32.38	420	280	2	2	1261	151	566	2e-80	269
Aeg_aag2_ctg_3_3715473_3715975	Jingchuvirales_Chuviridae_AJG39075	41.35	133	69	6	3	383	344	473	2e-20	93.6
Aeg_aag2_ctg_301_194512_195674	Jingchuvirales_Chuviridae_AJG39075	33.76	388	250	4	5	1162	20	402	6e-69	236
Aeg_aag2_ctg_3292_21277_21503	Jingchuvirales_Chuviridae_AJG39068.1	39.71	68	41	0	2	205	24	91	8e-10	59.3
Aeg_aag2_ctg_350_500621_501114	Jingchuvirales_Chuviridae_AJG39055	23.89	113	83	2	56	394	155	264	9e-05	46.2
Aeg_aag2_ctg_350_525086_524775	Jingchuvirales_Chuviridae_AJG39075	50.67	75	34	2	59	280	370	442	2e-16	79.7
Aeg_aag2_ctg_350_527858_528486	Jingchuvirales_Chuviridae_AJG39055	23.56	174	126	5	11	529	97	264	4e-08	57.4
Aeg_aag2_ctg_350_564517_564977	Jingchuvirales_Chuviridae_AJG39069.1	2019-03-24	154	111	2	460	8	254	404	1e-10	63.5
Aeg_aag2_ctg_3542_7937_9511	Jingchuvirales_Chuviridae_AJG39075	38.00	150	87	5	984	1424	355	501	8e-33	97.8
Aeg_aag2_ctg_365_1251287_1253188	Jingchuvirales_Chuviridae_AJG39042	33.45	275	178	4	808	1620	273	546	8e-69	176
Aeg_aag2_ctg_376_411363_411634	Jingchuvirales_Chuviridae_AJG39075	37.78	90	56	0	2	271	21	110	1e-11	65.1
Aeg_aag2_ctg_376_411728_413151	Jingchuvirales_Chuviridae_AJG39075	32.12	467	313	2	23	1423	150	612	3e-91	298
Aeg_aag2_ctg_379_862736_864586	Jingchuvirales_Chuviridae_AJG39075	32.08	480	308	5	23	1423	11	485	3e-80	273
Aeg_aag2_ctg_387_1122760_1123700	Jingchuvirales_Chuviridae_ANC97698	29.73	296	200	6	14	895	152	441	1e-37	147
Aeg_aag2_ctg_387_1127460_1129222	Jingchuvirales_Chuviridae_APG78725	26.34	410	268	12	2	1186	31	421	8e-37	149
Aeg_aag2_ctg_415_1007056_1008863	Jingchuvirales_Chuviridae_AJG39068.1	29.47	604	422	3	2	1807	21	622	6e-106	342
Aeg_aag2_ctg_460_887609_888216	Jingchuvirales_Chuviridae_APG78725	21.57	153	115	3	8	463	14	162	1e-08	58.9
Aeg_aag2_ctg_471_806060_807431_9609_11135	Jingchuvirales_Chuviridae_AJG39075	33.06	487	320	5	3	1457	22	504	3e-82	276
Aeg_aag2_ctg_528_795080_795747	Jingchuvirales_Chuviridae_APG78725	34.97	183	118	1	119	664	67	249	5e-26	111
Aeg_aag2_ctg_538_364342_365718	Jingchuvirales_Chuviridae_AJG39075	31.66	458	311	1	3	1376	152	607	1e-82	275
Aeg_aag2_ctg_550_536883_537127	Jingchuvirales_Chuviridae_AJG39068.1	37.97	79	49	0	2	238	540	618	2e-14	72.8
Aeg_aag2_ctg_60_118033_119424	Jingchuvirales_Chuviridae_APG78725	29.54	369	257	2	2	1105	28	394	1e-62	192
Aeg_aag2_ctg_603_482580_481204_9611_11614	Jingchuvirales_Chuviridae_APG78725	28.92	657	454	6	3	1961	32	679	5e-105	342
Aeg_aag2_ctg_644_688376_689271	Jingchuvirales_Chuviridae_AJG39075	33.19	238	148	9	119	817	270	501	2e-31	129
Aeg_aag2_ctg_661_345426_347054	Jingchuvirales_Chuviridae_AJG39054	53.15	397	165	5	296	1444	545	934	1e-122	392
Aeg_aag2_ctg_756_695679_695929	Jingchuvirales_Chuviridae_AJG39068.1	36.78	87	40	2	2	250	548	623	4e-10	60.5
Aeg_aag2_ctg_78_313398_314722	Jingchuvirales_Chuviridae_AJG39075	34.39	442	282	5	8	1324	6	442	2e-81	271
Aeg_aag2_ctg_783_596281_597518	Jingchuvirales_Chuviridae_APG78725	29.85	392	271	2	65	1237	30	418	2e-63	223
Aeg_aag2_ctg_82_1173225_1173960	Jingchuvirales_Chuviridae_AJG39075	34.72	144	94	0	304	735	351	494	2e-32	113
Aeg_aag2_ctg_82_1174309_1174595	Jingchuvirales_Chuviridae_AJG39068.1	36.84	95	60	0	2	286	527	621	1e-17	82.4
Aeg_aag2_ctg_885_17496_17952_8652_10259	Jingchuvirales_Chuviridae_AJG39075	30.89	518	347	5	57	1592	20	532	4e-86	286
Aeg_aag2_ctg_906_242628_243010	Jingchuvirales_Chuviridae_APG78725	23.30	103	74	2	2	301	31	131	2e-06	50.8
Aeg_aag2_ctg_906_243014_243561	Jingchuvirales_Chuviridae_ANC97698	30.71	140	82	5	155	547	205	338	3e-08	57.4
Aeg_aag2_ctg_906_246878_247524	Jingchuvirales_Chuviridae_AJG39055	24.42	217	156	5	2	646	35	245	2e-08	58.5
Aeg_aag2_ctg_906_247528_248443	Jingchuvirales_Chuviridae_AJG39075	35.03	197	115	7	325	894	355	545	1e-28	105
Aeg_aag2_ctg_906_259340_259602	Jingchuvirales_Chuviridae_AJG39042	29.69	64	45	0	5	196	29	92	3	40.0
Aeg_aag2_ctg_906_289178_289770	Jingchuvirales_Chuviridae_APG78725	34.01	197	129	1	2	589	30	226	6e-30	121
Aeg_aag2_ctg_906_301328_301533	Jingchuvirales_Chuviridae_AJG39068.1	44.12	68	38	0	2	205	21	88	4e-10	60.1
Aeg_aag2_ctg_906_329337_329473	Jingchuvirales_Chuviridae_AJG39068.1	35.71	42	27	0	2	127	20	61	2	39.7
Aeg_aag2_ctg_906_383803_385276	Jingchuvirales_Chuviridae_AJG39075	29.63	243	166	2	2	727	130	368	3e-47	126
Aeg_aag2_ctg_96_56463_56920_8652_10265	Jingchuvirales_Chuviridae_AJG39075	30.89	518	347	5	57	1592	20	532	6e-86	286
An_gam_Pim_LCWJ01001040.1_10608_9974_9169_10182	Jingchuvirales_Chuviridae_AJG39068.1	29.36	327	216	3	12	947	339	665	1e-53	193
An_mac_BtQ1_KZ064428.1_9020_4242_8505_10454	Jingchuvirales_Chuviridae_AJG39075	33.93	333	220	0	870	1868	277	609	3e-66	236
An_Ste_scaffold_00141_5507_7351_5488_7194	Jingchuvirales_Chuviridae_AJG39075	31.63	566	381	4	15	1706	6	567	1e-99	323
AnAlST_KZ268754_49133_50011	Jingchuvirales_Chuviridae_AJG39075	28.37	282	202	0	9	854	250	531	2e-41	157
AnAlST_KZ268760_89225_89043	Jingchuvirales_Chuviridae_APG78725	44.64	56	31	0	15	182	559	614	2e-12	65.9
AnAlST_KZ268763_141680_143497	Jingchuvirales_Chuviridae_AJG39075	31.56	602	400	5	6	1796	19	613	1e-107	345
AnAqu_NJHH01004054.1_4844_4086	Jingchuvirales_Chuviridae_AJG39075	28.93	159	111	1	479	3	153	309	3e-22	87.0
AnAqu_NJHH01011908.1_323_3	Jingchuvirales_Chuviridae_AJG39075	41.51	106	62	0	3	320	322	427	1e-21	94.7
AnAqu_NJHH01015243.1_995_576	Jingchuvirales_Chuviridae_AJG39042	43.17	139	76	2	3	413	359	496	2e-28	115
AnArDon_KB704451_2551517_2550726	Jingchuvirales_Chuviridae_AJG39042	37.82	238	144	3	89	790	275	512	6e-50	179
AnArDon_KB704529_82579_82746	Jingchuvirales_Chuviridae_APG78717	34.55	55	36	0	3	167	184	238	2e-06	48.5
AnArDon_KB704529_83033_83548	Jingchuvirales_Chuviridae_AJG39042	41.56	154	89	1	18	476	346	499	2e-33	130
AnArDon_KB704529_93261_93572	Jingchuvirales_Chuviridae_AJG39075	36.27	102	65	0	3	308	271	372	8e-16	77.8
AnArDon_KB704784_3318977_3318675	Jingchuvirales_Chuviridae_AJG39075	37.63	93	58	0	23	301	289	381	2e-14	73.9
AnAtrEB_KI421923_369736_370476	Jingchuvirales_Chuviridae_AJG39068.1	33.33	246	164	0	3	740	357	602	9e-51	181
AnAtrEB_KI421923_382782_382979	Jingchuvirales_Chuviridae_AJG39075	40.00	65	39	0	3	197	22	86	2e-09	57.8
AnAtrEB_KI421923_388692_389081	Jingchuvirales_Chuviridae_AJG39042	44.26	122	67	1	18	380	375	496	6e-27	110
AnAtrEB_KI421997_8194_7286	Jingchuvirales_Chuviridae_AJG39075	29.58	311	205	4	3	908	247	552	5e-42	159
AnAtrEB_KI422090_33653_33117	Jingchuvirales_Chuviridae_AJG39075	40.52	153	91	0	15	473	290	442	6e-35	134
AnColMa_scf_1925489466_6582_7770	Jingchuvirales_Chuviridae_AJG39075	31.73	353	236	2	3	1058	179	527	2e-59	210
AnColMa_scf_1925491140_8057_8260	Jingchuvirales_Chuviridae_AJG39075	32.00	75	41	1	7	201	278	352	2e-06	49.3
AnColMa_scf_1925494408_1443_874	Jingchuvirales_Chuviridae_AJG39042	39.55	177	106	1	1	528	323	499	5e-38	143
AnDirWR_KB672691_43677_44276	Jingchuvirales_Chuviridae_AJG39075	31.66	199	136	0	3	599	326	524	7e-31	124
AnDirWR_KB672790_8481_8927	Jingchuvirales_Chuviridae_AJG39068.1	31.21	141	97	0	3	425	465	605	1e-25	107
AnDirWR_KB672824_4516191_4517813	Jingchuvirales_Chuviridae_AJG39075	37.21	172	108	0	527	12	270	441	5e-33	138
AnDirWR_KB672864_343_104	Jingchuvirales_Chuviridae_AJG39068.1	42.11	76	44	0	2	229	527	602	1e-17	82.0
AnDirWR_KB672880_1190503_1192339	Jingchuvirales_Chuviridae_AJG39075	32.40	534	352	6	10	1599	11	539	2e-90	298
AnDirWR_KB672924_1608284_1606569	Jingchuvirales_Chuviridae_AJG39075	31.61	579	379	8	3	1715	5	574	3e-91	301
AnDirWR_KB672980_301736_301071	Jingchuvirales_Chuviridae_APG78725	37.33	75	45	2	269	490	345	418	6e-09	60.1
AnDirWR_KB673090_83338_83045	Jingchuvirales_Chuviridae_AJG39075	47.31	93	48	1	2	277	344	436	3e-23	98.6
AnDirWR_KB673098_6488_5841	Jingchuvirales_Chuviridae_AJG39075	38.60	215	132	0	3	647	271	485	1e-49	177
AnDirWR_KB673124_87631_87437	Jingchuvirales_Chuviridae_AJG39042	44.44	63	35	0	3	191	432	494	7e-11	62.0
AnDirWR_KB673124_88113_87808	Jingchuvirales_Chuviridae_AJG39075	32.65	98	66	0	8	301	259	356	2e-12	68.2
AnEpiE_KB669893_13227_12964	Jingchuvirales_Chuviridae_APG78717	29.67	91	59	1	6	263	145	235	3e-07	52.4
AnEpiE_KB669893_2973_2548	Jingchuvirales_Chuviridae_AJG39042	41.67	132	76	1	5	397	367	498	3e-20	92.0
AnEpiE_KB670167_1081_1431	Jingchuvirales_Chuviridae_AJG39042	42.86	105	59	1	1	312	392	496	2e-19	88.6
AnEpiE_KB670167_239_628	Jingchuvirales_Chuviridae_APG78725	33.94	109	71	1	43	366	127	235	2e-11	66.2
AnEpiE_KB670167_662_1045	Jingchuvirales_Chuviridae_AJG39075	29.69	128	90	0	1	384	243	370	3e-14	74.3
AnEpiE_KB670282_1400_12	Jingchuvirales_Chuviridae_AJG39075	2019-08-31	473	307	5	2	1369	21	491	3e-70	242
AnEpiE_KB670341_118_504	Jingchuvirales_Chuviridae_AJG39068.1	30.25	119	83	0	3	359	465	583	5e-17	82.4
AnEpiE_KB670382_1783_3614	Jingchuvirales_Chuviridae_APG78725	27.76	598	373	12	86	1774	50	623	2e-72	253
AnEpiE_KB672225_14315_13827	Jingchuvirales_Chuviridae_AJG39042	39.62	159	95	1	5	478	346	504	9e-35	133
AnFarF_AXCN02002859_1333_791	Jingchuvirales_Chuviridae_AJG39075	40.74	162	96	0	29	514	270	431	6e-40	148
AnFarF_AXCN02002859_2063_1809	Jingchuvirales_Chuviridae_AJG39075	46.58	73	39	0	3	221	20	92	1e-13	70.5
AnFarF_AXCN02002859_488_318	Jingchuvirales_Chuviridae_AJG39075	44.44	54	30	0	3	164	543	596	5e-11	62.0
AnFarF_AXCN02002868_2158_1148	Jingchuvirales_Chuviridae_AJG39068.1	32.83	332	223	0	14	1009	272	603	7e-70	237
AnFarF_KI915069_624209_626014	Jingchuvirales_Chuviridae_AJG39075	32.83	591	387	4	57	1805	20	608	2e-109	350
AnFarF_KI915069_8804_8086	Jingchuvirales_Chuviridae_AJG39042	35.07	211	135	2	22	648	304	514	6e-39	148
AnFarF_KI915143_8843_8298	Jingchuvirales_Chuviridae_AJG39075	38.37	172	106	0	30	545	270	441	4e-39	146
AnFunF_KB668281_1456_1040	Jingchuvirales_Chuviridae_AJG39075	39.13	138	84	0	2	415	270	407	3e-29	117
AnFunF_KB668973_66943_66527	Jingchuvirales_Chuviridae_AJG39075	38.41	138	85	0	2	415	270	407	4e-29	117
AnFunF_KB668993_12843_12358	Jingchuvirales_Chuviridae_ANC97698	29.56	159	109	3	476	3	203	359	1e-12	70.5
AnFunF_KB669161_576_268	Jingchuvirales_Chuviridae_AJG39042	44.66	103	56	1	3	308	386	488	4e-22	95.9
AnFunF_KB669161_896_480	Jingchuvirales_Chuviridae_AJG39075	39.13	138	84	0	2	415	270	407	2e-29	118
AnFunF_KB669203_35730_36156	Jingchuvirales_Chuviridae_AJG39075	36.67	90	52	1	171	425	319	408	9e-12	67.4
AnFunF_KB669218_2862_2332	Jingchuvirales_Chuviridae_AJG39042	41.21	165	96	1	20	511	304	468	3e-36	138
AnFunF_KB669305_11738_11322	Jingchuvirales_Chuviridae_AJG39075	39.13	138	84	0	2	415	270	407	1e-29	118
AnFunF_KB669469_755516_755265	Jingchuvirales_Chuviridae_AJG39075	42.17	83	48	0	2	250	325	407	6e-16	77.4
AnGamBV_JXPR01024135.1_1054_1424	Jingchuvirales_Chuviridae_AJG39075	37.40	123	77	0	1	369	260	382	2e-21	94.7
AnGamPim_LCWJ01004452.1_7276_6906	Jingchuvirales_Chuviridae_AJG39075	39.47	114	69	0	29	370	270	383	2e-22	97.4
AnGaPE_AAAB01005096.1_26472_28316	Jingchuvirales_Chuviridae_APG78725	29.59	615	426	3	3	1844	14	622	3e-109	351
AnGaPE_AAAB01008948.1_508749_509210	Jingchuvirales_Chuviridae_AJG39068.1	29.33	150	106	0	6	455	454	603	1e-23	102
AnGaPi_LCWJ01004391.1_1973_1770	Jingchuvirales_Chuviridae_AJG39075	47.76	67	35	0	3	203	356	422	1e-13	70.1
AnGaPi_LCWJ01004452.1_6566_6820	Jingchuvirales_Chuviridae_APG78717	33.33	84	56	0	3	254	155	238	5e-12	66.2
AnGaPi_LCWJ01004452.1_7010_7939	Jingchuvirales_Chuviridae_AJG39068.1	32.11	299	203	0	27	923	305	603	9e-62	214
AnGaPi_LCWJ01005811.1_1029608_1031407	Jingchuvirales_Chuviridae_AJG39075	31.11	585	395	5	39	1784	20	599	1e-109	350
AnGaS_EQ099722.1_3095434_3097283	Jingchuvirales_Chuviridae_AJG39068.1	31.35	303	207	1	932	1837	305	607	3e-79	200
AnGaS_EQ099736.1_2321807_2321268	Jingchuvirales_Chuviridae_AJG39075	35.96	178	114	0	6	539	288	465	1e-35	136
AnGaS_EQ099736.1_2518582_2518154	Jingchuvirales_Chuviridae_AJG39075	40.46	131	78	0	3	395	312	442	9e-29	116
AnKolAK_JXXB01007751.1_385_1860	Jingchuvirales_Chuviridae_AJG39075	31.71	473	320	2	1436	18	148	617	2e-90	296
AnKolAK_JXXB01036755.1_1376_846	Jingchuvirales_Chuviridae_AJG39075	39.20	176	107	0	3	530	290	465	3e-39	146
AnKolAK_JXXB01036755.1_617_420	Jingchuvirales_Chuviridae_AJG39068.1	43.33	60	34	0	3	182	544	603	8e-13	67.8
AnMac_AXCL01038190_1524_3	Jingchuvirales_Chuviridae_ANC97698	27.42	507	358	8	8	1510	31	533	2e-53	197
AnMac_AXCL01039750_6_918	Jingchuvirales_Chuviridae_AJG39075	41.12	107	63	0	3	323	305	411	2e-30	93.6
AnMac_AXCL01044784_625_1176	Jingchuvirales_Chuviridae_AJG39042	39.56	182	109	1	3	545	317	498	8e-41	150
AnMacBtQ1_KZ061802.1_328294_329622_7635_9578	Jingchuvirales_Chuviridae_AJG39075	31.50	600	403	6	12	1802	5	599	7e-105	340
AnMacBtQ1_KZ062088.1_96624_97067_8062_9132	Jingchuvirales_Chuviridae_AJG39068.1	31.63	313	214	0	42	980	305	617	1e-63	221
AnMacBtQ1_KZ062215.1_128421_127882_8004_9629	Jingchuvirales_Chuviridae_AJG39075	30.68	528	359	4	54	1625	126	650	1e-90	299
AnMacBtQ1_KZ062524.1_116657_116361_6737_8398	Jingchuvirales_Chuviridae_AJG39075	2019-07-31	515	348	4	57	1595	20	529	9e-84	281
AnMacBtQ1_KZ063685.1_41295_41726	Jingchuvirales_Chuviridae_AJG39068.1	33.09	139	93	0	3	419	465	603	2e-25	107
AnMacBtQ1_KZ063699.1_4_1719	Jingchuvirales_Chuviridae_ANC97698	2019-06-26	587	407	12	2	1714	30	605	1e-51	194
AnMacBtQ1_KZ064697.1_7426_7722_4349_6250	Jingchuvirales_Chuviridae_APG78725	28.28	633	417	7	9	1823	17	640	7e-99	324
AnMacBtQ1_KZ064787.1_6441_5998_780_2477	Jingchuvirales_Chuviridae_AJG39075	30.53	524	358	4	3	1568	80	599	2e-88	294
AnMacBtQ1_KZ065200.1_4595_6391	Jingchuvirales_Chuviridae_AJG39075	31.19	590	393	5	33	1787	18	599	3e-108	347
AnMacBtQ1_KZ066671.1_1292_780	Jingchuvirales_Chuviridae_AJG39042	40.35	171	101	1	3	512	316	486	6e-38	142
AnMacBtQ1_KZ066671.1_608_465	Jingchuvirales_Chuviridae_AJG39068.1	44.68	47	26	0	3	143	536	582	2e-09	57.0
AnMacBtQ1_LULA01015760.1_11845_11967	Jingchuvirales_Chuviridae_APG78717	56.41	39	17	0	3	119	62	100	1e-06	48.5
AnMacBtQ1_LULA01015760.1_12124_12324	Jingchuvirales_Chuviridae_APG78725	42.59	54	31	0	33	194	173	226	1e-08	55.5
AnMacBtQ1_LULA01015760.1_12591_13211	Jingchuvirales_Chuviridae_AJG39042	38.38	185	113	1	3	554	314	498	4e-41	152
AnMacBtQ1_LULA01016880.1_2345_3286	Jingchuvirales_Chuviridae_AJG39075	34.08	311	205	0	9	941	289	599	7e-65	222
AnMacBtQ1_LULA01020569.1_3031_4836	Jingchuvirales_Chuviridae_AJG39075	32.88	587	382	5	51	1796	20	599	2e-110	352
AnMacBtQ1_LULA01021155.1_3523_3777	Jingchuvirales_Chuviridae_AJG39075	41.79	67	39	0	54	254	20	86	3e-10	60.8
AnMacBtQ1_LULA01021155.1_4435_4887	Jingchuvirales_Chuviridae_AJG39042	40.40	151	89	1	3	452	314	464	1e-33	130
AnMacBtQ1_LULA01024315.1_724_2598	Jingchuvirales_Chuviridae_AJG39075	31.37	612	414	4	45	1874	20	627	3e-112	358
AnMacBtQ1_LULA01024779.1_2581_1222_2_1333	Jingchuvirales_Chuviridae_AJG39075	29.79	423	287	4	6	1256	126	544	9e-68	234
AnMacBtQ1_LULA01026496.1_1746_382_327_2267	Jingchuvirales_Chuviridae_APG78725	30.15	607	419	3	3	1820	15	617	4e-107	347
AnMacBtQ1_LULA01028192.1_1145_930_9_965	Jingchuvirales_Chuviridae_AJG39068.1	29.32	324	220	2	12	956	339	662	2e-53	192
AnMelCM_AXCO02022444_2878_3235	Jingchuvirales_Chuviridae_AJG39075	34.92	63	41	0	1	189	260	322	4e-06	49.7
AnMerMA_KI915303_437357_436003	Jingchuvirales_Chuviridae_AJG39075	35.78	218	140	0	700	1353	251	468	4e-63	155
AnMerMA_KI915377_77949_79097	Jingchuvirales_Chuviridae_AJG39075	32.88	295	194	2	28	909	190	481	8e-51	185
AnMin_KB663610_9443854_9442511	Jingchuvirales_Chuviridae_ANC97698	37.74	159	95	3	878	1342	266	424	5e-23	107
AnMin_KB663611_558221_558592	Jingchuvirales_Chuviridae_AJG39042	44.72	123	67	1	6	371	367	489	8e-28	112
AnMin_KB663710_429600_429202	Jingchuvirales_Chuviridae_AJG39042	42.42	132	75	1	2	394	365	496	2e-27	111
AnMin_KB663756_2642_2241	Jingchuvirales_Chuviridae_AJG39042	43.94	132	73	1	3	395	365	496	8e-30	118
AnMin_KB663756_595_864	Jingchuvirales_Chuviridae_AJG39068.1	40.24	82	49	0	268	23	528	609	9e-18	82.8
AnMin_KB663943_15145030_15144507	Jingchuvirales_Chuviridae_AJG39075	41.18	153	90	0	14	472	290	442	2e-36	138
AnNilDin_ATLZ01006640.1_654_109	Jingchuvirales_Chuviridae_AJG39075	36.87	179	113	0	9	545	289	467	4e-37	140
AnNilDin_ATLZ01006640.1_8721_8416	Jingchuvirales_Chuviridae_AJG39042	42.86	91	51	1	1	270	406	496	3e-16	79.0
AnNilDin_ATLZ01015525.1_1072_688	Jingchuvirales_Chuviridae_AJG39042	42.02	119	68	1	2	355	380	498	1e-24	103
AnQuaSA_KB665406_650_2086	Jingchuvirales_Chuviridae_AJG39075	34.16	483	301	7	15	1436	3	477	2e-84	280
AnQuaSA_KB667643_9499_10452	Jingchuvirales_Chuviridae_AJG39068.1	32.33	300	203	0	24	923	304	603	7e-64	220
AnQuaSA_KB667664_2_1219	Jingchuvirales_Chuviridae_AJG39075	2019-03-29	403	282	2	6	1211	153	552	9e-66	228
AnQuaSA_KB667667_342114_342356	Jingchuvirales_Chuviridae_AJG39075	46.25	80	43	0	3	242	338	417	3e-18	83.6
AnQuaSA_KB668201_8755_9112	Jingchuvirales_Chuviridae_AJG39075	34.75	118	77	0	1	354	260	377	6e-18	84.3
AnSinCH_AS2_scf7180000695685_126657_128537	Jingchuvirales_Chuviridae_AJG39075	29.92	625	426	6	24	1880	6	624	2e-100	327
AnSinCH_AS2_scf7180000695883_8188_8895	Jingchuvirales_Chuviridae_AJG39068.1	33.48	230	153	0	18	707	369	598	1e-43	160
AnSinCH_AS2_scf7180000695966_12109_12507	Jingchuvirales_Chuviridae_AJG39042	43.61	133	74	1	3	398	364	496	7e-27	110
AnSinCH_AS2_scf7180000696016_248886_248650	Jingchuvirales_Chuviridae_AJG39068.1	41.89	74	43	0	14	235	524	597	3e-16	78.2
AnSinCH_AS2_scf7180000696346_665_1129	Jingchuvirales_Chuviridae_AJG39068.1	31.13	151	104	0	9	461	455	605	2e-24	104
AnSinSIN_KI916212_737702_738283	Jingchuvirales_Chuviridae_AJG39042	36.93	176	110	1	2	526	319	494	3e-29	119
AnSinSIN_KI916357_42746_43441	Jingchuvirales_Chuviridae_AJG39075	37.28	228	143	0	12	695	259	486	3e-49	176
AnSteIN_scaffold_00444_6707_8529	Jingchuvirales_Chuviridae_AJG39075	2019-08-31	592	400	5	30	1799	6	591	2e-98	322
AnSteSD_KB664427_288543_288944	Jingchuvirales_Chuviridae_AJG39075	43.51	131	74	0	6	398	297	427	4e-32	125
AnSteSD_KB664427_289045_289449	Jingchuvirales_Chuviridae_AJG39068.1	32.28	127	86	0	24	404	474	600	2e-19	89.4
AnSteSD_KB664427_309571_310392	Jingchuvirales_Chuviridae_AJG39068.1	31.50	273	187	0	3	821	328	600	5e-55	194
AnSteSD_KB664803_13002_12862	Jingchuvirales_Chuviridae_AJG39068.1	47.83	46	24	0	3	140	537	582	1e-09	57.4
AnSteSD_KB664803_13587_13150	Jingchuvirales_Chuviridae_AJG39042	43.26	141	79	1	15	434	354	494	4e-32	125
CQuJoh_supercont3.103_458640_458340	Jingchuvirales_Chuviridae_AJG39042	38.14	97	56	3	14	295	432	527	4e-13	70.1
CQuJoh_supercont3.1055_62136_62456	Jingchuvirales_Chuviridae_AJG39042	38.14	97	56	3	32	313	432	527	6e-13	69.7
CQuJoh_supercont3.115_915756_917654	Jingchuvirales_Chuviridae_AJG39068.1	31.43	595	390	6	84	1844	19	603	6e-109	350
CQuJoh_supercont3.1306_86631_86861	Jingchuvirales_Chuviridae_AJG39075	39.47	76	46	0	3	230	333	408	6e-14	71.2
CQuJoh_supercont3.1306_87336_87443	Jingchuvirales_Chuviridae_AJG39068.1	54.29	35	16	0	3	107	569	603	1e-06	48.5
CQuJoh_supercont3.148_247358_247089	Jingchuvirales_Chuviridae_AJG39068.1	39.77	88	53	0	3	266	351	438	2e-20	90.5
CQuJoh_supercont3.170_63207_62410	Jingchuvirales_Chuviridae_AJG39068.1	32.68	257	173	0	24	794	339	595	2e-53	189
CQuJoh_supercont3.170_68751_64226_9551_10939	Jingchuvirales_Chuviridae_APG78725	31.25	448	302	3	48	1385	29	472	1e-77	262
CQuJoh_supercont3.270_242146_241853	Jingchuvirales_Chuviridae_AJG39042	38.14	97	56	3	6	287	432	527	4e-13	69.7
CQuJoh_supercont3.295_154419_152920	Jingchuvirales_Chuviridae_AJG39075	33.96	477	307	6	3	1424	21	492	9e-90	295
CQuJoh_supercont3.380_261808_261512	Jingchuvirales_Chuviridae_AJG39042	38.14	97	56	3	9	290	432	527	3e-13	70.1
CQuJoh_supercont3.418_376715_377014	Jingchuvirales_Chuviridae_AJG39042	38.14	97	56	3	12	293	432	527	4e-13	70.1
CQuJoh_supercont3.602_261428_261060	Jingchuvirales_Chuviridae_AJG39042	37.11	97	57	3	85	366	432	527	6e-12	67.4
CQuJoh_supercont3.726_69749_70048	Jingchuvirales_Chuviridae_AJG39042	38.14	97	56	3	12	293	432	527	3e-13	70.1
CQuJoh_supercont3.773_104942_105925	Jingchuvirales_Chuviridae_AJG39075	33.23	325	215	1	12	980	183	507	2e-64	222
CQuJoh_supercont3.79_417428_418078	Jingchuvirales_Chuviridae_AJG39075	34.43	212	139	0	3	638	296	507	1e-43	160
CQuJoh_supercont3.882_102563_101652	Jingchuvirales_Chuviridae_AJG39075	34.43	273	175	3	21	836	223	492	7e-51	184
CQuJoh_supercont3.975_97380_97087	Jingchuvirales_Chuviridae_AJG39042	37.50	96	58	2	6	290	432	526	4e-13	69.7
CQuJoh_supercont3.988_122711_122917	Jingchuvirales_Chuviridae_AJG39068.1	38.24	68	42	0	3	206	352	419	3e-14	71.6
