# Supplementary material for: In and Outs of Chuviridae Endogenous Viral Elements: Origin of a Potentially New Retrovirus and Signature of Ancient and Ongoing Arms Race in Mosquito Genomes
Source: Front Genet. 2020 Oct 22;11:542437. doi: 10.3389/fgene.2020.542437 (PMC7642597; doi:10.3389/fgene.2020.542437)
Supplement: Supplementary file 1 [file Data_Sheet_1.ZIP › Supplementary_Material_Anakin_MS_v2/Supplementary_Material_3.xlsx]

## Sheet: Supplementary_3
Table S2: Glycoprotein EVEs regions features
Sequence	New_names	ORF position	Glycoprotein lengths*	Glycoprotein lengths after alignment*	Glycoprotein in 20knp region	Chuvirus-match	Identity(AA)	Alignment length(AA)	BEL-match	BEL-identity(AA)	BEL-aligment length(AA)	BEL-position	BEL-domain-signature	LTR_algnment	LTR_Finder_LTR-position	LTR-identity	Scaffold length	20kbp region length	20kbp ‘N‘ position
AAeBV_JXPU01007817.1_2996_1711		472:735-847:1149-1113:1613	88-101-167	167	493:1778	ANC97698.1_G_Lonestar_tick_chuvirus_1	31.22	221	-	-	-	-	-	-	-	-	3489	3489	324:395-1813:1847-2397:2434-3349:3372
AAeBV_JXPU01010287.1_1_1363		64:882-936:1478	273-181	273	2:1364	AJG39075.1_glycoprotein_Wuhan_Mosquito_Virus_8	34.52	197	-	-	-	-	-	-	-	-	2232	2232	1594:2000
AAeBV_JXPU01014287.1_3945_4354		1076:1534	153	153	4355:3947	AJG39068.1_glycoprotein_Wuchang_Cockroach_Virus_3	36.84	114	BEL-652_AA-I	73.91	391	3965:4353	-	-	-	-	7389	7390	1794:1795-3106:3107-3944:3945-4355:4420-4868:4869-5198:5199-7011:7353
AAeBV_JXPU01049836.1_735_31		985:1734	250	250	1272:1976	AJG39075.1_glycoprotein_Wuhan_Mosquito_Virus_8	32.77	235	-	-	-	-	-	-	-	-	2007	2007	91:180
AAeBV_JXPU01073435.1_850_567		641:1327	94	94	606:888	AJG39068.1_glycoprotein_Wuchang_Cockroach_Virus_3	40.23	87	-	-	-	-	-	-	-	-	1455	1455	144:605-889:1294
AAeBV_JXPU01080210.1_2347_1378		222:440-528:698-843:1097-1043:1990	72-56-85-316	316	3287:4256	AJG39075.1_glycoprotein_Wuhan_Mosquito_Virus_8	30.41	319	-	-	-	-	-	-	-	-	5634	5634	929:1215-1794:1928-2722:2723-2980:2981-4472:4718-4891:5372
AAeBV_JXPU01118970.1_163_1090	AAeBV_01	514:2001	479	479	1091:164	APG78725.1_putative_glycoprotein_Hubei_chuvirus_like_virus_3	31.14	273	BEL-71_CQ-I	71.83	859	190:1042	RT,RH	-	-	-	4858	4858	149:162-1253:1287-2389:2390-3698:3711-4445:4446
AAeBV_JXPU01122936.1_1126_1733		934:1752	273	273	1734:1127	APG78725.1_putative_glycoprotein_Hubei_chuvirus_like_virus_3	21.57	153	BEL-124_AA-I	81.20	133	1819:1949	-	-	-	-	5558	5558	3537:4018-4514:4741-4984:5246
AAeBV_JXPU01167600.1_685_1640		777:1490	238	238	686:1641	AJG39068.1_glycoprotein_Wuchang_Cockroach_Virus_3	30.51	331	BEL-71_CQ-I	75.84	592	679:1268	-	-	-	-	2033	2033	429:651
AAeBV_JXPU01221436.1_451_848		334:426-475:918-902:1411	31-133-170	170	452:848	AJG39075.1_glycoprotein_Wuhan_Mosquito_Virus_8	36.92	130	BEL-652_AA-I	74.19	124	1134:1256	-	-	-	-	1579	1579	101:169-848:891
AAeBV_JXPU01222198.1_1002_1		2:1000	333	333	1001:1	AJG39075.1_glycoprotein_Wuhan_Mosquito_Virus_8	32.73	333	BEL-199_AA-I	99.90	1002	1:1002	-	-	-	-	1002	1002	-
AAeBV_JXPU01222320.1_1055_110		41:847	269	269	945:1	APG78725.1_putative_glycoprotein_Hubei_chuvirus_like_virus_3	29.84	305	BEL-199_AA-I	69.89	528	17:535	-	-	-	-	1055	1055	-
AAeBV_JXPU01222488.1_186_1149		114:434-534:1073	107-180	180	1149:187	AJG39068.1_glycoprotein_Wuchang_Cockroach_Virus_3	33.00	303	BEL-652_AA-I	99.83	1149	1:1149	-	-	-	-	1149	1149	-
AAeBV_JXPU01222883.1_856_1		234:1703	490	490	849:1704	APG78725.1_putative_glycoprotein_Hubei_chuvirus_like_virus_3	30.94	278	BEL-652_AA-I	99.82	1705	1:1705	-	-	-	-	1705	1705	-
AAeBV_JXPU01223002.1_66_2032		77:2077	667	667	2475:509	AJG39075.1_glycoprotein_Wuhan_Mosquito_Virus_8	32.20	618	BEL-279_AA-I	99.92	2541	1:2541	-	-	-	-	2541	2541	-
AAeliv_supercont1.1_1249152_1249759		934:1752	273	273	10608:10001	APG78725.1_putative_glycoprotein_Hubei_chuvirus_like_virus_3	21.57	153	BEL-220_AA-I	80.35	1094	5634:6726	INT	-	-	-	5856339	20608	-
AAeliv_supercont1.1145_83374_84660		235:570-977:1240-1352:2119	112-88-256	256	10001:11287	ANC97698.1_G_Lonestar_tick_chuvirus_1	30.47	338	BEL-155_AA-I	80.65	62	14017:14078	-	-	-	-	262849	21287	-
AAeliv_supercont1.1288_9956_11805	AAeliv_01	574:2961	679	679	11806:9957	AJG39075.1_glycoprotein_Wuhan_Mosquito_Virus_8	31.82	594	BEL-199_AA-I	100.00	7651	9734:17384	Gag,PR,RT,RH	-	-	-	136908	21806	-
AAeliv_supercont1.152_1983674_1982874	AAeliv_02	1002:2381	460	460	9573:10955	AJG39075.1_glycoprotein_Wuhan_Mosquito_Virus_8	31.85	427	BEL-199_AA-I	99.30	6184	2609:8788	LTR,Gag,PR,RT,RH,INT,LTR	-	2105-11585	0.988	2109071	20801	-
AAeliv_supercont1.172_482498_480625	AAeliv_03	1000:2979	659	659	10001:11983	AJG39068.1_glycoprotein_Wuchang_Cockroach_Virus_3	29.84	630	BEL-652_AA-I	75.35	1785	10052:11832	-	-	-	-	2090550	21874	-
AAeliv_supercont1.184_260250_259840	AAeliv_04	1625:2410	262	262	10001:10411	APG78725.1_putative_glycoprotein_Hubei_chuvirus_like_virus_3	30.17	116	BEL-619_AA-I	78.73	790	13221:14007	INT	-	-	-	2028366	20411	-
AAeliv_supercont1.209_321111_321697		1065:2108	348	348	10001:10587	AJG39055.1_glycoprotein_Tacheng_Tick_Virus_4	20.97	186	BEL-106_AA-I	83.57	1260	12154:13348	INT	-	-	-	1779872	20587	-
AAeliv_supercont1.209_332672_332941		654:1337	228	228	10001:10270	AJG39075.1_glycoprotein_Wuhan_Mosquito_Virus_8	51.90	79	BEL-106_AA-I	83.73	1260	11383:12577	-	-	-	-	1779872	20270	-
AAeliv_supercont1.209_348859_349353		399:1532	378	378	10001:10495	AJG39075.1_glycoprotein_Wuhan_Mosquito_Virus_8	39.76	166	BEL-106_AA-I	94.57	129	1:129	PR,RT,INT	-	-	-	1779872	20495	-
AAeliv_supercont1.219_1484226_1486015	AAeliv_05	574:2901	710	710	11790:10001	AJG39075.1_glycoprotein_Wuhan_Mosquito_Virus_8	31.21	596	BEL-652_AA-I	99.90	5127	9647:14773	Gag,RT,RH	-	-	-	1777957	21790	19085:21790
AAeliv_supercont1.240_1286280_1287235	AAeliv_06	1091:1804	238	238	10092:10808	AJG39068.1_glycoprotein_Wuchang_Cockroach_Virus_3	30.51	331	BEL-71_CQ-I	75.84	592	9994:10583	-	-	-	-	1807018	20956	-
AAeliv_supercont1.286_1347920_1346848	AAeliv_07	566:2047	494	494	11073:10001	AJG39075.1_glycoprotein_Wuhan_Mosquito_Virus_8	31.65	357	BEL-71_CQ-I	71.95	977	10056:11026	Gag,RT,RH	-	-	-	1444863	21073	-
AAeliv_supercont1.286_1361694_1362031	AAeliv_08	1061:1489	143	143	10001:10338	AJG39068.1_glycoprotein_Wuchang_Cockroach_Virus_3	38.74	111	BEL-652_AA-I	73.66	391	9990:10378	INT	-	-	-	1444863	20338	-
AAeliv_supercont1.286_1441550_1443009	AAeliv_09	632:1588-1588:1698-1853:2521	319-37-223	319	10001:11460	AJG39068.1_glycoprotein_Wuchang_Cockroach_Virus_3	25.93	486	BEL-71_CQ-I	71.39	1440	9774:11178	RT,RH	-	-	-	1444863	13313	-
AAeliv_supercont1.3_3412387_3413091		983:1783	267	267	10001:10705	AJG39075.1_glycoprotein_Wuhan_Mosquito_Virus_8	32.62	233	BEL-652_AA-I	74.19	124	18236:18358	RT,RH,INT	-	-	-	5167134	20705	-
AAeliv_supercont1.3_3419998_3420765	AAeliv_10	882:974-1023:1901	31-293	293	10001:10768	AJG39068.1_glycoprotein_Wuchang_Cockroach_Virus_3	32.52	246	BEL-652_AA-I	74.19	124	10625:10747	RT,RH,INT	-	-	-	5167134	20768	-
AAeliv_supercont1.3_3422004_3422507		1643:1323-1702:2313	107-204	204	9653:10156	APG78725.1_putative_glycoprotein_Hubei_chuvirus_like_virus_3	36.73	147	BEL-652_AA-I	74.19	124	8271:8393	RT,RH,INT	-	-	-	5167134	20505	-
AAeliv_supercont1.402_878937_879436		1268:1450	61	61	10001:10500	ANC97698.1_G_Lonestar_tick_chuvirus_1	36.73	147	-	-	-	-	RT,INT	-	-	-	1092227	20500	-
AAeliv_supercont1.404_1144602_1145403	AAeliv_11	162:1976-2001:2651	349-217	349	8986:9963	AJG39075.1_glycoprotein_Wuhan_Mosquito_Virus_8	30.60	317	BEL-199_AA-I	99.66	3831	1:3831	PR,RT,RH	-	-	-	1220015	19963	14784:14884
AAeliv_supercont1.425_42791_42052	AAeliv_12	85:2739	637	637	10001:10740	APG78725.1_putative_glycoprotein_Hubei_chuvirus_like_virus_3	32.50	240	BEL-652_AA-I	75.22	1784	10052:11832	Gag,RT,RH	-	-	-	1027209	20740	20642:20740
AAeliv_supercont1.468_889343_889057		258:668-913:1395	137-161	161	10001:10287	AJG39068.1_glycoprotein_Wuchang_Cockroach_Virus_3	43.59	78	BEL-603_AA-I	85.96	57	4:60	-	-	-	-	938223	20287	-
AAeliv_supercont1.511_408394_409784	AAeliv_13	724:2628	604	604	11391:10001	AJG39075.1_glycoprotein_Wuhan_Mosquito_Virus_8	32.47	465	BEL-199_AA-I	70.28	1053	9940:10979	RT,RH	-	-	-	892902	21391	7939:8039
AAeliv_supercont1.55_685495_683688	AAeliv_14	58:1728-1933:2913	557-327	557	10001:11808	AJG39068.1_glycoprotein_Wuchang_Cockroach_Virus_3	29.51	593	BEL-199_AA-I	69.81	1335	10403:11715	LTR,RT,RH,LTR	-	2997-12559	1	3141549	21808	-
AAeliv_supercont1.555_236336_235596	AAeliv_15	5:235-497:1810	77-438	438	10001:10741	AJG39068.1_glycoprotein_Wuchang_Cockroach_Virus_3	33.88	245	BEL-199_AA-I	98.64	6560	4445:10971	Gag,PR,RT,RH,INT	-	-	-	807919	20741	-
AAeliv_supercont1.697_519219_520159		822:1076-1022:1948	85-309	309	10001:10941	ANC97698.1_G_Lonestar_tick_chuvirus_1	29.73	296	-	-	-	-	RT	-	-	-	612451	20941	-
AAeliv_supercont1.697_523919_525262		932:2362	477	477	10001:11344	AJG39075.1_glycoprotein_Wuhan_Mosquito_Virus_8	28.54	452	-	-	-	-	RT	-	-	-	612451	21344	-
AAeliv_supercont1.790_359907_357941	AAeliv_16	463:3012	730	730	10001:11967	AJG39075.1_glycoprotein_Wuhan_Mosquito_Virus_8	32.15	619	BEL-279_AA-I	100.00	9865	3050:12914	LTR,Gag,RT,RH,INT,LTR	-	2350 - 14392	1	501201	21967	15199:15299-19979:20079
AAeliv_supercont1.959_288367_282350	AAeliv_17	48:2195	459	459	9848:11020	APG78725.1_putative_glycoprotein_Hubei_chuvirus_like_virus_3	29.16	391	BEL-652_AA-I	74.14	1133	9889:11019	Gag,RT,RH	-	-	-	355858	16018	-
AAlC636_MAF02000309.1_895663_894023	AAlC636_01	6:2000	665	665	8195:9196	AJG39068.1_glycoprotein_Wuchang_Cockroach_Virus_3	31.06	322	BEL-279_AA-I	81.46	2487	6821:9284	Gag	-	-	-	5526775	11641	-
AAlC636_MAF02000916.1_4351779_4355138	AAlC636_02	894:1967-2127:3356	358-410	410	8910:11078	AJG39075.1_glycoprotein_Wuhan_Mosquito_Virus_8	33.66	306	BEL-279_AA-I	75.71	3014	5356:8322	Gag,RT,RH,INT	-	-	-	21712287	13360	-
AAlC636_MAF02001312.1_1173835_1170476	AAlC636_03	846:2954	703	703	8960:10915	AJG39075.1_glycoprotein_Wuhan_Mosquito_Virus_8	32.77	592	BEL-279_AA-I	81.38	2486	8540:11003	Gag,RT,RH,INT	-	-	-	9705649	13360	-
AAlC636_MAF02001710.1_1502694_1504337	AAlC636_04	222:2954	727	727	7242:9197	AJG39075.1_glycoprotein_Wuhan_Mosquito_Virus_8	32.77	592	BEL-279_AA-I	81.52	2467	6822:9266	LTR,Gag,LTR	-	915-11563	1	5996858	11644	-
AAlC636_MNAF02000044.1_2252598_2251512	AAlC636_05	108:2963	694	694	8247:10211	AJG39068.1_glycoprotein_Wuchang_Cockroach_Virus_3	30.13	624	BEL-199_AA-I	73.31	1750	8290:10023	RT,RH,INT	-	-	-	2775515	10403	-
AAlC636_MNAF02000045.1_2735201_2735902	AAlC636_06	6:3239	712	712	6236:8068	APG78725.1_putative_glycoprotein_Hubei_chuvirus_like_virus_3	30.69	492	BEL-279_AA-I	70.52	1740	6559:8276	RT,RH,INT	-	-	-	3737895	9301	-
AAlC636_MNAF02000046.1_7683134_7681026	AAlC636_07	108:2963	694	694	8249:10213	AJG39068.1_glycoprotein_Wuchang_Cockroach_Virus_3	29.97	624	BEL-199_AA-I	73.57	1661	8292:9938	RT,RH	-	-	-	7933441	10405	-
AAlC636_MNAF02000048.1_5367480_5368209	AAlC636_08	456:2963	694	694	7999:9963	AJG39068.1_glycoprotein_Wuchang_Cockroach_Virus_3	29.72	609	BEL-199_AA-I	73.14	1750	8042:9775	RT,RH,INT	-	-	-	9653043	10155	-
AAlC636_MNAF02000053.1_3690649_3689924	AAlC636_09	456:1646	397	397	8119:8766	APG78725.1_putative_glycoprotein_Hubei_chuvirus_like_virus_3	34.47	206	BEL-199_AA-I	74.14	847	6700:7532	RT,RH,INT	-	-	-	4446967	9848	-
AAlC636_MNAF02000121.1_524224_523521	AAlC636_10	6:3239	712	712	6237:8069	APG78725.1_putative_glycoprotein_Hubei_chuvirus_like_virus_3	30.49	492	BEL-279_AA-I	70.46	1740	6560:8277	RT,RH,INT	-	-	-	2024968	9304	-
AAlC636_MNAF02000165.1_91099_90398	AAlC636_11	997-8448	687	687	998:8448	APG78725.1_putative_glycoprotein_Hubei_chuvirus_like_virus_3	31.69	590	BEL-279_AA-I	70.46	1740	6532:8249	RT,RH,INT	-	-	-	2446997	9283	-
AAlC636_MNAF02000166.1_145823_147295	AAlC636_12	48:2909	693	693	9669:11462	APG78725.1_putative_glycoprotein_Hubei_chuvirus_like_virus_3	30.17	590	BEL-199_AA-I	72.08	1601	9890:11473	LTR,RT,RH,INT,LTR	-	3411-12554	0.944	3695994	21473	-
AAlC636_MNAF02000199.1_1345010_1345264	AAlC636_13	7683-10190	670	670	7684:10190	AJG39068.1_glycoprotein_Wuchang_Cockroach_Virus_3	29.97	624	BEL-199_AA-I	73.49	1750	8270:10003	RT,RH,INT	-	-	-	2194015	10383	-
AAlC636_MNAF02000232.1_5948427_5949107	AAlC636_14	1915-8454	680	680	1916:8454	APG78725.1_putative_glycoprotein_Hubei_chuvirus_like_virus_3	30.84	655	BEL-279_AA-I	70.46	1740	6559:8276	RT,RH,INT	-	-	-	8598807	9281	-
AAlC636_MNAF02000291.1_1182936_1181191	AAlC636_15	1037:2902	622	622	10001:11746	AJG39068.1_glycoprotein_Wuchang_Cockroach_Virus_3	30.29	581	BEL-199_AA-I	73.07	1753	9983:11716	LTR,INT,LTR	-	71-7845	0.988	1261119	21746	-
AAlC636_MNAF02000306.1_4362453_4363154	AAlC636_16	6:3239	712	712	6245:8077	APG78725.1_putative_glycoprotein_Hubei_chuvirus_like_virus_3	30.49	492	BEL-279_AA-I	70.40	1740	6568:8285	RT,RH,INT	-	-	-	5926009	9319	-
AAlC636_MNAF02000322.1_4773632_4774361	AAlC636_17	456:2963	694	694	8096:10060	AJG39068.1_glycoprotein_Wuchang_Cockroach_Virus_3	30.13	624	BEL-199_AA-I	73.31	1750	8139:9872	RT,RH,INT	-	-	-	5604141	10252	-
AAlC636_MNAF02000359.1_208666_209371	AAlC636_18	6:3239	712	712	6183:8015	APG78725.1_putative_glycoprotein_Hubei_chuvirus_like_virus_3	30.89	492	BEL-279_AA-I	70.46	1740	6506:8223	RT,RH,INT	-	-	-	1428550	9256	-
AAlC636_MNAF02000378.1_231992_231395	AAlC636_19	583:2193-2373:2906	537-178	537	10001:11790	AJG39075.1_glycoprotein_Wuhan_Mosquito_Virus_8	34.67	398	BEL-71_CQ-I	73.61	1546	9989:11522	LTR,RT,RH,INT,LTR	-	4304-8864	1	1018517	21790	-
AAlC636_MNAF02000381.1_785380_783272	AAlC636_20	1023:2465	481	481	5217:6683	AJG39068.1_glycoprotein_Wuchang_Cockroach_Virus_3	31.21	455	BEL-199_AA-I	73.85	1090	5472:6553	PR,RT	-	-	-	3758540	6875	-
AAlC636_MNAF02000476.1_590196_591338	AAlC636_21	456:2963	694	694	8227:10191	AJG39068.1_glycoprotein_Wuchang_Cockroach_Virus_3	33.21	262	BEL-199_AA-I	73.38	1649	8270:9904	RT,RH,INT	-	-	-	3217329	10383	-
AAlC636_MNAF02000486.1_2821148_2822661	AAlC636_22	123:3002	727	727	10001:11514	AJG39075.1_glycoprotein_Wuhan_Mosquito_Virus_8	32.54	504	BEL-279_AA-I	83.44	2271	9840:12091	Gag,RT,RH,INT	-	-	-	2976299	21514	-
AAlC636_MNAF02000558.1_657271_656906	AAlC636_23	8:1936	643	643	10001:10366	AJG39042.1_glycoprotein_Bole_Tick_Virus_3	45.08	122	BEL-199_AA-I	77.46	5054	3770:8792	LTR,Gag,PR,RT,RH,INT,LTR	-	2838-11441	0.997	1843557	20366	-
AAlC636_MNAF02000719.1_164828_163017	AAlC636_24	110:2890	674	674	10001:11812	AJG39075.1_glycoprotein_Wuhan_Mosquito_Virus_8	32.08	583	BEL-199_AA-I	77.41	5055	4724:9746	LTR,Gag,PR,RT,RH,INT,LTR	-	3793-12395	1	430903	21812	-
AAlC636_MNAF02000731.1_343198_343521		450:1325	292	292	10001:10324	APG78725.1_putative_glycoprotein_Hubei_chuvirus_like_virus_3	28.92	83	BEL-652_AA-I	92.86	42	12846:12885	-	-	-	-	467933	20324	-
AAlC636_MNAF02000931.1_1285494_1287603	AAlC636_25	4861-5145-5733-5840-5892-6017-6288-6374-8218-9462	95-36-42-29-415	415	4862:9462	APG78725.1_putative_glycoprotein_Hubei_chuvirus_like_virus_3	30.75	517	BEL-199_AA-I	73.21	1508	7783:9275	PR	-	-	-	3159856	9655	-
AAlC636_MNAF02000973.1_6417166_6416080	AAlC636_26	732:1643-1690:2643	304-318	304	7446:8090	APG78725.1_putative_glycoprotein_Hubei_chuvirus_like_virus_3	34.88	215	BEL-199_AA-I	74.20	1031	8170:9193	RT,RH	-	-	-	6573594	9573	-
AAlC636_MNAF02000981.1_1003004_1003958	AAlC636_27	216:1073-1096:1425-1536:1571-1575:2069	286-110-12-165	286	10001:10955	AJG39075.1_glycoprotein_Wuhan_Mosquito_Virus_8	42.19	128	BEL-71_CQ-I	73.23	1423	9280:10685	Gag,PR,RT,INT	-	-	-	2010700	20955	-
AAlC636_MNAF02000990.1_281271_279164	AAlC636_28	468:2483-2530:2961	534-144	534	8208:9692	AJG39075.1_glycoprotein_Wuhan_Mosquito_Virus_8	31.65	496	BEL-199_AA-I	73.02	1753	8251:9982	RT,RH,INT	-	-	-	369278	10362	-
AAlC636_MNAF02001000.1_2290195_2291985	AAlC636_29	45:2906	693	693	10001:11791	APG78725.1_putative_glycoprotein_Hubei_chuvirus_like_virus_3	30.17	590	BEL-199_AA-I	72.08	1601	10219:11802	LTR,RT,RH,INT,LTR	-	3676-12882	0.992	4065695	21791	-
AAlC636_MNAF02001050.1_1037338_1036638	AAlC636_30	6:3239	712	712	6236:8068	APG78725.1_putative_glycoprotein_Hubei_chuvirus_like_virus_3	30.69	492	BEL-279_AA-I	70.40	1740	6559:8276	RT,RH,INT	-	-	-	4065695	9301	-
AAlC636_MNAF02001050.1_914860_913565	AAlC636_31	218:2725	694	694	10001:11296	AJG39075.1_glycoprotein_Wuhan_Mosquito_Virus_8	30.72	433	BEL-199_AA-I	73.14	1750	9806:11539	RT,RH,INT	-	-	-	7699697	21296	-
AAlC636_MNAF02001051.1_4397527_4398232	AAlC636_32	6:3239	712	712	6233:8065	APG78725.1_putative_glycoprotein_Hubei_chuvirus_like_virus_3	30.69	492	BEL-279_AA-I	70.40	1740	6556:8273	RT,RH,INT	-	-	-	5290116	9299	-
AAlC636_MNAF02001051.1_4447233_4446534	AAlC636_33	1086:3239	712	712	6234:8066	APG78725.1_putative_glycoprotein_Hubei_chuvirus_like_virus_3	30.69	492	BEL-279_AA-I	70.40	1740	6557:8274	RT,RH,INT	-	-	-	5290116	9301	-
AAlC636_MNAF02001059.1_6833209_6834665	AAlC636_34	791:1219-1383:1583-1607:1654-1828:2055-2024:2560	143-67-16-76-179	179	10001:11457	AJG39068.1_glycoprotein_Wuchang_Cockroach_Virus_3	23.68	494	BEL-652_AA-I	73.21	1777	9663:11413	LTR,LTR	-	1488-13478	1	7278328	21457	-
AAlC636_MNAF02001064.1_2981440_2981186	AAlC636_35	456:2963	694	694	8022:9986	AJG39068.1_glycoprotein_Wuchang_Cockroach_Virus_3	29.97	624	BEL-199_AA-I	73.27	1751	8065:9798	RT,RH,INT	-	-	-	12161280	10178	-
AAlC636_MNAF02001069.1_7262006_7261304		6:1796-1703:2773	597-357	597	6221:6994	APG78725.1_putative_glycoprotein_Hubei_chuvirus_like_virus_3	36.97	119	BEL-279_AA-I	70.57	1740	6544:8260	Gag,RT,RH	-	-	-	10974945	9295	-
AAlC636_MNAF02001079.1_886555_884894	AAlC636_36	464:2851	731	731	10001:11662	APG78725.1_putative_glycoprotein_Hubei_chuvirus_like_virus_3	31.71	555	BEL-279_AA-I	71.29	3661	5443:9028	Gag,PR,RT,RH,INT	-	-	-	9487766	21662	-
AAlC636_MNAF02001080.1_1951942_1951577	AAlC636_37	8:1936	643	643	10001:10366	AJG39042.1_glycoprotein_Bole_Tick_Virus_3	45.08	122	BEL-199_AA-I	77.48	5054	3771:8792	LTR,Gag,PR,RT,RH,INT,LTR	Yes	-	-	3862187	20366	-
AAlC636_MNAF02001097.1_6605379_6605813	AAlC636_38	133:828-747:1013-1136:1492-1581:2114	232-89-119-178	232	10001:10435	AJG39075.1_glycoprotein_Wuhan_Mosquito_Virus_8	42.11	133	BEL-156_AA-I	74.64	1999	1503:3488	RT,RH,INT	-	-	-	7836506	20435	-
AAlC636_MNAF02001125.1_2037571_2036868	AAlC636_39	6:3239	712	712	6245:8077	APG78725.1_putative_glycoprotein_Hubei_chuvirus_like_virus_3	30.49	492	BEL-279_AA-I	70.40	1740	6568:8285	RT,RH,INT	-	-	-	2300421	9320	-
AAlC636_MNAF02001126.1_1040132_1041453	AAlC636_40	228:2948	694	694	10001:11322	AJG39075.1_glycoprotein_Wuhan_Mosquito_Virus_8	34.77	440	BEL-71_CQ-I	73.80	1546	10030:11564	RH,INT	-	-	-	3435126	21322	-
AAlC636_MNAF02001228.1_369067_368364	AAlC636_41	1033-8484	687	687	1034:8484	APG78725.1_putative_glycoprotein_Hubei_chuvirus_like_virus_3	31.53	590	BEL-279_AA-I	70.40	1740	6568:8285	RT,RH,INT	-	-	-	11802712	9320	-
AAlC636_MNAF02001228.1_7248389_7249531	AAlC636_42	7685-10192	670	670	7686:10192	AJG39068.1_glycoprotein_Wuchang_Cockroach_Virus_3	2019-05-30	609	BEL-199_AA-I	73.20	1750	8272:10005	RT,RH,INT	-	-	-	11802712	10385	-
AAlC636_MNAF02001237.1_209961_210597	AAlC636_43	5556-7856-7873-8373	479-167	479	5557:8373	APG78725.1_putative_glycoprotein_Hubei_chuvirus_like_virus_3	2019-04-30	446	BEL-279_AA-I	70.18	1033	6564:7579	RT,RH	-	-	-	484229	9209	-
AAlC636_MNAF02001245.1_426060_425358	AAlC636_44	1030-7062	687	687	1031:7062	APG78725.1_putative_glycoprotein_Hubei_chuvirus_like_virus_3	31.69	590	BEL-279_AA-I	70.46	1740	5146:6863	RH,INT	-	-	-	596614	7898	-
AAlC636_MNAF02001250.1_164735_165464	AAlC636_45	7643-10150	670	670	7644:10150	AJG39068.1_glycoprotein_Wuchang_Cockroach_Virus_3	29.97	624	BEL-199_AA-I	73.31	1750	8230:9963	RT,RH	-	-	-	3058553	10343	-
AAlC636_MNAF02001251.1_11860766_11861495	AAlC636_46	6994-9501	670	670	6995:9501	AJG39068.1_glycoprotein_Wuchang_Cockroach_Virus_3	30.29	624	BEL-199_AA-I	73.50	1649	7581:9215	RT,RH,INT	-	-	-	12256423	9694	-
AAlC636_MNAF02001270.1_18098_18428		653:793-729:1133-1117:1284	47-135-56	135	10001:10331	APG78725.1_putative_glycoprotein_Hubei_chuvirus_like_virus_3	40.85	71	-	-	-	-	-	-	-	-	2907341	20331	-
AAlC636_MNAF02001285.1_294659_293957	AAlC636_47	1025-8476	687	687	1026:8476	APG78725.1_putative_glycoprotein_Hubei_chuvirus_like_virus_3	31.53	590	BEL-279_AA-I	70.46	1740	6560:8277	RT,RH,INT	-	-	-	1052780	9304	-
AAlC636_MNAF02001287.1_1814254_1814619	AAlC636_48	6:1787	594	594	10001:10366	AJG39042.1_glycoprotein_Bole_Tick_Virus_3	44.26	122	BEL-199_AA-I	77.27	5054	3791:8790	LTR,Gag,PR,RT,RH,INT,LTR	-	2858-11441	1	8837164	20366	-
AAlC636_MNAF02001287.1_695430_695679	AAlC636_49	486:992-1217:1408	169-64	169	10001:10250	APG78725.1_putative_glycoprotein_Hubei_chuvirus_like_virus_3	44.62	65	BEL-199_AA-I	91.76	449	12842:13289	-	-	-	-	8837164	20250	-
AAlC636_MNAF02001314.1_3715761_3713652	AAlC636_50	456:2213-2234:2962	586-243	586	8226:9440	AJG39075.1_glycoprotein_Wuhan_Mosquito_Virus_8	31.95	410	BEL-199_AA-I	73.30	1749	8269:10001	RT,RH,INT	-	-	-	5480022	10381	-
AAlC636_MNAF02001322.1_7265567_7264837	AAlC636_51	456:2963	694	694	8229:10193	APG78725.1_putative_glycoprotein_Hubei_chuvirus_like_virus_3	30.97	607	BEL-199_AA-I	73.30	1749	8272:10005	RT,RH,INT	-	-	-	12492337	10385	-
AAlC636_MNAF02001325.1_296417_295860		179:499-1217:1570-2284:2391	107-118-36	118	10001:10558	APG78725.1_putative_glycoprotein_Hubei_chuvirus_like_virus_3	35.23	176	BEL-279_AA-I	82.92	679	19228:19900	Gag	-	-	-	3125628	20558	-
AAlC636_MNAF02001325.1_330899_330124		571:1116-1082:1777	182-232	232	10001:10776	APG78725.1_putative_glycoprotein_Hubei_chuvirus_like_virus_3	28.63	234	BEL-279_AA-I	74.68	2709	13619:16287	Gag,PR,RT,RH,INT	-	-	-	3125628	20776	-
AAlC636_MNAF02001325.1_339804_338425		1082:1522-1529:2461-2521:2628	147-311-36	311	10001:11380	APG78725.1_putative_glycoprotein_Hubei_chuvirus_like_virus_3	26.70	442	BEL-279_AA-I	76.29	523	20607:21124	Gag,RT	-	-	-	3125628	21380	-
AAlC636_MNAF02001363.1_1826515_1826846	AAlC636_52	989:1684-1603:1869-1992:2324-2435:2698-2730:2969	232-89-111-88-80	232	8734:10387	AJG39075.1_glycoprotein_Wuhan_Mosquito_Virus_8	42.25	142	BEL-71_CQ-I	72.93	1555	8780:10317	LTR,PR,LTR	-	956-4008	0.995	5884197	20387	-
AAlC636_MNAF02001368.1_893384_894528	AAlC636_53	7738-9411-9625-9765	552-47	552	7739:9765	APG78725.1_putative_glycoprotein_Hubei_chuvirus_like_virus_3	31.47	607	BEL-199_AA-I	73.07	1753	7845:9578	RT,RH,INT	-	-	-	2578650	9958	-
AAlC636_MNAF02001383.1_3830758_3831487	AAlC636_54	456:2963	694	694	8008:9972	APG78725.1_putative_glycoprotein_Hubei_chuvirus_like_virus_3	30.64	607	BEL-199_AA-I	73.26	1750	8051:9784	RT,RH,INT	-	-	-	4483673	10164	-
AAlC636_MNAF02001391.1_870710_868603	AAlC636_55	7503-9173-9281-10009	391-243	391	7504:10009	AJG39075.1_glycoprotein_Wuhan_Mosquito_Virus_8	31.28	374	BEL-199_AA-I	73.16	1751	8090:9822	RT,RH,INT	-	-	-	1175843	10202	-
AAlC636_MNAF02001395.1_12495_10696	AAlC636_56	1:1944-1986:2936	343-317	343	11800:10001	AJG39068.1_glycoprotein_Wuchang_Cockroach_Virus_3	33.11	299	BEL-199_AA-I	77.40	5054	12010:17031	LTR,Gag,PR,RT,RH,LTR	Yes	-	-	172391	21800	-
AAlC636_MNAF02001400.1_4945778_4947541	AAlC636_57	633:2888	674	674	10001:11764	AJG39075.1_glycoprotein_Wuhan_Mosquito_Virus_8	31.79	582	BEL-199_AA-I	77.42	5054	4723:9744	LTR,Gag,PR,RT,RH,INT,LTR	-	3791-12393	1	7880666	21764	-
AAlC636_MNAF02001416.1_1034639_1035781	AAlC636_58	456:2552-2577:2963	557-129	557	8041:9594	AJG39075.1_glycoprotein_Wuhan_Mosquito_Virus_8	2019-05-31	512	BEL-199_AA-I	73.29	1752	8084:9817	RT,RH,INT	-	-	-	3085103	10197	-
AAlC636_MNAF02001423.1_160541_159525	AAlC636_59	143:2008	622	622	10001:11017	AJG39075.1_glycoprotein_Wuhan_Mosquito_Virus_8	33.84	331	BEL-199_AA-I	77.45	5055	3983:9005	LTR,Gag,PR,RT,RH,INT,LTR	-	3049-11655	0.997	1380733	21017	-
AAlC636_MNAF02001427.1_284920_284218	AAlC636_60	1033-8484	687	687	1034:8484	APG78725.1_putative_glycoprotein_Hubei_chuvirus_like_virus_3	31.69	590	BEL-279_AA-I	70.48	1738	6568:8285	RT,RH,INT	-	-	-	3070477	9320	-
AAlC636_MNAF02001442.1_5578442_5577399	AAlC636_61	47:2047	406	406	10001:11044	APG78725.1_putative_glycoprotein_Hubei_chuvirus_like_virus_3	28.82	340	BEL-199_AA-I	72.60	1157	8523:9664	LTR,RT,RH,INT,LTR	-	3681-14550	0.997	6541517	21044	-
AAlC636_MNAF02001506.1_3646821_3644713	AAlC636_62	108:2963	694	694	8022:9986	AJG39068.1_glycoprotein_Wuchang_Cockroach_Virus_3	29.97	624	BEL-199_AA-I	73.15	1739	8065:9787	RT,RH,INT	-	-	-	4476483	10178	-
AAlC636_MNAF02001537.1_1335075_1335776	AAlC636_63	6:3239	712	712	6237:8069	APG78725.1_putative_glycoprotein_Hubei_chuvirus_like_virus_3	30.69	492	BEL-279_AA-I	70.46	1740	6560:8277	RT,RH,INT	-	-	-	2332551	9303	-
AAlC636_MNAF02001553.1_1663021_1664247	AAlC636_64	13:2058	682	682	8617:9114	AJG39042.1_glycoprotein_Bole_Tick_Virus_3	40.24	164	BEL-652_AA-I	75.51	2001	7545:9524	LTR,Gag,RT,RH,LTR	-	12485-14584	1	3761968	21227	-
AAlC636_MNAF02001559.1_19577_20719	AAlC636_65	7375-9882	670	670	7376:9882	AJG39068.1_glycoprotein_Wuchang_Cockroach_Virus_3	30.29	624	BEL-199_AA-I	73.26	1750	7962:9695	RT,RH,INT	-	-	-	9228699	10075	-
AAlC636_MNAF02001591.1_129598_130104		1251:1532	94	94	10001:10507	APG78725.1_putative_glycoprotein_Hubei_chuvirus_like_virus_3	33.95	162	BEL-279_AA-I	77.03	370	11555:11920	Gag	-	-	-	4009289	20507	-
AAlC636_MNAF02001591.1_132853_133799		1081:2088-2201:2308	336-36	336	10001:10947	APG78725.1_putative_glycoprotein_Hubei_chuvirus_like_virus_3	29.62	287	BEL-279_AA-I	78.68	380	20561:20940	Gag,RT	-	-	-	4009289	20947	-
AAlC636_MNAF02001615.1_5575267_5574125	AAlC636_66	411:2918	694	694	7052:8971	AJG39068.1_glycoprotein_Wuchang_Cockroach_Virus_3	2019-05-30	609	BEL-199_AA-I	73.20	1750	7050:8783	RT,RH,INT	-	-	-	5583988	9163	-
AAlC636_MNAF02001654.1_601096_600010	AAlC636_67	108:2963	694	694	8239:10203	APG78725.1_putative_glycoprotein_Hubei_chuvirus_like_virus_3	30.81	607	BEL-199_AA-I	73.17	1752	8282:10015	RT,RH	-	-	-	3606452	10395	-
AAlC636_MNAF02001655.1_2231844_2232574	AAlC636_68	456:2213-2234:2782	586-183	586	7811:9025	AJG39075.1_glycoprotein_Wuhan_Mosquito_Virus_8	32.20	410	BEL-199_AA-I	73.35	1651	7854:9487	RT,RH,INT	-	-	-	3706489	9950	-
AAlC636_MNAF02001685.1_1957223_1957588	AAlC636_69	6:1934	643	643	10001:10366	AJG39042.1_glycoprotein_Bole_Tick_Virus_3	44.26	122	BEL-199_AA-I	77.46	5054	3768:8790	LTR,Gag,PR,RT,RH,INT,LTR	-	2837-11439	1	5455870	20366	-
AAlC636_MNAF02001715.1_1733100_1734242	AAlC636_70	456:2309-2430:2963	476-178	476	7346:8656	AJG39075.1_glycoprotein_Wuhan_Mosquito_Virus_8	32.57	436	BEL-199_AA-I	73.09	1750	7389:9122	RT,RH,INT	-	-	-	3417216	9502	-
AAlC636_MNAF02001766.1_2226634_2224811	AAlC636_71	50:2905	694	694	10001:11824	AJG39068.1_glycoprotein_Wuchang_Cockroach_Virus_3	30.72	586	BEL-199_AA-I	73.03	1750	9986:11719	LTR,RT,RH,INT,LTR	-	1664-13654	0.999	5044314	21824	-
AAlC636_MNAF02001785.1_827972_825864	AAlC636_72	456:1910-2004:2912	485-303	485	8225:9136	APG78725.1_putative_glycoprotein_Hubei_chuvirus_like_virus_3	31.89	301	BEL-199_AA-I	73.06	1752	8268:10001	RT,RH,INT	-	-	-	1633943	10381	-
AAlC636_MNAF02001825.1_1711172_1709937	AAlC636_73	74:2854	674	674	10001:11236	AJG39075.1_glycoprotein_Wuhan_Mosquito_Virus_8	33.17	413	BEL-199_AA-I	77.41	5055	4687:9710	LTR,Gag,PR,RT,RH,LTR	-	3758-12359	1	2492765	21236	-
AAlC636_MNAF02001845.1_2904375_2905076	AAlC636_74	1022-7597-7618-8373	395-252	395	1023:8373	APG78725.1_putative_glycoprotein_Hubei_chuvirus_like_virus_3	31.21	346	BEL-279_AA-I	72.19	561	7615:8171	RT,RH,INT	-	-	-	2993631	9200	-
AAlC636_MNAF02001876.1_1161473_1159683	AAlC636_75	995:2080-2210:2908	362-233	362	10001:11791	APG78725.1_putative_glycoprotein_Hubei_chuvirus_like_virus_3	2019-05-30	589	BEL-199_AA-I	72.08	1601	10221:11804	LTR,RT,RH,INT,LTR	-	3231-12885	0.991	1518828	21791	-
AAlC636_MNAF02001883.1_1995611_1997401	AAlC636_76	51:2906	691	691	10001:11791	APG78725.1_putative_glycoprotein_Hubei_chuvirus_like_virus_3	30.17	590	BEL-199_AA-I	72.20	1601	10219:11802	LTR,RT,RH,INT,LTR	Yes	-	-	2371192	21791	-
AAlC636_MNAF02001914.1_1486325_1487026	AAlC636_77	147:3239	712	712	6187:8019	APG78725.1_putative_glycoprotein_Hubei_chuvirus_like_virus_3	30.69	492	BEL-279_AA-I	70.46	1740	6510:8227	RT,RH,INT	-	-	-	2570862	9261	-
AAlC636_MNAF02001919.1_998418_998784	AAlC636_78	6:1139-1060:1935	378-292	378	10001:10367	AJG39042.1_glycoprotein_Bole_Tick_Virus_3	45.54	101	BEL-199_AA-I	77.44	5054	3768:8790	LTR,Gag,PR,RT,RH,INT,LTR	-	2836-11442	1	1188028	20367	-
AAlC636_MNAF02001972.1_927291_925514	AAlC636_79	659:2914	674	674	10001:11778	AJG39075.1_glycoprotein_Wuhan_Mosquito_Virus_8	31.86	587	BEL-199_AA-I	77.34	5054	4748:9770	LTR,Gag,PR,RT,RH,INT,LTR	-	3823-12413	1	1424213	21778	-
AAlC636_MNAF02001975.1_859702_858302		47:1126-1943:2902	360-320	360	10001:11401	AJG39075.1_glycoprotein_Wuhan_Mosquito_Virus_8	32.11	464	BEL-199_AA-I	73.03	1750	9983:11716	LTR,Gag,RT,RH,INT,LTR	-	1604-13657	0.999	1439424	21401	-
AAlFosh_JXUM01S000082_93432_94856	AAlFosh_04	246:2501	674	674	10001:11425	AJG39075.1_glycoprotein_Wuhan_Mosquito_Virus_8	31.86	452	BEL-199_AA-I	82.71	1839	9532:11366	INT	-	-	-	692030	21425	7405:7481-7914:7987-17358:17501-18091:18302-18587:18919-19360:19819
AAlFosh_JXUM01S000351_359434_360665	AAlFosh_01	5167-7320	687	687	5168:7320	APG78725.1_putative_glycoprotein_Hubei_chuvirus_like_virus_3	31.24	589	BEL-279_AA-I	70.41	1737	5404:7118	RT,RH	-	-	-	487982	16330	-
AAlFosh_JXUM01S000435_378859_377434		12:2807	627	627	9155:12118	AJG39075.1_glycoprotein_Wuhan_Mosquito_Virus_8	31.45	601	BEL-199_AA-I	82.66	1840	9155:12118	INT	-	-	-	466688	21759	0:8741
AAlFosh_JXUM01S000830_181138_181398	AAlFosh_05	573:1334	254	254	10001:10261	APG78725.1_putative_glycoprotein_Hubei_chuvirus_like_virus_3	36.49	74	BEL-652_AA-I	70.02	2615	5956:8534	RT,RH	-	-	-	245024	20261	12544:12583
AAlFosh_JXUM01S000916_339047_340368	AAlFosh_06	972:2636	555	555	10001:11322	AJG39075.1_glycoprotein_Wuhan_Mosquito_Virus_8	34.73	429	BEL-71_CQ-I	73.96	1544	10030:11564	RT,RH,INT	-	-	-	362705	21322	4902:5914-13049:14299-16567:17926-19212:19242
AAlFosh_JXUM01S000930_342937_344724	AAlFosh_07	123:2909	679	679	10001:11788	AJG39075.1_glycoprotein_Wuhan_Mosquito_Virus_8	32.19	584	BEL-199_AA-I	98.66	3740	8284:12023	PR,RT,RH,INT	-	-	-	357332	21788	14956:15170-16856:20812-21742:21788
AAlFosh_JXUM01S001009_346538_346176		12:518	169	169	1:362	AJG39068.1_glycoprotein_Wuchang_Cockroach_Virus_3	33.61	119	BEL-652_AA-I	75.98	358	12:368	-	-	-	-	346538	10362	-
AAlFosh_JXUM01S001735_267755_266551	AAlFosh_02	3090-5084	665	665	3091:5084	APG78725.1_putative_glycoprotein_Hubei_chuvirus_like_virus_3	31.69	590	BEL-279_AA-I	70.46	1740	3168:4885	RT,RH	-	-	-	271643	15092	-
AAlFosh_JXUM01S001757_48638_50074	AAlFosh_08	54:941-1128:2576	296-483	483	10001:11437	AJG39075.1_glycoprotein_Wuhan_Mosquito_Virus_8	32.08	452	BEL-652_AA-I	75.36	2001	9447:11426	RT,RH	-	-	-	272512	21437	11658:11715
AAlFosh_JXUM01S001842_48715_47318	AAlFosh_09	35:2557	716	716	10001:11398	AJG39075.1_glycoprotein_Wuhan_Mosquito_Virus_8	32.08	452	BEL-652_AA-I	75.27	2002	9428:11407	RT,RH	-	-	-	263702	21398	-
AAlFosh_JXUM01S002074_205705_207528	AAlFosh_10	519:2903	694	694	10001:11824	AJG39068.1_glycoprotein_Wuchang_Cockroach_Virus_3	29.77	608	BEL-199_AA-I	73.09	1750	9984:11717	RH,INT	-	-	-	245910	21824	12755:13288
AAlFosh_JXUM01S002406_135451_136014	AAlFosh_11	966:1658	231	231	10001:10564	AJG39068.1_glycoprotein_Wuchang_Cockroach_Virus_3	30.27	185	BEL-199_AA-I	72.91	1041	3124:4151	RT,RH,INT	-	-	-	220223	20564	16595:18814
AAlFosh_JXUM01S002406_162095_163495	AAlFosh_12	489:3116	876	876	10001:11401	AJG39075.1_glycoprotein_Wuhan_Mosquito_Virus_8	30.75	452	BEL-652_AA-I	76.96	2335	2683:5008	RT,RH	-	-	-	220223	21401	14038:14265-16276:16615-18839:18949
AAlFosh_JXUM01S002406_182718_181653	AAlFosh_13	1032:2222	397	397	10001:11066	AJG39075.1_glycoprotein_Wuhan_Mosquito_Virus_8	31.71	350	BEL-652_AA-I	76.28	995	10084:11073	LTR,Gag,LTR	-	6948-15839	0.962	220223	21066	8277:9509-14095:14272-17234:17547
AAlFosh_JXUM01S002652_145284_147190	AAlFosh_14	998:1252-1265:1795-1786:1992-2012:2059-2233:2379-2435:2980	85-177-69-16-49-182-85	182	10001:11907	APG78717.1_putative_glycoprotein_Hubei_chuvirus_like_virus_1	26.83	369	BEL-652_AA-I	74.29	1793	10050:11833	-	-	-	-	210072	21907	-
AAlFosh_JXUM01S002813_123759_125183	AAlFosh_15	999:2363	455	455	9904:11268	AJG39075.1_glycoprotein_Wuhan_Mosquito_Virus_8	33.00	406	BEL-199_AA-I	83.50	1624	9512:11131	-	-	-	-	204566	20751	-
AAlFosh_JXUM01S002914_196093_195788		111:2966	694	694	1964:3931	APG78725.1_putative_glycoprotein_Hubei_chuvirus_like_virus_3	31.14	607	BEL-199_AA-I	72.97	1750	2010:3743	INT	-	-	-	199076	4739	-
AAlFosh_JXUM01S003630_92426_90975	AAlFosh_16	932:1729-1720:1992-2166:2651-2605:2895	266-91-162-97	266	11452:10001	APG78725.1_putative_glycoprotein_Hubei_chuvirus_like_virus_3	33.49	218	BEL-652_AA-I	74.01	1785	9707:11471	RT,RH,INT	-	-	-	170298	21452	3122:3435-8789:12105
AAlFosh_JXUM01S003914_159524_160921	AAlFosh_17	33:2555	716	716	10001:11398	AJG39075.1_glycoprotein_Wuhan_Mosquito_Virus_8	32.08	452	BEL-652_AA-I	75.46	2001	9426:11405	Gag,RT,RH	-	-	-	161138	11614	-
AAlFosh_JXUM01S005048_125679_124255		192-1556	455	455	193:1556	AJG39075.1_glycoprotein_Wuhan_Mosquito_Virus_8	33.00	406	BEL-199_AA-I	83.46	1421	4:1420	-	-	-	-	125733	11061
AAlFosh_JXUM01S005715_27367_28598	AAlFosh_03	786:2939	712	712	9256:11046	APG78725.1_putative_glycoprotein_Hubei_chuvirus_like_virus_3	31.24	589	BEL-279_AA-I	70.41	1737	9279:10993	RT,RH	-	-	-	137704	21046	-
AAlFosh_JXUM01S005782_101993_103842	AAlFosh_18	19:3054	710	710	11850:10001	AJG39075.1_glycoprotein_Wuhan_Mosquito_Virus_8	31.67	600	BEL-199_AA-I	98.73	3695	9985:13679	RT,RH	-	-	-	105672	13679	-
AAlFosh_JXUM01S006360_92055_91750		81:1946	622	622	1800:2105	AJG39075.1_glycoprotein_Wuhan_Mosquito_Virus_8	44.44	99	BEL-199_AA-I	73.22	1751	826:2559	-	-	-	-	93855	12105	8790-12105
AAlFosh_JXUM01S006750_30727_31080	AAlFosh_19	1013:1837-2116:2352	275-79	275	10001:10354	AJG39068.1_glycoprotein_Wuchang_Cockroach_Virus_3	37.61	109	BEL-652_AA-I	74.20	690	14519:15206	-	-	-	-	83890	20354	-
AAlFosh_JXUM01S007582_1221_2645		62:2722	674	674	774:2633	AJG39075.1_glycoprotein_Wuhan_Mosquito_Virus_8	31.67	600	BEL-199_AA-I	82.71	1839	752:2586	-	-	-	-	69522	12227	7988:8030
AAlFosh_JXUM01S009404_44721_43296		140:1990	617	617	198:1871	AJG39075.1_glycoprotein_Wuhan_Mosquito_Virus_8	31.42	557	BEL-199_AA-I	82.66	1840	176:2011	-	-	-	-	45365	11652	-
AAlFosh_JXUM01S009587_39470_38167	AAlFosh_20	1382:2383	334	334	4612:5915	AJG39075.1_glycoprotein_Wuhan_Mosquito_Virus_8	32.42	401	BEL-279_AA-I	83.57	1485	4613:6083	RT	-	-	-	44082	15915	6499:7592-15370:15915
AAlFosh_JXUM01S009590_5353_5150		351:1715	455	455	10001:10204	AJG39042.1_glycoprotein_Bole_Tick_Virus_3	47.76	67	BEL-199_AA-I	82.71	1839	8746:10580	INT	-	-	-	43039	15354	4905:7201
AAlFosh_JXUM01S011498_20698_21255	AAlFosh_21	69:2114	682	682	10001:10558	AJG39075.1_glycoprotein_Wuhan_Mosquito_Virus_8	38.12	181	BEL-652_AA-I	75.46	2001	8985:10964	LTR,Gag,RT,RH,LTR	-	1171-12790	0.971	25987	14919	-
AAlFosh_JXUM01S014573_1022_2238	AAlFosh_22	901:2310-2193:3107	470-305	470	2239:1023	AJG39075.1_glycoprotein_Wuhan_Mosquito_Virus_8	33.58	405	BEL-279_AA-I	81.77	1596	1022:2606	Gag	-	-	-	8588	8588	-
AAlFosh_JXUM01S025666_862_1		181:954-1051:1551	258-167	258	691:1552	AJG39075.1_glycoprotein_Wuhan_Mosquito_Virus_8	32.37	278	BEL-652_AA-I	73.32	1443	122:1553	-	-	-	-	1553	1553	-
AAlFosh_JXUM01S075120_50289_50610	AAlFosh_23	245:1597-1720:2076-2165:2320	451-119-52	451	10001:10322	AJG39075.1_glycoprotein_Wuhan_Mosquito_Virus_8	36.19	105	BEL-71_CQ-I	75.93	673	10647:11314	PR	-	-	-	60833	20322	1647:3811-16274:17237
AAlFosh_JXUM01S075128_23540_22948	AAlFosh_24	890:2596	569	569	5512:7002	AJG39075.1_glycoprotein_Wuhan_Mosquito_Virus_8	32.38	488	BEL-71_CQ-I	74.06	1484	5252:6723	RT,INT	-	-	-	28738	15790	-
AAlFosh_JXUM01S075336_2808_4130		1269:2633	455	455	2945:4408	AJG39075.1_glycoprotein_Wuhan_Mosquito_Virus_8	31.47	483	BEL-199_AA-I	83.62	1447	1661:3103	INT	-	-	-	11874	11874	-
AAlFosh_JXUM01S075419_2331_2636		231:2966	694	694	542:3280	APG78725.1_putative_glycoprotein_Hubei_chuvirus_like_virus_3	30.81	607	BEL-199_AA-I	73.20	1750	1137:2870	-	-	-	-	10157	10157	3653:5035-9849:9925
AAlFosh_JXUM01S076224_4757_4969	AAlFosh_25	309:1211	301	301	4758:4970	AJG39042.1_glycoprotein_Bole_Tick_Virus_3	45.16	62	BEL-199_AA-I	83.69	1514	3461:4971	RT,RH,INT	-	-	-	4971	4971	-
AAlFosh_JXUM01S076261_1644_3449		135:3629	717	717	1645:3450	APG78725.1_putative_glycoprotein_Hubei_chuvirus_like_virus_3	28.79	594	BEL-652_AA-I	83.94	884	6:887	-	-	-	-	4778	4778	3564:4253
AAlFosh_JXUM01S077144_664_1040		118:1119	334	334	665:1041	APG78725.1_putative_glycoprotein_Hubei_chuvirus_like_virus_3	29.37	126	BEL-279_AA-I	83.88	1216	4:1207	-	-	-	-	3231	3231	2035:2093-2785:2823
AAlFosh_JXUM01S077569_1226_1		731-2947	578	578	732:2947	AJG39075.1_glycoprotein_Wuhan_Mosquito_Virus_8	31.42	557	BEL-199_AA-I	83.60	1689	1253:2938	INT	-	-	-	2947	2947	-
AAlFosh_JXUM01S077939_795_2120		573:2726	712	712	796:2121	APG78725.1_putative_glycoprotein_Hubei_chuvirus_like_virus_3	32.13	442	BEL-279_AA-I	70.46	1740	810:2527	-	-	-	-	2832	2832	-
AAlFosh_JXUM01S078589_2253_774		198:851-986:1627	218-214	218	89:1568	AJG39068.1_glycoprotein_Wuchang_Cockroach_Virus_3	32.52	246	BEL-652_AA-I	77.33	750	829:1576	-	-	-	-	2342	2342	1841:2049
AAlFosh_JXUM01S079611_1802_2107		13-2208	490	490	14:2208	AJG39075.1_glycoprotein_Wuhan_Mosquito_Virus_8	31.92	473	BEL-199_AA-I	73.34	1399	828:2210	-	-	-	-	2210	2210	-
AAlFosh_JXUM01S079949_967_662		55:2163	694	694	197:2164	AJG39068.1_glycoprotein_Wuchang_Cockroach_Virus_3	29.97	624	BEL-199_AA-I	73.03	1754	243:1976	-	-	-	-	2183	2183	-
AAlFosh_JXUM01S084411_1212_1517		50:1567	506	506	192:1568	AJG39075.1_glycoprotein_Wuhan_Mosquito_Virus_8	32.66	447	BEL-199_AA-I	73.02	1338	238:1560	-	-	-	-	1568	1568	-
AAlFosh_JXUM01S088712_1492_1255		101:253	51	51	1:238	AJG39042.1_glycoprotein_Bole_Tick_Virus_3	2019-12-28	64	BEL-652_AA-I	79.15	235	1:235	-	-	-	-	1493	1493	-
AAlFosh_JXUM01S088798_559_254		7-1482	492	492	8:1482	APG78725.1_putative_glycoprotein_Hubei_chuvirus_like_virus_3	31.33	450	BEL-199_AA-I	73.36	1494	1:1481	-	-	-	-	1484	1484	-
AAlRim_LMAV010017865.1_201_1		8:202	65	65	1:201	AJG39042.1_glycoprotein_Bole_Tick_Virus_3	44.62	65	BEL-279_AA-I	80.42	143	47:189	-	-	-	-	202	202	-
AAlRim_LMAV010501366.1_243_1		100:243	48	48	1:242	AJG39068.1_glycoprotein_Wuchang_Cockroach_Virus_3	40.54	74	BEL-279_AA-I	72.35	217	25:239	-	-	-	-	243	243	-
AAlRim_LMAV010686824.1_1_248		55:249	65	65	251:2	APG78725.1_putative_glycoprotein_Hubei_chuvirus_like_virus_3	39.74	78	BEL-652_AA-I	77.00	213	25:236	-	-	-	-	251	251	-
AAlRim_LMAV011117968.1_1_272		96:143	16	16	2:272	AJG39042.1_glycoprotein_Bole_Tick_Virus_3	40.68	59	BEL-652_AA-I	76.69	266	4:265	-	-	-	-	272	272	-
AAlRim_LMAV011895547.1_15_334		5:172-135:332	56-66	66	16:332	AJG39075.1_glycoprotein_Wuhan_Mosquito_Virus_8	37.10	62	BEL-71_CQ-I	79.77	173	156:328	-	-	-	-	334	334	-
AAlRim_LMAV012712740.1_203_1		66:491	142	142	290:492	AJG39042.1_glycoprotein_Bole_Tick_Virus_3	50.00	66	BEL-199_AA-I	97.97	493	1:493	-	-	-	-	493	493	-
AAlRim_LMAV012810484.1_36_351		163:231	23	23	37:352	APG78725.1_putative_glycoprotein_Hubei_chuvirus_like_virus_3	38.57	70	-	-	-	-	-	-	-	-	532	532	-
AAlRim_LMAV012866123.1_171_559		22:558	179	179	559:172	AJG39075.1_glycoprotein_Wuhan_Mosquito_Virus_8	32.03	128	BEL-71_CQ-I	73.73	552	9:553	-	-	-	-	559	559	-
AAlRim_LMAV012884074.1_84_365		37:444	136	136	85:366	APG78725.1_putative_glycoprotein_Hubei_chuvirus_like_virus_3	34.44	90	BEL-279_AA-I	83.33	456	84:532	-	-	-	-	569	569	-
AAlRim_LMAV012957773.1_3_341		21:614	198	198	4:342	APG78725.1_putative_glycoprotein_Hubei_chuvirus_like_virus_3	36.94	111	-	-	-	-	-	-	-	-	615	615	-
AAlRim_LMAV013185995.1_905_274		13:903	297	297	1:904	AJG39075.1_glycoprotein_Wuhan_Mosquito_Virus_8	32.88	292	BEL-71_CQ-I	76.65	741	139:875	-	-	-	-	905	905	-
AAlRim_LMAV013211882.1_628_888		84:296-376:768-799:900	71-131-34	131	629:889	AJG39068.1_glycoprotein_Wuchang_Cockroach_Virus_3	37.80	82	BEL-279_AA-I	72.63	760	143:887	-	-	-	-	977	977	-
AAlRim_LMAV013254982.1_1157_778		19:519	167	167	1:379	AJG39068.1_glycoprotein_Wuchang_Cockroach_Virus_3	35.77	123	BEL-199_AA-I	97.63	632	1:632	-	-	-	-	1157	1157	-
AAlRim_LMAV013259713.1_22_471		55:600	182	182	23:472	AJG39068.1_glycoprotein_Wuchang_Cockroach_Virus_3	36.96	138	BEL-279_AA-I	72.49	458	4:455	-	-	-	-	1184	1184	-
AAlRim_LMAV013274141.1_1007_3		728:1285	186	186	1:1286	AJG39075.1_glycoprotein_Wuhan_Mosquito_Virus_8	31.74	419	BEL-279_AA-I	85.12	1290	1:1287	-	-	-	-	1287	1287	-
AAlRim_LMAV013298725.1_2_1246		428:1429	334	334	3:1247	AJG39075.1_glycoprotein_Wuhan_Mosquito_Virus_8	33.17	407	BEL-279_AA-I	82.53	1528	1:1518	-	-	-	-	1576	1576	-
AAlRim_LMAV013304941.1_934_1695		22:1695	558	558	935:1696	AJG39075.1_glycoprotein_Wuhan_Mosquito_Virus_8	36.89	244	BEL-279_AA-I	74.04	1356	348:1691	-	-	-	-	1697	1697	-
AAlRim_LMAV013310377.1_9_1277		24:1436	471	471	10:1278	AJG39068.1_glycoprotein_Wuchang_Cockroach_Virus_3	32.37	417	BEL-279_AA-I	74.31	1296	1:1282	-	-	-	-	1836	1836	-
AAlRim_LMAV013315874.1_4_1440		124:1572	483	483	5:1441	AJG39075.1_glycoprotein_Wuhan_Mosquito_Virus_8	31.40	465	BEL-652_AA-I	76.64	1430	1:1421	-	-	-	-	2044	2044	-
AAlRim_LMAV013320751.1_1959_1579		70:798	243	243	389:769	APG78725.1_putative_glycoprotein_Hubei_chuvirus_like_virus_3	37.80	127	BEL-279_AA-I	80.78	281	1696:1975	-	-	-	-	2348	2348	-
AAlRim_LMAV013329276.1_6038_5176	AAlRim_01	152:1840	563	563	841:1	APG78725.1_putative_glycoprotein_Hubei_chuvirus_like_virus_3	2019-04-30	273	BEL-199_AA-I	98.81	6038	1:6038	Gag,PR,RT,RH	-	-	-	6038	6038	-
AegAag2_ctg_10_2440770_2441725	AegAag2_01	1091:1804	238	238	10001:10956	AJG39068.1_glycoprotein_Wuchang_Cockroach_Virus_3	30.21	331	BEL-695_AA-I	99.62	5986	11892:17870	LTR,Gag,RT,RH,LTR	-	1480-8495	0.99	4466505	20956	-
AegAag2_ctg_1016_198420_199796	AegAag2_02	405:2954	730	730	9607:11421	AJG39068.1_glycoprotein_Wuchang_Cockroach_Virus_3	31.18	587	BEL-279_AA-I	99.72	9177	3297:12465	LTR,Gag,RT,RH,LTR	-	759-13943	0.998	496931	21377	-
AegAag2_ctg_1021_88452_89494	AegAag2_03	1181:2158	326	326	10001:11043	AJG39068.1_glycoprotein_Wuchang_Cockroach_Virus_3	32.28	347	BEL-71_CQ-I	74.21	1481	9305:10775	RT,RH,INT	-	-	-	494282	21043	-
AegAag2_ctg_1024_240902_241248		2092:2316	75	75	9570:9916	APG78725.1_putative_glycoprotein_Hubei_chuvirus_like_virus_3	23.48	115	BEL-27_CQ-I	96.30	27	6493:6519	PR,RT,INT	-	-	-	492323	20347	-
AegAag2_ctg_1184_141379_141926	AegAag2_04	980:1693-1654:2361-2178:2546	238-236-123	238	10001:10548	APG78725.1_putative_glycoprotein_Hubei_chuvirus_like_virus_3	31.93	166	BEL-652_AA-I	75.25	1786	10032:11810	LTR,Gag,RT,RH,LTR	-	1000-13818	0.994	379016	20548	-
AegAag2_ctg_1186_366122_367115	AegAag2_05	125:991-949:1410-1323:2102	289-154-260	289	10994:10001	AJG39068.1_glycoprotein_Wuchang_Cockroach_Virus_3	30.30	231	BEL-652_AA-I	75.35	1785	10042:11820	-	-	-	-	378558	20994	-
AegAag2_ctg_1228_14102_15726	AegAag2_06	822:1022-1322:2752	67-477	477	10001:11625	AJG39075.1_glycoprotein_Wuhan_Mosquito_Virus_8	30.71	547	BEL-652_AA-I	99.68	4096	7906:11998	LTR,,LTR	-	3399-13274	0.995	360775	21625	-
AegAag2_ctg_127_997994_999174	AegAag2_07	131:2371	491	491	10001:11181	AJG39075.1_glycoprotein_Wuhan_Mosquito_Virus_8	31.62	389	BEL-199_AA-I	99.75	5596	5495:11085	PR,RT,RH,INT	-	-	-	2484547	21181	-
AegAag2_ctg_1287_45397_46773	AegAag2_08	8721-11561	706	706	8722:11561	APG78725.1_putative_glycoprotein_Hubei_chuvirus_like_virus_3	29.14	659	BEL-279_AA-I	97.83	3643	5502:9087	LTR,RH,LTR	Yes	-	-	330328	21377	-
AegAag2_ctg_1298_272176_272942	AegAag2_09	1022:1918	299	299	10001:10767	AJG39075.1_glycoprotein_Wuhan_Mosquito_Virus_8	31.33	249	BEL-592_AA-I	97.35	264	5157:5416	INT	-	-	-	324307	20767	-
AegAag2_ctg_1298_274365_275334		861:1070-1143:1265-1370:1486	70-41-39	70	10001:10970	AJG39075.1_glycoprotein_Wuhan_Mosquito_Virus_8	26.64	289	BEL-592_AA-I	97.35	264	2968:3227	INT	-	-	-	324307	20970	-
AegAag2_ctg_1330_199659_199972	AegAag2_10	980:1321-1513:2313	283+260	260	10514:11961	AJG39068.1_glycoprotein_Wuchang_Cockroach_Virus_3	39.77	88	BEL-652_AA-I	75.25	1786	10032:11810	-	-	-	-	304011	20314	-
AegAag2_ctg_1569_134285_132496	AegAag2_11	572:2899	710	710	11790:10001	AJG39075.1_glycoprotein_Wuhan_Mosquito_Virus_8	31.09	595	BEL-652_AA-I	99.73	8820	9649:18458	LTR,RT,RH,LTR	Yes	-	-	209356	21790	-
AegAag2_ctg_162_1289181_1289317	AegAag2_12	1013:1354-1656:2000-1835:2482-2482:2670-2658:2804-2774:2971	114-115-216-63-49-66	216	8350:10137	AJG39042.1_glycoprotein_Bole_Tick_Virus_3	37.08	178	BEL-652_AA-I	75.22	1788	8414:10188	-	-	-	-	2212037	20137	-
AegAag2_ctg_167_1866819_1867228	AegAag2_13	1037:1441-1622:2410	135-263	263	10001:10410	APG78725.1_putative_glycoprotein_Hubei_chuvirus_like_virus_3	29.93	137	BEL-619_AA-I	78.73	790	13217:14003	INT	-	-	-	2185659	20410	-
AegAag2_ctg_167_1867461_1868584	AegAag2_14	980:2089	370	370	10001:11124	AJG39075.1_glycoprotein_Wuhan_Mosquito_Virus_8	33.07	378	BEL-619_AA-I	78.73	790	12575:13361	INT	-	-	-	2185659	21124	-
AegAag2_ctg_1683_20588_20910		842:1351-1648:1863-1821:1955-1988:2077	72-45-30-170	87	10001:10323	AJG39075.1_glycoprotein_Wuhan_Mosquito_Virus_8	36.19	105	BEL-71_CQ-I	72.02	997	10047:11035	Gag,RT	-	-	-	171180	20323	-
AegAag2_ctg_1683_26106_26443		1061:1390	110	97	10001:10338	AJG39068.1_glycoprotein_Wuchang_Cockroach_Virus_3	37.84	111	BEL-592_AA-I	96.17	261	18227:18487	-	-	-	-	171180	20338	-
AegAag2_ctg_1683_85815_87475	AegAag2_15	792:995-1697:2704	68-336	336	10001:11661	AJG39068.1_glycoprotein_Wuchang_Cockroach_Virus_3	32.08	427	BEL-279_AA-I	99.27	5455	7175:12611	Gag,RT,RH	-	-	-	171180	21661	-
AegAag2_ctg_182_515976_516715	AegAag2_16	998:1993-1788:2309	332-174	332	10001:11562	APG78725.1_putative_glycoprotein_Hubei_chuvirus_like_virus_3	32.50	240	BEL-652_AA-I	74.16	1134	10050:11181	Gag,RT,RH	-	-	-	2103598	20740	-
AegAag2_ctg_1849_112333_114179	AegAag2_17	466:3015	730	730	11847:10001	AJG39075.1_glycoprotein_Wuhan_Mosquito_Virus_8	31.86	612	BEL-279_AA-I	99.77	9180	8928:18106	LTR,Gag,RT,RH,LTR	Yes	-	-	133554	21847	-
AegAag2_ctg_1913_70283_70728	AegAag2_18	985:1533	183	183	10446:10001	AJG39068.1_glycoprotein_Wuchang_Cockroach_Virus_3	30.20	149	BEL-652_AA-I	73.40	391	10027:10412	-	-	-	-	116197	20446	-
AegAag2_ctg_1913_91096_92168	AegAag2_19	568:2049	494	494	11073:10001	AJG39075.1_glycoprotein_Wuhan_Mosquito_Virus_8	31.46	356	BEL-71_CQ-I	71.95	977	10054:11024	Gag,RT,RH	-	-	-	116197	21073	-
AegAag2_ctg_1925_90833_92688	AegAag2_20	980:2959	659	659	10001:11856	AJG39068.1_glycoprotein_Wuchang_Cockroach_Virus_3	2019-08-30	615	BEL-652_AA-I	75.35	1785	10032:11812	-	-	-	-	113888	21856	-
AegAag2_ctg_209_495813_496129		994:1026-1051:1329	11-93	93	10317:10001	AJG39075.1_glycoprotein_Wuhan_Mosquito_Virus_8	38.10	105	BEL-652_AA-I	97.29	332	9998:10329	-	-	-	-	1981789	20317	-
AegAag2_ctg_210_837797_838128		152:1360-1327:1683-1969:2949	403-119-327	87	10001:11843	AJG39075.1_glycoprotein_Wuhan_Mosquito_Virus_8	30.75	491	BEL-71_CQ-I	73.56	1543	10047:11563	Gag,RT,RH	-	-	-	1979106	20332	-
AegAag2_ctg_216_498240_499536		977:1240-1352:1840	88-163	163	10001:11297	ANC97698.1_G_Lonestar_tick_chuvirus_1	31.16	276	BEL-155_AA-I	80.65	62	14294:14355	-	-	-	-	1948487	21297	-
AegAag2_ctg_2375_26648_27228	AegAag2_21	959:1684	242	242	10001:10581	AJG39068.1_glycoprotein_Wuchang_Cockroach_Virus_3	30.21	192	BEL-705_AA-I	89.08	119	16917:17033	LTR,INT,LTR	-	7394-10188	1	41793	20581	-
AegAag2_ctg_27_3554520_3556357	AegAag2_22	845:2935	679	679	10001:11838	AJG39075.1_glycoprotein_Wuhan_Mosquito_Virus_8	31.58	608	BEL-199_AA-I	99.23	7676	4398:12049	PR,RT,RH,INT	-	-	-	3792958	21838	-
AegAag2_ctg_293_1041241_1041572	AegAag2_23	242:1423-1648:2331	228-394	394	9986:10317	AJG39075.1_glycoprotein_Wuhan_Mosquito_Virus_8	36.36	110	BEL-71_CQ-I	74.35	1544	10047:11581	Gag,PR,RT,RH,INT	-	-	-	1645759	20332	-
AegAag2_ctg_293_1041690_1043097	AegAag2_24	3:974-1199:2260-2275:2517	324-354-81	354	10001:11408	AJG39075.1_glycoprotein_Wuhan_Mosquito_Virus_8	32.38	420	BEL-71_CQ-I	74.35	1544	9598:11132	PR,RT,RH,INT	-	-	-	1645759	21408	-
AegAag2_ctg_3_3715473_3715975		1149:1331	61	61	10001:10503	AJG39075.1_glycoprotein_Wuhan_Mosquito_Virus_8	41.35	133	-	-	-	-	RT,RH,INT	-	-	-	5096701	20503	-
AegAag2_ctg_301_194512_195674	AegAag2_25	1043:2218-2055:2648	392-198	392	10022:11085	AJG39075.1_glycoprotein_Wuhan_Mosquito_Virus_8	33.76	388	BEL-199_AA-I	99.14	7679	4363:12018	LTR,RT,RH,INT,LTR	-	3846-12537	0.992	1611748	21163	-
AegAag2_ctg_3292_21277_21503		1025:1228	68	68	10001:10227	AJG39068.1_glycoprotein_Wuchang_Cockroach_Virus_3	39.71	68	BEL-279_AA-I	99.25	3733	1:3726	Gag,RT,RH	-	-	-	21739	10462	-
AegAag2_ctg_350_500621_501114		958:1500-2386:2475	181-30	181	10494:10001	AJG39055.1_glycoprotein_Tacheng_Tick_Virus_4	23.89	113	BEL-705_AA-I	81.82	165	16990:17152	-	-	-	-	1464055	20494	-
AegAag2_ctg_350_525086_524775		18:182-605:1381	55-259	259	10001:10312	AJG39075.1_glycoprotein_Wuhan_Mosquito_Virus_8	50.67	75	BEL-106_AA-I	83.66	1261	11427:12623	-	-	-	-	1464055	20312	-
AegAag2_ctg_350_527858_528486		895:1635	247	247	10629:10001	AJG39055.1_glycoprotein_Tacheng_Tick_Virus_4	23.56	174	BEL-106_AA-I	83.66	1261	4607:5803	-	-	-	-	1464055	20629	-
AegAag2_ctg_3542_7937_9511		941:1105-1183:2091-2145:2537	55-303-131	303	7938:9512	AJG39075.1_glycoprotein_Wuhan_Mosquito_Virus_8	38.00	150	-	-	-	-	RT	-	-	-	14280	14280	-
AegAag2_ctg_365_1251287_1253188	AegAag2_26	998:1864-2011:2649-2685:2960	289-213-92	289	10001:11902	AJG39042.1_glycoprotein_Bole_Tick_Virus_3	33.45	275	BEL-652_AA-I	75.25	1786	10050:11828	-	-	-	-	1432430	21902	-
AegAag2_ctg_376_411363_411634	AegAag2_27	182:1459-1588:2271	426-228	426	10001:10272	AJG39075.1_glycoprotein_Wuhan_Mosquito_Virus_8	37.78	90	BEL-71_CQ-I	74.39	1546	9987:11521	RT	-	-	-	1399076	20272	-
AegAag2_ctg_376_411728_413151	AegAag2_28	27:1094-1223:2539	356-439	439	10001:11424	AJG39075.1_glycoprotein_Wuhan_Mosquito_Virus_8	32.12	467	BEL-71_CQ-I	74.39	1546	9622:11156	RT	-	-	-	1399076	21424	-
AegAag2_ctg_379_862736_864586	AegAag2_29	19:2439-2423:2866	505-148	505	11851:10001	AJG39075.1_glycoprotein_Wuhan_Mosquito_Virus_8	32.08	480	BEL-199_AA-I	99.41	7677	9778:17447	Gag,PR,RT,RH	-	-	-	1396837	21851	-
AegAag2_ctg_387_1122760_1123700		1022:1948	309	309	10001:10941	ANC97698.1_G_Lonestar_tick_chuvirus_1	29.73	296	-	-	-	-	RT,INT	-	-	-	1379985	20941	-
AegAag2_ctg_387_1127460_1129222		932:1645-2188:2457	238-90	238	10001:11763	APG78725.1_putative_glycoprotein_Hubei_chuvirus_like_virus_3	26.34	410	-	-	-	-	RT,INT	-	-	-	1379985	21763	-
AegAag2_ctg_415_1007056_1008863	AegAag2_30	56:1726-1931:2911	327-557	557	10001:11808	AJG39068.1_glycoprotein_Wuchang_Cockroach_Virus_3	29.47	604	BEL-199_AA-I	69.79	1334	10401:11713	LTR,RT,RH,LTR	-	3921-12557	0.998	1307073	21808	-
AegAag2_ctg_460_887609_888216		934:1752	273	273	10608:10001	APG78725.1_putative_glycoprotein_Hubei_chuvirus_like_virus_3	21.57	153	BEL-220_AA-I	80.12	1132	5681:6807	RH,INT	-	-	-	1214516	20608	-
AegAag2_ctg_471_806060_807431	AegAag2_31	402:2525-2449:2946	588-166	588	9610:11136	AJG39075.1_glycoprotein_Wuhan_Mosquito_Virus_8	33.06	487	BEL-279_AA-I	99.74	6939	4891:11819	RT,RH,INT	-	-	-	1193301	21136	-
AegAag2_ctg_528_795080_795747	AegAag2_32	1163:1711	183	183	10001:10668	APG78725.1_putative_glycoprotein_Hubei_chuvirus_like_virus_3	34.97	183	BEL-258_AA-I	98.65	2446	18224:20668	RH,INT	-	-	-	1065339	20668	-
AegAag2_ctg_538_364342_365718	AegAag2_33	561:2561	667	667	10001:11377	AJG39075.1_glycoprotein_Wuhan_Mosquito_Virus_8	31.66	458	BEL-279_AA-I	99.53	9060	3416:12465	LTR,RT,RH,INT,LTR	-	1244-13942	0.999	1041157	21377	-
AegAag2_ctg_550_536883_537127	AegAag2_34	3704:1215	830	830	10001:11839	AJG39075.1_glycoprotein_Wuhan_Mosquito_Virus_8	31.43	525	BEL-199_AA-I	99.45	7677	9787:17461	PR,RT,RH	-	-	-	1024961	20245	-
AegAag2_ctg_60_118033_119424	AegAag2_35	934:2109	392	392	11392:10001	APG78725.1_putative_glycoprotein_Hubei_chuvirus_like_virus_3	29.54	369	BEL-256_AA-I	81.47	232	9057:9279	-	-	-	-	3180234	21392	-
AegAag2_ctg_603_482580_481204	AegAag2_36	402:3002	747	747	9612:11615	APG78725.1_putative_glycoprotein_Hubei_chuvirus_like_virus_3	28.92	657	BEL-279_AA-I	99.68	9183	3289:12467	LTR,Gag,RT,RH,LTR	-	1054-13944	0.996	937146	21377	-
AegAag2_ctg_629_359737_361113	AegAag2_37	4632-11561	706	706	4633:11561	APG78725.1_putative_glycoprotein_Hubei_chuvirus_like_virus_3	29.14	659	BEL-279_AA-I	99.72	9176	3300:12467	LTR,Gag,RT,RH,LTR	-	1072-13946	0.999	900097	21377	-
AegAag2_ctg_644_688376_689271		543:821-1492:1926	93-145	145	10896:10001	AJG39075.1_glycoprotein_Wuhan_Mosquito_Virus_8	33.19	238	BEL-54_AA-I	83.63	684	11508:12184	-	-	-	-	879068	20896	-
AegAag2_ctg_673_491281_489905	AegAag2_38	3788-11563	706	706	3789:11563	APG78725.1_putative_glycoprotein_Hubei_chuvirus_like_virus_3	29.14	659	BEL-279_AA-I	99.75	9176	3300:12470	LTR,Gag,RT,RH,LTR	-	891-13948	0.999	832832	21377	-
AegAag2_ctg_756_695679_695929		556:837-851:1012	94-54	94	10251:10001	AJG39068.1_glycoprotein_Wuchang_Cockroach_Virus_3	36.78	87	BEL-110_AA-I	98.32	5533	1168:6678	LTR,PR,RT,RH,INT,LTR	-	425-7415	0.966	723329	20251	-
AegAag2_ctg_78_313398_314722	AegAag2_39	227:2434-2418:2696-2711:2953	522-93-81	522	10001:11325	AJG39075.1_glycoprotein_Wuhan_Mosquito_Virus_8	34.39	442	BEL-71_CQ-I	74.30	1545	10032:11568	Gag,PR,RT,RH,INT	-	-	-	2968756	21325	-
AegAag2_ctg_783_596281_597518	AegAag2_40	1028:2293	422	422	10001:11238	APG78725.1_putative_glycoprotein_Hubei_chuvirus_like_virus_3	29.85	392	BEL-1N_AA-I	94.52	2262	11908:14122	Gag,PR,RT,RH	-	-	-	687684	21238	-
AegAag2_ctg_82_1173225_1173960	AegAag2_41	1342:1842-1996:2121-2121:2432	167-42-104	167	10001:10736	AJG39075.1_glycoprotein_Wuhan_Mosquito_Virus_8	34.72	144	BEL-705_AA-I	85.63	167	4585:4746	-	-	-	-	2915652	20736	-
AegAag2_ctg_885_17496_17952	AegAag2_42	627:2606-2587:2952	594-122	594	8653:10260	AJG39075.1_glycoprotein_Wuhan_Mosquito_Virus_8	30.89	518	BEL-652_AA-I	99.57	8397	2476:10849	LTR,RT,RH,LTR	-	526-12124	0.995	584372	20260	-
AegAag2_ctg_906_242628_243010		941:1477-2100:2546	179-149	179	10001:10934	ANC97698.1_G_Lonestar_tick_chuvirus_1	28.21	156	-	-	-	-	RT,INT	-	-	-	573950	20383	-
AegAag2_ctg_906_259340_259602		1261:1671	137	137	10001:10263	AJG39042.1_glycoprotein_Bole_Tick_Virus_3	29.69	64	BEL-71_CQ-I	76.92	104	18136:18237	RT	-	-	-	573950	20263	-
AegAag2_ctg_906_289178_289770	AegAag2_43	962:1636	225	225	10001:10593	APG78725.1_putative_glycoprotein_Hubei_chuvirus_like_virus_3	34.01	197	BEL-71_CQ-I	72.56	605	9989:10591	LTR,RT,RH,LTR	-	10596-17751	1	573950	20593	-
AegAag2_ctg_906_301328_301533		1052:1219-1219:1359	56-47	56	10001:10206	AJG39068.1_glycoprotein_Wuchang_Cockroach_Virus_3	44.12	68	BEL-652_AA-I	73.86	394	9982:10370	LTR,PR,RT,INT,LTR	-	5039-14986	0.996	573950	20206	-
AegAag2_ctg_906_329337_329473		911:1156-1189:1356	82-56	82	10001:10137	AJG39068.1_glycoprotein_Wuchang_Cockroach_Virus_3	35.71	42	BEL-652_AA-I	97.41	1697	12134:13820	RT,INT	-	-	-	573950	20137	-
AegAag2_ctg_906_383803_385276	AegAag2_44	572:1345-1598:1753-1866:1982-2042:2296-2296:2535	258-52-39-85-80	258	10001:11474	AJG39075.1_glycoprotein_Wuhan_Mosquito_Virus_8	29.63	243	BEL-71_CQ-I	71.06	1313	9903:11193	LTR,Gag,PR,RT,LTR	-	12898-17768	0.985	573950	21474	-
AegAag2_ctg_948_96512_97888	AegAag2_45	8514-11561	706	706	8515:11561	APG78725.1_putative_glycoprotein_Hubei_chuvirus_like_virus_3	29.14	659	BEL-279_AA-I	99.62	9177	3294:12454	LTR,Gag,RT,RH,LTR	-	879-13932	0.999	573950	21377	-
AegAag2_ctg_96_56463_56920	AegAag2_46	627:2633-2669:2953	603-95	603	8653:10266	AJG39075.1_glycoprotein_Wuhan_Mosquito_Virus_8	30.89	518	BEL-652_AA-I	99.46	9262	1624:10837	Gag,RT,RH	-	-	-	546546	20266	-
AnAlST_KZ268754_49133_50011	AnAlST_01	255:641-773:922-828:1385-1491:1784	129-50-186-98	186	10001:10879	AJG39075.1_glycoprotein_Wuhan_Mosquito_Virus_8	28.37	282	BEL-652_AA-I	74.77	543	3955:4485	Gag,RT,RH	-	-	-	2734626	20879	0:925-13135:20879
AnAlST_KZ268760_89225_89043	AnAlST_02	6:1295	430	430	5403:5585	APG78725.1_putative_glycoprotein_Hubei_chuvirus_like_virus_3	44.64	56	BEL-652_AA-I	71.70	1735	3839:5556	RT,RH	-	-	-	94628	15585	8877:8887
AnAlST_KZ268763_141680_143497		21:1364-1605:2885	448-427	448	10001:11818	AJG39075.1_glycoprotein_Wuhan_Mosquito_Virus_8	31.56	602	BEL-652_AA-I	71.64	1724	10009:11714	Gag,RT,RH,INT	-	-	-	143873	12193	0:3973
AnAqu_NJHH01004054.1_4844_4086		1484:876-1633:1367-2755:1637	203-89-373	373	3633:4391	AJG39075.1_glycoprotein_Wuhan_Mosquito_Virus_8	28.93	159	BEL-156_AA-I	78.06	155	5630:5784	RT,RH	-	-	-	8477	8477	3476:3490
AnAqu_NJHH01011908.1_323_3		48:332	95	95	10:330	AJG39075.1_glycoprotein_Wuhan_Mosquito_Virus_8	41.51	106	BEL-652_AA-I	75.16	306	24:328	-	-	-	-	333	333	-
AnAqu_NJHH01015243.1_995_576		220:915	232	232	41:460	AJG39042.1_glycoprotein_Bole_Tick_Virus_3	43.17	139	BEL-652_AA-I	74.29	774	37:802	-	-	-	-	1036	1036	-
AnArDon_KB704451_2551517_2550726		71:2356	745	745	10001:10792	AJG39042.1_glycoprotein_Bole_Tick_Virus_3	37.82	238	BEL-652_AA-I	72.75	1754	9342:11074	RH	-	-	-	13998812	20792	0:5129-6217:6606
AnArDon_KB704529_83033_83548		3:509-791:1030-1008:2021	169-80-338	338	10001:10516	AJG39042.1_glycoprotein_Bole_Tick_Virus_3	41.56	154	BEL-652_AA-I	73.26	1006	9751:10741	Gag	-	-	-	2887246	20516	0:7587-8901:8911-11626:18244
AnArDon_KB704529_93585_93168		540:68-710:1348	47-213	213	10325:10014	AJG39075.1_glycoprotein_Wuhan_Mosquito_Virus_8	36.27	102	BEL-652_AA-I	73.21	586	19813:20395	-	-	-	-	2887246	20418	1904:9873-12309:18927
AnArDon_KB704784_3318977_3318675		642:1019-952:1179-1157:1282	126-76-42	94	10001:10303	AJG39075.1_glycoprotein_Wuhan_Mosquito_Virus_8	37.63	93	BEL-652_AA-I	75.59	254	10060:10311	-	-	-	-	10329671	20303	0:501
AnAtrEB_KI421923_369736_370476		56:1063	336	336	9055:10065	AJG39068.1_glycoprotein_Wuchang_Cockroach_Virus_3	33.33	246	BEL-652_AA-I	73.36	807	33:837	-	-	-	-	440738	20338	0-8999:11337-20338
AnAtrEB_KI421923_382782_382979		849:2198	270	270	10001:10198	AJG39075.1_glycoprotein_Wuhan_Mosquito_Virus_8	40.00	65	BEL-652_AA-I	74.47	517	15820:16334	-	-	-	-	440738	20198	0:8285-10661:15801-16340:20198
AnAtrEB_KI421923_388692_389081		921:2390	170	170	10001:10390	AJG39042.1_glycoprotein_Bole_Tick_Virus_3	44.26	122	BEL-652_AA-I	74.47	517	9910:10424	-	-	-	-	440738	20390	0:2375-4751:9891-10430:19007-20151:20390
AnAtrEB_KI421997_7435_8188		1043:2392	450	450	8195:7287	AJG39075.1_glycoprotein_Wuhan_Mosquito_Virus_8	29.58	311	BEL-652_AA-I	72.25	872	7166:8013	-	-	-	-	51326	18189	8218:18189
AnAtrEB_KI422090_33653_33117	AnAtrEB_01	192:1997	602	602	7243:7779	AJG39075.1_glycoprotein_Wuhan_Mosquito_Virus_8	40.52	153	BEL-652_AA-I	71.94	1668	6554:8196	RH,INT	-	-	-	40896	9151	-
AnColMa_scf_1925489466_6582_7770	AnColMa_01	1251:2066-2150:3187	272-39	272	6583:7771	AJG39075.1_glycoprotein_Wuhan_Mosquito_Virus_8	31.73	353	BEL-652_AA-I	72.70	1282	6582:7848	Gag,PR,RT,RH	-	-	-	11427	11427	5038:6580-7850:9172
AnColMa_scf_1925491140_8057_8260		334:1239	302	302	8058:8261	AJG39075.1_glycoprotein_Wuhan_Mosquito_Virus_8	32.00	75	BEL-652_AA-I	79.70	197	7858:8053		-	-	-	9352	9352
AnColMa_scf_1925494408_1443_874		61:1074	338	338	1:569	AJG39042.1_glycoprotein_Bole_Tick_Virus_3	39.55	177	BEL-652_AA-I	72.27	869	1:866	-	-	-	-	1443	1443	-
AnDirWR_KB672691_43677_44276		802:1002-1026:2597	67-191	191	10001:10599	AJG39075.1_glycoprotein_Wuhan_Mosquito_Virus_8	31.66	199	BEL-652_AA-I	71.31	976	9621:10589	-	-	-	-	48638	14961	0:9380-10599:14310
AnDirWR_KB672790_8481_8927	AnDirWR_01	166:672-591:1565	169-325	325	5432:5878	AJG39068.1_glycoprotein_Wuchang_Cockroach_Virus_3	31.21	141	BEL-652_AA-I	75.10	494	5344:5835	Gag	-	-	-	50817	9599	-
AnDirWR_KB672824_4516191_4517813	AnDirWR_02	1109:966-1559:1230-2288:2181-2663:2340	48-110-36-108	110	10001:11623	AJG39075.1_glycoprotein_Wuhan_Mosquito_Virus_8	37.21	172	BEL-652_AA-I	73.87	907	14792:15691	-	-	-	-	4578965	21623	5557:5567-9261:9562-13032:13042-18200:18369-20499:20509
AnDirWR_KB672864_343_104	AnDirWR_03	326:1243	306	306	10001:10240	AJG39068.1_glycoprotein_Wuchang_Cockroach_Virus_3	42.11	76	BEL-652_AA-I	70.57	2192	4617:6756	Gag,RT,RH	-	-	-	10362	10344	1274:1293-2727:2737-6870:8030
AnDirWR_KB672880_1190503_1192339		826:2622-2568:2918	599-117	599	10001:11837	AJG39075.1_glycoprotein_Wuhan_Mosquito_Virus_8	32.40	534	BEL-652_AA-I	76.47	170	10131:10299	-	-	-	-	2819257	21837	428:8720-12365:21837
AnDirWR_KB672924_1608284_1606569	AnDirWR_04	777:2813	634	634	10001:11716	AJG39075.1_glycoprotein_Wuhan_Mosquito_Virus_8	31.61	579	BEL-652_AA-I	70.21	1554	10042:11568	-	-	-	-	2012602	21716	0:130-14392:17361-19317:21716
AnDirWR_KB672980_301736_301071		1316:1411	32	32	10001:10666	APG78725.1_putative_glycoprotein_Hubei_chuvirus_like_virus_3	37.33	75	-	-	-	-	-	-	-	-	1331222	20666	0:4395-14164:14810
AnDirWR_KB673090_83338_83045		26:1003-979:2292	322-247	78	10002:10294	AJG39075.1_glycoprotein_Wuhan_Mosquito_Virus_8	47.31	93	BEL-652_AA-I	72.60	719	10014:10730	Gag,PR,RT,RH	-	-	-	12921292	20294	0:3708-6858:7658-9991:10001-10733:20294
AnDirWR_KB673098_6488_5841	AnDirWR_05	94:1779	562	562	575:1222	AJG39075.1_glycoprotein_Wuhan_Mosquito_Virus_8	38.60	215	BEL-652_AA-I	73.09	1059	517:1573	RT,RH	-	-	-	7063	7063	-
AnDirWR_KB673124_87631_87437	AnDirWR_06	83:514-420:704-750:830-963:1892	144-95-27-310	310	10001:10195	AJG39042.1_glycoprotein_Bole_Tick_Virus_3	44.44	63	BEL17-I_AG	80.09	869	4149:5012	Gag,PR,RT,RH	-	-	-	493360	20195	0:257-15449:16425
AnEpiE_KB669893_13227_12964		1095:2264	90	90	9561:9824	APG78717.1_putative_glycoprotein_Hubei_chuvirus_like_virus_1	29.67	91	BEL12-I_AG	74.36	2773	5782:8505	RT,RH,INT	-	-	-	22788	19824	2059:5648-9926:14495-15100:19815
AnEpiE_KB669893_2973_2548		1162:1899	246	246	10002:10426	AJG39042.1_glycoprotein_Bole_Tick_Virus_3	41.67	132	BEL-652_AA-I	74.89	677	10005:10678	-	-	-	-	22788	12974	112:4681-5286:10001
AnEpiE_KB670167_662_1045		34:261-261:1097-1160:1234-1355:1414-1444:1536-1637:1903	76-279-25-20-31-89	279	240:1432	AJG39075.1_glycoprotein_Wuhan_Mosquito_Virus_8	28.85	253	BEL-652_AA-I	72.76	1373	336:1692	-	-	-	-	15474	11046	3591:8568-9290:11046
AnEpiE_KB670282_1400_12		797:2398	534	534	8471:9859	AJG39075.1_glycoprotein_Wuhan_Mosquito_Virus_8	2019-08-31	473	BEL-652_AA-I	73.63	1115	8769:9871	RT	-	-	-	9871	9871	1995:7104
AnEpiE_KB670341_1_225	AnEpiE_01	151:513	121	121	119:505	AJG39068.1_glycoprotein_Wuchang_Cockroach_Virus_3	30.25	119	BEL-652_AA-I	73.61	379	103:477	RT	-	-	-	5278	5278	-
AnEpiE_KB670382_1783_3614		39:1118-1493:2380-2193:2438	360-296-82	360	1784:3615	APG78725.1_putative_glycoprotein_Hubei_chuvirus_like_virus_3	27.76	598	BEL-652_AA-I	71.45	1114	1874:2971	-	-	-	-	3754	3754	-
AnEpiE_KB672225_14315_13827		494:772-1004:1990	93-329	329	10001:10489	AJG39042.1_glycoprotein_Bole_Tick_Virus_3	39.62	159	BEL-652_AA-I	74.77	662	10113:10772	-	-	-	-	45206	20489	1652:5507-12308:16567-17292:20489
AnFarF_AXCN02002859_1333_791		182:2224	681	681	1281:1823	AJG39075.1_glycoprotein_Wuhan_Mosquito_Virus_8	40.74	162	BEL-652_AA-I	71.94	1743	552:2279	-	-	-	-	2614	2614	-
AnFarF_AXCN02002859_2063_1809		232:1806	525	525	551:805	AJG39075.1_glycoprotein_Wuhan_Mosquito_Virus_8	46.58	73	BEL-652_AA-I	71.94	1743	552:2279	-	-	-	-	2614	2614	-
AnFarF_AXCN02002859_488_318		150:1379	410	410	2126:2296	AJG39075.1_glycoprotein_Wuhan_Mosquito_Virus_8	44.44	54	BEL-652_AA-I	71.94	1743	552:2279	-	-	-	-	2614	2614	-
AnFarF_AXCN02002868_2158_1148		52:1323	424	424	153:1163	AJG39068.1_glycoprotein_Wuchang_Cockroach_Virus_3	32.83	332	BEL-652_AA-I	72.01	1147	16:1148	-	-	-	-	2311	2311	-
AnFarF_KI915069_624209_626014	AnFarF_01	96:3806	633	633	10001:11806	AJG39075.1_glycoprotein_Wuhan_Mosquito_Virus_8	32.83	591	BEL-652_AA-I	71.36	1770	10054:11790	Gag,PR,RT,RH	-	-	-	738023	21806	0:4128-8936:9075-11833:18547
AnFarF_KI915069_8804_8086	AnFarF_02	1137:1328-1362:1718	64-119	119	10002:10719	AJG39042.1_glycoprotein_Bole_Tick_Virus_3	35.07	211	BEL-652_AA-I	72.98	955	4860:5799	RT,RH	-	-	-	738023	18805	0:3814-5961:10001-711:7272
AnFarF_KI915143_8843_8298		158:1708	185	185	162:707	AJG39075.1_glycoprotein_Wuhan_Mosquito_Virus_8	38.37	172	BEL-652_AA-I	76.47	561	154:708	-	-	-	-	9005	9005	-
AnFunF_KB668281_1456_1040		91:1521	477	477	375:791	AJG39075.1_glycoprotein_Wuhan_Mosquito_Virus_8	39.13	138	BEL-652_AA-I	71.06	1351	13:1350	-	-	-	-	1831	1831	-
AnFunF_KB668973_66943_66527		50:2416	458	458	1526:1942	AJG39075.1_glycoprotein_Wuhan_Mosquito_Virus_8	38.41	138	BEL-652_AA-I	73.87	444	1524:1963	-	-	-	-	68469	11942	2023:11942
AnFunF_KB668993_12843_12358		1397:894	168	168	10001:10486	ANC97698.1_G_Lonestar_tick_chuvirus_1	29.56	159	-	-	-	-	-	-	-	-	59236	20486	0:3052-4989:8640-10552:17930
AnFunF_KB669161_896_480		632:1894	421	421	10001:10629	AJG39042.1_glycoprotein_Bole_Tick_Virus_3	38.21	212	BEL-652_AA-I	71.59	806	10095:10892	-	-	-	-	46593	10897	0:9245
AnFunF_KB669203_35730_36156	AnFunF_01	258:434-460:867-967:1233-1425:1829-1875:2153	59-136-89-135-93	135	10001:10427	AJG39075.1_glycoprotein_Wuhan_Mosquito_Virus_8	36.67	90	BEL-652_AA-I	71.95	1023	9998:11008	-	-	-	-	774987	20427	17115:17291-20145:20427
AnFunF_KB669218_2862_2332	AnFunF_02	146:2158	671	671	6720:7250	AJG39042.1_glycoprotein_Bole_Tick_Virus_3	41.21	165	BEL-652_AA-I	71.80	1337	6340:7665	Gag,RT,RH,INT	-	-	-	9582	9557	-
AnFunF_KB669305_11738_11322		716:2416	249	249	10001:10417	AJG39075.1_glycoprotein_Wuhan_Mosquito_Virus_8	39.13	138	BEL-652_AA-I	72.60	770	9678:10438	-	-	-	-	22704	20417	343:9400-10465:20417
AnFunF_KB669469_755516_755265		226:2073	375	375	2760:3010	AJG39075.1_glycoprotein_Wuhan_Mosquito_Virus_8	42.17	83	BEL-652_AA-I	74.21	791	2787:3574	-	-	-	-	758275	13010	2036:2759
AnGamBV_JXPR01024135.1_1054_1424	AnGamBV_01	654:2294	547	547	1425:1055	AJG39075.1_glycoprotein_Wuhan_Mosquito_Virus_8	37.40	123	BEL-652_AA-I	72.56	1323	416:1725	PR,RT,RH	-	-	-	4317	4317	4257:4258
AnGamPE_AAAB01005096.1_26472_28316		21:3083	745	745	10001:11845	APG78725.1_putative_glycoprotein_Hubei_chuvirus_like_virus_3	29.59	615	BEL-23_AG-I	99.80	2028	6042:8069	Gag	-	-	-	38178	21706	763:850-2165:6041-12597:19208
AnGamPE_AAAB01008948.1_508749_509210	AnGamPE_01	282:773-873:1661	164-263	263	9933:10394	AJG39068.1_glycoprotein_Wuchang_Cockroach_Virus_3	29.33	150	BEL-652_AA-I	72.01	1079	9318:10386	RT,INT	-	-	-	3345744	20394	-
AnGamPim_LCWJ01001040.1_10608_9974	AnGamPim_01	31:198-999:2012	56-338	338	9170:10183	AJG39068.1_glycoprotein_Wuchang_Cockroach_Virus_3	29.36	327	BEL-652_AA-I	72.96	1006	8904:9901	RT	-	-	-	19553	19553	-
AnGamPim_LCWJ01003634.1_24685_24228		3426-4331-10048-10554-10554-11030	202-169-159	202	10049:11030	AJG39042.1_glycoprotein_Bole_Tick_Virus_3	41.56	154	BEL-652_AA-I	72.48	854	10005:10852	Gag	-	-	-	56519	20458	-
AnGamPim_LCWJ01004389.1_3113973_3113257	AnGamPim_02	3764-4036-4277-5830	91-518	518	3765:4036	AJG39075.1_glycoprotein_Wuhan_Mosquito_Virus_8	44.00	75	BEL-652_AA-I	72.69	1754	3815:5547	RT,RH,INT	-	-	-	3118820	6782	-
AnGamPim_LCWJ01004391.1_1973_1770	AnGamPim_03	42:1646-1562:1987	535-142	535	10001:10204	AJG39075.1_glycoprotein_Wuhan_Mosquito_Virus_8	47.76	67	BEL-652_AA-I	72.75	1754	8992:10723	Gag,PR,RT,RH	-	-	-	16925	11974	-
AnGamPim_LCWJ01004452.1_6566_6820	AnGamPim_04	682:855-771:2630	58-607	607	6567:7940	AJG39075.1_glycoprotein_Wuhan_Mosquito_Virus_8	31.35	453	BEL-652_AA-I	72.75	1754	6184:7914	RT	-	-	-	102176	16821	-
AnGamPim_LCWJ01005811.1_1029608_1031407	AnGamPim_05	960:2999	680	680	10001:11800	AJG39075.1_glycoprotein_Wuhan_Mosquito_Virus_8	31.11	585	BEL-652_AA-I	71.72	1747	10065:11792	LTR,Gag,RT,RH,LTR	-	3660-12846	0.999	1709943	21800	-
AnGamS_EQ099705.1_658951_658508	AnGamS_01	2438-3391-8927-9031-9034-9207	318-35-58	318	8928:9207	AJG39075.1_glycoprotein_Wuhan_Mosquito_Virus_8	30.14	73	BEL-652_AA-I	72.46	857	2393:3243	-	-	-	-	802554	12243	-
AnGamS_EQ099722.1_3095434_3097283	AnGamS_02	603:1994-2018:3088	464-357	464	10001:11850	AJG39068.1_glycoprotein_Wuchang_Cockroach_Virus_3	31.35	303	BEL-652_AA-I	72.46	1754	10078:11806	PR,RT,RH	-	-	-	3630779	21850	1563:5424-12773:12793-16666:16692
AnGamS_EQ099736.1_2321807_2321268	AnGamS_03	918:1694	259	259	9951:10490	AJG39075.1_glycoprotein_Wuhan_Mosquito_Virus_8	35.96	178	BEL-652_AA-I	71.92	1435	9175:10586	-	-	-	-	3630779	20440	-
AnGamS_EQ099736.1_2518582_2518154	AnGamS_04	1068:2078	337	337	10001:10429	AJG39075.1_glycoprotein_Wuhan_Mosquito_Virus_8	40.46	131	BEL-652_AA-I	73.88	915	9965:10874	-	-	-	-	3544452	20429	9907:9927
AnKolAK_JB01007751.1_385_1860		1632:334	433	433	386:1861	AJG39075.1_glycoprotein_Wuhan_Mosquito_Virus_8	31.71	473	BEL-652_AA-I	73.05	1169	497:1653	-	-	-	-	2053	2053	-
AnKolAK_JB01036755.1_617_420	AnKolAK_01	33:2138	702	702	4245:5201	AJG39075.1_glycoprotein_Wuhan_Mosquito_Virus_8	35.81	310	BEL-652_AA-I	71.44	1747	3430:5157	RT,RH	-	-	-	5621	5621	-
AnMac_AXCL01038190_1524_3		66:1526	487	487	2:1523	ANC97698.1_G_Lonestar_tick_chuvirus_1	27.42	507	-	-	-	-	-	-	-	-	1526	1526	-
AnMac_AXCL01039750_6_918		96:353-554:661	86-36	86	7:919	AJG39075.1_glycoprotein_Wuhan_Mosquito_Virus_8	41.12	107	BEL-652_AA-I	72.86	667	12:671	-	-	-	-	1421	1421	-
AnMac_AXCL01044784_625_1173		6:323-706:1176	106-157	157	626:1177	AJG39042.1_glycoprotein_Bole_Tick_Virus_3	39.56	182	BEL-652_AA-I	73.16	529	628:1154	-	-	-	-	1178	1178	-
AnMacBtQ1_KZ061802.1_328294_329622	AnMacBtQ1_01	516:3065	746	746	7636:9579	AJG39075.1_glycoprotein_Wuhan_Mosquito_Virus_8	31.50	600	BEL-652_AA-I	72.07	1307	8129:9422	LTR,PR,int,LTR	-	4827-10933	0.98	342555	19040	-
AnMacBtQ1_KZ062088.1_96624_97067	AnMacBtQ1_02	419:598-1131:2192	60-354	354	8063:9133	AJG39068.1_glycoprotein_Wuchang_Cockroach_Virus_3	31.63	313	BEL-652_AA-I	72.56	922	8061:8976	-	-	-	-	222553	18555	-
AnMacBtQ1_KZ062215.1_128421_127882	AnMacBtQ1_03	987:2720	578	578	8005:9630	AJG39075.1_glycoprotein_Wuhan_Mosquito_Virus_8	30.68	528	BEL-652_AA-I	73.55	692	8586:9272	-	-	-	-	193685	19077	-
AnMacBtQ1_KZ062524.1_116657_116361	AnMacBtQ1_04	1008:2669	554	554	6738:8399	AJG39075.1_glycoprotein_Wuhan_Mosquito_Virus_8	2019-07-31	515	BEL-652_AA-I	70.24	1781	6790:8553	RT,RH,INT	-	-	-	139986	17951	-
AnMacBtQ1_KZ063409.1_33902_34198	AnMacBtQ1_05	7569-8120-8093-9436	182-448	448	7570:9436	AJG39075.1_glycoprotein_Wuhan_Mosquito_Virus_8	30.53	380	BEL-652_AA-I	69.91	1788	7628:9392	RT,RH	-	-	-	57427	18784	-
AnMacBtQ1_KZ063685.1_41295_41726	AnMacBtQ1_06	798:1607	270	270	8399:8830	AJG39068.1_glycoprotein_Wuchang_Cockroach_Virus_3	33.09	139	BEL-652_AA-I	72.43	370	8420:8789	-	-	-	-	43134	10237	-
AnMacBtQ1_KZ063699.1_4_1719		66:1808	581	581	5:1720	ANC97698.1_G_Lonestar_tick_chuvirus_1	2019-06-26	587	-	-	-	-	-	-	-	-	42401	11720	-
AnMacBtQ1_KZ064428.1_9020_4242	AnMacBtQ1_07	705:914-975:3035	70-687	687	8506:10455	AJG39075.1_glycoprotein_Wuhan_Mosquito_Virus_8	33.93	333	BEL-652_AA-I	72.35	886	9447:10324	Gag,RT,RH,INT	-	-	-	16674	12279	-
AnMacBtQ1_KZ064697.1_7426_7722	AnMacBtQ1_08	459:2972	715	715	4350:6251	APG78725.1_putative_glycoprotein_Hubei_chuvirus_like_virus_3	28.28	633	BEL-652_AA-I	71.40	1049	5047:6085	Gag,RT	-	-	-	12221	9982	-
AnMacBtQ1_KZ064787.1_6441_5998	AnMacBtQ1_09	765:2510	582	582	781:2478	AJG39075.1_glycoprotein_Wuhan_Mosquito_Virus_8	30.53	524	BEL-652_AA-I	71.87	1308	1040:2333	PR	-	-	-	10996	7548	-
AnMacBtQ1_KZ065200.1_4595_6391	AnMacBtQ1_10	927:2924	Search	666	4596:6392	AJG39075.1_glycoprotein_Wuhan_Mosquito_Virus_8	31.19	590	BEL-652_AA-I	71.14	1753	4634:6366	PR,RT,RH	-	-	-	7244	7244	4043:4473
AnMacBtQ1_KZ065849.1_421_1	AnMacBtQ1_11	118-4107	324	324	119:4107	APG78725.1_putative_glycoprotein_Hubei_chuvirus_like_virus_3	31.16	292	BEL-652_AA-I	69.72	2480	613:3050	RT,RH	-	-	-	4774	4109	-
AnMacBtQ1_KZ065959.1_2164_2453		362-2176-2179-3105	395-309	395	363:3105	AJG39075.1_glycoprotein_Wuhan_Mosquito_Virus_8	33.42	374	BEL-652_AA-I	72.10	785	2179:2957	-	-	-	-	3448	3164	-
AnMacBtQ1_KZ066030.1_3096_2771		158-925	256	256	159:925	AJG39068.1_glycoprotein_Wuchang_Cockroach_Virus_3	29.25	253	BEL-652_AA-I	72.73	748	2:742	-	-	-	-	3096	2770	-
AnMacBtQ1_KZ066671.1_1292_780		57:2153	685	685	1301:2128	AJG39068.1_glycoprotein_Wuchang_Cockroach_Virus_3	30.91	275	BEL-652_AA-I	71.87	1308	873:2166	-	-	-	-	2593	2593	2300:2343
AnMacBtQ1_KZ066726.1_1560_2277		7-762-1126-1962	132-279	279	8:1962	AJG39068.1_glycoprotein_Wuchang_Cockroach_Virus_3	32.28	254	BEL-652_AA-I	73.05	679	1009:1683	-	-	-	-	2572	2003	-
AnMacBtQ1_LULA01015760.1_11845_11967	AnMacBtQ1_12	822:1778-1835:2122	319-96	319	10001:10123	APG78717.1_putative_glycoprotein_Hubei_chuvirus_like_virus_1	56.41	39	BEL-652_AA-I	69.96	1781	9882:11645	INT	-	-	-	28110	20123	-
AnMacBtQ1_LULA01015760.1_12124_12324	AnMacBtQ1_13	1556:2200	215	215	10001:10201	APG78725.1_putative_glycoprotein_Hubei_chuvirus_like_virus_3	42.59	54	BEL-652_AA-I	69.96	1781	9603:11366	INT	-	-	-	28110	20201	-
AnMacBtQ1_LULA01015760.1_12591_13211	AnMacBtQ1_14	1089:2138	350	350	10001:10621	AJG39042.1_glycoprotein_Bole_Tick_Virus_3	38.38	185	BEL-652_AA-I	69.96	1781	9136:10899	INT	-	-	-	28110	20621	-
AnMacBtQ1_LULA01016880.1_2345_3286	AnMacBtQ1_15	224:736-801:2138	171-446	446	2346:3287	AJG39075.1_glycoprotein_Wuhan_Mosquito_Virus_8	34.08	311	BEL-652_AA-I	71.78	985	2294:3267	INT	-	-	-	17718	13287	-
AnMacBtQ1_LULA01020569.1_4102_4494	AnMacBtQ1_16	273:1130-1191:2993	286-601	601	3032:4837	AJG39075.1_glycoprotein_Wuhan_Mosquito_Virus_8	32.88	587	BEL-652_AA-I	70.64	1754	3079:4808	RH,INT	-	-	-	5094	5094	-
AnMacBtQ1_LULA01020993.1_416_1	AnMacBtQ1_17	215-4948	488	488	216:4948	AJG39075.1_glycoprotein_Wuhan_Mosquito_Virus_8	34.54	443	BEL-652_AA-I	73.52	657	248:894	RT,RH	-	-	-	4948	4948	-
AnMacBtQ1_LULA01021155.1_3523_3777	AnMacBtQ1_18	129:2255	470	470	3524:3778	AJG39075.1_glycoprotein_Wuhan_Mosquito_Virus_8	41.79	67	BEL-652_AA-I	70.80	1308	3574:4863	RT,RH,INT	-	-	-	4892	4892	-
AnMacBtQ1_LULA01024315.1_724_2598		391:2700	720	720	725:2599	AJG39075.1_glycoprotein_Wuhan_Mosquito_Virus_8	31.37	612	BEL-652_AA-I	73.55	692	1618:2304	-	-	-	-	2700	2700	-
AnMacBtQ1_LULA01024779.1_2581_1222		233:1354	374	374	3:1334	AJG39075.1_glycoprotein_Wuhan_Mosquito_Virus_8	29.79	423	BEL-652_AA-I	72.77	1043	383:1414	-	-	-	-	2661	2661	-
AnMacBtQ1_LULA01026496.1_1746_382		144:2387	731	731	328:2268	APG78725.1_putative_glycoprotein_Hubei_chuvirus_like_virus_3	30.15	607	BEL-652_AA-I	71.15	1754	381:2113	-	-	-	-	2520	2520	-
AnMacBtQ1_LULA01028192.1_1145_930		9:1055	349	349	10:966	AJG39068.1_glycoprotein_Wuchang_Cockroach_Virus_3	29.32	324	BEL-652_AA-I	71.91	826	1:818	-	-	-	-	1145	1145	-
AnMelCM_AXCO02022444_2878_3235		166:378-387:419-603:779	71-11-59	71	3236:2879	AJG39075.1_glycoprotein_Wuhan_Mosquito_Virus_8	34.92	63	BEL-652_AA-I	74.18	337	2690:3026	-	-	-	-	3404	3404	-
AnMerMA_KI915303_437357_436003	AnMerMA_01	983:1705-1723:3003	241-427	427	6592:7946	AJG39075.1_glycoprotein_Wuhan_Mosquito_Virus_8	35.78	218	BEL-652_AA-I	71.86	1738	6626:8324	-	-	-	-	443949	17946	6426:6526-8637:15310-16841:16941
AnMerMA_KI915377_77949_79097	AnMerMA_02	52:564-574:1248-1468:1926-1910:2146	171-225-153-79	225	10001:11149	AJG39075.1_glycoprotein_Wuhan_Mosquito_Virus_8	32.88	295	BEL-652_AA-I	71.08	1300	9522:10806	PR,RT,RH	-	-	-	205551	21149	11475:13249-14721:20774
AnMin_KB663610_9443854_9442511		968:1474-1922:2140-2294:2365	169-73-24	169	10001:11344	ANC97698.1_G_Lonestar_tick_chuvirus_1	37.74	159	BEL-22_DAn-I	90.91	33	8302:8334	-	-	-	-	31626230	21344	-
AnMin_KB663611_558221_558592	AnMin_01	966:2372	135	135	10001:10372	AJG39042.1_glycoprotein_Bole_Tick_Virus_3	44.72	123	BEL-652_AA-I	76.76	413	9962:10373	-	-	-	-	5773275	20372	154:6867-7466:7900-10373:18593
AnMin_KB663710_429600_429202	AnMin_02	455:1948	498	498	10001:10399	AJG39042.1_glycoprotein_Bole_Tick_Virus_3	42.42	132	BEL-652_AA-I	72.85	1046	9707:10745	RT,RH	-	-	-	1797905	20399	0:2462-3590:5364
AnMin_KB663756_2642_2241	AnMin_03	48:1553	502	502	3213:3614	AJG39042.1_glycoprotein_Bole_Tick_Virus_3	43.94	132	BEL-652_AA-I	71.82	1540	2208:3730	-	-	-	-	5855	5855	4504:4905
AnMin_KB663943_15145030_15144507		7:1260	418	418	342:865	AJG39075.1_glycoprotein_Wuhan_Mosquito_Virus_8	41.18	153	BEL-652_AA-I	73.84	795	259:1049	-	-	-	-	15145372	8877	-
AnNilDin_ATLZ01006640.1_654_109	AnNilDin_01	141:1505-1563:1652	455-30	455	8067:8612	AJG39075.1_glycoprotein_Wuhan_Mosquito_Virus_8	36.87	179	BEL-652_AA-I	72.55	1472	7259:8718	RT,RH,INT	-	-	-	8721	8721	-
AnNilDin_ATLZ01006640.1_8721_8416	AnNilDin_02	37:174-232:825	46-198	198	1:305	AJG39042.1_glycoprotein_Bole_Tick_Virus_3	42.86	91	BEL-652_AA-I	72.55	1472	7259:8718	RT,RH,INT	-	-	-	8721	8721	-
AnNilDin_ATLZ01015525.1_1072_688		267:980	238	238	152:536	AJG39042.1_glycoprotein_Bole_Tick_Virus_3	42.02	119	BEL-652_AA-I	72.55	663	165:823	-	-	-	-	1224	1224	-
AnQuaSA_KB665406_650_2086		17:2104	514	514	651:2086	AJG39075.1_glycoprotein_Wuhan_Mosquito_Virus_8	34.16	483	BEL-652_AA-I	73.23	538	1556:2089	-	-	-	-	12245	5304	-
AnQuaSA_KB667643_9499_10452	AnQuaSA_01	1116:2951	279	279	9500:10452	AJG39068.1_glycoprotein_Wuchang_Cockroach_Virus_3	32.33	300	BEL-652_AA-I	73.69	916	9511:10421	RT,RH	-	-	-	37810	20453	1812:9496-10452:20453
AnQuaSA_KB667664_2_1219		188:715-782:892-977:1162	176-37-62	176	3:1220	AJG39075.1_glycoprotein_Wuhan_Mosquito_Virus_8	2019-03-29	403	BEL-652_AA-I	72.40	953	291:1235	-	-	-	-	48601	11220	1235:10260-10970:11220
AnQuaSA_KB667667_342114_342356		650:904-990:1373	85-128	128	10001:10243	AJG39075.1_glycoprotein_Wuhan_Mosquito_Virus_8	46.25	80	BEL-652_AA-I	76.43	437	9893:10328	-	-	-	-	1883068	20243	359:7209
AnQuaSA_KB668201_8755_9112		229:591-917:1141-1125:1586	121-75-154	154	9113:8756	AJG39075.1_glycoprotein_Wuhan_Mosquito_Virus_8	34.75	118	BEL-652_AA-I	72.89	380	7873:8250	Gag	-	-	-	9344	9344	1742:7572
AnSinCH_AS2_scf7180000695685_126657_128537		987:2984	666	666	10001:11881	AJG39075.1_glycoprotein_Wuhan_Mosquito_Virus_8	29.92	625	BEL-652_AA-I	72.23	1750	10064:11792	-	-	-	-	128831	12174	2763:9890
AnSinCH_AS2_scf7180000695883_8188_8895		1140:1895	252	252	8189:8896	AJG39068.1_glycoprotein_Wuchang_Cockroach_Virus_3	33.48	230	BEL-652_AA-I	75.40	683	8206:8885	-	-	-	-	13377	13377	1803:7336-10214:12218
AnSinCH_AS2_scf7180000695966_12109_12507	AnSinCH_01	539:772-939:1082-1164:1934-1600:1740	78-48-257-47	257	10001:10399	AJG39042.1_glycoprotein_Bole_Tick_Virus_3	43.61	133	BEL-652_AA-I	73.96	599	9831:10427	-	-	-	-	71624	20399	0:354-1058:1990-3035:3055-4475:4495-11046:11750-14213:14324
AnSinCH_AS2_scf7180000696016_248886_248650		1148:1600	151	151	1611:1847	AJG39068.1_glycoprotein_Wuchang_Cockroach_Virus_3	41.89	74	BEL-652_AA-I	75.16	161	1642:1802	-	-	-	-	250497	11847	5497:5517-8451:8471
AnSinCH_AS2_scf7180000696346_623_1105		50:172-114:551-734:1294	41-146-187	187	666:1130	AJG39068.1_glycoprotein_Wuchang_Cockroach_Virus_3	31.13	151	BEL-652_AA-I	73.68	475	624:1095	-	-	-	-	1306	1306	-
AnSinSIN_KI916212_737702_738283	AnSinSIN_01	52:2022	657	657	10582:10001	AJG39042.1_glycoprotein_Bole_Tick_Virus_3	36.93	176	BEL-652_AA-I	72.54	1522	9953:11456	RT,RH	-	-	-	1415876	20582	4264:8844-14832:20582
AnSinSIN_KI916357_42746_43441	AnSinSIN_02	774:1751-1897:1965	326-23	326	10001:10696	AJG39075.1_glycoprotein_Wuhan_Mosquito_Virus_8	37.28	228	BEL-652_AA-I	73.98	830	9898:10724	-	-	-	-	575796	20696	0:201
AnSteIN_scaffold_00141_5507_7351	AnSteIN_01	756:1484-1572:2882	243-437	437	5489:7195	AJG39075.1_glycoprotein_Wuhan_Mosquito_Virus_8	31.63	566	BEL-652_AA-I	73.21	1049	6264:7302	-	-	-	-	244011	13416	-
AnSteIN_scaffold_00444_6707_8529	AnSteIN_02	18:2798-2645:3019	642-125	642	6708:8530	AJG39075.1_glycoprotein_Wuhan_Mosquito_Virus_8	2019-08-31	592	BEL-652_AA-I	69.77	2610	3415:5964	RT,RH	-	-	-	9092	9092	928:1769-19345:20402
AnSteSD_KB664427_288543_288944	AnSteSD_01	350:1006-831:1550-1528:1737	219-240-70	240	10001:10907	AJG39075.1_glycoprotein_Wuhan_Mosquito_Virus_8	42.34	137	BEL-652_AA-I	75.88	456	7776:8230	RT,RH	-	-	-	630626	20402	0:1310-4561:5259-7293:7493-15991:16001
AnSteSD_KB664427_309571_310392		67:1020-1023:2018	318-332	332	10001:10822	AJG39068.1_glycoprotein_Wuchang_Cockroach_Virus_3	31.50	273	BEL-652_AA-I	72.69	780	10024:10802	Gag	-	-	-	630626	20822	0:5800-11636:13467
AnSteSD_KB664803_13587_13150	AnSteSD_02	15:461-549:1859	149-437	437	7818:8543	AJG39068.1_glycoprotein_Wuchang_Cockroach_Virus_3	32.62	233	BEL-652_AA-I	73.21	1049	7570:8608	-	-	-	-	21405	18255	-
CQuJoh_supercont.1002_129746_128950	CQuJoh_01	7286-8281-8281-9231	332-317	332	7287:9231	AJG39068.1_glycoprotein_Wuchang_Cockroach_Virus_3	32.61	276	BEL-71_CQ-I	99.36	2187	6667:8849	-	-	-	-	138016	19066	-
CQuJoh_supercont.114_315327_314343	CQuJoh_02	5192-10672-10686-11252	429-189	429	5193:11252	AJG39075.1_glycoprotein_Wuhan_Mosquito_Virus_8	33.75	400	BEL-71_CQ-I	79.90	6014	3320:9231	LTR,Gag,PR,RT,RH,INT,LTR	-	2830-11833	1	957463	20985	-
CQuJoh_supercont3.103_458640_458340		1208:1480	91	91	10001:10301	AJG39042.1_glycoprotein_Bole_Tick_Virus_3	38.14	97	BEL-199_AA-I	72.77	235	10005:10232	LTR,RT,INT,LTR	Yes	-	-	929727	20301	18229:18329
CQuJoh_supercont3.1055_62136_62456		1226:1498	91	91	10001:10321	AJG39042.1_glycoprotein_Bole_Tick_Virus_3	38.14	97	BEL-38_CQ-I	98.34	2054	12966:15019	RH,INT	-	-	-	130190	20321	-
CQuJoh_supercont3.115_915756_917654	CQuJoh_03	156:2996	709	709	10001:11899	AJG39068.1_glycoprotein_Wuchang_Cockroach_Virus_3	31.43	595	BEL-3_CQ-I	78.29	4864	5006:9783	LTR,Gag,RT,RH,INT,LTR	-	3538-12409	1	935632	21899	-
CQuJoh_supercont3.1306_86631_86861	CQuJoh_04	10:948-981:1955	313-325	325	10001:10231	AJG39075.1_glycoprotein_Wuhan_Mosquito_Virus_8	39.47	76	BEL-71_CQ-I	85.49	5667	4945:10574	PR,RT,RH,INT	-	-	-	101930	20231	18502:20231
CQuJoh_supercont3.148_247358_247089	CQuJoh_05	197:721-954:1265-1374:1883	175-104-170	175	10001:10270	AJG39068.1_glycoprotein_Wuchang_Cockroach_Virus_3	39.77	88	BEL-199_AA-I	72.41	946	9830:10757	-	-	-	-	776655	20270	2152:2252
CQuJoh_supercont3.170_63177_62986	CQuJoh_06	15:2048	645	645	9971:10768	AJG39068.1_glycoprotein_Wuchang_Cockroach_Virus_3	32.68	257	BEL-71_CQ-I	89.78	3886	6670:10550	RT,RH,INT	-	-	-	744794	20192	10907:11007
CQuJoh_supercont3.170_68751_64226	CQuJoh_07	39:2990	685	685	9552:10940	APG78725.1_putative_glycoprotein_Hubei_chuvirus_like_virus_3	31.25	448	BEL-71_CQ-I	89.78	3886	7244:11124	LTR,RT,RH,INT,LTR	-	347-12511	0.996	744794	14426	-
CQuJoh_supercont3.270_242146_241853		1200:1472	91	91	10001:10294	AJG39042.1_glycoprotein_Bole_Tick_Virus_3	38.14	97	BEL-199_AA-I	72.22	234	9997:10224	LTR,RT,INT,LTR	Yes	-	-	519785	20294	-
CQuJoh_supercont3.295_154419_152920	CQuJoh_08	1047:2675	543	543	10001:11500	AJG39075.1_glycoprotein_Wuhan_Mosquito_Virus_8	33.96	477	BEL-279_AA-I	76.07	163	10854:11012	LTR,RT,RH,INT,LTR	Yes	-	-	526422	21500	-
CQuJoh_supercont3.380_261808_261512		1203:1475	91	91	10001:10297	AJG39042.1_glycoprotein_Bole_Tick_Virus_3	38.14	97	BEL-199_AA-I	73.16	231	10004:10227	LTR,RT,INT,LTR	Yes	-	-	475875	20297	13532:13632-19215:19315
CQuJoh_supercont3.418_376715_377014		1206:1478	91	91	10001:10300	AJG39042.1_glycoprotein_Bole_Tick_Virus_3	38.14	97	BEL-199_AA-I	73.19	235	10003:10230	LTR,RT,INT,LTR	Yes	-	-	380778	14063	2312:2991
CQuJoh_supercont3.602_261428_261060		1279:1551	91	91	7410:7778	AJG39042.1_glycoprotein_Bole_Tick_Virus_3	37.11	97	BEL-66_CQ-I	94.44	90	10837:10926	RT,INT	-	-	-	268838	17778	-
CQuJoh_supercont3.726_69749_70048		1206:1478	91	91	10001:10300	AJG39042.1_glycoprotein_Bole_Tick_Virus_3	38.14	97	BEL-199_AA-I	72.77	235	10003:10230	LTR,RT,INT,LTR	-	3280-13092	0.996	227166	20300	840:940
CQuJoh_supercont3.773_104942_105925	CQuJoh_09	120:2249	646	646	10001:10984	AJG39075.1_glycoprotein_Wuhan_Mosquito_Virus_8	33.23	325	BEL-71_CQ-I	79.21	5773	3548:9230	LTR,Gag,PR,RT,RH,INT,LTR	-	2918-11831	1	230810	20984	19637:20324
CQuJoh_supercont3.79_417428_418078	CQuJoh_10	111:1907	599	599	10001:10651	AJG39075.1_glycoprotein_Wuhan_Mosquito_Virus_8	34.43	212	BEL-71_CQ-I	78.99	5777	3214:8888	LTR,Gag,PR,RT,RH,INT,LTR	-	2582-11489	0.996	1017124	20651	18986:19086
CQuJoh_supercont3.882_102563_101652	CQuJoh_11	1119:2090	324	324	10001:10912	AJG39075.1_glycoprotein_Wuhan_Mosquito_Virus_8	34.43	273	BEL-22_CQ-I	99.40	166	19811:19976	RT,RH,INT	-	-	-	181003	20912	3565:3999
CQuJoh_supercont3.975_97380_97087		1200:1472	91	91	10001:10294	AJG39042.1_glycoprotein_Bole_Tick_Virus_3	37.50	96	BEL-199_AA-I	72.77	235	9997:10224	LTR,RT,INT,LTR	-	3272-15125	1	156515	20294	-
CQuJoh_supercont3.988_122711_122917	CQuJoh_12	69:380-951:1337-1497:1721	104-129-75	129	10001:10207	AJG39068.1_glycoprotein_Wuchang_Cockroach_Virus_3	38.24	68	BEL-66_CQ-I	90.31	423	5436:5857	-	-	-	-	141362	20207	-
Colors: Red refers to glycoproteins with lees than 100 AA; Orange to available regions with less than 4kbp; Yellow to regions close to start or end of contigs; and blue to glycoproteins that did not show conserved blocks in alignments. * Amino acid length
