# Supplementary material for: In and Outs of Chuviridae Endogenous Viral Elements: Origin of a Potentially New Retrovirus and Signature of Ancient and Ongoing Arms Race in Mosquito Genomes
Source: Front Genet. 2020 Oct 22;11:542437. doi: 10.3389/fgene.2020.542437 (PMC7642597; doi:10.3389/fgene.2020.542437)
Supplement: Supplementary file 1 [file Data_Sheet_1.ZIP › Supplementary_Material_Anakin_MS_v2/Supplementary_Material_12/AAeliv_06_primers_Aae1471_6Rsequenced.fasta]

>AAeliv_supercont1.240_1286280_1287235
gcattttgtaattactatcggagatttattccgaattttgcccaaatatgcaattgtttgaataaactacttcggaaaaacacacctttcacctggtctcaggaatgtcagaattcgtttgaaaaattaaaaaatgaactcacaagaccaagaatattacagtaccctgacttttcaaaacagtttattctaacaactgacgccccaaactttgcttgcggcgcggttttgtcccaaaagcatggtgatgatgatctgcctgtttctttcgccagtcgcgcgtttactaaaggcgaaacaaataaacacatcatcgaaaaagaattagccgccatacattgggccattatgcatttccgaccttatctatacggtcgtaaatttctggtccgtacagaccaccgtccgctaatctatcttttcggaatgaaaaatccttcttcaaaattggttcgaatgagaatggatcttgaagaatttgattttgaagtggaattcgtccctggaaagagtaatgtagtcgcggatgcactctctagaattaatattaatgcagataaacttaaggagattcaaatattacaagtgcaaactaggtcaatgctagccaaacctagttcagccattattaaaaatagaagcagcgacccggagcctgatcaacttcgagtctataatgccgttagtaacgaacaaatattcaaaatgagaaaaattgctttcaacttaacacaaaataatgaagcaccaatttgctctttgacactattcgaaaaaaatttcaaaaatggtctaactctagcgttaggactaaaactgaatctaacggaactaccaaacatattcagagcaattgaaaagggtaccctacaaaaacaatataacctaaagcaacaaaaacatcacctctaagaaggcgcaaaaagcgaaagcgtcgctatttcgactagcgatgtaatttttaattttatcaacattaatgatttcataacaataggtaataaagtacttgataaaatatcaattatactatacaatccacctcaaccaatgaacgatatgaatataatacaaaaaataattaaggaacaacataaccttccaaccagaggtcatgttggaatttttagactatacaaaaaattgaaaaacatgtacatatggcgtaacatgaaatatattatatcgcaatttgtgaaatcttgcgaacaatgtaagaaaaataaacatttttcatcagttaaacaaaaattaacttcaacccccactaaagtgttcgacgtagtatccatagatacaatcggaccattcactatttctgaaaaaggtaacagatttgcagttactctgcaatgcgaccttagtaaatatattatcatagttccaattccagacaaatctgctcaaacaatagcaagagctatagtagagagttgtattctaatctatggaccaatgcgagctattctaaccagagttgcacaatatcagtcagatcaactaatgactgatggactaaaactatcaatatcactctcgtgctatcaatatcattttgatttgacaaccaacagcagtgaaacgataccgccctctagatcataatcactgcagaatgagtgatcacgtggttattatccacgctattaatgtttttcagtgaccaatacacagtttcaatccatctgcagcactattaagaatatcaaacggataaattgccattttatttgcttaatataagatcaaactttacccatcagtgatatccaaagtctatcgccatcaatccactggtgatggagtagacagcatgatgttgatgtgatatggaatgatccgaattgtatcgcagtcggcctgtacaaatcagcaaatttcaagcgttgatagtgacagcgagcaactctgattctaactgaccaaggtactgagtacaaaggagtttttgactcagtatgtaaccttttaagaattgatcataactgcgctacagcgtatcacccacaaactttgggagcattggagagaaatcataggtgtttgaacgaatacctacgaattttcgccaatgaaactagagataattgggatgagtggttaagctattattcttattgttacaatacgacccctaattctacgcatagattttcaccttttgaaatagtctttggaagaggttgttgggttaatttgaagacacaacaatagatccaatttataactatgaactttacacaaatgagctgaaacaaaaattacaagtgattcataaatttatccacaacaaattaaacaatcagaaacaatccagaacagagcaactgaataggtcaattcaagaaacacacattgaaataggagatcaagtttacttaaagaatgaaggtcgaagaaaactagactcagttcaaagtggaccgtttacaatagatgaaattgataaagcaaatgtaataatcagaaataatataacaaatctgactatgaaagttcataaaaccagaattataaaatttatataaatataaaatagtatactacacatacatacacacaaattgtaaactcataaaaaatgtacaatattaattttagtaacgaagcaatcgagaggaatcttataaaaatagaacggctacgccattcttcctaaagggaggaggtgtagtaatttgaaccatcattgaatcatatcaaattactcaatgtatatcttcatgtcgtgtccttcaacacttcccatttacaaactcagtcataaacatttacaacattccgttgcattagaccttcgtagtcagcatacagtcaacctttttaaaacataccagcgcttacgcatgaggtagccagatgtttggaaaacaagagacaatctcctcggtggcttcgtttacacaaccttcccaaaactttcttcacacaaagctagcagaaatacaatcagaactaaaacgtagacccacctgcatagttattcgtccgaaagtccgatgacattccacaggtgacaatttgtgaataaaagcgccttctgcaccagcaggaggcagttccatcaggtcttcggaccaatgccaaccaaatggtttttaagctatatcactgccaattagtgaataaggtccacggtccgactgtagtgttcgtaagtacagccaaaagtggtccgcgggttccagcttacttcatcagtggttccaacatatttcatggtgaccgcgccaagtggcctgcaaatagccttcaccgtcaagtcaagtggatttagtaatcagaaaaccgatgtaagaaagtgcagattattagtggtgcttgatatctcgtaaaaatacggaaaactccgtcgtgaaaaatgtgaactgatgaaaacttgagtgaaatttaaaatcggaagctagtgctagaagagcctaatttgtaaggtgcaccgatttgaaacgtggatccgccgcaagagcatgcgagtcatcgcccgcgaaaagtgcaacacatgcatatggctttacgtagtttagtgaactgctgaaaatgggctcggaagaatcaaaagcccaggtgcaacataacggggacaaccacatcgaaattgtgaatgtccaatcgcagcattcagaaaaactcgatactatcacggtttggcaatggtatctagcagcggtagtgacgatccagctagtccttaatctttggaacgtaatccagagaggaatggacaaacaagtgttaaagcgagcgagtaaacttagtgagatcgcaacgcaaaagtaaacaaaaaacccgtggaacgaacagcgtgaaattgaatatcaaccacgccgcacaaaagtgcaataaacgcagaacggccctgtcactgcgttcatgaatcgtgttgtgttttaagtgcaaagaactgtcggtcaaccatgaccatagacaaggaaaaaactataacggtgtttattctcgtgacagtaataattttcgtacaagtagtgcggtttatggtaacatactccaaagagctaaaagttcaaatggaatacgcaaaaaatgcgattcattaaaatttttaaactctgagtgaaaaaccatgaagaaaataagagtgtcatgcgcgcagcgaaacgaagtcctcgcgcaaaaacttgaagattttaaaaaacgattaaacgattgaatccgcagcaagcagaggcagtgtgcatttttggtgaggtgatcccaaatcttttgaagaaatgttagacagaatcaatgatttacctcgggataatccaataacttggatccccatgtcagaaaggttgaaagagtcaagtaaataatatttgtaatatttttttgatcaataaaattttattgatgtcattattgtaaaatatttttatctgtattaaaccgttttataaaatcccctcttattttgttcaatcaatagtaaattgtcctattcttttaccaatatttcaattcacattttaatctctactcaaatcatttatacatttttcagttttttggctccatacatatatctcagaaatctcaaattgtggcgtatatcatatatcacgaaatttttcggctcttatcacatatcacatgaattttattgtatatatcttggttcatatcatattttcgtaaaaacaaattctataataaatctatttatatgtttattctcgtctactataatgctttatacattttcatctacagataagttctactcactctttaacatgaacttttaactcttcaatggacaaagcagttaaacaacttttcaaggagttaaaaacaattattacaaatttcagaacagctccttcgagaagatatttaaaacaaactttactagctaaaaataaaagagctagtgagatttatgagcacattttgtatttacttgaggattttccacaacctcagcaaaaagttctcctacgtgcttcccgtaatctttatagcgatattaaagtaacaattgatacgcgacaggccatcttgtaaaattaaaaacgattagcaatagtataattatattcaatagactgtataaaaataataaaaaaatagctgccccaaaagtagatttaaaaatgtgaacgtcaatcgttcaaagttacgatggtagccaagaaggactcgaaccgtttatcgattcggtccgactttttgaagatgcagtcaattcagaatttgcatcagcaagtgtagaacaaaaggcagcagcactagcaacaataatcaggtttattaaaaccagactaactggtaaagctagagctgctgtaggggataacccgcaatcaattaccgaaatcgtcaataatttaaaggatagatgtggttcagttacatctgcagatgtttatatcttaaaattaagccaaacaaggcagatcggagatataagcaagttcaccaccgaagttaactcgaaaaggcgtatgtttcagaaaacattccattagatgttgcttccaaaatggctacgaagcaaggagttaaggctctttgcgcaggagttcgtagcaatgaaacaaaaattgttttaaaggccggacagttttcgacactgtccgctgccattattaaagcaacagaaaatgaaccttcgtcatccagtggcagtgcacaacttatgtacactgctagacgtggtttctcaccccgtagttatttcaataacaagcaacgaccaaatagtcgtggtaattttgaaaaccaccaaggaaattatacctaatgctcaacaacaactacctaattttttaggtcaacttcaacgattttcacaataaacgcgtcagcttctaacttcataaacgcacatgttggtgtgtcaaattcaatatgtacctttatggttgattcaggagctgatatttctatttttaacttaaataaagttttagacaatcatcgtttacaccgagatcaaaattgcatgatctcaggtatatcaggaaacaaaatcgaaactttcgcatcaacagtttctcaactcacattccagaattcatccactatagaacatgaagtccagttagtagaggaaggttttcctatattcacagatggcatactaggccgagactttttagcaaaattccggtgtaccatagattatgaattatggacattaaattttagacacaacaatgaggaagttaatgttccgattgaagacaatttcaatcaaggaatcatacttcctgagcgttgtaaagttataagcaaattaagttacttgaacatatctgaagatatgttagtgtgttttcaagaaatccaaccaggaattttctgtggaaacaaattagcaactccttcagcacaatatgttaaatttataaatactactgaaaaaacagtatatgtaaaaacattcactcctgtgatgaaacctttaaaaaatttcattgtagcaaaaattaataaaacttgtaacattactacacgagttgagcaaattaaacaaaaaatcattgcttcagatttacctgtatctgccgtgcaatcttttgaaaaccttattgaagaatataatgatatttttgcattaagagaagagaactaccaacaacttctatacgcaaaatgttgaattaactgacagtgtgcctgtttacatacctaattacagaagtattcacgcacataataaagaaattgaatcgcaagtgaagaaaatgcttgataacaagattattgaaaattctgtatcgtcttacaattcaccaattctgttggtacctaaaagtcaactaccggtgagaaaaaatggaggttagttatagattttagacagctaaacaaaaaaaaaattaactgatcgattcccccttcccagaatagatagcattttggatcagttgggaagagtaaaatatttcagtacgctagatttgatgtcaggatttcatcaaatccccttagagtctgattccagacgattcaccgctttttctacaacctctggacattatgctttcacacgattaccatttggactaaatataagtccaaaaagttttcaacgcatgatacaattgccatggcaggattagctccggaatgtgcttttgtttacattgatgaaatagtggttattggatgttccattaatcatcatatacataatttgaaaagagtgtttgacagattgagatattataatctaaagctcaattctaaaaaatgccaattttttaaggcagaagttttatatttaggtcataaaattacagaccaaggaatcttaccagatgattcaaagtttgaagtaattaaatattaccccaaatattacaaattcggacgacattcgtcgatttgttgctttttgcaattattacagaaaatttatcctaggattcgcggattgcaaaacctttaaacgagatgctgaagaaaaatacaacatttttatgggctgaagattgtcaaacggattttgaatctctccgtgacagtctgctctctcccccaattttgaagtaccctgttttttaccattatgctaacaacggattcatccaacattgcttgtggagcagtgttgtctcaaaattttgatgggcatgatttacccattgctaatgccagtaaagcatttaatagtgcagaaatgaaaaaaaccgacaatattacaggaaatgatcgccattcattgggctatcgatcatttcaaaccttatctttacggaagaaagttcataatcagaacagatcattgtccccttgtgtacctttttgacatgaaggaacctaccaaaaagttaacacaaatgcgactagatctggaagattacgactttgaaatacagcatataaaatgaagcgacaatgtggttgcagacgcacagttacgtctgaagatttgaaaaacaaaacgattctcatggttcatactagagccatgacaaaacaaaaacaaaatgaaattgacgaccaatgtgatgtttcatctaaagagaagactgatcaccttcttgtttgtgaaacagaacgaatagaggaaaccaggaagttaaagaaaatgaagataagcgtgcacgataacatgatatcagttgacatgagtcataattgaaaaaaaaaccggttgtaaagctagaaaaagatatcattcacgaaaatgaaagtcagatgctagagtttgctctttcagagatgaatgaaatattaaaaaaatgataaaattgctaagtcgacaaacagtgaaatttttaaaaatatacaactacaacatttcaaacggatagccctagatgccatccgtcaattcgaattgatactttaccgtcctcctaaagaattgacgaattttaaggagattgaaaacattttatacgatttccatatgactcctactggtggtcatatcggagaaaaccgactttatcttaaactcagagacctttactattggaaaggcatgagaagatctattaaaaaaatgtaaaatcctgcaaactatgtaaaatcaataaggtaacgagaaaaacgaaagaagcgtccgtggtaacaacaacacctgtcaaaacttttaaaattatatcaattgacacggtaggtccattaccacgaacagcgaagaataatcgttattgtattacaatacaatgcgatttgaccaaatacattgtacttgtgccgacggagaataaggaagcaaaaactttagcacgcaccttagtgcaaaattttatttcaaattacggatcatttttggaactaagatctgaccaaggtacggagttcaacaacgaagtactaaggaagatcagcaaaattctcaatttcaaacaaacacagtcaataggagctttggagagaaatcataggtgtctaaatgaatacctaaggaatttctccaatgttcaccatcatgactgggatgaatgggttaaattttatgaattcagttataacactactacacataccgataccgaatacactccatacgagcttgtattcggtagaaaagctaaattgccccaagatatgttaaaatttcgttccgagccaatttataactttgatgagtatcttgcagaattaaaatttaaattacaaaaatctggcgaaatagctcgctataatttaattgaacaaaagataaaaaggacaaatgagttaaacaaaaatctaaatccaaataatgttgaaataggagatttagtttatgttacaaacgaaaatagaaaaaaaaatagaaccgttttatataggccctttcaaaattaaaaagttagaagatatgaattgcacagttgtaaacgtagataataaaaaagaaatgaaaattcctaaaaatcgaataattaaaatataatgttatacttgttttcaaattgtatagattttaacaaccaaaattgacacaaaaataaaagaaaaaaagaaataaaaaaaaattgcaaacaaaaaaatattatataaaattgggtaaagatttttggactgctagcaaaaagaatgttaacaacattctcccaaaaaaagggggatggtgtggtgcacaatcaaagacgtgcccatgcaaatttaattaatccgatgttcacatggagcatcaacgaaattgttttgattacacacgcgaaatgtccggtcgaactgcaggcacctgttggcgactgttcgttggcatttcgcgcgatgccaatcattaaaccatcatcaatcgtaaccgagtccaaaggtcttggcccaaaaggtctaggcaaattcgtaaatgtatcatcattgatgatagtaatgactggtgacaatttgtgaataaaagcgcctactgcaccagcaggaggcagttccatcaggtcttcggaccaatgctcaccaaatggtttttaatctatatcactgccaattagtgaataaggtccacggtccgactgaagtgttcggttcgtaagtatagccaaaagtggtccgcgggttccagcttacttcatcagtggttccaacatatttcagcagcaacagggagaaacttcgacttgttaacatatttcaactttaaaataacgttagtagaaaactatatcgggcaaagcataacagaattatacaacacagttatgacggaagtgtgcaaagtagataagacattgatggaaactaaactcacattagctcgtctcaatccaacagagtttgtaaccagcatcattaaaagatccggattcaccgcagtgatagcaggggaggtgttgcacatactggaatgcaaacccgtttacgtgacacctagacctgatgatacttgctatcaggtaattcctgtaaactacaacaatcaaactatgtttgttgcaccggtgacccatattctacaaaaaaaaggcacccaaattgattgcacgcctcttttaccggccaaatttcagataggtggaagatggtatacgactgacggccgtatcagagaaaccacctcaccattgaaactaacgacagatttattaactacatggtcctacacacatctgccaaatcttatgcagagtggagtatacgacgccgatagtgttgtgaaaatgagaaatatgatatatgagcagggagatagattactaatcgggcaacaaccagaatttcaaggcttccattttgaagcacttgtctcgcccaaattgatcgaaaacgtaatcgagaggtactggaataagctaatgtcatggtctacttatttgggtaatataacatcaaccttcataggaatctatatgataggaagaatttttaaatcaataatgcatggacgcatattgtatgatatatacggtctagcatagcaattacttgcatcattctgggattttttgacaaacttcctatcacatagaaacgctatgaaaagaacgaccggacaagaaatgaatttacaactagcaaatcagaatgaagagacatttcaagaagacacagaggatatcaatagagaagaagcacgtcctcatccaaatcccaactcgcggactatcactagggtgtgagtaaatctggaaggatttacgggctccggaatatcgccgcgagataattagcagcggttcaaataataaaatcagtaaaattctaacagcctgtcgagacccgttcgatgtcgataccaaagacgagaagatgaaatgaaaagcaaactccgataaaaaggatcacatttacataacgcaattgcatcatccgtctaggaacgaataggcattttggtctgcgctcgagatgagaaaacacgcccacgcgtgagacgaatgcgtataagaaagcataggttaagattttgtcctaaatgatcgtgtagtattcgtgacgtgaaaatgggatggttttccgccgatgaggtggttaccccagtaattaataatgtgaacgatcatcacaccacccaaacttagccggtgtggcgttgggctatgttatgttgcgcggattgatgaaaatccaccgccaacacaccgaacgtgtggcggaacgtacaacccgtcgcgtagccgcacaagtgtaatgaacattttgagcagagttctcaagaatggaatcgcattatgtgtacacactatgtgtgcttcagttacgcgaaatgagaaacagattaacaaaacgtacaaacaaggggttttcagccgccgaaacagttgcacagctaaagattgcacatcatctttttggattagcagccgcggccgtggttaagcagaaaatgccttgggcaatatctaatgacttggtgatgatagttcaagacattgaagatgttatgcagtggaatgctgaatgaatggaggaaccaatgcagaaacggagaggcagcagaggacaacgatcaacaacctgaacgataggaggtattttaatattattattatcgcatgtaaaagtttttaaagtgaattattatctcatgtaaaagtttttaaactaagatttaattgactgtaactaatgtgtgtattaagtatggaaattatgtcaactgtttaaattgttttatttttttgcccaatgtttcgaataggggaatgtggggcaagatgagcacccgggacaagatgggcacctctagtttgtgtcgttcctaccgatttttttcaatacattatttggggttctgataaatataattaaagtgatatgatggccacaaatttcagctaaaaaatcaacagtacatcgtaaatattgtccaaaatacatagaaatccaaaaatttaccttttcatataagatttgttaatttaaaagtgatatttttgttgcgtaaacaaattaattcattcgtttttgaccgtattgttatagaattatcttctgtagataatcaggagcaaaactttttatcaaatttaaaaaatatttcaattgttttgattatattaataaatttacaccttggggcaagatgagcaccatgttcaaaattaagtaaaagtgtgaaattctagaaccacatttagctgtgggcttgacttacggtatcttctttgcacaaaacaatttttctaaaaaatatacaaacaaacaacaaatttaatcgtttttttaagtaaaatcttagcaatttatgaagagttatttattttctgataaaagttttaaaaactaagctagttgaagataaatactatcagatattaaagaaaatatctcgggatattacaaacatttaaaaataacagttttcttcagtaaattgcatctttttatgggggtgcccatcttgccccgcagtttttttgaccgatgataaaaaagctattttttaacgtgttatttggaaaactattcaacactttttaaaacttttaatggttggaggtcaaagtaataatgtaaaagataaggatgattaccaattttaccaaaataataacgtttaagtaggcttaaatcgcgcttatccttagggtgctcatcttgccccgtctgaccctatttaccactgtcaatgattggatcaatctgaaataagttgtctatgtatttgccgcatttatgggcgatgttagacaacaaattgaaaaattaattggctaccttgtggtcaatttattgaattttaagaaaagtcctaatagggagtatctttgcgtaattatcaagaaacgagcatattgtgaaggtactttcaatcaggcgcttgatataatccataaatctggaaataaattgcaagtaattgaatttgaagactacatagataaattaaacgtgctgaggaagcagctagaccaactgataacggaaatattgaagaaacttgaaatggcaccgaaactggatctctcgcttgcccttaaattggtaaaaccgttagatggatctgtcatcgagttgacaagatatatcgaaagcgtcgaactattaagagattatgcggaagatgttccagaggcagctattctaaagtttctgaaaaccactctagttgggtcagctcacggaacaattgatggacaaaatacaattcaacaagcgataacaaccttgaagcagaaattttccataaaggtgacccccagagcagtggaaagagaaatgcattccatgaagcaaaatcaaaaaacaatttcggattttgggtccgaaattgaaaagttaactgccaagcttgcagctgcacatgtatcctcaggaacatttgtcagcgaagcagccgcagcaaatatagtacagccgatagccgtagaagctttcattgatggactcagagatccatcaacgaaattcttcttacgagctaggaatcctatgacactaaacaaagccatatcagatgcacttgagtgtaccccaagtacatctgaaagcacaaatgaaactgctttgtggtgtggtttccaatatcaaggacaccataacggtggtagaaaccatggttattaccgaggaagaggttcctacggtaatagaagtcgtggtaatttccaaaactccagaggaagaggtggtaattatcaaaactaccaaaattcctatggaaccagaggcagagtttttcaccggcaaaatccacaaggtccaggcagaggatctaataggattggaaaccaatataataatcaacgtggacaatataatccccacggtgttaatgtggcagaacaggcaccgtctcaacaacaacaacaaccaaaacgcaataattcgtctcaacaaccacatgaagaggaagctaacctgatcgatctttttcgctaattttgatgcaaagtttctattatttaaccaacaattagtggacagtggagcttcctgctgtctgattgatagaagatttttacctgaacatattcataataataagtctcacactcttgaagtagttggtgtaaacggaatcaccagtacactgggatttatagatactttattggagtacaactcgagagaacacccagttagatttcatgttatggaacaattgccatctcacgtagtgggattaataggtacccattttttgacagaattcggagcaactattgatttcgctcgaatgaaaatgtagttcaaaaacccaagaaatgaatattttacaatacctgctagaactgaaatgattaaatatatccagacaaactttaccgacacatgtgttgtattgaatcaggaaatacaaccacatatctttatagcaaatgctattgtacaaccgtcgaacggaaaaatacctgttcgaatggttaatgtcaaaaataagccagttataatttcagaactgaaaccaataatcgaacctgctaatgattatttagttttatcgacagggcatagtgctagtaaaacagatagaatccaacaacttctcaaggagttagacttaaatcacttgccaaaaactgaaaagcaacatgtcgagcaaatttgttccaaatatgctgacatattttgcttagaaaatgaccagttaacagtaaccgatatttacagtccagtcatcaaagtaaaaaaagatgcgcaaccaatcaatagcaaaccatataaattgccgcatactcaaaaaattgaagtggaagagcatattcaaaatatggtcaaagacaaaattattgaaaaggcaacttccgcctgcaacagcccaattttgcttgtcccgaagaagagttctgatgacaagaaaaaaatggagactagttatcgattacaggaaattgaacactgtagtcgaggatgataagttcccattaccaaacattgaagatataattgacgcgcttgcgggtgcgaaatacttttcacatttagacctgtctcaagggtactatcagtgtcttttaagaccggaggatagaccagtgacagcgttctcgacaccatctgggcagtatcaaatgacgagactacccatgggtcttaaaattagcccatcatcattttctcgtctaatgacgatagcgatgtcggggcttgacacaacgaaatgtcttgtctattcagacgatattatcgtttttggaaagtcaatcgaggaacacaataggaacttgattgccgtatttgaaaagctaagaagagttaatttgaaactgaatcccaaaaaatggaatttctttaaaacagaattaatttacctaggacatttaatatcagcagaaggaattaagcctgatcctgttaaagttgaggcagtgaaaaaatggcctactccttccaatgctgaagaagtcaaaagatttgtagctttcgctaattattaccgaaaacacataaagaattttgcaaacctttgtgcaccattgaaacgcttaacgagaaaaaaagagaaatttatttggaattatgaatgtgaacaaacattcaatgaattgaaaaaatgttttgtagacccaccaatactagattatcccaattttgacaaaacaaatacgtttcacttgcatactgacgcgtcaggctatgcgataggtgcagtcttatcaaacgataatggcaagcctattgcatatgccagtgaaacgctaaatcaagctgaaacaaactaccctacaattgagaaagaactactggccttggtatgggcaattagacattttcgaccgtatctttatgaaagaaaattcattgttcatactggccgttagtatatctgttctcactaacggatccttcgagcaggctaacgaaatttcgtttagctttggaggaatatgattttgacacttattacataccaggaaaagataacgttgtagcggacgcgctatcacgcatatctatttctgatctaaaaacaatgaatatgacagtaacaacaagatcaaaaagcaaaataaatgcacaaaatcacccatctgacgcggaaggaattgatcaccctaaaacatcagatctggaatatatagagataaaagtctgtcctgagattgaaaaaatagaattctccccaaaagaaattaaagtaccgcgaataagtacgttagttcacctacggggaataatggaaaaagtaacggtttacttaaaaagtaagaaaaatgtgcacataattatcaaaagaagtaaaagcgcgctatacattattgaaaatttaaagaatttgaatctaaaaggtatacctaaaataaaaataatcggggatgacgtaaaggaaataaaagacggcaaagacagaacaacaatcataaatgattatcacatattaccaacggctggtcatgcgggaattaatagaaccttgcataccatccaccagaaattacactggccaaacatgaaacaagatatcagaaaattcattaaaagttgtgaattgtgacagaaaaacagaataatgcataaagcaaaaacaccaatgattgtaactacaacggctacagcagcatttgatattatttatttggatttagttggtccgttattgccgagtgcagaaggaaaccaatatatccttactacgcagtgtgatttaacaaaatttgtcactgctacagcgataaaagataaatcaactgagacagtagctaaatcctttgtagaaacgattattttaaactatggaataccagcaaaaattgtaacggataagggaaaagaatttatgtcaaagctattttcagaaatttgtgaattattgaaaataaccaaactgaattcaacggcgtaccatcatgaaacaattggtggactggaaaactcccataaaagtctaggaaattttttgcggatatatagcggaaattcacctctaaattgggacaattggttgaaatattaccaatttgcctacaacacgacagtgcacaccactacaaacaaaactccgtttgaacttgtatttggtagaatgtgcaccttaccaacaaatatatgcgacataaaaataattgatccgatctatgattttgataactatacaaaactactgaagtttaaattgcaaacttcacaaaaagaagtaagagaaaaacttatcaaggaaaaattaaaacgaaatgaaaaccataataaaaatgcttcaaacaagatttataatcaaggagatctagttttattgaaaaatgaaaatggttcaaagatggacaatatatatattggaccatatcgagttgttaatgacgaaggtcccaatgtaaaaatatagaaatagacaacaaacatgaaatagttcataaaggaagaatcaaacattttaatacttagcataggacgtgtggtggatgaatattcccacgaagattaaaacaaatataatacaaaataatgtaaacaaaataagatacccttcacagtatatagttgtaaaagaaaatagttttaaattttaaactgtagaataaaatttaaaaattgtaaaatacggcgtgtggtggatgcggccctgtatacgcgttggacttatccataagcgcaaattaaagtaaacaacacatcagcataaaggcgatcacgccacccgggcgatgaacgcatttatgctgatgtagcgaaaagggtcacgtatgcaccaccgcgcgatagcatgtaggtctgaataagaatcaataaaatcattcctagttagaaccccaaaggagtcgcgtcgtctcttagttcgatgaccatccacttccatcccaaagtcacaagtacataacctccacgttctattacaatccttctgaaagtatacgattagatcctttaagcgttacaaatgttgcgcaattttatcacttggatcctgatcttatttgaataggctcttcggatctggcggagaaaaacgatgaaaacaacgataatttaggagttctaccaggttcgaaagggacatagtatataagcataaaacaaataaaatttagcctcttcagggacgaaaacactaccaacaaatttacaagtaaaatcaataaaacgttggttaatccctgaacttaaaagggatatggaaatttccgctcaacattatttcagttttacataattatacatcaatagcgtaacatgtagagttaagatgacttttgtacatttgacacgaaacaaactaagttcatagctcactccagggatcatatttatccgaaaccacggactctaagtagtacaaggtaattataaatccaccagccaagtgaaaagttctctcctttacttgagaaaaaagtagcttggtaaacctggaaaggaaatacagacaccgtggacgtatcatatttgacgcgaaagaaaattctaaattcaaacacttgccaattcgtctaaatctgtccgatttagttgaaatttaaacctatgctagctcaactattatagaactagggaaaaatcagtaaaaaaatattaaacgttttttcttcatgtttgattgattttttgtggaacacattaggttccttaattgacgcatcaattcttcaatgtgcctaatttgacgcactatgttccttatttgacgcagttacaaataattgctaaagtttaaaatatacaagagtttcagtattcaatagttcaattaattggaaaaagcgctttaaagtgtacataaaagttagaacctttacaaaaaattgaatgacgtcatccggtagtacttttgctttgcgtttagttagtgtagaaattaaaaccggctattgagtttaatccatagttaagcattattgtttagtttaatgtattttcgtcgcaatatcaaacaagggaaaggtttaaaaactacgttgcgctggagcggggaaggtagttgctaaaataaggacaaattagtaaaaaactagaacgaaaacaatcggttccaaaaatggttgtttgaaaatcttcgttacttataacacgtgaactacgcctacttgtcccatgttctatgtcacccttatagaccgcgggacaaatatgcgtagaaccaacggcagtatgggcctcgaaacagatcgagaaccatattgcaatttcagagaaaactttccgttttacggttcaacggaaagctaccgcagatgtcacatcactgatttgcactggtgaatcatcaataggcttcaatgataccttggataccgtcttgatgattgttgtttggtggtgtttttcataccgctttctctttcaagcatactatgattgaattgtttgcttcaatgataaaatgatttcgaagcctgcggtagaactttgacagctgcggtagaactcggcggctaccgcataacggaaaattttcttaacaaccgtaatatatggggtcttacattaagtacgtcatgttattagggggaaggaagtgttctgcaagatgttacgaatcatacaagttgtttgaaggcatcatataaaaagtgtgacgtggggtggatgggcggggtttttgtcgaaaatgatatgtttttgtgacacgtatctcatggacaccccctattgtataaattatacaaaacaaaccattgaacctacacctcacctcctgacgcatttattgaagcttccttgaaacattaagggacgtccataaaccgcgataaattgtacaattttcaacccctctcaaccttggccacatttattttatgaaaagcgcgaatattttgtatgaatcgttgcgtttccctgaacctcctcctcttcctaaaaacgtgacgttatctatggatgacctttacatgtgattaaatgaagcattgggttgttctgtcgatggatttttttgaatgcaagcgccataaatatttcttttcctatttttgattcaacaaaacatgctgaacaacatagcaaataattaggaacattgtgtgcctaacttgacgcacaagattttcatacaaaaatatgtcttaaaccttaaaaatagaaaaatttcgtcgtcaatttatgaataaaaatatattactgactgttgttgatgatattgctgtaaaacagtacaatattttcatgaaaattaatcaacaatatttagcacattcactaaggaatgaaaaaattgacgaacttgtcggatgcattttcaaataatttttattttttgcctattataaatcaaaaataaacttttttttgattgaaatctttcaataacatgtaaatgaagattaaggaataaattttcgaatgctattctgaactagaattaatttataataaaataaattagaaaatgcgtcaagtttggacccgcgtcaaatatggtacgttcacggtacagaagcgaaaacggatctccaagtggagaatcaagtagcatctgaaactgacacctgtggtatttttgtcgacaaagtgaacgtcaaacatgatcaaaagtgtcaaggaccatatttggaaccatttttaaaattaaagtttatatatgttatagtcgttattttagctgaaaaaatggataaagtaatcgcaaagccatgctctttcatatttttaaataaaaacaagacttcattataatttttaaaacccaattgccaaagtcacgtgatattcatgacattaacttagggattccatttgattaattgac
>Aae1471_6R
----------------------------------------------------------------------------------------------------------------------------------------------------------------------------------------------------------------------------------------------------------------------------------------------------------------------------------------------------------------------------------------------------------------------------------------------------------------------------------------------------------------------------------------------------------------------------------------------------------------------------------------------------------------------------------------------------------------------------------------------------------------------------------------------------------------------------------------------------------------------------------------------------------------------------------------------------------------------------------------------------------------------------------------------------------------------------------------------------------------------------------------------------------------------------------------------------------------------------------------------------------------------------------------------------------------------------------------------------------------------------------------------------------------------------------------------------------------------------------------------------------------------------------------------------------------------------------------------------------------------------------------------------------------------------------------------------------------------------------------------------------------------------------------------------------------------------------------------------------------------------------------------------------------------------------------------------------------------------------------------------------------------------------------------------------------------------------------------------------------------------------------------------------------------------------------------------------------------------------------------------------------------------------------------------------------------------------------------------------------------------------------------------------------------------------------------------------------------------------------------------------------------------------------------------------------------------------------------------------------------------------------------------------------------------------------------------------------------------------------------------------------------------------------------------------------------------------------------------------------------------------------------------------------------------------------------------------------------------------------------------------------------------------------------------------------------------------------------------------------------------------------------------------------------------------------------------------------------------------------------------------------------------------------------------------------------------------------------------------------------------------------------------------------------------------------------------------------------------------------------------------------------------------------------------------------------------------------------------------------------------------------------------------------------------------------------------------------------------------------------------------------------------------------------------------------------------------------------------------------------------------------------------------------------------------------------------------------------------------------------------------------------------------------------------------------------------------------------------------------------------------------------------------------------------------------------------------------------------------------------------------------------------------------------------------------------------------------------------------------------------------------------------------------------------------------------------------------------------------------------------------------------------------------------------------------------------------------------------------------------------------------------------------------------------------------------------------------------------------------------------------------------------------------------------------------------------------------------------------------------------------------------------------------------------------------------------------------------------------------------------------------------------------------------------------------------------------------------------------------------------------------------------------------------------------------------------------------------------------------------------------------------------------------------------------------------------------------------------------------------------------------------------------------------------------------------------------------------------------------------------------------------------------------------------------------------------------------------------------------------------------------------------------------------------------------------------------------------------------------------------------------------------------------------------------------------------------------------------------------------------------------------------------------------------------------------------------------------------------------------------------------------------------------------------------------------------------------------------------------------------------------------------------------------------------------------------------------------------------------------------------------------------------------------------------------------------------------------------------------------------------------------------------------------------------------------------------------------------------------------------------------------------------------------------------------------------------------------------------------------------------------------------------------------------------------------------------------------------------------------------------------------------------------------------------------------------------------------------------------------------------------------------------------------------------------------------------------------------------------------------------------------------------------------------------------------------------------------------------------------------------------------------------------------------------------------------------------------------------------------------------------------------------------------------------------------------------------------------------------------------------------------------------------------------------------------------------------------------------------------------------------------------------------------------------------------------------------------------------------------------------------------------------------------------------------------------------------------------------------------------------------------------------------------------------------------------------------------------------------------------------------------------------------------------------------------------------------------------------------------------------------------------------------------------------------------------------------------------------------------------------------------------------------------------------------------------------------------------------------------------------------------------------------------------------------------------------------------------------------------------------------------------------------------------------------------------------------------------------------------------------------------------------------------------------------------------------------------------------------------------------------------------------------------------------------------------------------------------------------------------------------------------------------------------------------------------------------------------------------------------------------------------------------------------------------------------------------------------------------------------------------------------------------------------------------------------------------------------------------------------------------------------------------------------------------------------------------------------------------------------------------------------------------------------------------------------------------------------------------------------------------------------------------------------------------------------------------------------------------------------------------------------------------------------------------------------------------------------------------------------------------------------------------------------------------------------------------------------------------------------------------------------------------------------------------------------------------------------------------------------------------------------------------------------------------------------------------------------------------------------------------------------------------------------------------------------------------------------------------------------------------------------------------------------------------------------------------------------------------------------------------------------------------------------------------------------------------------------------------------------------------------------------------------------------------------------------------------------------------------------------------------------------------------------------------------------------------------------------------------------------------------------------------------------------------------------------------------------------------------------------------------------------------------------------------------------------------------------------------------------------------------------------------------------------------------------------------------------------------------------------------------------------------------------------------------------------------gatcgaaaacgtaatcgagaggtactggaataagctaatgtcatggtctacttatttgggtaatataacatcaaccttcataggaatctatatgataggaagaatttttaaatcaataatgcatggacgcatattgtatgatatatacggtctagcatagcaattacttgcatcattctgggattttttgacaaacttcctatcacatagaaacgctatgaaaagaacgaccggacaagaaatgaatttacaactagcaaatcagaatgaagagacatttcaagaagacacagaggatatcaatagagaagaagcacgtcctcatccaaatnccaactcgcggactatcactagggtgtgagtnaatctggaaggatttacgggctccggaatatcgccgcgagataattagcagcggttcaaataataaaatcagtaaaattctaacagcctgtcgngacccgttcgatgtcgataccaaagacgagaagatgaaatgaaaagcaaactccgataaaaaggatcacatttacataacgcaattgcatcatccgtctaggaacgaataggcattttggtctgcgctcgagatgagaaaacacgcccacgcgtgagacgaatgcgtataagaaag--------------------------------------------------------------------------------------------------------------------------------------------------------------------------------------------------------------------------------------------------------------------------------------------------------------------------------------------------------------------------------------------------------------------------------------------------------------------------------------------------------------------------------------------------------------------------------------------------------------------------------------------------------------------------------------------------------------------------------------------------------------------------------------------------------------------------------------------------------------------------------------------------------------------------------------------------------------------------------------------------------------------------------------------------------------------------------------------------------------------------------------------------------------------------------------------------------------------------------------------------------------------------------------------------------------------------------------------------------------------------------------------------------------------------------------------------------------------------------------------------------------------------------------------------------------------------------------------------------------------------------------------------------------------------------------------------------------------------------------------------------------------------------------------------------------------------------------------------------------------------------------------------------------------------------------------------------------------------------------------------------------------------------------------------------------------------------------------------------------------------------------------------------------------------------------------------------------------------------------------------------------------------------------------------------------------------------------------------------------------------------------------------------------------------------------------------------------------------------------------------------------------------------------------------------------------------------------------------------------------------------------------------------------------------------------------------------------------------------------------------------------------------------------------------------------------------------------------------------------------------------------------------------------------------------------------------------------------------------------------------------------------------------------------------------------------------------------------------------------------------------------------------------------------------------------------------------------------------------------------------------------------------------------------------------------------------------------------------------------------------------------------------------------------------------------------------------------------------------------------------------------------------------------------------------------------------------------------------------------------------------------------------------------------------------------------------------------------------------------------------------------------------------------------------------------------------------------------------------------------------------------------------------------------------------------------------------------------------------------------------------------------------------------------------------------------------------------------------------------------------------------------------------------------------------------------------------------------------------------------------------------------------------------------------------------------------------------------------------------------------------------------------------------------------------------------------------------------------------------------------------------------------------------------------------------------------------------------------------------------------------------------------------------------------------------------------------------------------------------------------------------------------------------------------------------------------------------------------------------------------------------------------------------------------------------------------------------------------------------------------------------------------------------------------------------------------------------------------------------------------------------------------------------------------------------------------------------------------------------------------------------------------------------------------------------------------------------------------------------------------------------------------------------------------------------------------------------------------------------------------------------------------------------------------------------------------------------------------------------------------------------------------------------------------------------------------------------------------------------------------------------------------------------------------------------------------------------------------------------------------------------------------------------------------------------------------------------------------------------------------------------------------------------------------------------------------------------------------------------------------------------------------------------------------------------------------------------------------------------------------------------------------------------------------------------------------------------------------------------------------------------------------------------------------------------------------------------------------------------------------------------------------------------------------------------------------------------------------------------------------------------------------------------------------------------------------------------------------------------------------------------------------------------------------------------------------------------------------------------------------------------------------------------------------------------------------------------------------------------------------------------------------------------------------------------------------------------------------------------------------------------------------------------------------------------------------------------------------------------------------------------------------------------------------------------------------------------------------------------------------------------------------------------------------------------------------------------------------------------------------------------------------------------------------------------------------------------------------------------------------------------------------------------------------------------------------------------------------------------------------------------------------------------------------------------------------------------------------------------------------------------------------------------------------------------------------------------------------------------------------------------------------------------------------------------------------------------------------------------------------------------------------------------------------------------------------------------------------------------------------------------------------------------------------------------------------------------------------------------------------------------------------------------------------------------------------------------------------------------------------------------------------------------------------------------------------------------------------------------------------------------------------------------------------------------------------------------------------------------------------------------------------------------------------------------------------------------------------------------------------------------------------------------------------------------------------------------------------------------------------------------------------------------------------------------------------------------------------------------------------------------------------------------------------------------------------------------------------------------------------------------------------------------------------------------------------------------------------------------------------------------------------------------------------------------------------------------------------------------------------------------------------------------------------------------------------------------------------------------------------------------------------------------------------------------------------------------------------------------------------------------------------------------------------------------------------------------------------------------------------------------------------------------------------------------------------------------------------------------------------------------------------------------------------------------------------
>AAeliv_06_right_foward
---------------------------------------------------------------------------------------------------------------------------------------------------------------------------------------------------------------------------------------------------------------------------------------------------------------------------------------------------------------------------------------------------------------------------------------------------------------------------------------------------------------------------------------------------------------------------------------------------------------------------------------------------------------------------------------------------------------------------------------------------------------------------------------------------------------------------------------------------------------------------------------------------------------------------------------------------------------------------------------------------------------------------------------------------------------------------------------------------------------------------------------------------------------------------------------------------------------------------------------------------------------------------------------------------------------------------------------------------------------------------------------------------------------------------------------------------------------------------------------------------------------------------------------------------------------------------------------------------------------------------------------------------------------------------------------------------------------------------------------------------------------------------------------------------------------------------------------------------------------------------------------------------------------------------------------------------------------------------------------------------------------------------------------------------------------------------------------------------------------------------------------------------------------------------------------------------------------------------------------------------------------------------------------------------------------------------------------------------------------------------------------------------------------------------------------------------------------------------------------------------------------------------------------------------------------------------------------------------------------------------------------------------------------------------------------------------------------------------------------------------------------------------------------------------------------------------------------------------------------------------------------------------------------------------------------------------------------------------------------------------------------------------------------------------------------------------------------------------------------------------------------------------------------------------------------------------------------------------------------------------------------------------------------------------------------------------------------------------------------------------------------------------------------------------------------------------------------------------------------------------------------------------------------------------------------------------------------------------------------------------------------------------------------------------------------------------------------------------------------------------------------------------------------------------------------------------------------------------------------------------------------------------------------------------------------------------------------------------------------------------------------------------------------------------------------------------------------------------------------------------------------------------------------------------------------------------------------------------------------------------------------------------------------------------------------------------------------------------------------------------------------------------------------------------------------------------------------------------------------------------------------------------------------------------------------------------------------------------------------------------------------------------------------------------------------------------------------------------------------------------------------------------------------------------------------------------------------------------------------------------------------------------------------------------------------------------------------------------------------------------------------------------------------------------------------------------------------------------------------------------------------------------------------------------------------------------------------------------------------------------------------------------------------------------------------------------------------------------------------------------------------------------------------------------------------------------------------------------------------------------------------------------------------------------------------------------------------------------------------------------------------------------------------------------------------------------------------------------------------------------------------------------------------------------------------------------------------------------------------------------------------------------------------------------------------------------------------------------------------------------------------------------------------------------------------------------------------------------------------------------------------------------------------------------------------------------------------------------------------------------------------------------------------------------------------------------------------------------------------------------------------------------------------------------------------------------------------------------------------------------------------------------------------------------------------------------------------------------------------------------------------------------------------------------------------------------------------------------------------------------------------------------------------------------------------------------------------------------------------------------------------------------------------------------------------------------------------------------------------------------------------------------------------------------------------------------------------------------------------------------------------------------------------------------------------------------------------------------------------------------------------------------------------------------------------------------------------------------------------------------------------------------------------------------------------------------------------------------------------------------------------------------------------------------------------------------------------------------------------------------------------------------------------------------------------------------------------------------------------------------------------------------------------------------------------------------------------------------------------------------------------------------------------------------------------------------------------------------------------------------------------------------------------------------------------------------------------------------------------------------------------------------------------------------------------------------------------------------------------------------------------------------------------------------------------------------------------------------------------------------------------------------------------------------------------------------------------------------------------------------------------------------------------------------------------------------------------------------------------------------------------------------------------------------------------------------------------------------------------------------------------------------------------------------------------------------------------------------------------------------------------------------------------------------------------------------------------------------------------------------------------------------------------------------------------------------------------------------------------------------------------------------------------------------------------------------------------------------------------------------------------------------------------------------------------------------------------------------------------------------------------------------------------------------------------------------------------------------------------------------------------------------------------------------------------------------------------------------------------------------------------------------------------------------------------------------------------------------------------------------------------------------------------------------------------------------------------------------------------------------------------------------------------------------------------------------------------------------------------------------------------------------------------------------------------------------------------------------------------------------------------------------------------------------------------------------------------------------------------------------------------------------------------------------------------------------------------------------------------------------------------------------------------------------------------------------------------------------------------------------------------------------------------------------------------------------------------------------------------------------------------------------------------------------------------------------------------------------------------------------------------------------------------------------------------------------------------------------------------------------------------------------------------------------------------------------------------------------------------------------------------------------------------aaccagaatttcaaggcttcca---------------------------------------------------------------------------------------------------------------------------------------------------------------------------------------------------------------------------------------------------------------------------------------------------------------------------------------------------------------------------------------------------------------------------------------------------------------------------------------------------------------------------------------------------------------------------------------------------------------------------------------------------------------------------------------------------------------------------------------------------------------------------------------------------------------------------------------------------------------------------------------------------------------------------------------------------------------------------------------------------------------------------------------------------------------------------------------------------------------------------------------------------------------------------------------------------------------------------------------------------------------------------------------------------------------------------------------------------------------------------------------------------------------------------------------------------------------------------------------------------------------------------------------------------------------------------------------------------------------------------------------------------------------------------------------------------------------------------------------------------------------------------------------------------------------------------------------------------------------------------------------------------------------------------------------------------------------------------------------------------------------------------------------------------------------------------------------------------------------------------------------------------------------------------------------------------------------------------------------------------------------------------------------------------------------------------------------------------------------------------------------------------------------------------------------------------------------------------------------------------------------------------------------------------------------------------------------------------------------------------------------------------------------------------------------------------------------------------------------------------------------------------------------------------------------------------------------------------------------------------------------------------------------------------------------------------------------------------------------------------------------------------------------------------------------------------------------------------------------------------------------------------------------------------------------------------------------------------------------------------------------------------------------------------------------------------------------------------------------------------------------------------------------------------------------------------------------------------------------------------------------------------------------------------------------------------------------------------------------------------------------------------------------------------------------------------------------------------------------------------------------------------------------------------------------------------------------------------------------------------------------------------------------------------------------------------------------------------------------------------------------------------------------------------------------------------------------------------------------------------------------------------------------------------------------------------------------------------------------------------------------------------------------------------------------------------------------------------------------------------------------------------------------------------------------------------------------------------------------------------------------------------------------------------------------------------------------------------------------------------------------------------------------------------------------------------------------------------------------------------------------------------------------------------------------------------------------------------------------------------------------------------------------------------------------------------------------------------------------------------------------------------------------------------------------------------------------------------------------------------------------------------------------------------------------------------------------------------------------------------------------------------------------------------------------------------------------------------------------------------------------------------------------------------------------------------------------------------------------------------------------------------------------------------------------------------------------------------------------------------------------------------------------------------------------------------------------------------------------------------------------------------------------------------------------------------------------------------------------------------------------------------------------------------------------------------------------------------------------------------------------------------------------------------------------------------------------------------------------------------------------------------------------------------------------------------------------------------------------------------------------------------------------------------------------------------------------------------------------------------------------------------------------------------------------------------------------------------------------------------------------------------------------------------------------------------------------------------------------------------------------------------------------------------------------------------------------------------------------------------------------------------------------------------------------------------------------------------------------------------------------------------------------------------------------------------------------------------------------------------------------------------------------------------------------------------------------------------------------------------------------------------------------------------------------------------------------------------------------------------------------------------------------------------------------------------------------------------------------------------------------------------------------------------------------------------------------------------------------------------------------------------------------------------------------------------------------------------------------------------------------------------------------------------------------------------------------------------------------------------------------------------------------------------------------------------------------------------------------------------------------------------------------------------------------------------------------------------------------------------------------------------------------------------------------------------------------------------------------------------------------------------------------------------------------------------------------------------------------------------------------------------------------------------------------------------------------------------------------------------------------------------------------------------------------------------------------------------------------------------------------------------------------------------------------------------------------------------------------------------------------------------------------------------------------------------------------------------------------------------------------------------------------------------------------------------------------------------------------------------------------------------------------------------------------------------------------------------------------------------------------------------------------------------------------------------------------------------------------------------------------------------------------------------------------------------------------------------------------------------------------------------------------------------------------------------------------------------------------------------------------------------------------------------------------------------------------------------------------------------------------------------------------------------------------------------------------------------------------------------------------------------------------------------------------------------------------------------------------------------------------------------------------------------------------------------------------------------------------------------------------------------------------------------------------------------------------------------------------------------------------------------------------------------------------------------------------------------------------------------------------------------------------------------------------------------------------------------------------------------------------------------------------------------------------------------------------------------------------------------------------------------------------------------------------------------------------------------------------------------------------------------------------------------------------------------------------------------------------------------------------------------------------------------------------------------------------------------------------------------------------
>_R_AAeliv_06_right_reverse
---------------------------------------------------------------------------------------------------------------------------------------------------------------------------------------------------------------------------------------------------------------------------------------------------------------------------------------------------------------------------------------------------------------------------------------------------------------------------------------------------------------------------------------------------------------------------------------------------------------------------------------------------------------------------------------------------------------------------------------------------------------------------------------------------------------------------------------------------------------------------------------------------------------------------------------------------------------------------------------------------------------------------------------------------------------------------------------------------------------------------------------------------------------------------------------------------------------------------------------------------------------------------------------------------------------------------------------------------------------------------------------------------------------------------------------------------------------------------------------------------------------------------------------------------------------------------------------------------------------------------------------------------------------------------------------------------------------------------------------------------------------------------------------------------------------------------------------------------------------------------------------------------------------------------------------------------------------------------------------------------------------------------------------------------------------------------------------------------------------------------------------------------------------------------------------------------------------------------------------------------------------------------------------------------------------------------------------------------------------------------------------------------------------------------------------------------------------------------------------------------------------------------------------------------------------------------------------------------------------------------------------------------------------------------------------------------------------------------------------------------------------------------------------------------------------------------------------------------------------------------------------------------------------------------------------------------------------------------------------------------------------------------------------------------------------------------------------------------------------------------------------------------------------------------------------------------------------------------------------------------------------------------------------------------------------------------------------------------------------------------------------------------------------------------------------------------------------------------------------------------------------------------------------------------------------------------------------------------------------------------------------------------------------------------------------------------------------------------------------------------------------------------------------------------------------------------------------------------------------------------------------------------------------------------------------------------------------------------------------------------------------------------------------------------------------------------------------------------------------------------------------------------------------------------------------------------------------------------------------------------------------------------------------------------------------------------------------------------------------------------------------------------------------------------------------------------------------------------------------------------------------------------------------------------------------------------------------------------------------------------------------------------------------------------------------------------------------------------------------------------------------------------------------------------------------------------------------------------------------------------------------------------------------------------------------------------------------------------------------------------------------------------------------------------------------------------------------------------------------------------------------------------------------------------------------------------------------------------------------------------------------------------------------------------------------------------------------------------------------------------------------------------------------------------------------------------------------------------------------------------------------------------------------------------------------------------------------------------------------------------------------------------------------------------------------------------------------------------------------------------------------------------------------------------------------------------------------------------------------------------------------------------------------------------------------------------------------------------------------------------------------------------------------------------------------------------------------------------------------------------------------------------------------------------------------------------------------------------------------------------------------------------------------------------------------------------------------------------------------------------------------------------------------------------------------------------------------------------------------------------------------------------------------------------------------------------------------------------------------------------------------------------------------------------------------------------------------------------------------------------------------------------------------------------------------------------------------------------------------------------------------------------------------------------------------------------------------------------------------------------------------------------------------------------------------------------------------------------------------------------------------------------------------------------------------------------------------------------------------------------------------------------------------------------------------------------------------------------------------------------------------------------------------------------------------------------------------------------------------------------------------------------------------------------------------------------------------------------------------------------------------------------------------------------------------------------------------------------------------------------------------------------------------------------------------------------------------------------------------------------------------------------------------------------------------------------------------------------------------------------------------------------------------------------------------------------------------------------------------------------------------------------------------------------------------------------------------------------------------------------------------------------------------------------------------------------------------------------------------------------------------------------------------------------------------------------------------------------------------------------------------------------------------------------------------------------------------------------------------------------------------------------------------------------------------------------------------------------------------------------------------------------------------------------------------------------------------------------------------------------------------------------------------------------------------------------------------------------------------------------------------------------------------------------------------------------------------------------------------------------------------------------------------------------------------------------------------------------------------------------------------------------------------------------------------------------------------------------------------------------------------------------------------------------------------------------------------------------------------------------------------------------------------------------------------------------------------------------------------------------------------------------------------------------------------------------------------------------------------------------------------------------------------------------------------------------------------------------------------------------------------------------------------------------------------------------------------------------------------------------------------------------------------------------------------------------------------------------------------------------------------------------------------------------------------------------------------------------------------------------------------------------------------------------------------------------------------------------------------------------------------------------------------------------------------------------------------------------------------------------------------------------------------------------------------------------------------------------------------------------------------------------------------------------------------------------------------------------------------------------------------------------------------------------------------------------------------------------------------------------------------------------------------------------------------------------------------------------------------------------------------------------------------------------------------------------------------------------------------------------------------------------------------------------------------------------------------------------------------------------------------------------------------------------------------------------------------------------------------------------------------------------------------------------------------------------------------------------------------------------------------------------------------------------------------------------------------------------------------------------------------------------------------------------------------------------------------------------------------------------------------------------gatcgtgtagtattcgtgacg----------------------------------------------------------------------------------------------------------------------------------------------------------------------------------------------------------------------------------------------------------------------------------------------------------------------------------------------------------------------------------------------------------------------------------------------------------------------------------------------------------------------------------------------------------------------------------------------------------------------------------------------------------------------------------------------------------------------------------------------------------------------------------------------------------------------------------------------------------------------------------------------------------------------------------------------------------------------------------------------------------------------------------------------------------------------------------------------------------------------------------------------------------------------------------------------------------------------------------------------------------------------------------------------------------------------------------------------------------------------------------------------------------------------------------------------------------------------------------------------------------------------------------------------------------------------------------------------------------------------------------------------------------------------------------------------------------------------------------------------------------------------------------------------------------------------------------------------------------------------------------------------------------------------------------------------------------------------------------------------------------------------------------------------------------------------------------------------------------------------------------------------------------------------------------------------------------------------------------------------------------------------------------------------------------------------------------------------------------------------------------------------------------------------------------------------------------------------------------------------------------------------------------------------------------------------------------------------------------------------------------------------------------------------------------------------------------------------------------------------------------------------------------------------------------------------------------------------------------------------------------------------------------------------------------------------------------------------------------------------------------------------------------------------------------------------------------------------------------------------------------------------------------------------------------------------------------------------------------------------------------------------------------------------------------------------------------------------------------------------------------------------------------------------------------------------------------------------------------------------------------------------------------------------------------------------------------------------------------------------------------------------------------------------------------------------------------------------------------------------------------------------------------------------------------------------------------------------------------------------------------------------------------------------------------------------------------------------------------------------------------------------------------------------------------------------------------------------------------------------------------------------------------------------------------------------------------------------------------------------------------------------------------------------------------------------------------------------------------------------------------------------------------------------------------------------------------------------------------------------------------------------------------------------------------------------------------------------------------------------------------------------------------------------------------------------------------------------------------------------------------------------------------------------------------------------------------------------------------------------------------------------------------------------------------------------------------------------------------------------------------------------------------------------------------------------------------------------------------------------------------------------------------------------------------------------------------------------------------------------------------------------------------------------------------------------------------------------------------------------------------------------------------------------------------------------------------------------------------------------------------------------------------------------------------------------------------------------------------------------------------------------------------------------------------------------------------------------------------------------------------------------------------------------------------------------------------------------------------------------------------------------------------------------------------------------------------------------------------------------------------------------------------------------------------------------------------------------------------------------------------------------------------------------------------------------------------------------------------------------------------------------------------------------------------------------------------------------------------------------------------------------------------------------------------------------------------------------------------------------------------------------------------------------------------------------------------------------------------------------------------------------------------------------------------------------------------------------------------------------------------------------------------------------------------------------------------------------------------------------------------------------------------------------------------------------------------------------------------------------------------------------------------------------------------------------------------------------------------------------------------------------------------------------------------------------------------------------------------------------------------------------------------------------------------------------------------------------------------------------------------------------------------------------------------------------------------------------------------------------------------------------------------------------------------------------------------------------------------------------------------------------------------------------------------------------------------------------------------------------------------------------------------------------------------------------------------------------------------------------------------------------------------------------------------------------------------------------------------------------------------------------------------------------------------------------------------------------------------------------------------------------------------------------------------------------------------------------------------------------------------------------------------------------------------------------------------------------------------------------------------------------------------------------------------------------------------------------------------------------------------------------------------------------------------------------------------------------------------------------------------------------------------------------------------------------------------------------------------------------------------------------------------------------------------------------------------------------------------------------------------------------------------------------------------------------------------------------------------------------------------------------------------------------------------------------------------------------------------------------------------------------------------------------------------------------------------------------------------------------------------------------------------------------------------------------------------------------------------------------------------------------------------------------------------------------------------------------------------------------------------------------------------------------------------------------------------------------------------------------------------------------------------------------------------------------------------------------------------------------------------------------------------------------------------------------------------------------------------------------------------------------------------------------------------------------------------------------------------------------------------------------------
>AAeliv_06_left_foward
---------------------------------------------------------------------------------------------------------------------------------------------------------------------------------------------------------------------------------------------------------------------------------------------------------------------------------------------------------------------------------------------------------------------------------------------------------------------------------------------------------------------------------------------------------------------------------------------------------------------------------------------------------------------------------------------------------------------------------------------------------------------------------------------------------------------------------------------------------------------------------------------------------------------------------------------------------------------------------------------------------------------------------------------------------------------------------------------------------------------------------------------------------------------------------------------------------------------------------------------------------------------------------------------------------------------------------------------------------------------------------------------------------------------------------------------------------------------------------------------------------------------------------------------------------------------------------------------------------------------------------------------------------------------------------------------------------------------------------------------------------------------------------------------------------------------------------------------------------------------------------------------------------------------------------------------------------------------------------------------------------------------------------------------------------------------------------------------------------------------------------------------------------------------------------------------------------------------------------------------------------------------------------------------------------------------------------------------------------------------------------------------------------------------------------------------------------------------------------------------------------------------------------------------------------------------------------------------------------------------------------------------------------------------------------------------------------------------------------------------------------------------------------------------------------------------------------------------------------------------------------------------------------------------------------------------------------------------------------------------------------------------------------------------------------------------------------------------------------------------------------------------------------------------------------------------------------------------------------------------------------------------------------------------------------------------------------------------------------------------------------------------------------------------------------------------------------------------------------------------------------------------------------------------------------------------------------------------------------------------------------------------------------------------------------------------------------------------------------------------------------------------------------------------------------------------------------------------------------------------------------------------------------------------------------------------------------------------------------------------------------------------------------------------------------------------------------------------------------------------------------------------------------------------------------------------------------------------------------------------------------------------------------------------------------------------------------------------------------------------------------------------------------------------------------------------------------------------------------------------------------------------------------------------------------------------------------------------------------------------------------------------------------------------------------------------------------------------------------------------------------------------------------------------------------------------------------------------------------------------------------------------------------------------------------------------------------------------------------------------------------------------------------------------------------------------------------------------------------------------------------------------------------------------------------------------------------------------------------------------------------------------------------------------------------------------------------------------------------------------------------------------------------------------------------------------------------------------------------------------------------------------------------------------------------------------------------------------------------------------------------------------------------------------------------------------------------------------------------------------------------------------------------------------------------------------------------------------------------------------------------------------------------------------------------------------------------------------------------------------------------------------------------------------------------------------------------------------------------------------------------------------------------------------------------------------------------------------------------------------------------------------------------------------------------------------------------------------------------------------------------------------------------------------------------------------------------------------------------------------------------------------------------------------------------------------------------------------------------------------------------------------------------------------------------------------------------------------------------------------------------------------------------------------------------------------------------------------------------------------------------------------------------------------------------------------------------------------------------------------------------------------------------------------------------------------------------------------------------------------------------------------------------------------------------------------------------------------------------------------------------------------------------------------------------------------------------------------------------------------------------------------------------------------------------------------------------------------------------------------------------------------------------------------------------------------------------------------------------------------------------------------------------------------------------------------------------------------------------------------------------------------------------------------------------------------------------------------------------------------------------------------------------------------------------------------------------------------------------------------------------------------------------------------------------------------------------------------------------------------------------------------------------------------------------------------------------------------------------------------------------------------------------------------------------------------------------------------------------------------------------------------------------------------------------------------------------------------------------------------------------------------------------------------------------------------------------------------------------------------------------------------------------------------------------------------------------------------------------------------------------------------------------------------------------------------------------------------------------------------------------------------------------------------------------------------------------------------------------------------------------------------------------------------------------------------------------------------------------------------------------------------------------------------------------------------------------------------------------------------------------------------------------------------------------------------------------------------------------------------------------------------------------------------------------------------------------------------------------------------------------------------------------------------------------------------------------------------------------------------------------------------------------------------------------------------------------------------------------------------------------------------------------------------------------------------------------------------------------------------------------------------------------------------------------------------------------------------------------------------ttgattacacacgcgaaatg-----------------------------------------------------------------------------------------------------------------------------------------------------------------------------------------------------------------------------------------------------------------------------------------------------------------------------------------------------------------------------------------------------------------------------------------------------------------------------------------------------------------------------------------------------------------------------------------------------------------------------------------------------------------------------------------------------------------------------------------------------------------------------------------------------------------------------------------------------------------------------------------------------------------------------------------------------------------------------------------------------------------------------------------------------------------------------------------------------------------------------------------------------------------------------------------------------------------------------------------------------------------------------------------------------------------------------------------------------------------------------------------------------------------------------------------------------------------------------------------------------------------------------------------------------------------------------------------------------------------------------------------------------------------------------------------------------------------------------------------------------------------------------------------------------------------------------------------------------------------------------------------------------------------------------------------------------------------------------------------------------------------------------------------------------------------------------------------------------------------------------------------------------------------------------------------------------------------------------------------------------------------------------------------------------------------------------------------------------------------------------------------------------------------------------------------------------------------------------------------------------------------------------------------------------------------------------------------------------------------------------------------------------------------------------------------------------------------------------------------------------------------------------------------------------------------------------------------------------------------------------------------------------------------------------------------------------------------------------------------------------------------------------------------------------------------------------------------------------------------------------------------------------------------------------------------------------------------------------------------------------------------------------------------------------------------------------------------------------------------------------------------------------------------------------------------------------------------------------------------------------------------------------------------------------------------------------------------------------------------------------------------------------------------------------------------------------------------------------------------------------------------------------------------------------------------------------------------------------------------------------------------------------------------------------------------------------------------------------------------------------------------------------------------------------------------------------------------------------------------------------------------------------------------------------------------------------------------------------------------------------------------------------------------------------------------------------------------------------------------------------------------------------------------------------------------------------------------------------------------------------------------------------------------------------------------------------------------------------------------------------------------------------------------------------------------------------------------------------------------------------------------------------------------------------------------------------------------------------------------------------------------------------------------------------------------------------------------------------------------------------------------------------------------------------------------------------------------------------------------------------------------------------------------------------------------------------------------------------------------------------------------------------------------------------------------------------------------------------------------------------------------------------------------------------------------------------------------------------------------------------------------------------------------------------------------------------------------------------------------------------------------------------------------------------------------------------------------------------------------------------------------------------------------------------------------------------------------------------------------------------------------------------------------------------------------------------------------------------------------------------------------------------------------------------------------------------------------------------------------------------------------------------------------------------------------------------------------------------------------------------------------------------------------------------------------------------------------------------------------------------------------------------------------------------------------------------------------------------------------------------------------------------------------------------------------------------------------------------------------------------------------------------------------------------------------------------------------------------------------------------------------------------------------------------------------------------------------------------------------------------------------------------------------------------------------------------------------------------------------------------------------------------------------------------------------------------------------------------------------------------------------------------------------------------------------------------------------------------------------------------------------------------------------------------------------------------------------------------------------------------------------------------------------------------------------------------------------------------------------------------------------------------------------------------------------------------------------------------------------------------------------------------------------------------------------------------------------------------------------------------------------------------------------------------------------------------------------------------------------------------------------------------------------------------------------------------------------------------------------------------------------------------------------------------------------------------------------------------------------------------------------------------------------------------------------------------------------------------------------------------------------------------------------------------------------------------------------------------------------------------------------------------------------------------------------------------------------------------------------------------------------------------------------------------------------------------------------------------------------------------------------------------------------------------------------------------------------------------------------------------------------------------------------------------------------------------------------------------------------------------------------------------------------------------------------------------------------------------------------------------------------------------------------------------------------------------------------------------------------------------------------------------------------------------------------------------------------------------------------------------------------------------------------------------------------------------------------------------------------------------------------------------------------------------------------------------------------------------------------------------------------------------------------------------------------------------------------------------------------------------------------------------------------------------------------------------------------------------------------------------------------------------------------------------------------------------------------------------------------------------------------------------------------------------------------------------------------------------------------------------------------------------------------------------------------------------------------------------------------------------------------------------------------------------------------------------------------------------------------------------------------------------------------------------------------------------------------------------------------------------------------------------------------------------------------------------------------------------------------------------------------------------------------------------------------------------------------------------------------------------------------------------------------------------------------------------------------------------------------------------------------------------------------------------------------------------------------------------------------------------------------------------------------------------------------------------------------------------------------------------------------------------------------------------------------------------------------------------------------------------------------------------------------------------------------------------------------------------------------------------------------------------------------------------------------------------------------------------------------------------------------------------------------------------------------------------------------------------------------------------------------------------------------------------------------------------------------------------------------------------------------------------------------------------------------------------------------------------------------------------------------------------------------------------------
>_R_AAeliv_06_left_reverse
------------------------------------------------------------------------------------------------------------------------------------------------------------------------------------------------------------------------------------------------------------------------------------------------------------------------------------------------------------------------------------------------------------------------------------------------------------------------------------------------------------------------------------------------------------------------------------------------------------------------------------------------------------------------------------------------------------------------------------------------------------------------------------------------------------------------------------------------------------------------------------------------------------------------------------------------------------------------------------------------------------------------------------------------------------------------------------------------------------------------------------------------------------------------------------------------------------------------------------------------------------------------------------------------------------------------------------------------------------------------------------------------------------------------------------------------------------------------------------------------------------------------------------------------------------------------------------------------------------------------------------------------------------------------------------------------------------------------------------------------------------------------------------------------------------------------------------------------------------------------------------------------------------------------------------------------------------------------------------------------------------------------------------------------------------------------------------------------------------------------------------------------------------------------------------------------------------------------------------------------------------------------------------------------------------------------------------------------------------------------------------------------------------------------------------------------------------------------------------------------------------------------------------------------------------------------------------------------------------------------------------------------------------------------------------------------------------------------------------------------------------------------------------------------------------------------------------------------------------------------------------------------------------------------------------------------------------------------------------------------------------------------------------------------------------------------------------------------------------------------------------------------------------------------------------------------------------------------------------------------------------------------------------------------------------------------------------------------------------------------------------------------------------------------------------------------------------------------------------------------------------------------------------------------------------------------------------------------------------------------------------------------------------------------------------------------------------------------------------------------------------------------------------------------------------------------------------------------------------------------------------------------------------------------------------------------------------------------------------------------------------------------------------------------------------------------------------------------------------------------------------------------------------------------------------------------------------------------------------------------------------------------------------------------------------------------------------------------------------------------------------------------------------------------------------------------------------------------------------------------------------------------------------------------------------------------------------------------------------------------------------------------------------------------------------------------------------------------------------------------------------------------------------------------------------------------------------------------------------------------------------------------------------------------------------------------------------------------------------------------------------------------------------------------------------------------------------------------------------------------------------------------------------------------------------------------------------------------------------------------------------------------------------------------------------------------------------------------------------------------------------------------------------------------------------------------------------------------------------------------------------------------------------------------------------------------------------------------------------------------------------------------------------------------------------------------------------------------------------------------------------------------------------------------------------------------------------------------------------------------------------------------------------------------------------------------------------------------------------------------------------------------------------------------------------------------------------------------------------------------------------------------------------------------------------------------------------------------------------------------------------------------------------------------------------------------------------------------------------------------------------------------------------------------------------------------------------------------------------------------------------------------------------------------------------------------------------------------------------------------------------------------------------------------------------------------------------------------------------------------------------------------------------------------------------------------------------------------------------------------------------------------------------------------------------------------------------------------------------------------------------------------------------------------------------------------------------------------------------------------------------------------------------------------------------------------------------------------------------------------------------------------------------------------------------------------------------------------------------------------------------------------------------------------------------------------------------------------------------------------------------------------------------------------------------------------------------------------------------------------------------------------------------------------------------------------------------------------------------------------------------------------------------------------------------------------------------------------------------------------------------------------------------------------------------------------------------------------------------------------------------------------------------------------------------------------------------------------------------------------------------------------------------------------------------------------------------------------------------------------------------------------------------------------------------------------------------------------------------------------------------------------------------------------------------------------------------------------------------------------------------------------------------------------------------------------------------------------------------------------------------------------------------------------------------------------------------------------------------------------------------------------------------------------------------------------------------------------------------------------------------------------------------------------------------------------------------------------------------------------------------------------------------------------------------------------------------------------------------------------------------------------------------------------------------------------------------------------------------------------------------------------------------------------------------------------------------------------------------------------------------------------------------------------------------------------------------------------------------------------------------------------------------------------------------------------------------------------------------------------------------------------------------------------------------------------------------------------------------------------------------------------------------------------------------------------------------------------------------------------------------------------------------------------------------------------------------------------------------------------------------------------------------------------------------------------------------------------------------------------------------------------------------------------------------------------------------------------------------------------------------------------------------------------------------------------------------------------------------------------------------------------------------------------------------------------------------------------------------------------------------------------------------------------------------cattagctcgtctcaatcca--------------------------------------------------------------------------------------------------------------------------------------------------------------------------------------------------------------------------------------------------------------------------------------------------------------------------------------------------------------------------------------------------------------------------------------------------------------------------------------------------------------------------------------------------------------------------------------------------------------------------------------------------------------------------------------------------------------------------------------------------------------------------------------------------------------------------------------------------------------------------------------------------------------------------------------------------------------------------------------------------------------------------------------------------------------------------------------------------------------------------------------------------------------------------------------------------------------------------------------------------------------------------------------------------------------------------------------------------------------------------------------------------------------------------------------------------------------------------------------------------------------------------------------------------------------------------------------------------------------------------------------------------------------------------------------------------------------------------------------------------------------------------------------------------------------------------------------------------------------------------------------------------------------------------------------------------------------------------------------------------------------------------------------------------------------------------------------------------------------------------------------------------------------------------------------------------------------------------------------------------------------------------------------------------------------------------------------------------------------------------------------------------------------------------------------------------------------------------------------------------------------------------------------------------------------------------------------------------------------------------------------------------------------------------------------------------------------------------------------------------------------------------------------------------------------------------------------------------------------------------------------------------------------------------------------------------------------------------------------------------------------------------------------------------------------------------------------------------------------------------------------------------------------------------------------------------------------------------------------------------------------------------------------------------------------------------------------------------------------------------------------------------------------------------------------------------------------------------------------------------------------------------------------------------------------------------------------------------------------------------------------------------------------------------------------------------------------------------------------------------------------------------------------------------------------------------------------------------------------------------------------------------------------------------------------------------------------------------------------------------------------------------------------------------------------------------------------------------------------------------------------------------------------------------------------------------------------------------------------------------------------------------------------------------------------------------------------------------------------------------------------------------------------------------------------------------------------------------------------------------------------------------------------------------------------------------------------------------------------------------------------------------------------------------------------------------------------------------------------------------------------------------------------------------------------------------------------------------------------------------------------------------------------------------------------------------------------------------------------------------------------------------------------------------------------------------------------------------------------------------------------------------------------------------------------------------------------------------------------------------------------------------------------------------------------------------------------------------------------------------------------------------------------------------------------------------------------------------------------------------------------------------------------------------------------------------------------------------------------------------------------------------------------------------------------------------------------------------------------------------------------------------------------------------------------------------------------------------------------------------------------------------------------------------------------------------------------------------------------------------------------------------------------------------------------------------------------------------------------------------------------------------------------------------------------------------------------------------------------------------------------------------------------------------------------------------------------------------------------------------------------------------------------------------------------------------------------------------------------------------------------------------------------------------------------------------------------------------------------------------------------------------------------------------------------------------------------------------------------------------------------------------------------------------------------------------------------------------------------------------------------------------------------------------------------------------------------------------------------------------------------------------------------------------------------------------------------------------------------------------------------------------------------------------------------------------------------------------------------------------------------------------------------------------------------------------------------------------------------------------------------------------------------------------------------------------------------------------------------------------------------------------------------------------------------------------------------------------------------------------------------------------------------------------------------------------------------------------------------------------------------------------------------------------------------------------------------------------------------------------------------------------------------------------------------------------------------------------------------------------------------------------------------------------------------------------------------------------------------------------------------------------------------------------------------------------------------------------------------------------------------------------------------------------------------------------------------------------------------------------------------------------------------------------------------------------------------------------------------------------------------------------------------------------------------------------------------------------------------------------------------------------------------------------------------------------------------------------------------------------------------------------------------------------------------------------------------------------------------------------------------------------------------------------------------------------------------------------------------------------------------------------------------------------------------------------------------------------------------------------------------------------------------------------------------------------------------------------------------------------------------------------------------------------------------------------------------------------------------------------------------------------------------------------------------------------------------------------------------------------------------------------------------------------------------------------------------------------------------------------------------------------------------------------------------------------------------------------------------------------------------------------------------------------------------------------------------------------------------------------------------------------------------------------------------------------------------------------------------------------------------------------------------------------------------------------------------------------------------------------------------------------------------------------------------------------------------------------------------------------------------------------------------------------------------------------------------------------------------------------------------------------------------------------------------------------------------------------------------------------------------------------------------------------------------------------------------------------------------------------------------------------------------------------------------------------------------------------------------------------------------------------------------------------------------------------------------------------------------------------------------------------------------------------------------------------------------------------------------------------------------------------------------------------------------------------------------------------------------------------------------------------------------------------------------------------------------------------------------------
