# Supplementary material for: In and Outs of Chuviridae Endogenous Viral Elements: Origin of a Potentially New Retrovirus and Signature of Ancient and Ongoing Arms Race in Mosquito Genomes
Source: Front Genet. 2020 Oct 22;11:542437. doi: 10.3389/fgene.2020.542437 (PMC7642597; doi:10.3389/fgene.2020.542437)
Supplement: Supplementary file 1 [file Data_Sheet_1.ZIP › Supplementary_Material_Anakin_MS_v2/Supplementary_Material_12/AAlFosh_15_primers_Aalc636_15Lsequenced.fasta]

>AAlFosh_JXUM01S002813_123759_125183
atgaaatttcattatataagtgaagttccattcgatgcaagcaaactagacgtaaaactgagccggacaagcccaagaatgcaaagaatattcgaatgaaaaacgtggaaaacgatgattttccacatttggaaagattggacgtaaaactgagccggacaagcccaagaatgcaaagaatattcgaatgaaaaacgtggaaaacgatgattttccacatttggaaagattgtctaagcaattgtgcgctgattatatggaatcaacctagtaactaccatccgcctcctactcctttcatttgctgctgtaggtagtaagatggagccgcctggtatctcattagaattcaaagcggaaaatgccagaggtcgtattgccccacagtttgcgttttgcccccaacagttttcagcacccaaaacgtaacacttttttaaattgttaatttgattcggtaaaattgatatcacgcgtaccaaaagttggcgtctcttagtcaaataggtaaactataactttcaaaatgcaagacacccataaaatcatcttaatcttagctatagggccacgtttgcttagggggtgcatattaccccaccttcccctactattgacaatgatgctgttgcattcgcctcgtatcttctcttggtggcgaagataataatgaatctgggaatgatggcaacgtacattttgctaccgagaaactgatgaaaacagctcggtttgcagttctgcgcaggatgtattgtgatgaaaattgactgggatatgacgtttattatagacccgactcggttttttacttgtcaataagatcgattaaacgcaatgcaggagttttagaggtgttacgagatagttgtgcaatgttataagaaatatctctagtagggcttttatctaattcccgtccatctaaagcgccgaccaataacacagcgtaacaaaaaataacttttggtttgtctcaagagcaaacttatgtgtctctgacagattttgggccgctgaatccgaatccgggctcagatttgctccaacacgtcacattgtctcaagagcaaacttatgtgtctctgacagattttgggccgctgaatccgaatccgggctcagatttgctccaacacgtcacaattttgagctttacctcaatgtataggacaaaatatgcgattttgggcttttttgactgcaagcaattaagcatggaaatattttttttaagcaaccaaaagggtaattggtcaactaacatctaaattaacgactcatgcaaaaaaattcgttttaccaaatcgaatttgatagtttaaggcaatttatgttaggtacgatatttcccatacaagtcaccctccaaatgttgcatgcaagttctcatactaacataaaatgcttaaatctatcaaatttgattaggtaaaatgaaatatttttcataactcgttaatttagatgttaattgaccaattacccttttgattgcttaaaaaaaatatttccatgcttaatggcttgcagtcaaaaaagcccaaaatcacaaattttgccctataaattgaggtatagctcaaaattgtgacgtgttagagcaaatctgagcccggattcggattcaacggcccaaaatccttcggagacacataagtttgctcttgagacaaaaaaaatgttgcgctgtgtaatgattgaatttcttcttcctcgtggtttatccctcattgctacacatcgttctcctgcacaccgccggagatcttcttgacacgcatcactcgaaaatttcgaatgcttgcaaggcctcttcgagcatggtccatgtcagtcacacgtctgtcactggcgtcactgtaatatgtcgccttgaagttgatgaacaggtgatgcctgaggacctgatagtcacggattttttggaggatttgccaattgccgtacggtgaagatctattccgtagtaaaccggctgtctgaagtcggcttgacaacttcccacgaactcattcattttaggtgatgtacgacggaagatgatctggaatagcactttgtgggcgctattcaaaatggtaatcaccctgaaattcttaagaaaaaaaagggtcgtatttcttgtgcatggggcagatttcccgagcaaaattacataacaatcggataacatactgtgttatctgatatcaaaaataattacctaaatttgttctcattgtggctgaataagcaggcaacataacaaacatgataacaaccaagaatacccatgataccattaaaatatctcattatgtcatcatcaaaggcatcctgataacaacttcggtaaatctatccaatgttgcgttggatcttcctcgcgagcattcatttttgcatcttcgcgatccattattcacaagcattcgttttttcatttatgcttcgcgaagaacactctagcaagtcaatgggagcagtgaacgaggaagtaagttgatcatttgcgcagaccacatgcgacttccattcgttcatggtgctcactccttcaatcgtcctcttcgctgcgagtgcattctgacagtttcgttgctgctaatctggttgggaaagacctggcatcaggcattaaaattctacgcccaagattgctagaatcggcgataaaatggcaaaaatatgaccatttttatttagcaggtaccagggtaccatgttagctagaatgccgtgcagcgggtgccgttcacgaagctgctcgtgcgaatgttgaaaactcattttgttatcagaaagatatttgcaacggtcattgataacaaacttccgttgttgttgtcgacgatggtgcccccagtttgacaggcaatggtaacatgaactaccaagttgataacacaaaattgtaaaatgagttcttaagcgaacactagttatcagtttgttattgctcagttattggactttgctcgggttccccttttcttctcagatcctgacttgtaaccggttacaatttcatgaagtataaagctaaagctgtaattgaatgttacatgtataaatttcatgcaaacaatattttgccaagaacgaaaagtaaacgtccaatcgttaaatttttcatagggagaggatgcctcggtatttcttcgtgacactcatattgtgcacagaattccaaagctcatgaactgttctgtcagattatgaattggggaggtttcgggcactagtagacgatccgctcatttatttaacagattctccttacgtaccactacacaaatagatctattttttgaaacatgaaggtattccgtagaatttgatagttgattatcgtttgtactcgtatgttcaacatcacggctccggtccggagtggccagcattgtatgtttgacaaacctttccatccatctgaggacgatattgacttccgtactaatccattaacgaccctgagtccgggaaattgtatgtgtctcaaaatctacccgtgacattttctttcagtgatctttccagcaagaatttttaaaagaatctttgcaagattcgctttctagaaaaatctctgaagattgcggaagaaatcacaaaataaattattgaagcaataccaagagatattcctgctataccaaaggggaatcttaagtaaaattccagaaaaatccatatgaaacaaaaaaaaatgaacaaatacttctctcagaggatctcccagacgaatttctggaagaacacaagcagaaattcctggagaaattgcagaaaaatttactggaggaatcctaccacgggtttctgatgtgtttccaatagtgatttgtggagtgttcgtgaacgtcacataagtagaagtagtgcgccatctgtatgcgaacagcaactgcgagctgatgcatctccccttgttcatcgatgcgataaacgcccaaaaggagaaccttctggagacatcaatactaacgtcggcaccaccaacgcggttacataggtgtcgtaccttcttccatctagacgtgtgcgccgccgccggcactttttgtcccgagccgacgcctaccgaggtatcggcggcgcgtcatacgtcgctgtttgtcacgccgccgattttcagttttcgcgccggtgatcagtgatcgaacaaaattaagtttatttggagttgagataaaaaatctcacgatcactatcataagagcttgattacaataattgatttcacaactcttagagcacacattcacatctctccagaagtttcttcagagaatcttccagaaggattcagtgatgcctcctggagatccatctgggattcctccagaaaaatgttcaggtatgcctccccaaagatttttttttcagacgacctcttaggaagatgtagacaggagtaccatcaaaaattatttcaggggaattcagggatgcctactagagatacataagagattcatccagaagatccttcaggaattctcaaaggaggacctccggagattagtctgagattccctccatgaattccttcagaagttccttcaggaattcctacaggagtttctcttggatctagtccaggagtttcctcagaggagatccataagaaattcctggaatttgttcaagaatccctcctgaaatttcttcgagattcctcttggaattacttcgggatacctcaagaaaaatttgcagagattctttcagaagtctataaaggattgctccagaagttccttcggtgatctctccaagagctccaggggtctcccaaatagctccagaaggattcaggaatgtctctgttgggtagttggccttggacctccttcgatatccgcagagccggtggattagccaaccaccaacagaaatggggtgtttgaggggttgtactggggggctccgtatagttccatttttggagccctgcgccctcctgggtgtggaagaggccttcccgctttcttccaggcgtggaaacactaactcgcggttttggttaataaaacataaggaacaacactttatttaactagtatttacaacgtttgaacggcctgtagccgccgcccatggattctttcaggaggattgattaatgctccatcaattccatcaagaatcccgtgagatccatcagaggttcctccaggagtttcagagattcttgcagatgtttcttcagagattactgctgaatttcttcagggattcctacagcaatcattacataagttcagtcagagaatcttatacgaagatccaaggaactcagggattacccctgaagtttattcagcgattccaatataagagttccttccaagatttcttcagggtatccttaggggatttttcgagaagttcctttaggaattcttccagaagcccttccagggatcgctcctggggttctttcagattgtaaattgagattgagattttttcaggaagactcacggatgctttcaggagttacatcagagatttctccagaagctcattcaggaattcctacaggagttccttcagggaatcttgtggcagttccttcaataattcccttaggattataatcaggcatatttccaggatatttttgagggatgttcttgagggatctttcatggagtttctacaagggttcctcaaggatttctttctggaattctttagagaatacctcctgcaaatcgttccccctacccgggaagatccgctgaaaatccttcgaggattccgcttggaaaccctgtggatattaataccgaaattccttcgagcatttccctggaatccatacagtgatttctcctgtaatttattcgtggattcctcctagacttccttcagcggttcccctggactttcttcgaggattcctcctggctttttcctggaattctttcgaggaggaatggaagaagaatggaattcctccggagaatcttcccagattttctttcggggtttcctcctagacttccttcgaggattcatcctgaaattctttcggagattccttctaatattccgtcgagtttctttggtggttcctcttaaaattctttcggagatttcacctagactcttcatggaattcctccaaggatttcttctgcactttttttagggattccttatgtatttctttcggggattccttttagaattcactctggaatgtctctaggaattccttttaggattccttttggaattccttcgggttctccttctagacatccttcgtggatttctcctgaaatttcttcgggatttcctcctgtaatttctttgatgatttcttttagaatttcttcggagattcttcctggatttgctgcagtgattcctcatggaattccttcaggagtccttctggaattcctttgggattttcttttggaattgcatcagtgatttctcctacaattccttcagggattcctcctggaattctttcggagatttttcctggacttcctatggaaattcctcttgaatatccttcgagtattccgctgggaaatccttcggagattcctcccagaattcctgcaggggttccacctgggattcctgcagtgatttctcctttcatttcttcggggatttctccaagaattgctccaggaattctttcagaaatcccgtcggatattcctcagggatttctcctagacttccttcagggattcctcctggaatttctttagagatttcttctggaatttctttacattcctcctggaattaattcgaagattcctccttaaattccttcggggattcctcttggaattcctgcgggaacttctcctggaattatttcaggggtttctcatggaagtcctacgaggattcctcctggatatttctcgaaacactttgaggatttcttctcgaactccttcaaaaaaatctgggatttctcctggacttccttcatcaaattctcctaggatttttttggggattcctcttgatattctgtcgtggattcctcctggaattccttcggggcttcctcctggaattcctttggtgattcctcttgaatttctttccgagattcttcctttcagtcttttaaaaaatcctcatggaatcactcctcatggaattccttcgggatttccttcttgatttctcctagaattccttagggaatttctcctggtattcgaagattcttcttagaattccttcgagaatttcttcttaaatttctttggagattcccccactttctatggggactcgtcttagaattccttcggggtttcctgtttgaggaatccgcttgtaattctttcggagattcctcccggaattccttcagaggtgacctctgggattcctgcagagatttctcctgtaatttaattggggattctttctgtacttctttcgcggattcctcccaaaatttctttgggggattcctcctgatatttttttagggattactcctagaactcctttgaattttatcatggaattcctttggtgatttctcttcaattttttcgtcctaaaattcattcggggattcctgctggaatttctttggaagtcctcctagaattcctgcaagatttcttcctagaactccttcggtgaatattccgagaattatttcgagaatttctcctggaattctgtcggggttctctcttggaattccttcggggattcttcctagagtaatttcgaggattcctttaagaatgcattcggcggttttttttttgagaggttctttcttcgaggtttcctcctaaaattccttcggagatttctcctgatattttgtcgggtattccttctggatttccttcagggggtcgagtattccttctggatttccttcaggattccatcttgaaattcctatggtgattcttctgcgaattgcttcgcagattcttcctggaatttttcgggcatccctcacggaattccaccactttgaattccttctagaattcgtcttggaattcctccggggattcttcctagaattccttcggagtttcctgctggaatactttatgggattcctcctgaaattccttcaaagattcgtcacggaattctttcggaaattactcctagtattctctcagggatttctgctggaattccttcagagattccttctcgatatttttcgttgatttctccttgaaatcctctggagattccgtctcgaaattctttagaaattcccgctagaatttcgtcagggattcctcctgggattcttttggaaattccctcaaaaatttctacagaagttcatgcacgtattcttcatatattttttaaacattgcagaaggaatttatccaattgtcttcaatcagggatttctttagaaatttgtgcagatatttctaaaagagattcttgaaccgctacagattcctgcagaagtttcttcagggtttcatacagcagttcttgcagagattagtccagaattttcttcatggatttcttcagaatttctttcaggctcctcctaggattccttcttagattcttccctaaaattattcggggattccttagtgtaaatagtgtgactttattatcaagtttgatagcttctgtagattccaagaaaacaaagcaaaaagctgtagcataatcaatattttattgccctttatttgcaatggagtaatgcaatattcattacactaagaatagcggtaatgtctcaatattcctttccaattgttaatatgtgttatccctaacctcgaaacagccgcgagttcttcggctttccaaactaatattgtaacgaacgcgaatcaatcaatttgcatttcaaactcaagttgtcattttccttaagttatacagcgcaccgcatggcatattgttagttgcaatatgcgcatagttgataattctctgctacccaagacaattacgtcataaactaatcttctacgaaggaccaagaaagagacccataaattgtaatgaaaatagtgacgcaccgatagtggcggcgataacaaagtagagataataagaaagggacccaaaagataatgagtcaaatcaggtagaatgtattgtacattcattcatatatataaggcttagcattagtaataaagttagttctagaccaattagaatatgaaatggtgtcattatttcgtcgtcgatatcttctactggtatgtgtgttaatggacgagagtttaaaataaattctacttggatcagagcagatcttaaaattgctggtcgtggtaaacgactaccatactgcttcagcattttatatagcgataactttatgattttaataagcctctcccatactcgtaaaaagtttaactaaagttcttcaatgtaaggtaataattcgaaggtccataagacattgtggagcattttcgcatacttcagattatcagtatgtgagttcaacagaaataacaatacaggttttacaaaggaatgtaaaaagtttaactaaagttcttcaatgtaaggtaataattcgaaggtccataagacattgtggagcattttcgcatacttcagattatcagtatggatattcttac-atcgtcaaagagttcaattcagaagaatgtaca-aaggtacacgctttaggaattgtatcgctgactcatgacagacaaattaatgagctgaagttaaattccactacaaggggtgaaacgcttattgtaggtagcgtgactggaaattcatgcaacggaggcacatatagtacaccattctatacatggactggggcactagtttattatgagtacgagattgctctatacgactatattgcaaatattgaccttgaaaatgatcagatatatttgaaaaatggtttaatgtgttcgtattcaattggaacatgtctagattccgaagaaggttatttgacctggaatgtagacttgaatcagtcctgtgaaacaactgaatttgaagtaatttatgaaggacttgtcaataaaactacaagtttagagggtaatataaagcaaactcattcagtggtttacagcactatttcagaaaagcaagtattttcgatcaaaacacgagaagatactcgcatttgtggttacaacggatttactactgatcatcctagaattttaataattgaaacagagagtattagatctccatttacacgaaaagcaaacagtggaaaaaatttggatttgtttacttattttaattccaaaattactcttgtagaaagttatattggtcaatctttaaatgatatttacaatatggttatggctgaaatgtgtaagttagataaagttcttttagaaactaagcttacactggctaggcttaacccgaatgaattcgtcagcagcataatgaagagaaatggttacacagcagtagtcgctggcgaagttttgcacgttttggagtgtaaacctgtttacattacaccaagatttactgagcaatgttatcaagaaattcccgttttttacaataatgtgtcaatgtttttagctccagttacacgcgttttacaaacattaggaacagaaatagagtgtactcctctacttcctgccaaattcaaatttgggagcagatggtacaccacagatggaagattacgagaaaccactgcgccaagtaaactatcaactgatattgttaccagctggtcatacacgccattgccaaacttaatggagagtggggtttatgattccaacagtttggtcaaaatgaggaacatgatatatgaacaaggcgaaagacgtgtagcatcttctgtagtttataaaattttagctggacaaaatcctaatactcaaggctttagatttgatgctttattatctgagaaaataattgatggtgcaatacataagtactggaacaaagtgttgtcttggagcacatggttgggaaacactacgtcaacattcatcggtatttacctattcgctcgaggtttaaaatttattgttgatacaatcatacatagtcagatattatatgacatctatggtttcagttggaaactaatagcatcattctgggactcattaactaattttttgtcgcataaaaacattagaagggagacggtaaacaaaatggaaaataatagatgttcagaagagaatcaacaaccaaacaatgaaacagaagaaacagaaatgaacctgtatagaggaaatgtgtatccaaaattcaacacaaatgtctagtcctaagtaaaaagacaatattaatatcatttcatataataagtaataaatcgcttatcgacaattattattgtaaatctagtagatttacggggtccggaatgtaacgaacgcgaatcaatcaatttgcatttcaaactcaagttgtcattttccttaagttatacagcgcaccgcatggcatattgttagttgcaatatgcgcatagttgataattctctgctacccaagacaattacgtcataaactaatcttctacgaaggaccaagaaagagacccataaattgtaatgaaaatagtgacgcaccgatagtggcggcgataacaaagtagagataataagaaagggacccaaaagataatgagtcaaatcaggtagaatgtattgtacattcattcatatatataaggcttagcattagtaataaagttagttctagaccacagttctacagtgtatgttttctacatccgaaaaccgtaaagctccggtgtcacagattggaccgagtcttccagcaacaatgctactgaaccaagtgtgatttctagagctgttgtcaatgcggttttgatagaagataagctaaatattgcccatatttatgtgcaaagtttatgtgcacgtaagttaagtaaattcgaagaattaaaaacgttagtttctcatagcaagtttgatgtagcttgttttacagagatgtggttgagtagcaaaattaatgacagattgatcaatattgaaggctttaatttactgagaaatgatcgtaatagacatggtggaggaatttgtatttacataagaaaaggtctagcttaccggttgatcaagaaatcagttatttgggaaaatgatgtttccaccaaaactgaatatttaattttagaatttctaattggcaaagatcgtttactcctagctgtatattacaatcctccggaggttgactgctgtgatcttctgcgtagccattttgaagagtattctatgaaatattcatcctcttttttcataggtgatttcaacactgatccgtttgagcaaactagaagatcttcacgcttgaatgacttagtggcaagcatgtcttatactagaattaactcagaacctacatatgtttacagtacaggtagttcactgttgggcctttttttaacggttactcctgatgcagtgttaaaattcagttagatatctttgccaggcatttccaaacatgatttgttatttacttcactgaactttttcaataaacataatgagtccggttactggtaccgtgattacgttaactatgaccacgcctctcttttcgagtccttctttagaatcaaatggaatgattatttttgcgttcatgacccagatttgttgacaaatatctttaataatcatcttgctatgcttcacgatcaattctttccattgcgttttcgaaagtttcgtaagaacccttggttcaataatgacattgaaatagctatgataaacagagatctagcttatcgaaattggaaactttccaaaactcccgaaaacgagtcccgatacaaaagattgagaaattcagtaagtaatgatttccaatgcaaaaatagcacatgacagacaaaagttgaatcttgatctccctagcaaacaattgtggaataacgtaaaaacattctatacatggactggggcactagtttattatgagtacgagattgctctatacgactatattgcaaatattgaccttgaaaatgatcagatatatttgaaaaatggtttaatgtgttcgtattcaattggaacatgtctagattccgaagaaggttatttgacctggaatgtagacttgaatcagtcctgtgaaacaactgaatttgaagtaatttatgaaggacttgtcaataaaactacaagtttagagggtaatataaagcaaactcattcagtggtttacacccaagcaacacacttggacattaataagtttccgtaatttgtatgcaactatattgaaagttatgccatttaaaccaatcgtcttattaacgactaaattgcaaccaaaaaagcgcaagaggtggagccaatataaaacatccattcgaataaattgtgtgcataaatttgccgcaaataaggctgaccgagaacgtcaatttgtgtgccgttccagttttatcggtaagttacacattttagctccgtattctcaacgcgcctcagtctacctatcatttcgcgagtgaaaatttaggcatttgtggtaaaaattaactcgtcatattgctttggcggagtgcatttcagcagcttattgaatgcacccataaaatgctgaaaattaattttagaatatagaaagatactatttgctgaatcatgtctataggaatccgtattgacaaagtacaacaatgctgcacgtggtatacggaacagccaaactaccaaaaattggattcttttgacgcaatcctatagttcggcccaataagtcaacatttgagtgaatcgattaaactcacgcaaggtaaattgcgtttacctccaactacaaatatattcaagagtaggtaaattcaacccaagaccccctaactaatcaatttgttatactcatttaagggtaaaatcgacccaaaataaggtaattttaattttccgtgtaggacataaataaccaaaaaagcagacacttggacgtgtacttcccatttacgttgacaaaaggctgtccatttattacgcaccggaactttcacgtttttggtaaaaaaaaaatgcaaacccaatgtaaaatttttcgtgggaaactcctaatatttttgttcgttacgttagatttctcaaaaccccatatattcaaatcttcccagtggtaggtaccagtcgttcagtactgcgaaaatgaggcagaattttttttattgggtcaatattatacttccaatcagatttttttttctatttcaccactttaactttataaaatttggaatatgtcgataaatttatgaagaaaaggttacattttattggaacatgatttcgatatttttgaaacattttggttttttattgtgcattttatatttttcgtgatcacaaaaacattttgccgtacattttggaacttctatctctcctgtcaaaattgttcgttatgttctaaataagttccaggtgcaacatgtttataacaatcagaatcaatgttttggttgatttggtttgtaaacggttgtaactaagattcgatgaaacaatcagattatacttcagttacaaattggtttcgcaagttttaactgatgatgacgtttgttttcattttgctagttgttataaaactgttacacctcagtttggcattaacaacaggattttaataggttttaattttgtttgtttcatgaaaactcagttgcaacatgtttgcaactatgatcatttccattttagttgcaggtgctacttgggaatagctataggtaaaactatacaaaaaaagttgtccacatcctttaagggtttaaagaacttcacaacttcttcagaaattccgttgtgctttattcttcctgccaaattcaaatttgggagcagatggtacaccacagatggaagattacgagaaaccactgcgccaagtaaactatcaactgatattgttaccagctggtcatacacgccattgccaaacttaatggagagtggggtttatgattccaacagtttggtcaaaatgaggaacatgatatatgaacaaggcgaaagacgtgtagcatcttctgtagtttataaaattttagctggacaaaatcctaatactcaaggctttagatttgatgctttattatctgagaaaataattgatggtgcaatacataagtactggaacaaagtgttgtcttggagcacatggttgggaaacactacgtcaacattcatcggtatttacctattcgctcgaggtttaaaatttattgttgatacaatcatacatagtcagatattatatgacatctatggtttcagttggaaactaatagcatcattctgggactcattaactaatttttttgtcgcataaaaacattagaagggagacggtaaacaaaatggaaaataatagatgttcagaagagaatcaacaaccaaacaatgaaacagaagaaacagaaatgaacctgtatagaggaaatgtgtatccaaaattcaacacaaatgtctagtcctaagtaaaaagacaatattaatatcatttcatataataagtaataaatcgcttatcgacaattattattgtaaatctagtagatttacggggtccggaatgtaacgaacgcgaatcaatcaatttgcatttcaaactcaagttgtcattttccttaagttatacagcgcaccgcatggcatattgttagttgcaatatgcgcatagttgataattctctgctacccaagacaattacgtcataaactaatcttctacgaaggaccaagaaagagacccataaattgtaatgaaaatagtgacgcaccgatagtggcggcgataacaaagtagagataataagaaagggacccaaaagataatgagtcaaatcaggtagaatgtattgtacattcattcatatatataaggcttagcattagtaataaagttagttctagaccacagttctacagtgtatgttttctacatccgaaaaccgtaaagctccggtgtcacaaatatagtattaaggcagtattctttggagaatttcttggcttttcagtccgattctcttactccgacgtttcgatccgtatcggatctttttcaaggaatctgtatttattcggaacattacaattagtttcgttttacaagacactttacaaacaattaaccgagtttttggtcgttttttcgtcatgtagatttttcaatctttcaaccgtcattcgatgttctagtttcccgtccgttttcatccggaaaaccataacttaaatcactagggatcaggattcggacctctttcgctactgtatgtacagtagtgatttaagtttctaatttcattcttatttaattttaggagtttgaaatatattgaatgatagttaagtgatacaaagtattgtcgattaaagtaattctcgtgtgaagcaaatactccgacagtccaaggaactcccctggatctatccagagtgtatcagtttcctcttcgtaattgaccgttactacctcaaattccaaaacgatagaaccactgctctccactgatctaacatgaaggaatcccaaaagaaatttatggtggcatcttgaaaaaaaaaacaccaggatttttttggaaaactctctgtaagagtcccgtagttcctgatacaatctcagcagataatctacagcatagataaatctcacccctgacccctggagcatgatagaggtgcggaggaatgctaaagccgcgatagagctagccaaaacactgggagccaaagccgtagcccatcagcgctatccgactctcgagaaggaagtgaagcgctcatatgggatgagcaaaagagcgtgggcggactagccgaagaaggcaagaaagccgcaaaagtcggcgactcaaatgaaaactacatatatgttcaactgatcatattttctgtaaattttacaaggaatccgaatatgcaaaaatattggaggtttgccgtcgtattaacgagttagagtagaaaatctgatttaaaaaaaaagcgtcaaaacgttgtaacgtcacggcagaatgtgtcagtgagctatttgctctttgaaagaagcacgacaccagacaacggactagtatccaacgtccagtggcacagccgaaaacttttcctggcagcagcggccacgctccttaaaacgatgtgactaaatgcttggtgaccaaccacgaagccagttgctgtagcaatgtagttcaatgtggaaaaaattgttcaaatacgtacttccaaggatatatctttgtatacactaaaaatgataacaaatcataaactgcatgagcccaaaccactcggcctaaaagttaatttcctaaagatccgaaagcaatcctcttaaaatgtcattaaattctcagagcttccgcaactgtcgccatgtttcggtccataaacctttgacatttcggaaaattgccacgacaaaaacctatatcgccaagcgaatccaagcgagcaaatttccttgccatcccctcttttcaagcgcgctttccatcgttggagcacgtgtattattcagcacgactgtcacactacctacttggaaggcggaaaacccgtgccgcgtattatgatgaagaccgggaaaaaagggtagcctgcttctcatatctttttcattttacgttttttgcttggctgtgtaacgatcctcgttacatattttccaccgtggtacatacacgccagctccaactcagagacaacagctggttgcgactctggtattcctcagaagacgaccggatgtttcgaagcattttcgtgcacatcgtactctcgcactgctacggatacctacctgctattagcgtaaaaagttcaagctccaagtgaatgaaaacacacacaaaaagtttgttgggtgctgtttttttttcatctccggtgagaatccgctgctgtaagttaaattagaaaatctgaaccggaaaccattcacaccggcaggtgatgttccgtgcgagtgttgaaattttaataagatcaacccgccagtcgtcgttcgtgccgagctcacaccctagagcacccagattttggctgcaatcggaaagttttaaattggaatcaatctcgttgaaatgcttgtggtagagatgcttgagcactggctaacatttacatggtgattttggttattttcagcagatttgtttttgtcgaccgaaagcccagtcatatattacagtttgatagggtaagtgttgagggcctcaaggagctgcgatggcaactctccacgaggtgaatgtaaattacactcacctcgtggagagtcgctttcacagctctgtcacgactttgatatgcgtatgcgacacctactctatttaacaaacttttagacaaaaccacaaggcaaaagtcgtccatacaccaattcttgattgcacgcttctgagctgagaaaacatcaagtgagtgtaactctctacaagtgagtgttcccatccctggttaagaccaacttttaaatcaccaggtttaactcttcaggacgcgcgccgttgtaaaaagtacaacactaccaaaaaacctcgttcgttttatacagcgcgagtgcggtgcaatttcagctgcttggtggcgcgcgttctgaaaggttaacaaaacaccctatgatgaaaatgtgcagttcgagaaaatattcagcaatgcaatgaccggtgctactttagcggctgaaataataatcgtcagaataattccatacttaatctcgaatcatatcaggaacacgcgaatactcgtcgaataagtatttcagtaggcagcattttaacaagggaccacttaacatggcgcagtttattttgccgaatttgtgaactttccatcctcggtcacgctcaatcctattggcgcatctaggattttttcctagggggtgcctagggggtgccagtttcaatggctctcaggttgcttttgtttaaggaaataccgatccgacctcaatttcttaatattatgatatactgcgtcgcggaaaaatagaatttgtattttcagtttgaacttaagtacttaacaatcatcgcgacaacccctgttttgtggattaaaaacaatcaggtccattagaatacattttcgaagcaattattagacgtgcaaatctcggaaactaggcgctgtacaatactgtaggtgcagctgccaattgaagtcgctcacgtagtggacaatagagctgtaaattaggttaagcgattgagaataaaaaaaaaagctttcaagaacaattttaagaaatataaatacttaaaatttcaaaatcagaatacatatttgcatttttggtttggccacaaaattaatggctaaaatcatcgcgacaacccctgttttgtggattaaaaacaatcaggtccattagaatacattttcgaagcaattattagacgtgcaaatctcggaaactataaaatatccacaactttgcgtgtaacttgtattcatcgtgacatcctctttgttttattacataataacaacccttataaaaatagctttcaagaacaatttcaagaaatataaatacataaaatttcaaaatcagaatacatatttgcatttttggtttggccacaaaataaatggctaaaaagcgtttttttaattagttgaatattaccacgtggacacgaaaatacttttacagaaaaaatgtgagtatggttctcaaaactacaaaattcccactcgattatcctgagttccgtactgaatcatcaatccagttgaaacccggaatttggtgcgagtgaatttcgatttttctcatcggcatcctgatgttcctggttctttataattttttttttatcagaaattcctttaatgctttcggaaaattctttgagaatttcttcaaattcatttctttgtttttttttatagaatatttagaacatttcggcaatttattttgagaatgtatttggccagtttcctctggtaattcttatataaattctttgggcaactactttgaaatctctaatgtaattttgatggattctttccgacaatttctttgggatttttttcagtaagtttttcgtgaatttcatgggaatttttttgaccaggaccagttggggattttagattttccaattcagcaaatttcaatagcaatgaatataagtaaagttaaatcataaagaatttcaaaaataatcacaataaaattgcctaataaatccgcaaaataactgaaacagaaattgctgatataatttcagaggaatagccattgaaattaagcaaaaaaaatccaaagaatttgttgatgaaattctaatgaaacaaccgcagaaattaaaaaaaaaaaagaataataaccatgtcgaaggaatccttaaagaaatggtcatactactgtatagcgaatatggagtcgtaggttcgaatcccaccagaacgcgatttttttcgcaaactcatctctcaatttgtcaattagcaacattctgtgccttctaattaattacaagttttttcccgtacactcctatacgatttcaccagacatatctctagtaatacctaataggatttctctagaaattccaactttccccgaaattcgattaggaattcctctagagatttctactggaattcctttaagaagcccaagaagagttccaggattaatttctatagtaatccacaaataaaaactcgagaataa
>AalC636_15L
------------------------------------------------------------------------------------------------------------------------------------------------------------------------------------------------------------------------------------------------------------------------------------------------------------------------------------------------------------------------------------------------------------------------------------------------------------------------------------------------------------------------------------------------------------------------------------------------------------------------------------------------------------------------------------------------------------------------------------------------------------------------------------------------------------------------------------------------------------------------------------------------------------------------------------------------------------------------------------------------------------------------------------------------------------------------------------------------------------------------------------------------------------------------------------------------------------------------------------------------------------------------------------------------------------------------------------------------------------------------------------------------------------------------------------------------------------------------------------------------------------------------------------------------------------------------------------------------------------------------------------------------------------------------------------------------------------------------------------------------------------------------------------------------------------------------------------------------------------------------------------------------------------------------------------------------------------------------------------------------------------------------------------------------------------------------------------------------------------------------------------------------------------------------------------------------------------------------------------------------------------------------------------------------------------------------------------------------------------------------------------------------------------------------------------------------------------------------------------------------------------------------------------------------------------------------------------------------------------------------------------------------------------------------------------------------------------------------------------------------------------------------------------------------------------------------------------------------------------------------------------------------------------------------------------------------------------------------------------------------------------------------------------------------------------------------------------------------------------------------------------------------------------------------------------------------------------------------------------------------------------------------------------------------------------------------------------------------------------------------------------------------------------------------------------------------------------------------------------------------------------------------------------------------------------------------------------------------------------------------------------------------------------------------------------------------------------------------------------------------------------------------------------------------------------------------------------------------------------------------------------------------------------------------------------------------------------------------------------------------------------------------------------------------------------------------------------------------------------------------------------------------------------------------------------------------------------------------------------------------------------------------------------------------------------------------------------------------------------------------------------------------------------------------------------------------------------------------------------------------------------------------------------------------------------------------------------------------------------------------------------------------------------------------------------------------------------------------------------------------------------------------------------------------------------------------------------------------------------------------------------------------------------------------------------------------------------------------------------------------------------------------------------------------------------------------------------------------------------------------------------------------------------------------------------------------------------------------------------------------------------------------------------------------------------------------------------------------------------------------------------------------------------------------------------------------------------------------------------------------------------------------------------------------------------------------------------------------------------------------------------------------------------------------------------------------------------------------------------------------------------------------------------------------------------------------------------------------------------------------------------------------------------------------------------------------------------------------------------------------------------------------------------------------------------------------------------------------------------------------------------------------------------------------------------------------------------------------------------------------------------------------------------------------------------------------------------------------------------------------------------------------------------------------------------------------------------------------------------------------------------------------------------------------------------------------------------------------------------------------------------------------------------------------------------------------------------------------------------------------------------------------------------------------------------------------------------------------------------------------------------------------------------------------------------------------------------------------------------------------------------------------------------------------------------------------------------------------------------------------------------------------------------------------------------------------------------------------------------------------------------------------------------------------------------------------------------------------------------------------------------------------------------------------------------------------------------------------------------------------------------------------------------------------------------------------------------------------------------------------------------------------------------------------------------------------------------------------------------------------------------------------------------------------------------------------------------------------------------------------------------------------------------------------------------------------------------------------------------------------------------------------------------------------------------------------------------------------------------------------------------------------------------------------------------------------------------------------------------------------------------------------------------------------------------------------------------------------------------------------------------------------------------------------------------------------------------------------------------------------------------------------------------------------------------------------------------------------------------------------------------------------------------------------------------------------------------------------------------------------------------------------------------------------------------------------------------------------------------------------------------------------------------------------------------------------------------------------------------------------------------------------------------------------------------------------------------------------------------------------------------------------------------------------------------------------------------------------------------------------------------------------------------------------------------------------------------------------------------------------------------------------------------------------------------------------------------------------------------------------------------------------------------------------------------------------------------------------------------------------------------------------------------------------------------------------------------------------------------------------------------------------------------------------------------------------------------------------------------------------------------------------------------------------------------------------------------------------------------gnnattatcagtatggatattcttacnatcgtcaaagagttcaattcagaagaatgtacanaaggtacacgctttaggaattgtat-gctgactcatgacagacaaattaatgagctgaagttaaattccactacaaggggtgaaacgcttattgtaggtagcgtgactggaaattcatgcaacggaggcacatatagtacac-------------------------------------------------------------------------------------------------------------------------------------------------------------------------------------------------------------------------------------------------------------------------------------------------------------------------------------------------------------------------------------------------------------------------------------------------------------------------------------------------------------------------------------------------------------------------------------------------------------------------------------------------------------------------------------------------------------------------------------------------------------------------------------------------------------------------------------------------------------------------------------------------------------------------------------------------------------------------------------------------------------------------------------------------------------------------------------------------------------------------------------------------------------------------------------------------------------------------------------------------------------------------------------------------------------------------------------------------------------------------------------------------------------------------------------------------------------------------------------------------------------------------------------------------------------------------------------------------------------------------------------------------------------------------------------------------------------------------------------------------------------------------------------------------------------------------------------------------------------------------------------------------------------------------------------------------------------------------------------------------------------------------------------------------------------------------------------------------------------------------------------------------------------------------------------------------------------------------------------------------------------------------------------------------------------------------------------------------------------------------------------------------------------------------------------------------------------------------------------------------------------------------------------------------------------------------------------------------------------------------------------------------------------------------------------------------------------------------------------------------------------------------------------------------------------------------------------------------------------------------------------------------------------------------------------------------------------------------------------------------------------------------------------------------------------------------------------------------------------------------------------------------------------------------------------------------------------------------------------------------------------------------------cattctatacatggactggggcactagtttattatgagtacgagattgctctatacgactatattgcaaatattgaccttgaaaatgatcngatatatttgaaaaatggttnnaagtgttngtattcaattggaacatgtntagattccgaagaaggttatttgacctggaangtagactt--------------------------------------------------------------------------------------------------------------------------------------------------------------------------------------------------------------------------------------------------------------------------------------------------------------------------------------------------------------------------------------------------------------------------------------------------------------------------------------------------------------------------------------------------------------------------------------------------------------------------------------------------------------cccaacgaactnnnat---------------------------------------------------------------------------------------------------------------------------------------------------------------------------------------------------------------------------------------------------------------------------------------------------------------------------------------------------------------------------------------------------------------------------------------------------------------------------------------------------------------------------------------------------------------------------------------------------------------------------------------------------------------------------------------------------------------------------------------------------------------------------------------------------------------------------------------------------------------------------------------------------------------------------------------------------------------------------------------------------------------------------------------------------------------------------------------------------------------------------------------------------------------------------------------------------------------------------------------------------------------------------------------------------------------------------------------------------------------------------------------------------------------------------------------------------------------------------------------------------------------------------------------------------------------------------------------------------------------------------------------------------------------------------------------------------------------------------acaattagagggaaaaagca------------------------------------------------------------------------------------------------------------------------------------------------------------------------------------------------------------------------------------------------------------------------------------------------------------------------------------------------------------------------------------------------------------------------------------------------------------------------------------------------------------------------------------------------------------------------------------------------------------------------------------------------------------------------------------------------------------------------------------------------------------------------------------------------------------------------------------------------------------------------------------------------------------------------------------------------------------------------------------------------------------------------------------------------------------------------------------------------------------------------------------------------------------------------------------------------------------------------------------------------------------------------------------------------------------------------------------------------------------------------------------------------------------------------------------------------------------------------------------------------------------------------------------------------------------------------------------------------------------------------------------------------------------------------------------------------------------------------------------------------------------------------------------------------------------------aatcaactacgaaa---------------------------------------------------------------------------------------------------------------------------------------------------------------------------------------------------------------------------------------------------------------------------------------------------------------------------------------------------------------------------------------------------------------------------------------------------------------------------------------------------------------------------------------------------------------------------------------------------------------------------------------------------------------------------------------------------------------------------------------------------------------------------------------------------------------------------------------------------------------------------------------------------------------------------------------------------------------------------------------------------------------------------------------------------------------------------------------------------------------------------------------------------------------------------------------------------------------------------------------------------------------------------------------------------------------------------------------------------------------------------------------------------------------------------------------------------------------------------------------------------------------------------------------------------------------------------------------------------------------------------------------------------------------------------------------------------------------------------------------------------------------------------------------------------------------------------------------------------------------------------------------------------------------------------------------------------------------------------------------------------------------------------------------------------------------------------------------------------------------------------------------------------------------------------------------------------------------------------------------------------------------------------------------------------------------------------------------------------------------------------------------------------------------------------------------------------------------------------------------------------------------------------------------------------------------------------------------------------------------------------------------------------------------------------------------------------------------------------------------------------------------------------------------------------------------------------------------------------------------------------------------------------------------------------------------------------------------------------------------------------------------------------------------------------------------------------------------------------------------------------------------------------------------------------------------------------------------------------------------------------------------------------------------------------------------------------------------------------------------------------------------------------------------------------------------------------------------------------------------------------------------------------------------------------------------------------------------------------------------------------------------------------------------------------------
>AAlFosh_15_left_foward
-------------------------------------------------------------------------------------------------------------------------------------------------------------------------------------------------------------------------------------------------------------------------------------------------------------------------------------------------------------------------------------------------------------------------------------------------------------------------------------------------------------------------------------------------------------------------------------------------------------------------------------------------------------------------------------------------------------------------------------------------------------------------------------------------------------------------------------------------------------------------------------------------------------------------------------------------------------------------------------------------------------------------------------------------------------------------------------------------------------------------------------------------------------------------------------------------------------------------------------------------------------------------------------------------------------------------------------------------------------------------------------------------------------------------------------------------------------------------------------------------------------------------------------------------------------------------------------------------------------------------------------------------------------------------------------------------------------------------------------------------------------------------------------------------------------------------------------------------------------------------------------------------------------------------------------------------------------------------------------------------------------------------------------------------------------------------------------------------------------------------------------------------------------------------------------------------------------------------------------------------------------------------------------------------------------------------------------------------------------------------------------------------------------------------------------------------------------------------------------------------------------------------------------------------------------------------------------------------------------------------------------------------------------------------------------------------------------------------------------------------------------------------------------------------------------------------------------------------------------------------------------------------------------------------------------------------------------------------------------------------------------------------------------------------------------------------------------------------------------------------------------------------------------------------------------------------------------------------------------------------------------------------------------------------------------------------------------------------------------------------------------------------------------------------------------------------------------------------------------------------------------------------------------------------------------------------------------------------------------------------------------------------------------------------------------------------------------------------------------------------------------------------------------------------------------------------------------------------------------------------------------------------------------------------------------------------------------------------------------------------------------------------------------------------------------------------------------------------------------------------------------------------------------------------------------------------------------------------------------------------------------------------------------------------------------------------------------------------------------------------------------------------------------------------------------------------------------------------------------------------------------------------------------------------------------------------------------------------------------------------------------------------------------------------------------------------------------------------------------------------------------------------------------------------------------------------------------------------------------------------------------------------------------------------------------------------------------------------------------------------------------------------------------------------------------------------------------------------------------------------------------------------------------------------------------------------------------------------------------------------------------------------------------------------------------------------------------------------------------------------------------------------------------------------------------------------------------------------------------------------------------------------------------------------------------------------------------------------------------------------------------------------------------------------------------------------------------------------------------------------------------------------------------------------------------------------------------------------------------------------------------------------------------------------------------------------------------------------------------------------------------------------------------------------------------------------------------------------------------------------------------------------------------------------------------------------------------------------------------------------------------------------------------------------------------------------------------------------------------------------------------------------------------------------------------------------------------------------------------------------------------------------------------------------------------------------------------------------------------------------------------------------------------------------------------------------------------------------------------------------------------------------------------------------------------------------------------------------------------------------------------------------------------------------------------------------------------------------------------------------------------------------------------------------------------------------------------------------------------------------------------------------------------------------------------------------------------------------------------------------------------------------------------------------------------------------------------------------------------------------------------------------------------------------------------------------------------------------------------------------------------------------------------------------------------------------------------------------------------------------------------------------------------------------------------------------------------------------------------------------------------------------------------------------------------------------------------------------------------------------------------------------------------------------------------------------------------------------------------------------------------------------------------------------------------------------------------------------------------------------------------------------------------------------------------------------------------------------------------------------------------------------------------------------------------------------------------------------------------------------------------------------------------------------------------------------------------------------------------------------------------------------------------------------------------------------------------------------------------------------------------------------------------------------------------------------------------------------------------------------------------------------------------------------------------------------------------------------------------------------------------------------------------------------------------------------------------------------------------------------------------------------------------------------------------------------------------------------------------------------------------------------------------------------------------------------------------------------------------------------------------------------------------------------------------------------------------------------------------------------------------------------------------------------------------------------------------------------------------------------------------------------------------------------------------------------------------------------------------------------------------------------------------------------------------------------------------------------------------------------------------------------------------------------------------------------------------------------tcagtatgtgagttcaacag--------------------------------------------------------------------------------------------------------------------------------------------------------------------------------------------------------------------------------------------------------------------------------------------------------------------------------------------------------------------------------------------------------------------------------------------------------------------------------------------------------------------------------------------------------------------------------------------------------------------------------------------------------------------------------------------------------------------------------------------------------------------------------------------------------------------------------------------------------------------------------------------------------------------------------------------------------------------------------------------------------------------------------------------------------------------------------------------------------------------------------------------------------------------------------------------------------------------------------------------------------------------------------------------------------------------------------------------------------------------------------------------------------------------------------------------------------------------------------------------------------------------------------------------------------------------------------------------------------------------------------------------------------------------------------------------------------------------------------------------------------------------------------------------------------------------------------------------------------------------------------------------------------------------------------------------------------------------------------------------------------------------------------------------------------------------------------------------------------------------------------------------------------------------------------------------------------------------------------------------------------------------------------------------------------------------------------------------------------------------------------------------------------------------------------------------------------------------------------------------------------------------------------------------------------------------------------------------------------------------------------------------------------------------------------------------------------------------------------------------------------------------------------------------------------------------------------------------------------------------------------------------------------------------------------------------------------------------------------------------------------------------------------------------------------------------------------------------------------------------------------------------------------------------------------------------------------------------------------------------------------------------------------------------------------------------------------------------------------------------------------------------------------------------------------------------------------------------------------------------------------------------------------------------------------------------------------------------------------------------------------------------------------------------------------------------------------------------------------------------------------------------------------------------------------------------------------------------------------------------------------------------------------------------------------------------------------------------------------------------------------------------------------------------------------------------------------------------------------------------------------------------------------------------------------------------------------------------------------------------------------------------------------------------------------------------------------------------------------------------------------------------------------------------------------------------------------------------------------------------------------------------------------------------------------------------------------------------------------------------------------------------------------------------------------------------------------------------------------------------------------------------------------------------------------------------------------------------------------------------------------------------------------------------------------------------------------------------------------------------------------------------------------------------------------------------------------------------------------------------------------------------------------------------------------------------------------------------------------------------------------------------------------------------------------------------------------------------------------------------------------------------------------------------------------------------------------------------------------------------------------------------------------------------------------------------------------------------------------------------------------------------------------------------------------------------------------------------------------------------------------------------------------------------------------------------------------------------------------------------------------------------------------------------------------------------------------------------------------------------------------------------------------------------------------------------------------------------------------------------------------------------------------------------------------------------------------------------------------------------------------------------------------------------------------------------------------------------------------------------------------------------------------------------------------------------------------------------------------------------------------------------------------------------------------------------------------------------------------------------------------------------------------------------------------------------------------------------------------------------------------------------------------------------------------------------------------------------------------------------------------------------------------------------------------------------------------------------------------------------------------------------------------------------------------------------------------------------------------------------------------------------------------------------------------------------------------------------------------------------------------------------------------------------------------------------------------------------------------------------------------------------------------------------------------------------------------------------------------------------------------------------------------------------------------------------------------------------------------------------------------------------------------------------------------------------------------------------------------------------------------------------------------------------------------------------------------------------------------------------------------------------------------------------------------------------------------------------------------------------------------------------------------------------------------------------------------------------------------------------------------------------------------------------------------------------------------------------------------------------------------------------------------------------------------------------------------------------------------------------------------------------------------------------------------------------------------------------------------------------------------------------------------------------------------------------------------------------------------------------------------------------------------------------------------------------------------------------------------------------------------------------------------------------------------------------------------------------------------------------------------------------------------------------------------------------------------------------------------------------------------------------------------------------------------------------------------------------------------------------------------------------------------------------------------------------------------------------------------------------------------------------------------------------------------------------------------------------------------------------------------------------------------------------------------------------------------------------------------------------------------------------------------------------------------------------------------------------------------------------------------------------------------------------------------------------------------------------------------------------------------------------------------------------------------------------------------------------------------------------------------------------------------------------------------------------------------------------------------------------------------------------------------------------------------------------------------------------------------------------------------------------------------------------------------------------------------------------------------------------------------------------------------------------------------------------------------------------------------------------------------------------------------------------------------------------------------------------------------------------------------------------------------------------------------------------------------------------------------------------------------------------------------------------------------------------------------------------------------------------------------------------------------------------------------------------------------------------------------------------------------------------------------------------------------------------------------------------------------------------------------------------------------------------------------------------------------------------------------------------------------------------------------------------------------------------------------------------------------------------------------------------------------------------------------------------------------------------------------------------------------------------------------------------------------------------------------------------------------------------------------------------------------------------------------------------------------------------------------------------------------------------------------------------------------------------------------------------------------------------
>AAlFosh_15_left_reverse
-------------------------------------------------------------------------------------------------------------------------------------------------------------------------------------------------------------------------------------------------------------------------------------------------------------------------------------------------------------------------------------------------------------------------------------------------------------------------------------------------------------------------------------------------------------------------------------------------------------------------------------------------------------------------------------------------------------------------------------------------------------------------------------------------------------------------------------------------------------------------------------------------------------------------------------------------------------------------------------------------------------------------------------------------------------------------------------------------------------------------------------------------------------------------------------------------------------------------------------------------------------------------------------------------------------------------------------------------------------------------------------------------------------------------------------------------------------------------------------------------------------------------------------------------------------------------------------------------------------------------------------------------------------------------------------------------------------------------------------------------------------------------------------------------------------------------------------------------------------------------------------------------------------------------------------------------------------------------------------------------------------------------------------------------------------------------------------------------------------------------------------------------------------------------------------------------------------------------------------------------------------------------------------------------------------------------------------------------------------------------------------------------------------------------------------------------------------------------------------------------------------------------------------------------------------------------------------------------------------------------------------------------------------------------------------------------------------------------------------------------------------------------------------------------------------------------------------------------------------------------------------------------------------------------------------------------------------------------------------------------------------------------------------------------------------------------------------------------------------------------------------------------------------------------------------------------------------------------------------------------------------------------------------------------------------------------------------------------------------------------------------------------------------------------------------------------------------------------------------------------------------------------------------------------------------------------------------------------------------------------------------------------------------------------------------------------------------------------------------------------------------------------------------------------------------------------------------------------------------------------------------------------------------------------------------------------------------------------------------------------------------------------------------------------------------------------------------------------------------------------------------------------------------------------------------------------------------------------------------------------------------------------------------------------------------------------------------------------------------------------------------------------------------------------------------------------------------------------------------------------------------------------------------------------------------------------------------------------------------------------------------------------------------------------------------------------------------------------------------------------------------------------------------------------------------------------------------------------------------------------------------------------------------------------------------------------------------------------------------------------------------------------------------------------------------------------------------------------------------------------------------------------------------------------------------------------------------------------------------------------------------------------------------------------------------------------------------------------------------------------------------------------------------------------------------------------------------------------------------------------------------------------------------------------------------------------------------------------------------------------------------------------------------------------------------------------------------------------------------------------------------------------------------------------------------------------------------------------------------------------------------------------------------------------------------------------------------------------------------------------------------------------------------------------------------------------------------------------------------------------------------------------------------------------------------------------------------------------------------------------------------------------------------------------------------------------------------------------------------------------------------------------------------------------------------------------------------------------------------------------------------------------------------------------------------------------------------------------------------------------------------------------------------------------------------------------------------------------------------------------------------------------------------------------------------------------------------------------------------------------------------------------------------------------------------------------------------------------------------------------------------------------------------------------------------------------------------------------------------------------------------------------------------------------------------------------------------------------------------------------------------------------------------------------------------------------------------------------------------------------------------------------------------------------------------------------------------------------------------------------------------------------------------------------------------------------------------------------------------------------------------------------------------------------------------------------------------------------------------------------------------------------------------------------------------------------------------------------------------------------------------------------------------------------------------------------------------------------------------------------------------------------------------------------------------------------------------------------------------------------------------------------------------------------------------------------------------------------------------------------------------------------------------------------------------------------------------------------------------------------------------------------------------------------------------------------------------------------------------------------------------------------------------------------------------------------------------------------------------------------------------------------------------------------------------------------------------------------------------------------------------------------------------------------------------------------------------------------------------------------------------------------------------------------------------------------------------------------------------------------------------------------------------------------------------------------------------------------------------------------------------------------------------------------------------------------------------------------------------------------------------------------------------------------------------------------------------------------------------------------------------------------------------------------------------------------------------------------------------------------------------------------------------------------------------------------------------------------------------------------------------------------------------------------------------------------------------------------------------------------------------------------------------------------------------------------------------------------------------------------------------------------------------------------------------------------------------------------------------------------------------------------------------------------------------------------------------------------------------------------------------------------------------------------------------------------------------------------------------------------------------------------------------------------------------------------------------------------------------------------------------------------------------------------------------------------------------------------------------------------------------------------------------------tactcgcatttgtggttaca--------------------------------------------------------------------------------------------------------------------------------------------------------------------------------------------------------------------------------------------------------------------------------------------------------------------------------------------------------------------------------------------------------------------------------------------------------------------------------------------------------------------------------------------------------------------------------------------------------------------------------------------------------------------------------------------------------------------------------------------------------------------------------------------------------------------------------------------------------------------------------------------------------------------------------------------------------------------------------------------------------------------------------------------------------------------------------------------------------------------------------------------------------------------------------------------------------------------------------------------------------------------------------------------------------------------------------------------------------------------------------------------------------------------------------------------------------------------------------------------------------------------------------------------------------------------------------------------------------------------------------------------------------------------------------------------------------------------------------------------------------------------------------------------------------------------------------------------------------------------------------------------------------------------------------------------------------------------------------------------------------------------------------------------------------------------------------------------------------------------------------------------------------------------------------------------------------------------------------------------------------------------------------------------------------------------------------------------------------------------------------------------------------------------------------------------------------------------------------------------------------------------------------------------------------------------------------------------------------------------------------------------------------------------------------------------------------------------------------------------------------------------------------------------------------------------------------------------------------------------------------------------------------------------------------------------------------------------------------------------------------------------------------------------------------------------------------------------------------------------------------------------------------------------------------------------------------------------------------------------------------------------------------------------------------------------------------------------------------------------------------------------------------------------------------------------------------------------------------------------------------------------------------------------------------------------------------------------------------------------------------------------------------------------------------------------------------------------------------------------------------------------------------------------------------------------------------------------------------------------------------------------------------------------------------------------------------------------------------------------------------------------------------------------------------------------------------------------------------------------------------------------------------------------------------------------------------------------------------------------------------------------------------------------------------------------------------------------------------------------------------------------------------------------------------------------------------------------------------------------------------------------------------------------------------------------------------------------------------------------------------------------------------------------------------------------------------------------------------------------------------------------------------------------------------------------------------------------------------------------------------------------------------------------------------------------------------------------------------------------------------------------------------------------------------------------------------------------------------------------------------------------------------------------------------------------------------------------------------------------------------------------------------------------------------------------------------------------------------------------------------------------------------------------------------------------------------------------------------------------------------------------------------------------------------------------------------------------------------------------------------------------------------------------------------------------------------------------------------------------------------------------------------------------------------------------------------------------------------------------------------------------------------------------------------------------------------------------------------------------------------------------------------------------------------------------------------------------------------------------------------------------------------------------------------------------------------------------------------------------------------------------------------------------------------------------------------------------------------------------------------------------------------------------------------------------------------------------------------------------------------------------------------------------------------------------------------------------------------------------------------------------------------------------------------------------------------------------------------------------------------------------------------------------------------------------------------------------------------------------------------------------------------------------------------------------------------------------------------------------------------------------------------------------------------------------------------------------------------------------------------------------------------------------------------------------------------------------------------------------------------------------------------------------------------------------------------------------------------------------------------------------------------------------------------------------------------------------------------------------------------------------------------------------------------------------------------------------------------------------------------------------------------------------------------------------------------------------------------------------------------------------------------------------------------------------------------------------------------------------------------------------------------------------------------------------------------------------------------------------------------------------------------------------------------------------------------------------------------------------------------------------------------------------------------------------------------------------------------------------------------------------------------------------------------------------------------------------------------------------------------------------------------------------------------------------------------------------------------------------------------------------------------------------------------------------------------------------------------------------------------------------------------------------------------------------------------------------------------------------------------------------------------------------------------------------------------------------------------------------------------------------------------------------------------------------------------------------------------------------------------------------------------------------------------------------------------------------------------------------------------------------------------------------------------------------------------------------------------------------------------------------------------------------------------------------------------------------------------------------------------------------------------------------------------------------------------------------------------------------------------------------------------------------------------------------------------------------------------------------------------------------------------------------------------------------------------------------------------------------------------------------------------------------------------------------------------------------------------------------------------------------------------------------------------------------------------------------------------------------------------------------------------------------------------------------------------------------------------------------------------------------------------------------------------------------------------------------------------------------------------------------------------------------------------------------------------------------------------------------------------------------------------------------------------------------------------------------------------------------------------------------------------------------------------------------------------------------------------------------------------------------------------------------------------------------------------------------------------------------------------------------------------------------------------------------------------------------------------------------------------------------------------------------------------------------------------------------------------------------------------------------------------------------------
>AAlFosh_15_right_foward
------------------------------------------------------------------------------------------------------------------------------------------------------------------------------------------------------------------------------------------------------------------------------------------------------------------------------------------------------------------------------------------------------------------------------------------------------------------------------------------------------------------------------------------------------------------------------------------------------------------------------------------------------------------------------------------------------------------------------------------------------------------------------------------------------------------------------------------------------------------------------------------------------------------------------------------------------------------------------------------------------------------------------------------------------------------------------------------------------------------------------------------------------------------------------------------------------------------------------------------------------------------------------------------------------------------------------------------------------------------------------------------------------------------------------------------------------------------------------------------------------------------------------------------------------------------------------------------------------------------------------------------------------------------------------------------------------------------------------------------------------------------------------------------------------------------------------------------------------------------------------------------------------------------------------------------------------------------------------------------------------------------------------------------------------------------------------------------------------------------------------------------------------------------------------------------------------------------------------------------------------------------------------------------------------------------------------------------------------------------------------------------------------------------------------------------------------------------------------------------------------------------------------------------------------------------------------------------------------------------------------------------------------------------------------------------------------------------------------------------------------------------------------------------------------------------------------------------------------------------------------------------------------------------------------------------------------------------------------------------------------------------------------------------------------------------------------------------------------------------------------------------------------------------------------------------------------------------------------------------------------------------------------------------------------------------------------------------------------------------------------------------------------------------------------------------------------------------------------------------------------------------------------------------------------------------------------------------------------------------------------------------------------------------------------------------------------------------------------------------------------------------------------------------------------------------------------------------------------------------------------------------------------------------------------------------------------------------------------------------------------------------------------------------------------------------------------------------------------------------------------------------------------------------------------------------------------------------------------------------------------------------------------------------------------------------------------------------------------------------------------------------------------------------------------------------------------------------------------------------------------------------------------------------------------------------------------------------------------------------------------------------------------------------------------------------------------------------------------------------------------------------------------------------------------------------------------------------------------------------------------------------------------------------------------------------------------------------------------------------------------------------------------------------------------------------------------------------------------------------------------------------------------------------------------------------------------------------------------------------------------------------------------------------------------------------------------------------------------------------------------------------------------------------------------------------------------------------------------------------------------------------------------------------------------------------------------------------------------------------------------------------------------------------------------------------------------------------------------------------------------------------------------------------------------------------------------------------------------------------------------------------------------------------------------------------------------------------------------------------------------------------------------------------------------------------------------------------------------------------------------------------------------------------------------------------------------------------------------------------------------------------------------------------------------------------------------------------------------------------------------------------------------------------------------------------------------------------------------------------------------------------------------------------------------------------------------------------------------------------------------------------------------------------------------------------------------------------------------------------------------------------------------------------------------------------------------------------------------------------------------------------------------------------------------------------------------------------------------------------------------------------------------------------------------------------------------------------------------------------------------------------------------------------------------------------------------------------------------------------------------------------------------------------------------------------------------------------------------------------------------------------------------------------------------------------------------------------------------------------------------------------------------------------------------------------------------------------------------------------------------------------------------------------------------------------------------------------------------------------------------------------------------------------------------------------------------------------------------------------------------------------------------------------------------------------------------------------------------------------------------------------------------------------------------------------------------------------------------------------------------------------------------------------------------------------------------------------------------------------------------------------------------------------------------------------------------------------------------------------------------------------------------------------------------------------------------------------------------------------------------------------------------------------------------------------------------------------------------------------------------------------------------------------------------------------------------------------------------------------------------------------------------------------------------------------------------------------------------------------------------------------------------------------------------------------------------------------------------------------------------------------------------------------------------------------------------------------------------------------------------------------------------------------------------------------------------------------------------------------------------------------------------------------------------------------------------------------------------------------------------------------------------------------------------------------------------------------------------------------------------------------------------------------------------------------------------------------------------------------------------------------------------------------------------------------------------------------------------------------------------------------------------------------------------------------------------------------------------------------------------------------------------------------------------------------------------------------------------------------------------------------------------------------------------------------------------------------------------------------------------------------------------------------------------------------------------------------------------------------------------------------------------------------------------------------------------------------------------------------------------------------------------------------------------------------------------------------------------------------------------------------------------------------------------------------------------------------------------------------------------------------------------------------------------------------------------------------------------------------------------------------------------------------------------------------------------------------------------------------------------------------------------------------------------------------------------------------------------------------------------------------------------------------------------------------------------------------------------------------------------------------------------------------------------------------------------------------------------------------------------------------------------------------------------------------------------------------------------------------------------------------------------------------------------------------------------------------------------------------------------------------------------------------------------------------------------------------acattagaagggagacggta---------------------------------------------------------------------------------------------------------------------------------------------------------------------------------------------------------------------------------------------------------------------------------------------------------------------------------------------------------------------------------------------------------------------------------------------------------------------------------------------------------------------------------------------------------------------------------------------------------------------------------------------------------------------------------------------------------------------------------------------------------------------------------------------------------------------------------------------------------------------------------------------------------------------------------------------------------------------------------------------------------------------------------------------------------------------------------------------------------------------------------------------------------------------------------------------------------------------------------------------------------------------------------------------------------------------------------------------------------------------------------------------------------------------------------------------------------------------------------------------------------------------------------------------------------------------------------------------------------------------------------------------------------------------------------------------------------------------------------------------------------------------------------------------------------------------------------------------------------------------------------------------------------------------------------------------------------------------------------------------------------------------------------------------------------------------------------------------------------------------------------------------------------------------------------------------------------------------------------------------------------------------------------------------------------------------------------------------------------------------------------------------------------------------------------------------------------------------------------------------------------------------------------------------------------------------------------------------------------------------------------------------------------------------------------------------------------------------------------------------------------------------------------------------------------------------------------------------------------------------------------------------------------------------------------------------------------------------------------------------------------------------------------------------------------------------------------------------------------------------------------------------------------------------------------------------------------------------------------------------------------------------------------------------------------------------------------------------------------------------------------------------------------------------------------------------------------------------------------------------------------------------------------------------------------------------------------------------------------------------------------------------------------------------------------------------------------------------------------------------------------------------------------------------------------------------------------------------------------------------------------------------------------------------------------------------------------------------------------------------------------------------------------------------------------------------------------------------------------------------------------------------------------------------------------------------------------------------------------------------------------------------------------------------------------------------------------------------------------------------------------------------------------------------------------------------------------------------------------------------------------------------------------------------------------------------------------------------------------------------------------------------------------------------------------------------------------------------------------------------------------------------------------------------------------------------------------------------------------------------------------------------------------------------------------------------------------------------------------------------------------------------------------------------------------------------------------------------------------------------------------------------------------------------------------------------------------------------------------------------------------------------------------------------------------------------------------------------------------------------------------------------------------------------------------------------------------------------------------------------------------------------------------------------------------------------------------------------------------------------------------------------------------------------------------------------------------------------------------------------------------------------------------------------------------------------------------------------------------------------------------------------------------------------------------------------------------------------------------------------------------------------------------------------------------------------------------------------------------------------------------------------------------------------------------------------------------------------------------------------------------------------------------------------------------------------------------------------------------------------------------------------------------------------------------------------------------------------------------------------------------------------------------------------------------------------------------------------------------------------------------------------------------------------------------------------------------------------------------------------------------------------------------------------------------------------------------------------------------------------------------------------------------------------------------------------------------------------------------------------------------------------------------------------------------------------------------------------------------------------------------------------------------------------------------------------------------------------------------------------------------------------------------------------------------------------------------------------------------------------------------------------------------------------------------------------------------------------------------------------------------------------------------------------------------------------------------------------------------------------------------------------------------------------------------------------------------------------------------------------------------------------------------------------------------------------------------------------------------------------------------------------------------------------------------------------------------------------------------------------------------------------------------------------------------------------------------------------------------------------------------------------------------------------------------------------------------------------------------------------------------------------------------------------------------------------------------------------------------------------------------------------------------------------------------------------------------------------------------------------------------------------------------------------------------------------------------------------------------------------------------------------------------------------------------------------------------------------------------------------------------------------------------------------------------------------------------------------------------------------------------------------------------------------------------------------------------------------------------------------------------------------------------------------------------------------------------------------------------------------------------------------------------------------------------------------------------------------------------------------------------------------------------------------------------------------------------------------------------------------------------------------------------------------------------------------------------------------------------------------------------------------------------------------------------------------------------------------------------------------------------------------------------------------------------------------------------------------------------------------------------------------------------------------------------------------------------------------------------------------------------------------------------------------------------------------------------------------------------------------------
>AAlFosh_15_right_reverse
-------------------------------------------------------------------------------------------------------------------------------------------------------------------------------------------------------------------------------------------------------------------------------------------------------------------------------------------------------------------------------------------------------------------------------------------------------------------------------------------------------------------------------------------------------------------------------------------------------------------------------------------------------------------------------------------------------------------------------------------------------------------------------------------------------------------------------------------------------------------------------------------------------------------------------------------------------------------------------------------------------------------------------------------------------------------------------------------------------------------------------------------------------------------------------------------------------------------------------------------------------------------------------------------------------------------------------------------------------------------------------------------------------------------------------------------------------------------------------------------------------------------------------------------------------------------------------------------------------------------------------------------------------------------------------------------------------------------------------------------------------------------------------------------------------------------------------------------------------------------------------------------------------------------------------------------------------------------------------------------------------------------------------------------------------------------------------------------------------------------------------------------------------------------------------------------------------------------------------------------------------------------------------------------------------------------------------------------------------------------------------------------------------------------------------------------------------------------------------------------------------------------------------------------------------------------------------------------------------------------------------------------------------------------------------------------------------------------------------------------------------------------------------------------------------------------------------------------------------------------------------------------------------------------------------------------------------------------------------------------------------------------------------------------------------------------------------------------------------------------------------------------------------------------------------------------------------------------------------------------------------------------------------------------------------------------------------------------------------------------------------------------------------------------------------------------------------------------------------------------------------------------------------------------------------------------------------------------------------------------------------------------------------------------------------------------------------------------------------------------------------------------------------------------------------------------------------------------------------------------------------------------------------------------------------------------------------------------------------------------------------------------------------------------------------------------------------------------------------------------------------------------------------------------------------------------------------------------------------------------------------------------------------------------------------------------------------------------------------------------------------------------------------------------------------------------------------------------------------------------------------------------------------------------------------------------------------------------------------------------------------------------------------------------------------------------------------------------------------------------------------------------------------------------------------------------------------------------------------------------------------------------------------------------------------------------------------------------------------------------------------------------------------------------------------------------------------------------------------------------------------------------------------------------------------------------------------------------------------------------------------------------------------------------------------------------------------------------------------------------------------------------------------------------------------------------------------------------------------------------------------------------------------------------------------------------------------------------------------------------------------------------------------------------------------------------------------------------------------------------------------------------------------------------------------------------------------------------------------------------------------------------------------------------------------------------------------------------------------------------------------------------------------------------------------------------------------------------------------------------------------------------------------------------------------------------------------------------------------------------------------------------------------------------------------------------------------------------------------------------------------------------------------------------------------------------------------------------------------------------------------------------------------------------------------------------------------------------------------------------------------------------------------------------------------------------------------------------------------------------------------------------------------------------------------------------------------------------------------------------------------------------------------------------------------------------------------------------------------------------------------------------------------------------------------------------------------------------------------------------------------------------------------------------------------------------------------------------------------------------------------------------------------------------------------------------------------------------------------------------------------------------------------------------------------------------------------------------------------------------------------------------------------------------------------------------------------------------------------------------------------------------------------------------------------------------------------------------------------------------------------------------------------------------------------------------------------------------------------------------------------------------------------------------------------------------------------------------------------------------------------------------------------------------------------------------------------------------------------------------------------------------------------------------------------------------------------------------------------------------------------------------------------------------------------------------------------------------------------------------------------------------------------------------------------------------------------------------------------------------------------------------------------------------------------------------------------------------------------------------------------------------------------------------------------------------------------------------------------------------------------------------------------------------------------------------------------------------------------------------------------------------------------------------------------------------------------------------------------------------------------------------------------------------------------------------------------------------------------------------------------------------------------------------------------------------------------------------------------------------------------------------------------------------------------------------------------------------------------------------------------------------------------------------------------------------------------------------------------------------------------------------------------------------------------------------------------------------------------------------------------------------------------------------------------------------------------------------------------------------------------------------------------------------------------------------------------------------------------------------------------------------------------------------------------------------------------------------------------------------------------------------------------------------------------------------------------------------------------------------------------------------------------------------------------------------------------------------------------------------------------------------------------------------------------------------------------------------------------------------------------------------------------------------------------------------------------------------------------------------------------------------------------------------------------------------------------------------------------------------------------------------------------------------------------------------------------------------------------------------------------------------------------------------------------------------------------------------------------------------------------------------------------------------------------------------------------------------------------------------------------------------------------------------------------------------------------------------------------------------------------------------------------------------------------------------------------------------------------------------------------------------------------------------------------------------------------------------------------------------------------------------------------------------------------------------------------------------------------------------------------------------------------------------------------------------------------------------------------------------------------------------------------------------------------------------------------------------------------------------------------------------------------------------------------------------------------------------------------------------------------------------------------------------------------------------------------------------------------------------------------------------------------------------------------------------------------------------------------------------------------------------------------------------------------------------------------------------------------------------------------------------------------------------------------------------------------------------------------------------------gcaaagtttatgtgcacgta--------------------------------------------------------------------------------------------------------------------------------------------------------------------------------------------------------------------------------------------------------------------------------------------------------------------------------------------------------------------------------------------------------------------------------------------------------------------------------------------------------------------------------------------------------------------------------------------------------------------------------------------------------------------------------------------------------------------------------------------------------------------------------------------------------------------------------------------------------------------------------------------------------------------------------------------------------------------------------------------------------------------------------------------------------------------------------------------------------------------------------------------------------------------------------------------------------------------------------------------------------------------------------------------------------------------------------------------------------------------------------------------------------------------------------------------------------------------------------------------------------------------------------------------------------------------------------------------------------------------------------------------------------------------------------------------------------------------------------------------------------------------------------------------------------------------------------------------------------------------------------------------------------------------------------------------------------------------------------------------------------------------------------------------------------------------------------------------------------------------------------------------------------------------------------------------------------------------------------------------------------------------------------------------------------------------------------------------------------------------------------------------------------------------------------------------------------------------------------------------------------------------------------------------------------------------------------------------------------------------------------------------------------------------------------------------------------------------------------------------------------------------------------------------------------------------------------------------------------------------------------------------------------------------------------------------------------------------------------------------------------------------------------------------------------------------------------------------------------------------------------------------------------------------------------------------------------------------------------------------------------------------------------------------------------------------------------------------------------------------------------------------------------------------------------------------------------------------------------------------------------------------------------------------------------------------------------------------------------------------------------------------------------------------------------------------------------------------------------------------------------------------------------------------------------------------------------------------------------------------------------------------------------------------------------------------------------------------------------------------------------------------------------------------------------------------------------------------------------------------------------------------------------------------------------------------------------------------------------------------------------------------------------------------------------------------------------------------------------------------------------------------------------------------------------------------------------------------------------------------------------------------------------------------------------------------------------------------------------------------------------------------------------------------------------------------------------------------------------------------------------------------------------------------------------------------------------------------------------------------------------------------------------------------------------------------------------------------------------------------------------------------------------------------------------------------------------------------------------------------------------------------------------------------------------------------------------------------------------------------------------------------------------------------------------------------------------------------------------------------------------------------------------------------------------------------------------------------------------------------------------------------------------------------------------------------------------------------------------------------------------------------------------------------------------------------------------------------------------------------------------------------------------------------------------------------------------------------------------------------------------------------------------------------------------------------------------------------------------------------------------------------------------------------------------------------------------------------------------------------------------------------------------------------------------------------------------------------------------------------------------------------------------------------------------------------------------------------------------------------------------------------------------------------------------------------------------------------------------------------------------------------------------------------------------------------------------------------------------------------------------------------------------------------------------------------------------------------------------------------------------------------------------------------------------------------------------------------------------------------------------------------------------------------------------------------------------------------------------------------------------------------------------------------------------------------------------------------------------------------------------------------------------------------------------------------------------------------------------------------------------------------------------------------------------------------------------------------------------------------------------------------------------------------------------------------------------------------------------------------------------------------------------------------------------------------------------------------------------------------------------------------------------------------------------------------------------------------------------------------------------------------------------------------------------------------------------------------------------------------------------------------------------------------------------------------------------------------------------------------------------------------------------------------------------------------------------------------------------------------------------------------------------------------------------------------------------------------------------------------------------------------------------------------------------------------------------------------------------------------------------------------------------------------------------------------------------------------------------------------------------------------------------------------------------------------------------------------------------------------------------------------------------------------------------------------------------------------------------------------------------------------------------------------------------------------------------------------------------------------------------------------------------------------------------------------------------------------------------------------------------------------------------------------------------------------------------------------------------------------------------------------------------------------------------------------------------------------
