# Supplementary material for: In and Outs of Chuviridae Endogenous Viral Elements: Origin of a Potentially New Retrovirus and Signature of Ancient and Ongoing Arms Race in Mosquito Genomes
Source: Front Genet. 2020 Oct 22;11:542437. doi: 10.3389/fgene.2020.542437 (PMC7642597; doi:10.3389/fgene.2020.542437)
Supplement: Supplementary file 1 [file Data_Sheet_1.ZIP › Supplementary_Material_Anakin_MS_v2/Supplementary_Material_12/AAlFosh_19_primer_AalbJB_19Lsequenced.fasta]

>AAlFosh_JXUM01S006750_30727_31080
aaatttccgagaaaatacaggaaggaacggagaatctttgtatgattttctgcaggtttctgtggagaaattcctactggatagtaatgcaaaaacttctacgaaattcctttcttgaatgaatccatggaaaaaattctgcggaattcctggggaaattcacggagaaatcactcgagaagtttgcaaagtttatgtttgaattcttagattcctgatccgaatcctgataaattctctacaagagaatctttggaagaatttttgaagtaatccctggcagaatttcacaaggaatccatgttaaacttcctaaaggaagatctttctgatttttaaggcaatatcgaaaggaaatccagaagaaatttcttaaagaatccctgaaagagcattttctgaataaattcatggaacaatttatgaactaacgtctggagtaattttttaggaaattaatgaagctaagaagaaaatactccattttacgaagatttttacaggaacagttggagaagtttttgaaagcaagaatttctgaagctattctgcaaaacttttctaaagaaaacatagagaaaattcttcttacgtcatctcgctatttctcgtgttgaactagcagatgttacacagtaataaaaaaaactcgcaactaggaggaccagtgaaccaatatcaaatcacatacgtaacacttcgaacatttttcaattcaaatcataaagtcacggaaacatgttcgaccaatgctaaaaggactgagtttgacaaaccatcaactaggtggcggtagtgggcaaacggcaaactcgaacgaaagcgatgcgagcgccacggatggccggttggtcacctatcaaattttagaataaaccggtaaatcggtgtacgatgcgaatcatcagagagttacgtctgtttgtctgtgatcaaatgttcttgcaagatattattataataattcagtaacaaattttgaaaacgacgtataatcaatgctgtctacaccgacaagtcaagcagttggtaagctgtcacacagtgcaaacgaacattttttgaaagttgatgtttggtattagcagtgaaatgcagaaaataagcatggtggaaagcatcaaaattaaaaataaaaaaaaatcaaaattaaaaaaaaaaagaaaatgaaaaaatatagtaggtattctactaatatgtttcatattttacatgatatttagaaatgaatgaaaagaaaatgaaaacaaattataagaagaaagaaacgaaaacaagcttgtttataacgataaaaatgaaaactagattgaagttaaaaactctaactagcaaaaaatccagaatggagcggttccacgaaactacctcaacaggaaagcgaacaacaaggttccagcgattgctaatacacgatgtaaacaaaaacagagtccgaagatgatgatcatgatgatatgtgggtataccgaccaatcccggcctggtcattggtcggaaggggcggcacagcggtggattgccaacgatgacgaagccacttaaaatgtatagtcagtccgtcgttcaatgatatgtggttaaaatttctggatctggtggcttcacgcgagaaggacgccgcgcaaaagtaaccggctagtgccggtttggccacggctgtgaggcttgagaggtacccgtcgatgatcgcttttatgaggtgtgctttcccgtttctgctattctttattacaccaacgaacctaacctcaaaatgactgacaattcacaggtgattttgacagatgcaacatgagcatgaaaaggacggcaacaagatcgataaagtagaatatatgatccgtctttttcctgcatgtgtgtggtctgtcaaaatgacctcagaagtgtcaaacattttcatggctagctttgttggtgtaatgaagaattgctggtgttgttcaaattgagccggtttttgcgttttcttccgctcggttccgctgctgattgactgactgcggacatcgcaatttacggggaagtgggcgtgagatgtccaactgggatgttaatttcagagaaacctgtcagaattgggtttttaaattaagaaaaatgtattgattttttatattttatacgaaagagcacctttttctgagtcactatgatttttttcagatttttagaaccttagtttggtacctaaaatcaatttcaaagagattttttgaaatcaccttttgacagctggacaactgtttgacagctccacccagtaaaaactgcgatgaggggtgattcgacaaatcgctcccatacaaacttcaaattgactttttaataggttcccgggctccaaaattcatgaaaatttggatttcggctcagtttgacatgcagattcagaatatcgaattatttcaacaccgttaaagaagccaattgttattttgcagtgttccatgagattttggatctacctccgctgcgatgttgtgttgggcttcagccatacattctgagcagaatttgtatcagatctaccttcgttttcgcttcgaaattactgtcgctgctgacttcgacagttattatcgccgcagcaccaaatcgatttggcaaatttgaaccgtttatttgcattgcgcatcattcagctaattaaggcccgatttcttcgcctcagcttaaccggtaagctaggcttaccctagcctggtacactgtttatatgggaaaatacaaaaaaatggaaaaacttcaactgctgtatactttttgagttccactttggtctcatatcaactgtgcaaaatttcaaatcgatcgaaaaaactattttttagcacccgccattcttagtttttcatacgatttactatggagaaattttatttctgcgaagaaaaatcgctaggagttacccctagacccttaaaaataaatcgatgaatgatttctgtataaaaaatcacgaggaatcagacatccgaagatcgcaaaccgatgcgacgttcttggaaatgttatcaagcctcgcccgattgataaacagcgttggcatgccatacggttttcaatcaataactttttccacatgccttgaatcgctttgtggtcttcggagggattgttcctcgtaaaaattccaacagaaatcattcatcgatttatttttaggagttaaggggccacctgtggcgatttttctttgaaaaagtgattttccccatagtatatcgtatgaaaacttaaaatggctggcgctaaaatatacactacccgtcataagtacggactcacaaaaagttttgcaacaatattgcatcacattgactcgcctcaatatctccaaaaccttaggacttacaaagatgctgtcttcaggaaagttatttagaagcccaaaagcaacaacttttctgaaggcggcatttttataggtgttctggtttttgagatatcgaggtgagtcagggtgatgcaatattgttgcaatactttttgtgagtccgtacttatgacgggtagtgtacatactccgatcgagctgaaatttgcacagtttatatggggccaaaatggaactcaaaaagtgtacacaggagtaaaatgtctttttgtgtcccacgatattacccatatagttgaacctggtcaactcttcagcccggatgaaaaaatcatctcttcttagacacagacaaacagacgtaaaacctagaataatttttgtgaaagggaacgttcaaaaattacgtccaacatttgggggagggggggggggggtttataaagtgggaaagaacacatttgggggagggggggggggtctatgaaagtgtgacagtacgtgtataaggtatggggaaatagcgtgacagaggggggatggggggtctagaaatctcgaaaaacgatggacgtaataaatgaaccttcccaaaatccatcacccagctcagatatagtgatagaagccgctagtgtcaaacgtcaaacgcaaagaaaaacgatgcgtgcgcatttagttctgaacgccacaactatgaacctttaaaatgggcgttaaaagcgtagtcgatggaaatttcgcaagtgttacgtctgtttgtctgtgtctaagaactacaatatgcactcattcaaatcgagttgcgaaacataaaaatgggtaaaaactcattttttgcaactaagatcacgtcggaattcaaccaaaagcataataagctcaggcacaatcagcatgtctctcatcaggtttcactggcgttcatgcagcgcagcacagattttatatttaaatttctctatctgataataaacatattatcacagacaaacagacgtaactcttagaggaagttcatcaaaagtcattgctcggtaactttttcatgagcacactgccacctgttggtataaccgcggtataacactgtcggccataatgaatatcaatcccaagtaacacaacttgttataataatgtatataatacatgcttcatacaaacgtctatgttttgttcttactatgaaaaacttattttcgtacacttatatcaccgaaaaagcgcaaaaaatggcggcttataaaacatcttcatgatgttacaaaagatgtttttcaatacattcttataacataacattaagtatcgaatatgttctcagcggcatcgtaaaaacttgttggcagcagaaaaatcacgatttatcaaatgaacaccgcaaataattgtgacacctgaatggctgaaaataatattcaagccttacatttcatttgtaatttaccatgtcaatgttcggtcactatgacttaatgtcatgtgtcattcaaaatttctggtgaaataaacacattcgccttccatgctttcattcgctttccatcagatcgatatcaagaagggaggttttggtcatctctctgatttttgtgagattttgaaaaaaaattcagacatgcaatatggtgactacttgtcacagcaccgtctggaagttttggaatgctatttttaattattgtactaaagatgtgcttgtattcgttacatataaataaggaaattaaatcacttcttcgaatgtttgaactgcgctaaataaatatttttttaattggaatctgtacggctatgtatacaaatattagtatgaaactttttagcaggcactgtaatctattagtcctgataagaaaaaaacctagaatatcaaaattacgtttgaatatcatcggttgtacatcacaacaacatgtttgtcgaatactgcttgaatcgactgaaatacattgaaaaaacataaattattacgtttttgcaacatccttttccaaatagcatacaacgatgtgattgttgtttttgaatacctgttttgaacataagtataacaataacaaagttgtagtgcagtttctgactccaatataaatgttttgatttgtaatgtttcgcggaatcaaaattattgttcataagtgagttttagctgccacgtaagtacccaaaatggttttagatgacatataaggcctgacactgaggtgaaattcaatggtgactttcctctgccgacccattaggactaaagcgactttcgcaatcgccaagaattatagataatattcttattcccgttaggcaaatttggagcctggacgaccacgaaatatcaagtccagacaatcaacaatcgcaaagcataaaatattagtgttaggttagttggaaagcttcaagtgcaaatgattttctataaataatgttcaagtgagtgaagagagacagcgaattgaaaaacttatacaccaacgtatttagtacgtaaacttaacgtattcttaacatgcttcagcccaaaggttataactatgtcctgttgatgtttttcatatcatcttgaattgaagaaagacaatgattcaaaactctagtgcaatcaacgttcaatttacgttactctaacttgtggtttggttgataagatttttcagtgacttgttattgccaaacatagttaaaacatgattttaacataggatgtgttcagattcgattatagtactatactacaacatctttttaaaatttatttttcaaagatgttttctgtgttacttgggatatgacgtttgtctaacacgcaaactactacacaaatcgcctgtagttttcgtttgcatcattcagcaacgtgtacactggcaaacgtcaaagcgatcgaacactagcgcttctggtggaaagatcgcgcaaatcaaatgaaatttgaattgatcgttaaggctttttacggcatcatcagcataggcagccatgttggatatgtggctcgaaatttcaaagcgatgattctctgttattaccaaagcaaatatgtaatcgtatgaaaaagtatcatcctatatgctcactcgcagtgattacggtgatattttttctgctgtgttgctgcagaattgacagttttatatcacttcaaaaacgcgaggcaaacaatcattgaaaagcaaaaagtcaatgatgcattcgaaagcttagtgatgcatcatgacaccctcaatgcatgtgtcaagccgttttgaagagtgttacgcctgtttgtctgtgcatatacagtgtatataatgcacaaacattacataaacactcaaagttgaatgaaagtagaaaaggataattatgcgactgaactgagattgtaccaaccagtacatataatcctaatttgattctataagtacccattttccctataaaataactcttattgcacatgaaaattaatgctagatccatgtttcctttggtcggcactttatcggaaagaaagtgtgatcttctatctaatacgttattaattaatcaacaggatccttcaataaattgtttagtagaggtgctggaaatcgagatctctacccaagtaaccacgctgctgaagccgtaatgcatgcataaatacggtgtataaagcaagcattaccccgtatgcacaattgaagttgaaatagtcgcattgtagctaacttgagtttggctttattggggcccttgcccacattaattcaacttcaattgtacatgcatacaggataatgctttctttatttaaaccgtatttatgcatgtattacggcttcagcagcgtgattacttgggtagtttgtatcttgtatatgtccattggtcaaacctggccgcacggtcgaaaaactcgctcagacttgtgctatgtttgattgtttgtgataaacattgcgtcaatcagagcgaactgttttttggtcacacgatgtttgaccaaccgtttgactggtgtgtaggtccccttatagttatctcgagcttcttgtgatttcgaatttatgaatttggagtcttccactctcctcttcttggcgtaacatcctcactgggacaaagcctgcttctcagtttagtgttctatgagcacttccacagtttttaactgagagcttcctctgccaatgaccattttgcatgtgtatatcgtgtggcaggcacgaagatactctatgccctaggaagtcaaggaaatttcctttacgaaaagatcttggaccgaccgggaatcgaacccgtcaccctcagcatggtcatgctgaatacccgtgcgtttaccgcctcggctatatgggcccctggagtcttccaaccgtgtccaattattttcaagtgtatgggttagtgacagcccctccctattatttttgagttgtaagatggatcgtaggctggtttgggtatatcgaagtactggttattggagccgtcaccaccatcacgactaaagttcttattgggatattccttgctgacatttgaggtggttcagctatagcaaatagcgttcagttagtgactgtaaacggcctgcgggatgttttatgaccggagtccgcgcgtcgactctagtacgatctcgcggactccggtcataaaacatcccgcgggccgtttacatggtgccccgagtgaggaaccacaacgtcgcgcgttttcgttgcggttaaaagcaaggtgtggttaccgcctaaagagtaaccagaagaaaattcctgtgcatagtgaataacataaataaaaaaaaaggcgtcgcgacatcgtgtttgacaattgttccgggaaagggacgtcaaggaaatttagtgctgggacgtgttttcaaaagagtgtgctggtgtgtgtgggctagcttgaaaattgaaacctttcctatttccgtaccctggtgtttaaccataagaagattcgcagaaaaaaagtgttacagaaacagaaactcaggaggaagcaagtgagtgccaacttgaacaccaagaagatcactaaggatcagagtggagtgcatagtggttttcgacgtagactgaagccagtgtgatcacacgaggaaaaggtagaccaagggcaactcacgcaatcggtaagtcaatcttatccatcctttcctgaattctgttggaatacgcgctcaacgctgagtcatcaatttaaaatttcaatttaaaataaaaatttgaaaggtgaaaggtgacagaacgtacacgatccctgcgaggacgtgctagaaaaccggtaacaagggaacccaggaaaaggacaacgggcacgatccttgcgaggacgtgctagagaaccggtaaggagtcgaatcgaccattggaaaccccaggaagaggacaacgggcacgatccttgcgaggacgtgctagagaaccggtaagaaggagtcgaatcgaccattggaaagcccagaaagaggacaacgggcacgatccttgcgaggacgtgctagagaaccggtaagaaggagtcgaatcgaccattggaaagcccagaaagaggacaacgggcacgatccttgcgaggacgtgctagagaaccggtaagaaggagtcgaatcgaccattggaaagcccagaaagaggacaacgggcacgatccttgcgaggacgtgctagagaaccggtaagaaggagtcgaatcgaccattggataaccccagaaagagggcaacaagcacgattctcgtgaggacgcgcttcaagagccggaaggcaaggttaaattaactacgttattatccccagaaagagggcaacgagcacgactcccgtgaggacgcgtttaatattacggaaggtacttctgggacagatggaggaaagaatacttaccaataatagcgcagcggccaaaatggcaaacgaaaactaaaccgatacaaatcgacgatattgtcgtaatagtcgacaccgaagctaaaaggaaccaatggctcaagggacgagtcattgaggtaaaagaatcaaaggaaaaacaagtacgatccttgaaaatcaaaaccaaactcggaatttaccatcgcgcagcatccagcgtagcggtaatcgacgagtgcagcgaagcagtatcacccagcagcattgaaggagcagcggcagcagtagcggtaatcgacgagtgcagcgaagcagtatcacccagcagcattgaaggagcagcggcagcagtagcagcagccaacaagcgcgacgaagcggcatcatcacgcagcggcaacgaagcagcggtggcaataacagcagc--agccaacgagtgcagcgaagcaacatcatcaagcagcatcgaaggagtagcggcagcagtagcaacaatcgacgagtacggcgaagcagcatcatccaaggttacctcaaccacggcagcggcgctagaacacgagctgaacgaaatatcgacgaaggagaaaagcatcaataaaaactacgaccctgcaatattgacaagcttcaataagcacctactgaaaagaagacagaataaacgaagaataaaaccaccaacgtggcatcttaacaaggaaggcctaaccgccacgacaaagtacgtcacagcatcatcaaaagatttggtaacgagagaactcaaagaaaacaataacccggcgaagaaagccagggtaatcaacgccaatatgtggaccttaacaataatagcgctattcctactgattagccaagcaataggaagtgagcttaaagggctcatagcgtacgactgcaccagcaacaatgtaaacataacgagctattcactgatggacgtcgcttcgtgtattccaccaactaggaatctcacgactacggaagtccgcatacaagttttacaaagaagcccaaaaacattcgtcaaggtccaccagtgcaaggtaataataaaacgatcaatccgacactgcggtatgcattctcatacatcagattatgagcatgggtacgcatacatagtcaaggaattcaccccggacgaatgcaggttagctcaattgctcggatccgtatcactatccgagagcaacaagattcgcgaactccgccgcaacagcacaacgcgaggagaaaccctgatagtagggagtctaagaggaagctcttgtagcagtggagtctacataactgcatcacacacctgggaaggagcactagtcttctatgaatacgagataagcatgtacgattacacagcgacggcggacatcgaaaacgaccaggtggctctaaggaacggtatagtatgtgcctacaaaaccggatggtgcctagaccctgagttcggctacatgacgtgggaagttgacctgcggagacaatgcgaggagaccgaattcgaaatcatatatgaaggaactgtaaacaaaacctttgatcacgataacaacaaatcgagatcaaaagcagtctacacgcttctgtcggacactcacatgttctcgataagagcacacgacaaaactgtagtataaggacgtggatacgttggagagtgatgaagttactcacttgctggttgtacgtagaatgaatttatttctcttttgactttacattcaaacttttagattagaataaagcatgaatacacgcgcgggcaaataactgctgcgtggtcaatttggaccgcgcaacggatgcaaaatgatacttgccaacaaggttacgaaatgttggcacgttggtgcttaggtaagcgcaaattataatttctcgtgggaaattataatttgtcactaagtaaaagatgttatggaaaattccactacaaaactcaaatatgtggattcgatgcatacgttacagaccaccccagaatctatataatagaagccagcggattcaagtcccctttcaaacgaaaagaaagcaccggacgaaacctggacctttttacttacttcaattcgaaaataacgttggtcgagaactacacctgggtcaacaactgaatgaagtatatacaacagttatgacagaaatatgcaaaatcgacaaggcactaatggaaaccaaacttactctagcaagagtcaacccaagcgaatccgtgtcgaacatagtaaaacgatccgggttcaccgccatcgtggcagcagaagtgctctacatcatcgagtgtaaaccagtcttcgtaacatatgaaagcaaacaggaatgttaccaagaaattcctgtaaagtacaacaacgtgtcaatgttcggggcaccatgtaaacggcccgcgggatgttttatgaccggagtccgcgcgtcgactctagtacgatctcgcggtgttcacatgatcttacgtttagactcggaacaggcaacttgtccttctagaaagaactcctggtaagtccaagactaaggttatcaccaacggttgacaactcgactccttcggttgcagattactcgcctggcgggtgtcgttctgacgagtcaactttcaatcgttaagagaaagacttccctattggaaccttccactgtcaggtactggttaaaacatcagcctgtccgtctgaaggaaaagagaagggaatcaatctccaaccaagcctgtcgatcacaaaaccgtcgtacgccggttgaccgctcgattccttcggttgcagactactcgcctggtgagtgtcgttccgacgaatcagtgtaaaagagacacggttctctagtcaaaccttccgccagcaggtactggatcacccagcctgtcagtccgaaggggaagattggggaaacgaactctattggcgtttaccagctatcgataagatcgcgtgaacaccgcgagatcgtactagagtcgacgcgcggactccggtcataaaacatcccgcgggccgtttacagtgacttaaccctttggagccggaggggtcaaatatgaccccggcgatgaaaccgagcataacaaacgtgttcgacaccagcgaggttgcgtcgacagcggcgaaaaaaatcgattccaaaaggttaaattgatgtttcaacgtttaccagctatcgataagatcgcgtgaacaccgcgagatcgcactagagtcgacgcgcggactccggtcataaaacatcccgcgggccgtttacatggtgccccgagtgaggaaccacaacgtcgcgcgttttcgttgcggttaaaagcaaggtgtggttaccgcctaaagagtaaccagaagaaaattcctgtgcatagtgaataacataaataaaaaaaaaggcgtcgcgacatcgtgtttgacaattgttccgggaaagggacgtcaaggaaatttagtgctgggacgtgttttcaaaagagtgtgctggtgtgtgtgggctagcttgaaaattgaaacctttcctatttccgtaccctggtgtttaaccataagaagattcgcagaaaaaaagtgttacagaaacagaaactcaggaggaagcaagtgagtgccaacttgaacaccaagaagatcactaaggatcagagtggagtgcatagtggttttcgacgtagactgaagccagtgtgatcacacgaggaaaaggtagaccaagggcaactcacgcaatcggtaagtcaatcttatccatcctttcctgaattctgttggaatacgcgctcaacgctgagtcatcaatttaaaatttcaatttaaaataaaaatttgaaaggtgaaaggtgacagaacgtacacgatccctgcgaggacgtgctagaaaaccggtaacaagggaacccaggaaaaggacaacgggcacgatccttgcgaggacgtgctagagaaccggtaaggagtcgaatcgaccattggaaaccccaggaagaggacaacgggcacgatccttgcgaggacgtgctagagaaccggtaagaaggagtcgaatcgaccattggaaagcccagaaagaggacaacgggcacgatccttgcgaggacgtgctagagaaccggtaagaaggagtcgaatcgaccattggaaagcccagaaagaggacaacgggcacgatccttgcgaggacgtgctagagaaccggtaagaaggagtcgaatcgaccattggaaagcccagaaagaggacaacgggcacgatccttgcgaggacgtgctagagaaccggtaagaaggagtcgaatcgaccattggataaccccagaaagagggcaacaagcacgattctcgtgaggacgcgcttcaagagccggaaggcaaggttaaattaactacgttattatccccagaaagagggcaacgagcacgactcccgtgaggacgcgtttaatattacggaaggtacttctgggacagatggaggaaagaatacttaccaataatagcgcagcggccaaaatggcaaacgaaaactaaaccgatacaaatcgacgatattgtcgtaatagtcgacaccgaagctaaaggaaccaatggctcaagggacgagtcattgaggtaaaagaatcaaaggaaaaacaagtacgatccttgaaaatcaaaaccaaactcggaatttaccatcgcgcagcatccagcgtagcggtaatcgacgagtgcagcgaagcagtatcacccagcagcattgaaggagcagcggcagcagtagcggtaatcgacgagtgcagcgaagcagtatcacccagcagcattgaaggagcagcggcagcagtagcagcagccaacaagcgcgacgaagcggcatcatcacgcagcggcaacgaagcagcggtggcaataacagcagcagccaacgagtgcagcgaagcaacatcatcaagcagcatcgaaggagtagcggcagcagtagcaacaatcgacgagtacggcgaagcagcatcatccaaggttacctcaaccacggcagcggcgctagaacacgagctgaacgaaatatcgacgaaggagaaaagcatcaataaaaactacgaccctgcaatattgacaagcttcaataagcacttactgaaaagaagacagaataaacgaagaataaaaccaccaacgtggcatcttaacaagaaaggccaaaccgccacgacaaagtacgtcacagcctcatcaaaagatttggtaacgagagaactcaaagaaaacaataacccggcgaagaaagccagggtaatcaacgccaatatgtggaccttaacaataatagcgctattcctactgattagccaagcaataggaagtgagcttaaagggctcatagcgtacgactgcaccagcaacaatgtaaacataacgagctattcactgatggacgtcgcttcgtgtattccaccaactaggaatctcacgactacggaagtccgcatacaagttttacaaagaagcccaaaaacattcgttaaggtccaccagtgcaaggtaataataaaacgatcaatccgacactgcggtatgcattctcatacatcagattatgagcatgggtacgcatacatagtcaaggaattcaccccggacgaatgcaggttagctcaattgctcggatccgtatcactatccgagagcaacaagattcgcgaactccgtcgcaacagcacaacgcgaggagaaaccctgatagtagggagtctaagaggaagctcttgtagcggtggagtctacagaactgcatcacacacctgggaaggagcactagtcttctatgagtacgagataagcatgtacgattacacagcgacggcggacatcgaaaacgaccaggtggctctaaggaacggtatagtatgtgcctacaaaaccggatggtgcctagaccctgagttcggctacatgacgtgggaagttgacctgcggagacaatgcgaggagaccgaattcgaaatcatatatgaaggaactgtaaacaaaacctttgatcacgataacaacaaatcgagatcaaaagcagtctacacgcttctgtcggacactcacatgttctcgataagagcacacgacaaaactgtagtataaggacgtggatacgttggagagtgatgaagttactcacttgctggttgtacgtagaatgaatttatttctcttttgactttacattcaaacttttagattagaataaagcatgaatacacgcgcgggcaaataactgctgcgtggtcaatttggaccgcgcaacggatgcaaaatgatacttgccaacaaggttacgaaatgttggcacgttggtgcttaggtaagcgcaaattataatttctcgtgggaaattataatttgtcactaagtaaaagatgttatggaaaattccactacaaaactcaaatatgtggattcgatgcatacgttacagaccaccccagaatctatataatagaagccagcggattcaagtcccctttcaaacgaaaagaaagcaccggacgaaacctggacctttttacttacttcaattcgaaaataacgttggtcgagaactacacctgggtcaacaactgaatgaagtatatacaacagttatgacagaaatatgcaaaatcgacaaggcactaatggaaaccaaacttactctagcaagagtcaacccaagcgaatccgtgtcgaacatagtaaaacgatccgggttcaccgccatcgtggcagcagaagtgctctacatcatcgagtgtaaaccagtcttcgtaacatatgaaagcaaacaggaatgttaccaagaaattcctgtaaagtacaacaacgtgtcaatgttcggggcaccatgtaaacggcccgcgggatgttttatgaccggagtccgcgcgtcgactctagtacgatctcgcggtgttcacatgatcttacgtttagactcggaacaggcaacttgtccttctagaaagaactcctggtaagtccaagactaaggttatcaccaacggttgacaactcgactccttcggttgcagattactcgcctggcgggggtcgttctgacgagtcaactttcaatcgttaagagaaagacttccctattggaaccttccactgtcaggtactggttaaaacatcagcctgtccgtctgaagggaaaaagaagggaatcaatctccaaccaagcctgtcgatcacaaaaccgtcgtacgccggttgaccgctcgattccttcggttgcagactactcgcctggtgagtgtcgttccgacgaatcagtgtaaaagagacacggttctctagtcaaaccttccgccagcaggtactggatcacccagcctgtcagtccgaaggggaagattggggaaacgaactctattggcgtttaccagctatcgataagatcacgtgaacaccgcgagatcgtactagagtcgacgcgcggactccggtcataaaacatcccgcgggccgtttacagtgacacttcagcttctattgagtaaatgttcccaaataactacattgtttaagatgtgcctattgcatataatacgcacattagagtgggacaccgaaagacattttactcctgtacactttttgagttcctttttggtctcatatcaactgtgcaaaatttcagctcgatcggagaaactatattttagcgccagccattttaagttttcatacgatttagtatggggaaaatcactttttcaaagaaaaatcgccacaggttgccccttaacccctaaaaataaatcgatgaatgatttcagttggaaatttcacgaggaaccaactctccgaagaccgcgaagcgatctaaggcatgtgggaaaagttattaactgaaaaccgaatggcatgccaatggtgtttaacatgtaaggaataacaataaataataaaatctcgttattttatcaatcgggtgaggcttaataactttttacacgaacgtcgcatcggtttgcggtcttcgaaggtctgtttcctagtgaagtattctacagaaatcattcatcgacttattttttgggaactaggggtgactcctagcgatttttctttgcagatgtaaaatttccctatagtaaatcgtatgaaaaactaagaatggtgggcgctaaaatatagtttttccgatcgatctgaaattttgcacagttgatatgggaccaaagaggaacttaaaaagtatacaggagttgaagtttttccattttttgtattttcccatataaaccgtgtaccaggctaacgcacatatgatgacatgcattgtcctgtaataacgatatcattaacctttacgagcccgacccccgacaactaattttcgaaatgctggcatttcgtcaattctctacagatttctttgaagtcgccctcaatcgatcataaattggtgctagtttattatgctcaagtagacatgtagcatccggaaccatttcggagatattccggattgtacagggatcagggggtgggggaagggtatattttgccaaatctaatctaatctaatctaatacaaacgcggccagtacgagaaagcatcctggaaagtaatcaggttagattagacccaattacttttcttgtcaatattgaggcttgcagcatatcgattttgctcaaattttgaacgtagattctgggagtccaaaacaactggttttggaggtaagacttggcatttttgtttttcatataattgtgggccaccttattgtgtatgctcacatgcaatgcatatgctatgtcatatgttgattgtttcacagccactatactaccgttctgcgcccgattgtccatgttaaataggaattccatataacatgggacaagtatgcgtagaatggcactataatagtgcggtagaaatcgaaattaccatctttaaaatcgcgaggtcaattattagaaaaccagggaagataggaaaacataacacggcgtcccgtatcgtcttaatgatgatttgaagtagggagtggtttgcttctgcgtctgctcccccaggtttggagcggctaatctacatctctgtaccagaaaaggactatgtgcatgactggcgatacgcggaggtgcctgatcggttggtagtcgatcgacgaaagaatgtacaagggatcactgaagttcagggatgttttcgatcacctggcaatcgtttgactcatttgtccataacacagttcagaaaactaatattgaaatgtggtgttcggcaaagttatagattagtgtttttcctacaattatcaccaaagacggcatattctaactcttatataagtatacggcacttgagggctagtatcacctactcctacaaaacgatcgaaaaatacgatcgtttagtatgagtaggtggtgctaaggcttttacacggtaaatattagtgttagaatatggcgtctttggtgataatcttcaactttgacgaacaccacatttcaatattaggtttctgaactgagttatgaacaaatgagtcaaacgattgacaggtgatcgcaaacatccttgggttcaactcaagagatcaagggccgattttcagcatactaaacgtgtactatagtatatagtcctatagactatagtcctcgctcgtacgtaagtatgaccgccgctcaagtcgcgacgtcatgacaaggaggaggcctaaacgctcaggtaggccaggaagaggaactcggatcgatgattgggaagttcagcgccaccgcccatcagctagcgaacggaaacggcatacgattaatcgatttcgccgagtcaccccttgatccccaaaactcgatgaatgatatctgtactcagtcaaataaaatttagattttcataaggcctgacttatgaaacgccccttaaataattcaaaacgattaggacgaattccataaggtcgctctgtgacgcagaatcgtctcacagcatggcttttatatatgtttagcaacatcaagcgtcggtagccgtgtagattaaactcgaactcaatgacacaacagataaaaaaaggattcatccatgcaccatgttcagtattctaataagtccgatggttctctttggaagcgagacatggaccatgctcgatgaggacctgcaagcactcgtagttttcgaacgaccagggcccaagaatcttcggcggtgtgcaggagcatgaaacacgagttcgctgcagtcttcggcgaatccagctccagatgcttgccatagccggaaggatacggtgggcagggcatgttccaagaatgccggacaacaaccctttaaagttggtgtacactagtgatccggttggagagagcacgatgaacagacaaggtgaattgaactaaataaataaataatgtttagcgaatttacactcaagtgcattcgatcatctcacccccggttccccgtggcccgtacaggtcgggggcaattgtttacaacaactagctgatgttgttgttgttgtgtatgcggcggggcggaggatggcaatggcagcagtagtaggcgactatttcgctccaccacactcgttcgaaccggatagccaccgccgccgactacgatgcgatgatgagggccggtcgtcgtcttcgtcgttgggaaggtgtgattcaaagtcgattcgcatcttccaaaccggcgcaaaccggattccacggcgttttagctcctctcgctctctgtgtgtcgagcgcgcgcgttcgattgtgtgcttacccaatttaaataatttatcgcgttttatttacacatcaaagcgcatggccgggcggaggcatggttggatagaattcagctctcctaatggcgcgtactgagggggatcgcctccttcgatgtaatgtgtggacggacaaccgaatgtaagtggatgtaacgaactttggaaccattctattggtggcgatctgtttttgtggagtttgatcttttggggggaagttcagagttctggtcacgcttgttgtggatgatcgtcgcgacgatctctcgaatgatcgttgccgatgatgggtgagattcaaaacaacaacaacgatcgtcggttgacggcgggcggcgggacgatcccataagattgttgttggatgctcttctggctggctataatatgcgttacacagaatg
>AalbJB_19L
-------------------------------------------------------------------------------------------------------------------------------------------------------------------------------------------------------------------------------------------------------------------------------------------------------------------------------------------------------------------------------------------------------------------------------------------------------------------------------------------------------------------------------------------------------------------------------------------------------------------------------------------------------------------------------------------------------------------------------------------------------------------------------------------------------------------------------------------------------------------------------------------------------------------------------------------------------------------------------------------------------------------------------------------------------------------------------------------------------------------------------------------------------------------------------------------------------------------------------------------------------------------------------------------------------------------------------------------------------------------------------------------------------------------------------------------------------------------------------------------------------------------------------------------------------------------------------------------------------------------------------------------------------------------------------------------------------------------------------------------------------------------------------------------------------------------------------------------------------------------------------------------------------------------------------------------------------------------------------------------------------------------------------------------------------------------------------------------------------------------------------------------------------------------------------------------------------------------------------------------------------------------------------------------------------------------------------------------------------------------------------------------------------------------------------------------------------------------------------------------------------------------------------------------------------------------------------------------------------------------------------------------------------------------------------------------------------------------------------------------------------------------------------------------------------------------------------------------------------------------------------------------------------------------------------------------------------------------------------------------------------------------------------------------------------------------------------------------------------------------------------------------------------------------------------------------------------------------------------------------------------------------------------------------------------------------------------------------------------------------------------------------------------------tmtgagtacag---------------------------------------------------------------------------------------------------------------------------------------------------------------------------------------gaagcagtatcatcg----------------------------------------------------------------------------------------------------------------------------------------------------------------------------------------------------------------------------------------------------------------------------------------------------------------------------------------------------------------------------------------agcagcatgaaggag----------------------------------------------------------------------------------------------------------------------------------------------------------------------------------------------------------------------------------------------------------------------------------------------------------------------------------------------------------------------------------------------------------------------------------------------------------------------------------------------------------------------------------------------------------------------------------------------------------------------------------------------------------------------------------------------------------------------------------------------------------------------------------------------------------------------cagcggca----------------acagtagcggtatcacgagt--------------------------------------------------------------------------------------------------------------------------------------------------------------------------------------------------------------------------------------------------------------------------------------------------------------------------------------------------------------------------------------------------------------------------------------------------------------------------------------------------------------------------------------------------------------------------------------------------------------------------------------------------------------------------------------------------------------------------------------------------------------------------------------------------------------------------------------------------------------------------------------------------------------------------------------------------------------------------------------------------------------------------------------------------------------------------------------------------------------------------------------------------------------------------------------------------------------------------------------------------------------------------------------------------------------------------------------------------------------------------------------------------------------------------------------------------------------------------------------------------------------------------------------------------------------------------------------------------------------------------------------------------------------------------------------------------------------------------------------------------gcaggaagcagtatcaccc---------------------------------------------------------------------------------------------------------------------------------------------------------------------------agcagcattaaaggrmgcgg-------------------------------------------------------------------------------------------------------------------------------------------------------------------------------------------------------------------------------------------------------------------------------------------------------------------------------------------------------------------------------------------------------------------------------------------------------------------------------------------------------------------------------------------------------------------------------------------------------------------------------------------------------------------------------------------------------------------------------------------------------------------------------------------------------------------------------------------------------------------------------------------------------------------------------------------------------------------------------------------------------------------------------------------------------------------------------------------------------------------------------------------------------------------------------------------------------------------------------------------------------------------------------------------------------------------------------------------------------------------------------------------------------------------------------------------------------------------------------------------------------------------------------------------------------------------------------------------------------------------------------------------------------------------------------------------------------------------------------------------------------------------------------------------------------------------------------------------------------------------------------------------------------------------------------------------------------------------------------------------------------------------------------------------------------------------------------------------------------------------------------------------------------------------------------------------------------------------------------------------------------------------------------------------------------------------------------------------------------------------------------------------------------------------------------------------------------------------------------------------------------------------------------------------------------------------------------------------------------------------------------------------------------------------------------------------------------------------------------------------------------------------------------------------------------------------------------------------------------------------------------------------------------------------------cagcgtagcagtaat--gcgagtgcr--gaagcagtatcatcaagcagca-tgaaggagaagcggcagcagtagcggtaat---rgagtgcagcgaagcagtatca-ccagcagcattgaaggagcagcggcwkcr--------watcgacgagt-cagcgaagcagtatcat----cagcagcattgaaggagcagcggc----acagtagcgtaatcgacgagtgcagcgaagcagtatcac--agcagcattgaaggagcagcggcykc-----------------aatrcggtcgcgaagcagctatccaagttacctcaaccacggcagcggcgctagaacacgagctgaacgaaatatcgacgaaggagaaaagcatcaataaaaactacgaccctgcaatattgacaagcttcaataagcacttactgaaaagaagacagaataaacgaagaataaaa-caccaacgtggcatmtt-acaaggaaggcctaaccgccacgacaaagtangtcacagcatcatcaaaagatttggtaacgagagaactcaaagaaaacaataacccggcgaagaaagccagggtaatcaacgccaatatgtggaccttnacaataatagcgctattcctactgattantcaagcaata-gaagtgagcttaaagggctcatancgtacgacngcaccagcaacaangtaaacataacgagctattcactgatggacgtcgcttcgtgtattccaccaactaggaatctcacgactacggaagtccgcatacaagttttacaa--aagcccaaaaacattc-------------------------yastaawrmagctawtc----------------------------------------------------------------------------------------------------------------------------------------------------------------------------------------------------------------------------------------------------------------------------------------------------------------------------------------------------------------------------------------------------------------------------------------------------------------------------------------------------------------------------------------------------------------------------------------------------------------amtgatga-----------------------------------------------------------------------------------------------------------------------------------------------------------------------------------------------------------------------------------------------------------------------------------------------------------------------------------------------------------------------------------------------------------------------------------------------------------------------------------------------------------------------------------------------------------------------------------------------------------------------------------------------------------------------------------------------------------------------------------------------------------------------------------------------------------------------------------------------------------------------------------------------------------------------------------------------------------------------------------------------------------------------------------------------------------------------------------------------------------------------------cgtcygmttcccmygryt---------------------------------------------------------------------------------------------------------------------------------------------------------------------------------------------------------------------------------------------------------------------------------------------------------------------------------------------------------------------------------------------------------------------------------------------------------------------------------------------------------------------------------------------------------------------------------------------------------------------------------------------------------------------------------------------------------------------------------------------------------------------------------------------------------------------------------------------------------------------------------------------------------------------------------------------------------------------------------------------------------------------------------------------------------------------------------------------------------------------------------------------------------------------------------------------------------------------------------------------------------------------------------------------------------------------------------------------------------------------------------------------------------------------------------------------------------------------------------------------------------------------------------------------------------------------------------------------------------------------------------------------------------------------------------------------------------------------------------------------------------------------------------------------------------------------------------------------------------------------------------------------------------------------------------------------------------------------------------------------------------------------------------------------------------------------------------------------------------------------------------------------------------------------------------------------------------------------------------------------------------------------------------------------------------------------------------------------------------------------------------------------------------------------------------------------------------ccsacacgaysgcatamyacaaaraawycaayacccgsraaaasgggaatcwcgccwt--------------------------------------------------------------------------------gtgaccttaacaataata-cgctattcctactgattagtcgcatagaatga-------ctaaagggctcata-cgtacgacagc-----caacaatgtaacaw-----agctattcactgatggacgtccttcggtat----tcccaactaggaatctcacgactacggaagtcc-----catamkttacaaaga---------------------------------------------------------------------------------------------------------------------------------------------------------------------------------------------------------------------------------------------------------------------------------------------------------------------------------------------------------------------------------------------------------------------------------------------------------------------------------------------------------------------------------------------------------------------------------------------------------------------------------------------------------------------------------------------------------------------------------------------------------------------------------------------------------------------------------------------------------------------------------------------------------------------------------------------------------------------------------------------------------------------------------------------------------------------------------------------------------------------------------------------------------------------------------------------------------------------------------------------------------------------------------------------------------------------------------------------------------------------------------------------------------------------------------------------------------------------------------------------------------------------------------------------------------------------------------------------------------------------------------------------------------------------------------------------------------------------------------------------------------------------------------------------------------------------------------------------------------------------------------------------------------------------------------------------------------------------------------------------------------------------------------------------------------------------------------------------------------------------------------------------------------------------------------------------------------------------------------------------------------------------------------------------------------------------------------------------------------------------------------------------------------------------------------------------------------------------------------------------------------------------------------------------------------------------------------------------------------------------------------------------------------------------------------------------------------------------------------------------------------------------------------------------------------------------------------------------------------------------------------------------------------------------------------------------------------------------------------------------------------------------------------------------------------------------------------------------------------------------------------------------------------------------------------------------------------------------------------------------------------------------------------------------------------------------------------------------------------------------------------------------------------------------------------------------------------------------------------------------------------------------------------------------------------------------------------------------------------------------------------------------------------------------------------------------------------------------------------------------------------------------------------------------------------------------------------------------------------------------------------------------------------------------------------------------------------------------------------------------------------------------------------------------------------------------------------------------------------------------------------------------------------------------------------------------------------------------------------------------------------------------------------------------------------------------------------------------------------------------------------------------------------------------------------------------------------------------------------------------------------------------ccaaaacttr------------------------------------------------------------------------------------------------------------------------------------------------------------------------------------------------------------------------------------------------------------------------------------------------------------------------------------------------------------------------------------------------------------------------------------------------------------------------------------------------------------------------------------------------------------------------------------------------------------------------------------------------------------------------------------------------------------------------------------------------------------------------------------------------------------------------------------------------------------------------------------------------------------------------------------------------------------------------------------------------------------------------------------------------------------------------------------------------------------------------------------------------------------------------------------------------------------------------------------------------------------------------------------------------------------------------------------------------------------------------------------------
>AAlFosh_19_left_foward
-------------------------------------------------------------------------------------------------------------------------------------------------------------------------------------------------------------------------------------------------------------------------------------------------------------------------------------------------------------------------------------------------------------------------------------------------------------------------------------------------------------------------------------------------------------------------------------------------------------------------------------------------------------------------------------------------------------------------------------------------------------------------------------------------------------------------------------------------------------------------------------------------------------------------------------------------------------------------------------------------------------------------------------------------------------------------------------------------------------------------------------------------------------------------------------------------------------------------------------------------------------------------------------------------------------------------------------------------------------------------------------------------------------------------------------------------------------------------------------------------------------------------------------------------------------------------------------------------------------------------------------------------------------------------------------------------------------------------------------------------------------------------------------------------------------------------------------------------------------------------------------------------------------------------------------------------------------------------------------------------------------------------------------------------------------------------------------------------------------------------------------------------------------------------------------------------------------------------------------------------------------------------------------------------------------------------------------------------------------------------------------------------------------------------------------------------------------------------------------------------------------------------------------------------------------------------------------------------------------------------------------------------------------------------------------------------------------------------------------------------------------------------------------------------------------------------------------------------------------------------------------------------------------------------------------------------------------------------------------------------------------------------------------------------------------------------------------------------------------------------------------------------------------------------------------------------------------------------------------------------------------------------------------------------------------------------------------------------------------------------------------------------------------------------------------------------------------------------------------------------------------------------------------------------------------------------------------------------------------------------------------------------------------------------------------------------------------------------------------------------------------------------------------------------------------------------------------------------------------------------------------------------------------------------------------------------------------------------------------------------------------------------------------------------------------------------------------------------------------------------------------------------------------------------------------------------------------------------------------------------------------------------------------------------------------------------------------------------------------------------------------------------------------------------------------------------------------------------------------------------------------------------------------------------------------------------------------------------------------------------------------------------------------------------------------------------------------------------------------------------------------------------------------------------------------------------------------------------------------------------------------------------------------------------------------------------------------------------------------------------------------------------------------------------------------------------------------------------------------------------------------------------------------------------------------------------------------------------------------------------------------------------------------------------------------------------------------------------------------------------------------------------------------------------------------------------------------------------------------------------------------------------------------------------------------------------------------------------------------------------------------------------------------------------------------------------------------------------------------------------------------------------------------------------------------------------------------------------------------------------------------------------------------------------------------------------------------------------------------------------------------------------------------------------------------------------------------------------------------------------------------------------------------------------------------------------------------------------------------------------------------------------------------------------------------------------------------------------------------------------------------------------------------------------------------------------------------------------------------------------------------------------------------------------------------------------------------------------------------------------------------------------------------------------------------------------------------------------------------------------------------------------------------------------------------------------------------------------------------------------------------------------------------------------------------------------------------------------------------------------------------------------------------------------------------------------------------------------------------------------------------------------------------------------------------------------------------------------------------------------------------------------------------------------------------------------------------------------------------------------------------------------------------------------------------------------------------------------------------------------------------------------------------------------------------------------------------------------------------------------------------------------------------------------------------------------------------------------------------------------------------------------------------------------------------------------------------------------------------------------------------------------------------------------------------------------------------------------------------------------------------------------------------------------------------------------------------------------------------------------------------------------------------------------------------------------------------------------------------------------------------------------------------------------------------------------------------------------------------------------------------------------------------------------------------------------------------------------------------------------------------------------------------------------------------------------------------------------------------------------------------------------------------------------------------------------------------------------------------------------------------------------------------------------------------------------------------------------------------------------------------------------------------------------------------------------------------------------------------------------------------------------------------------------------------------------------------------------------------------------------------------------------------------------------------------------------------------------------------------------------------------------------------------------------------------------------------------------------------------------------------------------------------------------------------------------------------------------------------------------------------------------------------------------------------------------------------------------------------------------------------------------------------------------------------------------------------------------------------------------------------------------------------------------------------------------------------------------------------------------------------------------------------------------------------------------------------------------------------------------------------------------------------------------------------------------------------gtagcaacaatcgacgagta-------------------------------------------------------------------------------------------------------------------------------------------------------------------------------------------------------------------------------------------------------------------------------------------------------------------------------------------------------------------------------------------------------------------------------------------------------------------------------------------------------------------------------------------------------------------------------------------------------------------------------------------------------------------------------------------------------------------------------------------------------------------------------------------------------------------------------------------------------------------------------------------------------------------------------------------------------------------------------------------------------------------------------------------------------------------------------------------------------------------------------------------------------------------------------------------------------------------------------------------------------------------------------------------------------------------------------------------------------------------------------------------------------------------------------------------------------------------------------------------------------------------------------------------------------------------------------------------------------------------------------------------------------------------------------------------------------------------------------------------------------------------------------------------------------------------------------------------------------------------------------------------------------------------------------------------------------------------------------------------------------------------------------------------------------------------------------------------------------------------------------------------------------------------------------------------------------------------------------------------------------------------------------------------------------------------------------------------------------------------------------------------------------------------------------------------------------------------------------------------------------------------------------------------------------------------------------------------------------------------------------------------------------------------------------------------------------------------------------------------------------------------------------------------------------------------------------------------------------------------------------------------------------------------------------------------------------------------------------------------------------------------------------------------------------------------------------------------------------------------------------------------------------------------------------------------------------------------------------------------------------------------------------------------------------------------------------------------------------------------------------------------------------------------------------------------------------------------------------------------------------------------------------------------------------------------------------------------------------------------------------------------------------------------------------------------------------------------------------------------------------------------------------------------------------------------------------------------------------------------------------------------------------------------------------------------------------------------------------------------------------------------------------------------------------------------------------------------------------------------------------------------------------------------------------------------------------------------------------------------------------------------------------------------------------------------------------------------------------------------------------------------------------------------------------------------------------------------------------------------------------------------------------------------------------------------------------------------------------------------------------------------------------------------------------------------------------------------------------------------------------------------------------------------------------------------------------------------------------------------------------------------------------------------------------------------------------------------------------------------------------------------------------------------------------------------------------------------------------------------------------------------------------------------------------------------------------------------------------------------------------------------------------------------------------------------------------------------------------------------------------------------------------------------------------------------------------------------------------------------------------------------------------------------------------------------------------------------------------------------------------------------------------------------------------------------------------------------------------------------------------------------------------------------------------------------------------------------------------------------------------------------------------------------------------------------------------------------------------------------------------------------------------------------------------------------------------------------------------------------------------------------------------------------------------------------------------------------------------------------------------------------------------------------------------------------------------------------------------------------------------------------------------------------------------------------------------------------------------------------------------------------------------------------------------------------------------------------------------------------------------------------------------------------------------------------------------------------------------------------------------------------------------------------------------------------------------------------------------------------------------------------------------------------------------------------------------------------------------------------------------------------------------------------------------------------------------------------------------------------------------------------------------------------------------------------------------------------------------------------------------------------------------------------------------------------------------------------------------------------------------------------------------------------------------------------------------------------------------------------------------------------------------------------------------------------------------------------------------------------------------------------------------------------------------------------------------------------------------------------------------------------------------------------------------------------------------------------------------------------------------------------------------------------------------------------------------------------------------------------------------------------------------------------------------------------------------------------------------------------------------------------------------------------------------------------------------------------------------------------------------------------------------------------------------------------------------------------------------------------------------------------------------------------------------------------------------------------------------------------------------------------------------------------------------------------------------------------------------------------------------------------------------------------------------------------------------------------------------------------------------------------------------------------------------------------------------------------------------------------------------------------------------------------------------------------------------------------------------------------------------------------------------------------------------------------------------------------------------------------------------------------------------------------------------------------------------------------------------------------------------------------------------------------------------------------------------------------------------------------------------------------------------------------------------------------------------------------------------------------------------------------------------------------------------------------------------------------------------------------------------------------------------------------------------------------------------------------------------------------------------------------------------------------------------------------------------------------------------------------------------------------------------------------------------------------------------------------------------------------------------------------------------------------------------------------------------------------------------------------------------------------------------------------------------------------------------------------------------------------------------------------------------------------------------------------------------------------------------------------------------------------------------------------------------------------------------------------------------------------------------------------------------------------------------------------------------------------------------------------------------------------------------------------------------------------------------------------------------------------------------------------------------------------------------------------------------------------------------------------------------------------------------------------------------------------------------------------------------------------------------------------------------------------------------------------------------------------
>_R_AAlFosh_19_left_reverse
----------------------------------------------------------------------------------------------------------------------------------------------------------------------------------------------------------------------------------------------------------------------------------------------------------------------------------------------------------------------------------------------------------------------------------------------------------------------------------------------------------------------------------------------------------------------------------------------------------------------------------------------------------------------------------------------------------------------------------------------------------------------------------------------------------------------------------------------------------------------------------------------------------------------------------------------------------------------------------------------------------------------------------------------------------------------------------------------------------------------------------------------------------------------------------------------------------------------------------------------------------------------------------------------------------------------------------------------------------------------------------------------------------------------------------------------------------------------------------------------------------------------------------------------------------------------------------------------------------------------------------------------------------------------------------------------------------------------------------------------------------------------------------------------------------------------------------------------------------------------------------------------------------------------------------------------------------------------------------------------------------------------------------------------------------------------------------------------------------------------------------------------------------------------------------------------------------------------------------------------------------------------------------------------------------------------------------------------------------------------------------------------------------------------------------------------------------------------------------------------------------------------------------------------------------------------------------------------------------------------------------------------------------------------------------------------------------------------------------------------------------------------------------------------------------------------------------------------------------------------------------------------------------------------------------------------------------------------------------------------------------------------------------------------------------------------------------------------------------------------------------------------------------------------------------------------------------------------------------------------------------------------------------------------------------------------------------------------------------------------------------------------------------------------------------------------------------------------------------------------------------------------------------------------------------------------------------------------------------------------------------------------------------------------------------------------------------------------------------------------------------------------------------------------------------------------------------------------------------------------------------------------------------------------------------------------------------------------------------------------------------------------------------------------------------------------------------------------------------------------------------------------------------------------------------------------------------------------------------------------------------------------------------------------------------------------------------------------------------------------------------------------------------------------------------------------------------------------------------------------------------------------------------------------------------------------------------------------------------------------------------------------------------------------------------------------------------------------------------------------------------------------------------------------------------------------------------------------------------------------------------------------------------------------------------------------------------------------------------------------------------------------------------------------------------------------------------------------------------------------------------------------------------------------------------------------------------------------------------------------------------------------------------------------------------------------------------------------------------------------------------------------------------------------------------------------------------------------------------------------------------------------------------------------------------------------------------------------------------------------------------------------------------------------------------------------------------------------------------------------------------------------------------------------------------------------------------------------------------------------------------------------------------------------------------------------------------------------------------------------------------------------------------------------------------------------------------------------------------------------------------------------------------------------------------------------------------------------------------------------------------------------------------------------------------------------------------------------------------------------------------------------------------------------------------------------------------------------------------------------------------------------------------------------------------------------------------------------------------------------------------------------------------------------------------------------------------------------------------------------------------------------------------------------------------------------------------------------------------------------------------------------------------------------------------------------------------------------------------------------------------------------------------------------------------------------------------------------------------------------------------------------------------------------------------------------------------------------------------------------------------------------------------------------------------------------------------------------------------------------------------------------------------------------------------------------------------------------------------------------------------------------------------------------------------------------------------------------------------------------------------------------------------------------------------------------------------------------------------------------------------------------------------------------------------------------------------------------------------------------------------------------------------------------------------------------------------------------------------------------------------------------------------------------------------------------------------------------------------------------------------------------------------------------------------------------------------------------------------------------------------------------------------------------------------------------------------------------------------------------------------------------------------------------------------------------------------------------------------------------------------------------------------------------------------------------------------------------------------------------------------------------------------------------------------------------------------------------------------------------------------------------------------------------------------------------------------------------------------------------------------------------------------------------------------------------------------------------------------------------------------------------------------------------------------------------------------------------------------------------------------------------------------------------------------------------------------------------------------------------------------------------------------------------------------------------------------------------------------------------------------------------------------------------------------------------------------------------------------------------------------------------------------------------------------------------------------------------------------------------------------------------------------------------------------------------------------------------------------------------------------------------------------------------------------------------------------------------------------------------------------------------------------------------------------------------------------------------------------------------------------------------------------------------------------------------------------------------------------------------------------------------------------------------------------------------------------------------------------------------------------------------------------------------------------------------------------------------------------------------------------------------------------------------------------------------------------------------------------------------------------------------------------------------------------------------------------------------------------------------------------------ccaaaaacattcgtcaaggt----------------------------------------------------------------------------------------------------------------------------------------------------------------------------------------------------------------------------------------------------------------------------------------------------------------------------------------------------------------------------------------------------------------------------------------------------------------------------------------------------------------------------------------------------------------------------------------------------------------------------------------------------------------------------------------------------------------------------------------------------------------------------------------------------------------------------------------------------------------------------------------------------------------------------------------------------------------------------------------------------------------------------------------------------------------------------------------------------------------------------------------------------------------------------------------------------------------------------------------------------------------------------------------------------------------------------------------------------------------------------------------------------------------------------------------------------------------------------------------------------------------------------------------------------------------------------------------------------------------------------------------------------------------------------------------------------------------------------------------------------------------------------------------------------------------------------------------------------------------------------------------------------------------------------------------------------------------------------------------------------------------------------------------------------------------------------------------------------------------------------------------------------------------------------------------------------------------------------------------------------------------------------------------------------------------------------------------------------------------------------------------------------------------------------------------------------------------------------------------------------------------------------------------------------------------------------------------------------------------------------------------------------------------------------------------------------------------------------------------------------------------------------------------------------------------------------------------------------------------------------------------------------------------------------------------------------------------------------------------------------------------------------------------------------------------------------------------------------------------------------------------------------------------------------------------------------------------------------------------------------------------------------------------------------------------------------------------------------------------------------------------------------------------------------------------------------------------------------------------------------------------------------------------------------------------------------------------------------------------------------------------------------------------------------------------------------------------------------------------------------------------------------------------------------------------------------------------------------------------------------------------------------------------------------------------------------------------------------------------------------------------------------------------------------------------------------------------------------------------------------------------------------------------------------------------------------------------------------------------------------------------------------------------------------------------------------------------------------------------------------------------------------------------------------------------------------------------------------------------------------------------------------------------------------------------------------------------------------------------------------------------------------------------------------------------------------------------------------------------------------------------------------------------------------------------------------------------------------------------------------------------------------------------------------------------------------------------------------------------------------------------------------------------------------------------------------------------------------------------------------------------------------------------------------------------------------------------------------------------------------------------------------------------------------------------------------------------------------------------------------------------------------------------------------------------------------------------------------------------------------------------------------------------------------------------------------------------------------------------------------------------------------------------------------------------------------------------------------------------------------------------------------------------------------------------------------------------------------------------------------------------------------------------------------------------------------------------------------------------------------------------------------------------------------------------------------------------------------------------------------------------------------------------------------------------------------------------------------------------------------------------------------------------------------------------------------------------------------------------------------------------------------------------------------------------------------------------------------------------------------------------------------------------------------------------------------------------------------------------------------------------------------------------------------------------------------------------------------------------------------------------------------------------------------------------------------------------------------------------------------------------------------------------------------------------------------------------------------------------------------------------------------------------------------------------------------------------------------------------------------------------------------------------------------------------------------------------------------------------------------------------------------------------------------------------------------------------------------------------------------------------------------------------------------------------------------------------------------------------------------------------------------------------------------------------------------------------------------------------------------------------------------------------------------------------------------------------------------------------------------------------------------------------------------------------------------------------------------------------------------------------------------------------------------------------------------------------------------------------------------------------------------------------------------------------------------------------------------------------------------------------------------------------------------------------------------------------------------------------------------------------------------------------------------------------------------------------------------------------------------------------------------------------------------------------------------------------------------------------------------------------------------------------------------------------------------------------------------------------------------------------------------------------------------------------------------------------------------------------------------------------------------------------------------------------------------------------------------------------------------------------------------------------------------------------------------------------------------------------------------------------------------------------------------------------------------------------------------------------------------------------------------------------------------------------------------------------------------------------------------------------------------------------------------------------------------------------------------------------------------------------------------------------------------------------------------------------------------------------------------------------------------------------------------------------------------------------------------------------------------------------------------------------------------------------------------------------------------------------------------------------------------------------------------------------------------------------------------------------------------------------------------------------------------------------------------------------------------------------------------------------------------------------------------------------------------------------------------------------------------------------------------------------------------------------------------------------------------------------------------------------------------------------------------------------------------------------------------------------------------------------------------------------------------------------------------------------------------------------------------------------------------------------
>AAlFosh_19_right_foward
--------------------------------------------------------------------------------------------------------------------------------------------------------------------------------------------------------------------------------------------------------------------------------------------------------------------------------------------------------------------------------------------------------------------------------------------------------------------------------------------------------------------------------------------------------------------------------------------------------------------------------------------------------------------------------------------------------------------------------------------------------------------------------------------------------------------------------------------------------------------------------------------------------------------------------------------------------------------------------------------------------------------------------------------------------------------------------------------------------------------------------------------------------------------------------------------------------------------------------------------------------------------------------------------------------------------------------------------------------------------------------------------------------------------------------------------------------------------------------------------------------------------------------------------------------------------------------------------------------------------------------------------------------------------------------------------------------------------------------------------------------------------------------------------------------------------------------------------------------------------------------------------------------------------------------------------------------------------------------------------------------------------------------------------------------------------------------------------------------------------------------------------------------------------------------------------------------------------------------------------------------------------------------------------------------------------------------------------------------------------------------------------------------------------------------------------------------------------------------------------------------------------------------------------------------------------------------------------------------------------------------------------------------------------------------------------------------------------------------------------------------------------------------------------------------------------------------------------------------------------------------------------------------------------------------------------------------------------------------------------------------------------------------------------------------------------------------------------------------------------------------------------------------------------------------------------------------------------------------------------------------------------------------------------------------------------------------------------------------------------------------------------------------------------------------------------------------------------------------------------------------------------------------------------------------------------------------------------------------------------------------------------------------------------------------------------------------------------------------------------------------------------------------------------------------------------------------------------------------------------------------------------------------------------------------------------------------------------------------------------------------------------------------------------------------------------------------------------------------------------------------------------------------------------------------------------------------------------------------------------------------------------------------------------------------------------------------------------------------------------------------------------------------------------------------------------------------------------------------------------------------------------------------------------------------------------------------------------------------------------------------------------------------------------------------------------------------------------------------------------------------------------------------------------------------------------------------------------------------------------------------------------------------------------------------------------------------------------------------------------------------------------------------------------------------------------------------------------------------------------------------------------------------------------------------------------------------------------------------------------------------------------------------------------------------------------------------------------------------------------------------------------------------------------------------------------------------------------------------------------------------------------------------------------------------------------------------------------------------------------------------------------------------------------------------------------------------------------------------------------------------------------------------------------------------------------------------------------------------------------------------------------------------------------------------------------------------------------------------------------------------------------------------------------------------------------------------------------------------------------------------------------------------------------------------------------------------------------------------------------------------------------------------------------------------------------------------------------------------------------------------------------------------------------------------------------------------------------------------------------------------------------------------------------------------------------------------------------------------------------------------------------------------------------------------------------------------------------------------------------------------------------------------------------------------------------------------------------------------------------------------------------------------------------------------------------------------------------------------------------------------------------------------------------------------------------------------------------------------------------------------------------------------------------------------------------------------------------------------------------------------------------------------------------------------------------------------------------------------------------------------------------------------------------------------------------------------------------------------------------------------------------------------------------------------------------------------------------------------------------------------------------------------------------------------------------------------------------------------------------------------------------------------------------------------------------------------------------------------------------------------------------------------------------------------------------------------------------------------------------------------------------------------------------------------------------------------------------------------------------------------------------------------------------------------------------------------------------------------------------------------------------------------------------------------------------------------------------------------------------------------------------------------------------------------------------------------------------------------------------------------------------------------------------------------------------------------------------------------------------------------------------------------------------------------------------------------------------------------------------------------------------------------------------------------------------------------------------------------------------------------------------------------------------------------------------------------------------------------------------------------------------------------------------------------------------------------------------------------------------------------------------------------------------------------------------------------------------------------------------------------------------------------------------------------------------------------------------------------------------------------------------------------------------------------------------------------------------------------------------------------------------------------------------------------------------------------------------------------------------------------------------------------------------------------------------------------------------------------------------------------------------------------------------------------------------------------------------------------------------------------------------------------------------------------------------------------------------------------------------------------------------------------------------------------------------------------------------------------------------------------------------------------------------------------------------------------------------------------------------------------------------------------------------------------------------------------------------------------------------------------------------------------------------------------------------------------------------------------------------------------------------------------------------------------------------------------------------------------------------------------------------------------------------------------------------------------------------------------------------------------------------------------------------------------------------------------------------------------------------------------------------------------------------------------------------------------------------------------------------------------------------------------------------------------------------------------------------------------------------------------------------------------------------------------------------------------------------------------------------------------------------------------------------------------------------------------------------------------------------------------------------------------------------------------------------------------------------------------------------------------------------------------------------------------------------------------------------------------------------------------------------------------------------------------------------------------------------------------------------------------------------------------------------------------------------------------------------------------------------------------------------------------------------------------------------------------------------------------------------------------------------------------acaacaacgtgtcaatgttc------------------------------------------------------------------------------------------------------------------------------------------------------------------------------------------------------------------------------------------------------------------------------------------------------------------------------------------------------------------------------------------------------------------------------------------------------------------------------------------------------------------------------------------------------------------------------------------------------------------------------------------------------------------------------------------------------------------------------------------------------------------------------------------------------------------------------------------------------------------------------------------------------------------------------------------------------------------------------------------------------------------------------------------------------------------------------------------------------------------------------------------------------------------------------------------------------------------------------------------------------------------------------------------------------------------------------------------------------------------------------------------------------------------------------------------------------------------------------------------------------------------------------------------------------------------------------------------------------------------------------------------------------------------------------------------------------------------------------------------------------------------------------------------------------------------------------------------------------------------------------------------------------------------------------------------------------------------------------------------------------------------------------------------------------------------------------------------------------------------------------------------------------------------------------------------------------------------------------------------------------------------------------------------------------------------------------------------------------------------------------------------------------------------------------------------------------------------------------------------------------------------------------------------------------------------------------------------------------------------------------------------------------------------------------------------------------------------------------------------------------------------------------------------------------------------------------------------------------------------------------------------------------------------------------------------------------------------------------------------------------------------------------------------------------------------------------------------------------------------------------------------------------------------------------------------------------------------------------------------------------------------------------------------------------------------------------------------------------------------------------------------------------------------------------------------------------------------------------------------------------------------------------------------------------------------------------------------------------------------------------------------------------------------------------------------------------------------------------------------------------------------------------------------------------------------------------------------------------------------------------------------------------------------------------------------------------------------------------------------------------------------------------------------------------------------------------------------------------------------------------------------------------------------------------------------------------------------------------------------------------------------------------------------------------------------------------------------------------------------------------------------------------------------------------------------------------------------------------------------------------------------------------------------------------------------------------------------------------------------------------------------------------------------------------------------------------------------------------------------------------------------------------------------------------------------------------------------------------------------------------------------------------------------------------------------------------------------------------------------------------------------------------------------------------------------------------------------------------------------------------------------------------------------------------------------------------------------------------------------------------------------------------------------------------------------------------------------------------------------------------------------------------------------------------------------------------------------------------------------------------------------------------------------------------------------------------------------------------------------------------------------------------------------------------------------------------------------------------------------------------------------------------------------------------------------------------------------------------------------------------------------------------------------------------------------------------------------------------------------------------------------------------------------------------------------------------------------------------------------------------------------------------------------------------------------------------------------------------------------------------------------------------------------------------------------------------------------------------------------------------------------------------------------------------------------------------------------------------------------------------------------------------------------------------------------------------------------------------------------------------------------------------------------------------------------------------------------------------------------------------------------------------------------------------------------------------------------------------------------------------------------------------------------------------------------------------------------------------------------------------------------------------------------------------------------------------------------------------------------------------------------------------------------------------------------------------------------------------------------------------------------------------------------------------------------------------------------------------------------------------------------------------------------------------------------------------------------------------------------------------------------------------------------------------------------------------------------------------------------------------------------------------------------------------------------------------------------------------------------------------------------------------------------------------------------------------------------------------------------------------------------------------------------------------------------------------------------------------------------------------------------------------------------------------------------------------------------------------------------------------------------------------------------------------------------------------------------------------------------------------------------------------------------------------------------------------------------------------------------------------------------------------------------------------------------------------------------------------------------------------------------------------------------------------------------------------------------------------------------------------------------------------------------------------------------------------------------------------------------------------------------------------------------------------------------------------------------------------------------------------------------------------------------------------------------------------------------------------------------------------------------------------------------------------------------------------------------------------------------------------------------------
>_R_AAlFosh_19_right_reverse
------------------------------------------------------------------------------------------------------------------------------------------------------------------------------------------------------------------------------------------------------------------------------------------------------------------------------------------------------------------------------------------------------------------------------------------------------------------------------------------------------------------------------------------------------------------------------------------------------------------------------------------------------------------------------------------------------------------------------------------------------------------------------------------------------------------------------------------------------------------------------------------------------------------------------------------------------------------------------------------------------------------------------------------------------------------------------------------------------------------------------------------------------------------------------------------------------------------------------------------------------------------------------------------------------------------------------------------------------------------------------------------------------------------------------------------------------------------------------------------------------------------------------------------------------------------------------------------------------------------------------------------------------------------------------------------------------------------------------------------------------------------------------------------------------------------------------------------------------------------------------------------------------------------------------------------------------------------------------------------------------------------------------------------------------------------------------------------------------------------------------------------------------------------------------------------------------------------------------------------------------------------------------------------------------------------------------------------------------------------------------------------------------------------------------------------------------------------------------------------------------------------------------------------------------------------------------------------------------------------------------------------------------------------------------------------------------------------------------------------------------------------------------------------------------------------------------------------------------------------------------------------------------------------------------------------------------------------------------------------------------------------------------------------------------------------------------------------------------------------------------------------------------------------------------------------------------------------------------------------------------------------------------------------------------------------------------------------------------------------------------------------------------------------------------------------------------------------------------------------------------------------------------------------------------------------------------------------------------------------------------------------------------------------------------------------------------------------------------------------------------------------------------------------------------------------------------------------------------------------------------------------------------------------------------------------------------------------------------------------------------------------------------------------------------------------------------------------------------------------------------------------------------------------------------------------------------------------------------------------------------------------------------------------------------------------------------------------------------------------------------------------------------------------------------------------------------------------------------------------------------------------------------------------------------------------------------------------------------------------------------------------------------------------------------------------------------------------------------------------------------------------------------------------------------------------------------------------------------------------------------------------------------------------------------------------------------------------------------------------------------------------------------------------------------------------------------------------------------------------------------------------------------------------------------------------------------------------------------------------------------------------------------------------------------------------------------------------------------------------------------------------------------------------------------------------------------------------------------------------------------------------------------------------------------------------------------------------------------------------------------------------------------------------------------------------------------------------------------------------------------------------------------------------------------------------------------------------------------------------------------------------------------------------------------------------------------------------------------------------------------------------------------------------------------------------------------------------------------------------------------------------------------------------------------------------------------------------------------------------------------------------------------------------------------------------------------------------------------------------------------------------------------------------------------------------------------------------------------------------------------------------------------------------------------------------------------------------------------------------------------------------------------------------------------------------------------------------------------------------------------------------------------------------------------------------------------------------------------------------------------------------------------------------------------------------------------------------------------------------------------------------------------------------------------------------------------------------------------------------------------------------------------------------------------------------------------------------------------------------------------------------------------------------------------------------------------------------------------------------------------------------------------------------------------------------------------------------------------------------------------------------------------------------------------------------------------------------------------------------------------------------------------------------------------------------------------------------------------------------------------------------------------------------------------------------------------------------------------------------------------------------------------------------------------------------------------------------------------------------------------------------------------------------------------------------------------------------------------------------------------------------------------------------------------------------------------------------------------------------------------------------------------------------------------------------------------------------------------------------------------------------------------------------------------------------------------------------------------------------------------------------------------------------------------------------------------------------------------------------------------------------------------------------------------------------------------------------------------------------------------------------------------------------------------------------------------------------------------------------------------------------------------------------------------------------------------------------------------------------------------------------------------------------------------------------------------------------------------------------------------------------------------------------------------------------------------------------------------------------------------------------------------------------------------------------------------------------------------------------------------------------------------------------------------------------------------------------------------------------------------------------------------------------------------------------------------------------------------------------------------------------------------------------------------------------------------------------------------------------------------------------------------------------------------------------------------------------------------------------------------------------------------------------------------------------------------------------------------------------------------------------------------------------------------------------------------------------------------------------------------------------------------------------------------------------------------------------------------------------------------------------------------------------------------------------------------------------------------------------------------------------------------------------------------------------------------------------------------------------------------------------------------------------------------------------------------------------------------------------------------------------------------------------------------------------------------------------------------------------------------------------------------------------------------------------------------------------------------------------------------------------------------------------------------------------------------------------------------------------------------------------------------------------------------------------------------------------------------------------------------------------------------------------------------------------------------------------------------------------------------------------------------------------------------------------------------------------------------------------------------------------------------------------------------------------------------------------------------------------------------------------------------------------------------------------------------------------------------------------------------------------------------------------------------------------------------------------------------------------------------------------------------------------------------------------------------------------------------------------------------------------------------------------------------------------------------------------------------------------------------------------------------------------------------------------------------------------------------------------------------------------------------------------------------------------------------------------------------------------------------------------------------------------------------------------------------------------------------------------------------------------------------------------------------------------------------------------------------------------------------------------------------------------------------------------------------------------------------------------------------------------------------------------------------------------------------------gccgtttacagtgacttaac--------------------------------------------------------------------------------------------------------------------------------------------------------------------------------------------------------------------------------------------------------------------------------------------------------------------------------------------------------------------------------------------------------------------------------------------------------------------------------------------------------------------------------------------------------------------------------------------------------------------------------------------------------------------------------------------------------------------------------------------------------------------------------------------------------------------------------------------------------------------------------------------------------------------------------------------------------------------------------------------------------------------------------------------------------------------------------------------------------------------------------------------------------------------------------------------------------------------------------------------------------------------------------------------------------------------------------------------------------------------------------------------------------------------------------------------------------------------------------------------------------------------------------------------------------------------------------------------------------------------------------------------------------------------------------------------------------------------------------------------------------------------------------------------------------------------------------------------------------------------------------------------------------------------------------------------------------------------------------------------------------------------------------------------------------------------------------------------------------------------------------------------------------------------------------------------------------------------------------------------------------------------------------------------------------------------------------------------------------------------------------------------------------------------------------------------------------------------------------------------------------------------------------------------------------------------------------------------------------------------------------------------------------------------------------------------------------------------------------------------------------------------------------------------------------------------------------------------------------------------------------------------------------------------------------------------------------------------------------------------------------------------------------------------------------------------------------------------------------------------------------------------------------------------------------------------------------------------------------------------------------------------------------------------------------------------------------------------------------------------------------------------------------------------------------------------------------------------------------------------------------------------------------------------------------------------------------------------------------------------------------------------------------------------------------------------------------------------------------------------------------------------------------------------------------------------------------------------------------------------------------------------------------------------------------------------------------------------------------------------------------------------------------------------------------------------------------------------------------------------------------------------------------------------------------------------------------------------------------------------------------------------------------------------------------------------------------------------------------------------------------------------------------------------------------------------------------------------------------------------------------------------------------------------------------------------------------------------------------------------------------------------------------------------------------------------------------------------------------------------------------------------------------------------------------------------------------------------------------------------------------------------------------------------------------------------------------------------------------------------------------------------------------------------------------------------------------------------------------------------------------------------------------------------------------------------------------------------------------------------------------------------------------------------------------------------------------------------------------------------------------------------------------------------------------------------------------------------------------------------------------------------------------------------------------------------------------------------------------------------------------------------------------------------------------------------------------------------------------------------------------------------------------------------------------------------------------------------------------------------------------------------------------------------------------------------------------------------------------------------------------------------------------------------------------------------------------------------------------------------------------------------------------------------------------------------------------------------------------------------------------------------------------------------------------------------------------------------------------------------------------------------------------------------------------------------------------------------------------------------------------------------------------------------------------------------------------------------------------------------------------------------------------------------------------------------------------------------------------------------------------------------------------------------------------------------------------------------------------------------------------------------------------------------------------------------------------------------------------------------------------------------------------------------------------------------------------------------------------------------------------------------------------------------------------------------------------------------------------------------------------------------------------------------------------------------------------------------------------------------------------------------------------------------------------------------------------------------------------------------------------------------------------------------------------------------------------------------------------------------------------------------------------------------------------------------------------------------------------------------------------------------------------------------------------------------------------------------------------------------------------------------------------------------------------------------------------------------------------------------------------------------------------------------------------------------------------------------------------------------------------------------------------------------------------------------------------------------------------------------------------------------------------------------------------------------------------------------------------------------------------------------------------------------------------------------------------------------
