# Supplementary material for: In and Outs of Chuviridae Endogenous Viral Elements: Origin of a Potentially New Retrovirus and Signature of Ancient and Ongoing Arms Race in Mosquito Genomes
Source: Front Genet. 2020 Oct 22;11:542437. doi: 10.3389/fgene.2020.542437 (PMC7642597; doi:10.3389/fgene.2020.542437)
Supplement: Supplementary file 1 [file Data_Sheet_1.ZIP › Supplementary_Material_Anakin_MS_v2/Supplementary_Material_12/AAlFosh_19_primer_Aalzoo_19Lsequenced.fasta]

>AAlFosh_JXUM01S006750_30727_31080
aaatttccgagaaaatacaggaaggaacggagaatctttgtatgattttctgcaggtttctgtggagaaattcctactggatagtaatgcaaaaacttctacgaaattcctttcttgaatgaatccatggaaaaaattctgcggaattcctggggaaattcacggagaaatcactcgagaagtttgcaaagtttatgtttgaattcttagattcctgatccgaatcctgataaattctctacaagagaatctttggaagaatttttgaagtaatccctggcagaatttcacaaggaatccatgttaaacttcctaaaggaagatctttctgatttttaaggcaatatcgaaaggaaatccagaagaaatttcttaaagaatccctgaaagagcattttctgaataaattcatggaacaatttatgaactaacgtctggagtaattttttaggaaattaatgaagctaagaagaaaatactccattttacgaagatttttacaggaacagttggagaagtttttgaaagcaagaatttctgaagctattctgcaaaacttttctaaagaaaacatagagaaaattcttcttacgtcatctcgctatttctcgtgttgaactagcagatgttacacagtaataaaaaaaactcgcaactaggaggaccagtgaaccaatatcaaatcacatacgtaacacttcgaacatttttcaattcaaatcataaagtcacggaaacatgttcgaccaatgctaaaaggactgagtttgacaaaccatcaactaggtggcggtagtgggcaaacggcaaactcgaacgaaagcgatgcgagcgccacggatggccggttggtcacctatcaaattttagaataaaccggtaaatcggtgtacgatgcgaatcatcagagagttacgtctgtttgtctgtgatcaaatgttcttgcaagatattattataataattcagtaacaaattttgaaaacgacgtataatcaatgctgtctacaccgacaagtcaagcagttggtaagctgtcacacagtgcaaacgaacattttttgaaagttgatgtttggtattagcagtgaaatgcagaaaataagcatggtggaaagcatcaaaattaaaaataaaaaaaaatcaaaattaaaaaaaaaaagaaaatgaaaaaatatagtaggtattctactaatatgtttcatattttacatgatatttagaaatgaatgaaaagaaaatgaaaacaaattataagaagaaagaaacgaaaacaagcttgtttataacgataaaaatgaaaactagattgaagttaaaaactctaactagcaaaaaatccagaatggagcggttccacgaaactacctcaacaggaaagcgaacaacaaggttccagcgattgctaatacacgatgtaaacaaaaacagagtccgaagatgatgatcatgatgatatgtgggtataccgaccaatcccggcctggtcattggtcggaaggggcggcacagcggtggattgccaacgatgacgaagccacttaaaatgtatagtcagtccgtcgttcaatgatatgtggttaaaatttctggatctggtggcttcacgcgagaaggacgccgcgcaaaagtaaccggctagtgccggtttggccacggctgtgaggcttgagaggtacccgtcgatgatcgcttttatgaggtgtgctttcccgtttctgctattctttattacaccaacgaacctaacctcaaaatgactgacaattcacaggtgattttgacagatgcaacatgagcatgaaaaggacggcaacaagatcgataaagtagaatatatgatccgtctttttcctgcatgtgtgtggtctgtcaaaatgacctcagaagtgtcaaacattttcatggctagctttgttggtgtaatgaagaattgctggtgttgttcaaattgagccggtttttgcgttttcttccgctcggttccgctgctgattgactgactgcggacatcgcaatttacggggaagtgggcgtgagatgtccaactgggatgttaatttcagagaaacctgtcagaattgggtttttaaattaagaaaaatgtattgattttttatattttatacgaaagagcacctttttctgagtcactatgatttttttcagatttttagaaccttagtttggtacctaaaatcaatttcaaagagattttttgaaatcaccttttgacagctggacaactgtttgacagctccacccagtaaaaactgcgatgaggggtgattcgacaaatcgctcccatacaaacttcaaattgactttttaataggttcccgggctccaaaattcatgaaaatttggatttcggctcagtttgacatgcagattcagaatatcgaattatttcaacaccgttaaagaagccaattgttattttgcagtgttccatgagattttggatctacctccgctgcgatgttgtgttgggcttcagccatacattctgagcagaatttgtatcagatctaccttcgttttcgcttcgaaattactgtcgctgctgacttcgacagttattatcgccgcagcaccaaatcgatttggcaaatttgaaccgtttatttgcattgcgcatcattcagctaattaaggcccgatttcttcgcctcagcttaaccggtaagctaggcttaccctagcctggtacactgtttatatgggaaaatacaaaaaaatggaaaaacttcaactgctgtatactttttgagttccactttggtctcatatcaactgtgcaaaatttcaaatcgatcgaaaaaactattttttagcacccgccattcttagtttttcatacgatttactatggagaaattttatttctgcgaagaaaaatcgctaggagttacccctagacccttaaaaataaatcgatgaatgatttctgtataaaaaatcacgaggaatcagacatccgaagatcgcaaaccgatgcgacgttcttggaaatgttatcaagcctcgcccgattgataaacagcgttggcatgccatacggttttcaatcaataactttttccacatgccttgaatcgctttgtggtcttcggagggattgttcctcgtaaaaattccaacagaaatcattcatcgatttatttttaggagttaaggggccacctgtggcgatttttctttgaaaaagtgattttccccatagtatatcgtatgaaaacttaaaatggctggcgctaaaatatacactacccgtcataagtacggactcacaaaaagttttgcaacaatattgcatcacattgactcgcctcaatatctccaaaaccttaggacttacaaagatgctgtcttcaggaaagttatttagaagcccaaaagcaacaacttttctgaaggcggcatttttataggtgttctggtttttgagatatcgaggtgagtcagggtgatgcaatattgttgcaatactttttgtgagtccgtacttatgacgggtagtgtacatactccgatcgagctgaaatttgcacagtttatatggggccaaaatggaactcaaaaagtgtacacaggagtaaaatgtctttttgtgtcccacgatattacccatatagttgaacctggtcaactcttcagcccggatgaaaaaatcatctcttcttagacacagacaaacagacgtaaaacctagaataatttttgtgaaagggaacgttcaaaaattacgtccaacatttgggggagggggggggggggtttataaagtgggaaagaacacatttgggggagggggggggggtctatgaaagtgtgacagtacgtgtataaggtatggggaaatagcgtgacagaggggggatggggggtctagaaatctcgaaaaacgatggacgtaataaatgaaccttcccaaaatccatcacccagctcagatatagtgatagaagccgctagtgtcaaacgtcaaacgcaaagaaaaacgatgcgtgcgcatttagttctgaacgccacaactatgaacctttaaaatgggcgttaaaagcgtagtcgatggaaatttcgcaagtgttacgtctgtttgtctgtgtctaagaactacaatatgcactcattcaaatcgagttgcgaaacataaaaatgggtaaaaactcattttttgcaactaagatcacgtcggaattcaaccaaaagcataataagctcaggcacaatcagcatgtctctcatcaggtttcactggcgttcatgcagcgcagcacagattttatatttaaatttctctatctgataataaacatattatcacagacaaacagacgtaactcttagaggaagttcatcaaaagtcattgctcggtaactttttcatgagcacactgccacctgttggtataaccgcggtataacactgtcggccataatgaatatcaatcccaagtaacacaacttgttataataatgtatataatacatgcttcatacaaacgtctatgttttgttcttactatgaaaaacttattttcgtacacttatatcaccgaaaaagcgcaaaaaatggcggcttataaaacatcttcatgatgttacaaaagatgtttttcaatacattcttataacataacattaagtatcgaatatgttctcagcggcatcgtaaaaacttgttggcagcagaaaaatcacgatttatcaaatgaacaccgcaaataattgtgacacctgaatggctgaaaataatattcaagccttacatttcatttgtaatttaccatgtcaatgttcggtcactatgacttaatgtcatgtgtcattcaaaatttctggtgaaataaacacattcgccttccatgctttcattcgctttccatcagatcgatatcaagaagggaggttttggtcatctctctgatttttgtgagattttgaaaaaaaattcagacatgcaatatggtgactacttgtcacagcaccgtctggaagttttggaatgctatttttaattattgtactaaagatgtgcttgtattcgttacatataaataaggaaattaaatcacttcttcgaatgtttgaactgcgctaaataaatatttttttaattggaatctgtacggctatgtatacaaatattagtatgaaactttttagcaggcactgtaatctattagtcctgataagaaaaaaacctagaatatcaaaattacgtttgaatatcatcggttgtacatcacaacaacatgtttgtcgaatactgcttgaatcgactgaaatacattgaaaaaacataaattattacgtttttgcaacatccttttccaaatagcatacaacgatgtgattgttgtttttgaatacctgttttgaacataagtataacaataacaaagttgtagtgcagtttctgactccaatataaatgttttgatttgtaatgtttcgcggaatcaaaattattgttcataagtgagttttagctgccacgtaagtacccaaaatggttttagatgacatataaggcctgacactgaggtgaaattcaatggtgactttcctctgccgacccattaggactaaagcgactttcgcaatcgccaagaattatagataatattcttattcccgttaggcaaatttggagcctggacgaccacgaaatatcaagtccagacaatcaacaatcgcaaagcataaaatattagtgttaggttagttggaaagcttcaagtgcaaatgattttctataaataatgttcaagtgagtgaagagagacagcgaattgaaaaacttatacaccaacgtatttagtacgtaaacttaacgtattcttaacatgcttcagcccaaaggttataactatgtcctgttgatgtttttcatatcatcttgaattgaagaaagacaatgattcaaaactctagtgcaatcaacgttcaatttacgttactctaacttgtggtttggttgataagatttttcagtgacttgttattgccaaacatagttaaaacatgattttaacataggatgtgttcagattcgattatagtactatactacaacatctttttaaaatttatttttcaaagatgttttctgtgttacttgggatatgacgtttgtctaacacgcaaactactacacaaatcgcctgtagttttcgtttgcatcattcagcaacgtgtacactggcaaacgtcaaagcgatcgaacactagcgcttctggtggaaagatcgcgcaaatcaaatgaaatttgaattgatcgttaaggctttttacggcatcatcagcataggcagccatgttggatatgtggctcgaaatttcaaagcgatgattctctgttattaccaaagcaaatatgtaatcgtatgaaaaagtatcatcctatatgctcactcgcagtgattacggtgatattttttctgctgtgttgctgcagaattgacagttttatatcacttcaaaaacgcgaggcaaacaatcattgaaaagcaaaaagtcaatgatgcattcgaaagcttagtgatgcatcatgacaccctcaatgcatgtgtcaagccgttttgaagagtgttacgcctgtttgtctgtgcatatacagtgtatataatgcacaaacattacataaacactcaaagttgaatgaaagtagaaaaggataattatgcgactgaactgagattgtaccaaccagtacatataatcctaatttgattctataagtacccattttccctataaaataactcttattgcacatgaaaattaatgctagatccatgtttcctttggtcggcactttatcggaaagaaagtgtgatcttctatctaatacgttattaattaatcaacaggatccttcaataaattgtttagtagaggtgctggaaatcgagatctctacccaagtaaccacgctgctgaagccgtaatgcatgcataaatacggtgtataaagcaagcattaccccgtatgcacaattgaagttgaaatagtcgcattgtagctaacttgagtttggctttattggggcccttgcccacattaattcaacttcaattgtacatgcatacaggataatgctttctttatttaaaccgtatttatgcatgtattacggcttcagcagcgtgattacttgggtagtttgtatcttgtatatgtccattggtcaaacctggccgcacggtcgaaaaactcgctcagacttgtgctatgtttgattgtttgtgataaacattgcgtcaatcagagcgaactgttttttggtcacacgatgtttgaccaaccgtttgactggtgtgtaggtccccttatagttatctcgagcttcttgtgatttcgaatttatgaatttggagtcttccactctcctcttcttggcgtaacatcctcactgggacaaagcctgcttctcagtttagtgttctatgagcacttccacagtttttaactgagagcttcctctgccaatgaccattttgcatgtgtatatcgtgtggcaggcacgaagatactctatgccctaggaagtcaaggaaatttcctttacgaaaagatcttggaccgaccgggaatcgaacccgtcaccctcagcatggtcatgctgaatacccgtgcgtttaccgcctcggctatatgggcccctggagtcttccaaccgtgtccaattattttcaagtgtatgggttagtgacagcccctccctattatttttgagttgtaagatggatcgtaggctggtttgggtatatcgaagtactggttattggagccgtcaccaccatcacgactaaagttcttattgggatattccttgctgacatttgaggtggttcagctatagcaaatagcgttcagttagtgactgtaaacggcctgcgggatgttttatgaccggagtccgcgcgtcgactctagtacgatctcgcggactccggtcataaaacatcccgcgggccgtttacatggtgccccgagtgaggaaccacaacgtcgcgcgttttcgttgcggttaaaagcaaggtgtggttaccgcctaaagagtaaccagaagaaaattcctgtgcatagtgaataacataaataaaaaaaaaggcgtcgcgacatcgtgtttgacaattgttccgggaaagggacgtcaaggaaatttagtgctgggacgtgttttcaaaagagtgtgctggtgtgtgtgggctagcttgaaaattgaaacctttcctatttccgtaccctggtgtttaaccataagaagattcgcagaaaaaaagtgttacagaaacagaaactcaggaggaagcaagtgagtgccaacttgaacaccaagaagatcactaaggatcagagtggagtgcatagtggttttcgacgtagactgaagccagtgtgatcacacgaggaaaaggtagaccaagggcaactcacgcaatcggtaagtcaatcttatccatcctttcctgaattctgttggaatacgcgctcaacgctgagtcatcaatttaaaatttcaatttaaaataaaaatttgaaaggtgaaaggtgacagaacgtacacgatccctgcgaggacgtgctagaaaaccggtaacaagggaacccaggaaaaggacaacgggcacgatccttgcgaggacgtgctagagaaccggtaaggagtcgaatcgaccattggaaaccccaggaagaggacaacgggcacgatccttgcgaggacgtgctagagaaccggtaagaaggagtcgaatcgaccattggaaagcccagaaagaggacaacgggcacgatccttgcgaggacgtgctagagaaccggtaagaaggagtcgaatcgaccattggaaagcccagaaagaggacaacgggcacgatccttgcgaggacgtgctagagaaccggtaagaaggagtcgaatcgaccattggaaagcccagaaagaggacaacgggcacgatccttgcgaggacgtgctagagaaccggtaagaaggagtcgaatcgaccattggataaccccagaaagagggcaacaagcacgattctcgtgaggacgcgcttcaagagccggaaggcaaggttaaattaactacgttattatccccagaaagagggcaacgagcacgactcccgtgaggacgcgtttaatattacggaaggtacttctgggacagatggaggaaagaatacttaccaataatagcgcagcggccaaaatggcaaacgaaaactaaaccgatacaaatcgacgatattgtcgtaatagtcgacaccgaagctaaaaggaaccaatggctcaagggacgagtcattgaggtaaaagaatcaaaggaaaaacaagtacgatccttgaaaatcaaaaccaaactcggaatttaccatcgcgcagcatccagcgtagcggtaatcgacgagtgcagcgaagcagtatcacccagcagcattgaaggagcagcggcagcagtagcggtaatcgacgagtgcagcgaagcagtatcacccagcagcattgaaggagcagcggcagcagtagcagcagccaacaagcgcgacgaagcggcatcatcacgcagcggcaacgaagcagcggtggcaataacagcagcagccaacgagtgcagcgaagcaacatcatcaagcagcatcgaaggagtagcggcagcagtagcaacaatcgacgagtacggcgaagcagcatcatccaaggttacctcaaccacggcagcggcgctagaacacgagctgaacgaaatatcgacgaaggagaaaagcatcaataaaaactacgaccctgcaatattgacaagcttcaataagcacctactgaaaagaagacagaataaacgaagaataaaaccaccaacgtggcatcttaacaaggaaggcctaaccgccacgacaaagtacgtcacagcatcatcaaaagatttggtaacgagagaactcaaagaaaacaataacccggcgaagaaagccagggtaatcaacgccaatatgtggaccttaacaataatagcgctattcctactgattagccaagcaataggaagtgagcttaaagggctcatagcgtacgactgcaccagcaacaatgtaaacataacgagctattcactgatggacgtcgcttcgtgtattccaccaactaggaatctcacgactacggaagtccgcatacaagttttacaaagaagcccaaaaacattcgtcaaggtccaccagtgcaaggtaataataaaacgatcaatccgacactgcggtatgcattctcatacatcagattatgagcatgggtacgcatacatagtcaaggaattcaccccggacgaatgcaggttagctcaattgctcggatccgtatcactatccgagagcaacaagattcgcgaactccgccgcaacagcacaacgcgaggagaaaccctgatagtagggagtctaagaggaagctcttgtagcagtggagtctacataactgcatcacacacctgggaaggagcactagtcttctatgaatacgagataagcatgtacgattacacagcgacggcggacatcgaaaacgaccaggtggctctaaggaacggtatagtatgtgcctacaaaaccggatggtgcctagaccctgagttcggctacatgacgtgggaagttgacctgcggagacaatgcgaggagaccgaattcgaaatcatatatgaaggaactgtaaacaaaacctttgatcacgataacaacaaatcgagatcaaaagcagtctacacgcttctgtcggacactcacatgttctcgataagagcacacgacaaaactgtagtataaggacgtggatacgttggagagtgatgaagttactcacttgctggttgtacgtagaatgaatttatttctcttttgactttacattcaaacttttagattagaataaagcatgaatacacgcgcgggcaaataactgctgcgtggtcaatttggaccgcgcaacggatgcaaaatgatacttgccaacaaggttacgaaatgttggcacgttggtgcttaggtaagcgcaaattataatttctcgtgggaaattataatttgtcactaagtaaaagatgttatggaaaattccactacaaaactcaaatatgtggattcgatgcatacgttacagaccaccccagaatctatataatagaagccagcggattcaagtcccctttcaaacgaaaagaaagcaccggacgaaacctggacctttttacttacttcaattcgaaaataacgttggtcgagaactacacctgggtcaacaactgaatgaagtatatacaacagttatgacagaaatatgcaaaatcgacaaggcactaatggaaaccaaacttactctagcaagagtcaacccaagcgaatccgtgtcgaacatagtaaaacgatccgggttcaccgccatcgtggcagcagaagtgctctacatcatcgagtgtaaaccagtcttcgtaacatatgaaagcaaacaggaatgttaccaagaaattcctgtaaagtacaacaacgtgtcaatgttcggggcaccatgtaaacggcccgcgggatgttttatgaccggagtccgcgcgtcgactctagtacgatctcgcggtgttcacatgatcttacgtttagactcggaacaggcaacttgtccttctagaaagaactcctggtaagtccaagactaaggttatcaccaacggttgacaactcgactccttcggttgcagattactcgcctggcgggtgtcgttctgacgagtcaactttcaatcgttaagagaaagacttccctattggaaccttccactgtcaggtactggttaaaacatcagcctgtccgtctgaaggaaaagagaagggaatcaatctccaaccaagcctgtcgatcacaaaaccgtcgtacgccggttgaccgctcgattccttcggttgcagactactcgcctggtgagtgtcgttccgacgaatcagtgtaaaagagacacggttctctagtcaaaccttccgccagcaggtactggatcacccagcctgtcagtccgaaggggaagattggggaaacgaactctattggcgtttaccagctatcgataagatcgcgtgaacaccgcgagatcgtactagagtcgacgcgcggactccggtcataaaacatcccgcgggccgtttacagtgacttaaccctttggagccggaggggtcaaatatgaccccggcgatgaaaccgagcataacaaacgtgttcgacaccagcgaggttgcgtcgacagcggcgaaaaaaatcgattccaaaaggttaaattgatgtttcaacgtttaccagctatcgataagatcgcgtgaacaccgcgagatcgcactagagtcgacgcgcggactccggtcataaaacatcccgcgggccgtttacatggtgccccgagtgaggaaccacaacgtcgcgcgttttcgttgcggttaaaagcaaggtgtggttaccgcctaaagagtaaccagaagaaaattcctgtgcatagtgaataacataaataaaaaaaaaggcgtcgcgacatcgtgtttgacaattgttccgggaaagggacgtcaaggaaatttagtgctgggacgtgttttcaaaagagtgtgctggtgtgtgtgggctagcttgaaaattgaaacctttcctatttccgtaccctggtgtttaaccataagaagattcgcagaaaaaaagtgttacagaaacagaaactcaggaggaagcaagtgagtgccaacttgaacaccaagaagatcactaaggatcagagtggagtgcatagtggttttcgacgtagactgaagccagtgtgatcacacgaggaaaaggtagaccaagggcaactcacgcaatcggtaagtcaatcttatccatcctttcctgaattctgttggaatacgcgctcaacgctgagtcatcaatttaaaatttcaatttaaaataaaaatttgaaaggtgaaaggtgacagaacgtacacgatccctgcgaggacgtgctagaaaaccggtaacaagggaacccaggaaaaggacaacgggcacgatccttgcgaggacgtgctagagaaccggtaaggagtcgaatcgaccattggaaaccccaggaagaggacaacgggcacgatccttgcgaggacgtgctagagaaccggtaagaaggagtcgaatcgaccattggaaagcccagaaagaggacaacgggcacgatccttgcgaggacgtgctagagaaccggtaagaaggagtcgaatcgaccattggaaagcccagaaagaggacaacgggcacgatccttgcgaggacgtgctagagaaccggtaagaaggagtcgaatcgaccattggaaagcccagaaagaggacaacgggcacgatccttgcgaggacgtgctagagaaccggtaagaaggagtcgaatcgaccattggataaccccagaaagagggcaacaagcacgattctcgtgaggacgcgcttcaagagccggaaggcaaggttaaattaactacgttattatccccagaaagagggcaacgagcacgactcccgtgaggacgcgtttaatattacggaaggtacttctgggacagatggaggaaagaatacttaccaataatagcgcagcggccaaaatggcaaacgaaaactaaaccgatacaaatcgacgatattgtcgtaatagtcgacaccgaagctaaaggaaccaatggctcaagggacgagtcattgaggtaaaagaatcaaaggaaaaacaagtacgatccttgaaaatcaaaaccaaactcggaatttaccatcgcgcagcatccagcgtagcggtaatcgacgagtgcagcgaagcagtatcacccagcagcattgaaggagcagcggcagcagtagcggtaatcgacgagtgcagcgaagcagtatcacccagcagcattgaaggagcagcggcagcagtagcagcagccaacaagcgcgacgaagcggcatcatcacgcagcggcaacgaagcagcggtggcaataacagcagcagccaacgagtgcagcgaagcaacatcatcaagcagcatcgaaggagtagcggcagcagtagcaacaatcgacgagtacggcgaagcagcatcatccaaggttacctcaaccacggcagcggcgctagaacacgagctgaacgaaatatcgacgaaggagaaaagcatcaataaaaactacgaccctgcaatattgacaagcttcaataagcacttactgaaaagaagacagaataaacgaagaataaaaccaccaacgtggcatcttaacaagaaaggccaaaccgccacgacaaagtacgtcacagcctcatcaaaagatttggtaacgagagaactcaaagaaaacaataacccggcgaagaaagccagggtaatcaacgccaatatgtggaccttaacaataatagcgctattcctactgattagccaagcaataggaagtgagcttaaagggctcatagcgtacgactgcaccagcaacaatgtaaacataacgagctattcactgatggacgtcgcttcgtgtattccaccaactaggaatctcacgactacggaagtccgcatacaagttttacaaagaagcccaaaaacattcgttaaggtccaccagtgcaaggtaataataaaacgatcaatccgacactgcggtatgcattctcatacatcagattatgagcatgggtacgcatacatagtcaaggaattcaccccggacgaatgcaggttagctcaattgctcggatccgtatcactatccgagagcaacaagattcgcgaactccgtcgcaacagcacaacgcgaggagaaaccctgatagtagggagtctaagaggaagctcttgtagcggtggagtctacagaactgcatcacacacctgggaaggagcactagtcttctatgagtacgagataagcatgtacgattacacagcgacggcggacatcgaaaacgaccaggtggctctaaggaacggtatagtatgtgcctacaaaaccggatggtgcctagaccctgagttcggctacatgacgtgggaagttgacctgcggagacaatgcgaggagaccgaattcgaaatcatatatgaaggaactgtaaacaaaacctttgatcacgataacaacaaatcgagatcaaaagcagtctacacgcttctgtcggacactcacatgttctcgataagagcacacgacaaaactgtagtataaggacgtggatacgttggagagtgatgaagttactcacttgctggttgtacgtagaatgaatttatttctcttttgactttacattcaaacttttagattagaataaagcatgaatacacgcgcgggcaaataactgctgcgtggtcaatttggaccgcgcaacggatgcaaaatgatacttgccaacaaggttacgaaatgttggcacgttggtgcttaggtaagcgcaaattataatttctcgtgggaaattataatttgtcactaagtaaaagatgttatggaaaattccactacaaaactcaaatatgtggattcgatgcatacgttacagaccaccccagaatctatataatagaagccagcggattcaagtcccctttcaaacgaaaagaaagcaccggacgaaacctggacctttttacttacttcaattcgaaaataacgttggtcgagaactacacctgggtcaacaactgaatgaagtatatacaacagttatgacagaaatatgcaaaatcgacaaggcactaatggaaaccaaacttactctagcaagagtcaacccaagcgaatccgtgtcgaacatagtaaaacgatccgggttcaccgccatcgtggcagcagaagtgctctacatcatcgagtgtaaaccagtcttcgtaacatatgaaagcaaacaggaatgttaccaagaaattcctgtaaagtacaacaacgtgtcaatgttcggggcaccatgtaaacggcccgcgggatgttttatgaccggagtccgcgcgtcgactctagtacgatctcgcggtgttcacatgatcttacgtttagactcggaacaggcaacttgtccttctagaaagaactcctggtaagtccaagactaaggttatcaccaacggttgacaactcgactccttcggttgcagattactcgcctggcgggggtcgttctgacgagtcaactttcaatcgttaagagaaagacttccctattggaaccttccactgtcaggtactggttaaaacatcagcctgtccgtctgaagggaaaaagaagggaatcaatctccaaccaagcctgtcgatcacaaaaccgtcgtacgccggttgaccgctcgattccttcggttgcagactactcgcctggtgagtgtcgttccgacgaatcagtgtaaaagagacacggttctctagtcaaaccttccgccagcaggtactggatcacccagcctgtcagtccgaaggggaagattggggaaacgaactctattggcgtttaccagctatcgataagatcacgtgaacaccgcgagatcgtactagagtcgacgcgcggactccggtcataaaacatcccgcgggccgtttacagtgacacttcagcttctattgagtaaatgttcccaaataactacattgtttaagatgtgcctattgcatataatacgcacattagagtgggacaccgaaagacattttactcctgtacactttttgagttcctttttggtctcatatcaactgtgcaaaatttcagctcgatcggagaaactatattttagcgccagccattttaagttttcatacgatttagtatggggaaaatcactttttcaaagaaaaatcgccacaggttgccccttaacccctaaaaataaatcgatgaatgatttcagttggaaatttcacgaggaaccaactctccgaagaccgcgaagcgatctaaggcatgtgggaaaagttattaactgaaaaccgaatggcatgccaatggtgtttaacatgtaaggaataacaataaataataaaatctcgttattttatcaatcgggtgaggcttaataactttttacacgaacgtcgcatcggtttgcggtcttcgaaggtctgtttcctagtgaagtattctacagaaatcattcatcgacttattttttgggaactaggggtgactcctagcgatttttctttgcagatgtaaaatttccctatagtaaatcgtatgaaaaactaagaatggtgggcgctaaaatatagtttttccgatcgatctgaaattttgcacagttgatatgggaccaaagaggaacttaaaaagtatacaggagttgaagtttttccattttttgtattttcccatataaaccgtgtaccaggctaacgcacatatgatgacatgcattgtcctgtaataacgatatcattaacctttacgagcccgacccccgacaactaattttcgaaatgctggcatttcgtcaattctctacagatttctttgaagtcgccctcaatcgatcataaattggtgctagtttattatgctcaagtagacatgtagcatccggaaccatttcggagatattccggattgtacagggatcagggggtgggggaagggtatattttgccaaatctaatctaatctaatctaatacaaacgcggccagtacgagaaagcatcctggaaagtaatcaggttagattagacccaattacttttcttgtcaatattgaggcttgcagcatatcgattttgctcaaattttgaacgtagattctgggagtccaaaacaactggttttggaggtaagacttggcatttttgtttttcatataattgtgggccaccttattgtgtatgctcacatgcaatgcatatgctatgtcatatgttgattgtttcacagccactatactaccgttctgcgcccgattgtccatgttaaataggaattccatataacatgggacaagtatgcgtagaatggcactataatagtgcggtagaaatcgaaattaccatctttaaaatcgcgaggtcaattattagaaaaccagggaagataggaaaacataacacggcgtcccgtatcgtcttaatgatgatttgaagtagggagtggtttgcttctgcgtctgctcccccaggtttggagcggctaatctacatctctgtaccagaaaaggactatgtgcatgactggcgatacgcggaggtgcctgatcggttggtagtcgatcgacgaaagaatgtacaagggatcactgaagttcagggatgttttcgatcacctggcaatcgtttgactcatttgtccataacacagttcagaaaactaatattgaaatgtggtgttcggcaaagttatagattagtgtttttcctacaattatcaccaaagacggcatattctaactcttatataagtatacggcacttgagggctagtatcacctactcctacaaaacgatcgaaaaatacgatcgtttagtatgagtaggtggtgctaaggcttttacacggtaaatattagtgttagaatatggcgtctttggtgataatcttcaactttgacgaacaccacatttcaatattaggtttctgaactgagttatgaacaaatgagtcaaacgattgacaggtgatcgcaaacatccttgggttcaactcaagagatcaagggccgattttcagcatactaaacgtgtactatagtatatagtcctatagactatagtcctcgctcgtacgtaagtatgaccgccgctcaagtcgcgacgtcatgacaaggaggaggcctaaacgctcaggtaggccaggaagaggaactcggatcgatgattgggaagttcagcgccaccgcccatcagctagcgaacggaaacggcatacgattaatcgatttcgccgagtcaccccttgatccccaaaactcgatgaatgatatctgtactcagtcaaataaaatttagattttcataaggcctgacttatgaaacgccccttaaataattcaaaacgattaggacgaattccataaggtcgctctgtgacgcagaatcgtctcacagcatggcttttatatatgtttagcaacatcaagcgtcggtagccgtgtagattaaactcgaactcaatgacacaacagataaaaaaaggattcatccatgcaccatgttcagtattctaataagtccgatggttctctttggaagcgagacatggaccatgctcgatgaggacctgcaagcactcgtagttttcgaacgaccagggcccaagaatcttcggcggtgtgcaggagcatgaaacacgagttcgctgcagtcttcggcgaatccagctccagatgcttgccatagccggaaggatacggtgggcagggcatgttccaagaatgccggacaacaaccctttaaagttggtgtacactagtgatccggttggagagagcacgatgaacagacaaggtgaattgaactaaataaataaataatgtttagcgaatttacactcaagtgcattcgatcatctcacccccggttccccgtggcccgtacaggtcgggggcaattgtttacaacaactagctgatgttgttgttgttgtgtatgcggcggggcggaggatggcaatggcagcagtagtaggcgactatttcgctccaccacactcgttcgaaccggatagccaccgccgccgactacgatgcgatgatgagggccggtcgtcgtcttcgtcgttgggaaggtgtgattcaaagtcgattcgcatcttccaaaccggcgcaaaccggattccacggcgttttagctcctctcgctctctgtgtgtcgagcgcgcgcgttcgattgtgtgcttacccaatttaaataatttatcgcgttttatttacacatcaaagcgcatggccgggcggaggcatggttggatagaattcagctctcctaatggcgcgtactgagggggatcgcctccttcgatgtaatgtgtggacggacaaccgaatgtaagtggatgtaacgaactttggaaccattctattggtggcgatctgtttttgtggagtttgatcttttggggggaagttcagagttctggtcacgcttgttgtggatgatcgtcgcgacgatctctcgaatgatcgttgccgatgatgggtgagattcaaaacaacaacaacgatcgtcggttgacggcgggcggcgggacgatcccataagattgttgttggatgctcttctggctggctataatatgcgttacacagaatg
>teste
----------------------------------------------------------------------------------------------------------------------------------------------------------------------------------------------------------------------------------------------------------------------------------------------------------------------------------------------------------------------------------------------------------------------------------------------------------------------------------------------------------------------------------------------------------------------------------------------------------------------------------------------------------------------------------------------------------------------------------------------------------------------------------------------------------------------------------------------------------------------------------------------------------------------------------------------------------------------------------------------------------------------------------------------------------------------------------------------------------------------------------------------------------------------------------------------------------------------------------------------------------------------------------------------------------------------------------------------------------------------------------------------------------------------------------------------------------------------------------------------------------------------------------------------------------------------------------------------------------------------------------------------------------------------------------------------------------------------------------------------------------------------------------------------------------------------------------------------------------------------------------------------------------------------------------------------------------------------------------------------------------------------------------------------------------------------------------------------------------------------------------------------------------------------------------------------------------------------------------------------------------------------------------------------------------------------------------------------------------------------------------------------------------------------------------------------------------------------------------------------------------------------------------------------------------------------------------------------------------------------------------------------------------------------------------------------------------------------------------------------------------------------------------------------------------------------------------------------------------------------------------------------------------------------------------------------------------------------------------------------------------------------------------------------------------------------------------------------------------------------------------------------------------------------------------------------------------------------------------------------------------------------------------------------------------------------------------------------------------------------------------------------------------------------------------------------------------------------------------------------------------------------------------------------------------------------------------------------------------------------------------------------------------------------------------------------------------------------------------------------------------------------------------------------------------------------------------------------------------------------------------------------------------------------------------------------------------------------------------------------------------------------------------------------------------------------------------------------------------------------------------------------------------------------------------------------------------------------------------------------------------------------------------------------------------------------------------------------------------------------------------------------------------------------------------------------------------------------------------------------------------------------------------------------------------------------------------------------------------------------------------------------------------------------------------------------------------------------------------------------------------------------------------------------------------------------------------------------------------------------------------------------------------------------------------------------------------------------------------------------------------------------------------------------------------------------------------------------------------------------------------------------------------------------------------------------------------------------------------------------------------------------------------------------------------------------------------------------------------------------------------------------------------------------------------------------------------------------------------------------------------------------------------------------------------------------------------------------------------------------------------------------------------------------------------------------------------------------------------------------------------------------------------------------------------------------------------------------------------------------------------------------------------------------------------------------------------------------------------------------------------------------------------------------------------------------------------------------------------------------------------------------------------------------------------------------------------------------------------------------------------------------------------------------------------------------------------------------------------------------------------------------------------------------------------------------------------------------------------------------------------------------------------------------------------------------------------------------------------------------------------------------------------------------------------------------------------------------------------------------------------------------------------------------------------------------------------------------------------------------------------------------------------------------------------------------------------------------------------------------------------------------------------------------------------------------------------------------------------------------------------------------------------------------------------------------------------------------------------------------------------------------------------------------------------------------------------------------------------------------------------------------------------------------------------------------------------------------------------------------------------------------------------------------------------------------------------------------------------------------------------------------------------------------------------------------------------------------------------------------------------------------------------------------------------------------------------------------------------------------------------------------------------------------------------------------------------------------------------------------------------------------------------------------------------------------------------------------------------------------------------------------------------------------------------------------------------------------------------------------------------------------------------------------------------------------------------------------------------------------------------------------------------------------------------------------------------------------------------------------------------------------------------------------------------------------------------------------------------------------------------------------------------------------------------------------------------------------------------------------------------------------------------------------------------------------------------------------------------------------------------------------------------------------------------------------------------------------------------------------------------------------------------------------------------------------------------------------------------------------------------------------------------------------------------------------------------------------------------------------------------------------------------------------------------------------------------------------------------------------------------------------------------------------------------------------------------------------------------------------------------------------------------------------------------------------------------------------------------------------------------------------------------------------------------------------------------------------------------------------------------------------------------------------------------------------------------------------------------------------------------------------------------------------------------------------------------------------------------------------------------------------------------------------------------------------------------------------------------------------------------------cacggcagcggcgctagaacacgagt--gaagaaatatcgacgaaggagaaaagcatcaataaaaatacgacncctgcaatattgacaagcttcaataagcacctactgaaaag-agacagaataaacgaagaataaaactaccaacgtggcatctt-acaaggaag---taaccgcca-gacaaagtacgtcacagcatcatcaaaagatttggtaacgagagaactcaaagaaaacaataacccggcgaagaaagccagggtaatcaacgccaatatgtggaccttaacnnnagc----ctattcctantgattagccaagcaataggaagtgagcttaaagggctca-agcgtacgantgcaccagcaaca---tanaacaaacgagntatnca--ganggacgtcgc-tnntgtnttccaccaantaggnatctca---------------------------------------------------------------------------------------------------------------------------------------------------------------------------------------------------------------------------------------------------------------------------------------------------------------------------------------------------------------------------------------------------------------------------------------------------------------------------------------------------------------------------------------------------------------------------------------------------------------------------------------------------------------------------------------------------------------------------------------------------------------------------------------------------------------------------------------------------------------------------------------------------------------------------------------------------------------------------------------------------------------------------------------------------------------------------------------------------------------------------------------------------------------------------------------------------------------------------------------------------------------------------------------------------------------------------------------------------------------------------------------------------------------------------------------------------------------------------------------------------------------------------------------------------------------------------------------------------------------------------------------------------------------------------------------------------------------------------------------------------------------------------------------------------------------------------------------------------------------------------------------------------------------------------------------------------------------------------------------------------------------------------------------------------------------------------------------------------------------------------------------------------------------------------------------------------------------------------------------------------------------------------------------------------------------------------------------------------------------------------------------------------------------------------------------------------------------------------------------------------------------------------------------------------------------------------------------------------------------------------------------------------------------------------------------------------------------------------------------------------------------------------------------------------------------------------------------------------------------------------------------------------------------------------------------------------------------------------------------------------------------------------------------------------------------------------------------------------------------------------------------------------------------------------------------------------------------------------------------------------------------------------------------------------------------------------------------------------------------------------------------------------------------------------------------------------------------------------------------------------------------------------------------------------------------------------------------------------------------------------------------------------------------------------------------------------------------------------------------------------------------------------------------------------------------------------------------------------------------------------------------------------------------------------------------------------------------------------------------------------------------------------------------------------------------------------------------------------------------------------------------------------------------------------------------------------------------------gacgnngaagn------------------------------------------------------------------------------------------------------------------------------------------------------------------------------------------------------------------------------------------------------------------------------------------------------------------------------------------------------------------------------------------------------------------------------------------------------------------------------------------------------------------------------------------------------------------------------------------------------------------------------------------------------------------------------------------------------------------------------------------------------------------------------------------------------------------------------------------------------------------------------------------------------------------------------------------------------------------------------------------------------------------------------------------------------------------------------------------------------------------------------------------------------------------------------------------------------------------------------------------------------------------------------------------------------------------------------------------------------------------------------------------------------------------------------------------------------------------------------------------------------------------------------------------------------------------------------------------------------------------------------------------------------------------------------------------------------------------------------------------------------------------------------------------------------------------------------------------------------------------------------------------------------------------------------------------------------------------------------------------------------------------------------------------------------------------------------------------------------------------------------------------------------------------------------------------------------------------------------------------------------------------------------------------------------------------------------------------------------------------------------------------------------------------------------------------------------------------------------------------------------------------------------------------------------------------------------------------------------------------------------------------------------------------------------------------------------------------------------------------------------------------------------------------------------------------------------------------------------------------------------------------------------------------------------------------------------------------------------------------------------------------------------------------------------------------------------------------------------------------------------------------------------------------------------------------------------------------------------------------------------------------------------------------------------------------------------------------------------------------------------------------------------------------------------------------------------------------------------------------------------------------------------------------------------------------------------------------------------------------------------------------------------------------------------------------------------------------------------------------------------------------------------------------------------------------------------------------------------------------------------------------------------------------------------------------------------------------------------------------------------------------------------------------------------------------------------------------------------------------------------------------------------------------------------------------------------------------------------------------------------------------------------------------------------------------------------------------------------------------------------------------------------------------------------------------------------------------------------------------------------------------------------------------------------------------------------------------------------------------------------------------------------------------------------------------------------------------------------------------------------------------------------------------------------------------------------------------------------------------------------------------------------------------------------------------------------------------------------------------------------------------------------------------------------------------------------------------------------------------------------------------------------------------------------------------------------------------------------------------------------------------------------------------------------------------------------------------------------------------------------------------------------------------------------------------------------------------------------------------------------------------------------------------------------------------------------------------------------------------------------------------------------------------------------------------------------------------------------------------------------------------------------------------------------------------------------------------------------------------------------------------------------------------------------------------------------------------------------------------------------------------------------------------------------------------------------------------------------------------------------------------------------------------------------------------------------------------------------------------------------------------------------------------------------------------------------------------------------------------
>AAlFosh_19_left_foward
-----------------------------------------------------------------------------------------------------------------------------------------------------------------------------------------------------------------------------------------------------------------------------------------------------------------------------------------------------------------------------------------------------------------------------------------------------------------------------------------------------------------------------------------------------------------------------------------------------------------------------------------------------------------------------------------------------------------------------------------------------------------------------------------------------------------------------------------------------------------------------------------------------------------------------------------------------------------------------------------------------------------------------------------------------------------------------------------------------------------------------------------------------------------------------------------------------------------------------------------------------------------------------------------------------------------------------------------------------------------------------------------------------------------------------------------------------------------------------------------------------------------------------------------------------------------------------------------------------------------------------------------------------------------------------------------------------------------------------------------------------------------------------------------------------------------------------------------------------------------------------------------------------------------------------------------------------------------------------------------------------------------------------------------------------------------------------------------------------------------------------------------------------------------------------------------------------------------------------------------------------------------------------------------------------------------------------------------------------------------------------------------------------------------------------------------------------------------------------------------------------------------------------------------------------------------------------------------------------------------------------------------------------------------------------------------------------------------------------------------------------------------------------------------------------------------------------------------------------------------------------------------------------------------------------------------------------------------------------------------------------------------------------------------------------------------------------------------------------------------------------------------------------------------------------------------------------------------------------------------------------------------------------------------------------------------------------------------------------------------------------------------------------------------------------------------------------------------------------------------------------------------------------------------------------------------------------------------------------------------------------------------------------------------------------------------------------------------------------------------------------------------------------------------------------------------------------------------------------------------------------------------------------------------------------------------------------------------------------------------------------------------------------------------------------------------------------------------------------------------------------------------------------------------------------------------------------------------------------------------------------------------------------------------------------------------------------------------------------------------------------------------------------------------------------------------------------------------------------------------------------------------------------------------------------------------------------------------------------------------------------------------------------------------------------------------------------------------------------------------------------------------------------------------------------------------------------------------------------------------------------------------------------------------------------------------------------------------------------------------------------------------------------------------------------------------------------------------------------------------------------------------------------------------------------------------------------------------------------------------------------------------------------------------------------------------------------------------------------------------------------------------------------------------------------------------------------------------------------------------------------------------------------------------------------------------------------------------------------------------------------------------------------------------------------------------------------------------------------------------------------------------------------------------------------------------------------------------------------------------------------------------------------------------------------------------------------------------------------------------------------------------------------------------------------------------------------------------------------------------------------------------------------------------------------------------------------------------------------------------------------------------------------------------------------------------------------------------------------------------------------------------------------------------------------------------------------------------------------------------------------------------------------------------------------------------------------------------------------------------------------------------------------------------------------------------------------------------------------------------------------------------------------------------------------------------------------------------------------------------------------------------------------------------------------------------------------------------------------------------------------------------------------------------------------------------------------------------------------------------------------------------------------------------------------------------------------------------------------------------------------------------------------------------------------------------------------------------------------------------------------------------------------------------------------------------------------------------------------------------------------------------------------------------------------------------------------------------------------------------------------------------------------------------------------------------------------------------------------------------------------------------------------------------------------------------------------------------------------------------------------------------------------------------------------------------------------------------------------------------------------------------------------------------------------------------------------------------------------------------------------------------------------------------------------------------------------------------------------------------------------------------------------------------------------------------------------------------------------------------------------------------------------------------------------------------------------------------------------------------------------------------------------------------------------------------------------------------------------------------------------------------------------------------------------------------------------------------------------------------------------------------------------------------------------------------------------------------------------------------------------------------------------------------------------------------------------------------------------------------------------------------------------------------------------------------------------------------------------------------------------------------------------------------------------------------------------------------------------------------------------------------------------------------------------------------------------------------------------------------------------------------------------------------------------------------------------------------------------------------------------------------------------------------------------------------------------------------------------------------------------------------------------------------------------------------------------------------------------------------------------------------------------------------------------------------------------------------------------------------------------------------------------------------------------------------------------------------------------------------------------------------------------------------------------------------------------------gtagcaacaatcgacgagta-------------------------------------------------------------------------------------------------------------------------------------------------------------------------------------------------------------------------------------------------------------------------------------------------------------------------------------------------------------------------------------------------------------------------------------------------------------------------------------------------------------------------------------------------------------------------------------------------------------------------------------------------------------------------------------------------------------------------------------------------------------------------------------------------------------------------------------------------------------------------------------------------------------------------------------------------------------------------------------------------------------------------------------------------------------------------------------------------------------------------------------------------------------------------------------------------------------------------------------------------------------------------------------------------------------------------------------------------------------------------------------------------------------------------------------------------------------------------------------------------------------------------------------------------------------------------------------------------------------------------------------------------------------------------------------------------------------------------------------------------------------------------------------------------------------------------------------------------------------------------------------------------------------------------------------------------------------------------------------------------------------------------------------------------------------------------------------------------------------------------------------------------------------------------------------------------------------------------------------------------------------------------------------------------------------------------------------------------------------------------------------------------------------------------------------------------------------------------------------------------------------------------------------------------------------------------------------------------------------------------------------------------------------------------------------------------------------------------------------------------------------------------------------------------------------------------------------------------------------------------------------------------------------------------------------------------------------------------------------------------------------------------------------------------------------------------------------------------------------------------------------------------------------------------------------------------------------------------------------------------------------------------------------------------------------------------------------------------------------------------------------------------------------------------------------------------------------------------------------------------------------------------------------------------------------------------------------------------------------------------------------------------------------------------------------------------------------------------------------------------------------------------------------------------------------------------------------------------------------------------------------------------------------------------------------------------------------------------------------------------------------------------------------------------------------------------------------------------------------------------------------------------------------------------------------------------------------------------------------------------------------------------------------------------------------------------------------------------------------------------------------------------------------------------------------------------------------------------------------------------------------------------------------------------------------------------------------------------------------------------------------------------------------------------------------------------------------------------------------------------------------------------------------------------------------------------------------------------------------------------------------------------------------------------------------------------------------------------------------------------------------------------------------------------------------------------------------------------------------------------------------------------------------------------------------------------------------------------------------------------------------------------------------------------------------------------------------------------------------------------------------------------------------------------------------------------------------------------------------------------------------------------------------------------------------------------------------------------------------------------------------------------------------------------------------------------------------------------------------------------------------------------------------------------------------------------------------------------------------------------------------------------------------------------------------------------------------------------------------------------------------------------------------------------------------------------------------------------------------------------------------------------------------------------------------------------------------------------------------------------------------------------------------------------------------------------------------------------------------------------------------------------------------------------------------------------------------------------------------------------------------------------------------------------------------------------------------------------------------------------------------------------------------------------------------------------------------------------------------------------------------------------------------------------------------------------------------------------------------------------------------------------------------------------------------------------------------------------------------------------------------------------------------------------------------------------------------------------------------------------------------------------------------------------------------------------------------------------------------------------------------------------------------------------------------------------------------------------------------------------------------------------------------------------------------------------------------------------------------------------------------------------------------------------------------------------------------------------------------------------------------------------------------------------------------------------------------------------------------------------------------------------------------------------------------------------------------------------------------------------------------------------------------------------------------------------------------------------------------------------------------------------------------------------------------------------------------------------------------------------------------------------------------------------------------------------------------------------------------------------------------------------------------------------------------------------------------------------------------------------------------------------------------------------------------------------------------------------------------------------------------------------------------------------------------------------------------------------------------------------------------------------------------------------------------------------------------------------------------------------------------------------------------------------------------------------------------------------------------------------------------------------------------------------------------------------------------------------------------------------------------------------------------------------------------------------------------------------------------------------------------------------------------------------------------------------------------------------------------------------------------------------------------------------------------------------------------------------------------------------------------------------------------------------------------------------------------------------------------------------------------------------------------------------------------------------------------------------------------------------------------------------------------------------------------------------------------------------------------------------------------------------------------------------------------------------------------------------------------------------------------------------------------------------------------------------------------------------------------------------------------------------------------------------------------------------------------------------------------------------------------------------------------------------------------------------------------------------------------------------------------------------------------------------------------------------------------------------------------------------------------------------------------------------------------------------------------------------------------------------------------------------------------------------------------------------------------------------------------------------------------------------------------------------------------------------------------------------------------------------------------------------------------------------------------------------------------------------------------------------------------------------------------------------------------------------------------------------------------------------------------------------------------------------------------------------------------------
>_R_AAlFosh_19_left_reverse
--------------------------------------------------------------------------------------------------------------------------------------------------------------------------------------------------------------------------------------------------------------------------------------------------------------------------------------------------------------------------------------------------------------------------------------------------------------------------------------------------------------------------------------------------------------------------------------------------------------------------------------------------------------------------------------------------------------------------------------------------------------------------------------------------------------------------------------------------------------------------------------------------------------------------------------------------------------------------------------------------------------------------------------------------------------------------------------------------------------------------------------------------------------------------------------------------------------------------------------------------------------------------------------------------------------------------------------------------------------------------------------------------------------------------------------------------------------------------------------------------------------------------------------------------------------------------------------------------------------------------------------------------------------------------------------------------------------------------------------------------------------------------------------------------------------------------------------------------------------------------------------------------------------------------------------------------------------------------------------------------------------------------------------------------------------------------------------------------------------------------------------------------------------------------------------------------------------------------------------------------------------------------------------------------------------------------------------------------------------------------------------------------------------------------------------------------------------------------------------------------------------------------------------------------------------------------------------------------------------------------------------------------------------------------------------------------------------------------------------------------------------------------------------------------------------------------------------------------------------------------------------------------------------------------------------------------------------------------------------------------------------------------------------------------------------------------------------------------------------------------------------------------------------------------------------------------------------------------------------------------------------------------------------------------------------------------------------------------------------------------------------------------------------------------------------------------------------------------------------------------------------------------------------------------------------------------------------------------------------------------------------------------------------------------------------------------------------------------------------------------------------------------------------------------------------------------------------------------------------------------------------------------------------------------------------------------------------------------------------------------------------------------------------------------------------------------------------------------------------------------------------------------------------------------------------------------------------------------------------------------------------------------------------------------------------------------------------------------------------------------------------------------------------------------------------------------------------------------------------------------------------------------------------------------------------------------------------------------------------------------------------------------------------------------------------------------------------------------------------------------------------------------------------------------------------------------------------------------------------------------------------------------------------------------------------------------------------------------------------------------------------------------------------------------------------------------------------------------------------------------------------------------------------------------------------------------------------------------------------------------------------------------------------------------------------------------------------------------------------------------------------------------------------------------------------------------------------------------------------------------------------------------------------------------------------------------------------------------------------------------------------------------------------------------------------------------------------------------------------------------------------------------------------------------------------------------------------------------------------------------------------------------------------------------------------------------------------------------------------------------------------------------------------------------------------------------------------------------------------------------------------------------------------------------------------------------------------------------------------------------------------------------------------------------------------------------------------------------------------------------------------------------------------------------------------------------------------------------------------------------------------------------------------------------------------------------------------------------------------------------------------------------------------------------------------------------------------------------------------------------------------------------------------------------------------------------------------------------------------------------------------------------------------------------------------------------------------------------------------------------------------------------------------------------------------------------------------------------------------------------------------------------------------------------------------------------------------------------------------------------------------------------------------------------------------------------------------------------------------------------------------------------------------------------------------------------------------------------------------------------------------------------------------------------------------------------------------------------------------------------------------------------------------------------------------------------------------------------------------------------------------------------------------------------------------------------------------------------------------------------------------------------------------------------------------------------------------------------------------------------------------------------------------------------------------------------------------------------------------------------------------------------------------------------------------------------------------------------------------------------------------------------------------------------------------------------------------------------------------------------------------------------------------------------------------------------------------------------------------------------------------------------------------------------------------------------------------------------------------------------------------------------------------------------------------------------------------------------------------------------------------------------------------------------------------------------------------------------------------------------------------------------------------------------------------------------------------------------------------------------------------------------------------------------------------------------------------------------------------------------------------------------------------------------------------------------------------------------------------------------------------------------------------------------------------------------------------------------------------------------------------------------------------------------------------------------------------------------------------------------------------------------------------------------------------------------------------------------------------------------------------------------------------------------------------------------------------------------------------------------------------------------------------------------------------------------------------------------------------------------------------------------------------------------------------------------------------------------------------------------------------------------------------------------------------------------------------------------------------------------------------------------------------------------------------------------------------------------------------------------------------------------------------------------------------------------------------------------------------------------------------------------------------------------------------------------------------------------------------------------------------------------------------------------------------------------------------------------------------------------------------ccaaaaacattcgtcaaggt----------------------------------------------------------------------------------------------------------------------------------------------------------------------------------------------------------------------------------------------------------------------------------------------------------------------------------------------------------------------------------------------------------------------------------------------------------------------------------------------------------------------------------------------------------------------------------------------------------------------------------------------------------------------------------------------------------------------------------------------------------------------------------------------------------------------------------------------------------------------------------------------------------------------------------------------------------------------------------------------------------------------------------------------------------------------------------------------------------------------------------------------------------------------------------------------------------------------------------------------------------------------------------------------------------------------------------------------------------------------------------------------------------------------------------------------------------------------------------------------------------------------------------------------------------------------------------------------------------------------------------------------------------------------------------------------------------------------------------------------------------------------------------------------------------------------------------------------------------------------------------------------------------------------------------------------------------------------------------------------------------------------------------------------------------------------------------------------------------------------------------------------------------------------------------------------------------------------------------------------------------------------------------------------------------------------------------------------------------------------------------------------------------------------------------------------------------------------------------------------------------------------------------------------------------------------------------------------------------------------------------------------------------------------------------------------------------------------------------------------------------------------------------------------------------------------------------------------------------------------------------------------------------------------------------------------------------------------------------------------------------------------------------------------------------------------------------------------------------------------------------------------------------------------------------------------------------------------------------------------------------------------------------------------------------------------------------------------------------------------------------------------------------------------------------------------------------------------------------------------------------------------------------------------------------------------------------------------------------------------------------------------------------------------------------------------------------------------------------------------------------------------------------------------------------------------------------------------------------------------------------------------------------------------------------------------------------------------------------------------------------------------------------------------------------------------------------------------------------------------------------------------------------------------------------------------------------------------------------------------------------------------------------------------------------------------------------------------------------------------------------------------------------------------------------------------------------------------------------------------------------------------------------------------------------------------------------------------------------------------------------------------------------------------------------------------------------------------------------------------------------------------------------------------------------------------------------------------------------------------------------------------------------------------------------------------------------------------------------------------------------------------------------------------------------------------------------------------------------------------------------------------------------------------------------------------------------------------------------------------------------------------------------------------------------------------------------------------------------------------------------------------------------------------------------------------------------------------------------------------------------------------------------------------------------------------------------------------------------------------------------------------------------------------------------------------------------------------------------------------------------------------------------------------------------------------------------------------------------------------------------------------------------------------------------------------------------------------------------------------------------------------------------------------------------------------------------------------------------------------------------------------------------------------------------------------------------------------------------------------------------------------------------------------------------------------------------------------------------------------------------------------------------------------------------------------------------------------------------------------------------------------------------------------------------------------------------------------------------------------------------------------------------------------------------------------------------------------------------------------------------------------------------------------------------------------------------------------------------------------------------------------------------------------------------------------------------------------------------------------------------------------------------------------------------------------------------------------------------------------------------------------------------------------------------------------------------------------------------------------------------------------------------------------------------------------------------------------------------------------------------------------------------------------------------------------------------------------------------------------------------------------------------------------------------------------------------------------------------------------------------------------------------------------------------------------------------------------------------------------------------------------------------------------------------------------------------------------------------------------------------------------------------------------------------------------------------------------------------------------------------------------------------------------------------------------------------------------------------------------------------------------------------------------------------------------------------------------------------------------------------------------------------------------------------------------------------------------------------------------------------------------------------------------------------------------------------------------------------------------------------------------------------------------------------------------------------------------------------------------------------------------------------------------------------------------------------------------------------------------------------------------------------------------------------------------------------------------------------------------------------------------------------------------------------------------------------------------------------------------------------------------------------------------------------------------------------------------------------------------------------------------------------------------------------------------------------------------------------------------------------------------------------------------------------------------------------------------------------------------------------------------------------------------------------------------------------------------------------------------------------------------------------------------------------------------------------------------------------------------------------------------------------------------------------------------------------------------------------------------------------------------------------------------------------------------------------------------------------------------------------------------------------------------------------------------------------------------------------------------------------------------------------------------------------------------------------------------------------------------------------------------------------------------------------------------------------------------------------------------------------------------------------------------------------------------------------------------------------------------------------------------------------------------------------------------------------------------------------------------------------------------------------------
>AAlFosh_19_right_foward
--------------------------------------------------------------------------------------------------------------------------------------------------------------------------------------------------------------------------------------------------------------------------------------------------------------------------------------------------------------------------------------------------------------------------------------------------------------------------------------------------------------------------------------------------------------------------------------------------------------------------------------------------------------------------------------------------------------------------------------------------------------------------------------------------------------------------------------------------------------------------------------------------------------------------------------------------------------------------------------------------------------------------------------------------------------------------------------------------------------------------------------------------------------------------------------------------------------------------------------------------------------------------------------------------------------------------------------------------------------------------------------------------------------------------------------------------------------------------------------------------------------------------------------------------------------------------------------------------------------------------------------------------------------------------------------------------------------------------------------------------------------------------------------------------------------------------------------------------------------------------------------------------------------------------------------------------------------------------------------------------------------------------------------------------------------------------------------------------------------------------------------------------------------------------------------------------------------------------------------------------------------------------------------------------------------------------------------------------------------------------------------------------------------------------------------------------------------------------------------------------------------------------------------------------------------------------------------------------------------------------------------------------------------------------------------------------------------------------------------------------------------------------------------------------------------------------------------------------------------------------------------------------------------------------------------------------------------------------------------------------------------------------------------------------------------------------------------------------------------------------------------------------------------------------------------------------------------------------------------------------------------------------------------------------------------------------------------------------------------------------------------------------------------------------------------------------------------------------------------------------------------------------------------------------------------------------------------------------------------------------------------------------------------------------------------------------------------------------------------------------------------------------------------------------------------------------------------------------------------------------------------------------------------------------------------------------------------------------------------------------------------------------------------------------------------------------------------------------------------------------------------------------------------------------------------------------------------------------------------------------------------------------------------------------------------------------------------------------------------------------------------------------------------------------------------------------------------------------------------------------------------------------------------------------------------------------------------------------------------------------------------------------------------------------------------------------------------------------------------------------------------------------------------------------------------------------------------------------------------------------------------------------------------------------------------------------------------------------------------------------------------------------------------------------------------------------------------------------------------------------------------------------------------------------------------------------------------------------------------------------------------------------------------------------------------------------------------------------------------------------------------------------------------------------------------------------------------------------------------------------------------------------------------------------------------------------------------------------------------------------------------------------------------------------------------------------------------------------------------------------------------------------------------------------------------------------------------------------------------------------------------------------------------------------------------------------------------------------------------------------------------------------------------------------------------------------------------------------------------------------------------------------------------------------------------------------------------------------------------------------------------------------------------------------------------------------------------------------------------------------------------------------------------------------------------------------------------------------------------------------------------------------------------------------------------------------------------------------------------------------------------------------------------------------------------------------------------------------------------------------------------------------------------------------------------------------------------------------------------------------------------------------------------------------------------------------------------------------------------------------------------------------------------------------------------------------------------------------------------------------------------------------------------------------------------------------------------------------------------------------------------------------------------------------------------------------------------------------------------------------------------------------------------------------------------------------------------------------------------------------------------------------------------------------------------------------------------------------------------------------------------------------------------------------------------------------------------------------------------------------------------------------------------------------------------------------------------------------------------------------------------------------------------------------------------------------------------------------------------------------------------------------------------------------------------------------------------------------------------------------------------------------------------------------------------------------------------------------------------------------------------------------------------------------------------------------------------------------------------------------------------------------------------------------------------------------------------------------------------------------------------------------------------------------------------------------------------------------------------------------------------------------------------------------------------------------------------------------------------------------------------------------------------------------------------------------------------------------------------------------------------------------------------------------------------------------------------------------------------------------------------------------------------------------------------------------------------------------------------------------------------------------------------------------------------------------------------------------------------------------------------------------------------------------------------------------------------------------------------------------------------------------------------------------------------------------------------------------------------------------------------------------------------------------------------------------------------------------------------------------------------------------------------------------------------------------------------------------------------------------------------------------------------------------------------------------------------------------------------------------------------------------------------------------------------------------------------------------------------------------------------------------------------------------------------------------------------------------------------------------------------------------------------------------------------------------------------------------------------------------------------------------------------------------------------------------------------------------------------------------------------------------------------------------------------------------------------------------------------------------------------------------------------------------------------------------------------------------------------------------------------------------------------------------------------------------------------------------------------------------------------------------------------------------------------------------------------------------------------------------------------------------------------------------------------------------------------------------------------------------------------------------------------------------------------------------------------------------------------------------------------------------------------------------------------------------------------------------------------------------------------------------------------------------------------------------------------------------------------------------------------------------------------------------------------------------------------------------------------------------------------------------------------------------------------------------------------------------------------------------------------------------------------------------------------------------------------------------------------------------------------------------------------------------------------------------------------------------------------------------------------------------------------------------------------------------------------------------------------------------------------------------------acaacaacgtgtcaatgttc----------------------------------------------------------------------------------------------------------------------------------------------------------------------------------------------------------------------------------------------------------------------------------------------------------------------------------------------------------------------------------------------------------------------------------------------------------------------------------------------------------------------------------------------------------------------------------------------------------------------------------------------------------------------------------------------------------------------------------------------------------------------------------------------------------------------------------------------------------------------------------------------------------------------------------------------------------------------------------------------------------------------------------------------------------------------------------------------------------------------------------------------------------------------------------------------------------------------------------------------------------------------------------------------------------------------------------------------------------------------------------------------------------------------------------------------------------------------------------------------------------------------------------------------------------------------------------------------------------------------------------------------------------------------------------------------------------------------------------------------------------------------------------------------------------------------------------------------------------------------------------------------------------------------------------------------------------------------------------------------------------------------------------------------------------------------------------------------------------------------------------------------------------------------------------------------------------------------------------------------------------------------------------------------------------------------------------------------------------------------------------------------------------------------------------------------------------------------------------------------------------------------------------------------------------------------------------------------------------------------------------------------------------------------------------------------------------------------------------------------------------------------------------------------------------------------------------------------------------------------------------------------------------------------------------------------------------------------------------------------------------------------------------------------------------------------------------------------------------------------------------------------------------------------------------------------------------------------------------------------------------------------------------------------------------------------------------------------------------------------------------------------------------------------------------------------------------------------------------------------------------------------------------------------------------------------------------------------------------------------------------------------------------------------------------------------------------------------------------------------------------------------------------------------------------------------------------------------------------------------------------------------------------------------------------------------------------------------------------------------------------------------------------------------------------------------------------------------------------------------------------------------------------------------------------------------------------------------------------------------------------------------------------------------------------------------------------------------------------------------------------------------------------------------------------------------------------------------------------------------------------------------------------------------------------------------------------------------------------------------------------------------------------------------------------------------------------------------------------------------------------------------------------------------------------------------------------------------------------------------------------------------------------------------------------------------------------------------------------------------------------------------------------------------------------------------------------------------------------------------------------------------------------------------------------------------------------------------------------------------------------------------------------------------------------------------------------------------------------------------------------------------------------------------------------------------------------------------------------------------------------------------------------------------------------------------------------------------------------------------------------------------------------------------------------------------------------------------------------------------------------------------------------------------------------------------------------------------------------------------------------------------------------------------------------------------------------------------------------------------------------------------------------------------------------------------------------------------------------------------------------------------------------------------------------------------------------------------------------------------------------------------------------------------------------------------------------------------------------------------------------------------------------------------------------------------------------------------------------------------------------------------------------------------------------------------------------------------------------------------------------------------------------------------------------------------------------------------------------------------------------------------------------------------------------------------------------------------------------------------------------------------------------------------------------------------------------------------------------------------------------------------------------------------------------------------------------------------------------------------------------------------------------------------------------------------------------------------------------------------------------------------------------------------------------------------------------------------------------------------------------------------------------------------------------------------------------------------------------------------------------------------------------------------------------------------------------------------------------------------------------------------------------------------------------------------------------------------------------------------------------------------------------------------------------------------------------------------------------------------------------------------------------------------------------------------------------------------------------------------------------------------------------------------------------------------------------------------------------------------------------------------------------------------------------------------------------------------------------------------------------------------------------------------------------------------------------------------------------------------------------------------------------------------------------------------------------------------------------------------------------------------------------------------------------------------------------------------------------------------------------------------------------------------------------------------------------------------------------------------------------------------------------------------------------------------------------------------------------------------------------------------------------------------------------------------------------------------------------------------------------------------------------------------------------------------------------------------------------------------------------------------
>_R_AAlFosh_19_right_reverse
----------------------------------------------------------------------------------------------------------------------------------------------------------------------------------------------------------------------------------------------------------------------------------------------------------------------------------------------------------------------------------------------------------------------------------------------------------------------------------------------------------------------------------------------------------------------------------------------------------------------------------------------------------------------------------------------------------------------------------------------------------------------------------------------------------------------------------------------------------------------------------------------------------------------------------------------------------------------------------------------------------------------------------------------------------------------------------------------------------------------------------------------------------------------------------------------------------------------------------------------------------------------------------------------------------------------------------------------------------------------------------------------------------------------------------------------------------------------------------------------------------------------------------------------------------------------------------------------------------------------------------------------------------------------------------------------------------------------------------------------------------------------------------------------------------------------------------------------------------------------------------------------------------------------------------------------------------------------------------------------------------------------------------------------------------------------------------------------------------------------------------------------------------------------------------------------------------------------------------------------------------------------------------------------------------------------------------------------------------------------------------------------------------------------------------------------------------------------------------------------------------------------------------------------------------------------------------------------------------------------------------------------------------------------------------------------------------------------------------------------------------------------------------------------------------------------------------------------------------------------------------------------------------------------------------------------------------------------------------------------------------------------------------------------------------------------------------------------------------------------------------------------------------------------------------------------------------------------------------------------------------------------------------------------------------------------------------------------------------------------------------------------------------------------------------------------------------------------------------------------------------------------------------------------------------------------------------------------------------------------------------------------------------------------------------------------------------------------------------------------------------------------------------------------------------------------------------------------------------------------------------------------------------------------------------------------------------------------------------------------------------------------------------------------------------------------------------------------------------------------------------------------------------------------------------------------------------------------------------------------------------------------------------------------------------------------------------------------------------------------------------------------------------------------------------------------------------------------------------------------------------------------------------------------------------------------------------------------------------------------------------------------------------------------------------------------------------------------------------------------------------------------------------------------------------------------------------------------------------------------------------------------------------------------------------------------------------------------------------------------------------------------------------------------------------------------------------------------------------------------------------------------------------------------------------------------------------------------------------------------------------------------------------------------------------------------------------------------------------------------------------------------------------------------------------------------------------------------------------------------------------------------------------------------------------------------------------------------------------------------------------------------------------------------------------------------------------------------------------------------------------------------------------------------------------------------------------------------------------------------------------------------------------------------------------------------------------------------------------------------------------------------------------------------------------------------------------------------------------------------------------------------------------------------------------------------------------------------------------------------------------------------------------------------------------------------------------------------------------------------------------------------------------------------------------------------------------------------------------------------------------------------------------------------------------------------------------------------------------------------------------------------------------------------------------------------------------------------------------------------------------------------------------------------------------------------------------------------------------------------------------------------------------------------------------------------------------------------------------------------------------------------------------------------------------------------------------------------------------------------------------------------------------------------------------------------------------------------------------------------------------------------------------------------------------------------------------------------------------------------------------------------------------------------------------------------------------------------------------------------------------------------------------------------------------------------------------------------------------------------------------------------------------------------------------------------------------------------------------------------------------------------------------------------------------------------------------------------------------------------------------------------------------------------------------------------------------------------------------------------------------------------------------------------------------------------------------------------------------------------------------------------------------------------------------------------------------------------------------------------------------------------------------------------------------------------------------------------------------------------------------------------------------------------------------------------------------------------------------------------------------------------------------------------------------------------------------------------------------------------------------------------------------------------------------------------------------------------------------------------------------------------------------------------------------------------------------------------------------------------------------------------------------------------------------------------------------------------------------------------------------------------------------------------------------------------------------------------------------------------------------------------------------------------------------------------------------------------------------------------------------------------------------------------------------------------------------------------------------------------------------------------------------------------------------------------------------------------------------------------------------------------------------------------------------------------------------------------------------------------------------------------------------------------------------------------------------------------------------------------------------------------------------------------------------------------------------------------------------------------------------------------------------------------------------------------------------------------------------------------------------------------------------------------------------------------------------------------------------------------------------------------------------------------------------------------------------------------------------------------------------------------------------------------------------------------------------------------------------------------------------------------------------------------------------------------------------------------------------------------------------------------------------------------------------------------------------------------------------------------------------------------------------------------------------------------------------------------------------------------------------------------------------------------------------------------------------------------------------------------------------------------------------------------------------------------------------------------------------------------------------------------------------------------------------------------------------------------------------------------------------------------------------------------------------------------------------------------------------------------------------------------------------------------------------------------------------------------------------------------------------------------------------------------------------------------------------------------------------------------------------------------------------------------------------------------------------------------------------------------------------------------------------------------------------------------------------------------------------------------------------------------------------------------------------------------------------------------------------------------------------------------------------------------------------------------------------------------------------------------------------------------------------------------------------------------------------------------------------------------------------------------------------------------------------------------------------------------------------------------------------------------------------------------------------------------------------------------------------------------------------------------------------------------------------------------------------------------------------------------------------------------------------------------------------------------------------------------------------------------------------------------------------------------------------------------------------gccgtttacagtgacttaac--------------------------------------------------------------------------------------------------------------------------------------------------------------------------------------------------------------------------------------------------------------------------------------------------------------------------------------------------------------------------------------------------------------------------------------------------------------------------------------------------------------------------------------------------------------------------------------------------------------------------------------------------------------------------------------------------------------------------------------------------------------------------------------------------------------------------------------------------------------------------------------------------------------------------------------------------------------------------------------------------------------------------------------------------------------------------------------------------------------------------------------------------------------------------------------------------------------------------------------------------------------------------------------------------------------------------------------------------------------------------------------------------------------------------------------------------------------------------------------------------------------------------------------------------------------------------------------------------------------------------------------------------------------------------------------------------------------------------------------------------------------------------------------------------------------------------------------------------------------------------------------------------------------------------------------------------------------------------------------------------------------------------------------------------------------------------------------------------------------------------------------------------------------------------------------------------------------------------------------------------------------------------------------------------------------------------------------------------------------------------------------------------------------------------------------------------------------------------------------------------------------------------------------------------------------------------------------------------------------------------------------------------------------------------------------------------------------------------------------------------------------------------------------------------------------------------------------------------------------------------------------------------------------------------------------------------------------------------------------------------------------------------------------------------------------------------------------------------------------------------------------------------------------------------------------------------------------------------------------------------------------------------------------------------------------------------------------------------------------------------------------------------------------------------------------------------------------------------------------------------------------------------------------------------------------------------------------------------------------------------------------------------------------------------------------------------------------------------------------------------------------------------------------------------------------------------------------------------------------------------------------------------------------------------------------------------------------------------------------------------------------------------------------------------------------------------------------------------------------------------------------------------------------------------------------------------------------------------------------------------------------------------------------------------------------------------------------------------------------------------------------------------------------------------------------------------------------------------------------------------------------------------------------------------------------------------------------------------------------------------------------------------------------------------------------------------------------------------------------------------------------------------------------------------------------------------------------------------------------------------------------------------------------------------------------------------------------------------------------------------------------------------------------------------------------------------------------------------------------------------------------------------------------------------------------------------------------------------------------------------------------------------------------------------------------------------------------------------------------------------------------------------------------------------------------------------------------------------------------------------------------------------------------------------------------------------------------------------------------------------------------------------------------------------------------------------------------------------------------------------------------------------------------------------------------------------------------------------------------------------------------------------------------------------------------------------------------------------------------------------------------------------------------------------------------------------------------------------------------------------------------------------------------------------------------------------------------------------------------------------------------------------------------------------------------------------------------------------------------------------------------------------------------------------------------------------------------------------------------------------------------------------------------------------------------------------------------------------------------------------------------------------------------------------------------------------------------------------------------------------------------------------------------------------------------------------------------------------------------------------------------------------------------------------------------------------------------------------------------------------------------------------------------------------------------------------------------------------------------------------------------------------------------------------------------------------------------------------------------------------------------------------------------------------------------------------------------------------------------------------------------------------------------------------------------------------------------------------------------------------------------------------------------------------------------------------------------------------------------------------------------------------------------------------------------------------------------------------------------------------------------------------------------------------------------------------------------------------------------------------------------------------------------------------------------------------------------------------------------------------------------------------------------------------------------------------------------------------------------------------------------------------------------------------------------------------------------------------------------------------------------------------------------------------------------------------------------------------------------------------------------------------------------------------------------------------------------------
