# Supplementary material for: In and Outs of Chuviridae Endogenous Viral Elements: Origin of a Potentially New Retrovirus and Signature of Ancient and Ongoing Arms Race in Mosquito Genomes
Source: Front Genet. 2020 Oct 22;11:542437. doi: 10.3389/fgene.2020.542437 (PMC7642597; doi:10.3389/fgene.2020.542437)
Supplement: Supplementary file 1 [file Data_Sheet_1.ZIP › Supplementary_Material_Anakin_MS_v2/Supplementary_Material_12/AegAag2_12_primers_Aae1471_12Lsequenced.fasta]

>AegAag2_ctg_162_1289181_1289317
acaaggaatttagatttttaaatgacgtttagatcatggctttggttgattgaagttgaaaagtgttgcaagtcaccccgtttgacggtacttctgtaggaaccttgacagatctcctattgtaacaataaggggagaaagcagtgttgtaaaaattcaaacaatatctggagaaagttttcacggtaatccttaataaaattacaggaggtagaagcgttggagtgctcaaggaaatcctgaagaaattctgctaaacatcctctgaaacacaactgtaaaaaaatcttgttggagaaatcattagaaaaattgataataaatctgcgagctgtccagtggaatacctataaataaacgaaaaccgaatttagtactataccattttattacactagagcttgtatcctttaacagatacacgtattttgacttcaaccttaggctatacagatgaggtcgaaatacgcgtatctgtcaaaggatacgaactcatagtttaattatatagaatagtactaaattaggtttttattcatttattagagaaatttctggatggatctctggtggagccactaaaagtatgccagaagaaatctacacattaatagacaaattttgtgaagcatttcctcgaagaatccgagaaaaaaatcgtgaaggatctgtaaaatatagtcgcctaatattctcagaaggcttctctggaacctctagaaattgtcagcaattttagttaaaataaaggcttgcattaaaatagatacgagccccgccagatctaaaaattgcatcttctttcacaggaacgttaaaacagcgtccaccggtccgaagcagcgagtcaaatcagaacgcaaagacaaggacaaagccggcggccggaacaagagctcactcatccaaacggcgggcatattttccgagggtctggcgcagcgcgttttggcgcaacggtccaagtatgacaaatataacagttcctcgaaggaaccgggagaatcaatccggcggccggtgtaccgaacagaaatcaaagttgacccggaggaagagcggaaacggatttccgacctcttcggggacgcagaagaggacgaactgccacaggaagatgccaaaaagtatgaaagcgatgtgaccatgccggtcaagttggagaactgtgagtattctatgattgtagtctttatcagacctgttacggcgaaaacatggatttttgacggcttacagccgaattctttgtagcatatcgcaaactcctttggcctgggtgcgagacagctttaagctgcaaatttattagctcattagatcaaattataaaagaacaaaattttacttacacaattcggtattaagctcagtttagaatacaataaattcatcggtaacatttcttctcatatctgtgatagtagattaaggttagaataatacattttgtaatcgtctaataacttactgtgataatttctgtgatattaactataacttcatttaattcattgtgcatttaaatactactggtagctgtaaatagtttaaggattttagcaactaactcaattaatagctacaaataagcaaatcacacctgcatgactattaactacagtgctaagtactgtagttcacaaatctctttctgctattattttgctttatcaatcacacaaacatcattttgcttgagcagtgttggcagcaacattctccccgtaacactggccatgggtccagttttaccaaacctaataaatctatcccattgcaatattcgcgcagtcttatttcctattgaacagtggaataaaaccttaatcctctttgcatcattacctcatcaaccataatgaacctaaagcttcgcttaattttcaaaatgaagtaagctgccacttcgaaatagcattcgtttccccgcaataattattcgttcgttccatccgttcattgttttgttatatctgcaacgctcgactcgtaggccaccttgattttgttccaaatgtaaccaccaggaaaccggagtagctttggcagataattatgttttagagctacgctgtgcgcattgaattgtaccgttagttctgatagtagattcttcactctgccggtcaccgtgaagttcgatagcgaaggatcaaagttcggaatgttcaaagttctaccaggtgtactagtatagtaacaccatccttacttatccttagtaccgacaggtccgtcaaactaatccccatatctatcggcaatggctgacgcgcgtctacattatgccgcgttgctattatacttagcgtagtattctttcttcttcttgaaagcgtgtttcgcggctctctttcgttgtgatgatctcattcctgaagttaccagagatcgtattacgttccggcctttctcccgattcgccaacgccgatatttcgcctcttctctccgtttaaacattttccggtagtccaggaaaagtttcgcccatgtatcacgtgtctgttcctgccccagcaatcatcagcatggttgacgatggagcctaactgttcttccggctgcataaaccagcaaagatgtcgaagcccacaaattgtattgtaaacaccgactgataccttctccatcttcgacccaccgtttttcttgcattcactcttccatacctcattatgcttcatgtcttgctgtctgtcgtggtcttcttcgcagccttgccttatcttctaatgctacgtacatgttcttggctaagagatcggaaatggcactgtaagtaattacggctaaaatcggagcactcaccgcagtcgaaacgagtactcaagcgacacatcgacgatgctagcttggggagaacactgcttgatttgagttatttctgagcgatctgaattcacgttgttcgtactggtaaagtgcacaacgatggctgctacagcgtacgattgacatattcatactgtagtcagaacacgatagcatacaaccgtctcgatccttaaaggttgatctatcttcattgatgcactttacttttccgccttgcagggatccggaattaattccacggtcattaaatgggcatcccatcttcttctgtttcagttttatggagtctatagagatgaatttgtttagacctatattgaccttcgaaaacgcttccaaccttgcactggtcaaacaattctccatccattcgtgaaatctcccgcccagtaaactacttttctgacatactgtttcaccgtcatcgcagatgacaattttgatgattgcctcaagcattccaactcggagtgttattggtttcagaaaaggtgtcggatctggatcgggcgcgtgcggtgccacaaaggtgggaggcgcgctcgggaggtcgacactaaaactgataaggaattcgcaaggttattggaacagatagtcgtatctaattttgaaactgatctttgtcagaattcacactcagtttactgtagacaatcagtggtacacatactttcgttactggatgcaaagcagaaatgtatgtacataccggtaactgattgatcattctaccgtcgtctatcaaattgcgatcattcggaaccagtttgagaaatgcgccgttaatttgctgctgtttcccatgtagtggttgatctacaagtggactcaccattggatcaatcttcacacagtgcatagacggacgttgttgactgaatttctctgttgatgaatcctcctcgttcggtgaactgtttacaaccgatctgttcgaagaagtctcgttggttgtttgtttatcagcgttctcgctgtgtatagcactcacatcaataccggtaccttttgttaggttaacctttctgcgcttcgcaaattgctcattttagcagtttgtattttatctgtacagctcgcttctcttgctccaaagccctcctctccgcatcatattcgcgctgctggatggcgcgctcttcgtgaagttgctatataagctgaactcttgatagctgatacatcaattggtgttgcttctacactgaacgaaaactcccgccttgaattgaatgattattgcttcatccgagccccatacctattttcagacaaaatcaagttgattttcatattcgtggaaatcatctgtttacaaatcataccgagtgaaaatcatccagtattggaaggatttttatcttcgaaatagatgcctcatattgaatgattatcatacacacatgtaaacaaccctccattcgtaatatttcctattttgaaagaactcaaataaaaaataataaccacgaaacgttgatggtttatgtacattaatttttatttctataacgaggttacacaaatgtaacaatctccagccttcaggaacagatgcctacctgcagcgaacattttgtgtgatgtggctccttgcaaataaattagtttcgcagctttgctccatcgaaccaaaacacttggatgtcagcgattgtagttggtaggtaccttaaggatgtgaaaattaaatgctataaatgaggatgttaattcgcgacgattaatttgcgatcggatgcgaaccaatgacagagagaagaaacgaaattaaacaactagccaataagcacgtaatttacgacccacaaacagaagaggcaactcaaaccatgcgaagggatatactagaaccttaccgatcccttcccctatagcattctaaacagacagagccatcactcagcacaaaaaacagatggtaacattagcattagaaagtaaaggcgcaccgccccatcaactcagaaggaagggaaagccataaaacaaagatcgttaacaatttccttccatagcaagcaggtaggaccaaaccgtcataagcacaaagcgcaggccctcgctgagcctggcgcattcgattgatacgcggacaggattcataacgaagagaaagggaaagcattgatctaatggtaaggcgcaacaagaacaaatatgtccctgcgtcaacccacgcatagaaagtaatcatcccacgcaacgaaagaaacaaagtaattaaattcaaaatttattacctacgcactcagagacataccttacgagaaaaaacctaaaacattgaaatctctttgcttctttctcgtgggagaaaattagatttaggcaatcacgacaattgtccctttctaactttaagaatcaataggacctacgatagaactgcatttgtcacttcttagaataagtcccccagatcgacgaaagtcgcctataaaaacccagaaccaaccacgaaatacatgatcttacgtttagactcggaacaggcaacttgtctttctagagagaaattcctggtaagtccaaccactaaggttatcaccaacgattgcaaactcgactccttcggttgcggactactcgcctggcgggtgtcgttctgacgagtcagctttcaatcgttaagagagagagctccctattggaaccttccactgtcaggtactggttaaaacatcagcctgtccgtctgaagggaaagagaaggggatcaatctccaaccaagcctttcgaacacaaaaccgtcgtacaccggttgaccgctcgattccttcggttgcagactactcgcctggcgggtgtcgttccgacgactcggcgtgcatccttttgcggatataatccactagttggaaccttccactgtcaggtactggttaaaacatcagcctgtccgtctgaagggaaaaacaagaggaaatatccacgactggttctcctctgttgttgaaccgccgtaacaacggttaaacactcgcttccttcggttgcggaccactcgcctggcgagtgtcgttccgacgaatcagtgcttaactgttaaagagacacggttctctagtcgaaccttccgccagcaggtactgggtcagccacccagcctgtcagtccgaaggggaagattggggaaacgcactcagttggcgtctaccagttgtcgataagatcgagtaaacaccgcgagatcgtgctagagtcgacgcgcggattccggccataaagaaaatcccgcgggccgtttacatggtgccccgagtgaggaaccacaacgtcgcgcgttttcgttgcggttaaaagcaaggtgtggttaccgcctaaagagtaaccaaagaaaattcctgtagtgtttagttgagtgaaatgtcagatctcacgcgagagatcgaagagctcgtcgaatacttccgcgagattgatgcgaagttcgacgaagtgaaaaacaccgacaattacaagcagtgggccgaaaggccagtggctaaacaagaactgtgcgaaacagggtcctttgaactagttctctgggaaaacacacctagggaaaaggtgtttgtacaacgagtttcgaaatcggtggaaggaatggtcaggcctaaacgaccataagaagattcgcagaagaaaagtgttggaagtgttctgttgaaatacgcgctcaacgctgagtcatcaatttaaaataatcgctgttgcgatactgagaaaggtgtcacaacgtgcacgatccttgcgaggacgtgctagagaaccggtaagaaggcgtcgaatcgaccgttggaaaccccaggaagaggacaacgggcacgatccttgcgaggacgtgctagagagccggaaggcgtcgaatcgaccatcggaaaccccaggaagaggacaacgggcacgatccttgcgaggacgtgctagagagccggaaggcgtcgaatcgaccgttggaaaccccaggaagaggacaacgggcacgatccttgcgaggacgtgctagagagccggaaggcgtcgaatcgactattggaaaccccaggaagaggacaacgggcacgatccttgcgaggacgtgctagagagccggaaggcgtcgaatcgaccgttggaaaccccaggaagaggacaacgggcacgatccttgcgaggacgtgctagagagccggaaggcgtcgaatcgaccgttggaaaccccaggaagaggacaacgggcacgatccttgcgaggacgtgctagagagccgaaggcgtcgaatcgaccatcggaaaccctaggaagaggacaacgggcacgatccttgcgaggacgtgctagagagccggaaggcgtcgaatcgaccgttggaaaccccaggaagaggacaacgggcacgatccttgcgaggacgtgctagagagccggaaggcgtcgaatcgactattggaaacccaggaagaggacaacgggcacgatccttgcgaggacgtgctagagagccggaaggcgtcgaatcgaccgttggaaaccccaggaagaggacaacgggcacgatccttgcgaggacgtgctagagagccggaaggcgtcgaatcgactattggaaaccccaggaagaggacaacgggcacgatccttgcgaggacgtgctagagagccggaaggcgtcgaatcgaccgttggaaaccccaggaagaggacaacgggcacgatcttgcgaggacgtgctagagagccggaaggcgtcgaatcgactattggaaaccccaggaagaggacaacgggcacgatccttgcgaggacgtgctagagagccggaaggcgtcgaatcgaccgttggaaaccccaggaagaggacaacgggcacgatccttgcgaggacgtgctagagagccggaaggcgtcgaatcgactattggaaaccccaggaagaggacaacgggcacgatccttgcgaggacgtgctagagaaccggtaagaaggcgtcgaatcgaccattggaaaccccaggaagaggacaacgggcacgatccttgcgaggacgtgctagagagccggaaggcgtcgaatcgaccatcggaaaccctaggaagaggacaacgggcacgatccttgcgaggacgtgctagagagccggaaggcgtcgaatcgaccgttggaaaccccaggaagaggacaacgggcacgatccttgcgaggacgtgctagagagccggaaggcgtcgaatcgactattggaaaccccagggagaggactaaaacgcgaaccagcaaaaatcgaacgaatccggaattctagagaaagccacaaggaacaaaatgtctagcatgcttgtggataaccaaaacggcaactgccgcctttgtaacgaccccgacgataaagacgaaataaacgaagaataaaaccaccaacgtggcatcttaacgaggaaggcctaaccgccacgacaaggtacgtcacggcatcatcaaaagacttgataacgagagaactcaaagaaaacaataacccggcgaagaaagccagggtaatcaacgccaacatgtggaccttaacagtaatagcactattcctactgattagccaagcattaggaagtgagcttaaagggctcatagcgtacgattgcaccagcaacaacgtaaacataacgagctattcactgatggacgtcgcatcgtgtattccaccaactaggaatctcacgactacggaagtccgcatacaagtcttacaaagaagcccaaaagcattcgtgaaggtccaccagtgcaaggtaataataaaacgatcaatccgacactgcggtgcgctttctcatacgtcagattatgagcatgggtacgcatacatcgtcaaggaattcaccccgacgaatgcaggttagctcaattgctcggatccgtatcactatccgagagcaacaagattcgcgaactccgtcgcaacagcacaacgcgaggagaaacactaatagtagggagtctgaaaggaagctcttgtagcggtggagtctacagaactgcatcatacacctgggaaggagcactagttttctatgagtacgagataagcatgtacgattacacagcaacggcggacatcgaaaa-gaccaggtggctctaagaaacggtatagtatgtgcctacaaaaccggatggtgcctagaccctgagttcggctacatgacgtgggaagttgacctgcggagacaatgcgaggagaccgaattcgaaatcatatatgaagggactgtaaacaaaacctttgatcacgataacgacaaatcaagatcaaaagcagtctacacgcttctgtcggacactcacatgttctcgataagagcacgcgacaaaactcaaatatgtggattcgacgcgtacgttacagaccacccagaaatctatataatagaggccagcggattcaagtcccccttcaaacgaaaggaaagcaccggacgaaacctggacctttttacttacttcaattcgaaaataacgttggtcgagaactacctg-gccaacaactgaatgaagtatatacaacagttatgacggaaatgtgcaaaatcgacaaggcactaatggaaaccaaacttactctagcaagagtcaacccaagcgaattcgtgtccaacatagtaaaacgatccgggttcaccgctatcgtagcagcagaagtgctctacatcatcgagtgtaaaccagtcttcgtaacatatgaaagcaaacaggaacgttaccaagaaattcctgtaaagtacaacaacgtgtcaatgtacatggcaccagtaacacgtatcctacaaagaagagggaccgaaatagactgcacacctctaataccagcaaaattcaccatcggaggaagatggtacaccacggaccaaagactacgagagtctacacccccgaacaaactaacgacagacgtcattacaagctggtcatatacatcactaccaagcctcatgcaaagcggagtgtacgacgcagaaagccttgaaaaatgaaaaacatggtctacgagcaaggggacaagaagatagcatcatcggtactccacaaggcgatatcagggcagcatcccaatctacaaggatacaccttcgacgccctcatatctgaaaggatcgtcgacaacgctttcaacaaatattggtctaaactcatctcctggtcaacatggttagcaacgtaacatcaacggcacttggaatctacatgataacgaggatgatcaagttcgcagtcgacacgctgatacacggtagaatcctatacgatatatacggattcggatggcagctattgcgtccttttgggactcgctaacgactcttctatcgcaccgcaacgtaatgaagcgataccaagacaagaacgacctaacggaatgcaccactctagcgccgcagccaactgacaagcaagacgatcaccatgaggaagaatcaaacaacgagagcagacctcgcccctacccaggccgagcaatatagtgacttctaaataagacatcagataatcataatacacacatgcaagtaagctcaagaataacaaccttcataataattaaagaacaagcataaacaatcataacgtcgcggaaacaatattgtaaaattaaggattttacgaagggcggtgttaattcgcgacgattaatttgcgatcggatgcgaaccaatgacagagagaagaaacgaaattaaacaactagccaataagcacgtaatttacgacccacaaacagaagaaggcaactcaaaccatgcgaagggatatactagaaccttaccgatccttcccctatagcattctaaacagacagagccatcactcagcacaaaaaacagatggtaacattagcattagaaagtaaaggcgcaccgccccatcaactcagaaggaagggaaagccataaaaacaaagatcgttaacaatttccttccatagcaagcaggtaggaccaaaccgtcataagcacaaagcgcaggccctcgctgagcctggcgcattcgattgatacgcggacaaggattcataacgaagagaaagggaaagcattgatctaatggtaaggcgcaacaagaacaaatatgtccctgctcaacccacgcatagaagtaatcatcccacgcaacgaaagaaacaaagtaattaaattcaaaatttattacctacgcactcagagacataccttacgagaaaaaacctaaaacattgaaaatctctttgcttctttctcgtgggagaaaattagatttaggcaatcacgacaattgtccctttctaactttaagaatcaataggacctacgatagaactgcatttgtcacttcttagaataagtcccccagatcgacgaaagtcgcctataaaaacccagaaccaaccacgaaatacatgatcttacgtttagactcggaacaggcaacttgtctttctagagagaaattcctggtaagtccaaccactaaggttatcaccaacgattgcaaactcgactccttcggttgcggactactcgcctggcgggtgtcgttctgacgagtcagctttcaatcgttaagagagagagctccctattggaaccttccactgtcaggtactggttaaaacatcagcctgtccgtctgaagggaaagagaaggggatcaatctccaaccaagcctttcgaacacaaaaccgtcgtacaccggttgaccgctcgattccttcggttgcagactactcgcctggcgggtgtcgttccgacgactcggcgtgcatccttttgcggatataatccactagttggaaccttccactgtcaggtactggttaaaacatcagcctgtccgtctgaagggaaaaacaagaggaaatatccacgactggttctcctctgttgttgaaccgccgtaacaacggttaaacactcgcttccttcggttgcggaccactcgcctggcgagtgtcgttccgacgaatcagtgcttaactgttaaagagacacggttctctagtcgaaccttccgccagcaggtactgggtcagccacccagcctgtcagtccgaaggggaagattggggaaacgcactcagttggcgtctaccagttgtcgataagatcgagtaaacaccgcgagatcgtgctagagtcgacgcgcggattccggccataaagaaaatcccgcgggccgtttacagaggataatattaggttcaaagggtaattacctgcaaaatccacgaagaaatctcgcgtaacttttcaaaacggcctatctaacaattcacacatttcgagtaaatcgagcttgaaggttgtgaaaatatattttgaaactgtatcaaaatgaaacaatttttccccactgttttgcttgtagagggaagcagtgtaatagagttcaacgtaagaaatgaaattttgtcaatttatttggaaattacactgaaatctataaaaacatcagataggacgttttgaccaaaaatatgtatataggataaatcacataggtcgttctgtttcatcaattgttacattggacaatcacttcggtcattttgtttcagttatagtaacatcggacattttgatttgagtacacagcaagcatgttttatttcattttgtatccacgtgcgttgaactgcttcaacattcaagttgaactgctcattttgttgcggtgtgataatcgcaggcaccagctgtgctttgttttgattcattcaatgccacgacgtcactttttcccctccgtctgtgtgtcctatgtaacaacagaaggagggaaaacgttgagctgtacatgggactttttgctttctcgctgtttctctctcaatcttctccccgtttcaatgctggtttcgcctacacttattcgtgtgtgagttacccactgcacgatgggtggtgacgactgtgttgcattcggcaccagccgtcggcgcaaacaagcggtgggaaatgatgacgatgacggcgccgtcgattgtgttgtaggaagccaatgccaaacaaatacatacaccttctccgctcttcggtgaattattgctctgcaaatacctatatgtgcgcaagtcgcgcatgcacgttgaacgttttgctgccgtgccaaaatacagttttgtgtacctcgttctctttttgttattaatattaatattattattaatatttgagcgtattcaatattgcgaggcagagcgactctgaaaatatcgacattttgttgcggtgtgctaattggagacaccagctatgctttgttttgattcattcaatcccacgacggcatttcttcccctccgtctatgtgtcctatgtaacaacagaaggaagggaaacgttgagctgtatgtaggacattttgctctctcactgattctccctcaatttttcccccgtttttatgacggtttcgcccacatgatcatgtgtgagtttcccactgcatgacgtggtggtggtgacggctgtgttgcaatcagcaccagccgtcggttgaaacaagaaattgcggtggggaatgatgacgatgacgacgccgtccatcttgttgtaggaacttgagaaaggaacccacgcctaacaacatacagcttctcctctcttcgatgattgatcgctctgaaaatatgtgtgagcaagtcgcgcatgtacgttgctcgtgttgctgccgggaagcatatttatacgcttgatcgatcatgcatctgaatcagattgatacaatgacatcatgatgctcaatcttgtgctcaatatcattcccctatatgcatgcaatgccctaataatatgaaaagagaagttgcagctgatccaatccatcgaaacggtaaaacatggtttggcaaaaagaccaaaataccgttttgtgtaactcattctctttttgtcacttgagcgttttcaattttgcgaggcagtgcgactctgaaaatatcgactgaaatgattgagaagcagttattatggcattctatacatctaagtagtgtctcagacacgcttctacaaatcattctaccttttaaactccatttcaaagctttattcaggaatgtccaatgtaacattagaatcgtgtttattcataaatgttacataggacatgtggttggttctctgatcaaaggtccaatgtaacaattgattaaaagcgatgcagttttgaacattggtcattttgttaagcttttaatagattaatttattgttgatatatcagaacgagtgttctagtgtgctgctaagtggtgcaacgcaaataatttgcaatgataatctcgatttgtttacatttgttacttaggacgttttgaaaagttacgcgagaaatgtttgacattccacgctgccgccgccatattcacgtttagatttgccagaatgatttgacatttatgatcattcccttttcgcctgatatttcagacaataattgaatgattttcggtatggggcatagtagatattagaatctgtcataagctgcatgttgttcatttatgttatcataattcgattatctgcctaatgtcattagaacatggtctgaaattcattactgaattggatgatttttggttaatattaagtggatgcatcatattcttccaatgtcattcaaaatgaggaatatgaagtttttaaagcgtttgaattacaaataattcaatgtaggaccggagttttcgttcagtgtatgcaactattgttggccatctttctcacgatagtatgggtgcgcgaggtatttgattttcgttgtatcggggcgcgaaatattgacgctgcctcccggtcggatcacatacgtgggcatgcttttaactctctcggagcgcgagatatcgacgctgcttccaaggcgaactacattcgttgattcgattttcattctatcggagcgcaaaatatagacgcagcttcccgatcgaattaggggaacttacgtattgtcggccactataacgccactaaatttatgcagactaaggcaccgtccacaaattacgtaacgctctaggggaaaggggagtagactcaaacgttgcggctcaaacacaaaaatttttttcatgcaaagaccgttgcggaggggggaatggtcgaaaattgtacattttaacgttatgtcataaatggacactgcctaatttcgttttcatttattttatcgaatattttttgtattcaatctcactatggcagcatttcggctgtaaaaaattgccatgtcatggtcttgcagcaagtgcgaatccagcctagaagttgcagcgtgacgtcatggttaattgattgattgatctgcaagaaaaatccacggaacacgattatcggattacttgaatttcagagttgcgtttgagtgggttacatgcttgcccctattcgctactcacactactattattagggtgcctgcttatcttccaaaacctttcaaaccaaaaaacttttatgaattcgaatcaaattagaagagaaacatcaaagtttgagccaaaaatattaagacttagagggggggcaagcgtcttgaaggtaaattttcaaattataaaaatggccttcagtcaagtcaccataacttcggtaatttctaaccaatttcctttatcattaaaaaccatttatcttaaaactcaatttataaaaactttatagaatatcaaatttgtataaactcaaaactagtttcaatgaaaagtagtttactcaaatgtttcctcattttactaaaataatatctttgttgaccataacttcatgaatactcaaccgattccaaatctttttgcatggtttagaagcttacttaattaattacatacttttcattcgacacatttcactaaaaaaaattatttgaccaaagttattcaacaaaactgcacaaaatcatgatttcctaacgaaaaacgtcagtttattttaaaatttttgtcagttgaacaatatttttaaagctgaaactagtttttctcatttgataaacctttgaaaaggacttgtcaacaatttttaaataattttgaaacaataatatttttgctcatgttaaaaaatatatgcactattcaactcgtaattaaaacaaaatgctttataaacacaagttttatagaaaaaatgtaatttttggcgaaaaaaacataaataatccaaagaaattcgattttttctttaaaaatcatgttttcgggtagtttttgttgcaaaactaagccaaaaccatttttttagaaacatatgttgtatgaagagtatggaaacaactatttttgcttcacttaaaagcgacaaaagctctctatagcgacatttttaggtcccttgaaaaagattttaatgttatcactattctataacgacatttctctattacgacgctccattgccatgtcgttatagggaagatcccccagtaccggacacttaagccactaaattcataattcgaaaaatattggtattatgagctcgtgttacccatttatgataaatattatcatttttatagtgtataaaaataaatttgaaatattaatatgaagtttgacattgcattttgatgatgtattttagtaccaaattgatcgatcttgaaacccaatcacccaataccggacacgatctgaaaatgcgtcgaattctgtaaatttgaacatcattgaatgtgtttactataggaatagtatacaatcgccaattcaatgcattcgaacatttacaagaacaatttgagtttttcttagtttacaagatgtccatcaaaatcctctttcatatatgatggaaaatagcacattttacgatgttgttctgaatgttcattcttcttaattttatcgcatgtatgataccatgatcgacggaatccatgaaaaatgaatgtattttgagacactggtgcaataattacaaagataacatataacaatcaagctgtccgaaactgggggacaggaggtgcttagcccaaaattgtaatttgtccgtatttggttcaattatggtacaaaatacatttgtactatcaaattaggattattttcgaacatgtttgcgtaatccaaagtattttttcatattcaaaataatactaaaaaggctcaatattaaggcgatacgtcatttttttcaatattttcaaacttttctactttttaaaaaggcatgcatattttaagatgtttattctacgcaaacattagtctccataatagctttcgttccttctaatagaccatcttgattggaccatgatttctcaattttttgactttgtccggtattggtgctgtccggtactgggggatctcccctaacaagcttcgactgtgcaaacatttgaaataggttgagtatttatgaatttaaggtcaaacaaatatgaattttaaaatgaactaaaatttcgagaaatctacttttaacaaagactgtttaagattaatttgatgttctacaaagttttcataaattttaattttgaaaataatgatgctaaaagttttgaaattggtgagaaataaccgaagttatggtgtcttcacttaaggccattttttataacttaaaaattcaccttcaagacgcatgcgccacccctaaattgttaataggataagagatagaacttaagttaagttaataatattaaaattgcagtctgtgtgacctgtagtcaaagaaggtgaataaataaatatataaatcttaatatttttgctcaaactttgcggtttctcttctaatatgattttaaaatttataagagcacacgaattttcggttttgagaacattttggaaaataagcgcaccctagtgtctatgcgcaaaaaatcgctaaaaggtaacgcgaaattgaaaattctacaggctatttttacattttttttacgttcatattgttctcagtgtatgagaaaatcagaataggccctttgcaaatcaatgcacttatgacttgacacaaaaacatcatcctctgattgcctgtagaacaacaggaattttgccaaaatagtttacatattgaaagatgcatattttatatgtttcgcagtatattgatgtttatgcgctacaatcttagataagaaaagtattgaaaggctcaattattaccaatacatcctttgttgcctaattccaatgcattaattagttgtgttcgattttttcaatgaatttaaattgtgaataaaaaataaaccgcaattgaatatggttttctggcaacctattcccgtaattgtgggcttcatagccgtgcggttagtgtcaccgaggcatttagccgcatcgtgctaaggagtgtgggttcgattcccgcctcaggccgaaaacttttcgagaggaatgttttctgactgtgccactgggcgttgcatgctagtccgttgtctagtgtggtgcttccttcaaagggcaaaatagcccactggaagcattaacgtgtagtgtctttcaataaaaagtgattgccgaggaaagcaaagtgcattaattttaatttgtgatttaaagcatgacaattcagtatttttgagtgttttatagacaaatcaaaagtttaatagtgcatgagtgatcggtgcgtagcttgtgtgacaaattggtattagagcggagaattggacctttcaaagtggtgagtttttcttaagctgttcttgtattgttttattcggcagctcacgaatgacgataatttcgtaagcatttatttcattcaatgataaaacccatgttatatcatatttttgtgaaagatgaggtttacatggaagagtatagtacaaggaatatattgagtacattgaaggtaactcttgttccgtaggaaaatcttaacaaggacgataagttagtgctgccgaaaataccctcagggtgccgaagccatcatttaccctatagaagagtgcatggtgacgtcacgaaaaattctccttctctgtccctctttcatcacgctcaattgactgtcctgctctttgacactcactgctggaattgtttagattttttttatatggagttgacattcactgctggaattgttgacattttttatatggagtttcgaggttaggtcaagcgtgcaacgatctatcttaaagttatgttacggcgaaaacatggatttttgacggcttacagccgaattctttgtagcatatcgcaaactcctttggcctgggtgcgagacagctttaagctgcaaatttattagctcattagatcaaattataaaagaacaaaatattacttacataattcggtatttagctcagtttagaatacaataaattcatccgtaacatttcttctcatacctgtgatagtagattaaggttagaataatacattttgtaatcgtctaataacttactgtgataattcctgtgatattaactataacttcatttaattcattgtgcatgtaaatactactggtagctgtaaatagtttaagaattttagcaactaactcaattaatagctacaaataagcaaatcacacctgcatgactattcactacactgctcagtactgtagttcacaaatctctttctgctattattttgctttatcaatcacacacaaacatcattttgcttgagcagtgttggcagcaacaagacctttgaatgtttgttcacggtacacgattttttaaatagtatacgtaacattcataacgttgtcgcaataaagatgtgtatctaacttatttgaaatggaagcatgaaacgagctcaccaattgatgatccattgtcgacagagcagctacaaatcacttttcttcaccgaccggtgtaatcataatgaatcgttatgcaatcttttaactaagatatcagtacttgtttttatattataacattaaaatctgtgaaacaatggagaaacaatcaaattttcttccaaaaaaactattaaaatcacttcgttttacgatttgtcatcaacttctacttacctgttgctctttcagtggactacaaattcaccgcactaaagcccgaggtcaaagacgagaaaccgaaacccgaagcgggagagttgctcgagtctttcaaagtaaccgacaatcagaacaatctcttcctgttgcaacttccggacgcgctgcccggtaaaaccgacactgaagtgcggaaaacggattccaatggtgccggggaggaggaaaccaaaccagaaccccagcgttgcacagtgcgagagctagaagaaggctacataggcaaggtgatgcgatatcgctcgggtaaa
>AegAag2_12_left_foward
-------------------------------------------------------------------------------------------------------------------------------------------------------------------------------------------------------------------------------------------------------------------------------------------------------------------------------------------------------------------------------------------------------------------------------------------------------------------------------------------------------------------------------------------------------------------------------------------------------------------------------------------------------------------------------------------------------------------------------------------------------------------------------------------------------------------------------------------------------------------------------------------------------------------------------------------------------------------------------------------------------------------------------------------------------------------------------------------------------------------------------------------------------------------------------------------------------------------------------------------------------------------------------------------------------------------------------------------------------------------------------------------------------------------------------------------------------------------------------------------------------------------------------------------------------------------------------------------------------------------------------------------------------------------------------------------------------------------------------------------------------------------------------------------------------------------------------------------------------------------------------------------------------------------------------------------------------------------------------------------------------------------------------------------------------------------------------------------------------------------------------------------------------------------------------------------------------------------------------------------------------------------------------------------------------------------------------------------------------------------------------------------------------------------------------------------------------------------------------------------------------------------------------------------------------------------------------------------------------------------------------------------------------------------------------------------------------------------------------------------------------------------------------------------------------------------------------------------------------------------------------------------------------------------------------------------------------------------------------------------------------------------------------------------------------------------------------------------------------------------------------------------------------------------------------------------------------------------------------------------------------------------------------------------------------------------------------------------------------------------------------------------------------------------------------------------------------------------------------------------------------------------------------------------------------------------------------------------------------------------------------------------------------------------------------------------------------------------------------------------------------------------------------------------------------------------------------------------------------------------------------------------------------------------------------------------------------------------------------------------------------------------------------------------------------------------------------------------------------------------------------------------------------------------------------------------------------------------------------------------------------------------------------------------------------------------------------------------------------------------------------------------------------------------------------------------------------------------------------------------------------------------------------------------------------------------------------------------------------------------------------------------------------------------------------------------------------------------------------------------------------------------------------------------------------------------------------------------------------------------------------------------------------------------------------------------------------------------------------------------------------------------------------------------------------------------------------------------------------------------------------------------------------------------------------------------------------------------------------------------------------------------------------------------------------------------------------------------------------------------------------------------------------------------------------------------------------------------------------------------------------------------------------------------------------------------------------------------------------------------------------------------------------------------------------------------------------------------------------------------------------------------------------------------------------------------------------------------------------------------------------------------------------------------------------------------------------------------------------------------------------------------------------------------------------------------------------------------------------------------------------------------------------------------------------------------------------------------------------------------------------------------------------------------------------------------------------------------------------------------------------------------------------------------------------------------------------------------------------------------------------------------------------------------------------------------------------------------------------------------------------------------------------------------------------------------------------------------------------------------------------------------------------------------------------------------------------------------------------------------------------------------------------------------------------------------------------------------------------------------------------------------------------------------------------------------------------------------------------------------------------------------------------------------------------------------------------------------------------------------------------------------------------------------------------------------------------------------------------------------------------------------------------------------------------------------------------------------------------------------------------------------------------------------------------------------------------------------------------------------------------------------------------------------------------------------------------------------------------------------------------------------------------------------------------------------------------------------------------------------------------------------------------------------------------------------------------------------------------------------------------------------------------------------------------------------------------------------------------------------------------------------------------------------------------------------------------------------------------------------------------------------------------------------------------------------------------------------------------------------------------------------------------------------------------------------------------------------------------------------------------------------------------------------------------------------------------------------------------------------------------------------------------------------------------------------------------------------------------------------------------------------------------------------------------------------------------------------------------------------------------------------------------------------------------------------------------------------------------------------------------------------------------------------------------------------------------------------------------------------------------------------------------------------gtctgaaaggaagctcttgt------------------------------------------------------------------------------------------------------------------------------------------------------------------------------------------------------------------------------------------------------------------------------------------------------------------------------------------------------------------------------------------------------------------------------------------------------------------------------------------------------------------------------------------------------------------------------------------------------------------------------------------------------------------------------------------------------------------------------------------------------------------------------------------------------------------------------------------------------------------------------------------------------------------------------------------------------------------------------------------------------------------------------------------------------------------------------------------------------------------------------------------------------------------------------------------------------------------------------------------------------------------------------------------------------------------------------------------------------------------------------------------------------------------------------------------------------------------------------------------------------------------------------------------------------------------------------------------------------------------------------------------------------------------------------------------------------------------------------------------------------------------------------------------------------------------------------------------------------------------------------------------------------------------------------------------------------------------------------------------------------------------------------------------------------------------------------------------------------------------------------------------------------------------------------------------------------------------------------------------------------------------------------------------------------------------------------------------------------------------------------------------------------------------------------------------------------------------------------------------------------------------------------------------------------------------------------------------------------------------------------------------------------------------------------------------------------------------------------------------------------------------------------------------------------------------------------------------------------------------------------------------------------------------------------------------------------------------------------------------------------------------------------------------------------------------------------------------------------------------------------------------------------------------------------------------------------------------------------------------------------------------------------------------------------------------------------------------------------------------------------------------------------------------------------------------------------------------------------------------------------------------------------------------------------------------------------------------------------------------------------------------------------------------------------------------------------------------------------------------------------------------------------------------------------------------------------------------------------------------------------------------------------------------------------------------------------------------------------------------------------------------------------------------------------------------------------------------------------------------------------------------------------------------------------------------------------------------------------------------------------------------------------------------------------------------------------------------------------------------------------------------------------------------------------------------------------------------------------------------------------------------------------------------------------------------------------------------------------------------------------------------------------------------------------------------------------------------------------------------------------------------------------------------------------------------------------------------------------------------------------------------------------------------------------------------------------------------------------------------------------------------------------------------------------------------------------------------------------------------------------------------------------------------------------------------------------------------------------------------------------------------------------------------------------------------------------------------------------------------------------------------------------------------------------------------------------------------------------------------------------------------------------------------------------------------------------------------------------------------------------------------------------------------------------------------------------------------------------------------------------------------------------------------------------------------------------------------------------------------------------------------------------------------------------------------------------------------------------------------------------------------------------------------------------------------------------------------------------------------------------------------------------------------------------------------------------------------------------------------------------------------------------------------------------------------------------------------------------------------------------------------------------------------------------------------------------------------------------------------------------------------------------------------------------------------------------------------------------------------------------------------------------------------------------------------------------------------------------------------------------------------------------------------------------------------------------------------------------------------------------------------------------------------------------------------------------------------------------------------------------------------------------------------------------------------------------------------------------------------------------------------------------------------------------------------------------------------------------------------------------------------------------------------------------------------------------------------------------------------------------------------------------------------------------------------------------------------------------------------------------------------------------------------------------------------------------------------------------------------------------------------------------------------------------------------------------------------------------------------------------------------------------------------------------------------------------------------------------------------------------------------------------------------------------------------------------------------------------------------------------------------------------------------------------------------------------------------------------------------------------------------------------------------------------------------------------------------------------------------------------------------------------------------------------------------------------------------------------------------------------------------------------------------------------------------------------------------------------------------------------------------------------------------------------------------------------------------------------------------------------------------------------------------------------------------------------------------------------------------------------------------------------------------------------------------------------------------------------------------------------------------------------------------------------------------------------------------------------------------------------------------------------------------------------------------------------------------------------------------------------------------------------------------------------------------------------------------------------------------------------------------------------------------------------------------------------------------------------------------------------------------------------------------------------------------------------------------------------------------------------------------------------------------------------------------------------------------------------------------------------------------------------------------------------------------------------------------------------------------------------------------------------------------------------------------------------------------------------------------------------------------------------------------------------------------------------------------------------------------------------------------------------------------------------------------------------------------------------------------------------------------------------------------------------------------------------------------------------------------------------------------------------------------------------------------------------------------------------------------------------------------------------------------------------------------------------------------------------------------------------------------------------------------------------------------------------------------------------------------------------------------------------------------------------------------------------------------------------------------------------------------------------------------------------------------------------------------------------------------------------------------------------------------------------------------------------------------------------------------------------------------------------------------------------------------------------------------------------------------------------------------------------------------------------------------------------------------------------------------------------------------------------------------------------------------------------------------------------------------------------------------------------------------------------------------------------------------------------------------------------------------------------------------------------------------------------------------------------------------------------------------------------------------------------------------------------------------------------------------------------------------------------------
>_R_Aae1471_12L
----------------------------------------------------------------------------------------------------------------------------------------------------------------------------------------------------------------------------------------------------------------------------------------------------------------------------------------------------------------------------------------------------------------------------------------------------------------------------------------------------------------------------------------------------------------------------------------------------------------------------------------------------------------------------------------------------------------------------------------------------------------------------------------------------------------------------------------------------------------------------------------------------------------------------------------------------------------------------------------------------------------------------------------------------------------------------------------------------------------------------------------------------------------------------------------------------------------------------------------------------------------------------------------------------------------------------------------------------------------------------------------------------------------------------------------------------------------------------------------------------------------------------------------------------------------------------------------------------------------------------------------------------------------------------------------------------------------------------------------------------------------------------------------------------------------------------------------------------------------------------------------------------------------------------------------------------------------------------------------------------------------------------------------------------------------------------------------------------------------------------------------------------------------------------------------------------------------------------------------------------------------------------------------------------------------------------------------------------------------------------------------------------------------------------------------------------------------------------------------------------------------------------------------------------------------------------------------------------------------------------------------------------------------------------------------------------------------------------------------------------------------------------------------------------------------------------------------------------------------------------------------------------------------------------------------------------------------------------------------------------------------------------------------------------------------------------------------------------------------------------------------------------------------------------------------------------------------------------------------------------------------------------------------------------------------------------------------------------------------------------------------------------------------------------------------------------------------------------------------------------------------------------------------------------------------------------------------------------------------------------------------------------------------------------------------------------------------------------------------------------------------------------------------------------------------------------------------------------------------------------------------------------------------------------------------------------------------------------------------------------------------------------------------------------------------------------------------------------------------------------------------------------------------------------------------------------------------------------------------------------------------------------------------------------------------------------------------------------------------------------------------------------------------------------------------------------------------------------------------------------------------------------------------------------------------------------------------------------------------------------------------------------------------------------------------------------------------------------------------------------------------------------------------------------------------------------------------------------------------------------------------------------------------------------------------------------------------------------------------------------------------------------------------------------------------------------------------------------------------------------------------------------------------------------------------------------------------------------------------------------------------------------------------------------------------------------------------------------------------------------------------------------------------------------------------------------------------------------------------------------------------------------------------------------------------------------------------------------------------------------------------------------------------------------------------------------------------------------------------------------------------------------------------------------------------------------------------------------------------------------------------------------------------------------------------------------------------------------------------------------------------------------------------------------------------------------------------------------------------------------------------------------------------------------------------------------------------------------------------------------------------------------------------------------------------------------------------------------------------------------------------------------------------------------------------------------------------------------------------------------------------------------------------------------------------------------------------------------------------------------------------------------------------------------------------------------------------------------------------------------------------------------------------------------------------------------------------------------------------------------------------------------------------------------------------------------------------------------------------------------------------------------------------------------------------------------------------------------------------------------------------------------------------------------------------------------------------------------------------------------------------------------------------------------------------------------------------------------------------------------------------------------------------------------------------------------------------------------------------------------------------------------------------------------------------------------------------------------------------------------------------------------------------------------------------------------------------------------------------------------------------------------------------------------------------------------------------------------------------------------------------------------------------------------------------------------------------------------------------------------------------------------------------------------------------------------------------------------------------------------------------------------------------------------------------------------------------------------------------------------------------------------------------------------------------------------------------------------------------------------------------------------------------------------------------------------------------------------------------------------------------------------------------------------------------------------------------------------------------------------------------------------------------------------------------------------------------------------------------------------------------------------------------------------------------------------------------------------------------------------------------------------------------------------------------------------------------------------------------------------------------------------------------------------------------------------------------------------------------------------------------------------------------------TGAAAGGAAGCTCTTGTAGCGGTGGAGTTCA---GANNGCATCATACACCTGGGAAGGAGCACTAGTNTTCTATGANTNNGAGATAAGCNTG---NNNTACGANNNAACGGCGGACATCGAAAACGACCAGGTGGCTCTAANNNACGGTATAGTATGTGCCTACAANACCGGATGGTGCCNA-NNCCTGAGTTCGGCTACATGACGTGGGAAGTTGACCTGCNGAGACANTGCGAGGAGACCGAATTCNAAATCATATAT-NANGGACTGTAAACNNNNNCTTTGATCACGATAAC-ACAAATCNAGATCAAAAGCAGTCTACACGCTTCTGTCGGACACTCACATGTTCTCNATAAGAGCACGCGACAAAACTCAAATATGTGGATTCGACGCGTACGTTACAGACCACCCNNNAATCTATATAATAGA-GCCAGCGGATTCAAGTCCCCCTTCAAACGAAAGGAAAGCACCGGACGANACCTNGACCTTTTTACTTACTTC-ATTCGAAAATAACGTTNNNCGAGAACTACCTGNGCCAACAAC------------------------------------------------------------------------------------------------------------------------------------------------------------------------------------------------------------------------------------------------------------------------------------------------------------------------------------------------------------------------------------------------------------------------------------------------------------------------------------------------------------------------------------------------------------------------------------------------------------------------------------------------------------------------------------------------------------------------------------------------------------------------------------------------------------------------------------------------------------------------------------------------------------------------------------------------------------------------------------------------------------------------------------------------------------------------------------------------------------------------------------------------------------------------------------------------------------------------------------------------------------------------------------------------------------------------------------------------------------------------------------------------------------------------------------------------------------------------------------------------------------------------------------------------------------------------------------------------------------------------------------------------------------------------------------------------------------------------------------------------------------------------------------------------------------------------------------------------------------------------------------------------------------------------------------------------------------------------------------------------------------------------------------------------------------------------------------------------------------------------------------------------------------------------------------------------------------------------------------------------------------------------------------------------------------------------------------------------------------------------------------------------------------------------------------------------------------------------------------------------------------------------------------------------------------------------------------------------------------------------------------------------------------------------------------------------------------------------------------------------------------------------------------------------------------------------------------------------------------------------------------------------------NATGAAGATATACNNTATGAC-----------------------------------------------------------------------------------------------------------------------------------------------------------------------------------------------------------------------------------------------------------------------------------------------------------------------------------------------------------------------------------------------------------------------------------------------------------------------------------------------------------------------------------------------------------------------------------------------------------------------------------------------------------------------------------------------------------------------------------------------------------------------------------------------------------------------------------------------------------------------------------------------------------------------------------------------------------------------------------------------------------------------------------------------------------------------------------------------------------------------------------------------------------------------------------------------------------------------------------------------------------------------------------------------------------------------------------------------------------------------------------------------------------------------------------------------------------------------------------------------------------------------------------------------------------------------------------------------------------------------------------------------------------------------------------------------------------------------------------------------------------------------------------------------------------------------------------------------------------------------------------------------------------------------------------------------------------------------------------------------------------------------------------------------------------------------------------------------------------------------------------------------------------------------------------------------------------------------------------------------------------------------------------------------------------------------------------------------------------------------------------------------------------------------------------------------------------------------------------------------------------------------------------------------------------------------------------------------------------------------------------------------------------------------------------------------------------------------------------------------------------------------------------------------------------------------------------------------------------------------------------------------------------------------------------------------------------------------------------------------------------------------------------------------------------------------------------------------------------------------------------------------------------------------------------------------------------------------------------------------------------------------------------------------------------------------------------------------------------------------------------------------------------------------------------------------------------------------------------------------------------------------------------------------------------------------------------------------------------------------------------------------------------------------------------------------------------------------------------------------------------------------------------------------------------------------------------------------------------------------------------------------------------------------------------------------------------------------------------------------------------------------------------------------------------------------------------------------------------------------------------------------------------------------------------------------------------------------------------------------------------------------------------------------------------------------------------------------------------------------------------------------------------------------------------------------------------------------------------------------------------------------------------------------------------------------------------------------------------------------------------------------------------------------------------------------------------------------------------------------------------------------------------------------------------------------------------------------------------------------------------------------------------------------------------------------------------------------------------------------------------------------------------------------------------------------------------------------------------------------------------------------------------------------------------------------------------------------------------------------------------------------------------------------------------------------------------------------------------------------------------------------------------------------------------------------------------------------------------------------------------------------------------------------------------------------------------------------------------------------------------------------------------------------------------------------------------------------------------------------------------------------------------------------------------------------------------------------------------------------------------------------------------------------------------------------------------------------------------------------------------------------------------------------------------------------------------------------------------------------------------------------------------------------------------------------------------------------------------------------------------------------------------------------------------------------------------------------------------------------------------------------------------------------------------------------------------------------------------------------------------------------------------------------------------------------------------------------------------------------------------------------------------------------------------------------------------------------------------------------------------------------------------------------------------------------------------------------------------------------------------------------------------------------------------------------------------------------------------------------------------------------------------------------------------------------GNNTGNNACAANCTANN----------------------------------------------------------------------------------------------------------------------------------------------------------------------------------------------------------------------------------------------------------------------------------------------------------------------------------------------------------------------------------------------------------------------------------------------------------------------------------------------------------------------------------------------------------------------------------------------------------------------------------------------------------------------------------------------------------------------------------------------------------------------------------------------------------------------------------------------------------------------------------------------------------------------------------------------------------------------------------------------------------------------------------------------------------------------------------------------------------------------------------------------------------------------------------------------------------------
>_R_AegAag2_12_left_reverse
--------------------------------------------------------------------------------------------------------------------------------------------------------------------------------------------------------------------------------------------------------------------------------------------------------------------------------------------------------------------------------------------------------------------------------------------------------------------------------------------------------------------------------------------------------------------------------------------------------------------------------------------------------------------------------------------------------------------------------------------------------------------------------------------------------------------------------------------------------------------------------------------------------------------------------------------------------------------------------------------------------------------------------------------------------------------------------------------------------------------------------------------------------------------------------------------------------------------------------------------------------------------------------------------------------------------------------------------------------------------------------------------------------------------------------------------------------------------------------------------------------------------------------------------------------------------------------------------------------------------------------------------------------------------------------------------------------------------------------------------------------------------------------------------------------------------------------------------------------------------------------------------------------------------------------------------------------------------------------------------------------------------------------------------------------------------------------------------------------------------------------------------------------------------------------------------------------------------------------------------------------------------------------------------------------------------------------------------------------------------------------------------------------------------------------------------------------------------------------------------------------------------------------------------------------------------------------------------------------------------------------------------------------------------------------------------------------------------------------------------------------------------------------------------------------------------------------------------------------------------------------------------------------------------------------------------------------------------------------------------------------------------------------------------------------------------------------------------------------------------------------------------------------------------------------------------------------------------------------------------------------------------------------------------------------------------------------------------------------------------------------------------------------------------------------------------------------------------------------------------------------------------------------------------------------------------------------------------------------------------------------------------------------------------------------------------------------------------------------------------------------------------------------------------------------------------------------------------------------------------------------------------------------------------------------------------------------------------------------------------------------------------------------------------------------------------------------------------------------------------------------------------------------------------------------------------------------------------------------------------------------------------------------------------------------------------------------------------------------------------------------------------------------------------------------------------------------------------------------------------------------------------------------------------------------------------------------------------------------------------------------------------------------------------------------------------------------------------------------------------------------------------------------------------------------------------------------------------------------------------------------------------------------------------------------------------------------------------------------------------------------------------------------------------------------------------------------------------------------------------------------------------------------------------------------------------------------------------------------------------------------------------------------------------------------------------------------------------------------------------------------------------------------------------------------------------------------------------------------------------------------------------------------------------------------------------------------------------------------------------------------------------------------------------------------------------------------------------------------------------------------------------------------------------------------------------------------------------------------------------------------------------------------------------------------------------------------------------------------------------------------------------------------------------------------------------------------------------------------------------------------------------------------------------------------------------------------------------------------------------------------------------------------------------------------------------------------------------------------------------------------------------------------------------------------------------------------------------------------------------------------------------------------------------------------------------------------------------------------------------------------------------------------------------------------------------------------------------------------------------------------------------------------------------------------------------------------------------------------------------------------------------------------------------------------------------------------------------------------------------------------------------------------------------------------------------------------------------------------------------------------------------------------------------------------------------------------------------------------------------------------------------------------------------------------------------------------------------------------------------------------------------------------------------------------------------------------------------------------------------------------------------------------------------------------------------------------------------------------------------------------------------------------------------------------------------------------------------------------------------------------------------------------------------------------------------------------------------------------------------------------------------------------------------------------------------------------------------------------------------------------------------------------------------------------------------------------------------------------------------------------------------------------------------------------------------------------------------------------------------------------------------------------------------------------------------------------------------------------------------------------------------------------------------------------------------------------------------------------------------------------------------------------------------------------------------------------------------------------------------------------------------------------------------------------------------------------------------------------------------------------------------------------------------------------------------------------------------------------------------------------------------------------------------------------------------------------------------------------------------------------------------------------------------------------------------------------------------------------------------------------------------------------------------------------------------------------------------------------------------------------------------------------------------------------------------------------------------------------------------------------------------------------------------------------------------------------------------------------------------------------------------------------------------------------------------------------------------------------------------------------------------------------------------------------------------------------------------------------------------------------------------------------aatcgacaaggcactaatgg-----------------------------------------------------------------------------------------------------------------------------------------------------------------------------------------------------------------------------------------------------------------------------------------------------------------------------------------------------------------------------------------------------------------------------------------------------------------------------------------------------------------------------------------------------------------------------------------------------------------------------------------------------------------------------------------------------------------------------------------------------------------------------------------------------------------------------------------------------------------------------------------------------------------------------------------------------------------------------------------------------------------------------------------------------------------------------------------------------------------------------------------------------------------------------------------------------------------------------------------------------------------------------------------------------------------------------------------------------------------------------------------------------------------------------------------------------------------------------------------------------------------------------------------------------------------------------------------------------------------------------------------------------------------------------------------------------------------------------------------------------------------------------------------------------------------------------------------------------------------------------------------------------------------------------------------------------------------------------------------------------------------------------------------------------------------------------------------------------------------------------------------------------------------------------------------------------------------------------------------------------------------------------------------------------------------------------------------------------------------------------------------------------------------------------------------------------------------------------------------------------------------------------------------------------------------------------------------------------------------------------------------------------------------------------------------------------------------------------------------------------------------------------------------------------------------------------------------------------------------------------------------------------------------------------------------------------------------------------------------------------------------------------------------------------------------------------------------------------------------------------------------------------------------------------------------------------------------------------------------------------------------------------------------------------------------------------------------------------------------------------------------------------------------------------------------------------------------------------------------------------------------------------------------------------------------------------------------------------------------------------------------------------------------------------------------------------------------------------------------------------------------------------------------------------------------------------------------------------------------------------------------------------------------------------------------------------------------------------------------------------------------------------------------------------------------------------------------------------------------------------------------------------------------------------------------------------------------------------------------------------------------------------------------------------------------------------------------------------------------------------------------------------------------------------------------------------------------------------------------------------------------------------------------------------------------------------------------------------------------------------------------------------------------------------------------------------------------------------------------------------------------------------------------------------------------------------------------------------------------------------------------------------------------------------------------------------------------------------------------------------------------------------------------------------------------------------------------------------------------------------------------------------------------------------------------------------------------------------------------------------------------------------------------------------------------------------------------------------------------------------------------------------------------------------------------------------------------------------------------------------------------------------------------------------------------------------------------------------------------------------------------------------------------------------------------------------------------------------------------------------------------------------------------------------------------------------------------------------------------------------------------------------------------------------------------------------------------------------------------------------------------------------------------------------------------------------------------------------------------------------------------------------------------------------------------------------------------------------------------------------------------------------------------------------------------------------------------------------------------------------------------------------------------------------------------------------------------------------------------------------------------------------------------------------------------------------------------------------------------------------------------------------------------------------------------------------------------------------------------------------------------------------------------------------------------------------------------------------------------------------------------------------------------------------------------------------------------------------------------------------------------------------------------------------------------------------------------------------------------------------------------------------------------------------------------------------------------------------------------------------------------------------------------------------------------------------------------------------------------------------------------------------------------------------------------------------------------------------------------------------------------------------------------------------------------------------------------------------------------------------------------------------------------------------------------------------------------------------------------------------------------------------------------------------------------------------------------------------------------------------------------------------------------------------------------------------------------------------------------------------------------------------------------------------------------------------------------------------------------------------------------------------------------------------------------------------------------------------------------------------------------------------------------------------------------------------------------------------------------------------------------------------------------------------------------------------------------------------------------------------------------------------------------------------------------------------------------------------------------------------------------------------------------------------------------------------------------------------------------------------------------------------------------------------------------------------------------------------------------------------------------------------------------------------------------------------------------------------------------------------------------------------------------------------------------------------------------------------------------------------------------------------------------------------------------------------------------------------------------------------------------------------------------------------------------------------------------------------------------------------------------------------------------------------------------------------------------------------------------------------------------------------------------------------------------------------------------------------------------------------------------------------------------------------------------------------------------------------------------------------------------------------------------------------------------------------------------------------------------------------------------------------------------------------------------------------------------------------------------------------------------------------------------------------------------------------------------------------------------------------------------------------------------------------------------------------------------------------------------------------------------------------------------------------------------------------------------------------------------------------------------------------------------------------------------------------------------------------------------------------------------------------------------------------------------------------------------------------------------------------------------------------------------------------------------------------------------------------------------------------------------------------------------------------------------------------------------------------------------------------------------------------------------------------------------------------------------------------------------------------------------------------------------------------------------------------------------------------------------------------------------------------------------------
>AegAag2_12_right_foward
--------------------------------------------------------------------------------------------------------------------------------------------------------------------------------------------------------------------------------------------------------------------------------------------------------------------------------------------------------------------------------------------------------------------------------------------------------------------------------------------------------------------------------------------------------------------------------------------------------------------------------------------------------------------------------------------------------------------------------------------------------------------------------------------------------------------------------------------------------------------------------------------------------------------------------------------------------------------------------------------------------------------------------------------------------------------------------------------------------------------------------------------------------------------------------------------------------------------------------------------------------------------------------------------------------------------------------------------------------------------------------------------------------------------------------------------------------------------------------------------------------------------------------------------------------------------------------------------------------------------------------------------------------------------------------------------------------------------------------------------------------------------------------------------------------------------------------------------------------------------------------------------------------------------------------------------------------------------------------------------------------------------------------------------------------------------------------------------------------------------------------------------------------------------------------------------------------------------------------------------------------------------------------------------------------------------------------------------------------------------------------------------------------------------------------------------------------------------------------------------------------------------------------------------------------------------------------------------------------------------------------------------------------------------------------------------------------------------------------------------------------------------------------------------------------------------------------------------------------------------------------------------------------------------------------------------------------------------------------------------------------------------------------------------------------------------------------------------------------------------------------------------------------------------------------------------------------------------------------------------------------------------------------------------------------------------------------------------------------------------------------------------------------------------------------------------------------------------------------------------------------------------------------------------------------------------------------------------------------------------------------------------------------------------------------------------------------------------------------------------------------------------------------------------------------------------------------------------------------------------------------------------------------------------------------------------------------------------------------------------------------------------------------------------------------------------------------------------------------------------------------------------------------------------------------------------------------------------------------------------------------------------------------------------------------------------------------------------------------------------------------------------------------------------------------------------------------------------------------------------------------------------------------------------------------------------------------------------------------------------------------------------------------------------------------------------------------------------------------------------------------------------------------------------------------------------------------------------------------------------------------------------------------------------------------------------------------------------------------------------------------------------------------------------------------------------------------------------------------------------------------------------------------------------------------------------------------------------------------------------------------------------------------------------------------------------------------------------------------------------------------------------------------------------------------------------------------------------------------------------------------------------------------------------------------------------------------------------------------------------------------------------------------------------------------------------------------------------------------------------------------------------------------------------------------------------------------------------------------------------------------------------------------------------------------------------------------------------------------------------------------------------------------------------------------------------------------------------------------------------------------------------------------------------------------------------------------------------------------------------------------------------------------------------------------------------------------------------------------------------------------------------------------------------------------------------------------------------------------------------------------------------------------------------------------------------------------------------------------------------------------------------------------------------------------------------------------------------------------------------------------------------------------------------------------------------------------------------------------------------------------------------------------------------------------------------------------------------------------------------------------------------------------------------------------------------------------------------------------------------------------------------------------------------------------------------------------------------------------------------------------------------------------------------------------------------------------------------------------------------------------------------------------------------------------------------------------------------------------------------------------------------------------------------------------------------------------------------------------------------------------------------------------------------------------------------------------------------------------------------------------------------------------------------------------------------------------------------------------------------------------------------------------------------------------------------------------------------------------------------------------------------------------------------------------------------------------------------------------------------------------------------------------------------------------------------------------------------------------------------------------------------------------------------------------------------------------------------------------------------------------------------------------------------------------------------------------------------------------------------------------------------------------------------------------------------------------------------------------------------------------------------------------------------------------------------------------------------------------------------------------------------------------------------------------------------------------------------------------------------------------------------------------------------------------------------------------------------------------------------------------------------------------------------------------------------------------------------------------------------------------------------------------------------------------------------------------------------------------------------------------------------------------------------------------------------------------------------------------------------------------------------------------------------------------------------------------------------------------------------------------------------------------------------------------------------------------------------------------------------------------------------------------------------------------------------------------------------------------------------------------------------------------------------------------------------------------------------------------------------------------------------------------------------------------------------------------------------------------------------------------------------------------------------------------------------------aaaattcaccatcggaggaa-----------------------------------------------------------------------------------------------------------------------------------------------------------------------------------------------------------------------------------------------------------------------------------------------------------------------------------------------------------------------------------------------------------------------------------------------------------------------------------------------------------------------------------------------------------------------------------------------------------------------------------------------------------------------------------------------------------------------------------------------------------------------------------------------------------------------------------------------------------------------------------------------------------------------------------------------------------------------------------------------------------------------------------------------------------------------------------------------------------------------------------------------------------------------------------------------------------------------------------------------------------------------------------------------------------------------------------------------------------------------------------------------------------------------------------------------------------------------------------------------------------------------------------------------------------------------------------------------------------------------------------------------------------------------------------------------------------------------------------------------------------------------------------------------------------------------------------------------------------------------------------------------------------------------------------------------------------------------------------------------------------------------------------------------------------------------------------------------------------------------------------------------------------------------------------------------------------------------------------------------------------------------------------------------------------------------------------------------------------------------------------------------------------------------------------------------------------------------------------------------------------------------------------------------------------------------------------------------------------------------------------------------------------------------------------------------------------------------------------------------------------------------------------------------------------------------------------------------------------------------------------------------------------------------------------------------------------------------------------------------------------------------------------------------------------------------------------------------------------------------------------------------------------------------------------------------------------------------------------------------------------------------------------------------------------------------------------------------------------------------------------------------------------------------------------------------------------------------------------------------------------------------------------------------------------------------------------------------------------------------------------------------------------------------------------------------------------------------------------------------------------------------------------------------------------------------------------------------------------------------------------------------------------------------------------------------------------------------------------------------------------------------------------------------------------------------------------------------------------------------------------------------------------------------------------------------------------------------------------------------------------------------------------------------------------------------------------------------------------------------------------------------------------------------------------------------------------------------------------------------------------------------------------------------------------------------------------------------------------------------------------------------------------------------------------------------------------------------------------------------------------------------------------------------------------------------------------------------------------------------------------------------------------------------------------------------------------------------------------------------------------------------------------------------------------------------------------------------------------------------------------------------------------------------------------------------------------------------------------------------------------------------------------------------------------------------------------------------------------------------------------------------------------------------------------------------------------------------------------------------------------------------------------------------------------------------------------------------------------------------------------------------------------------------------------------------------------------------------------------------------------------------------------------------------------------------------------------------------------------------------------------------------------------------------------------------------------------------------------------------------------------------------------------------------------------------------------------------------------------------------------------------------------------------------------------------------------------------------------------------------------------------------------------------------------------------------------------------------------------------------------------------------------------------------------------------------------------------------------------------------------------------------------------------------------------------------------------------------------------------------------------------------------------------------------------------------------------------------------------------------------------------------------------------------------------------------------------------------------------------------------------------------------------------------------------------------------------------------------------------------------------------------------------------------------------------------------------------------------------------------------------------------------------------------------------------------------------------------------------------------------------------------------------------------------------------------------------------------------------------------------------------------------------------------------------------------------------------------------------------------------------------------------------------------------------------------------------------------------------------------------------------------------------------------------------------------------------------------------------------------------------------------------------------------------------------------------------------------------------------------------------------------------------------------------------------------------------------------------------------------------------------------------------------------------------------------------------------------------------------------------------------------------------------------------------------------------------------------------------------------------------------------------------------------------------------------------------------------------------------------------------------------------------------------------------------------------------------------------------------------------------------------------------------------------------------------------------------------------------------------------------------------------------------------------------------------------------------------------------------------------------------------------------------------------------------------------------------------------------------------------------------------------------------------------------------------------------------------------------------------------------------------------------------------------------------------------------------------------------------------------------------------------------------------------------------------------------------------------------------------------------------------------------------------------------------------------------------------------------------------------------------------------------------------------------------------------------------------------------------------------------------------------------------------------------------------------------------------------------------------------------------------------------------------------------------------------------------------------------------------------------------------------------------------------------------------------------------------------------------------------------------------------------------------------------------------------------------------------------------------------------------------------------------------------------------------------------------------------------------------------------------------------------------------------------------------------------------------------------------------------------------------------------------------------------------------------------------------------------------------------------------------------------------------------------------------------------------------------------------------------------------------------------------------------------------------------------------------------------------------------------------------------------------------------------------------------------------------------------------------------------------------------------------------------------------------------------------------------------------------
>_R_AegAag2_12_right_reverse
---------------------------------------------------------------------------------------------------------------------------------------------------------------------------------------------------------------------------------------------------------------------------------------------------------------------------------------------------------------------------------------------------------------------------------------------------------------------------------------------------------------------------------------------------------------------------------------------------------------------------------------------------------------------------------------------------------------------------------------------------------------------------------------------------------------------------------------------------------------------------------------------------------------------------------------------------------------------------------------------------------------------------------------------------------------------------------------------------------------------------------------------------------------------------------------------------------------------------------------------------------------------------------------------------------------------------------------------------------------------------------------------------------------------------------------------------------------------------------------------------------------------------------------------------------------------------------------------------------------------------------------------------------------------------------------------------------------------------------------------------------------------------------------------------------------------------------------------------------------------------------------------------------------------------------------------------------------------------------------------------------------------------------------------------------------------------------------------------------------------------------------------------------------------------------------------------------------------------------------------------------------------------------------------------------------------------------------------------------------------------------------------------------------------------------------------------------------------------------------------------------------------------------------------------------------------------------------------------------------------------------------------------------------------------------------------------------------------------------------------------------------------------------------------------------------------------------------------------------------------------------------------------------------------------------------------------------------------------------------------------------------------------------------------------------------------------------------------------------------------------------------------------------------------------------------------------------------------------------------------------------------------------------------------------------------------------------------------------------------------------------------------------------------------------------------------------------------------------------------------------------------------------------------------------------------------------------------------------------------------------------------------------------------------------------------------------------------------------------------------------------------------------------------------------------------------------------------------------------------------------------------------------------------------------------------------------------------------------------------------------------------------------------------------------------------------------------------------------------------------------------------------------------------------------------------------------------------------------------------------------------------------------------------------------------------------------------------------------------------------------------------------------------------------------------------------------------------------------------------------------------------------------------------------------------------------------------------------------------------------------------------------------------------------------------------------------------------------------------------------------------------------------------------------------------------------------------------------------------------------------------------------------------------------------------------------------------------------------------------------------------------------------------------------------------------------------------------------------------------------------------------------------------------------------------------------------------------------------------------------------------------------------------------------------------------------------------------------------------------------------------------------------------------------------------------------------------------------------------------------------------------------------------------------------------------------------------------------------------------------------------------------------------------------------------------------------------------------------------------------------------------------------------------------------------------------------------------------------------------------------------------------------------------------------------------------------------------------------------------------------------------------------------------------------------------------------------------------------------------------------------------------------------------------------------------------------------------------------------------------------------------------------------------------------------------------------------------------------------------------------------------------------------------------------------------------------------------------------------------------------------------------------------------------------------------------------------------------------------------------------------------------------------------------------------------------------------------------------------------------------------------------------------------------------------------------------------------------------------------------------------------------------------------------------------------------------------------------------------------------------------------------------------------------------------------------------------------------------------------------------------------------------------------------------------------------------------------------------------------------------------------------------------------------------------------------------------------------------------------------------------------------------------------------------------------------------------------------------------------------------------------------------------------------------------------------------------------------------------------------------------------------------------------------------------------------------------------------------------------------------------------------------------------------------------------------------------------------------------------------------------------------------------------------------------------------------------------------------------------------------------------------------------------------------------------------------------------------------------------------------------------------------------------------------------------------------------------------------------------------------------------------------------------------------------------------------------------------------------------------------------------------------------------------------------------------------------------------------------------------------------------------------------------------------------------------------------------------------------------------------------------------------------------------------------------------------------------------------------------------------------------------------------------------------------------------------------------------------------------------------------------------------------------------------------------------------------------------------------------------------------------------------------------------------------------------------------------------------------------------------------------------------------------------------------------------------------------------------------------------------------------------------------------------------------------------------------------------------------------------------------------------------------------------------------------------------------------------------------------------------------------------------------------------------------------------------------------------------------------------------------------------------------------------------------------------------------------------------------------------------------------------------------------------------------------------------------------------------------------------------------------------------------------------------------------------------------------------------------------------------------------------------------------------------------------------------------------------------------------------------------------------------------------------------------------------------------------------------------------------------------------------------------------------------------------------------------------------------------------------------------------------------------------------------------------------------------------------------------------------------------------------------------------------------------------------------------------------------------------------------------------------------------------------------------------------------------------------------------------------------------------------------------------------------------------------------------------------------------------------------------------------------------------------------------------------------------------------------------------------------------------------------------------------------------------------------------------------------------------------------------------------------------------------------------------------------------------------------------------------------------------------------------------------------------------------------------------------------------------------------------------------------------------------------------------------------------------------------------------------------------------------------------------------------------------------------------------------------------------------------------------------------------------------------------------------------------------------------------------------------------------------------------------------------------------------------------------------------------------------------------------------------------------------------------------------------------------------------------------------------------------------------------------------------------------------------------------------------------------------------------------------------------------------------------------------------------------------------------------------------------------------------------------------------------------------------------------------------------------------------------------------------------------------------------------------------------------------------------------------------------------------------------------------------------------------------------------------------------------------------------------------------------------------------------------------------------------------------------------------------------------------------------------------------------------------------------------------------------------------------------------------------------------------------------------------------------------------------------------------------------------------------------------------------------------------------------------------------------------------------------------------------------------------------------------------------------------------------------------------------------------------------------------------------------------------------------------------------------------------------------------------------------------------------------------------------------------------------------------------------------------------------------------------------------------------------------------------------------------------------------------------------------------------------------------------------------------------------------------------------------------------------------------------------------------------------------------------------------------------------------------------------------------------------------------------------------------------------------------------------------------------------------------------------------------------------------------------------------------------------------------------------------------------------------------------------------------------------------------------------------------------------------------------------------------------------------------------------------------------------------------------------------------------------------------------------------------------------------------------------------------------------------------------------------------------------------------------------------------------------------------------------------------------------------------------------------------------------------------------------------------------------------------------------------------------------------------------------------------------------------------------------------------------------------------------------------------------------------------------------------------------------------------------------------------------------------------------------------------------------------------------------------------------------------------------------------------------------------------------------------------------------------------------------------------------------------------------------------------------------------------------------------------------------------------------------------------------------------------------------------------------------------------------------------------------------------------------------------------------------------------------------------------------------------------------------------------------------------------------------------------------------------------------------------------------------------------------------------------------------------------------------------------------------------------------------------------------------------------------------------------------------------------------------------------------------------------------------------------------------------------------------------------------------------------------------------------------------------------------------------------------------------------------------------------------------------------------------------------------------------------------------------------------------------------------------------------------------------------------------------------------------------------------------------------------------------------------------------------------------------------------------------------------------------------------------------------------------------------------------------------------------------------------------------------------------------------------------------------------------------------------------------------------------------------------------------------------------------------------------------------------------------------------------------------------------------------------------------------------------------------------------------------------------------------------------------------------------------------------------------------------------------------------------------------------------------------------------------------------------------------------------------------------------------------------------------------------------------------------------------------------------------------------------------------------------------------------------------------------------------------------------------------------------------------------------------------------------------------------------------------------------------------------------------------------------------------------------------------------------------------------------------------------------------------------------------------------------------------------------------------------------------------------------------------------------------------------------------------------------------------------------------------------------------------------------------------------------------------------------------------------------------------------------------------------------------------------------------------------------------------------------------------------------------------------------------------------------------------------------------------------------------------------------------------------------------------------------------------------------------------------------------------------------------------------------------------------------------------------------------------------------------------------------------------------------------------------------------------------------------------------------------------------------------------------------------------------------------------------------------------------------------------------------------------------------------------------------------------------------------------------------------------------------------------------------------------------------------------------------------------------------------------------------------------------------------------------------------------------------------------------------------------------------------------------------------------------------------------------------------------------------------------------------------------------------------------------------------------------------------------------------------------------------------------------------------------------------------------------------------------------------------------------------------------------------------------------------------------------------------------------------------------------------------------------------------------------------------------------------------------------------------------------------------------------------------------------------------------------------------------------------------------------------------------------------------------------------------------------------------------------------------------------------------------------------------------------------------------------------------------------------------------------------------------------------------------------------------------------------------------------------------------------------------------------------------------------------------------------------------------------------------------------------------------------------------------------------------------------------------------------------------------------------------------------------------------------------------------------------------------------------------------------------------------------------------------------------
