# Supplementary material for: In and Outs of Chuviridae Endogenous Viral Elements: Origin of a Potentially New Retrovirus and Signature of Ancient and Ongoing Arms Race in Mosquito Genomes
Source: Front Genet. 2020 Oct 22;11:542437. doi: 10.3389/fgene.2020.542437 (PMC7642597; doi:10.3389/fgene.2020.542437)
Supplement: Supplementary file 1 [file Data_Sheet_1.ZIP › Supplementary_Material_Anakin_MS_v2/Supplementary_Material_12/AegAag2_12_primers_Aae1471_12Rsequenced.fasta]

>AegAag2_ctg_162_1289181_1289317
acaaggaatttagatttttaaatgacgtttagatcatggctttggttgattgaagttgaaaagtgttgcaagtcaccccgtttgacggtacttctgtaggaaccttgacagatctcctattgtaacaataaggggagaaagcagtgttgtaaaaattcaaacaatatctggagaaagttttcacggtaatccttaataaaattacaggaggtagaagcgttggagtgctcaaggaaatcctgaagaaattctgctaaacatcctctgaaacacaactgtaaaaaaatcttgttggagaaatcattagaaaaattgataataaatctgcgagctgtccagtggaatacctataaataaacgaaaaccgaatttagtactataccattttattacactagagcttgtatcctttaacagatacacgtattttgacttcaaccttaggctatacagatgaggtcgaaatacgcgtatctgtcaaaggatacgaactcatagtttaattatatagaatagtactaaattaggtttttattcatttattagagaaatttctggatggatctctggtggagccactaaaagtatgccagaagaaatctacacattaatagacaaattttgtgaagcatttcctcgaagaatccgagaaaaaaatcgtgaaggatctgtaaaatatagtcgcctaatattctcagaaggcttctctggaacctctagaaattgtcagcaattttagttaaaataaaggcttgcattaaaatagatacgagccccgccagatctaaaaattgcatcttctttcacaggaacgttaaaacagcgtccaccggtccgaagcagcgagtcaaatcagaacgcaaagacaaggacaaagccggcggccggaacaagagctcactcatccaaacggcgggcatattttccgagggtctggcgcagcgcgttttggcgcaacggtccaagtatgacaaatataacagttcctcgaaggaaccgggagaatcaatccggcggccggtgtaccgaacagaaatcaaagttgacccggaggaagagcggaaacggatttccgacctcttcggggacgcagaagaggacgaactgccacaggaagatgccaaaaagtatgaaagcgatgtgaccatgccggtcaagttggagaactgtgagtattctatgattgtagtctttatcagacctgttacggcgaaaacatggatttttgacggcttacagccgaattctttgtagcatatcgcaaactcctttggcctgggtgcgagacagctttaagctgcaaatttattagctcattagatcaaattataaaagaacaaaattttacttacacaattcggtattaagctcagtttagaatacaataaattcatcggtaacatttcttctcatatctgtgatagtagattaaggttagaataatacattttgtaatcgtctaataacttactgtgataatttctgtgatattaactataacttcatttaattcattgtgcatttaaatactactggtagctgtaaatagtttaaggattttagcaactaactcaattaatagctacaaataagcaaatcacacctgcatgactattaactacagtgctaagtactgtagttcacaaatctctttctgctattattttgctttatcaatcacacaaacatcattttgcttgagcagtgttggcagcaacattctccccgtaacactggccatgggtccagttttaccaaacctaataaatctatcccattgcaatattcgcgcagtcttatttcctattgaacagtggaataaaaccttaatcctctttgcatcattacctcatcaaccataatgaacctaaagcttcgcttaattttcaaaatgaagtaagctgccacttcgaaatagcattcgtttccccgcaataattattcgttcgttccatccgttcattgttttgttatatctgcaacgctcgactcgtaggccaccttgattttgttccaaatgtaaccaccaggaaaccggagtagctttggcagataattatgttttagagctacgctgtgcgcattgaattgtaccgttagttctgatagtagattcttcactctgccggtcaccgtgaagttcgatagcgaaggatcaaagttcggaatgttcaaagttctaccaggtgtactagtatagtaacaccatccttacttatccttagtaccgacaggtccgtcaaactaatccccatatctatcggcaatggctgacgcgcgtctacattatgccgcgttgctattatacttagcgtagtattctttcttcttcttgaaagcgtgtttcgcggctctctttcgttgtgatgatctcattcctgaagttaccagagatcgtattacgttccggcctttctcccgattcgccaacgccgatatttcgcctcttctctccgtttaaacattttccggtagtccaggaaaagtttcgcccatgtatcacgtgtctgttcctgccccagcaatcatcagcatggttgacgatggagcctaactgttcttccggctgcataaaccagcaaagatgtcgaagcccacaaattgtattgtaaacaccgactgataccttctccatcttcgacccaccgtttttcttgcattcactcttccatacctcattatgcttcatgtcttgctgtctgtcgtggtcttcttcgcagccttgccttatcttctaatgctacgtacatgttcttggctaagagatcggaaatggcactgtaagtaattacggctaaaatcggagcactcaccgcagtcgaaacgagtactcaagcgacacatcgacgatgctagcttggggagaacactgcttgatttgagttatttctgagcgatctgaattcacgttgttcgtactggtaaagtgcacaacgatggctgctacagcgtacgattgacatattcatactgtagtcagaacacgatagcatacaaccgtctcgatccttaaaggttgatctatcttcattgatgcactttacttttccgccttgcagggatccggaattaattccacggtcattaaatgggcatcccatcttcttctgtttcagttttatggagtctatagagatgaatttgtttagacctatattgaccttcgaaaacgcttccaaccttgcactggtcaaacaattctccatccattcgtgaaatctcccgcccagtaaactacttttctgacatactgtttcaccgtcatcgcagatgacaattttgatgattgcctcaagcattccaactcggagtgttattggtttcagaaaaggtgtcggatctggatcgggcgcgtgcggtgccacaaaggtgggaggcgcgctcgggaggtcgacactaaaactgataaggaattcgcaaggttattggaacagatagtcgtatctaattttgaaactgatctttgtcagaattcacactcagtttactgtagacaatcagtggtacacatactttcgttactggatgcaaagcagaaatgtatgtacataccggtaactgattgatcattctaccgtcgtctatcaaattgcgatcattcggaaccagtttgagaaatgcgccgttaatttgctgctgtttcccatgtagtggttgatctacaagtggactcaccattggatcaatcttcacacagtgcatagacggacgttgttgactgaatttctctgttgatgaatcctcctcgttcggtgaactgtttacaaccgatctgttcgaagaagtctcgttggttgtttgtttatcagcgttctcgctgtgtatagcactcacatcaataccggtaccttttgttaggttaacctttctgcgcttcgcaaattgctcattttagcagtttgtattttatctgtacagctcgcttctcttgctccaaagccctcctctccgcatcatattcgcgctgctggatggcgcgctcttcgtgaagttgctatataagctgaactcttgatagctgatacatcaattggtgttgcttctacactgaacgaaaactcccgccttgaattgaatgattattgcttcatccgagccccatacctattttcagacaaaatcaagttgattttcatattcgtggaaatcatctgtttacaaatcataccgagtgaaaatcatccagtattggaaggatttttatcttcgaaatagatgcctcatattgaatgattatcatacacacatgtaaacaaccctccattcgtaatatttcctattttgaaagaactcaaataaaaaataataaccacgaaacgttgatggtttatgtacattaatttttatttctataacgaggttacacaaatgtaacaatctccagccttcaggaacagatgcctacctgcagcgaacattttgtgtgatgtggctccttgcaaataaattagtttcgcagctttgctccatcgaaccaaaacacttggatgtcagcgattgtagttggtaggtaccttaaggatgtgaaaattaaatgctataaatgaggatgttaattcgcgacgattaatttgcgatcggatgcgaaccaatgacagagagaagaaacgaaattaaacaactagccaataagcacgtaatttacgacccacaaacagaagaggcaactcaaaccatgcgaagggatatactagaaccttaccgatcccttcccctatagcattctaaacagacagagccatcactcagcacaaaaaacagatggtaacattagcattagaaagtaaaggcgcaccgccccatcaactcagaaggaagggaaagccataaaacaaagatcgttaacaatttccttccatagcaagcaggtaggaccaaaccgtcataagcacaaagcgcaggccctcgctgagcctggcgcattcgattgatacgcggacaggattcataacgaagagaaagggaaagcattgatctaatggtaaggcgcaacaagaacaaatatgtccctgcgtcaacccacgcatagaaagtaatcatcccacgcaacgaaagaaacaaagtaattaaattcaaaatttattacctacgcactcagagacataccttacgagaaaaaacctaaaacattgaaatctctttgcttctttctcgtgggagaaaattagatttaggcaatcacgacaattgtccctttctaactttaagaatcaataggacctacgatagaactgcatttgtcacttcttagaataagtcccccagatcgacgaaagtcgcctataaaaacccagaaccaaccacgaaatacatgatcttacgtttagactcggaacaggcaacttgtctttctagagagaaattcctggtaagtccaaccactaaggttatcaccaacgattgcaaactcgactccttcggttgcggactactcgcctggcgggtgtcgttctgacgagtcagctttcaatcgttaagagagagagctccctattggaaccttccactgtcaggtactggttaaaacatcagcctgtccgtctgaagggaaagagaaggggatcaatctccaaccaagcctttcgaacacaaaaccgtcgtacaccggttgaccgctcgattccttcggttgcagactactcgcctggcgggtgtcgttccgacgactcggcgtgcatccttttgcggatataatccactagttggaaccttccactgtcaggtactggttaaaacatcagcctgtccgtctgaagggaaaaacaagaggaaatatccacgactggttctcctctgttgttgaaccgccgtaacaacggttaaacactcgcttccttcggttgcggaccactcgcctggcgagtgtcgttccgacgaatcagtgcttaactgttaaagagacacggttctctagtcgaaccttccgccagcaggtactgggtcagccacccagcctgtcagtccgaaggggaagattggggaaacgcactcagttggcgtctaccagttgtcgataagatcgagtaaacaccgcgagatcgtgctagagtcgacgcgcggattccggccataaagaaaatcccgcgggccgtttacatggtgccccgagtgaggaaccacaacgtcgcgcgttttcgttgcggttaaaagcaaggtgtggttaccgcctaaagagtaaccaaagaaaattcctgtagtgtttagttgagtgaaatgtcagatctcacgcgagagatcgaagagctcgtcgaatacttccgcgagattgatgcgaagttcgacgaagtgaaaaacaccgacaattacaagcagtgggccgaaaggccagtggctaaacaagaactgtgcgaaacagggtcctttgaactagttctctgggaaaacacacctagggaaaaggtgtttgtacaacgagtttcgaaatcggtggaaggaatggtcaggcctaaacgaccataagaagattcgcagaagaaaagtgttggaagtgttctgttgaaatacgcgctcaacgctgagtcatcaatttaaaataatcgctgttgcgatactgagaaaggtgtcacaacgtgcacgatccttgcgaggacgtgctagagaaccggtaagaaggcgtcgaatcgaccgttggaaaccccaggaagaggacaacgggcacgatccttgcgaggacgtgctagagagccggaaggcgtcgaatcgaccatcggaaaccccaggaagaggacaacgggcacgatccttgcgaggacgtgctagagagccggaaggcgtcgaatcgaccgttggaaaccccaggaagaggacaacgggcacgatccttgcgaggacgtgctagagagccggaaggcgtcgaatcgactattggaaaccccaggaagaggacaacgggcacgatccttgcgaggacgtgctagagagccggaaggcgtcgaatcgaccgttggaaaccccaggaagaggacaacgggcacgatccttgcgaggacgtgctagagagccggaaggcgtcgaatcgaccgttggaaaccccaggaagaggacaacgggcacgatccttgcgaggacgtgctagagagccgaaggcgtcgaatcgaccatcggaaaccctaggaagaggacaacgggcacgatccttgcgaggacgtgctagagagccggaaggcgtcgaatcgaccgttggaaaccccaggaagaggacaacgggcacgatccttgcgaggacgtgctagagagccggaaggcgtcgaatcgactattggaaacccaggaagaggacaacgggcacgatccttgcgaggacgtgctagagagccggaaggcgtcgaatcgaccgttggaaaccccaggaagaggacaacgggcacgatccttgcgaggacgtgctagagagccggaaggcgtcgaatcgactattggaaaccccaggaagaggacaacgggcacgatccttgcgaggacgtgctagagagccggaaggcgtcgaatcgaccgttggaaaccccaggaagaggacaacgggcacgatcttgcgaggacgtgctagagagccggaaggcgtcgaatcgactattggaaaccccaggaagaggacaacgggcacgatccttgcgaggacgtgctagagagccggaaggcgtcgaatcgaccgttggaaaccccaggaagaggacaacgggcacgatccttgcgaggacgtgctagagagccggaaggcgtcgaatcgactattggaaaccccaggaagaggacaacgggcacgatccttgcgaggacgtgctagagaaccggtaagaaggcgtcgaatcgaccattggaaaccccaggaagaggacaacgggcacgatccttgcgaggacgtgctagagagccggaaggcgtcgaatcgaccatcggaaaccctaggaagaggacaacgggcacgatccttgcgaggacgtgctagagagccggaaggcgtcgaatcgaccgttggaaaccccaggaagaggacaacgggcacgatccttgcgaggacgtgctagagagccggaaggcgtcgaatcgactattggaaaccccagggagaggactaaaacgcgaaccagcaaaaatcgaacgaatccggaattctagagaaagccacaaggaacaaaatgtctagcatgcttgtggataaccaaaacggcaactgccgcctttgtaacgaccccgacgataaagacgaaataaacgaagaataaaaccaccaacgtggcatcttaacgaggaaggcctaaccgccacgacaaggtacgtcacggcatcatcaaaagacttgataacgagagaactcaaagaaaacaataacccggcgaagaaagccagggtaatcaacgccaacatgtggaccttaacagtaatagcactattcctactgattagccaagcattaggaagtgagcttaaagggctcatagcgtacgattgcaccagcaacaacgtaaacataacgagctattcactgatggacgtcgcatcgtgtattccaccaactaggaatctcacgactacggaagtccgcatacaagtcttacaaagaagcccaaaagcattcgtgaaggtccaccagtgcaaggtaataataaaacgatcaatccgacactgcggtgcgctttctcatacgtcagattatgagcatgggtacgcatacatcgtcaaggaattcaccccgacgaatgcaggttagctcaattgctcggatccgtatcactatccgagagcaacaagattcgcgaactccgtcgcaacagcacaacgcgaggagaaacactaatagtagggagtctgaaaggaagctcttgtagcggtggagtctacagaactgcatcatacacctgggaaggagcactagttttctatgagtacgagataagcatgtacgattacacagcaacggcggacatcgaaaagaccaggtggctctaagaaacggtatagtatgtgcctacaaaaccggatggtgcctagaccctgagttcggctacatgacgtgggaagttgacctgcggagacaatgcgaggagaccgaattcgaaatcatatatgaagggactgtaaacaaaacctttgatcacgataacgacaaatcaagatcaaaagcagtctacacgcttctgtcggacactcacatgttctcgataagagcacgcgacaaaactcaaatatgtggattcgacgcgtacgttacagaccacccagaaatctatataatagaggccagcggattcaagtcccccttcaaacgaaaggaaagcaccggacgaaacctggacctttttacttacttcaattcgaaaataacgttggtcgagaactacctggccaacaactgaatgaagtatatacaacagttatgacggaaatgtgcaaaatcgacaaggcactaatggaaaccaaacttactctagcaagagtcaacccaagcgaattcgtgtccaacatagtaaaacgatccgggttcaccgctatcgtagcagcagaagtgctctacatcatcgagtgtaaaccagtcttcgtaacatatgaaagcaaacaggaacgttaccaagaaattcctgtaaagtacaacaacgtgtcaatgtacatggcaccagtaacacgtatcctacaaagaagagggaccgaaatagactgcacacctctaataccagcaaaattcaccatcggaggaagatggtacaccacggaccaaagactacgagagtctacacccccgaacaaactaacgacagacgtcattacaagctggtcatatacatcactaccaagcctcatgcaaagcggagtgtacgacgcagaaagccttgaaaaatgaaaaacatggtctacgagcaaggggacaagaagatagcatcatcggtactccacaaggcgatatcagggcagcatcccaatctacaaggatacaccttcgacgccctcatatctgaaaggatcgtcgacaacgctttcaacaaatattggtctaaactcatctcctggtcaacatggttagcaacgtaacatcaacggcacttggaatctacatgataacgaggatgatcaagttcgcagtcgacacgctgatacacggtagaatcctatacgatatatacggattcggatggcagctatt-gcgtccttttgggactcgctaacgactcttctatcgcaccgcaacgtaatgaagcgataccaagacaagaacgacctaacggaatgcaccactctagcgccgcagccaactgacaagcaagacgatcaccatgaggaagaatcaaacaacgagagcagacctcgcccctacccaggccgagcaatatagtgacttctaaataagacatcagataatcataatacacacatgcaagtaagctcaagaataacaaccttcataataattaaagaacaagcataaacaatcataacgtcgcggaaacaatattgtaaaattaaggattttacgaagggcggtgttaattcgcgacgattaatttgcgatcggatgcgaaccaatgacagagagaagaaacgaaattaaacaactagccaataagcacgtaatttacgacccacaaacagaagaaggcaactcaaaccatgcgaagggatatactagaaccttaccgatccttcccctatagcattctaaacagacagagccatcactcagcacaaaaaacagatggtaacattagcattagaaagtaaaggcgcaccgccccatcaactcagaaggaagggaaagccataaaaacaaagatcgttaacaatttccttccatagcaagcaggtaggaccaaaccgtcataagcacaaagcgcaggccctcgctgagcctggcgcattcgattgatacgcggacaaggattcataacgaagagaaagggaaagcattgatctaatggtaaggcgcaacaagaacaaatatgtccctgctcaacccacgcatagaagtaatcatcccacgcaacgaaagaaacaaagtaattaaattcaaaatttattacctacgcactcagagacataccttacgagaaaaaacctaaaacattgaaaatctctttgcttctttctcgtgggagaaaattagatttaggcaatcacgacaattgtccctttctaactttaagaatcaataggacctacgatagaactgcatttgtcacttcttagaataagtcccccagatcgacgaaagtcgcctataaaaacccagaaccaaccacgaaatacatgatcttacgtttagactcggaacaggcaacttgtctttctagagagaaattcctggtaagtccaaccactaaggttatcaccaacgattgcaaactcgactccttcggttgcggactactcgcctggcgggtgtcgttctgacgagtcagctttcaatcgttaagagagagagctccctattggaaccttccactgtcaggtactggttaaaacatcagcctgtccgtctgaagggaaagagaaggggatcaatctccaaccaagcctttcgaacacaaaaccgtcgtacaccggttgaccgctcgattccttcggttgcagactactcgcctggcgggtgtcgttccgacgactcggcgtgcatccttttgcggatataatccactagttggaaccttccactgtcaggtactggttaaaacatcagcctgtccgtctgaagggaaaaacaagaggaaatatccacgactggttctcctctgttgttgaaccgccgtaacaacggttaaacactcgcttccttcggttgcggaccactcgcctggcgagtgtcgttccgacgaatcagtgcttaactgttaaagagacacggttctctagtcgaaccttccgccagcaggtactgggtcagccacccagcctgtcagtccgaaggggaagattggggaaacgcactcagttggcgtctaccagttgtcgataagatcgagtaaacaccgcgagatcgtgctagagtcgacgcgcggattccggccataaagaaaatcccgcgggccgtttacagaggataatattaggttcaaagggtaattacctgcaaaatccacgaagaaatctcgcgtaacttttcaaaacggcctatctaacaattcacacatttcgagtaaatcgagcttgaaggttgtgaaaatatattttgaaactgtatcaaaatgaaacaatttttccccactgttttgcttgtagagggaagcagtgtaatagagttcaacgtaagaaatgaaattttgtcaatttatttggaaattacactgaaatctataaaaacatcagataggacgttttgaccaaaaatatgtatataggataaatcacataggtcgttctgtttcatcaattgttacattggacaatcacttcggtcattttgtttcagttatagtaacatcggacattttgatttgagtacacagcaagcatgttttatttcattttgtatccacgtgcgttgaactgcttcaacattcaagttgaactgctcattttgttgcggtgtgataatcgcaggcaccagctgtgctttgttttgattcattcaatgccacgacgtcactttttcccctccgtctgtgtgtcctatgtaacaacagaaggagggaaaacgttgagctgtacatgggactttttgctttctcgctgtttctctctcaatcttctccccgtttcaatgctggtttcgcctacacttattcgtgtgtgagttacccactgcacgatgggtggtgacgactgtgttgcattcggcaccagccgtcggcgcaaacaagcggtgggaaatgatgacgatgacggcgccgtcgattgtgttgtaggaagccaatgccaaacaaatacatacaccttctccgctcttcggtgaattattgctctgcaaatacctatatgtgcgcaagtcgcgcatgcacgttgaacgttttgctgccgtgccaaaatacagttttgtgtacctcgttctctttttgttattaatattaatattattattaatatttgagcgtattcaatattgcgaggcagagcgactctgaaaatatcgacattttgttgcggtgtgctaattggagacaccagctatgctttgttttgattcattcaatcccacgacggcatttcttcccctccgtctatgtgtcctatgtaacaacagaaggaagggaaacgttgagctgtatgtaggacattttgctctctcactgattctccctcaatttttcccccgtttttatgacggtttcgcccacatgatcatgtgtgagtttcccactgcatgacgtggtggtggtgacggctgtgttgcaatcagcaccagccgtcggttgaaacaagaaattgcggtggggaatgatgacgatgacgacgccgtccatcttgttgtaggaacttgagaaaggaacccacgcctaacaacatacagcttctcctctcttcgatgattgatcgctctgaaaatatgtgtgagcaagtcgcgcatgtacgttgctcgtgttgctgccgggaagcatatttatacgcttgatcgatcatgcatctgaatcagattgatacaatgacatcatgatgctcaatcttgtgctcaatatcattcccctatatgcatgcaatgccctaataatatgaaaagagaagttgcagctgatccaatccatcgaaacggtaaaacatggtttggcaaaaagaccaaaataccgttttgtgtaactcattctctttttgtcacttgagcgttttcaattttgcgaggcagtgcgactctgaaaatatcgactgaaatgattgagaagcagttattatggcattctatacatctaagtagtgtctcagacacgcttctacaaatcattctaccttttaaactccatttcaaagctttattcaggaatgtccaatgtaacattagaatcgtgtttattcataaatgttacataggacatgtggttggttctctgatcaaaggtccaatgtaacaattgattaaaagcgatgcagttttgaacattggtcattttgttaagcttttaatagattaatttattgttgatatatcagaacgagtgttctagtgtgctgctaagtggtgcaacgcaaataatttgcaatgataatctcgatttgtttacatttgttacttaggacgttttgaaaagttacgcgagaaatgtttgacattccacgctgccgccgccatattcacgtttagatttgccagaatgatttgacatttatgatcattcccttttcgcctgatatttcagacaataattgaatgattttcggtatggggcatagtagatattagaatctgtcataagctgcatgttgttcatttatgttatcataattcgattatctgcctaatgtcattagaacatggtctgaaattcattactgaattggatgatttttggttaatattaagtggatgcatcatattcttccaatgtcattcaaaatgaggaatatgaagtttttaaagcgtttgaattacaaataattcaatgtaggaccggagttttcgttcagtgtatgcaactattgttggccatctttctcacgatagtatgggtgcgcgaggtatttgattttcgttgtatcggggcgcgaaatattgacgctgcctcccggtcggatcacatacgtgggcatgcttttaactctctcggagcgcgagatatcgacgctgcttccaaggcgaactacattcgttgattcgattttcattctatcggagcgcaaaatatagacgcagcttcccgatcgaattaggggaacttacgtattgtcggccactataacgccactaaatttatgcagactaaggcaccgtccacaaattacgtaacgctctaggggaaaggggagtagactcaaacgttgcggctcaaacacaaaaatttttttcatgcaaagaccgttgcggaggggggaatggtcgaaaattgtacattttaacgttatgtcataaatggacactgcctaatttcgttttcatttattttatcgaatattttttgtattcaatctcactatggcagcatttcggctgtaaaaaattgccatgtcatggtcttgcagcaagtgcgaatccagcctagaagttgcagcgtgacgtcatggttaattgattgattgatctgcaagaaaaatccacggaacacgattatcggattacttgaatttcagagttgcgtttgagtgggttacatgcttgcccctattcgctactcacactactattattagggtgcctgcttatcttccaaaacctttcaaaccaaaaaacttttatgaattcgaatcaaattagaagagaaacatcaaagtttgagccaaaaatattaagacttagagggggggcaagcgtcttgaaggtaaattttcaaattataaaaatggccttcagtcaagtcaccataacttcggtaatttctaaccaatttcctttatcattaaaaaccatttatcttaaaactcaatttataaaaactttatagaatatcaaatttgtataaactcaaaactagtttcaatgaaaagtagtttactcaaatgtttcctcattttactaaaataatatctttgttgaccataacttcatgaatactcaaccgattccaaatctttttgcatggtttagaagcttacttaattaattacatacttttcattcgacacatttcactaaaaaaaattatttgaccaaagttattcaacaaaactgcacaaaatcatgatttcctaacgaaaaacgtcagtttattttaaaatttttgtcagttgaacaatatttttaaagctgaaactagtttttctcatttgataaacctttgaaaaggacttgtcaacaatttttaaataattttgaaacaataatatttttgctcatgttaaaaaatatatgcactattcaactcgtaattaaaacaaaatgctttataaacacaagttttatagaaaaaatgtaatttttggcgaaaaaaacataaataatccaaagaaattcgattttttctttaaaaatcatgttttcgggtagtttttgttgcaaaactaagccaaaaccatttttttagaaacatatgttgtatgaagagtatggaaacaactatttttgcttcacttaaaagcgacaaaagctctctatagcgacatttttaggtcccttgaaaaagattttaatgttatcactattctataacgacatttctctattacgacgctccattgccatgtcgttatagggaagatcccccagtaccggacacttaagccactaaattcataattcgaaaaatattggtattatgagctcgtgttacccatttatgataaatattatcatttttatagtgtataaaaataaatttgaaatattaatatgaagtttgacattgcattttgatgatgtattttagtaccaaattgatcgatcttgaaacccaatcacccaataccggacacgatctgaaaatgcgtcgaattctgtaaatttgaacatcattgaatgtgtttactataggaatagtatacaatcgccaattcaatgcattcgaacatttacaagaacaatttgagtttttcttagtttacaagatgtccatcaaaatcctctttcatatatgatggaaaatagcacattttacgatgttgttctgaatgttcattcttcttaattttatcgcatgtatgataccatgatcgacggaatccatgaaaaatgaatgtattttgagacactggtgcaataattacaaagataacatataacaatcaagctgtccgaaactgggggacaggaggtgcttagcccaaaattgtaatttgtccgtatttggttcaattatggtacaaaatacatttgtactatcaaattaggattattttcgaacatgtttgcgtaatccaaagtattttttcatattcaaaataatactaaaaaggctcaatattaaggcgatacgtcatttttttcaatattttcaaacttttctactttttaaaaaggcatgcatattttaagatgtttattctacgcaaacattagtctccataatagctttcgttccttctaatagaccatcttgattggaccatgatttctcaattttttgactttgtccggtattggtgctgtccggtactgggggatctcccctaacaagcttcgactgtgcaaacatttgaaataggttgagtatttatgaatttaaggtcaaacaaatatgaattttaaaatgaactaaaatttcgagaaatctacttttaacaaagactgtttaagattaatttgatgttctacaaagttttcataaattttaattttgaaaataatgatgctaaaagttttgaaattggtgagaaataaccgaagttatggtgtcttcacttaaggccattttttataacttaaaaattcaccttcaagacgcatgcgccacccctaaattgttaataggataagagatagaacttaagttaagttaataatattaaaattgcagtctgtgtgacctgtagtcaaagaaggtgaataaataaatatataaatcttaatatttttgctcaaactttgcggtttctcttctaatatgattttaaaatttataagagcacacgaattttcggttttgagaacattttggaaaataagcgcaccctagtgtctatgcgcaaaaaatcgctaaaaggtaacgcgaaattgaaaattctacaggctatttttacattttttttacgttcatattgttctcagtgtatgagaaaatcagaataggccctttgcaaatcaatgcacttatgacttgacacaaaaacatcatcctctgattgcctgtagaacaacaggaattttgccaaaatagtttacatattgaaagatgcatattttatatgtttcgcagtatattgatgtttatgcgctacaatcttagataagaaaagtattgaaaggctcaattattaccaatacatcctttgttgcctaattccaatgcattaattagttgtgttcgattttttcaatgaatttaaattgtgaataaaaaataaaccgcaattgaatatggttttctggcaacctattcccgtaattgtgggcttcatagccgtgcggttagtgtcaccgaggcatttagccgcatcgtgctaaggagtgtgggttcgattcccgcctcaggccgaaaacttttcgagaggaatgttttctgactgtgccactgggcgttgcatgctagtccgttgtctagtgtggtgcttccttcaaagggcaaaatagcccactggaagcattaacgtgtagtgtctttcaataaaaagtgattgccgaggaaagcaaagtgcattaattttaatttgtgatttaaagcatgacaattcagtatttttgagtgttttatagacaaatcaaaagtttaatagtgcatgagtgatcggtgcgtagcttgtgtgacaaattggtattagagcggagaattggacctttcaaagtggtgagtttttcttaagctgttcttgtattgttttattcggcagctcacgaatgacgataatttcgtaagcatttatttcattcaatgataaaacccatgttatatcatatttttgtgaaagatgaggtttacatggaagagtatagtacaaggaatatattgagtacattgaaggtaactcttgttccgtaggaaaatcttaacaaggacgataagttagtgctgccgaaaataccctcagggtgccgaagccatcatttaccctatagaagagtgcatggtgacgtcacgaaaaattctccttctctgtccctctttcatcacgctcaattgactgtcctgctctttgacactcactgctggaattgtttagattttttttatatggagttgacattcactgctggaattgttgacattttttatatggagtttcgaggttaggtcaagcgtgcaacgatctatcttaaagttatgttacggcgaaaacatggatttttgacggcttacagccgaattctttgtagcatatcgcaaactcctttggcctgggtgcgagacagctttaagctgcaaatttattagctcattagatcaaattataaaagaacaaaatattacttacataattcggtatttagctcagtttagaatacaataaattcatccgtaacatttcttctcatacctgtgatagtagattaaggttagaataatacattttgtaatcgtctaataacttactgtgataattcctgtgatattaactataacttcatttaattcattgtgcatgtaaatactactggtagctgtaaatagtttaagaattttagcaactaactcaattaatagctacaaataagcaaatcacacctgcatgactattcactacactgctcagtactgtagttcacaaatctctttctgctattattttgctttatcaatcacacacaaacatcattttgcttgagcagtgttggcagcaacaagacctttgaatgtttgttcacggtacacgattttttaaatagtatacgtaacattcataacgttgtcgcaataaagatgtgtatctaacttatttgaaatggaagcatgaaacgagctcaccaattgatgatccattgtcgacagagcagctacaaatcacttttcttcaccgaccggtgtaatcataatgaatcgttatgcaatcttttaactaagatatcagtacttgtttttatattataacattaaaatctgtgaaacaatggagaaacaatcaaattttcttccaaaaaaactattaaaatcacttcgttttacgatttgtcatcaacttctacttacctgttgctctttcagtggactacaaattcaccgcactaaagcccgaggtcaaagacgagaaaccgaaacccgaagcgggagagttgctcgagtctttcaaagtaaccgacaatcagaacaatctcttcctgttgcaacttccggacgcgctgcccggtaaaaccgacactgaagtgcggaaaacggattccaatggtgccggggaggaggaaaccaaaccagaaccccagcgttgcacagtgcgagagctagaagaaggctacataggcaaggtgatgcgatatcgctcgggtaaa
>Aae1471_12R_foward
------------------------------------------------------------------------------------------------------------------------------------------------------------------------------------------------------------------------------------------------------------------------------------------------------------------------------------------------------------------------------------------------------------------------------------------------------------------------------------------------------------------------------------------------------------------------------------------------------------------------------------------------------------------------------------------------------------------------------------------------------------------------------------------------------------------------------------------------------------------------------------------------------------------------------------------------------------------------------------------------------------------------------------------------------------------------------------------------------------------------------------------------------------------------------------------------------------------------------------------------------------------------------------------------------------------------------------------------------------------------------------------------------------------------------------------------------------------------------------------------------------------------------------------------------------------------------------------------------------------------------------------------------------------------------------------------------------------------------------------------------------------------------------------------------------------------------------------------------------------------------------------------------------------------------------------------------------------------------------------------------------------------------------------------------------------------------------------------------------------------------------------------------------------------------------------------------------------------------------------------------------------------------------------------------------------------------------------------------------------------------------------------------------------------------------------------------------------------------------------------------------------------------------------------------------------------------------------------------------------------------------------------------------------------------------------------------------------------------------------------------------------------------------------------------------------------------------------------------------------------------------------------------------------------------------------------------------------------------------------------------------------------------------------------------------------------------------------------------------------------------------------------------------------------------------------------------------------------------------------------------------------------------------------------------------------------------------------------------------------------------------------------------------------------------------------------------------------------------------------------------------------------------------------------------------------------------------------------------------------------------------------------------------------------------------------------------------------------------------------------------------------------------------------------------------------------------------------------------------------------------------------------------------------------------------------------------------------------------------------------------------------------------------------------------------------------------------------------------------------------------------------------------------------------------------------------------------------------------------------------------------------------------------------------------------------------------------------------------------------------------------------------------------------------------------------------------------------------------------------------------------------------------------------------------------------------------------------------------------------------------------------------------------------------------------------------------------------------------------------------------------------------------------------------------------------------------------------------------------------------------------------------------------------------------------------------------------------------------------------------------------------------------------------------------------------------------------------------------------------------------------------------------------------------------------------------------------------------------------------------------------------------------------------------------------------------------------------------------------------------------------------------------------------------------------------------------------------------------------------------------------------------------------------------------------------------------------------------------------------------------------------------------------------------------------------------------------------------------------------------------------------------------------------------------------------------------------------------------------------------------------------------------------------------------------------------------------------------------------------------------------------------------------------------------------------------------------------------------------------------------------------------------------------------------------------------------------------------------------------------------------------------------------------------------------------------------------------------------------------------------------------------------------------------------------------------------------------------------------------------------------------------------------------------------------------------------------------------------------------------------------------------------------------------------------------------------------------------------------------------------------------------------------------------------------------------------------------------------------------------------------------------------------------------------------------------------------------------------------------------------------------------------------------------------------------------------------------------------------------------------------------------------------------------------------------------------------------------------------------------------------------------------------------------------------------------------------------------------------------------------------------------------------------------------------------------------------------------------------------------------------------------------------------------------------------------------------------------------------------------------------------------------------------------------------------------------------------------------------------------------------------------------------------------------------------------------------------------------------------------------------------------------------------------------------------------------------------------------------------------------------------------------------------------------------------------------------------------------------------------------------------------------------------------------------------------------------------------------------------------------------------------------------------------------------------------------------------------------------------------------------------------------------------------------------------------------------------------------------------------------------------------------------------------------------------------------------------------------------------cgctgtggcattgt---------------------------------------------------------------------------------------------------------------------------------------------------------------------------------------------------------------------------------------------------------------------------------------------------------------------------------------------------------------------------------------------------------------------------------------------------------------------------------------------------------------------------------------------------------------------------------------------------------------------------------------------------------------------------------------------------------------------------------------------------------------------------------------------------------------------------------------------------------------------------------------------------------------------------------------------------------------------------------------------------------------------------------------------------------------------------------------------------------------------------------------------------------------------------------------------------------------------------------------------------------------------------------------------------------------------------------------------------acagcgcgcggatgtaaatgg------------------------------------------------------------------------------------------------------------------------------------------------------------------------------------------------------------------------------------aaacatggtcta-----gaggggacgag-----------atcgg--ctccac-aggcgatatcagggccatccccca---------ggatcaccttcgacgcc-------tcgaaaggatcgtcgacaacgcttt---caaatattggtct-aactcatctcctggtcaa----ggtaggcacgtaacatc-acggcacttggaatctac-tgat-acgaggatgatc--gttcgcag-cgacac-ctgatac-cggtagaatcctatacgatatatacggattcggatggcagctattggcgtccttttgggactcgctaacaactcttctatcgcaccgcaacgtaatgaagcgataccaagacaagaacgacctaacggaata------------------------------------------------------------------------------------------------------------------------------------------------------------------------------------------------------------------------------------------------------------------------------------------------------------------------------------------------------------------------------------------------------------------------------------------------------------------------------------------------------------------------------------------------------------------------------------------------------------------------------------------------------------------------------------------------------------------------------------------------------------------------------------------------------------------------------------------------------------------------------------------------------------------------------------------------------------------------------------------------------------------------------------------------------------------------------------------------------------------------------------------------------------------------------------------------------------------------------------------------------------------------------------------------------------------------------------------------------------------------------------------------------------------------------------------------------------------------------------------------------------------------------------------------------------------------------------------------------------------------------------------------------------------------------------------------------------------------------------------------------------------------------------------------------------------------------------------------------------------------------------------------------------------------------------------------------------------------------------------------------------------------------------------------------------------------------------------------------------------------------------------------------------------------------------------------------------------------------------------------------------------------------------------------------------------------------------------------------------------------------------------------------------------------------------------------------------------------------------------------------------------------------------------------------------------------------------------------------tcactgcccga------------------------------------------------------------------------------------------------------------------------------------------------------------------------------------------------------------------------------------------------------------------------------------------------------------------------------------------------------------------------------------------------------------------------------------------------------------------------------------------------------------------------------------------------------------------------------------------------------------------------------------------------------------------------------------------cgagaaccgaacc----------------------------------------------------------------------------------------------------------------------------------------------------------------------------------------------------------------------------------------------------------------------------------------------------------------------------------------------------------------------------------------------------------------------------------------------------------------------------------------------------------------------------------------------------------------------------aggaccagtatag-----------------------------------------------------------------------------------------------------------------------------------------------------------------------------------------------------------------------------------------------------------------------------------------------------------------------------------------------------------------------------------------------------------------------------------------------------------------------------------------------------------------------------------------------------------------------------------------------------------------------------------------------------------------------------------------------------------------------------------------------------------------------------------------------aaaacatacacacag---------------------------------------------------------------------------------------------------------------------------------------------------------------------------------------------------------------------------------------------------------------------------------------------------------------------------------------------------------------------------------------------------ggaagaaaaatcta----------------------------------------------------------------------------------------------------------------------------------------------------------------------------------------------------------------------------------------------------------------------------------------------------------------------------------------------------------------------------------------------------------------------------------------------------------------------------------------------------------------------------------------------------------------------------------------------------------------------------------------------------------------------------------------------------------------------------------------------------------------------------------------------------------------------------tcctatgggaaa--------------------------------------------------------------------------------------------------------------------------------------------------------------------------------------------------------------------------taatattaacacccatttataa--------------------------------------------------------------------------------------------------------------------------------------------------------------------------------------------------------------------------------------------------------------------------------------------------------------------------------------------------------------------------------------------------------------------------------------------------------------------------------------------------------------------------------------------------------------------------------------------------------------------------------------------------------------------------------------------------------------------------------------------------------------------------------------------------------------------------------------------------------------------------------------------------------------------------------------------------------------------------------------------------------------------------------------------------------------------------------------------------------------------------------------------------------------------------------------------------------------------------------------------------------------------------------------------------------------------------------------------------------------------------------------------------------------------------------------------------------------------------------------------------------------------------------------------------------------------------------------------------------------------------------------------------------------------------------------------------------------------------------------------------------------------------------------------------------------------------------------------------------------------------------------------------------------aataaaaa------------------------------------------------------------------------------------------------------------------------------------------------cgggtgaaaggtctttt--------------------------------------------------------------------------------------------------------------------------------------------------------tttaaaaca-------------------------------------------------------------------------------------------------------------------------------------------------------------------------------------------------------------------------------------------------------------------------------------------------------------------------------------------------------------------------------------------------------------------------------------------------------------------------------------------------------------agatttttttt----------------------------------------------------------------------------------------------------------------------------------------------------------------------------------------------------------------------------------------------------------------------------------------------------------------------------------------------------------------------------------------------------------------------------------------------------------------------------------------------------------------------------------------------------------------------------------------------------------------------------------------------------------------------------------------------------------------------------------------------------------------------------------------------------------------------------------------------------------------------------------------------------------------------------------------------------------------------------------------------------------------------------------------------------------------------------------------------------------------------------------------------------------------------------------------------------------------------------------------------------------------------------------------------------
>AegAag2_12_left_foward
-------------------------------------------------------------------------------------------------------------------------------------------------------------------------------------------------------------------------------------------------------------------------------------------------------------------------------------------------------------------------------------------------------------------------------------------------------------------------------------------------------------------------------------------------------------------------------------------------------------------------------------------------------------------------------------------------------------------------------------------------------------------------------------------------------------------------------------------------------------------------------------------------------------------------------------------------------------------------------------------------------------------------------------------------------------------------------------------------------------------------------------------------------------------------------------------------------------------------------------------------------------------------------------------------------------------------------------------------------------------------------------------------------------------------------------------------------------------------------------------------------------------------------------------------------------------------------------------------------------------------------------------------------------------------------------------------------------------------------------------------------------------------------------------------------------------------------------------------------------------------------------------------------------------------------------------------------------------------------------------------------------------------------------------------------------------------------------------------------------------------------------------------------------------------------------------------------------------------------------------------------------------------------------------------------------------------------------------------------------------------------------------------------------------------------------------------------------------------------------------------------------------------------------------------------------------------------------------------------------------------------------------------------------------------------------------------------------------------------------------------------------------------------------------------------------------------------------------------------------------------------------------------------------------------------------------------------------------------------------------------------------------------------------------------------------------------------------------------------------------------------------------------------------------------------------------------------------------------------------------------------------------------------------------------------------------------------------------------------------------------------------------------------------------------------------------------------------------------------------------------------------------------------------------------------------------------------------------------------------------------------------------------------------------------------------------------------------------------------------------------------------------------------------------------------------------------------------------------------------------------------------------------------------------------------------------------------------------------------------------------------------------------------------------------------------------------------------------------------------------------------------------------------------------------------------------------------------------------------------------------------------------------------------------------------------------------------------------------------------------------------------------------------------------------------------------------------------------------------------------------------------------------------------------------------------------------------------------------------------------------------------------------------------------------------------------------------------------------------------------------------------------------------------------------------------------------------------------------------------------------------------------------------------------------------------------------------------------------------------------------------------------------------------------------------------------------------------------------------------------------------------------------------------------------------------------------------------------------------------------------------------------------------------------------------------------------------------------------------------------------------------------------------------------------------------------------------------------------------------------------------------------------------------------------------------------------------------------------------------------------------------------------------------------------------------------------------------------------------------------------------------------------------------------------------------------------------------------------------------------------------------------------------------------------------------------------------------------------------------------------------------------------------------------------------------------------------------------------------------------------------------------------------------------------------------------------------------------------------------------------------------------------------------------------------------------------------------------------------------------------------------------------------------------------------------------------------------------------------------------------------------------------------------------------------------------------------------------------------------------------------------------------------------------------------------------------------------------------------------------------------------------------------------------------------------------------------------------------------------------------------------------------------------------------------------------------------------------------------------------------------------------------------------------------------------------------------------------------------------------------------------------------------------------------------------------------------------------------------------------------------------------------------------------------------------------------------------------------------------------------------------------------------------------------------------------------------------------------------------------------------------------------------------------------------------------------------------------------------------------------------------------------------------------------------------------------------------------------------------------------------------------------------------------------------------------------------------------------------------------------------------------------------------------------------------------------------------------------------------------------------------------------------------------------------------------------------------------------------------------------------------------------------------------------------------------------------------------------------------------------------------------------------------------------------------------------------------------------------------------------------------------------------------------------------------------------------------------------------------------------------------------------------------------------------------------------------------------------------------------------------------------------------------------------------------------------------------------------------------------------------------------------------------------------------------------------------------------------------------------------------------------------------------------------------------------------------------------------------------------------------------------------------------------------------------------------------------------------------------------------------------------------------------------gtctgaaaggaagctcttgt-----------------------------------------------------------------------------------------------------------------------------------------------------------------------------------------------------------------------------------------------------------------------------------------------------------------------------------------------------------------------------------------------------------------------------------------------------------------------------------------------------------------------------------------------------------------------------------------------------------------------------------------------------------------------------------------------------------------------------------------------------------------------------------------------------------------------------------------------------------------------------------------------------------------------------------------------------------------------------------------------------------------------------------------------------------------------------------------------------------------------------------------------------------------------------------------------------------------------------------------------------------------------------------------------------------------------------------------------------------------------------------------------------------------------------------------------------------------------------------------------------------------------------------------------------------------------------------------------------------------------------------------------------------------------------------------------------------------------------------------------------------------------------------------------------------------------------------------------------------------------------------------------------------------------------------------------------------------------------------------------------------------------------------------------------------------------------------------------------------------------------------------------------------------------------------------------------------------------------------------------------------------------------------------------------------------------------------------------------------------------------------------------------------------------------------------------------------------------------------------------------------------------------------------------------------------------------------------------------------------------------------------------------------------------------------------------------------------------------------------------------------------------------------------------------------------------------------------------------------------------------------------------------------------------------------------------------------------------------------------------------------------------------------------------------------------------------------------------------------------------------------------------------------------------------------------------------------------------------------------------------------------------------------------------------------------------------------------------------------------------------------------------------------------------------------------------------------------------------------------------------------------------------------------------------------------------------------------------------------------------------------------------------------------------------------------------------------------------------------------------------------------------------------------------------------------------------------------------------------------------------------------------------------------------------------------------------------------------------------------------------------------------------------------------------------------------------------------------------------------------------------------------------------------------------------------------------------------------------------------------------------------------------------------------------------------------------------------------------------------------------------------------------------------------------------------------------------------------------------------------------------------------------------------------------------------------------------------------------------------------------------------------------------------------------------------------------------------------------------------------------------------------------------------------------------------------------------------------------------------------------------------------------------------------------------------------------------------------------------------------------------------------------------------------------------------------------------------------------------------------------------------------------------------------------------------------------------------------------------------------------------------------------------------------------------------------------------------------------------------------------------------------------------------------------------------------------------------------------------------------------------------------------------------------------------------------------------------------------------------------------------------------------------------------------------------------------------------------------------------------------------------------------------------------------------------------------------------------------------------------------------------------------------------------------------------------------------------------------------------------------------------------------------------------------------------------------------------------------------------------------------------------------------------------------------------------------------------------------------------------------------------------------------------------------------------------------------------------------------------------------------------------------------------------------------------------------------------------------------------------------------------------------------------------------------------------------------------------------------------------------------------------------------------------------------------------------------------------------------------------------------------------------------------------------------------------------------------------------------------------------------------------------------------------------------------------------------------------------------------------------------------------------------------------------------------------------------------------------------------------------------------------------------------------------------------------------------------------------------------------------------------------------------------------------------------------------------------------------------------------------------------------------------------------------------------------------------------------------------------------------------------------------------------------------------------------------------------------------------------------------------------------------------------------------------------------------------------------------------------------------------------------------------------------------------------------------------------------------------------------------------------------------------------------------------------------------------------------------------------------------------------------------------------------------------------------------------------------------------------------------------------------------------------------------------------------------------------------------------------------------------------------------------------------------------------------------------------------------------------------------------------------------------------------------------------------------------------------------------------------------------------------------------------------------------------------------------------------------------------------------------------------------------------------------------------------------------------------------------------------------------------------------------------------------------------------------------------------------------------------------------------------------------------------------------------------------------------------------------------------------------------------------------------------------------------------------------------------------------------------------------------------------------------------------------------------------------------------------------------------------------------------------------------------------------------------------------------------------------------------------------------------------------------------------------------------------------------------------------------------------------------------------------------------------------------------------------------------------------------------------------------------------------------------------------------------------------------------------------------------------------------------------------------------------------------------------------------------------------------------------------------------------------------------------------------------------------------------------------------------------------------------------------------------------------------------------------------------------------------------------------------------------------------------------------------------------------------------------------------------------------------------------------------------------------------------------------------------------------------------------------------------------------------------------------------------------------------------------------------------------------------------------------------------------------------------------------------------------------------------------------------------------------------------------------------------------------------------------------------------------------------------------------------------------------------------------------------------------------------------------------------------------------------------------------------------------------------------------------------------------------------------------------------------------------------------------------------------------------------------------------------------------------------------------------------------------------------------------------------------------------------------------------------------------------------------------------------------------------------------------------------------------------------------------------------------------------------------------------------------------------------------------------------------------------------------------------------------------------------------------------------------------------------------------------------------------------------------------------------------------------------------------------
>_R_AegAag2_12_left_reverse
------------------------------------------------------------------------------------------------------------------------------------------------------------------------------------------------------------------------------------------------------------------------------------------------------------------------------------------------------------------------------------------------------------------------------------------------------------------------------------------------------------------------------------------------------------------------------------------------------------------------------------------------------------------------------------------------------------------------------------------------------------------------------------------------------------------------------------------------------------------------------------------------------------------------------------------------------------------------------------------------------------------------------------------------------------------------------------------------------------------------------------------------------------------------------------------------------------------------------------------------------------------------------------------------------------------------------------------------------------------------------------------------------------------------------------------------------------------------------------------------------------------------------------------------------------------------------------------------------------------------------------------------------------------------------------------------------------------------------------------------------------------------------------------------------------------------------------------------------------------------------------------------------------------------------------------------------------------------------------------------------------------------------------------------------------------------------------------------------------------------------------------------------------------------------------------------------------------------------------------------------------------------------------------------------------------------------------------------------------------------------------------------------------------------------------------------------------------------------------------------------------------------------------------------------------------------------------------------------------------------------------------------------------------------------------------------------------------------------------------------------------------------------------------------------------------------------------------------------------------------------------------------------------------------------------------------------------------------------------------------------------------------------------------------------------------------------------------------------------------------------------------------------------------------------------------------------------------------------------------------------------------------------------------------------------------------------------------------------------------------------------------------------------------------------------------------------------------------------------------------------------------------------------------------------------------------------------------------------------------------------------------------------------------------------------------------------------------------------------------------------------------------------------------------------------------------------------------------------------------------------------------------------------------------------------------------------------------------------------------------------------------------------------------------------------------------------------------------------------------------------------------------------------------------------------------------------------------------------------------------------------------------------------------------------------------------------------------------------------------------------------------------------------------------------------------------------------------------------------------------------------------------------------------------------------------------------------------------------------------------------------------------------------------------------------------------------------------------------------------------------------------------------------------------------------------------------------------------------------------------------------------------------------------------------------------------------------------------------------------------------------------------------------------------------------------------------------------------------------------------------------------------------------------------------------------------------------------------------------------------------------------------------------------------------------------------------------------------------------------------------------------------------------------------------------------------------------------------------------------------------------------------------------------------------------------------------------------------------------------------------------------------------------------------------------------------------------------------------------------------------------------------------------------------------------------------------------------------------------------------------------------------------------------------------------------------------------------------------------------------------------------------------------------------------------------------------------------------------------------------------------------------------------------------------------------------------------------------------------------------------------------------------------------------------------------------------------------------------------------------------------------------------------------------------------------------------------------------------------------------------------------------------------------------------------------------------------------------------------------------------------------------------------------------------------------------------------------------------------------------------------------------------------------------------------------------------------------------------------------------------------------------------------------------------------------------------------------------------------------------------------------------------------------------------------------------------------------------------------------------------------------------------------------------------------------------------------------------------------------------------------------------------------------------------------------------------------------------------------------------------------------------------------------------------------------------------------------------------------------------------------------------------------------------------------------------------------------------------------------------------------------------------------------------------------------------------------------------------------------------------------------------------------------------------------------------------------------------------------------------------------------------------------------------------------------------------------------------------------------------------------------------------------------------------------------------------------------------------------------------------------------------------------------------------------------------------------------------------------------------------------------------------------------------------------------------------------------------------------------------------------------------------------------------------------------------------------------------------------------------------------------------------------------------------------------------------------------------------------------------------------------------------------------------------------------------------------------------------------------------------------------------------------------------------------------------------------------------------------------------------------------------------------------------------------------------------------------------------------------------------------------------------------------------------------------------------------------------------------------------------------------------------------------------------------------------------------------------------------------------------------------------------------------------------------------------------------------------------------------------------------------------------------------------------------------------------------------------------------------------------------------------------------------------------------------------------------------------------------------------------------------------------------------------------------------------------------------------------------------------------------------------------aatcgacaaggcactaatgg------------------------------------------------------------------------------------------------------------------------------------------------------------------------------------------------------------------------------------------------------------------------------------------------------------------------------------------------------------------------------------------------------------------------------------------------------------------------------------------------------------------------------------------------------------------------------------------------------------------------------------------------------------------------------------------------------------------------------------------------------------------------------------------------------------------------------------------------------------------------------------------------------------------------------------------------------------------------------------------------------------------------------------------------------------------------------------------------------------------------------------------------------------------------------------------------------------------------------------------------------------------------------------------------------------------------------------------------------------------------------------------------------------------------------------------------------------------------------------------------------------------------------------------------------------------------------------------------------------------------------------------------------------------------------------------------------------------------------------------------------------------------------------------------------------------------------------------------------------------------------------------------------------------------------------------------------------------------------------------------------------------------------------------------------------------------------------------------------------------------------------------------------------------------------------------------------------------------------------------------------------------------------------------------------------------------------------------------------------------------------------------------------------------------------------------------------------------------------------------------------------------------------------------------------------------------------------------------------------------------------------------------------------------------------------------------------------------------------------------------------------------------------------------------------------------------------------------------------------------------------------------------------------------------------------------------------------------------------------------------------------------------------------------------------------------------------------------------------------------------------------------------------------------------------------------------------------------------------------------------------------------------------------------------------------------------------------------------------------------------------------------------------------------------------------------------------------------------------------------------------------------------------------------------------------------------------------------------------------------------------------------------------------------------------------------------------------------------------------------------------------------------------------------------------------------------------------------------------------------------------------------------------------------------------------------------------------------------------------------------------------------------------------------------------------------------------------------------------------------------------------------------------------------------------------------------------------------------------------------------------------------------------------------------------------------------------------------------------------------------------------------------------------------------------------------------------------------------------------------------------------------------------------------------------------------------------------------------------------------------------------------------------------------------------------------------------------------------------------------------------------------------------------------------------------------------------------------------------------------------------------------------------------------------------------------------------------------------------------------------------------------------------------------------------------------------------------------------------------------------------------------------------------------------------------------------------------------------------------------------------------------------------------------------------------------------------------------------------------------------------------------------------------------------------------------------------------------------------------------------------------------------------------------------------------------------------------------------------------------------------------------------------------------------------------------------------------------------------------------------------------------------------------------------------------------------------------------------------------------------------------------------------------------------------------------------------------------------------------------------------------------------------------------------------------------------------------------------------------------------------------------------------------------------------------------------------------------------------------------------------------------------------------------------------------------------------------------------------------------------------------------------------------------------------------------------------------------------------------------------------------------------------------------------------------------------------------------------------------------------------------------------------------------------------------------------------------------------------------------------------------------------------------------------------------------------------------------------------------------------------------------------------------------------------------------------------------------------------------------------------------------------------------------------------------------------------------------------------------------------------------------------------------------------------------------------------------------------------------------------------------------------------------------------------------------------------------------------------------------------------------------------------------------------------------------------------------------------------------------------------------------------------------------------------------------------------------------------------------------------------------------------------------------------------------------------------------------------------------------------------------------------------------------------------------------------------------------------------------------------------------------------------------------------------------------------------------------------------------------------------------------------------------------------------------------------------------------------------------------------------------------------------------------------------------------------------------------------------------------------------------------------------------------------------------------------------------------------------------------------------------------------------------------------------------------------------------------------------------------------------------------------------------------------------------------------------------------------------------------------------------------------------------------------------------------------------------------------------------------------------------------------------------------------------------------------------------------------------------------------------------------------------------------------------------------------------------------------------------------------------------------------------------------------------------------------------------------------------------------------------------------------------------------------------------------------------------------------------------------------------------------------------------------------------------------------------------------------------------------------------------------------------------------------------------------------------------------------------------------------------------------------------------------------------------------------------------------------------------------------------------------------------------------------------------------------------------------------------------------------------------------------------------------------------------------------------------------------------------------------------------------------------------------------------------------------------------------------------------------------------------------------------------------------------------------------------------------------------------------------------------------------------------------------------------------------------------------------------------------------------------------------------------------------------------------------------------------------------------------------------------------------------------------------------------------------------------------------------------------------------------------------------------------------------------------------------------------------------------------------------------------------------------------------------------------------------------------------------------------------------------------------------------------------------------------------------------------------------------------------------------------------------------------------------------------------------------------------------------------------------------------------------------------------------------------------------------------------------------------------------------------------------------------------
>AegAag2_12_right_foward
------------------------------------------------------------------------------------------------------------------------------------------------------------------------------------------------------------------------------------------------------------------------------------------------------------------------------------------------------------------------------------------------------------------------------------------------------------------------------------------------------------------------------------------------------------------------------------------------------------------------------------------------------------------------------------------------------------------------------------------------------------------------------------------------------------------------------------------------------------------------------------------------------------------------------------------------------------------------------------------------------------------------------------------------------------------------------------------------------------------------------------------------------------------------------------------------------------------------------------------------------------------------------------------------------------------------------------------------------------------------------------------------------------------------------------------------------------------------------------------------------------------------------------------------------------------------------------------------------------------------------------------------------------------------------------------------------------------------------------------------------------------------------------------------------------------------------------------------------------------------------------------------------------------------------------------------------------------------------------------------------------------------------------------------------------------------------------------------------------------------------------------------------------------------------------------------------------------------------------------------------------------------------------------------------------------------------------------------------------------------------------------------------------------------------------------------------------------------------------------------------------------------------------------------------------------------------------------------------------------------------------------------------------------------------------------------------------------------------------------------------------------------------------------------------------------------------------------------------------------------------------------------------------------------------------------------------------------------------------------------------------------------------------------------------------------------------------------------------------------------------------------------------------------------------------------------------------------------------------------------------------------------------------------------------------------------------------------------------------------------------------------------------------------------------------------------------------------------------------------------------------------------------------------------------------------------------------------------------------------------------------------------------------------------------------------------------------------------------------------------------------------------------------------------------------------------------------------------------------------------------------------------------------------------------------------------------------------------------------------------------------------------------------------------------------------------------------------------------------------------------------------------------------------------------------------------------------------------------------------------------------------------------------------------------------------------------------------------------------------------------------------------------------------------------------------------------------------------------------------------------------------------------------------------------------------------------------------------------------------------------------------------------------------------------------------------------------------------------------------------------------------------------------------------------------------------------------------------------------------------------------------------------------------------------------------------------------------------------------------------------------------------------------------------------------------------------------------------------------------------------------------------------------------------------------------------------------------------------------------------------------------------------------------------------------------------------------------------------------------------------------------------------------------------------------------------------------------------------------------------------------------------------------------------------------------------------------------------------------------------------------------------------------------------------------------------------------------------------------------------------------------------------------------------------------------------------------------------------------------------------------------------------------------------------------------------------------------------------------------------------------------------------------------------------------------------------------------------------------------------------------------------------------------------------------------------------------------------------------------------------------------------------------------------------------------------------------------------------------------------------------------------------------------------------------------------------------------------------------------------------------------------------------------------------------------------------------------------------------------------------------------------------------------------------------------------------------------------------------------------------------------------------------------------------------------------------------------------------------------------------------------------------------------------------------------------------------------------------------------------------------------------------------------------------------------------------------------------------------------------------------------------------------------------------------------------------------------------------------------------------------------------------------------------------------------------------------------------------------------------------------------------------------------------------------------------------------------------------------------------------------------------------------------------------------------------------------------------------------------------------------------------------------------------------------------------------------------------------------------------------------------------------------------------------------------------------------------------------------------------------------------------------------------------------------------------------------------------------------------------------------------------------------------------------------------------------------------------------------------------------------------------------------------------------------------------------------------------------------------------------------------------------------------------------------------------------------------------------------------------------------------------------------------------------------------------------------------------------------------------------------------------------------------------------------------------------------------------------------------------------------------------------------------------------------------------------------------------------------------------------------------------------------------------------------------------------------------------------------------------------------------------------------------------------------------------------------------------------------------------------------------------------------------------------------------------------------------------------------------------------------------------------------------------------------------------------------------------------------------------------------------------------------------------------------------------------------------------------------------------------------------------------------------------------------------------------------------------------------------------------------------------------------------------------------------------------------------------------------------------------------------------------------------------------------------------------------------------------------------------------------------------------------------------------------------------------------------------------------------------------------------------------------------------------------------------------------------------------------------------------------------------------------------------------------------------aaaattcaccatcggaggaa------------------------------------------------------------------------------------------------------------------------------------------------------------------------------------------------------------------------------------------------------------------------------------------------------------------------------------------------------------------------------------------------------------------------------------------------------------------------------------------------------------------------------------------------------------------------------------------------------------------------------------------------------------------------------------------------------------------------------------------------------------------------------------------------------------------------------------------------------------------------------------------------------------------------------------------------------------------------------------------------------------------------------------------------------------------------------------------------------------------------------------------------------------------------------------------------------------------------------------------------------------------------------------------------------------------------------------------------------------------------------------------------------------------------------------------------------------------------------------------------------------------------------------------------------------------------------------------------------------------------------------------------------------------------------------------------------------------------------------------------------------------------------------------------------------------------------------------------------------------------------------------------------------------------------------------------------------------------------------------------------------------------------------------------------------------------------------------------------------------------------------------------------------------------------------------------------------------------------------------------------------------------------------------------------------------------------------------------------------------------------------------------------------------------------------------------------------------------------------------------------------------------------------------------------------------------------------------------------------------------------------------------------------------------------------------------------------------------------------------------------------------------------------------------------------------------------------------------------------------------------------------------------------------------------------------------------------------------------------------------------------------------------------------------------------------------------------------------------------------------------------------------------------------------------------------------------------------------------------------------------------------------------------------------------------------------------------------------------------------------------------------------------------------------------------------------------------------------------------------------------------------------------------------------------------------------------------------------------------------------------------------------------------------------------------------------------------------------------------------------------------------------------------------------------------------------------------------------------------------------------------------------------------------------------------------------------------------------------------------------------------------------------------------------------------------------------------------------------------------------------------------------------------------------------------------------------------------------------------------------------------------------------------------------------------------------------------------------------------------------------------------------------------------------------------------------------------------------------------------------------------------------------------------------------------------------------------------------------------------------------------------------------------------------------------------------------------------------------------------------------------------------------------------------------------------------------------------------------------------------------------------------------------------------------------------------------------------------------------------------------------------------------------------------------------------------------------------------------------------------------------------------------------------------------------------------------------------------------------------------------------------------------------------------------------------------------------------------------------------------------------------------------------------------------------------------------------------------------------------------------------------------------------------------------------------------------------------------------------------------------------------------------------------------------------------------------------------------------------------------------------------------------------------------------------------------------------------------------------------------------------------------------------------------------------------------------------------------------------------------------------------------------------------------------------------------------------------------------------------------------------------------------------------------------------------------------------------------------------------------------------------------------------------------------------------------------------------------------------------------------------------------------------------------------------------------------------------------------------------------------------------------------------------------------------------------------------------------------------------------------------------------------------------------------------------------------------------------------------------------------------------------------------------------------------------------------------------------------------------------------------------------------------------------------------------------------------------------------------------------------------------------------------------------------------------------------------------------------------------------------------------------------------------------------------------------------------------------------------------------------------------------------------------------------------------------------------------------------------------------------------------------------------------------------------------------------------------------------------------------------------------------------------------------------------------------------------------------------------------------------------------------------------------------------------------------------------------------------------------------------------------------------------------------------------------------------------------------------------------------------------------------------------------------------------------------------------------------------------------------------------------------------------------------------------------------------------------------------------------------------------------------------------------------------------------------------------------------------------------------------------------------------------------------------------------------------------------------------------------------------------------------------------------------------------------------------------------------------------------------------------------------------------------------------------------------------------------------------------------------------------------------------------------------------------------------------------------------------------------------------------------------------------------------------------------------------------------------------------------------------------------------------------------------------------------------------------------------------------------------------------------------------------------------------------------------------------------------------------------------------------------------------------------------------------------------------------------------------------------------------------------------------------------------------------------------------------------------------------------------------------------------------------------------------------------------------------------------------------------------------------------------------------------------------------------------------------------------------------------------------------------------------------------------------------------------------------------------------------------------------------------------------------------------------------------------------------------------------------------------------------------------------------------------------------------------------------------------------------------------------------------------------------------------------------------------------------------------------------------------------------------------------------------------------------------------------------------------------------------------------------------------------------------------------------------------------------------------------------------------------------------------------------------------------------------------------------------------------------------------------------------------------------------------------------------------------------------------------------------------------------------------------------------------------------------------------------------------------------------------------------------------------------------------------------------------------------------------------------------------------
>_R_AegAag2_12_right_reverse
------------------------------------------------------------------------------------------------------------------------------------------------------------------------------------------------------------------------------------------------------------------------------------------------------------------------------------------------------------------------------------------------------------------------------------------------------------------------------------------------------------------------------------------------------------------------------------------------------------------------------------------------------------------------------------------------------------------------------------------------------------------------------------------------------------------------------------------------------------------------------------------------------------------------------------------------------------------------------------------------------------------------------------------------------------------------------------------------------------------------------------------------------------------------------------------------------------------------------------------------------------------------------------------------------------------------------------------------------------------------------------------------------------------------------------------------------------------------------------------------------------------------------------------------------------------------------------------------------------------------------------------------------------------------------------------------------------------------------------------------------------------------------------------------------------------------------------------------------------------------------------------------------------------------------------------------------------------------------------------------------------------------------------------------------------------------------------------------------------------------------------------------------------------------------------------------------------------------------------------------------------------------------------------------------------------------------------------------------------------------------------------------------------------------------------------------------------------------------------------------------------------------------------------------------------------------------------------------------------------------------------------------------------------------------------------------------------------------------------------------------------------------------------------------------------------------------------------------------------------------------------------------------------------------------------------------------------------------------------------------------------------------------------------------------------------------------------------------------------------------------------------------------------------------------------------------------------------------------------------------------------------------------------------------------------------------------------------------------------------------------------------------------------------------------------------------------------------------------------------------------------------------------------------------------------------------------------------------------------------------------------------------------------------------------------------------------------------------------------------------------------------------------------------------------------------------------------------------------------------------------------------------------------------------------------------------------------------------------------------------------------------------------------------------------------------------------------------------------------------------------------------------------------------------------------------------------------------------------------------------------------------------------------------------------------------------------------------------------------------------------------------------------------------------------------------------------------------------------------------------------------------------------------------------------------------------------------------------------------------------------------------------------------------------------------------------------------------------------------------------------------------------------------------------------------------------------------------------------------------------------------------------------------------------------------------------------------------------------------------------------------------------------------------------------------------------------------------------------------------------------------------------------------------------------------------------------------------------------------------------------------------------------------------------------------------------------------------------------------------------------------------------------------------------------------------------------------------------------------------------------------------------------------------------------------------------------------------------------------------------------------------------------------------------------------------------------------------------------------------------------------------------------------------------------------------------------------------------------------------------------------------------------------------------------------------------------------------------------------------------------------------------------------------------------------------------------------------------------------------------------------------------------------------------------------------------------------------------------------------------------------------------------------------------------------------------------------------------------------------------------------------------------------------------------------------------------------------------------------------------------------------------------------------------------------------------------------------------------------------------------------------------------------------------------------------------------------------------------------------------------------------------------------------------------------------------------------------------------------------------------------------------------------------------------------------------------------------------------------------------------------------------------------------------------------------------------------------------------------------------------------------------------------------------------------------------------------------------------------------------------------------------------------------------------------------------------------------------------------------------------------------------------------------------------------------------------------------------------------------------------------------------------------------------------------------------------------------------------------------------------------------------------------------------------------------------------------------------------------------------------------------------------------------------------------------------------------------------------------------------------------------------------------------------------------------------------------------------------------------------------------------------------------------------------------------------------------------------------------------------------------------------------------------------------------------------------------------------------------------------------------------------------------------------------------------------------------------------------------------------------------------------------------------------------------------------------------------------------------------------------------------------------------------------------------------------------------------------------------------------------------------------------------------------------------------------------------------------------------------------------------------------------------------------------------------------------------------------------------------------------------------------------------------------------------------------------------------------------------------------------------------------------------------------------------------------------------------------------------------------------------------------------------------------------------------------------------------------------------------------------------------------------------------------------------------------------------------------------------------------------------------------------------------------------------------------------------------------------------------------------------------------------------------------------------------------------------------------------------------------------------------------------------------------------------------------------------------------------------------------------------------------------------------------------------------------------------------------------------------------------------------------------------------------------------------------------------------------------------------------------------------------------------------------------------------------------------------------------------------------------------------------------------------------------------------------------------------------------------------------------------------------------------------------------------------------------------------------------------------------------------------------------------------------------------------------------------------------------------------------------------------------------------------------------------------------------------------------------------------------------------------------------------------------------------------------------------------------------------------------------------------------------------------------------------------------------------------------------------------------------------taaggattttacgaagggcg------------------------------------------------------------------------------------------------------------------------------------------------------------------------------------------------------------------------------------------------------------------------------------------------------------------------------------------------------------------------------------------------------------------------------------------------------------------------------------------------------------------------------------------------------------------------------------------------------------------------------------------------------------------------------------------------------------------------------------------------------------------------------------------------------------------------------------------------------------------------------------------------------------------------------------------------------------------------------------------------------------------------------------------------------------------------------------------------------------------------------------------------------------------------------------------------------------------------------------------------------------------------------------------------------------------------------------------------------------------------------------------------------------------------------------------------------------------------------------------------------------------------------------------------------------------------------------------------------------------------------------------------------------------------------------------------------------------------------------------------------------------------------------------------------------------------------------------------------------------------------------------------------------------------------------------------------------------------------------------------------------------------------------------------------------------------------------------------------------------------------------------------------------------------------------------------------------------------------------------------------------------------------------------------------------------------------------------------------------------------------------------------------------------------------------------------------------------------------------------------------------------------------------------------------------------------------------------------------------------------------------------------------------------------------------------------------------------------------------------------------------------------------------------------------------------------------------------------------------------------------------------------------------------------------------------------------------------------------------------------------------------------------------------------------------------------------------------------------------------------------------------------------------------------------------------------------------------------------------------------------------------------------------------------------------------------------------------------------------------------------------------------------------------------------------------------------------------------------------------------------------------------------------------------------------------------------------------------------------------------------------------------------------------------------------------------------------------------------------------------------------------------------------------------------------------------------------------------------------------------------------------------------------------------------------------------------------------------------------------------------------------------------------------------------------------------------------------------------------------------------------------------------------------------------------------------------------------------------------------------------------------------------------------------------------------------------------------------------------------------------------------------------------------------------------------------------------------------------------------------------------------------------------------------------------------------------------------------------------------------------------------------------------------------------------------------------------------------------------------------------------------------------------------------------------------------------------------------------------------------------------------------------------------------------------------------------------------------------------------------------------------------------------------------------------------------------------------------------------------------------------------------------------------------------------------------------------------------------------------------------------------------------------------------------------------------------------------------------------------------------------------------------------------------------------------------------------------------------------------------------------------------------------------------------------------------------------------------------------------------------------------------------------------------------------------------------------------------------------------------------------------------------------------------------------------------------------------------------------------------------------------------------------------------------------------------------------------------------------------------------------------------------------------------------------------------------------------------------------------------------------------------------------------------------------------------------------------------------------------------------------------------------------------------------------------------------------------------------------------------------------------------------------------------------------------------------------------------------------------------------------------------------------------------------------------------------------------------------------------------------------------------------------------------------------------------------------------------------------------------------------------------------------------------------------------------------------------------------------------------------------------------------------------------------------------------------------------------------------------------------------------------------------------------------------------------------------------------------------------------------------------------------------------------------------------------------------------------------------------------------------------------------------------------------------------------------------------------------------------------------------------------------------------------------------------------------------------------------------------------------------------------------------------------------------------------------------------------------------------------------------------------------------------------------------------------------------------------------------------------------------------------------------------------------------------------------------------------------------------------------------------------------------------------------------------------------------------------------------------------------------------------------------------------------------------------------------------------------------------------------------------------------------------------------------------------------------------------------------------------------------------------------------------------------------------------------------------------------------------------------------------------------------------------------------------------------------------------------------------------------------------------------------------------------------------------------------------------------------------------------------------------------------------------------------------------------------------------------------------------------------------------------------------------------------------------------------------------------------------------------------------------------------------------------------------------------------------------------------------------------------------------------------------------------------------------------------------------------------------------------------------------------------------------------------------------------------------------------------------------------------------------------------------------------------------------------------------------------------------------------------------------------------------------------------------------------------------------------------------------------------------------------------------------------------------------------------------------------------------------------------------------------------------------------------------------------------------------------------------------------------------------------------------------------------------------------------------------------------------------------------------------------------------------------------------------------------------------------------------------------------------------------------------------------------------
