# Supplementary material for: In and Outs of Chuviridae Endogenous Viral Elements: Origin of a Potentially New Retrovirus and Signature of Ancient and Ongoing Arms Race in Mosquito Genomes
Source: Front Genet. 2020 Oct 22;11:542437. doi: 10.3389/fgene.2020.542437 (PMC7642597; doi:10.3389/fgene.2020.542437)
Supplement: Supplementary file 1 [file Data_Sheet_1.ZIP › Supplementary_Material_Anakin_MS_v2/Supplementary_Material_12/CQuJoh_01_primers_Cxqui1331_01Rsequenced.fasta]

>CQuJoh_supercont.1002_129746_128950
taactttgcaccgcagtatcttagtagtaaggtcgtatcaacatagtcaaaaagctaaatataaaggatatcttagcctttaatttttttttcaaaggttggcaaacatggggacaaatttaaaaaaaattaataactgagactattttaaaaaagttacataaaaatgtctataacatgaaaacggtgcactttataaaaaaattcactggagtaattgtccgggaaccgtggtgtaggggtaagcgtgattgcctctcacccagtcggcctgggttcgatcccagacggtcccggtggcatttttcgagacgagatttgtctgatcacgccttccgtcggacgggaagtaaatgttggccccggactaaccaaaaggttaggtcgttagctcagtccaggtgtaggagtcgtctccctgggtcctgcctcggtggagtcgctggtagcatagaatagaagtgtaacttggagagaaaacaagatggcgacgtgtttcaaaaggcctccacgatttttttcacttctcactgttctgacttcacagtgtaccttgaagtggtataactggtggtataattcactgtaaacaaacgattacagtagagctccgctaattcggcaatttcgaaaaaaactaaattttataatcatattttccagtttaaaactataagtaccgccaactgtggtgaattgggactacggtctgaatagggacagcaactttaaaaacagtttaagaacgaaacacggatttcgaagattagtaataaattggcaatatttattcgagcagttgtttgggtgggtagcactagcgtgcccagatcctcaaggaaggtggggcaacaatatgagcgttttgaaaatttcgtcgtttatggacacccccttggcaattttagaacattattattattattaatttgtataacattatttttttaaattcttagcattttccaaaataaaaggatgagagcttcgaaacaacttgttgagtttttatattattgtgatatttcattgttttattgttataaggccgttgcaaatatttgttgaagtttatgtccctcgactctgaccaaagtcgagggggggggggggggggcaaaaaaataaaaaaaagtataaaaattgaaattacgagccatggtttcaacattttgatggaaaaagtgtttcaaaatgcattatacacctgtccagttgttttgccatcattggtttccaaaatatctaagtattgacgaaaattttattatttgcgaaaaataaaattattgcggtgctgtacattgcaatttcataaaaattcaaaacattttcaaacatgcccaaacatgctaaatatgattatcaatgcagaaaaatgcattttagattgttttcagttgaatagacttctattttcatggaaattttgaagtttatatgaaaaatattttttttgccccctgatttttcagaccaattttgaagggggggggggggcgacataaactttgtaaaatatttgcaacggtctaactatacattgatatatcttttaattcataacattgattattaattttttatcatatataattatatttcaaacgcctaacccccccaaaaaaaactaacccctctcaaaaaatatcccagggccttcatatattttatggactggatgagggagtcgtggatcgcctggcccaagtcacatgaatgtcattatctatttaatcatatcataacaaatggttggatagagaatgataatcttctaaggtccttaagatataagtcggttactaaccgaaccgtctcagttgaaacatactgtggtcatggccaagtcctgccaagacgggggtactaatacatacatacatacatacatacatacccccttggcaattttagaacaaatttctgaggatggtggggcaactgccccatgttgccacaccctgtgcacgctagtggtgggtagatttatttgcttggttctcagatgttcaattttcttgcctttgccaactccttggacttttgcttcttcttcgttttgttggctaaaacaaaattagaataactaaatttcaagcctaattaaaaaaaaacgttactcaatccaccttgaggtggctgatgccttccttacattaatgcagttttattttctactaaatagcatcgcaaatacaaattcaattaaaacatcatctaatcataacttctctaaacattgtcagaacttttgaagttcttttctaaacttcataatatttactagggcctgatgggaacccaagatggatcgaaccggagataattgagtgcagttttttggtgcacggacttacagacatacacacgcaccaacatttgttcagaatttgattctgagtcgttaaatatacgtgaaggtggatctacgaggttgaattaataagttcactttttgagtgattttatagcctttcctcaataagatgaggaaaattaacaaaacgaaacgggtcacaaaatgcgtttaacattatagttatgctactgtcacaaaattgcaagcatcaatgcataaataattttttagatctgtgtacccaaaagtttaaaatttgttcaaagattaaaagcctatatttgaaataaaataataaaaagaaaaaacgcgatgcagatagtttacaaattacaagtttgttcaatgaaaattaaatattcggcaatcattttgttttgcccctgatttttttttgtatatttttgtaagcgggcgtttcggaactacagtctaaatagggacaccacgttttagagcacttaaaagcttcatatttgggaatgaataaacacattttgttgctctgaatctgaaaaaaaaacattgtttaaactgctgtctcaattcgccccatgtgtcccgatttgccccagatgacggtaccgctgcttcaaccgtttacaatactctttgccacaaattaataaatattgtcttatccgtaatcacaaccaattcgatccatggagttccaaatgaatgtatgtagtttttattacaaaacaatgttgcttgttttttttaaaaaaagaacactacaaaataatgctccttttattttgcttttgattaattttggttcgttgtctttttcgctgaacattgctataaaaaccattgaaagttttttaaaactttttaaaagttcaacctttccaaattaacgaggtttgactgtagcccaagcttgcataattataccagattttatcatggcgaagctggattgttggtacaagatgacggcaaatcggtggctacgacaaatcgttgcaaacttttaaataatgttataaacattggtgggtctcgtggcgcaggggtagcggcttcggctgccgatcccgatgatgctatgagatgcgggttcgattcccgccttatccactgagcttctatcggatggtgaagtaaaacgtcggtcccggtttctcctgtctcgtcagaggcgctggagcagaaatcccacgttagaggaaggccatgccccggggggcgtagtgccaatagtttcgtttttcgtttttcgtataaacattgctttttctaatttttaattttaaaggtattcagtgatatgtgatcgctacgttatgcattattacggtaaacttaccctttcgacttgcacgacgcgtccttaaattgctcagggaggaaatgatcggagcagatgaacaggtttttcaccgtccacagcattttgggatcgaagagtagcgaccaagcaacaaattccgaactgtgggagacattttaagcattgagctatccaaaattaattcgacattgtttttcctaaacttacactagctcaattgttttgcaatcataagtttacaaaaaatgcaagatttgaagaaaacaaaaaattaagcgaaaatagtagtttatgcaacaagttgcaaaaagaggactttttcagcacgagtcgtacatttatctaacgaagttcaccgagttggataaatacgacgagtgctgaaaaaattaagttttgcaacgagttccatacaacattttttgcaattccgaaaaacccattgagtgaaatttcaagtattttgtcgataaatcgtttaaataaaaaaaaatgatgaaaagtgttacttttcgaaacaagtgctgaaaagttcaacttttcagcacccatttcagtgctgataagtagaacttttcagcatttattttgaaaattgttgctattcgattctgttatttttggtacagaaaagtaggctatttcgtcgttcaaaaatgacaggaaaagtaagttgtttcgcgacggaattgcaaaaaaaaaactttttgcaataataaatatcgaaaattccaaagatctttaaatctttaaccaagtcccagtaccgaaaagaacagaacaaaaataattttaagaaaaaatgcagattcgccaatataaatagaactgttattgaattagcaaatctgaattcgcgaattggaacaactgacagctgtcaaaagcttaaatacccgctaaccggtagcgaaattatgggaaagtttaatttgtatcagactttgtatatgcagaatgctgatacaacttatctcagtcctgggtattaggtggtgatagccctcgcgctgcttccaacgatccatttcagaatggcagagatcctagcggcccaattccgaggtcgttgggcattgtccggccccgcctttacatagaagcaagcaccagacggatccttgatctatcttaagactcccaatcccttctggcaaatcagggatcagagcgtatttaatatgagaagaatacaacatgttttataaccttcagatggccgactggttagagtcccagaccatcaatccagaggtgtgagttcgaatcccacctgattcagtttcgtttttgttcaattcctgattccaaatttcaaaggtaccgaccgggatttgatccctgaaccttctgcttatgaggcagaagacgtaccgtaaaacggggtgactttgatagccggggtgactttgataggtttgcgattttttcgcaaaatgaagagtacaattaaaatacgtaaggaatggtttagaaacatactgaccgtggtagagaagtgttcaaagtacctcatgaagaacttttcataaaattttgaaaagtttaaaaagttagtttactatagttaaaaaaaatttgatgaaagtcattattttaaacttctcaaagtgtcatgattttctcaatgaacatgattttgaatcgaaaaacagaattcattttcggattcttttgggcaattttccactaggtgaagggtaaataagtttttaaataataaataatatgtgtttttgaaacacaattaaaaaaaatctccaaatttataggcaatttcagttgaacaaatttcatgtaaaatgtgaaaacttgtgattcgtgcttcgaattcagtttaaaatgcaatataaatcgataattttataaacaaaactatttttaacaaatttcaggcaaaattccgactttttaacaattttacctaaaatttatatggattttgctaaaaagcttatacacttagttaacttaatataaacattgatttttttgtctaaaaactatatcagtgatggtacatttagcgtacaaataaagtttgaacatcttaaatatgattttaacaagaaaaactatgactatcaaagtcaccccggaattaaaactaagaatttttaactcaactctttttctaaacactattgaaacaacttttttccgaaatagtacatggactttgtgtggcctaccccagtacatgttttaaaaataattatcttgggaaaaaccttacctgttggaaaatattctaaaaacaaattgaaatcctatcaaagtcaccccggtttacggtaaccattaagccacggagccggttctgtcaaaagcttaaaaccacgtgctcgaaaattatcgaacaatagaggagaaaagcaactcgcgacaaaattttgaggctaggaattttgacaggtatgattttcataaagtattcgcctccttttctctcccacagaaaactggggacaatgtagctgtcaaactaggccaaactgttaaagtcactcacaaaatgaactttgagtgatttgagttcatttctgacgtcacgattttctcctcaatagaaatgaagagattcgtttttttaagaataaaatttgattttcaattgcaatgatgtcagttctttggcaatgcgatgcaaaaatggtggtaaaacaaatcatataacaaatcaacatatatgttgattaaaaataattttcaaaacgaagtttaaaagcgctgtgaatgtttggaaccatagaaaaatatagcagactttccatactgcccctttgtctgcgtgtttcactcccggtttgttgatgctaagaataaacaaaattttaattaaattcttccgaataaaaatcaataatggtgttgttgccacctttagcaacactttcttgaaattatgccagagtagtggtataataaagtataccatcgccgatacgcggcgctacttgttcttgagaaaaaagtgatacaacttgtttttgacagttggacttctattctatgatgctactgatgatgaaccgttaacaccgaatcattttctgatcgggtgcgcaggcggatctgagccatctttaaacgatgcttctaaagctgaagctacaaggcagcagtggaaaagagttcaactgttggcaaaaaattattgggacagatggctgcatgaatatctccccacacaagctaagagatcaaaatggacagaagccattagaaacgtaaaagttggcgatatagttcttatcgcagatgataatgaaaaagcaaaatggcagaaaggaattatcgaaaaagtacacccatcaaaggatggatgcgtaagatctgctgatgtaaagactaccactggcgtatacaccagaccagtagtcaagttagctgtattggatgtaggccttccagaaggtcaaaaacatcaactttcagacattaacgatactaataagcgtatcactcgaagccaaacaaagattcaaaacagaaactttgtgggactaataaattcgattgaacatgatgatgacgattatgaaccaaataaaactaaactaatcattggaaaaaagcaaacctttcaaaggcagaatctgctgctaacattatacttaatgtgtagctttctgggacatataaattgctttgaagggtcgggacttatagcgtatgactgtggaagccccgaagtaaatctaacgagctattccttattggacgttgcttcattcctcccaccttcgaacaatttaacaacgcatgaagttcagattcaagttcttcaaagaaacgttaagagtgacataaaagtttaccaatgcaaagttatcataaaaagaaagataaggcattgcggaatgcactctcatacatctgattacgaaggaagctataaatacatcgtaaaagaattcacctctgaagaatgtcgaacatcacaacaattaggaattgtaaggctaacatatgagcatcaaataaacgaaataaaacggaatgaaactaccagaggtgaaactctgatagaaggaactgtgagaaacagtgactgcaaaggtgaaacttacaagacaccagaattcacatggtttgacgcgttagtgtattacgaatacgaaatcactctacgcgactacaccgccgtcgttgattacgaaaacgatgtcattctgcttagaaacggtttaacttgcacatactctcatggaaaatgccttgattccgaagacgggtatataacatgggatgtcgcatttaataataagtgcgaagaaactgaattcgaggtgatctacgaaggtacagttaacaaaacaaaaaatgagaacacgaaaacacaccgcgaaggtttcaacgtagtttacagcaccgtttctgatacgcacttgttctctatccgtaccagagaacaaacaaaggtgtgtggtcatcctggctatctaaccgatcaccctcgcataattgtagttgaagttatcggattcaactctccgttcgccaaaaaatcttcaccaggaagaaattttgatttgtttacgtatttcaactccaaaataacgctcgttgaaaattacgttgggcagagcatgtctcaactttacaacacggtatgaccgaaatgtgtaaggtagacaaaaatctaatggaaacaaaactgacattggccagacttaaccctactgaatttgtcaccagtatcatcaaacgatctggttttaccgcagtagtagcgggagaagtcctacatattctggaatgtaagccagtatacgtaactcccaaatctgacgaaatatgttaccaggaaatcccagtaatatacaacaatcaaactatgtatattgctccggtaactagagtactccaaaacagaggaacgcaaattgattgtactccgttgctgccagcaaaatttcaaataggtggaagatggtacactactgatagtagaatcagagaaacaactgcccctatgaaactaacaaccgacctattaacaacttggtcgtacaccccgttaccaaacctcatgcagagtggagtatacgatgcagagagcgtagtgaagatgagaaatctaatttatgagcaaggcgatagacgcgttgcgtcaaatgtaatgcacaaaatccttatcggacagcaaccaaactttcaaggattcaattttgaagcactcatgccagataaatatattgaaaatgtaatcgagagatactggaacaaactgatgacatggtctacataccttggcaatataacctctacattcataggaatctatatgattggaagaatcgttaagtttataattgacactatcatgcatggaagaattttatatgacatctatggcttgggttggcaacttgtagcagcattttgggattcatttacaaattttctatcgcataagaatacgatgcaacgaacatcacaacgtagcgaaaggcacgatacagtagaggccgttaaagaagaaacagaaacaagagaaatcattgcagaaagacaacctctttatccagttgtaacattgcacagcattaataatactttgtaaatctaggacgatttacgggccccggaatgtcgccgcgcgagcataataaacatttgaaatcagtccagctcaatatcgatgatcaaaacgaaacgcaagtgtcgcgagaagtcacaacatttctaaaatcaaggtcaaaaccaagtggcgtcacagcaaaccataagtgaggatacaaagaatctattgttttcagcgcacaagatgttgaaagtgcgaag-aatcgggcgggatcgtacgatcgatttccaggaatgtctggcatctgcttagactacataatgtcaactaaatagaaggcgtggtctactcatttttagtatgccatccttttctatcctacaggaggaatggacgagaacgttacaaatgcgttcaatcgctcttaaagatccatagaagaataacggtaaatatggcaagattggtttgaaatctcagggcatctaagtgttgtttgaaatgtaggcaacccgccttactatttgaccctttggggtacatgtttagttctaggagaagatcggatcaattaattaaaaaactagggcatcgaagggatgtactcggtcacgaaatttctctacgtagatatcgaatgctaacgtaacatgatcaagcattaggtgattcatacattgctactgtaacttatccaacctggaacaaaaccctgttgaagattcaataaaatcaagttcgaagatcatcctaccaacgtgtttccctcagaaagaaatacaagtggagtccagttatagttaaaagtaatagtgcagtgagtaaggtgcaaaagtgtcccgaagtaagtacctggagtgacatcgccgaggaaaccctaccagtggatagttcctgaccttgcaacgctgcaggcttactccagagggcatgctgccctgataacttggctgcgcaacagtatgtctctcctaaaaaaatacaaaaatcatttactaaaactgtttttttgaaaagtagtctaaacgtcaaaatttttgaaaaccggtagcgggaatcgattctccatacaattttacataaaagtctccatattgaccattgtcctaagtccaatccttgggaagatacagcggtttaaaaaaaaatgttaaaaaacgggttttttggtggtttttgacaatttctatatgacagacttggtttttcagtctcgaaaatatttttaccggaaagctcgtccaatttcccataagattgcctttgacagctttttgatttatatcgtttttatatttacgtaagcaaatttactatcctggtttctaccacactgaaaaaaatattctattttcagttattagcaatgtaataaagcttatatctgtaagcccatacatccaattgaaaagctgtcaaaggcaatcgcaaaatcgtgacatcacctttaaatttaagttttagacttaaaaatcaaaaaatctcatagatgtggcgtgtatttttgtttcagtgtatttttttcagaaagcccgtccaatttcctacaagtttgtctttgaccacttttttatacgacgtaacggcttcgaaatacagtaatttttaaattacaaaataaaaaaatatttaaataccttacgcccttctcaaatgttattttcgagtactattggctccatatacacaaaaatggcttatataggcctaggataacatgtctacaaagtttcattgaactcggagagggtcgggtacaaaagtaccagaaaaattcctgatttgagctggaattgctcatagtcatttttataatagtttgaaaaacttttcaaatttaaactaaaaggggtcgcagaactcgaattttatgttaaaagcaagaactaaaaaaatcgagacatatttttgctcgtgattcgcttaaccaaagtcctatacaaaccttcggataatcgaggcttcggttaatcgagtcttaactgtattctggctaccagctcagtacaccggtataattaatctcatctgatatctcattcaatttcatttctttatgcattacttttttcaattttcaatatttttttaatatttttattgaaaaaaaatttgtattgaaatacaacccagactcaagatggcgaccaatatggcggtgacgaaatattgaaaaaaaattaattttatttttttattagacaatcaactattgaaattttactaaaatggtctcgtagaacttagacaagaaaaaaacgaaaagcaattttttgttcgtgattcgattatccgaagtcccatacacaccttcgggtaatcgaacttcggttaatcgcaacttcggataatagacagttttggtatagtaaacaaaatactcgaataaaataaatatatttattccgccaacacttccacacagtaaaaccccaacgaagcactcgcatgtgcataaacgatggctttcacgattgaaccaggcccatgttgtattcgtgtgtggtgccgtcctacttattcgcatagtcccttcggggtggtctctctttttaaggccacgtacaacacgcaaggtcgttcgagccaagtgtcgtctccagaatacacaatctatcataaaacgggatcgaaataggatattcaagaatcaattttatttattatttcgtctttttctaccattttaatggccattgcacagctcggaagatggcatgcctccggttaagggaaaatcaaattcacttttttatttcactctttgtgtatgcaataagaccgtaaaacgtgggtattatatgactttcataaaactgtatcacatgccgagccgatatgctaagaataatgattaacttttttattttgtcaataatctgctacatctcgtaatcggttattgcatacgggtgattggttacgacactttgatgctttgttactgtgaagatatgaaatataaaattaaagaacaactactgatatctacaggagaaaaactatcctttagaagccctagtcttaaatccagttttcgtttttccacgctaacgttctttgaaagcacgacttttcaacccctcgaaatccaaaagccaccaaaacttccacccaaaaaagcccttttacctaaaattttactacccattgactgccattgccacacatttcccctccccaccatcaacgtcgacgtctgctgtctgccggtaaatgcaaagtgttgaaaatgagttttaacaactttttcccagtgtttccgcgcgaggcgcacttttcactgtccgtgacttcacacgactggagcaaaagttccgaccattttccagactcccaccccctctctttgctccccgtaccacggcgcttatgccgatataccttttttattaaacttttgatctttttgatctcgagcccttcgcccttttttctcggggcacttttgggggccagattgacggggattttgtatcattacggtgcgaaggtttccggagagatttttttgtttttgttagctcttggttttggttttctgacctggaaaatttgtagtaattggaaagcccttgtttaatgtagctttaaatcttgcaagactatcttataattttatctgcaaaaataaacgagcgtctatcatttcaattagaaattgttttgcatagagtgtgtaaaacaaaataagacattgttaagaactaatttcgaaattcatggagcagagaactcacttacttgatctagacattatttaatcaacataactattctacggttgttggtttgtaacaataacaaaaaaaaatcttacattattttaaatttacaacgttgttttaagcatttgaaaaatcaatgggtaaaaatgtagttaaattaatattttttttacattttaacattattttatttttgaattggcaagaatatatttttgtctgcttacaaacaaggacataaaataatcaaagttttttaggttggtataattatttttaaatgtttttgtcctttggcgctggttgaggtaaagtgaggggggggggggtcaaaaaacctaaatttcaaataagtctagcctgctttacgaaattttgaaacaaaaaatatcacatatttctttatcaatcattacagttatgcttctatcgaaaaatttaaaatatcaattaattttgaaaagaggtttcccaattttttacgttttgtgacgatttgttgttccaaattcatattttgtaaaaagattgtatacacaaaaagcgctgtactatgcattctgtatagattacaatcagttctacaagtactttgaaatttaaatataaattttaaattatgtcagctatccattgcaattataattacatgacaatattcaccaaaatacgtatttttcctgtattttggaaacgcaatttccccgaaaaatattcttattatgtttttttgctatatgggtatcaaatgattgggctttttttcatacattttaaacatttttgaaattattcaaactacgtatttttggaaaaatactcaaaatttcggtgttctacaaaatgggtatcaaatgatcggaaatttttcatacatttagattgtaatatatttttttgtgaaatactcaaaattttcacaaaactagtctttttgcagaactactaaaattattgggagtttttcatacatttcgatggatttttttttaatactcaaatttttcacagaactatgtactaatgaaatggtaatcaaataatttcttttaacagaaatatttagttttaataaattacgtagatttgtgaatgtttcgagtgttttcaaaaatttgtgatgttatttgttttgaaatgtacttttttaaatacgtagttttctgaaatttttcatcattttaaaaaaatgtgtttttactttcgaaatgtatgataaaacccaatcatttgacacccaagtagcaaaattttttttgactatttttcaagaaatattgcaaaaatacgtattttgtaaaaatcaacccgattacaaaacactattattttttgaagtttggatgattatagccaatgtctcccatataacaaaaatcccataagctctgtgcttcgaatcataacgggagcagtacaaaaccgaggcttacaaaaccggggcatgactgtattatatttctaaaatttgtctgaaacgttgtgactactttctttataatcaaaaataccattatgcatcattattccacagaaatatttacaaagatagatttgattttatattcactctttttggacgtttttgaaaaatcatgttttaaaaacaaatgcaacacttcaaaatgaattattgccatgaaaaagacaaaacatctgtctgccgttttaccgcgatatgatgtatacgccattttggacgttttcaattttattgtacagtctgataaagaatcttagaagctacttcctgacgaaagatttttttcaaaaaactgctctggatgctctgtatgcgccaattttactcatcatgatgtatgtatacattgagaattgatagaagtcaaattcaatactgtttgaatgatgatttgaagttttggaaccaaatcaagactgggcaatattttattacattatttcgatttaattcttaaggggacgtccattaggcgtcatccataaagtacattacgttctgagggaagtggggggttttgagcaagcgtgacattgtgtgttaaaagcatagggaaatcgtgacaaagggaggtagagtaaattttggctgattttaatgtgacgtacttaatggatgacaccttgtccacatccacgtacactttttcccttgcggacaattgttcatgcaaaaaatgtgtttatggagcgtagacaatcgccaagggagcgttcttttattacgtaacgcaaaaaaaacggatttttagacctctcccacccacccctcgttacaaaatttccatacatttttttataaattttgtatgggttgtaacacagcctccgagccccccccccccctcaccccactgcgtttcgtaataaaagaacgctccctaaacccccctcccccttaaagctattgctattttttcggccaaatgatgtgtgtggtttaaaatcgtggagaataggaaaaaacaagaaagtttgtaggagccacatttgtattgtactttttaacagtttctacagagcagaccttaaaatagtcattttaaattgaaaaaatgagcatgagcatgagcatgagagaccacccatggttgtccttctccgttgctgaacaggaccgtaatatcctttcagctctagaaacctttgacaaaccaatccaatgacttagctgcatcggccaccacagcttggtgaccatggagaagtcagaagtcgatgtatgacacttgttggagatttattgattcaactaacgaatgaactcatttgttatgatggtgtgagttggtaccattattctatcgattttggcactgagccctcaataaattttgagagaacgattatctcgattctgaattttgggtgtaggcttcgacaatcaagtggtgtttcccttatcaacagcatgtatgaatattcattgaatagtcattttaaattgaaaaaatgaacaaaaacagaaaatcgtgtctacagcaaaatcacctcaattgcgtatacatcatatcgccgtaaaacggcagctctacccaattaacaaaatcaaaaatctagaaaaaaacaaatattatattataaatttagatcaatccccaacttagttaaattgaagatacaaaaagaacattaaatgttatgatttcttatatctcacgatttttacagctaagatgaaaattagtccaggttgtcagttgccagttcccatcaaagtccttaccctctcaataaaatcctgatgagacaaaaaggtcgcagtaatcacatcaacgcaaaagaaaatcactggccccaactttgctttattgtcccgagaacttctgtataagagtccatttacggctttctccccccttccgccgccgcaggaactaggtcaaccagaaacgtaaaaagcattttattaattattgattactgtgattcaggctgcttgttgttttgcttaaccaaccaacaataaaaacaggaaacacgaggaccaacgaaccgagtatgggaagctttatggagatgtccatcacttgcataatcagcggcgtccattctggcttttctttacttttttttgttgcccaacttcccttgtattagaatgaattggtttctcttgtggacgaggtacttcccggaaggaaatgaaagccccaaaatggagaccccgagcaaaactttttcattcatttctaatttatgtattgagctgggggagtccgtgatgtgcgaatccccatgaatggaaatgagcgggagaagctttttctttgccttgaatcgtgtaatgcttaggaaaatagcaaaaactcttaattatgagccgttgtttcttacacgggacaaagttatttttccctcccttcttaagacaaaaagtaatgaaagcaaatcaagtttttttggttaaagtaatacacagaaaaattcaacttggcaaaactttgccgtaagctctgaaagcttacaaccgatttcacccatttggcaaacatttcacttcaaccacaatgccaaatacagagagggagagagtcctggtgggcttgaaatgccaaacagctggcaactttctcagctcgcagctccaagaaacatatcgcaacactttgcatttctaattgtttctaattgcagggtcgtaatggtgcgctaattgtgttacaccatttttgcagtgcaagattatacgacgaggctgcatgtgaggtgtggttgcaaaataggttcgctcttcacacgtgcacattgatggctggcaattaattttccaagtttaataactaggcgcgaagactttaatgagatgtctttacgaagcagttggtaggatccttactttggcagacaggttcgattactggtcgtttcatggactttttccaaatgatttgagatattgatcgattgagattttttttattttccatcaatattttatgatgtcttttttgttgtaaggcccgttgcaaatatttttcaaagtttatgtgaactttttaaaatattatttggccattttcaattgcaaatttgattttgcatttcaaaattatttttaaaattttgtttaacagattttttttaaatcacgttttttcaaaaattcataatctttttcccaaaatcctaacctattgcgcaaacattgcattctgaatcccctaaaacataacaaatccaattctatattgaagctcaaatttgatgggactttttaaataatcaaaaatggaaagaatatttatttccattaacattaaaccatcccttcatttgaaaaaaaaaactcgttttattgcgtgaatgagtgattcctgaaatttgtttgtactcaatttcatttttatttttaaatttaacttccaaaaccaacatattgcatgctttttttcaaatcatacttcaaatctccctcacatcgtcagccatttggaaaggtccttcccacgtttgtgtatgctggttgcaatccttttattcaggccctttgccaccatactacaaataagtccgctcgttaagcttccttaagagcataacattttcaaaagagagtggaaaaaaagcacaccccaacttaaaaaagccagtcgcgtgttttaattaagctgttttaagaacgttgctgcgaaatattttcatgtcaacaaacttgtttcacgggccggggataataaagctgactggcttggctggtagcgtttgtttgtgccctccctctatactaggttcctggtgcgataggtacacgtggaacgccagacacgagctgaaagctgccacgtaagaggattcaggcttttttgttcatttgtaccctttgcggattcatcaggatgcactggctgttgaaaaaacaattttgaaaactaaaagaacgaaaaataaataaaaccttaacagaatttggattttttttgcgttatgttttcaaaagttctacacagtttagtaacatttaaatctgataaaatacatctagctcttttcaaacaatttggagctgctgcgccgagttcacagtttgttctggtttgtgctggattttccgctaaatagaggattacacgaaactttttccatcaaattacacactcgagttgtttgcaactcattccaactcctgccgggaaccgccccccgcccagcagaagtggccctcctctgccactccttgccgaataaatctgtttaagtttggtgatttagattcgcgcaaaaccatcactcgtcagatttatggttatcttgcggcccactcagcccagaccgacccagccagcgagaggccatatcgttttcctttcgattcgaactgctggctggctgtggtttctgctgctgcccatccgtaaagcaccataaacttgaattatgcttctgcctcctgtcggttacattcatcatacttttaccaccccagcagacacgcacttgcacggagaaaaatcaagtcaccttttcaaaaaaaaagtagctctgttgttctgttgttctgttgttctgttgttctgttgttctgttgttctgttgttctgttgttctgttgttctgttgttctgttgttctgttgttctgttgttctgttgttctgttgttctgttgttctgttgttctgttgttctgtttttatgttttgctgatgttctgtattaagt
>Cxqui1331_01R
-----------------------------------------------------------------------------------------------------------------------------------------------------------------------------------------------------------------------------------------------------------------------------------------------------------------------------------------------------------------------------------------------------------------------------------------------------------------------------------------------------------------------------------------------------------------------------------------------------------------------------------------------------------------------------------------------------------------------------------------------------------------------------------------------------------------------------------------------------------------------------------------------------------------------------------------------------------------------------------------------------------------------------------------------------------------------------------------------------------------------------------------------------------------------------------------------------------------------------------------------------------------------------------------------------------------------------------------------------------------------------------------------------------------------------------------------------------------------------------------------------------------------------------------------------------------------------------------------------------------------------------------------------------------------------------------------------------------------------------------------------------------------------------------------------------------------------------------------------------------------------------------------------------------------------------------------------------------------------------------------------------------------------------------------------------------------------------------------------------------------------------------------------------------------------------------------------------------------------------------------------------------------------------------------------------------------------------------------------------------------------------------------------------------------------------------------------------------------------------------------------------------------------------------------------------------------------------------------------------------------------------------------------------------------------------------------------------------------------------------------------------------------------------------------------------------------------------------------------------------------------------------------------------------------------------------------------------------------------------------------------------------------------------------------------------------------------------------------------------------------------------------------------------------------------------------------------------------------------------------------------------------------------------------------------------------------------------------------------------------------------------------------------------------------------------------------------------------------------------------------------------------------------------------------------------------------------------------------------------------------------------------------------------------------------------------------------------------------------------------------------------------------------------------------------------------------------------------------------------------------------------------------------------------------------------------------------------------------------------------------------------------------------------------------------------------------------------------------------------------------------------------------------------------------------------------------------------------------------------------------------------------------------------------------------------------------------------------------------------------------------------------------------------------------------------------------------------------------------------------------------------------------------------------------------------------------------------------------------------------------------------------------------------------------------------------------------------------------------------------------------------------------------------------------------------------------------------------------------------------------------------------------------------------------------------------------------------------------------------------------------------------------------------------------------------------------------------------------------------------------------------------------------------------------------------------------------------------------------------------------------------------------------------------------------------------------------------------------------------------------------------------------------------------------------------------------------------------------------------------------------------------------------------------------------------------------------------------------------------------------------------------------------------------------------------------------------------------------------------------------------------------------------------------------------------------------------------------------------------------------------------------------------------------------------------------------------------------------------------------------------------------------------------------------------------------------------------------------------------------------------------------------------------------------------------------------------------------------------------------------------------------------------------------------------------------------------------------------------------------------------------------------------------------------------------------------------------------------------------------------------------------------------------------------------------------------------------------------------------------------------------------------------------------------------------------------------------------------------------------------------------------------------------------------------------------------------------------------------------------------------------------------------------------------------------------------------------------------------------------------------------------------------------------------------------------------------------------------------------------------------------------------------------------------------------------------------------------------------------------------------------------------------------------------------------------------------------------------------------------------------------------------------------------------------------------------------------------------------------------------------------------------------------------------------------------------------------------------------------------------------------------------------------------------------------------------------------------------------------------------------------------------------------------------------------------------------------------------------------------------------------------------------------------------------------------------------------------------------------------------------------------------------------------------------------------------------------------------------------------------------------------------------------------------------------------------------------------------------------------------------------------------------------------------------------------------------------------------------------------------------------------------------------------------------------------------------------------------------------------------------------------------------------------------------------------------------------------------------------------------------------------------------------------------------------------------------------------------------------------------------------------------------------------------------------------------------------------------------------------------------------------------------------------------------------------------------------------------------------------------------------------------------------------------------------------------------------------------------------------------------------------------------------------------------------------------------------------------------------------------------------------------------------------nannaatataacctctacattcatagga--ttatatgattgg--gaatcgttaagtttataattgac-ntatcatgcntnnnngaattttatatgacatntatgg-ntgggttggcaacttgtagcagcantttgggattcatttacnaattttctatcgcataagaatacgatgcaacgancctcncaacgtancgaaagg-ncgatacagtanaggccgttaaagaagaaactgaaacaagagaaatcattgcagaaagacaacctctntatccagttgtaacattgcacagcattnataatactttgtaaatctaggacgatttacgggccccggaatgtcgccgcgcgagcataataaatatttgaaatcagtccagctcaatatcgatgatcaaaacgaaacgcaagtntcgcgagaagtcacnacatttctaaaatcaaggtcanaaccaagtggcgtcncancaaaccataagtgaggatacaaagaatntattgttttcagcgcacaagatgtagaaagtgcgaagaaatcaggcgagatcgtacgatcgattnccaagaatgtctggcatctgctcgnactncattatgtc--nnnaacagaaggcgt-gtcnactcatttttagtatgcc-tccttttctatcctacaggagga-------------------------------------------------------------------------------------------------------------------------------------------------------------------------------------------------------------------------------------------------------------------------------------------------------------------------------------------------------------------------------------------------------------------------------------------------------------------------------------------------------------------------------------------------------------------------------------------------------------------------------------------------------------------------------------------------------------------------------------------------------------------------------------------------------------------------------------------------------------------------------------------------------------------------------------------------------------------------------------------------------------------------------------------------------------------------------------------------------------------------------------------------------------------------------------------------------------------------------------------------------------------------------------------------------------------------------------------------------------------------------------------------------------------------------------------------------------------------------------------------------------------------------------------------------------------------------------------------------------------------------------------------------------------------------------------------------------------------------------------------------------------------------------------------------------------------------------------------------------------------------------------------------------------------------------------------------------------------------------------------------------------------------------------------------------------------------------------------------------------------------------------------------------------------------------------------------------------------------------------------------------------------------------------------------------------------------------------------------------------------------------------------------------------------------------------------------------------------------------------------------------------------------------------------------------------------------------------------------------------------------------------------------------------------------------------------------------------------------------------------------------------------------------------------------------------------------------------------------------------------------------------------------------------------------------------------------------------------------------------------------------------------------------------------------------------------------------------------------------------------------------------------------------------------------------------------------------------------------------------------------------------------------------------------------------------------------------------------------------------------------------------------------------------------------------------------------------------------------------------------------------------------------------------------------------------------------------------------------------------------------------------------------------------------------------------------------------------------------------------------------------------------------------------------------------------------------------------------------------------------------------------------------------------------------------------------------------------------------------------------------------------------------------------------------------------------------------------------------------------------------------------------------------------------------------------------------------------------------------------------------------------------------------------------------------------------------------------------------------------------------------------------------------------------------------------------------------------------------------------------------------------------------------------------------------------------------------------------------------------------------------------------------------------------------------------------------------------------------------------------------------------------------------------------------------------------------------------------------------------------------------------------------------------------------------------------------------------------------------------------------------------------------------------------------------------------------------------------------------------------------------------------------------------------------------------------------------------------------------------------------------------------------------------------------------------------------------------------------------------------------------------------------------------------------------------------------------------------------------------------------------------------------------------------------------------------------------------------------------------------------------------------------------------------------------------------------------------------------------------ngacaaacgtca-------------------------------------------------------------------------------------------------------------------------------------------------------------------------------------------------------------------------------------------------------------------------------------------------------------------------------------------------------------------------------------------------------------------------------------------------------------------------------------------------------------------------------------------------------------------------------------------------------------------------------------------------------------------------------------------------------------------------------------------------------------------------------------------------------------------------------------------------------------------------------------------------------------------------------------------------------------------------------------------------------------------------------------------------------------------------------------------------------------------------------------------------------------------------------------------------------------------------------------------------------------------------------------------------------------------------------------------------------------------------------------------------------------------------------------------------------------------------------------------------------------------------------------------------------------------------------------------------------------------------------------------------------------------------------------------------------------------------------------------------------------------------------------------------------------------------------------------------------------------------------------------------------------------------------------------------------------------------------------------------------------------------------------------------------------------------------------------------------------------------------------------------------------------------------------------------------------------------------------------------------------------------------------------------------------------------------------------------------------------------------------------------------------------------------------------------------------------------------------------------------------------------------------------------------------------------------------------------------------------------------------------------------------------------------------------------------------------------------------------------------------------------------------------------------------------------------------------------------------------------------------------------------------------------------------------------------------------------------------------------------------------------------------------------------------------------------------------------------------------------------------------------------------------------------------------------------------------------------------------------------------------------------------------------------------------------------------------------------------------------------------------------------------------------------------------------------------------------------------------------------------------------------------------------------------------------------------------------------------------------------------------------------------------------------------------------------------------------------------------------------------------------------------------------------------------------------------------------------------------------------------------------------------------------------------------------------------------------------------------------------------------------------------------------------------------------------------------------------------------
>_R_CQuJoh_01_right_reverse
--------------------------------------------------------------------------------------------------------------------------------------------------------------------------------------------------------------------------------------------------------------------------------------------------------------------------------------------------------------------------------------------------------------------------------------------------------------------------------------------------------------------------------------------------------------------------------------------------------------------------------------------------------------------------------------------------------------------------------------------------------------------------------------------------------------------------------------------------------------------------------------------------------------------------------------------------------------------------------------------------------------------------------------------------------------------------------------------------------------------------------------------------------------------------------------------------------------------------------------------------------------------------------------------------------------------------------------------------------------------------------------------------------------------------------------------------------------------------------------------------------------------------------------------------------------------------------------------------------------------------------------------------------------------------------------------------------------------------------------------------------------------------------------------------------------------------------------------------------------------------------------------------------------------------------------------------------------------------------------------------------------------------------------------------------------------------------------------------------------------------------------------------------------------------------------------------------------------------------------------------------------------------------------------------------------------------------------------------------------------------------------------------------------------------------------------------------------------------------------------------------------------------------------------------------------------------------------------------------------------------------------------------------------------------------------------------------------------------------------------------------------------------------------------------------------------------------------------------------------------------------------------------------------------------------------------------------------------------------------------------------------------------------------------------------------------------------------------------------------------------------------------------------------------------------------------------------------------------------------------------------------------------------------------------------------------------------------------------------------------------------------------------------------------------------------------------------------------------------------------------------------------------------------------------------------------------------------------------------------------------------------------------------------------------------------------------------------------------------------------------------------------------------------------------------------------------------------------------------------------------------------------------------------------------------------------------------------------------------------------------------------------------------------------------------------------------------------------------------------------------------------------------------------------------------------------------------------------------------------------------------------------------------------------------------------------------------------------------------------------------------------------------------------------------------------------------------------------------------------------------------------------------------------------------------------------------------------------------------------------------------------------------------------------------------------------------------------------------------------------------------------------------------------------------------------------------------------------------------------------------------------------------------------------------------------------------------------------------------------------------------------------------------------------------------------------------------------------------------------------------------------------------------------------------------------------------------------------------------------------------------------------------------------------------------------------------------------------------------------------------------------------------------------------------------------------------------------------------------------------------------------------------------------------------------------------------------------------------------------------------------------------------------------------------------------------------------------------------------------------------------------------------------------------------------------------------------------------------------------------------------------------------------------------------------------------------------------------------------------------------------------------------------------------------------------------------------------------------------------------------------------------------------------------------------------------------------------------------------------------------------------------------------------------------------------------------------------------------------------------------------------------------------------------------------------------------------------------------------------------------------------------------------------------------------------------------------------------------------------------------------------------------------------------------------------------------------------------------------------------------------------------------------------------------------------------------------------------------------------------------------------------------------------------------------------------------------------------------------------------------------------------------------------------------------------------------------------------------------------------------------------------------------------------------------------------------------------------------------------------------------------------------------------------------------------------------------------------------------------------------------------------------------------------------------------------------------------------------------------------------------------------------------------------------------------------------------------------------------------------------------------------------------------------------------------------------------------------------------------------------------------------------------------------------------------------------------------------------------------------------------------------------------------------------------------------------------------------------------------------------------------------------------------------------------------------------------------------------------------------------------------------------------------------------------------------------------------------------------------------------------------------------------------------------------------------------------------------------------------------------------------------------------------------------------------------------------------------------------------------------------------------------------------------------------------------------------------------------------------------------------------------------------------------------------------------------------------------------------------------------------------------------------------------------------------------------------------------------------------------------------------------------------------------------------------------------------------------------------------------------------------------------------------------------------------------------------------------------------------------------------------------------------------------------------------------------------------------------------------------------------------------------------------------------------------------------------------------------------------------------------------------------------------------------------------------------------------------------------------------------------------------------------------------------------------------------------------------------------------------------------------------------------------------------------------------------------------------------------------------------------------------------------------------------------------------------------------------------------------------------------------------------------------------------------------------------------------------------------aatggacgagaacgttacaa-------------------------------------------------------------------------------------------------------------------------------------------------------------------------------------------------------------------------------------------------------------------------------------------------------------------------------------------------------------------------------------------------------------------------------------------------------------------------------------------------------------------------------------------------------------------------------------------------------------------------------------------------------------------------------------------------------------------------------------------------------------------------------------------------------------------------------------------------------------------------------------------------------------------------------------------------------------------------------------------------------------------------------------------------------------------------------------------------------------------------------------------------------------------------------------------------------------------------------------------------------------------------------------------------------------------------------------------------------------------------------------------------------------------------------------------------------------------------------------------------------------------------------------------------------------------------------------------------------------------------------------------------------------------------------------------------------------------------------------------------------------------------------------------------------------------------------------------------------------------------------------------------------------------------------------------------------------------------------------------------------------------------------------------------------------------------------------------------------------------------------------------------------------------------------------------------------------------------------------------------------------------------------------------------------------------------------------------------------------------------------------------------------------------------------------------------------------------------------------------------------------------------------------------------------------------------------------------------------------------------------------------------------------------------------------------------------------------------------------------------------------------------------------------------------------------------------------------------------------------------------------------------------------------------------------------------------------------------------------------------------------------------------------------------------------------------------------------------------------------------------------------------------------------------------------------------------------------------------------------------------------------------------------------------------------------------------------------------------------------------------------------------------------------------------------------------------------------------------------------------------------------------------------------------------------------------------------------------------------------------------------------------------------------------------------------------------------------------------------------------------------------------------------------------------------------------------------------------------------------------------------------------------------------------------------------------------------------------------------------------------------------------------------------------------------------------------------------------------------------------------------------------------------------------------------------------------------------------------------------------------------------------------------------------------------------------------------------------------------------------------------------------------------------------------------------------------------------------------------------------------------------------------------------------------------------------------------------------------------------------------------------------------------------------------------------------------------------------------------------------------------------------------------------------------------------------------------------------------------------------------------------------------------------------------------------------------------------------------------------------------------------------------------------------------------------------------------------------------------------------------------------------------------------------------------------------------------------------------------------------------------------------------------------------------------------------------------------------------------------------------------------------------------------------------------------------------------------------------------------------------------------------------------------------------------------------------------------------------------------------------------------------------------------------------------------------------------------------------------------------------------------------------------------------------------------------------------------------------------------------------------------------------------------------------------------------------------------------------------------------------------------------------------------------------------------------------------------------------------------------------------------------------------------------------------------------------------------------------------------------------------------------------------------------------------------------------------------------------------------------------------------------------------------------------------------------------------------------------------------------------------------------------------------------------------------------------------------------------------------------------------------------------------------------------------------------------------------------------------------------------------------------------------------------------------------------------------------------------------------------------------------------------------------------------------------------------------------------------------------------------------------------------------------------------------------------------------------------------------------------------------------------------------------------------------------------------------------------------------------------------------------------------------------------------------------------------------------------------------------------------------------------------------------------------------------------------------------------------------------------------------------------------------------------------------------------------------------------------------------------------------------------------------------------------------------------------------------------------------------------------------------------------------------------------------------------------------------------------------------------------------------------------------------------------------------------------------------------------------------------------------------------------------------------------------------------------------------------------------------------------------------------------------------------------------------------------------------------------------------------------------------------------------------------------------------------------------------------------------------------------------------------------------------------------------------------------------------------------------------------------------------------------------------------------------------------------------------------------------------------------------------------------------------------------------------------------------------------------------------------------------------------------------------------------------------------------------------------------------------------------------------------------------------------------------------------------------------------------------------------------------------------------------------------------------------------------------------------------------------------------------------------------------------------------------------------------------------------------------------------------------------------------------------------------------------------------------------------------------------------------------------------------------------------------------------------------------------------------------------------------------------------------------------------------------------------------------------------------------------------------------------------------------------------------------------------------------------------------------------------------------------------------------------------------------------------------------------------------
>CQuJoh_01_right_foward
----------------------------------------------------------------------------------------------------------------------------------------------------------------------------------------------------------------------------------------------------------------------------------------------------------------------------------------------------------------------------------------------------------------------------------------------------------------------------------------------------------------------------------------------------------------------------------------------------------------------------------------------------------------------------------------------------------------------------------------------------------------------------------------------------------------------------------------------------------------------------------------------------------------------------------------------------------------------------------------------------------------------------------------------------------------------------------------------------------------------------------------------------------------------------------------------------------------------------------------------------------------------------------------------------------------------------------------------------------------------------------------------------------------------------------------------------------------------------------------------------------------------------------------------------------------------------------------------------------------------------------------------------------------------------------------------------------------------------------------------------------------------------------------------------------------------------------------------------------------------------------------------------------------------------------------------------------------------------------------------------------------------------------------------------------------------------------------------------------------------------------------------------------------------------------------------------------------------------------------------------------------------------------------------------------------------------------------------------------------------------------------------------------------------------------------------------------------------------------------------------------------------------------------------------------------------------------------------------------------------------------------------------------------------------------------------------------------------------------------------------------------------------------------------------------------------------------------------------------------------------------------------------------------------------------------------------------------------------------------------------------------------------------------------------------------------------------------------------------------------------------------------------------------------------------------------------------------------------------------------------------------------------------------------------------------------------------------------------------------------------------------------------------------------------------------------------------------------------------------------------------------------------------------------------------------------------------------------------------------------------------------------------------------------------------------------------------------------------------------------------------------------------------------------------------------------------------------------------------------------------------------------------------------------------------------------------------------------------------------------------------------------------------------------------------------------------------------------------------------------------------------------------------------------------------------------------------------------------------------------------------------------------------------------------------------------------------------------------------------------------------------------------------------------------------------------------------------------------------------------------------------------------------------------------------------------------------------------------------------------------------------------------------------------------------------------------------------------------------------------------------------------------------------------------------------------------------------------------------------------------------------------------------------------------------------------------------------------------------------------------------------------------------------------------------------------------------------------------------------------------------------------------------------------------------------------------------------------------------------------------------------------------------------------------------------------------------------------------------------------------------------------------------------------------------------------------------------------------------------------------------------------------------------------------------------------------------------------------------------------------------------------------------------------------------------------------------------------------------------------------------------------------------------------------------------------------------------------------------------------------------------------------------------------------------------------------------------------------------------------------------------------------------------------------------------------------------------------------------------------------------------------------------------------------------------------------------------------------------------------------------------------------------------------------------------------------------------------------------------------------------------------------------------------------------------------------------------------------------------------------------------------------------------------------------------------------------------------------------------------------------------------------------------------------------------------------------------------------------------------------------------------------------------------------------------------------------------------------------------------------------------------------------------------------------------------------------------------------------------------------------------------------------------------------------------------------------------------------------------------------------------------------------------------------------------------------------------------------------------------------------------------------------------------------------------------------------------------------------------------------------------------------------------------------------------------------------------------------------------------------------------------------------------------------------------------------------------------------------------------------------------------------------------------------------------------------------------------------------------------------------------------------------------------------------------------------------------------------------------------------------------------------------------------------------------------------------------------------------------------------------------------------------------------------------------------------------------------------------------------------------------------------------------------------------------------------------------------------------------------------------------------------------------------------------------------------------------------------------------------------------------------------------------------------------------------------------------------------------------------------------------------------------------------------------------------------------------------------------------------------------------------------------------------------------------------------------------------------------------------------------------------------------------------------------------------------------------------------------------------------------------------------------------------------------------------------------------------------------------------------------------------------------------------------------------------------------------------------------------------------------------------------------------------------------------------------------------------------------------------------------------------------ggtctacataccttggcaat-----------------------------------------------------------------------------------------------------------------------------------------------------------------------------------------------------------------------------------------------------------------------------------------------------------------------------------------------------------------------------------------------------------------------------------------------------------------------------------------------------------------------------------------------------------------------------------------------------------------------------------------------------------------------------------------------------------------------------------------------------------------------------------------------------------------------------------------------------------------------------------------------------------------------------------------------------------------------------------------------------------------------------------------------------------------------------------------------------------------------------------------------------------------------------------------------------------------------------------------------------------------------------------------------------------------------------------------------------------------------------------------------------------------------------------------------------------------------------------------------------------------------------------------------------------------------------------------------------------------------------------------------------------------------------------------------------------------------------------------------------------------------------------------------------------------------------------------------------------------------------------------------------------------------------------------------------------------------------------------------------------------------------------------------------------------------------------------------------------------------------------------------------------------------------------------------------------------------------------------------------------------------------------------------------------------------------------------------------------------------------------------------------------------------------------------------------------------------------------------------------------------------------------------------------------------------------------------------------------------------------------------------------------------------------------------------------------------------------------------------------------------------------------------------------------------------------------------------------------------------------------------------------------------------------------------------------------------------------------------------------------------------------------------------------------------------------------------------------------------------------------------------------------------------------------------------------------------------------------------------------------------------------------------------------------------------------------------------------------------------------------------------------------------------------------------------------------------------------------------------------------------------------------------------------------------------------------------------------------------------------------------------------------------------------------------------------------------------------------------------------------------------------------------------------------------------------------------------------------------------------------------------------------------------------------------------------------------------------------------------------------------------------------------------------------------------------------------------------------------------------------------------------------------------------------------------------------------------------------------------------------------------------------------------------------------------------------------------------------------------------------------------------------------------------------------------------------------------------------------------------------------------------------------------------------------------------------------------------------------------------------------------------------------------------------------------------------------------------------------------------------------------------------------------------------------------------------------------------------------------------------------------------------------------------------------------------------------------------------------------------------------------------------------------------------------------------------------------------------------------------------------------------------------------------------------------------------------------------------------------------------------------------------------------------------------------------------------------------------------------------------------------------------------------------------------------------------------------------------------------------------------------------------------------------------------------------------------------------------------------------------------------------------------------------------------------------------------------------------------------------------------------------------------------------------------------------------------------------------------------------------------------------------------------------------------------------------------------------------------------------------------------------------------------------------------------------------------------------------------------------------------------------------------------------------------------------------------------------------------------------------------------------------------------------------------------------------------------------------------------------------------------------------------------------------------------------------------------------------------------------------------------------------------------------------------------------------------------------------------------------------------------------------------------------------------------------------------------------------------------------------------------------------------------------------------------------------------------------------------------------------------------------------------------------------------------------------------------------------------------------------------------------------------------------------------------------------------------------------------------------------------------------------------------------------------------------------------------------------------------------------------------------------------------------------------------------------------------------------------------------------------------------------------------------------------------------------------------------------------------------------------------------------------------------------------------------------------------------------------------------------------------------------------------------------------------------------------------------------------------------------------------------------------------------------------------------------------------------------------------------------------------------------------------------------------------------------------------------------------------------------------------------------------------------------------------------------------------------------------------------------------------------------------------------------------------------------------------------------------------------------------------------------------------------------------------------------------------------------------------------------------------------------------------------------------------------------------------------------------------------------------------------------------------------------------------------------------------------------------------------------------------------------------------------------------------------------------------------------------------------------------------------------------------------------------------------------------------------------------------------------------------------------------------------------------------------------------------------------------------------------------------------------------------------------------------------------------------------------------------------------------------------------------------------------------------------------------------------------------------------------------------------------------------------------------------------------------------------------------------------------------------------------------------------------------------------------------------------------------------------------------------------------------------------------------------------------------------------------------------------------------------------------------------------------------------------------------------------------------------------------------------------------------------------------------------------------------------------------------------------------------------------------------------------------------------------------------------------------------------------------------------------------------------------------------------------------------------------------------------------------------------------------------------------------------------------------------------------------------------------------------------------------------------------------------------------------------------------------------------------------------------------------------------------------------------------------------------------------------------------------------------------------------------------------
>CQuJoh_01_left_foward
-------------------------------------------------------------------------------------------------------------------------------------------------------------------------------------------------------------------------------------------------------------------------------------------------------------------------------------------------------------------------------------------------------------------------------------------------------------------------------------------------------------------------------------------------------------------------------------------------------------------------------------------------------------------------------------------------------------------------------------------------------------------------------------------------------------------------------------------------------------------------------------------------------------------------------------------------------------------------------------------------------------------------------------------------------------------------------------------------------------------------------------------------------------------------------------------------------------------------------------------------------------------------------------------------------------------------------------------------------------------------------------------------------------------------------------------------------------------------------------------------------------------------------------------------------------------------------------------------------------------------------------------------------------------------------------------------------------------------------------------------------------------------------------------------------------------------------------------------------------------------------------------------------------------------------------------------------------------------------------------------------------------------------------------------------------------------------------------------------------------------------------------------------------------------------------------------------------------------------------------------------------------------------------------------------------------------------------------------------------------------------------------------------------------------------------------------------------------------------------------------------------------------------------------------------------------------------------------------------------------------------------------------------------------------------------------------------------------------------------------------------------------------------------------------------------------------------------------------------------------------------------------------------------------------------------------------------------------------------------------------------------------------------------------------------------------------------------------------------------------------------------------------------------------------------------------------------------------------------------------------------------------------------------------------------------------------------------------------------------------------------------------------------------------------------------------------------------------------------------------------------------------------------------------------------------------------------------------------------------------------------------------------------------------------------------------------------------------------------------------------------------------------------------------------------------------------------------------------------------------------------------------------------------------------------------------------------------------------------------------------------------------------------------------------------------------------------------------------------------------------------------------------------------------------------------------------------------------------------------------------------------------------------------------------------------------------------------------------------------------------------------------------------------------------------------------------------------------------------------------------------------------------------------------------------------------------------------------------------------------------------------------------------------------------------------------------------------------------------------------------------------------------------------------------------------------------------------------------------------------------------------------------------------------------------------------------------------------------------------------------------------------------------------------------------------------------------------------------------------------------------------------------------------------------------------------------------------------------------------------------------------------------------------------------------------------------------------------------------------------------------------------------------------------------------------------------------------------------------------------------------------------------------------------------------------------------------------------------------------------------------------------------------------------------------------------------------------------------------------------------------------------------------------------------------------------------------------------------------------------------------------------------------------------------------------------------------------------------------------------------------------------------------------------------------------------------------------------------------------------------------------------------------------------------------------------------------------------------------------------------------------------------------------------------------------------------------------------------------------------------------------------------------------------------------------------------------------------------------------------------------------------------------------------------------------------------------------------------------------------------------------------------------------------------------------------------------------------------------------------------------------------------------------------------------------------------------------------------------------------------------------cggcgctacttgttcttgag--------------------------------------------------------------------------------------------------------------------------------------------------------------------------------------------------------------------------------------------------------------------------------------------------------------------------------------------------------------------------------------------------------------------------------------------------------------------------------------------------------------------------------------------------------------------------------------------------------------------------------------------------------------------------------------------------------------------------------------------------------------------------------------------------------------------------------------------------------------------------------------------------------------------------------------------------------------------------------------------------------------------------------------------------------------------------------------------------------------------------------------------------------------------------------------------------------------------------------------------------------------------------------------------------------------------------------------------------------------------------------------------------------------------------------------------------------------------------------------------------------------------------------------------------------------------------------------------------------------------------------------------------------------------------------------------------------------------------------------------------------------------------------------------------------------------------------------------------------------------------------------------------------------------------------------------------------------------------------------------------------------------------------------------------------------------------------------------------------------------------------------------------------------------------------------------------------------------------------------------------------------------------------------------------------------------------------------------------------------------------------------------------------------------------------------------------------------------------------------------------------------------------------------------------------------------------------------------------------------------------------------------------------------------------------------------------------------------------------------------------------------------------------------------------------------------------------------------------------------------------------------------------------------------------------------------------------------------------------------------------------------------------------------------------------------------------------------------------------------------------------------------------------------------------------------------------------------------------------------------------------------------------------------------------------------------------------------------------------------------------------------------------------------------------------------------------------------------------------------------------------------------------------------------------------------------------------------------------------------------------------------------------------------------------------------------------------------------------------------------------------------------------------------------------------------------------------------------------------------------------------------------------------------------------------------------------------------------------------------------------------------------------------------------------------------------------------------------------------------------------------------------------------------------------------------------------------------------------------------------------------------------------------------------------------------------------------------------------------------------------------------------------------------------------------------------------------------------------------------------------------------------------------------------------------------------------------------------------------------------------------------------------------------------------------------------------------------------------------------------------------------------------------------------------------------------------------------------------------------------------------------------------------------------------------------------------------------------------------------------------------------------------------------------------------------------------------------------------------------------------------------------------------------------------------------------------------------------------------------------------------------------------------------------------------------------------------------------------------------------------------------------------------------------------------------------------------------------------------------------------------------------------------------------------------------------------------------------------------------------------------------------------------------------------------------------------------------------------------------------------------------------------------------------------------------------------------------------------------------------------------------------------------------------------------------------------------------------------------------------------------------------------------------------------------------------------------------------------------------------------------------------------------------------------------------------------------------------------------------------------------------------------------------------------------------------------------------------------------------------------------------------------------------------------------------------------------------------------------------------------------------------------------------------------------------------------------------------------------------------------------------------------------------------------------------------------------------------------------------------------------------------------------------------------------------------------------------------------------------------------------------------------------------------------------------------------------------------------------------------------------------------------------------------------------------------------------------------------------------------------------------------------------------------------------------------------------------------------------------------------------------------------------------------------------------------------------------------------------------------------------------------------------------------------------------------------------------------------------------------------------------------------------------------------------------------------------------------------------------------------------------------------------------------------------------------------------------------------------------------------------------------------------------------------------------------------------------------------------------------------------------------------------------------------------------------------------------------------------------------------------------------------------------------------------------------------------------------------------------------------------------------------------------------------------------------------------------------------------------------------------------------------------------------------------------------------------------------------------------------------------------------------------------------------------------------------------------------------------------------------------------------------------------------------------------------------------------------------------------------------------------------------------------------------------------------------------------------------------------------------------------------------------------------------------------------------------------------------------------------------------------------------------------------------------------------------------------------------------------------------------------------------------------------------------------------------------------------------------------------------------------------------------------------------------------------------------------------------------------------------------------------------------------------------------------------------------------------------------------------------------------------------------------------------------------------------------------------------------------------------------------------------------------------------------------------------------------------------------------------------------------------------------------------------------------------------------------------------------------------------------------------------------------------------------------------------------------------------------------------------------------------------------------------------------------------------------------------------------------------------------------------------------------------------------------------------------------------------------------------------------------------------------------------------------------------------------------------------------------------------------------------------------------------------------------------------------------------------------------------------------------------------------------------------------------------------------------------------------------------------------------------------------------------------------------------------------------------------------------------------------------------------------------------------------------------------------------------------------------------------------------------------------------------------------------------------------------------------------------------------------------------------------------------------------------------------------------------------------------------------------------------------------------------------------------------------------------------------------------------------------------------------------------------------------------------------------------------------------------------------------------------------------------------------------------------------------------------------------------------------------------------------------------------------------------------------------------------------------------------------------------------------------------------------------------------------------------------------------------------------------------------------------------------------------------------------------------------------------------------------------------------------------------------------------------------------------------------------------------------------------------------------------------------------------------------------------------------------------------------------------------------------------------------------------------------------------------------------------------------------------------------------------------------------------------------------------------------------------------------------------------------------------------------------------------------------------------------------------------------------------------------------------------------------------------------------------------------------------------------------------------------------------------------------------------------------------------------------------------------------------------------------------------------------------------------------------------------------------------------------------------------------------------------------------------------------------------------------------------------------------------------------------------------------------------------------
>_R_CQuJoh_01_left_reverse
--------------------------------------------------------------------------------------------------------------------------------------------------------------------------------------------------------------------------------------------------------------------------------------------------------------------------------------------------------------------------------------------------------------------------------------------------------------------------------------------------------------------------------------------------------------------------------------------------------------------------------------------------------------------------------------------------------------------------------------------------------------------------------------------------------------------------------------------------------------------------------------------------------------------------------------------------------------------------------------------------------------------------------------------------------------------------------------------------------------------------------------------------------------------------------------------------------------------------------------------------------------------------------------------------------------------------------------------------------------------------------------------------------------------------------------------------------------------------------------------------------------------------------------------------------------------------------------------------------------------------------------------------------------------------------------------------------------------------------------------------------------------------------------------------------------------------------------------------------------------------------------------------------------------------------------------------------------------------------------------------------------------------------------------------------------------------------------------------------------------------------------------------------------------------------------------------------------------------------------------------------------------------------------------------------------------------------------------------------------------------------------------------------------------------------------------------------------------------------------------------------------------------------------------------------------------------------------------------------------------------------------------------------------------------------------------------------------------------------------------------------------------------------------------------------------------------------------------------------------------------------------------------------------------------------------------------------------------------------------------------------------------------------------------------------------------------------------------------------------------------------------------------------------------------------------------------------------------------------------------------------------------------------------------------------------------------------------------------------------------------------------------------------------------------------------------------------------------------------------------------------------------------------------------------------------------------------------------------------------------------------------------------------------------------------------------------------------------------------------------------------------------------------------------------------------------------------------------------------------------------------------------------------------------------------------------------------------------------------------------------------------------------------------------------------------------------------------------------------------------------------------------------------------------------------------------------------------------------------------------------------------------------------------------------------------------------------------------------------------------------------------------------------------------------------------------------------------------------------------------------------------------------------------------------------------------------------------------------------------------------------------------------------------------------------------------------------------------------------------------------------------------------------------------------------------------------------------------------------------------------------------------------------------------------------------------------------------------------------------------------------------------------------------------------------------------------------------------------------------------------------------------------------------------------------------------------------------------------------------------------------------------------------------------------------------------------------------------------------------------------------------------------------------------------------------------------------------------------------------------------------------------------------------------------------------------------------------------------------------------------------------------------------------------------------------------------------------------------------------------------------------------------------------------------------------------------------------------------------------------------------------------------------------------------------------------------------------------------------------------------------------------------------------------------------------------------------------------------------------------------------------------------------------------------------------------------------------------------------------------------------------------------------------------------------------------------------------------------------------------------------------------------------------------------------------------------------------------------------------------------------------------------------------------------------------------------------------------------------------------------------------------------------------------------------------------------------------------------------------------------------------------------------------------------------------------------------------------------------------------------------------------------------------------------------------------------------------------------------------------------------------------------------------------------------------------------------------------------------------------------------------------------------------------------------------------------------------------------------------------------------------------------------------------------------------------------------------------------------------------------------------------------------------------------------------------------------------------------------------------------------------------------------------------------------------------------------------------------------------------------ggtcgggacttatagcgtat-------------------------------------------------------------------------------------------------------------------------------------------------------------------------------------------------------------------------------------------------------------------------------------------------------------------------------------------------------------------------------------------------------------------------------------------------------------------------------------------------------------------------------------------------------------------------------------------------------------------------------------------------------------------------------------------------------------------------------------------------------------------------------------------------------------------------------------------------------------------------------------------------------------------------------------------------------------------------------------------------------------------------------------------------------------------------------------------------------------------------------------------------------------------------------------------------------------------------------------------------------------------------------------------------------------------------------------------------------------------------------------------------------------------------------------------------------------------------------------------------------------------------------------------------------------------------------------------------------------------------------------------------------------------------------------------------------------------------------------------------------------------------------------------------------------------------------------------------------------------------------------------------------------------------------------------------------------------------------------------------------------------------------------------------------------------------------------------------------------------------------------------------------------------------------------------------------------------------------------------------------------------------------------------------------------------------------------------------------------------------------------------------------------------------------------------------------------------------------------------------------------------------------------------------------------------------------------------------------------------------------------------------------------------------------------------------------------------------------------------------------------------------------------------------------------------------------------------------------------------------------------------------------------------------------------------------------------------------------------------------------------------------------------------------------------------------------------------------------------------------------------------------------------------------------------------------------------------------------------------------------------------------------------------------------------------------------------------------------------------------------------------------------------------------------------------------------------------------------------------------------------------------------------------------------------------------------------------------------------------------------------------------------------------------------------------------------------------------------------------------------------------------------------------------------------------------------------------------------------------------------------------------------------------------------------------------------------------------------------------------------------------------------------------------------------------------------------------------------------------------------------------------------------------------------------------------------------------------------------------------------------------------------------------------------------------------------------------------------------------------------------------------------------------------------------------------------------------------------------------------------------------------------------------------------------------------------------------------------------------------------------------------------------------------------------------------------------------------------------------------------------------------------------------------------------------------------------------------------------------------------------------------------------------------------------------------------------------------------------------------------------------------------------------------------------------------------------------------------------------------------------------------------------------------------------------------------------------------------------------------------------------------------------------------------------------------------------------------------------------------------------------------------------------------------------------------------------------------------------------------------------------------------------------------------------------------------------------------------------------------------------------------------------------------------------------------------------------------------------------------------------------------------------------------------------------------------------------------------------------------------------------------------------------------------------------------------------------------------------------------------------------------------------------------------------------------------------------------------------------------------------------------------------------------------------------------------------------------------------------------------------------------------------------------------------------------------------------------------------------------------------------------------------------------------------------------------------------------------------------------------------------------------------------------------------------------------------------------------------------------------------------------------------------------------------------------------------------------------------------------------------------------------------------------------------------------------------------------------------------------------------------------------------------------------------------------------------------------------------------------------------------------------------------------------------------------------------------------------------------------------------------------------------------------------------------------------------------------------------------------------------------------------------------------------------------------------------------------------------------------------------------------------------------------------------------------------------------------------------------------------------------------------------------------------------------------------------------------------------------------------------------------------------------------------------------------------------------------------------------------------------------------------------------------------------------------------------------------------------------------------------------------------------------------------------------------------------------------------------------------------------------------------------------------------------------------------------------------------------------------------------------------------------------------------------------------------------------------------------------------------------------------------------------------------------------------------------------------------------------------------------------------------------------------------------------------------------------------------------------------------------------------------------------------------------------------------------------------------------------------------------------------------------------------------------------------------------------------------------------------------------------------------------------------------------------------------------------------------------------------------------------------------------------------------------------------------------------------------------------------------------------------------------------------------------------------------------------------------------------------------------------------------------------------------------------------------------------------------------------------------------------------------------------------------------------------------------------------------------------------------------------------------------------------------------------------------------------------------------------------------------------------------------------------------------------------------------------------------------------------------------------------------------------------------------------------------------------------------------------------------------------------------------------------------------------------------------------------------------------------------------------------------------------------------------------------------------------------------------------------------------------------------------------------------------------------------------------------------------------------------------------------------------------------------------------------------------------------------------------------------------------------------------------------------------------------------------------------------------------------------------------------------------------------------------------------------------------------------------------------------------------------------------------------------------------------------------------------------------------------------------------------------------------------------------------------------------------------------------------------------------------------------------------------------------------------------------------------------------------------------------------------------------------------------------------------------------------------------------------------------------------------------------------------------------------------------------------------------------------------------------------------------------------------------------------------------------------------------------------------------------------------------------------------------------------------------------------------------------------------------------------------------------------------------------------------------------------------------------------------------------------------------------------------------------------------------------------------------------------------------------------------------------------------------------------------------------------------------------------------------------------------------------------------------------------------------------------------------------------------------------------------------------------------------------------------------------------------------------------------------------------------------------------------------------------------------------------------------------------------------------------------------------------------------------------------------------
