# Supplementary material for: In and Outs of Chuviridae Endogenous Viral Elements: Origin of a Potentially New Retrovirus and Signature of Ancient and Ongoing Arms Race in Mosquito Genomes
Source: Front Genet. 2020 Oct 22;11:542437. doi: 10.3389/fgene.2020.542437 (PMC7642597; doi:10.3389/fgene.2020.542437)
Supplement: Supplementary file 1 [file Data_Sheet_1.ZIP › Supplementary_Material_Anakin_MS_v2/Supplementary_Material_12/regions_sequenced.xlsx]

## Sheet: Sheet1
Sample	Specie	Origin/sampling location	Primer	Expected Amplification Size*	Sequenced Contig information*	Id.**
AaeIns	A. aegypti	IAM/Fiocruz	AAeliv_06_L	563	Non Specific amplification – 244bp	-
Aae1471	A. aegypti	8°02'51.9"S 34°56'45.6"W	AAeliv_06_L	563	Non Specific amplification – 279bp	-
AaeIns	A. aegypti	IAM/Fiocruz	AAeliv_06_R	729	EVE-mosquito junction - 629bp	99.68
Aae1471	A. aegypti	8°02'51.9"S 34°56'45.6"W	AAeliv_06_R	729	EVE-mosquito junction – 634bp	99.53
AalZoo	A. albopictus	8°00'43.3"S 34°56'40.7"W	AAlFosh_15_L	686	EVE-mosquito junction – 577bp	98.07
AalJB	A. albopictus	8°04'36.9"S 34°57'34.1"W	AAlFosh_15_L	686	EVE-mosquito junction – 592bp	99.83
AalIns	A. albopictus	IAM/Fiocruz	AAlFosh_15_L	686	EVE-mosquito junction – 585bp	93.04
AalC636	A. albopictus	IAM/Fiocruz	AAlFosh_15_L	686	EVE-mosquito junction – 433bp	97.38
AalZoo	A. albopictus	8°00'43.3"S 34°56'40.7"W	AAlFosh_15_R	771	-	-
AalJB	A. albopictus	8°04'36.9"S 34°57'34.1"W	AAlFosh_15_R	771	-	-
AalIns	A. albopictus	IAM/Fiocruz	AAlFosh_15_R	771	-	-
AalC636	A. albopictus	IAM/Fiocruz	AAlFosh_15_R	771	-	-
AalZoo	A. albopictus	8°00'43.3"S 34°56'40.7"W	AAlFosh_19_L	551	EVE-mosquito junction – 433bp	91.46
AalJB	A. albopictus	8°04'36.9"S 34°57'34.1"W	AAlFosh_19_L	551	EVE-mosquito junction – 529bp	96.74
AalIns	A. albopictus	IAM/Fiocruz	AAlFosh_19_L	551	EVE-mosquito junction – 498bp	92.53
AalC636	A. albopictus	IAM/Fiocruz	AAlFosh_19_L	551	Non Specific amplification – 409bp	-
AalZoo	A. albopictus	8°00'43.3"S 34°56'40.7"W	AAlFosh_19_R	672	Non Specific amplification – 457bp	-
AalJB	A. albopictus	8°04'36.9"S 34°57'34.1"W	AAlFosh_19_R	672	Non Specific amplification – 364bp	-
AalIns	A. albopictus	IAM/Fiocruz	AAlFosh_19_R	672	-	-
AalC636	A. albopictus	IAM/Fiocruz	AAlFosh_19_R	672	-	-
AaeIns	A. aegypti	IAM/Fiocruz	AegAag2_12_L	607	EVE-mosquito junction – 548bp	76.51
Aae1471	A. aegypti	8°02'51.9"S 34°56'45.6"W	AegAag2_12_L	607	EVE-mosquito junction – 544bp	89.93
AaeIns	A. aegypti	IAM/Fiocruz	AegAag2_12_R	800	EVE-mosquito junction – 696bp	90.97
Aae1471	A. aegypti	8°02'51.9"S 34°56'45.6"W	AegAag2_12_R	800	EVE-mosquito junction – 515bp	88.15
Cxqui1304	C. quinquefasciatus	8°02'51.9"S 34°56'45.6"W	CQuJoh_01_L	729	-	-
Cxqui1331	C. quinquefasciatus	8°02'51.9"S 34°56'45.6"W	CQuJoh_01_L	729	-	-
CxIns	C. quinquefasciatus	IAM/Fiocruz	CQuJoh_01_L	729	Non Specific amplification – 429bp	-
Cxqui1304	C. quinquefasciatus	8°02'51.9"S 34°56'45.6"W	CQuJoh_01_R	695	EVE-mosquito junction – 669bp	92.96
Cxqui1331	C. quinquefasciatus	8°02'51.9"S 34°56'45.6"W	CQuJoh_01_R	695	EVE-mosquito junction – 665bp	91.97
CxIns	C. quinquefasciatus	IAM/Fiocruz	CQuJoh_01_R	695	EVE-mosquito junction – 667bp	97.49
* Length of target-region of EVE used to primer design(pb); ** Identity between the sequenced contig and target region of EVE.
