# Supplementary material for: In and Outs of Chuviridae Endogenous Viral Elements: Origin of a Potentially New Retrovirus and Signature of Ancient and Ongoing Arms Race in Mosquito Genomes
Source: Front Genet. 2020 Oct 22;11:542437. doi: 10.3389/fgene.2020.542437 (PMC7642597; doi:10.3389/fgene.2020.542437)
Supplement: Supplementary file 1 [file Data_Sheet_1.ZIP › Supplementary_Material_Anakin_MS_v2/Supplementary_Material_13/AAlFosh.xls]

## Sheet: MatrixOutput
Solo_AAlFosh_JXUM01S002652_145284_147190
Solo_AAlFosh_JXUM01S002813_123759_125183	0.61332
Solo_AAlFosh_JXUM01S006750_30727_31080	?	0.941707
Anakin_AAlFosh_JXU1S000351_359434_360665	0.467241	0.495989	0.613479
Anakin_AAlFosh_JXU1S001735_267755_266551	0.457262	0.492585	0.613479	0.00341319
Anakin_AAlFosh_JXU1S005715_27367_28598	0.467241	0.495989	0.613479	1e-06	0.00341319
Anakin_AAlFosh_JXUM01S000082_93432_94856	0.61332	1e-06	0.69422	0.504135	0.501759	0.504135
Anakin_AAlFosh_JXUM01S000830_181138_181398	?	?	0.0587125	0.645257	0.645257	0.645257	0.752679
Anakin_AAlFosh_JXUM01S000916_339047_340368	0.736156	0.457626	0.653408	0.491172	0.491172	0.491172	0.486984	0.722703
Anakin_AAlFosh_JXUM01S000930_342937_344724	0.514983	0.116475	0.652385	0.486411	0.484062	0.486411	0.106639	0.732253	0.467694
Anakin_AAlFosh_JXUM01S001757_48638_50074	0.202201	0.523758	0.211703	0.442528	0.439424	0.442528	0.528014	0.432493	0.522127	0.471807
Anakin_AAlFosh_JXUM01S001842_48715_47318	0.212583	0.529026	0.21029	0.487457	0.483817	0.487457	0.534754	0.249992	0.562025	0.494716	0.00236134
Anakin_AAlFosh_JXUM01S002074_205705_207528	0.574798	0.309383	0.75454	0.517742	0.517897	0.517742	0.306188	0.800939	0.514793	0.295409	0.520669	0.549561
Anakin_AAlFosh_JXUM01S002406_135451_136014	0.540268	0.42875	?	0.500068	0.493094	0.500068	0.42875	?	0.627863	0.357154	0.499408	0.50988	0.399338
Anakin_AAlFosh_JXUM01S002406_162095_163495	0.184883	0.517742	0.154369	0.500124	0.497843	0.500124	0.541523	0.200035	0.551517	0.524567	0.167679	0.17131	0.572793	0.501653
Anakin_AAlFosh_JXUM01S002406_182718_181653	0.173178	0.498837	0.209866	0.441012	0.437281	0.441012	0.498837	?	0.490142	0.468827	0.189342	0.193245	0.509602	0.489227	0.0146317
Anakin_AAlFosh_JXUM01S003630_92426_90975	?	0.935273	0.041078	0.622807	0.622807	0.622807	0.687987	0.0779855	0.674854	0.669865	0.301133	0.238157	0.73911	5.57684	0.191961	1.4519
Anakin_AAlFosh_JXUM01S003914_159524_160921	0.202201	0.523758	0.21029	0.485496	0.483209	0.485496	0.531081	0.249992	0.562025	0.491227	1e-06	0.00171058	0.547375	0.499408	0.169053	0.189342	0.238157
Anakin_AAlFosh_JXUM01S005782_101993_103842	0.514983	0.116475	0.652385	0.486411	0.484062	0.486411	0.106639	0.732253	0.467694	1e-06	0.471807	0.494716	0.295409	0.357154	0.524567	0.468827	0.669865	0.491227
Anakin_AAlFosh_JXUM01S009587_39470_38167	0.609664	0.431061	?	0.299184	0.299325	0.299184	0.431061	?	0.471237	0.441546	0.553062	0.557778	0.472087	0.577813	0.505334	0.519485	1.29866	0.553062	0.441546
Anakin_AAlFosh_JXUM01S011498_20698_21255	0.202201	0.523758	0.21029	0.485496	0.483209	0.485496	0.531081	0.249992	0.562025	0.491227	1e-06	0.00171058	0.547375	0.499408	0.169053	0.189342	0.238157	1e-06	0.491227	0.553062
Anakin_AAlFosh_JXUM01S014573_1022_2238	0.384044	0.655868	0.643389	0.395815	0.395815	0.395815	0.653492	0.711288	0.564161	0.638692	0.628051	0.650869	0.639804	1.52072	0.671663	0.805564	0.664615	0.650869	0.638692	0.233407	0.650869
Anakin_AAlFosh_JXUM01S075120_50289_50610	?	0.747264	0.617221	0.642362	0.642362	0.642362	0.633039	0.572233	0.0461021	0.601476	0.780551	0.728389	0.654278	1.79262	0.705253	0.904642	0.619797	0.728389	0.601476	3.25297	0.728389	0.543065
Anakin_AAlFosh_JXUM01S075128_23540_22948	0.612331	0.477746	0.741193	0.464807	0.462231	0.464807	0.506338	0.834689	0.0112083	0.469658	0.497915	0.535815	0.542813	0.611087	0.522779	0.460641	0.721114	0.531648	0.469658	0.431284	0.531648	0.604948	0.0998025
Anakin_AAlFosh_JXUM01S076224_4757_4969	0.623017	1e-06	0.941707	0.479565	0.479565	0.479565	1e-06	1.72145	0.42658	0.0869642	0.526198	0.526198	0.244762	0.326179	0.498732	0.478225	0.935273	0.526198	0.0869642	0.421854	0.526198	0.660962	0.747264	0.438279

## Sheet: Caption
Table. Estimates of Evolutionary Divergence between Sequences
The number of amino acid substitutions per site from between sequences are shown. Analyses were conducted using the JTT matrix-based model [1]. The rate variation among sites was modeled with a gamma distribution (shape parameter = 1). The analysis involved 25 amino acid sequences. All ambiguous positions were removed for each sequence pair. There were a total of 577 positions in the final datase…
1. Jones D.T., Taylor W.R., and Thornton J.M. (1992). The rapid generation of mutation data matrices from protein sequences. Computer Applications in the Biosciences 8: 275-282.
2. Kumar S., Stecher G., Li M., Knyaz C., and Tamura K. (2018). MEGA X: Molecular Evolutionary Genetics Analysis across computing platforms. Molecular Biology and Evolution 35:1547-1549.
Disclaimer: Although utmost care has been taken to ensure the correctness of the caption, the caption text is provided "as is" without any warranty of any kind. Authors advise the user to carefully check the caption prior to its use for any purpose and report any errors or problems to the authors immediately (www.megasoftware.net). In no event shall the authors and their employers be liable for a…
