# Supplementary material for: In and Outs of Chuviridae Endogenous Viral Elements: Origin of a Potentially New Retrovirus and Signature of Ancient and Ongoing Arms Race in Mosquito Genomes
Source: Front Genet. 2020 Oct 22;11:542437. doi: 10.3389/fgene.2020.542437 (PMC7642597; doi:10.3389/fgene.2020.542437)
Supplement: Supplementary file 1 [file Data_Sheet_1.ZIP › Supplementary_Material_Anakin_MS_v2/Supplementary_Material_13/AAlc636.xls]

## Sheet: MatrixOutput
Solo_AAlC636_MNAF02001287.1_695430_695679
Anakin_AAlC636_MAF02000309.1_895663_894023	0.594256
Anakin_AAlC636_MAF02000916.1_4351779_4355138	?	0.0865453
Anakin_AAlC636_MAF02001312.1_1173835_1170476	0.594256	0.00335219	0.0865453
Anakin_AAlC636_MAF02001710.1_1502694_1504337	0.590586	0.00503087	0.0865453	0.00164853
Anakin_AAlC636_MNAF02000044.1_2252598_2251512	0.725278	0.59771	0.613408	0.608701	0.618505
Anakin_AAlC636_MNAF02000045.1_2735201_2735902	0.643383	0.363881	0.436767	0.374333	0.372939	0.562161
Anakin_AAlC636_MNAF02000046.1_7683134_7681026	0.753057	0.608372	0.634344	0.619358	0.629183	0.0163873	0.569074
Anakin_AAlC636_MNAF02000048.1_5367480_5368209	0.708252	0.590448	0.613248	0.601477	0.61562	0.0179477	0.556638	0.0213526
Anakin_AAlC636_MNAF02000053.1_3690649_3689924	0.708024	0.74978	0.360942	0.77959	0.806508	0.0376647	0.658036	0.0521519	0.0377381
Anakin_AAlC636_MNAF02000121.1_524224_523521	0.64258	0.363692	0.436767	0.374144	0.372753	0.561949	0.00161597	0.568861	0.556425	0.657459
Anakin_AAlC636_MNAF02000165.1_91099_90398	0.643383	0.363881	0.436767	0.374333	0.373696	0.550985	1e-06	0.557879	0.541366	0.626431	0.00163579
Anakin_AAlC636_MNAF02000166.1_145823_147295	0.820451	0.577522	0.657476	0.586443	0.588664	0.368622	0.548126	0.371062	0.363723	0.46619	0.547915	0.540011
Anakin_AAlC636_MNAF02000199.1_1345010_1345264	0.708252	0.581641	0.603947	0.5927	0.594241	0.00985211	0.533892	0.0132245	0.00982228	0.0339849	0.533677	0.533892	0.346422
Anakin_AAlC636_MNAF02000232.1_5948427_5949107	0.643383	0.363881	0.436767	0.374333	0.373696	0.550985	1e-06	0.557879	0.541366	0.626431	0.00163579	1e-06	0.540011	0.533892
Anakin_AAlC636_MNAF02000291.1_1182936_1181191	0.680862	0.58087	0.608442	0.576636	0.578222	0.0121695	0.531572	0.0139951	0.0121306	0.0463071	0.531347	0.531572	0.330545	0.00518031	0.531572
Anakin_AAlC636_MNAF02000306.1_4362453_4363154	0.643383	0.366793	0.438634	0.377233	0.375796	0.56571	0.00161456	0.572652	0.560176	0.658036	0.00323754	0.00163435	0.551624	0.537394	0.00163435	0.535252
Anakin_AAlC636_MNAF02000322.1_4773632_4774361	0.72029	0.585469	0.605923	0.596531	0.606368	0.0113856	0.550511	0.0147362	0.013007	0.0375112	0.550299	0.539302	0.359268	0.0049084	0.539302	0.00692771	0.554031
Anakin_AAlC636_MNAF02000359.1_208666_209371	0.643383	0.36384	0.436681	0.374292	0.372898	0.565758	0.00323266	0.572699	0.560225	0.658036	0.00486173	0.00327232	0.550676	0.537445	0.00327232	0.535306	0.00485731	0.55408
Anakin_AAlC636_MNAF02000378.1_231992_231395	0.0611198	0.562522	0.865029	0.599414	0.587614	0.634908	0.574072	0.630488	0.634197	0.742923	0.573771	0.57542	0.611435	0.598364	0.57542	0.576062	0.579187	0.627541	0.574072
Anakin_AAlC636_MNAF02000381.1_785380_783272	?	0.55669	0.609051	0.555772	0.555772	0.0190311	0.545255	0.0215793	0.023772	0.432226	0.545255	0.545255	0.35378	0.0141965	0.545255	0.0166078	0.55021	0.0142446	0.55028	0.616158
Anakin_AAlC636_MNAF02000476.1_590196_591338	0.7367	0.585486	0.589751	0.596523	0.606339	0.0146672	0.555886	0.0147391	0.0196011	0.0472915	0.555674	0.544682	0.358036	0.011507	0.544682	0.0121736	0.559422	0.0130265	0.559471	0.634996	0.0190294
Anakin_AAlC636_MNAF02000486.1_2821148_2822661	0.584448	0.0172016	0.0940618	0.0203606	0.0217965	0.606618	0.364142	0.617125	0.603752	0.779346	0.363958	0.364782	0.577132	0.582524	0.364782	0.56348	0.366982	0.594606	0.364103	0.57991	0.54676	0.596363
Anakin_AAlC636_MNAF02000558.1_657271_656906	0.704857	0.578256	0.586395	0.581182	0.584325	0.338355	0.546143	0.341174	0.334001	0.374051	0.545921	0.546143	0.368712	0.322723	0.546143	0.325465	0.5498	0.326032	0.549852	0.591412	0.355187	0.333527	0.570073
Anakin_AAlC636_MNAF02000719.1_164828_163017	0.650841	0.571667	0.586395	0.58239	0.604628	0.357601	0.560641	0.360544	0.353917	0.429914	0.560423	0.542607	0.379195	0.326881	0.542607	0.321788	0.564279	0.345176	0.564329	0.622041	0.355187	0.35277	0.590325	0.0049898
Anakin_AAlC636_MNAF02000931.1_1285494_1287603	?	0.531239	0.593805	0.531239	0.531239	0.0108277	0.523597	0.0136789	0.0162554	0.360942	0.523597	0.523597	0.327247	0.00538823	0.523597	0.00539353	0.529258	0.00540891	0.529343	0.53713	0.00539921	0.00812437	0.525412	0.322647	0.322647
Anakin_AAlC636_MNAF02000973.1_6417166_6416080	0.74268	0.724414	?	0.754712	0.781908	0.0135355	0.635696	0.0226739	0.013561	0.0283659	0.635109	0.603876	0.433249	0.00928987	0.603876	0.0164953	0.635696	0.00896522	0.635696	0.719308	0.137278	0.0226708	0.755276	0.346808	0.402085	?
Anakin_AAlC636_MNAF02000981.1_1003004_1003958	0.211155	0.870551	6.13726	0.868063	0.865982	0.97071	0.907754	0.97249	0.97271	0.851537	0.907457	0.907754	0.951345	0.962883	0.907754	0.910525	0.918215	0.970474	0.907754	0.154084	1.22869	0.983192	0.85173	1.02059	0.981328	1.59674	0.812839
Anakin_AAlC636_MNAF02000990.1_281271_279164	0.725095	0.590989	0.628337	0.604822	0.616884	0.0158241	0.563382	0.0138084	0.0138096	0.0425378	0.563121	0.54963	0.359465	0.00796926	0.54963	0.008527	0.567749	0.00984771	0.563796	0.623253	0.0191214	0.0157913	0.606166	0.297407	0.320332	0.0076251	0.018121	0.960343
Anakin_AAlC636_MNAF02001000.1_2290195_2291985	0.824296	0.578442	0.657476	0.587351	0.589564	0.366103	0.545109	0.368524	0.36121	0.458415	0.544897	0.536986	0.00160762	0.343934	0.536986	0.32795	0.548598	0.356761	0.547653	0.610074	0.35378	0.355534	0.578027	0.366114	0.37661	0.327247	0.425679	0.948284	0.356411
Anakin_AAlC636_MNAF02001050.1_1037338_1036638	0.643383	0.363881	0.436767	0.374333	0.372939	0.562161	1e-06	0.569074	0.556638	0.658036	0.00161597	1e-06	0.548126	0.533892	1e-06	0.531572	0.00161456	0.550511	0.00323266	0.574072	0.545255	0.555886	0.364142	0.546143	0.560641	0.523597	0.635696	0.907754	0.563382	0.545109
Anakin_AAlC636_MNAF02001050.1_914860_913565	0.708252	0.584213	0.60184	0.595268	0.605097	0.0130238	0.549359	0.0130872	0.014646	0.0424735	0.549146	0.53816	0.362183	0.00655053	0.53816	0.00866803	0.552871	0.00649283	0.55292	0.626895	0.0166046	0.014668	0.593362	0.331211	0.350457	0.00810606	0.0135361	0.974078	0.0118302	0.359672	0.549359
Anakin_AAlC636_MNAF02001051.1_4397527_4398232	0.661391	0.365658	0.436767	0.376126	0.374702	0.566345	0.00161527	0.573299	0.560803	0.671253	0.00323898	0.00163508	0.552235	0.537991	0.00163508	0.535877	0.00323604	0.554648	0.00485947	0.580124	0.545255	0.560048	0.365876	0.550437	0.564929	0.523597	0.648646	0.921044	0.568534	0.549204	0.00161527	0.553486
Anakin_AAlC636_MNAF02001051.1_4447233_4446534	0.643383	0.366495	0.439034	0.376961	0.375524	0.567217	0.00323103	0.574175	0.561676	0.658036	0.00485929	0.00327066	0.552061	0.538867	0.00327066	0.536798	0.00485488	0.555519	0.00648042	0.579277	0.552306	0.560921	0.366692	0.551345	0.565824	0.525885	0.635696	0.918712	0.569606	0.549032	0.00323103	0.554356	0.00485704
Anakin_AAlC636_MNAF02001059.1_6833209_6834665	?	0.594898	0.594898	0.594898	0.594898	0.504597	0.428297	0.551577	0.532271	?	0.428297	0.428297	0.509335	0.504597	0.428297	0.504597	0.428297	0.504597	0.442439	?	0.504597	0.509447	0.578963	0.602677	0.602677	0.504597	?	?	0.642903	0.509335	0.428297	0.504597	0.428297	0.428297
Anakin_AAlC636_MNAF02001064.1_2981440_2981186	0.708252	0.580425	0.601768	0.591495	0.606135	0.00975373	0.550265	0.0130916	0.0113748	0.0377683	0.550052	0.534571	0.358624	0.00163054	0.534571	0.00345131	0.553785	0.00485952	0.553834	0.618158	0.0118206	0.011392	0.594369	0.32503	0.347557	0.00269139	0.0135706	0.962883	0.0078729	0.35612	0.550265	0.00648527	0.554402	0.555274	0.504597
Anakin_AAlC636_MNAF02001079.1_886555_884894	0.648654	0.202308	0.305353	0.210282	0.207261	0.616113	0.411771	0.626784	0.618862	0.815137	0.411577	0.415538	0.588735	0.591872	0.415538	0.573986	0.414751	0.603971	0.411727	0.587935	0.551423	0.610045	0.200737	0.59998	0.619399	0.53017	0.797542	0.849646	0.626414	0.586956	0.411771	0.602702	0.41369	0.412176	0.724368	0.603736
Anakin_AAlC636_MNAF02001080.1_1951942_1951577	0.666099	0.569468	0.586395	0.572372	0.57549	0.332032	0.537634	0.334794	0.327729	0.355135	0.537413	0.537634	0.362103	0.31652	0.537634	0.318981	0.541258	0.319817	0.541311	0.578364	0.355187	0.327234	0.56139	0.00332245	0.0016545	0.322647	0.328587	0.992411	0.290171	0.359524	0.537634	0.324931	0.54188	0.542784	0.602677	0.318814	0.591063
Anakin_AAlC636_MNAF02001097.1_6605379_6605813	0.0681941	0.74054	?	0.737503	0.734765	0.8563	0.747625	0.878416	0.842462	0.637468	0.747083	0.747625	0.817914	0.842462	0.747625	0.873355	0.747625	0.851936	0.747625	0.118654	3.01301	0.875059	0.724356	0.831474	0.787544	7.3284	0.656986	0.27609	0.856155	0.814391	0.747625	0.856109	0.762496	0.747625	?	0.842462	0.772467	0.799952
Anakin_AAlC636_MNAF02001125.1_2037571_2036868	0.658299	0.366793	0.436767	0.377233	0.375796	0.56571	0.00161456	0.572652	0.560176	0.668964	0.00323754	0.00163435	0.551624	0.537394	0.00163435	0.535252	0.00323461	0.554031	0.00485731	0.579187	0.55021	0.559422	0.366982	0.5498	0.564279	0.523597	0.646459	0.918215	0.567749	0.548598	0.00161456	0.552871	0.00323604	0.00485488	0.428297	0.553785	0.414751	0.541258	0.759681
Anakin_AAlC636_MNAF02001126.1_1040132_1041453	0.0686248	0.511892	0.582322	0.536481	0.526699	0.579153	0.500344	0.59353	0.579128	0.728313	0.500137	0.502983	0.574469	0.557422	0.502983	0.540998	0.503638	0.574201	0.500292	0.0189133	0.548145	0.583277	0.518627	0.53964	0.557613	0.506759	0.70561	0.153932	0.557715	0.573576	0.500344	0.577137	0.504166	0.506486	0.551326	0.571151	0.552647	0.531231	0.125209	0.503638
Anakin_AAlC636_MNAF02001228.1_369067_368364	0.643383	0.364995	0.439165	0.375459	0.37482	0.54737	0.00163469	0.554233	0.537779	0.626431	0.00327803	0.00163469	0.536447	0.530329	0.00163469	0.527831	0.00327503	0.535719	0.00491807	0.580737	0.540219	0.541081	0.365884	0.542422	0.538931	0.517854	0.603876	0.907754	0.545184	0.533431	0.00163469	0.534585	0.0032765	0.00491558	0.428297	0.531009	0.418612	0.533948	0.747625	0.00327503	0.506385
Anakin_AAlC636_MNAF02001228.1_7248389_7249531	0.708252	0.58775	0.615085	0.598795	0.600351	0.0115225	0.541497	0.0115636	0.0114876	0.0339849	0.541282	0.541497	0.349596	0.00490664	0.541497	0.00692505	0.545022	0.00656067	0.545073	0.59442	0.0166207	0.0131833	0.588549	0.328252	0.332407	0.00811522	0.00928987	0.95259	0.00797765	0.347098	0.541497	0.00820837	0.545632	0.546509	0.504597	0.0032691	0.598318	0.322001	0.842462	0.545022	0.565212	0.53791
Anakin_AAlC636_MNAF02001237.1_209961_210597	0.643383	0.392994	0.586402	0.406727	0.405825	0.590145	1e-06	0.589334	0.580354	0.626431	0.00216065	1e-06	0.579136	0.570711	1e-06	0.570133	0.00215808	0.578242	0.00215707	0.60826	0.612812	0.584151	0.39768	0.59943	0.593795	0.59299	0.603876	0.907754	0.58587	0.574949	1e-06	0.576602	0.00215935	0.00431969	2.02972	0.571629	0.426256	0.587287	0.747625	0.00215808	0.553164	0.00215869	0.576573
Anakin_AAlC636_MNAF02001245.1_426060_425358	0.643383	0.363881	0.436767	0.374333	0.373696	0.550985	1e-06	0.557879	0.541366	0.626431	0.00163579	1e-06	0.540011	0.533892	1e-06	0.531572	0.00163435	0.539302	0.00327232	0.57542	0.545255	0.544682	0.364782	0.546143	0.542607	0.523597	0.603876	0.907754	0.54963	0.536986	1e-06	0.53816	0.00163508	0.00327066	0.428297	0.534571	0.415538	0.537634	0.747625	0.00163435	0.502983	0.00163469	0.541497	1e-06
Anakin_AAlC636_MNAF02001250.1_164735_165464	0.708252	0.580425	0.601768	0.591495	0.593034	0.00820512	0.534571	0.0115644	0.00818024	0.0339849	0.534357	0.534571	0.344087	0.00163054	0.534571	0.00345131	0.538074	0.00327028	0.538125	0.599373	0.0118206	0.00985718	0.581325	0.32503	0.329182	0.00269139	0.00928987	0.962883	0.00597252	0.341603	0.534571	0.0049099	0.538672	0.539547	0.504597	1e-06	0.590998	0.318814	0.842462	0.538074	0.558107	0.531009	0.0032691	0.571629	0.534571
Anakin_AAlC636_MNAF02001251.1_11860766_11861495	0.744046	0.586004	0.601768	0.597046	0.598597	0.0115099	0.54008	0.0115668	0.0147938	0.0450942	0.539865	0.54008	0.343126	0.0081911	0.54008	0.00866387	0.543598	0.00985715	0.543649	0.610225	0.0165937	0.00985921	0.586826	0.329339	0.333492	1e-06	0.0235006	0.96532	0.0140158	0.340643	0.54008	0.0115105	0.544204	0.54508	0.504597	0.00654891	0.600012	0.323079	0.87164	0.543598	0.565259	0.536501	0.00985353	0.579236	0.54008	0.00654891
Anakin_AAlC636_MNAF02001285.1_294659_293957	0.643383	0.365182	0.442609	0.375608	0.374971	0.552899	0.0032761	0.559805	0.543273	0.626431	0.00492721	0.0032761	0.537261	0.535791	0.0032761	0.533569	0.00492267	0.541208	0.00657098	0.571765	0.54793	0.546593	0.366066	0.543275	0.539772	0.526675	0.603876	0.895433	0.551986	0.534242	0.0032761	0.540063	0.0049249	0.00656767	0.428297	0.53647	0.417803	0.534789	0.747625	0.00492267	0.5006	0.00492375	0.543404	0.00432916	0.0032761	0.53647	0.541983
Anakin_AAlC636_MNAF02001287.1_1814254_1814619	0.666099	0.572922	0.592791	0.575845	0.578983	0.333803	0.537671	0.33659	0.32947	0.355135	0.537449	0.537671	0.364065	0.318202	0.537671	0.320748	0.541311	0.321513	0.541364	0.578364	0.357893	0.328979	0.564774	0.00333672	0.00166158	0.325477	0.328587	0.992411	0.290171	0.36147	0.537671	0.326664	0.541936	0.542844	0.62035	0.320507	0.594643	1e-06	0.799952	0.541311	0.534405	0.533968	0.323715	0.587287	0.537671	0.320507	0.3248	0.534813
Anakin_AAlC636_MNAF02001314.1_3715761_3713652	0.711063	0.642084	0.822177	0.666614	0.681427	0.0195425	0.608651	0.0145879	0.0170442	0.0379528	0.608331	0.591633	0.391063	0.00738715	0.591633	0.00800224	0.614291	0.00967741	0.608651	0.616536	0.027384	0.0194928	0.667208	0.334012	0.363112	0.0119353	0.0182427	0.965001	0.0145924	0.387169	0.608651	0.0096984	0.615381	0.614408	?	0.0097116	0.688909	0.324503	0.844915	0.614291	0.608961	0.585883	0.0098715	0.620965	0.591633	0.00738715	0.0173594	0.594637	0.324503
Anakin_AAlC636_MNAF02001322.1_7265567_7264837	0.708252	0.58685	0.608225	0.597886	0.607705	0.0113711	0.551881	0.0147172	0.0129904	0.0327879	0.551669	0.540694	0.360318	0.00490218	0.540694	0.00691839	0.555398	0.00647482	0.555448	0.619958	0.0165987	0.00974689	0.595947	0.330094	0.34928	0.00539657	0.00897599	0.970758	0.0078515	0.357816	0.551881	0.00810084	0.556017	0.556887	0.5203	0.00485341	0.605312	0.32384	0.852259	0.555398	0.572756	0.537114	0.00655232	0.57539	0.540694	0.00326613	0.00984452	0.542598	0.325562
Anakin_AAlC636_MNAF02001363.1_1826515_1826846	0.0681941	0.747768	?	0.745579	0.742833	0.865799	0.755707	0.888092	0.851837	0.645595	0.75517	0.755707	0.826916	0.851837	0.755707	0.884168	0.755707	0.861375	0.755707	0.124685	3.01301	0.884684	0.732309	0.839421	0.795201	7.3284	0.665309	0.284715	0.865654	0.823353	0.755707	0.865605	0.770742	0.755707	?	0.851837	0.779914	0.807688	0.00458614	0.767875	0.131308	0.755707	0.851837	0.755707	0.755707	0.851837	0.881269	0.755707	0.807688
Anakin_AAlC636_MNAF02001368.1_893384_894528	0.70775	0.609166	0.642094	0.621477	0.623282	0.0204114	0.563683	0.0185086	0.0184828	0.0492005	0.563442	0.563683	0.373347	0.0128959	0.563683	0.0157169	0.567729	0.0147853	0.567783	0.603348	0.0225009	0.0185564	0.609725	0.323607	0.328252	0.00985641	0.023544	0.970638	0.0140282	0.370477	0.563683	0.0166505	0.568455	0.569449	0.723352	0.011046	0.642305	0.316669	0.851999	0.567729	0.567306	0.559564	0.0129085	0.584876	0.563683	0.011046	0.0185075	0.565854	0.316669
Anakin_AAlC636_MNAF02001383.1_3830758_3831487	0.728181	0.583243	0.60092	0.593788	0.603609	0.0195964	0.556076	0.0230153	0.0212214	0.0520978	0.555864	0.544896	0.36	0.0131425	0.544896	0.010399	0.559605	0.0146457	0.559654	0.626702	0.0189972	0.0212531	0.591903	0.331316	0.351348	0.00810266	0.0272465	0.955631	0.0158039	0.357492	0.556076	0.0162876	0.56023	0.561101	0.504597	0.0130111	0.607268	0.325064	0.85632	0.559605	0.573659	0.541302	0.0148218	0.585891	0.544896	0.0114927	0.0181449	0.546803	0.32679
Anakin_AAlC636_MNAF02001391.1_870710_868603	0.748364	0.691171	1.02598	0.702912	0.705824	0.0211352	0.639367	0.0210896	0.0183782	0.0491186	0.639028	0.639367	0.400264	0.0131004	0.639367	0.0114528	0.6456	0.0157331	0.639367	0.646059	0.025574	0.0264246	0.690058	0.354171	0.365005	0.0140008	0.0282967	0.968547	0.0210967	0.396039	0.639367	0.0157699	0.64686	0.645747	?	0.0131004	0.721214	0.345886	0.875218	0.6456	0.645488	0.633011	0.0157578	0.63396	0.639367	0.0131004	0.0237587	0.636297	0.345886
Anakin_AAlC636_MNAF02001395.1_12495_10696	0.666099	0.793754	3.78934	0.815564	0.862365	0.474138	0.796355	0.472946	0.463492	0.422935	0.796011	0.758762	0.499702	0.425643	0.758762	0.415043	0.804934	0.460983	0.796355	0.816483	0.670948	0.473155	0.826308	0.0343792	0.0295566	0.791174	0.393928	0.875215	0.45919	0.494226	0.796355	0.462382	0.807028	0.80526	?	0.463802	0.838494	0.0272499	0.799952	0.804934	0.806574	0.758762	0.425643	0.758762	0.758762	0.425643	0.435097	0.748839	0.0272499
Anakin_AAlC636_MNAF02001400.1_4945778_4947541	0.666099	0.568673	0.586395	0.579388	0.601598	0.354224	0.561383	0.357138	0.350557	0.421501	0.561166	0.543325	0.377028	0.323595	0.543325	0.318375	0.565028	0.34185	0.565078	0.628112	0.35432	0.349407	0.587342	0.00498829	0.00325012	0.321685	0.393928	0.993818	0.31643	0.374453	0.561383	0.3471	0.56568	0.566576	0.602677	0.344212	0.614837	0.00165402	0.799952	0.565028	0.561526	0.539642	0.329098	0.594887	0.543325	0.32589	0.330179	0.540485	0.00166109
Anakin_AAlC636_MNAF02001416.1_1034639_1035781	0.724953	0.596181	0.628231	0.609025	0.623937	0.0169908	0.571784	0.0150638	0.0150958	0.0424051	0.571537	0.55537	0.368048	0.00759841	0.55537	0.0101498	0.575962	0.011281	0.572183	0.630434	0.0207555	0.0131724	0.613689	0.297236	0.320535	0.0069902	0.0180655	0.983448	0.0098304	0.365113	0.571784	0.013175	0.576723	0.577743	0.658099	0.00939484	0.645972	0.290359	0.865937	0.575962	0.576924	0.551125	0.00760603	0.584906	0.55537	0.00569478	0.0133605	0.557615	0.290359
Anakin_AAlC636_MNAF02001423.1_160541_159525	0.666099	0.584794	0.614341	0.595563	0.610291	0.359077	0.565867	0.362056	0.354604	0.401489	0.565648	0.554842	0.389747	0.335085	0.554842	0.330304	0.569553	0.346532	0.569602	0.611795	0.371353	0.354202	0.595802	0.0084432	0.00664455	0.340694	0.374075	0.992411	0.308803	0.387119	0.565867	0.351868	0.570216	0.57112	0.679332	0.345543	0.624168	0.00503945	0.799952	0.569553	0.568369	0.551113	0.34068	0.595973	0.554842	0.337406	0.341778	0.551971	0.00166228
Anakin_AAlC636_MNAF02001427.1_284920_284218	0.643383	0.363647	0.440467	0.374098	0.373462	0.550678	0.00163793	0.557569	0.541062	0.626431	0.00328474	0.00163793	0.539321	0.53359	0.00163793	0.531256	0.00328172	0.538998	0.00492818	0.58056	0.544828	0.544377	0.36455	0.544525	0.541016	0.523111	0.603876	0.919815	0.549253	0.536302	0.00163793	0.537857	0.0032832	0.00492568	0.428297	0.53427	0.416451	0.53605	0.747625	0.00328172	0.506095	0.00328243	0.541193	0.00216444	0.00163793	0.53427	0.539777	0.00493388	0.53608
Anakin_AAlC636_MNAF02001442.1_5578442_5577399	0.824296	0.610907	1.10186	0.625568	0.628856	0.419315	0.620949	0.409777	0.414421	0.455192	0.620597	0.607392	0.00267006	0.38506	0.607392	0.361397	0.627277	0.408474	0.620949	0.656	0.451935	0.408238	0.616591	0.39075	0.408407	0.426096	0.425679	0.948284	0.409897	1e-06	0.620949	0.409554	0.628524	0.627415	?	0.41061	0.641153	0.379187	0.814391	0.627277	0.646064	0.607392	0.390051	0.607392	0.607392	0.38506	0.383375	0.600066	0.379187
Anakin_AAlC636_MNAF02001506.1_3646821_3644713	0.725844	0.595309	0.617447	0.607605	0.617421	0.017968	0.557499	0.0198705	0.0195939	0.0475442	0.557286	0.546281	0.365356	0.0115025	0.546281	0.0121568	0.561045	0.0130216	0.561094	0.63119	0.0213911	0.0181144	0.605535	0.33616	0.35542	0.0135428	0.0181449	0.975581	0.0138326	0.362837	0.557499	0.0146625	0.561674	0.562548	0.491197	0.0113876	0.616234	0.329847	0.870453	0.561045	0.583551	0.54267	0.0131782	0.588322	0.546281	0.0098533	0.014957	0.548196	0.331607
Anakin_AAlC636_MNAF02001537.1_1335075_1335776	0.643383	0.363881	0.436767	0.374333	0.372939	0.562161	1e-06	0.569074	0.556638	0.658036	0.00161597	1e-06	0.548126	0.533892	1e-06	0.531572	0.00161456	0.550511	0.00323266	0.574072	0.545255	0.555886	0.364142	0.546143	0.560641	0.523597	0.635696	0.907754	0.563382	0.545109	1e-06	0.549359	0.00161527	0.00323103	0.428297	0.550265	0.411771	0.537634	0.747625	0.00161456	0.500344	0.00163469	0.541497	1e-06	1e-06	0.534571	0.54008	0.0032761	0.537671
Anakin_AAlC636_MNAF02001553.1_1663021_1664247	0.778886	0.600065	0.702281	0.608247	0.607307	0.610147	0.53994	0.618974	0.610535	0.756097	0.539727	0.53994	0.59209	0.602229	0.53994	0.578967	0.543445	0.606847	0.543495	0.706373	0.580224	0.613269	0.6136	0.584958	0.585571	0.547173	0.738873	1.08265	0.642734	0.591976	0.53994	0.601939	0.542444	0.538084	0.223962	0.601737	0.625437	0.576195	0.936017	0.543445	0.597896	0.539832	0.606436	0.615686	0.53994	0.601737	0.610006	0.536731	0.576404
Anakin_AAlC636_MNAF02001559.1_19577_20719	0.744046	0.586004	0.601768	0.597046	0.598597	0.0115099	0.54008	0.0115668	0.0147938	0.0450942	0.539865	0.54008	0.343126	0.0081911	0.54008	0.00866387	0.543598	0.00985715	0.543649	0.610225	0.0165937	0.00985921	0.586826	0.329339	0.333492	1e-06	0.0235006	0.96532	0.0140158	0.340643	0.54008	0.0115105	0.544204	0.54508	0.504597	0.00654891	0.600012	0.323079	0.87164	0.543598	0.565259	0.536501	0.00985353	0.579236	0.54008	0.00654891	1e-06	0.541983	0.3248
Anakin_AAlC636_MNAF02001615.1_5575267_5574125	0.708252	0.586429	0.615085	0.597471	0.607293	0.0130259	0.551472	0.0130719	0.0146483	0.0327879	0.55126	0.540282	0.359966	0.00655162	0.540282	0.00866953	0.554989	0.00811239	0.555038	0.609974	0.0190337	0.0146703	0.592928	0.326922	0.346096	0.0108461	0.00897599	0.950925	0.00984157	0.357465	0.551472	0.00974368	0.555607	0.556477	0.504597	0.00648634	0.602264	0.320692	0.840365	0.554989	0.573026	0.536702	0.00163299	0.574854	0.540282	0.00491073	0.0115124	0.542185	0.322396
Anakin_AAlC636_MNAF02001654.1_601096_600010	0.738367	0.586064	0.598059	0.597084	0.606887	0.0196305	0.549949	0.0230554	0.0212582	0.0373162	0.549737	0.538776	0.360267	0.0131657	0.538776	0.013908	0.553455	0.0113986	0.553504	0.636191	0.021447	0.02129	0.595159	0.327576	0.346703	0.00810035	0.0181503	0.993768	0.0178374	0.357772	0.549949	0.016316	0.554069	0.554937	0.505492	0.013034	0.606647	0.321357	0.878667	0.553455	0.580237	0.535208	0.014848	0.577041	0.538776	0.011513	0.0166634	0.540675	0.32306
Anakin_AAlC636_MNAF02001655.1_2231844_2232574	0.710724	0.664389	0.903751	0.680783	0.703665	0.0372418	0.63554	0.0321238	0.0322346	0.0426181	0.635225	0.611049	0.408988	0.0224322	0.611049	0.0271892	0.641318	0.0270476	0.63554	0.629756	0.0565054	0.0321427	0.689072	0.348272	0.382885	0.043518	0.0227602	0.979682	0.0271275	0.405023	0.63554	0.0271065	0.642479	0.641453	?	0.0220413	0.712846	0.338571	0.854532	0.641318	0.627087	0.605202	0.0249808	0.641936	0.611049	0.0224322	0.032632	0.606522	0.338571
Anakin_AAlC636_MNAF02001685.1_1957223_1957588	0.666099	0.569468	0.586395	0.572372	0.57549	0.332032	0.537634	0.334794	0.327729	0.355135	0.537413	0.537634	0.362103	0.31652	0.537634	0.318981	0.541258	0.319817	0.541311	0.578364	0.355187	0.327234	0.56139	0.00332245	0.0016545	0.322647	0.328587	0.992411	0.290171	0.359524	0.537634	0.324931	0.54188	0.542784	0.602677	0.318814	0.591063	1e-06	0.799952	0.541258	0.531231	0.533948	0.322001	0.587287	0.537634	0.318814	0.323079	0.534789	1e-06
Anakin_AAlC636_MNAF02001715.1_1733100_1734242	0.720744	0.618601	0.685368	0.63391	0.647572	0.0156706	0.58873	0.00890536	0.017922	0.0474526	0.588435	0.573074	0.369748	0.0113272	0.573074	0.0122518	0.593822	0.0134163	0.58873	0.637082	0.0236021	0.0111399	0.634995	0.339008	0.36575	0.00986731	0.0227442	0.960406	0.015665	0.36624	0.58873	0.0156719	0.594776	0.593918	?	0.0111717	0.655064	0.330225	0.88397	0.593822	0.587755	0.567886	0.0113408	0.598467	0.573074	0.00905409	0.00905667	0.575801	0.330225
Anakin_AAlC636_MNAF02001766.1_2226634_2224811	0.722813	0.585756	0.59946	0.596778	0.604111	0.0130228	0.549359	0.0130866	0.0179475	0.0473414	0.549148	0.538192	0.354431	0.00985185	0.538192	0.0104219	0.552862	0.0113853	0.552911	0.621513	0.0166157	0.0113876	0.594856	0.33056	0.349751	0.00811238	0.0226933	0.954342	0.0118457	0.351932	0.549359	0.0130235	0.553475	0.554343	0.504597	0.00975347	0.608226	0.324302	0.856003	0.552862	0.570322	0.534627	0.0115222	0.576503	0.538192	0.00820488	0.00820658	0.540089	0.326027
Anakin_AAlC636_MNAF02001785.1_827972_825864	0.699958	0.733008	3.58115	0.754111	0.773307	0.019123	0.711895	0.0190731	0.0158808	0.0379045	0.711501	0.689636	0.463278	0.00969579	0.689636	0.0144947	0.720046	0.0126331	0.711895	0.747282	0.0496598	0.0190867	0.7527	0.408224	0.448012	0.0144996	0.018058	0.85503	0.0190809	0.460346	0.711895	0.0126688	0.721861	0.720295	?	0.0126915	0.801013	0.394284	0.857036	0.720046	0.737521	0.689636	0.00969579	0.689636	0.689636	0.00969579	0.0228378	0.685565	0.394284
Anakin_AAlC636_MNAF02001825.1_1711172_1709937	0.680935	0.570225	0.586395	0.580952	0.60319	0.355144	0.564218	0.358068	0.351469	0.422589	0.564	0.546126	0.377993	0.324464	0.546126	0.319273	0.567875	0.342746	0.567924	0.632586	0.355187	0.350319	0.5889	0.00498829	0.00325012	0.322647	0.394929	0.992411	0.317454	0.375413	0.564218	0.348008	0.568532	0.569429	0.602677	0.345115	0.616835	0.00165402	0.811943	0.567875	0.564418	0.542431	0.329978	0.598901	0.546126	0.326763	0.331062	0.543277	0.00166109
Anakin_AAlC636_MNAF02001845.1_2904375_2905076	0.656418	0.41815	0.890923	0.434782	0.433618	0.647879	0.00787067	0.654271	0.639742	0.635027	0.0105393	0.00787067	0.625197	0.629596	0.00787067	0.620319	0.0105238	0.63424	0.00787067	0.588876	0.723055	0.645774	0.42791	0.634046	0.626487	0.762066	0.613333	0.897214	0.634577	0.61991	0.00787067	0.635937	0.0105315	0.0105195	3.93633	0.629596	0.459339	0.618728	0.758151	0.0105238	0.583279	0.0105274	0.636013	0.00528769	0.00787067	0.629596	0.639354	0.0105295	0.618728
Anakin_AAlC636_MNAF02001876.1_1161473_1159683	0.824296	0.6149	1.0266	0.609249	0.604043	0.379679	0.613053	0.370424	0.373582	0.399133	0.612697	0.613053	0.0054223	0.365309	0.613053	0.359945	0.619391	0.369252	0.613053	0.62403	0.433707	0.368922	0.595741	0.388367	0.379798	0.402766	0.370159	0.958597	0.365836	0.00270712	0.613053	0.36637	0.620626	0.619525	?	0.365309	0.609809	0.377216	0.826715	0.619391	0.619353	0.606601	0.37015	0.615467	0.613053	0.365309	0.363656	0.605738	0.377216
Anakin_AAlC636_MNAF02001883.1_1995611_1997401	0.824296	0.578442	0.657476	0.585563	0.589138	0.365046	0.544702	0.367467	0.36014	0.455999	0.54449	0.538438	0.00161347	0.342124	0.538438	0.32795	0.548203	0.35568	0.547255	0.614596	0.35378	0.35445	0.577564	0.366114	0.371256	0.327247	0.423039	0.948284	0.355092	1e-06	0.544702	0.358599	0.548811	0.548639	0.509335	0.355039	0.586522	0.359524	0.814391	0.548203	0.576465	0.534872	0.345286	0.577058	0.538438	0.339792	0.338832	0.535686	0.36147
Anakin_AAlC636_MNAF02001914.1_1486325_1487026	0.643383	0.363881	0.436767	0.374333	0.372939	0.562161	1e-06	0.569074	0.556638	0.658036	0.00161597	1e-06	0.548126	0.533892	1e-06	0.531572	0.00161456	0.550511	0.00323266	0.574072	0.545255	0.555886	0.364142	0.546143	0.560641	0.523597	0.635696	0.907754	0.563382	0.545109	1e-06	0.549359	0.00161527	0.00323103	0.428297	0.550265	0.411771	0.537634	0.747625	0.00161456	0.500344	0.00163469	0.541497	1e-06	1e-06	0.534571	0.54008	0.0032761	0.537671
Anakin_AAlC636_MNAF02001919.1_998418_998784	0.666099	0.71508	1.21875	0.720283	0.725948	0.401755	0.667868	0.400888	0.395721	0.350748	0.667527	0.667868	0.441237	0.387614	0.667868	0.390159	0.674417	0.391465	0.667868	0.634301	0.530737	0.400978	0.698745	0.0405935	0.0374743	0.526651	0.328587	0.992411	0.357376	0.436798	0.667868	0.392466	0.675794	0.67459	1.87814	0.387614	0.714499	0.0345461	0.799952	0.674417	0.6678	0.661182	0.392394	0.632088	0.667868	0.387614	0.395104	0.660266	0.0314492
Anakin_AAlC636_MNAF02001972.1_927291_925514	0.666099	0.570899	0.589026	0.581632	0.603885	0.357799	0.555631	0.360646	0.354113	0.421501	0.555413	0.537606	0.378541	0.327067	0.537606	0.32198	0.559258	0.345369	0.559308	0.628315	0.359438	0.352967	0.589579	0.00666108	0.0048824	0.327404	0.393928	0.992411	0.320032	0.375958	0.555631	0.350653	0.5599	0.560794	0.60694	0.347752	0.617149	0.00331302	0.799952	0.559258	0.562457	0.533943	0.332596	0.591718	0.537606	0.329369	0.333682	0.534778	0.00332721
0.673481
0.161025
[truncated: 29 more columns]

## Sheet: Caption
Table. Estimates of Evolutionary Divergence between Sequences
The number of amino acid substitutions per site from between sequences are shown. Analyses were conducted using the JTT matrix-based model [1]. The rate variation among sites was modeled with a gamma distribution (shape parameter = 1). The analysis involved 79 amino acid sequences. All ambiguous positions were removed for each sequence pair. There were a total of 610 positions in the final datase…
1. Jones D.T., Taylor W.R., and Thornton J.M. (1992). The rapid generation of mutation data matrices from protein sequences. Computer Applications in the Biosciences 8: 275-282.
2. Kumar S., Stecher G., Li M., Knyaz C., and Tamura K. (2018). MEGA X: Molecular Evolutionary Genetics Analysis across computing platforms. Molecular Biology and Evolution 35:1547-1549.
Disclaimer: Although utmost care has been taken to ensure the correctness of the caption, the caption text is provided "as is" without any warranty of any kind. Authors advise the user to carefully check the caption prior to its use for any purpose and report any errors or problems to the authors immediately (www.megasoftware.net). In no event shall the authors and their employers be liable for a…
