# Supplementary material for: In and Outs of Chuviridae Endogenous Viral Elements: Origin of a Potentially New Retrovirus and Signature of Ancient and Ongoing Arms Race in Mosquito Genomes
Source: Front Genet. 2020 Oct 22;11:542437. doi: 10.3389/fgene.2020.542437 (PMC7642597; doi:10.3389/fgene.2020.542437)
Supplement: Supplementary file 1 [file Data_Sheet_1.ZIP › Supplementary_Material_Anakin_MS_v2/Supplementary_Material_13/AaeAag2.xls]

## Sheet: MatrixOutput
Solo_AegAag2_ctg_1186_366122_367115
Solo_AegAag2_ctg_1330_199659_199972	0.0219051
Solo_AegAag2_ctg_162_1289181_1289317	?	0.387722
Solo_AegAag2_ctg_1913_70283_70728	0.223177	?	?
Solo_AegAag2_ctg_1925_90833_92688	0.00791192	1e-06	0.319166	0.223177
Solo_AegAag2_ctg_293_1041690_1043097	0.770963	0.454753	0.765012	?	0.451814
Solo_AegAag2_ctg_365_1251287_1253188	0.0609206	0.220827	?	0.214672	0.0709827	?
Solo_AegAag2_ctg_376_411728_413151	0.829198	0.465872	0.765012	?	0.460022	0.00349336	?
Solo_AegAag2_ctg_60_118033_119424	0.672322	0.740753	?	0.964151	0.714215	0.568043	0.806338	0.585233
Solo_AegAag2_ctg_82_1173225_1173960	?	?	?	?	?	?	?	?	0.786816
Anakin_AegAag2_ctg_1287_45397_46773	0.608356	0.542521	?	0.813104	0.564985	0.483853	0.722446	0.492425	0.607625	?
Anakin_AegAag2_ctg_948_96512_97888	0.608356	0.542521	?	0.813104	0.564985	0.483853	0.722446	0.492425	0.607625	?	1e-06
Anakin_AegAag2_ctg_1016_198420_199796	0.608356	0.542521	?	0.813104	0.564985	0.483853	0.722446	0.492425	0.607625	?	1e-06	1e-06
Anakin_AegAag2_ctg_1021_88452_89494	?	0.390974	0.393741	?	0.411281	0.00544842	?	0.00544842	0.58608	?	0.450046	0.450046	0.450046
Anakin_AegAag2_ctg_10_2440770_2441725	?	0.417356	0.414293	?	0.423819	0.067389	?	0.067389	0.50976	?	0.440984	0.440984	0.440984	0.0739075
Anakin_AegAag2_ctg_1184_141379_141926	0.0687641	0.350753	?	0.214672	0.0687641	?	0.0634453	?	0.830987	?	0.738834	0.738834	0.738834	?	?
Anakin_AegAag2_ctg_1228_14102_15726	0.224174	0.150676	0.385205	?	0.144806	0.416758	0.468478	0.424687	0.659872	?	0.529645	0.529645	0.529645	0.370531	0.36716	0.644401
Anakin_AegAag2_ctg_127_997994_999174	0.631477	0.805151	?	0.899037	0.806217	0.830413	0.731729	0.847712	0.526775	?	0.768664	0.768664	0.768664	?	?	0.736955	0.973838
Anakin_AegAag2_ctg_1298_272176_272942	?	?	?	?	?	?	?	?	0.786816	0.103551	?	?	?	?	?	?	?	?
Anakin_AegAag2_ctg_1569_134285_132496	0.20531	0.150676	0.432599	0.470639	0.160313	0.416758	0.289447	0.424687	0.718341	?	0.561644	0.561644	0.561644	0.370531	0.36716	0.290593	1e-06	0.821147	?
Anakin_AegAag2_ctg_167_1866819_1867228	?	0.564896	0.82739	?	0.520217	0.196029	1?	0.196029	0.841497	?	0.517211	0.517211	0.517211	0.153132	0.182551	?	0.473375	?	?	0.473375
Anakin_AegAag2_ctg_167_1867461_1868584	?	0.564896	0.82739	?	0.520217	0.196029	1?	0.196029	0.841497	?	0.517211	0.517211	0.517211	0.153132	0.182551	?	0.473375	?	?	0.473375	1e-06
Anakin_AegAag2_ctg_1683_85815_87475	?	0.528393	0.57447	?	0.565829	0.407435	?	0.407435	0.58349	?	1e-06	1e-06	1e-06	0.417546	0.440984	?	0.524664	?	?	0.524664	0.397556	0.397556
Anakin_AegAag2_ctg_182_515976_516715	0.134804	?	0.810547	0.224677	0.322229	?	0.127231	?	?	?	0.978889	0.978889	0.978889	?	?	0.0857311	?	?	?	0.585111	?	?	?
Anakin_AegAag2_ctg_1849_112333_114179	0.608356	0.542521	?	0.813104	0.564985	0.483853	0.722446	0.492425	0.607625	?	1e-06	1e-06	1e-06	0.450046	0.440984	0.738834	0.529645	0.768664	?	0.561644	0.517211	0.517211	1e-06	0.978889
Anakin_AegAag2_ctg_1913_91096_92168	0.686904	0.7029	?	0.866548	0.655399	0.0621576	0.777823	0.0721159	0.636911	?	0.555594	0.555594	0.555594	0.488574	?	0.825959	0.644324	0.546534	?	0.665329	0.44592	0.44592	?	?	0.555594
Anakin_AegAag2_ctg_2375_26648_27228	?	0.917153	0.602157	?	0.600766	0.47983	?	0.47983	?	?	0.530637	0.530637	0.530637	0.50118	0.499201	?	0.555816	?	?	0.621109	0.45546	0.45546	0.453693	?	0.530637	?
Anakin_AegAag2_ctg_27_3554520_3556357	0.647047	0.5634	0.902603	0.899037	0.552473	0.370482	0.749531	0.377919	0.47488	?	0.530453	0.530453	0.530453	0.35025	0.366299	0.736955	0.542809	0.155269	?	0.562609	0.418442	0.418442	0.398036	?	0.530453	0.546534	0.469319
Anakin_AegAag2_ctg_293_1041241_1041572	0.628994	?	?	0.622278	0.628994	?	0.615225	?	0.611549	?	0.49612	0.49612	0.49612	?	?	0.615225	?	0.56837	?	0.710186	?	?	?	0.631037	0.49612	0.0324996	?	0.56837
Anakin_AegAag2_ctg_301_194512_195674	0.633206	0.680393	?	0.94215	0.655762	0.498432	0.742163	0.511231	0.482378	?	0.637746	0.637746	0.637746	0.578557	0.648565	0.75048	0.703745	0.0940866	?	0.672761	0.631937	0.631937	0.64864	?	0.637746	0.560767	?	0.0430533	0.6122
Anakin_AegAag2_ctg_376_411363_411634	0.726224	?	?	0.662379	0.807616	?	0.71329	?	0.75856	?	0.653998	0.653998	0.653998	?	?	0.71329	?	0.797621	?	0.890306	?	?	?	0.728542	0.653998	0.0769571	?	0.720662	0.0159978	0.773075
Anakin_AegAag2_ctg_379_862736_864586	0.647047	0.5634	?	0.899037	0.569316	0.406733	0.749531	0.415901	0.47488	0.981151	0.564667	0.564667	0.564667	0.404941	0.399846	0.736955	0.569864	0.116497	?	0.582643	0.463407	0.463407	0.455887	?	0.564667	0.546534	0.707355	0.00681636	0.56837	0.0430533	0.720662
Anakin_AegAag2_ctg_415_1007056_1008863	0.663878	0.667391	?	0.94081	0.663878	0.407615	0.671896	0.47145	0.0129644	?	0.575787	0.575787	0.575787	?	?	0.829084	0.647465	0.466353	?	0.734893	?	?	?	0.694997	0.575787	0.555329	?	0.466353	0.590916	0.477513	0.702618	0.466353
Anakin_AegAag2_ctg_471_806060_807431	0.608356	0.542521	?	0.813104	0.596498	0.519437	0.722446	0.52846	0.607625	?	0.0149103	0.0149103	0.0149103	0.503421	0.521104	0.738834	0.572106	0.790814	?	0.5914	0.567589	0.567589	0.0434628	0.978889	0.0149103	0.555594	0.671324	0.557273	0.49612	0.637746	0.653998	0.564667	0.575787
Anakin_AegAag2_ctg_528_795080_795747	0.679669	0.672824	?	?	0.679669	0.620347	0.691129	0.620347	0.0192079	?	0.654084	0.654084	0.654084	?	?	0.893169	0.649267	0.556173	?	0.730609	?	?	?	0.688789	0.654084	0.598097	?	0.556173	0.64616	0.556173	0.833249	0.556173	0.0191356	0.654084
Anakin_AegAag2_ctg_538_364342_365718	0.608356	0.542521	?	0.813104	0.564985	0.483853	0.722446	0.492425	0.607625	?	1e-06	1e-06	1e-06	0.450046	0.440984	0.738834	0.529645	0.768664	?	0.561644	0.517211	0.517211	1e-06	0.978889	1e-06	0.555594	0.530637	0.530453	0.49612	0.637746	0.653998	0.564667	0.575787	0.0149103	0.654084
Anakin_AegAag2_ctg_550_536883_537127	0.647047	0.573478	0.920567	0.899037	0.557604	0.377352	0.749531	0.384874	0.481384	?	0.535571	0.535571	0.535571	0.36055	0.377771	0.736955	0.550316	0.158801	?	0.567868	0.427144	0.427144	0.409909	?	0.535571	0.546534	0.469319	0.0020566	0.56837	0.0460619	0.720662	0.00911369	0.466353	0.562582	0.556173	0.535571
Anakin_AegAag2_ctg_603_482580_481204	0.608356	0.542521	?	0.813104	0.564985	0.483853	0.722446	0.492425	0.607625	?	1e-06	1e-06	1e-06	0.450046	0.440984	0.738834	0.529645	0.768664	?	0.561644	0.517211	0.517211	1e-06	0.978889	1e-06	0.555594	0.530637	0.530453	0.49612	0.637746	0.653998	0.564667	0.575787	0.0149103	0.654084	1e-06	0.535571
Anakin_AegAag2_ctg_629_359737_361113	0.608356	0.542521	?	0.813104	0.564985	0.483853	0.722446	0.492425	0.607625	?	1e-06	1e-06	1e-06	0.450046	0.440984	0.738834	0.529645	0.768664	?	0.561644	0.517211	0.517211	1e-06	0.978889	1e-06	0.555594	0.530637	0.530453	0.49612	0.637746	0.653998	0.564667	0.575787	0.0149103	0.654084	1e-06	0.535571	1e-06
Anakin_AegAag2_ctg_673_491281_489905	0.608356	0.542521	?	0.813104	0.564985	0.483853	0.722446	0.492425	0.607625	?	1e-06	1e-06	1e-06	0.450046	0.440984	0.738834	0.529645	0.768664	?	0.561644	0.517211	0.517211	1e-06	0.978889	1e-06	0.555594	0.530637	0.530453	0.49612	0.637746	0.653998	0.564667	0.575787	0.0149103	0.654084	1e-06	0.535571	1e-06	1e-06
Anakin_AegAag2_ctg_783_596281_597518	0.727667	0.722982	?	0.901391	0.694253	0.29998	0.80369	0.309696	0.670079	?	0.625501	0.625501	0.625501	0.32361	0.378548	0.869391	0.665957	0.615419	?	0.676418	0.252711	0.252711	0.568953	?	0.625501	0.294465	?	0.531136	0.309478	0.539863	0.40909	0.531136	0.664854	0.625501	0.708252	0.625501	0.537328	0.625501	0.625501	0.625501
Anakin_AegAag2_ctg_78_313398_314722	0.676956	0.512577	0.977205	0.846916	0.575933	0.0466778	0.766272	0.0512807	0.572837	?	0.51276	0.51276	0.51276	0.0905151	0.168186	0.806642	0.514496	0.687081	?	0.564112	0.258947	0.258947	0.505139	?	0.51276	0.0327273	?	0.470607	0.0159978	0.52619	0.128073	0.447629	0.538844	0.51276	0.586203	0.51276	0.475725	0.51276	0.51276	0.51276	0.277729
Anakin_AegAag2_ctg_885_17496_17952	0.20531	0.150676	0.432599	0.470639	0.160313	0.416758	0.289447	0.424687	0.718341	?	0.561644	0.561644	0.561644	0.370531	0.36716	0.290593	1e-06	0.821147	?	1e-06	0.473375	0.473375	0.524664	0.585111	0.561644	0.665329	0.621109	0.562609	0.710186	0.672761	0.890306	0.582643	0.734893	0.5914	0.730609	0.561644	0.567868	0.561644	0.561644	0.561644	0.676418	0.564112
Anakin_AegAag2_ctg_906_289178_289770	0.693538	?	?	0.869327	0.734629	?	0.684333	?	0.660024	?	0.549788	0.549788	0.549788	?	?	0.692429	0.958525	0.635226	?	0.744729	?	?	?	0.787375	0.549788	0.0560796	?	0.635226	0.0252882	0.667621	0.077038	0.635226	0.620485	0.549788	0.652925	0.549788	0.635226	0.549788	0.549788	0.549788	0.334082	0.0613227	0.744729
Anakin_AegAag2_ctg_906_383803_385276	0.822631	0.973196	?	?	0.843146	0.758582	0.808962	0.758582	0.741311	0.917046	0.735348	0.735348	0.735348	0.917046	0.398277	?	0.87828	0.581792	0.917046	0.791398	?	?	0.917046	0.805767	0.735348	0.316238	?	0.59122	0.325497	0.59122	0.482178	0.59122	0.745669	0.735348	0.737072	0.735348	0.59122	0.735348	0.735348	0.735348	0.0511636	0.304677	0.791398	0.295561
Anakin_AegAag2_ctg_96_56463_56920	0.20531	0.150676	0.432599	0.470639	0.160313	0.416758	0.289447	0.424687	0.718341	?	0.561644	0.561644	0.561644	0.370531	0.36716	0.290593	1e-06	0.821147	?	1e-06	0.473375	0.473375	0.524664	0.585111	0.561644	0.665329	0.621109	0.562609	0.710186	0.672761	0.890306	0.582643	0.734893	0.5914	0.730609	0.561644	0.567868	0.561644	0.561644	0.561644	0.676418	0.564112	1e-06	0.744729	0.791398

## Sheet: Caption
Table. Estimates of Evolutionary Divergence between Sequences
The number of amino acid substitutions per site from between sequences are shown. Analyses were conducted using the JTT matrix-based model [1]. The rate variation among sites was modeled with a gamma distribution (shape parameter = 1). The analysis involved 46 amino acid sequences. All ambiguous positions were removed for each sequence pair. There were a total of 477 positions in the final datase…
1. Jones D.T., Taylor W.R., and Thornton J.M. (1992). The rapid generation of mutation data matrices from protein sequences. Computer Applications in the Biosciences 8: 275-282.
2. Kumar S., Stecher G., Li M., Knyaz C., and Tamura K. (2018). MEGA X: Molecular Evolutionary Genetics Analysis across computing platforms. Molecular Biology and Evolution 35:1547-1549.
Disclaimer: Although utmost care has been taken to ensure the correctness of the caption, the caption text is provided "as is" without any warranty of any kind. Authors advise the user to carefully check the caption prior to its use for any purpose and report any errors or problems to the authors immediately (www.megasoftware.net). In no event shall the authors and their employers be liable for a…
