# Supplementary material for: In and Outs of Chuviridae Endogenous Viral Elements: Origin of a Potentially New Retrovirus and Signature of Ancient and Ongoing Arms Race in Mosquito Genomes
Source: Front Genet. 2020 Oct 22;11:542437. doi: 10.3389/fgene.2020.542437 (PMC7642597; doi:10.3389/fgene.2020.542437)
Supplement: Supplementary file 1 [file Data_Sheet_1.ZIP › Supplementary_Material_Anakin_MS_v2/Supplementary_Material_13/Aeliv.xls]

## Sheet: MatrixOutput
Solo_AAeliv_supercont1.172_482498_480625
Solo_AAeliv_supercont1.240_1286280_1287235	0.479324
Anakin_AAeliv_supercont1.1288_9956_11805	0.559806	0.42047
Anakin_AAeliv_supercont1.152_1983674_1982874	0.553592	0.42047	0.00277595
Anakin_AAeliv_supercont1.184_260250_259840	0.526944	0.205025	0.440863	0.440863
Anakin_AAeliv_supercont1.219_1484226_1486015	0.170598	0.401818	0.580096	0.558952	0.475728
Anakin_AAeliv_supercont1.286_1347920_1346848	0.686686	?	0.568496	0.631062	0.469956	0.689479
Anakin_AAeliv_supercont1.286_1361694_1362031	0.322354	?	0.975263	?	?	0.579221	0.859773
Anakin_AAeliv_supercont1.286_1441550_1443009	0.750361	?	0.581816	0.678732	0.242499	0.717877	0.300386	0.835942
Anakin_AAeliv_supercont1.3_3419998_3420765	?	?	?	?	?	?	?	?	?
Anakin_AAeliv_supercont1.404_1144602_1145403	0.624432	?	0.00642609	0.0242715	0.509168	0.646449	0.547392	0.947501	0.596911	?
Anakin_AAeliv_supercont1.425_42791_42052	0.0147848	0.479637	0.561354	0.554235	0.521545	0.176759	0.683464	0.301192	0.755307	?	0.627214
Anakin_AAeliv_supercont1.511_408394_409784	0.740229	0.667349	0.53667	0.529914	0.583435	0.737644	0.661599	0.902354	0.703222	?	0.515734	0.740338
Anakin_AAeliv_supercont1.555_236336_235596	0.572459	0.448896	0.01405	0.016943	0.464529	0.578035	0.643548	?	0.693963	?	0.0325326	0.573116	0.542078
Anakin_AAeliv_supercont1.55_685495_683688	0.745467	?	0.530448	0.429774	?	0.807805	0.602717	0.902323	0.698579	?	0.539826	0.753808	0.00820637	0.459471
Anakin_AAeliv_supercont1.790_359907_357941	0.616063	0.511932	0.575373	0.542238	0.527695	0.595609	0.583324	0.86648	0.661406	?	0.646509	0.615685	0.636121	0.560737	0.652614
Anakin_AAeliv_supercont1.959_288367_282350	0.0187315	0.363447	0.590038	0.615132	0.593159	0.197012	0.675594	0.266587	0.746408	?	0.619325	0.0133474	0.73817	0.652083	0.742327	0.587363

## Sheet: Caption
Table. Estimates of Evolutionary Divergence between Sequences
The number of amino acid substitutions per site from between sequences are shown. Analyses were conducted using the JTT matrix-based model [1]. The rate variation among sites was modeled with a gamma distribution (shape parameter = 1). The analysis involved 17 amino acid sequences. All ambiguous positions were removed for each sequence pair. There were a total of 535 positions in the final datase…
1. Jones D.T., Taylor W.R., and Thornton J.M. (1992). The rapid generation of mutation data matrices from protein sequences. Computer Applications in the Biosciences 8: 275-282.
2. Kumar S., Stecher G., Li M., Knyaz C., and Tamura K. (2018). MEGA X: Molecular Evolutionary Genetics Analysis across computing platforms. Molecular Biology and Evolution 35:1547-1549.
Disclaimer: Although utmost care has been taken to ensure the correctness of the caption, the caption text is provided "as is" without any warranty of any kind. Authors advise the user to carefully check the caption prior to its use for any purpose and report any errors or problems to the authors immediately (www.megasoftware.net). In no event shall the authors and their employers be liable for a…
