# Supplementary material for: In and Outs of Chuviridae Endogenous Viral Elements: Origin of a Potentially New Retrovirus and Signature of Ancient and Ongoing Arms Race in Mosquito Genomes
Source: Front Genet. 2020 Oct 22;11:542437. doi: 10.3389/fgene.2020.542437 (PMC7642597; doi:10.3389/fgene.2020.542437)
Supplement: Supplementary file 1 [file Data_Sheet_1.ZIP › Supplementary_Material_Anakin_MS_v2/Supplementary_Material_13/AnMacBtQ1.xls]

## Sheet: MatrixOutput
Solo_AnMacBtQ1_KZ062088.1_96624_97067
Solo_AnMacBtQ1_KZ062215.1_128421_127882	0.132462
Solo_AnMacBtQ1_KZ063685.1_41295_41726	0.658096	0.680225
Anakin_AnMacBtQ1_KZ063409.1_33902_34198	0.64502	0.508207	?
Anakin_AnMacBtQ1_KZ061802.1_328294_329622	0.00373426	0.141983	0.673745	0.517107
Anakin_AnMacBtQ1_KZ062524.1_116657_116361	0.303702	0.356661	?	0.0642851	0.324124
Anakin_AnMacBtQ1_KZ064428.1_9020_4242	0.188224	0.259471	0.401747	0.560322	0.226728	0.376761
Anakin_AnMacBtQ1_KZ064697.1_7426_7722	0.257706	0.30141	0.880023	0.213594	0.27723	0.0408905	0.331184
Anakin_AnMacBtQ1_KZ064787.1_6441_5998	0.00751316	0.142544	0.68805	0.521109	0.00762977	0.327597	0.233198	0.282716
Anakin_AnMacBtQ1_KZ065200.1_4595_6391	0.187832	0.28522	0.703173	0.517238	0.272312	0.340019	0.297257	0.308049	0.2802
Anakin_AnMacBtQ1_KZ065849.1_421_1	?	0.510647	?	0.5209	0.442675	0.43723	0.477201	0.454817	0.463954	1e-06
Anakin_AnMacBtQ1_LULA01015760.1_11845_11967	0.869478	0.524733	?	0.0843424	0.422712	0.0501456	0.527857	0.0870795	0.433092	0.493918	0.471191
Anakin_AnMacBtQ1_LULA01015760.1_12124_12324	0.297418	0.307947	?	0.147534	0.290896	0.071466	0.325379	0.0336519	0.290896	0.270531	?	0.586247
Anakin_AnMacBtQ1_LULA01015760.1_12591_13211	0.293114	0.289277	0.900902	0.375867	0.287863	0.071466	0.31091	0.034636	0.294307	0.260705	?	0.586247	1e-06
Anakin_AnMacBtQ1_LULA01016880.1_2345_3286	0.188505	0.18056	0.380375	0.52644	0.165155	0.31651	0.00521191	0.281406	0.169557	0.235561	0.474071	0.508248	0.326062	0.311436
Anakin_AnMacBtQ1_LULA01020569.1_4102_4494	0.183792	0.256866	0.401747	0.556334	0.224383	0.373805	0.00185119	0.328482	0.230789	0.294755	0.477201	0.527857	0.319136	0.305881	0.00260398
Anakin_AnMacBtQ1_LULA01020993.1_416_1	1e-06	0.161782	?	0.288326	0.0159899	0.300747	0.245938	0.268627	0.0164399	0.325018	0.455631	0.441189	0.174002	0.174002	0.130897	0.242554
Anakin_AnMacBtQ1_LULA01021155.1_3523_3777	0.140885	0.27686	?	0.318533	0.234768	0.343833	0.00279704	0.322634	0.24043	0.324347	0.477201	0.527857	0.150106	0.150106	1e-06	1e-06	0.250544

## Sheet: Caption
Table. Estimates of Evolutionary Divergence between Sequences
The number of amino acid substitutions per site from between sequences are shown. Analyses were conducted using the JTT matrix-based model [1]. The rate variation among sites was modeled with a gamma distribution (shape parameter = 1). The analysis involved 18 amino acid sequences. All ambiguous positions were removed for each sequence pair. There were a total of 532 positions in the final datase…
1. Jones D.T., Taylor W.R., and Thornton J.M. (1992). The rapid generation of mutation data matrices from protein sequences. Computer Applications in the Biosciences 8: 275-282.
2. Kumar S., Stecher G., Li M., Knyaz C., and Tamura K. (2018). MEGA X: Molecular Evolutionary Genetics Analysis across computing platforms. Molecular Biology and Evolution 35:1547-1549.
Disclaimer: Although utmost care has been taken to ensure the correctness of the caption, the caption text is provided "as is" without any warranty of any kind. Authors advise the user to carefully check the caption prior to its use for any purpose and report any errors or problems to the authors immediately (www.megasoftware.net). In no event shall the authors and their employers be liable for a…
