# Supplementary material for: In and Outs of Chuviridae Endogenous Viral Elements: Origin of a Potentially New Retrovirus and Signature of Ancient and Ongoing Arms Race in Mosquito Genomes
Source: Front Genet. 2020 Oct 22;11:542437. doi: 10.3389/fgene.2020.542437 (PMC7642597; doi:10.3389/fgene.2020.542437)
Supplement: Supplementary file 1 [file Data_Sheet_1.ZIP › Supplementary_Material_Anakin_MS_v2/Supplementary_Material_13/AnSinSIN.xls]

## Sheet: MatrixOutput
Solo_AnSinSIN_KI916357_42746_43441
Anakin_AnSinSIN_KI916212_737702_738283	0.326076

## Sheet: Caption
Table. Estimates of Evolutionary Divergence between Sequences
The number of amino acid substitutions per site from between sequences are shown. Analyses were conducted using the JTT matrix-based model [1]. The rate variation among sites was modeled with a gamma distribution (shape parameter = 1). The analysis involved 2 amino acid sequences. All ambiguous positions were removed for each sequence pair. There were a total of 313 positions in the final dataset…
1. Jones D.T., Taylor W.R., and Thornton J.M. (1992). The rapid generation of mutation data matrices from protein sequences. Computer Applications in the Biosciences 8: 275-282.
2. Kumar S., Stecher G., Li M., Knyaz C., and Tamura K. (2018). MEGA X: Molecular Evolutionary Genetics Analysis across computing platforms. Molecular Biology and Evolution 35:1547-1549.
Disclaimer: Although utmost care has been taken to ensure the correctness of the caption, the caption text is provided "as is" without any warranty of any kind. Authors advise the user to carefully check the caption prior to its use for any purpose and report any errors or problems to the authors immediately (www.megasoftware.net). In no event shall the authors and their employers be liable for a…
