# Supplementary material for: In and Outs of Chuviridae Endogenous Viral Elements: Origin of a Potentially New Retrovirus and Signature of Ancient and Ongoing Arms Race in Mosquito Genomes
Source: Front Genet. 2020 Oct 22;11:542437. doi: 10.3389/fgene.2020.542437 (PMC7642597; doi:10.3389/fgene.2020.542437)
Supplement: Supplementary file 1 [file Data_Sheet_1.ZIP › Supplementary_Material_Anakin_MS_v2/Supplementary_Material_13/CQuJoh.xls]

## Sheet: MatrixOutput
Solo_CQuJoh_supercont.1002_129746_128950
Solo_CQuJoh_supercont3.148_247358_247089	0.750623
Solo_CQuJoh_supercont3.988_122711_122917	?	?
Anakin_CQuJoh_supercont.114_315327_314343	0.450123	0.759393	0.346818
Anakin_CQuJoh_supercont3.115_915756_917654	0.650665	0.795977	0.506209	0.645488
Anakin_CQuJoh_supercont3.1306_86631_86861	1e-06	0.419327	0.474071	0.234496	0.451589
Anakin_CQuJoh_supercont3.170_63177_62986	0.0063877	0.750623	0.47864	0.392186	0.545954	0.0201017
Anakin_CQuJoh_supercont3.170_68751_64226	0.0063877	0.750623	0.47864	0.392186	0.545954	0.0201017	1e-06
Anakin_CQuJoh_supercont3.295_154419_152920	0.957442	?	0.739769	0.876419	0.659619	0.661471	0.791328	0.791328
Anakin_CQuJoh_supercont3.773_104942_105925	0.444369	0.77237	0.571161	0.00525582	0.679606	0.426174	0.435516	0.435516	0.89587
Anakin_CQuJoh_supercont3.79_417428_418078	0.444369	0.77237	0.571161	0.00525582	0.679606	0.426174	0.435516	0.435516	0.89587	1e-06
Anakin_CQuJoh_supercont3.882_102563_101652	?	?	0.739769	0.823495	0.58126	0.661471	0.738403	0.738403	1e-06	0.888786	0.888786

## Sheet: Caption
Table. Estimates of Evolutionary Divergence between Sequences
The number of amino acid substitutions per site from between sequences are shown. Analyses were conducted using the JTT matrix-based model [1]. The rate variation among sites was modeled with a gamma distribution (shape parameter = 1). The analysis involved 12 amino acid sequences. All ambiguous positions were removed for each sequence pair. There were a total of 504 positions in the final datase…
1. Jones D.T., Taylor W.R., and Thornton J.M. (1992). The rapid generation of mutation data matrices from protein sequences. Computer Applications in the Biosciences 8: 275-282.
2. Kumar S., Stecher G., Li M., Knyaz C., and Tamura K. (2018). MEGA X: Molecular Evolutionary Genetics Analysis across computing platforms. Molecular Biology and Evolution 35:1547-1549.
Disclaimer: Although utmost care has been taken to ensure the correctness of the caption, the caption text is provided "as is" without any warranty of any kind. Authors advise the user to carefully check the caption prior to its use for any purpose and report any errors or problems to the authors immediately (www.megasoftware.net). In no event shall the authors and their employers be liable for a…
