# Supplementary material for: In and Outs of Chuviridae Endogenous Viral Elements: Origin of a Potentially New Retrovirus and Signature of Ancient and Ongoing Arms Race in Mosquito Genomes
Source: Front Genet. 2020 Oct 22;11:542437. doi: 10.3389/fgene.2020.542437 (PMC7642597; doi:10.3389/fgene.2020.542437)
Supplement: Supplementary file 1 [file Data_Sheet_1.ZIP › Supplementary_Material_Anakin_MS_v2/Supplementary_Material_13/summary_table.ods]

## Sheet: Sheet1
Genome	Aligment length	Solo GLY	Median*	STDEV*	Min_Distance	Max_Distance	Min_Distance_Retrovirus	Max_Distance_Retrovirus
AalC636	610	Solo_AalC636_MNAF02001287.1_695430_695679	0,6734	0,161	0,06	0,824	Anakin_AAlC636_MNAF02000378.1_231992_231395	Anakin_AAlC636_MNAF02001000.1_2290195_2291985
AalFosh	577	Solo_AAlFosh_JXUM01S002652_145284_147190	0,491	0,183	0,183	0,491	Anakin_AAlFosh_JXUM01S002406_182718_181653	Anakin_AAlFosh_JXUM01S000916_339047_340368
AalFosh	577	Solo_AAlFosh_JXUM01S002813_123759_125183	0,494	0,204	1E-05	0,935	Anakin_AAlFosh_JXUM01S076224_4757_4969	Anakin_AAlFosh_JXUM01S003630_92426_90975
AalFosh	577	Solo_AAlFosh_JXUM01S006750_30727_31080	0,613	0,258	0,041	0,941	Anakin_AAlFosh_JXUM01S003630_92426_90975	Anakin_AAlFosh_JXUM01S076224_4757_4969
AegAag2	477	Solo_AegAag2_ctg_1186_366122_367115	0,608	0,204	0,068	0,822	Anakin_AegAag2_ctg_1184_141379_141926	Anakin_AegAag2_ctg_906_383803_385276
AegAag2	477	Solo_AegAag2_ctg_1330_199659_199972	0,542	0,199	0,15	0,973	Anakin_AegAag2_ctg_96_56463_56920	Anakin_AegAag2_ctg_906_383803_385276
AegAag2	477	Solo_AegAag2_ctg_162_1289181_1289317	0,588	0,227	0,385	0,977	Anakin_AegAag2_ctg_1228_14102_15726	Anakin_AegAag2_ctg_78_313398_314722
AegAag2	477	Solo_AegAag2_ctg_1913_70283_70728	0,813	0,207	0,214	0,942	Anakin_AegAag2_ctg_1184_141379_141926	Anakin_AegAag2_ctg_301_194512_195674
AegAag2	477	Solo_AegAag2_ctg_1925_90833_92688	0,564	0,193	0,068	0,843	Anakin_AegAag2_ctg_1184_141379_141926	Anakin_AegAag2_ctg_906_383803_385276
AegAag2	477	Solo_AegAag2_ctg_293_1041690_1043097	0,416	0,19	0,005	0,83	Anakin_AegAag2_ctg_1021_88452_89494	Anakin_AegAag2_ctg_127_997994_999174
AegAag2	477	Solo_AegAag2_ctg_365_1251287_1253188	0,722	0,207	0,063	0,808	Anakin_AegAag2_ctg_1184_141379_141926	Anakin_AegAag2_ctg_906_383803_385276
AegAag2	477	Solo_AegAag2_ctg_376_411728_413151	0,448	0,192	0,005	0,847	Anakin_AegAag2_ctg_1021_88452_89494	Anakin_AegAag2_ctg_127_997994_999174
AegAag2	477	Solo_AegAag2_ctg_60_118033_119424	0,607	0,179	0,01	0,841	Anakin_AegAag2_ctg_415_1007056_1008863	Anakin_AegAag2_ctg_167_1866819_1867228
AegAag2	477	Solo_AegAag2_ctg_82_1173225_1173960	0,917	0,489	0,1	0,981	Anakin_AegAag2_ctg_1298_272176_272942	Anakin_AegAag2_ctg_379_862736_864586
Aaeliv	535	Solo_AAeliv_supercont1.172_482498_480625	0,566	0,257	0,014	0,75	Anakin_AAeliv_supercont1.425_42791_42052	Anakin_AAeliv_supercont1.286_1441550_1443009
Aaeliv	535	Solo_AAeliv_supercont1.240_1286280_1287235	0,42	0,123	0,2	0,66	Anakin_AAeliv_supercont1.184_260250_259840	Anakin_AAeliv_supercont1.511_408394_409784
AnDirWR	274	Solo_AnDirWR_KB672824_4516191_4517813	0,295	0,25	0,11	0,472	Anakin_AnDirWR_KB673098_6488_5841	Anakin_AnDirWR_KB672790_8481_8927
AnDirWR	274	Solo_AnDirWR_KB672924_1608284_1606569	0,553	0,049	0,472	0,561	Anakin_AnDirWR_KB672790_8481_8927	Anakin_AnDirWR_KB673124_87631_87437
AnFunF	135	Solo_AnFunF_KB669203_35730_36156	-	-	0,178	-	Anakin_AnFunF_KB669218_2862_2332	-
AnGamS	232	Solo_AnGamS_EQ099705.1_658951_658508	-	-	-	-	-	-
AnGamS	232	Solo_AnGamS_EQ099736.1_2321807_2321268	-	-	-	-	-	-
AnGamS	232	Solo_AnGamS_EQ099736.1_2518582_2518154	-	-	-	-	-	-
AnMacBtQ1	532	Solo_AnMacBtQ1_KZ062088.1_96624_97067	0,188	0,241	1E-06	0,869	Anakin_AnMacBtQ1_LULA01020993.1_416_1	Anakin_AnMacBtQ1_LULA01015760.1_11845_11967
AnMacBtQ1	532	Solo_AnMacBtQ1_KZ062215.1_128421_127882	0,285	0,127	0,141	0,524	Anakin_AnMacBtQ1_KZ061802.1_328294_329622	Anakin_AnMacBtQ1_LULA01015760.1_11845_11967
AnMacBtQ1	532	Solo_AnMacBtQ1_KZ063685.1_41295_41726	0,68	0,211	0,38	0,9	Anakin_AnMacBtQ1_LULA01016880.1_2345_3286	Anakin_AnMacBtQ1_LULA01015760.1_12591_13211
AnMerMA	129	Solo_AnMerMA_KI915303_437357_436003	-	-	-	-	-	-
AnMin	349	Solo_AnMin_KB663611_558221_558592	-	-	0,023	-	Anakin_AnMin_KB663710_429600_429202	-
AnMin	349	Solo_AnMin_KB663756_2642_2241	-	-	0,33	-	Anakin_AnMin_KB663710_429600_429202	-
AnSinSIN	313	Solo_AnSinSIN_KI916357_42746_43441	-	-	0,32	-	Anakin_AnSinSIN_KI916212_737702_738283	-
AnSteIN	391	Solo_AnSteIN_scaffold_00141_5507_7351	-	-	0,04	-	Anakin_AnSteIN_scaffold_00444_6707_8529	-
AnSteSD	211	Solo_AnSteSD_KB664803_13587_13150	-	-	0,308	-	Anakin_AnSteSD_KB664427_288543_288944	-
CquJoh	504	Solo_CQuJoh_supercont.1002_129746_128950	0,444	0,346	1E-06	0,957	Anakin_CQuJoh_supercont3.1306_86631_86861	Anakin_CQuJoh_supercont3.295_154419_152920
CquJoh	504	Solo_CQuJoh_supercont3.148_247358_247089	0,759	0,132	0,419	0,795	Anakin_CQuJoh_supercont3.1306_86631_86861	Anakin_CQuJoh_supercont3.115_915756_917654
CquJoh	504	Solo_CQuJoh_supercont3.988_122711_122917	0,506	0,128	0,346	0,739	Anakin_CQuJoh_supercont3.882_102563_101652	Anakin_CQuJoh_supercont.114_315327_314343
