# Supplementary material for: In and Outs of Chuviridae Endogenous Viral Elements: Origin of a Potentially New Retrovirus and Signature of Ancient and Ongoing Arms Race in Mosquito Genomes
Source: Front Genet. 2020 Oct 22;11:542437. doi: 10.3389/fgene.2020.542437 (PMC7642597; doi:10.3389/fgene.2020.542437)
Supplement: Supplementary file 1 [file Data_Sheet_1.ZIP › Supplementary_Material_Anakin_MS_v2/Supplementary_Material_13/aligments/AalC636.names.faa.algn-gb.faa]

>Solo_AAlC636_MNAF02001287.1_695430_695679
---------- ------ACAI FGFEGSGSIA YDCGNPDVNL TSYFLLDVAS CIPPLNNLTT
NEVHIQVLQR NAKSNIRAFQ CKVIIKRTIK HCGMHSHTSE YERSYEYIVK EFTSDECRYS
QQLGIVKLTN DIQLRELKRN ATTRGETLIV GSVWGSNCKE GTYRTPIYTY LG--------
---------- ---------- ---------- ---------- ---------- ----------
---------- ---------- ---------- ---------- ---------- ----------
---------- ---------- ---------- ---------- ---------- ----------
---------- ---------- ---------- ---------- ---------- ----------
---------- ---------- ---------- ---------- ---------- ----------
---------- ---------- ---------- ---------- ---------- ----------
---------- ---------- ---------- ---------- ---------- ----------
---------- 
>Anakin_AAlC636_MAF02000309.1_895663_894023
---------- ------IGTV FGSEPSGLIA YDCANPDINM TSYSLLDVDS CIPTIKNLTT
VEVPIQVLQR SAKSSAMVYQ CKVIIKRIVK HCGIHSHTSD YERRYAYIVK EFTPEECKRI
HLLGTLPLTF NVGLNELKRN HTTRGETLVV GSVWSSHCSG GVYKTPEYTW LDALVYFEYE
VALYNYIATV DHENDQILLR HGIVCPYSHG KCLDSEDGYS TWEVSLSQRC EDTEFEVIYE
GNVNKTTDED TDKSSRQA-V YTAISDSHLF SIRTKQATQI CGYKGHATDH PRIFILESSS
FKSPFSRRPE NVRNHDLFTY FNSKITLVEN YIGKRLDDVY RTVMTEMCKL DKALLETKLT
LARINPMEFV TSIMRRTGFS AVVAGEVLHV LQCKPVYVQP FASECYQELP VKYGNNTMFL
TPVTRTLQMR GTEIECTPLL PAKFKFGGRW YTFDGKIREA IPPHKLATEI VTKWRYTPLP
NLMESGIYDK ESIRKMRTMI YDQGDRRIAS NVVHKMLTGQ NPNKQGFHFD ALVSEKLIDN
MVQKYWDKLL SISTWLGNVT STMIGLYLIG RGIKFLIDTI MHGRILYDIY GFGWQLMASF
WDSMTSFLSH 
>Anakin_AAlC636_MAF02000916.1_4351779_4355138
---------- ---------- ---------- ---------- ---------- ----------
---------- ---------- ---------- ---------- ---------- ----------
---------- ---------- ---------- ---------- ---------- ----------
---------- ---------- ---------- ---------- ---------C TKTDFE----
---------- ---------- ---------- --------NI ASLLNKKSKT EKIRKCFQFR
LKSPFSRRPE NVRNHDLFTY FNSKITLVEN YIGKRLDDVY RTVMTEMCKL DKALLETKLT
LARINPMEFV TSIMRRTGFS AVVAGEVLHV LQCKPVYVQP FASECYQELP VKYGNNTMFL
TPVTRTLQMR GTEIECTPLL PAKFKFGGRW YTFDGKIREA IPPHKLATEI VTKWRYTPLP
NLMESGIYDK ESIRKMRTMI YDQGDRRIAS NVVHKMLTGQ NPNKQGFHFD ALVSEKLIDN
MVQKYWDKLL SISTWLGNVT STMIGLYLIG RGIKFLIDTI MHGRILYDIY GFGWQLMASF
WDSMTSFLSH 
>Anakin_AAlC636_MAF02001312.1_1173835_1170476
-------MRD RWSKKIIGTV FGSEPSGLIA YDCANPDINM TSYSLLDVDS CIPTIKNLTT
VEVPIQVLQR SAKSSAMVYQ CKVIIKRIVK HCGIHSHTSD YERRYAYIVK EFTPEECKRI
HLLGTLPLTF NVGLNELKRN HTTRGETLVV GSVWSSHCSG GVYKTPEYTW LDALVYFEYE
VSLYNYIATV DHENDQILLR HGIICPYSHG KCLDSEDGYS TWEVSLSQRC EDTEFEVIYE
GNVNKTTDED TDKSSRQA-V YTAISDSHLF SIRTKQATQI CGYKGHATDH PRIFILESSS
FKSPFSRRPE NVRNHDLFTY FNSKITLVEN YIGKRLDDVY RTVMTEMCKL DKALLETKLT
LARINPMEFV TSIMRRTGFS AVVAGEVLHV LQCKPVYVQP FASECYQELP VKYGNNTMFL
TPVTRTLQMR GTEIECTPLL PAKFKFGGRW YTFDGKIREA IPPHKLATEI VTKWRYTPLP
NLMESGIYDK ESIRKMRTMI YDQGDRRIAS NVVHKMLTGQ NPNKQGFHFD ALVSEKLIDN
MVQKYWDKLL SISTWLGNVT STMIGLYLIG RGIKFLIDTI MHGRILYDIY GFGWQLMASF
WDSMTSFLSH 
>Anakin_AAlC636_MAF02001710.1_1502694_1504337
DVDKVKEMRD RWSKKIIGTV FGSEPSGLIA YDCANPDINM TSYSLLDVDS CIPTIKNLTT
VEVPIQVLQR SAKSSAMVYQ CKVIIKRIVK HCGIHSHTSD YERRYAYIVK EFTPEECKRI
HLLGTLPLTF NVGLSELKRN HTTRGETLVV GSVWSSHCSG GVYKTPEYTW LDALVYFEYE
VSLYNYIATV DHENDQILLR HGIICPYSHG KCLDSEDGYS TWEVSLSQRC EDTEFEVIYE
GNVNKTTDED TDKSSRQA-V YTAISDSHLF SIRTKQATQI CGYKGHATDH PRIFILESSS
FKSPFSRRPE NVRNHDLFTY FNSKITLVEN YIGKRLDDVY RTVMTEMCKL DKALLETKLT
LARINPMEFV TSIMRRTGFS AVVAGEVLHV LQCKPVYVQP FASECYQELP VKYGNNTMFL
TPVTRTLQMR GTEIECTPLL PAKFKFGGRW YTFDGKIREA IPPHKLATEI VTKWRYTPLP
NLMESGIYDK ESIRKMRTMI YDQGDRRIAS NVVHKMLTGQ NPNKQGFHFD ALVSEKLIDN
MVQKYWDKLL SISTWLGNVT STMIGLYLIG RGIKFLIDTI MHGRILYDIY GFGWQLMASF
WDSMTSFLSH 
>Anakin_AAlC636_MNAF02000044.1_2252598_2251512
DMDNKHETRE KLKSEIIALI AGFESKGLIA YDCANPEVNM TSYSLLDVEP CVPHMNNLSS
SQVSIQVLQR NVRTTTRVFQ CKVIIKRSIK HCGAFSHVSE YQYGYSYIVK EFNSEECRKV
HALGTVALTH DRLIHELKLN TTTHGETLII GSLSGSKCYG GTYSTPFYTW TNALVFYEYE
ISLFDYIAHV DIENDQISLR NGLYCPYSLG RCLDSEEGYL TWDLNFNKSC EDTEFEVIYE
GLVNKTMNSE PAVHLSTAVI YSTISESQIF SMKTRKLTRI CGYSGFTTDH PRILIIENSD
FKSPFSKKVE SGKNLDLFTY FNSKITIVEH YIGQNLNDIY NMVMTEMCKL DRTIMETKLT
LARLNPNEFV SSIMKGNGYT AVVAGEVLHV MECKPVYVTS KASECYQELP VNYNNITMYL
APVTRILQTR GTEIDCTPLL PAKFKFGSRW YTTDGRLRES TSPNKLSTNI VTSWNYTPLP
NLMESGVYDS DNLVKMRNMI YEQGEKRAAS AVVYKIMAGQ HPNRQGFQFE AMISEKVLDN
VFSKYWKKLI SWTTWLGNLT STAIGLYLIV RIIKFFVDTL IHGRILYDIY GFSWKLIASC
WDSLTSLLSH 
>Anakin_AAlC636_MNAF02000045.1_2735201_2735902
DIDKVKQIRD KLKTRIICAI LGLETSGLIG YDCASPEVNM TSYSLTDVSS CLPAIKNLSI
TEVPIQVLQR STKSSVMVYQ CKVILKRSIR YCGMHSHISD YEHSYSYIVK EFTSEECKTT
HLLGALALTH DKRIGELKRN STTRGETLII GSIRSSSCSG GTYRTPEYTW TNALVYYEYE
ISLYNYEAMI DTENDQIILR HGVVCPYSHG KCLDSEDGYS TWDISLNQRC EDTEFEVIFE
GSVNKTINID TQRKDNPA-V YTSISDSHLF SIRTKGTSKI CGYQGYKTDH PRIFILESVG
FSTPFHKKPT NARNHDIFTY FNSKITLVEN YIGQKLDDVY NSVMVEMCKI DKALMETKLT
LARLNPTEFV NTIMKRSGFT AVVAGEVLHV LECKPVYVKP IESECYQEIP VKFGNQTMFL
APVTRTLQLR GTEIDCTPLL PAKFQIGGRW YTTDGRMRET VAPHKLTSDI ITKWTYTPLP
NLMESGVYDS ESLQKMKTMI YDQGDRRIAS NVVHRLLAGQ TPNRQGFYFD ALVSEKIIDN
VVNKYWSKLI SWSTWIGNVT STAIGLYMIG RFFKFIIDTL MHGRILYEIY GFGWQLLASF
WDSLTTFLTH 
>Anakin_AAlC636_MNAF02000046.1_7683134_7681026
DMDNKHETRE KLKSEIIALI AGFDSKGLIA YDCANPEVNM TSYSLLDVEP CVPHMNNLSS
SQVSIQVLQR NVRTTTRVFQ CKVIIKRSIK HCGAFSHVSE YQYGYSYIVK EFNSEECRKV
HALGTVALAH DRLIHELKLN TTTHGETLII GSLSGSKCYG GTYSTPFYTW TNALVFYEYE
ISLFDYIAHV DIENDQISLR NGLYCPYSLG RCLDSEEGYL TWDLNLNKSC EDTEFEVIYE
GLVNKTMNSE PAVHLSTAVI YSTISESQIF SIKTRKLTRI CGYSGFTTDH PRILIIENSD
FKSPFSKKVE SGKNLDLFTY FNSKITIVEH YIGQNLNDIY NMVMTEMCKL DRTIMETKLT
LARLNPNEFV SSIMKGNGYT AVVAGEVLHV LECKPVYVTP KASECYQELP VNYNNITMYL
APVTRILQTR GTEIDCTPLL PVKFKFGSRW YTTDGRLRES TSPNKLSTNI VTSWNYTPLP
NLMESGVYDS DNLVKMRNMI YEQGEKRAAS AVVYKIMAGQ HPNRQGFQFE AMISEKVLDN
VFSKYWKKLI SWTTWLGNLT STAIGFYLIV RINIFFVDTL IHGRILYDIY GFSWKLIASC
WDSLTSLLSH 
>Anakin_AAlC636_MNAF02000048.1_5367480_5368209
DMGNKHETRE KLKSEIIALI AGFESKGLIA YDCANPEVNM TSYSLLDVES CVPHMNNLSS
SQVSIQVLQR NVRTTTRVFQ CKVIIKRSIK HCGAFSHVSE YQYGYSYIVK EFNSEECRKV
HALGTVALTH DRLIHELKLN TTTHGETLII GSLSGSKCYG GTYSTPFYTW TNALVFYEYE
ISLFDYIAHV DIENDQISLR NGLYCPYSLG RCLDSEEGYL TWDLNLNKSC EDTEFEVIYE
GLVNKTMNSE PAVHLSTAVI YSTISESQIF SIKTRKLTRI CGYSGFTTDH SRILIIENSD
FKSPFSKKVE SGKNLDLFTY FNSKITIVEH YIGQNLNDIY NMIMTEMCKL DRTIMETKLT
LARLNPNEFV SSIMKGNGYT AVVAGEVLHV LECKPVYVTP KVSECYQELP VNYNNITMYL
APVTRILQTR GTEIDCTPLL PAKFKFGSRW YTTDGRLRES TSPNKLSTNI VTSWNYTPLP
NLMESGVYDS DNLVKMRNMI YEQGEKRAAA AVVYKIMAGQ HPNRQGFQFE AMISEKVLDN
VFSKYWKKLI SWTTWLGNLT STAIGLYLIV RIIKFFIDTL IHGRILYDIY GFSWKLIASC
WDSLTSLLSH 
>Anakin_AAlC636_MNAF02000053.1_3690649_3689924
DMDNKHETRE KLKSEIIALI AGFESKGLIA YDCANPEVNM TSYSLLDVES CVPHMNNLSS
SQVSIQVLQR NVRTTTRVFQ CKVIIKRSIK HCGAFSHVSE YQYGYSYIVK EFNSEECRKV
HALGTVALTH DRLIHELNLN TTTHGETLII GSLSGSKCNG GTYSTPFYTW TNALVFYEYE
ISLFDYIAHV DIENDQISLR NGLYCPYSLG RRLCAD---- ---------- ----------
---------- ---------- ---------- ---------- ---------- ----------
---------- ---------- ---------- YI-------- ---------- ----------
---------- ---------- ---------- ---------- ---------- ----------
---------- --------LL GA-------- ---------- ---------- ----------
---------- ---------- ---------- ---------- ---------- ----------
---------- ---------- ---------- ---------- ---------- ----------
---------- 
>Anakin_AAlC636_MNAF02000121.1_524224_523521
DIDKVKQIRD KLKTRIICAI LGLETSGLIG YDCASPEVNM TSYSLTDVSS CLPAIKNLSI
TEVPIQVLQR STKSSVMVYQ CKVILKRSIR NCGMHSHISD YEHSYSYIVK EFTSEECKTT
HLLGALALTH DKRIGELKRN STTRGETLII GSIRSSSCSG GTYRTPEYTW TNALVYYEYE
ISLYNYEAMI DTENDQIILR HGVVCPYSHG KCLDSEDGYS TWDISLNQRC EDTEFEVIFE
GSVNKTINID TQRKDNPA-V YTSISDSHLF SIRTKGTSKI CGYQGYKTDH PRIFILESVG
FSTPFHKKPT NARNHDIFTY FNSKITLVEN YIGQKLDDVY NSVMVEMCKI DKALMETKLT
LARLNPTEFV NTIMKRSGFT AVVAGEVLHV LECKPVYVKP IESECYQEIP VKFGNQTMFL
APVTRTLQLR GTEIDCTPLL PAKFQIGGRW YTTDGRMRET VAPHKLTSDI ITKWTYTPLP
NLMESGVYDS ESLQKMKTMI YDQGDRRIAS NVVHRLLAGQ TPNRQGFYFD ALVSEKIIDN
VVNKYWSKLI SWSTWIGNVT STAIGLYMIG RFFKFIIDTL MHGRILYEIY GFGWQLLASF
WDSLTTFLTH 
>Anakin_AAlC636_MNAF02000165.1_91099_90398
-------IRD KLKTRIICAI LGLETSGLIG YDCASPEVNM TSYSLTDVSS CLPAIKNLSI
TEVPIQVLQR STKSSVMVYQ CKVILKRSIR YCGMHSHISD YEHSYSYIVK EFTSEECKTT
HLLGALALTH DKRIGELKRN STTRGETLII GSIRSSSCSG GTYRTPEYTW TNALVYYEYE
ISLYNYEAMI DTENDQIILR HGVVCPYSHG KCLDSEDGYS TWDISLNQRC EDTEFEVIFE
GSVNKTINID TQRKDNPA-V YTSISDSHLF SIRTKGTSKI CGYQGYKTDH PRIFILESVG
FSTPFHKKPT NARNHDIFTY FNSKITLVEN YIGQKLDDVY NSVMVEMCKI DKALMETKLT
LARLNPTEFV NTIMKRSGFT AVVAGEVLHV LECKPVYVKP IESECYQEIP VKFGNQTMFL
APVTRTLQLR GTEIDCTPLL PAKFQIGGRW YTTDGRMRET VAPHKLTSDI ITKWTYTPLP
NLMESGVYDS ESLQKMKTMI YDQGDRRIAS NVVHRLLAGQ TPNRQGFYFD ALVSEKIIDN
VVNKYWSKLI SWSTWIGNVT STAIGLYMIG RFFKFIIDTL MHGRILYEIY GFGWQLLASF
WDSLTTFLTH 
>Anakin_AAlC636_MNAF02000166.1_145823_147295
DHEKVLEIRD QLKRRVFSLV FGFDTKGLIA YDCTNPEVNM TSYSLLEVES CVPKVTNLTS
ESISIQVLQR NVRSLSRVFQ CKVILKRSIR HCGMHSHTSD YQHGFAYIVK EFNSEECRKV
HGVGSLILTH DRVISELKLN DTTHGETLIV GNLSGSSCSG GTYSTPFYTW SEALVFYEYE
ISLHDYVATV DIENDQIMLR NGLSCIYSHG KCLDSKEGYL TWDVDLNKSC EDTEFEIIYD
GTVNKTTNTD TSNIRPQSVI YSTISDSQIF SIKTKEPTRL CGYNGYTTDH PRILILETQN
IKSPFTRKTQ HGKNLDLFTY FNSKITLVEN YIGQNLNDIY NMVMTEICKI DKSLLETKLT
LAKLNPNEFV TSLMKRNGYT AVVAGEVLHI LECKPVYVTP RATECFQEIP VHYNNISMYL
APVTRVLQLR GTEIDCTPLL PAKFMFGNRW YTTDGRFRET TAPNKISSDI VTNWSYTSLP
NLMQSGVYDS DSLQKMRNLI YEQDGKRVAS SVVYQVLTGR HPNLQGFKFE ALISERIIDN
VVSKYWKRLI SWSNWLGNLT STGIGLYLIL RAIKFVIDTL VHGKILYDIY GFSWKLIASF
WDSITNLLSH 
>Anakin_AAlC636_MNAF02000199.1_1345010_1345264
-------TRE KLKSEIIALI AGFESKGLIA YDCANPEVNM TSYSLLDVES CVPHMNNLSS
SQVSIQVLQR NVRTTTRVFQ CKVIIKRSIK HCGAFSHVSE YQYGYSYIVK EFNSEECRKV
HALGTVALTH DRLIHELKLN TTTHGETLII GSLSGSKCYG GTYSTPFYTW TNALVFYEYE
ISLFDYIAHV DIENDQISLR NGLYCPYSLG RCLDSEEGYL TWDLNLNKSC EDTEFEVIYE
GLVNKTMNSE PAVHLSTAVI YSTISESQIF SIKTRKLTRI CGYSGFTTDH PRILIIENSD
FKSPFSKKVE SGKNLDLFTY FNSKITIVEH YIGQNLNDIY NMVMTEMCKL DRTIMETKLT
LARLNPNEFV SSIMKGNGYT AVVAGEVLHV LECKPVYVTP KASECYQELP VNYNNVTMYL
APVTRILQTR GTEIDCTPLL PAKFKFGSRW YTTDGRLRES TSPNKLSTNI VTSWNYTPLP
NLMESGVYDS DNLVKMRNMI YEQGEKRAAS AVVYKIMAGQ HPNRQGFQFE AMISEKVLDN
VFSKYWKKLI SWTTWLGNLT STAIGLYLIV RIIKFFVDTL IHGRILYDIY GFSWKLIASC
WDSLTSLLSH 
>Anakin_AAlC636_MNAF02000232.1_5948427_5949107
-------IRD KLKTRIICAI LGLETSGLIG YDCASPEVNM TSYSLTDVSS CLPAIKNLSI
TEVPIQVLQR STKSSVMVYQ CKVILKRSIR YCGMHSHISD YEHSYSYIVK EFTSEECKTT
HLLGALALTH DKRIGELKRN STTRGETLII GSIRSSSCSG GTYRTPEYTW TNALVYYEYE
ISLYNYEAMI DTENDQIILR HGVVCPYSHG KCLDSEDGYS TWDISLNQRC EDTEFEVIFE
GSVNKTINID TQRKDNPA-V YTSISDSHLF SIRTKGTSKI CGYQGYKTDH PRIFILESVG
FSTPFHKKPT NARNHDIFTY FNSKITLVEN YIGQKLDDVY NSVMVEMCKI DKALMETKLT
LARLNPTEFV NTIMKRSGFT AVVAGEVLHV LECKPVYVKP IESECYQEIP VKFGNQTMFL
APVTRTLQLR GTEIDCTPLL PAKFQIGGRW YTTDGRMRET VAPHKLTSDI ITKWTYTPLP
NLMESGVYDS ESLQKMKTMI YDQGDRRIAS NVVHRLLAGQ TPNRQGFYFD ALVSEKIIDN
VVNKYWSKLI SWSTWIGNVT STAIGLYMIG RFFKFIIDTL MHGRILYEIY GFGWQLLASF
WDSLTTFLTH 
>Anakin_AAlC636_MNAF02000291.1_1182936_1181191
---------- ---------- ---------- ---------M TSYSLLDVES CVPHMNNLSS
SQVSIQVLQR NVRTTTRVFQ CKVIIKRSIK HCGAFSHVSE YQYGYSYIVK EFNSEECRKV
HALGTVALTH DRLIHELKLN TTTHGETLII GSLSGSKCYG GTYSTPFYTW TNALVFYEYE
ISLFDYIAHV DIENDQIALR NGLYCPYSLG RCLDSEEGYL TWDLNLNKSC EDTEFEVIYE
GLVNKTMNSE PAVHLSTAVI YSTISESQIF SIKTRKLTRI CGYSGFTTDH PRILIIENSD
FKSPFSKKVE SGKNLDLFTY FNSKITIVEH YIGQNLNDIY NMVMTEMCKL DRTIMETKLT
LARLNPNEFV SSIMKGNGYT AVVAGEVLHV LECKPVYVTP KASECYQELP VNYNNIIMYL
APVTRILQTR GTEIDCTPLL PAKFKFGSRW YTTDGRLRES TSPNKLSTNI VTSWNYTPLP
NLMESGVYDS DNLVKMRNMI YEQGEKRAAS AVVYKIMAGQ HPNRQGFQFE AMISEKVLDN
VFSKYWKKLI SWTTWLGNLT STAIGLYLIV RIIKFFVDTL IHGRILYDIY GFSWKLIASC
WDSLTSLLSH 
>Anakin_AAlC636_MNAF02000306.1_4362453_4363154
DIDKVKQIRD KLKTRIICAI LGLETSGLIG YDCASPEVNM TSYSLTDVSS CLPAIKNLSI
TEVPIQVLQR STKSSVMVYQ CKVILKRSIR YCGMHSHISD YEHSYSYIVK EFTSEECKTT
HLLGALALTH DKRIGELKRN STTRGETLII GSIRSSSCSG GTYRTPEYTW TNALVYYEYE
ISLYNYEAMI DTENDQIILR HGVVCPYSHG KCLDSEDGYS TWDISLNQRC EDTEFEVIFE
GSVNKTINID TQRKDNPA-V YTSISDSHLF SIRTKGTSKI YGYQGYKTDH PRIFILESVG
FSTPFHKKPT NARNHDIFTY FNSKITLVEN YIGQKLDDVY NSVMVEMCKI DKALMETKLT
LARLNPTEFV NTIMKRSGFT AVVAGEVLHV LECKPVYVKP IESECYQEIP VKFGNQTMFL
APVTRTLQLR GTEIDCTPLL PAKFQIGGRW YTTDGRMRET VAPHKLTSDI ITKWTYTPLP
NLMESGVYDS ESLQKMKTMI YDQGDRRIAS NVVHRLLAGQ TPNRQGFYFD ALVSEKIIDN
VVNKYWSKLI SWSTWIGNVT STAIGLYMIG RFFKFIIDTL MHGRILYEIY GFGWQLLASF
WDSLTTFLTH 
>Anakin_AAlC636_MNAF02000322.1_4773632_4774361
DMDNKHETRE KLKSEIIALI AGFESKGLIA YDCANPEVNM TSYSLLDVES CVPHMNNLSS
SQVSIQVLQR NVRTTTRVFQ CKIIIKRSIK HCGAFSHVSE YQYGYSYIVK EFNSEECRKV
HALGTVALTH DRLIHELKLN TTTHGETLII GSLSGSKCYG GTYSTPFYTW TNALVFYEYE
ISLFDYIAHV DIENDQISLR NGLYCPYSLG RCLDSEEGYL TWDLNLNKSC EDTEFEVIYE
GLVNKTMNSE PAVHLSTAVI YSTISESQIF SIKTRKLTRI CGYSGFTTDH PRILIIENSD
FKSPFSKKVE SGKNLDLFTY FNSKITIVEH YIGQNLNDIY NMVMTEMCKL DRTIMETKLT
LARLNPNEFV SSIMKGNGYT AVVAGEVLHV LECKPVYVTP KASECYQELP VIYNNITMYL
APVTRILQTR GTEIDCTPLL PAKFKFGSRW YTTDGRLRES TSPNKLSTNI VTSWNYTPLP
NLMESGVYDS DNLVKMRNMI YEQGEKRAAS AVVYKIMAGQ HPNRQGFQFE AMISEKVLDN
VFSKYWKKLI SWTTWLGNLT STAIGLYLIV RIIKFFVDTL IHGRILYDIY GFSWKLIASC
WDSLTSLLSH 
>Anakin_AAlC636_MNAF02000359.1_208666_209371
DIDKVKQIRD KLKTRIICAI LGLETSGLIG YDCASPEVNM TSYSLTDVSS CLPAIKNLSI
TEVPIQVLQR STKSSVMVYQ CKVILKRSIR YCGMHSHISD YEHSYSYIVK EFTSEECKTT
HLLGALALTH DKRIGELKRN STTRGETLII GSIRSSSCSG GTYRTPEYTW TNALVYYEYE
ISLYNYEAMI DTENDQIILR HGVVCPYSHG KCLDSEDGYS TWDISLNQRC EDTEFEVIFE
GSVNKTINID TQRKDNPA-V YTSISDSHLF SIRTKGTSKI CGYQGYKTDH PRIFILESVG
FSTPFHKKPT NARNHDIFTY FNSKITLVEN YIGQKLDDVY NSVMVEMCKI DKALMETKLT
LARLNPTEFV NTIMKRSGFT AVVAGEVLHV LECKPVYVKP IESECYQEIP VKFGNQTMFL
APVTRTLQLR GTEIDCTPLL PAKFQIGGRW YTTDGRIRET VAPHKLTSDI ITKWTYTPLP
NLMESGVYDS ESLQKMKTMI YDQGDRRIAS NVVHRLLAGQ TPNRQGFYYD ALVSEKIIDN
VVNKYWSKLI SWSTWIGNVT STAIGLYMIG RFFKFIIDTL MHGRILYEIY GFGWQLLASF
WDSLTTFLTH 
>Anakin_AAlC636_MNAF02000378.1_231992_231395
NVDKVKEIAA EIKTRVACAI FGFEGSGLIA YDCGNPEVNL TSYSLLDVAS CIPPLNNLTT
NEVHIQVLQR NAKSDIRAFQ CKVIIKRTIK HCGMHSHTSE YERSYEYIVK EFTSDECRYS
QQLGIVKLTY DIQLRELKRN ATTRGETLIV GSVWGSNCKG GTYRTPIYTW VDALVYYEYE
VTLHDYVATV DYENDAIHLR HGLTCVYSHR RCLDSEDGYI TWDMASNNKC EETEYEVIYE
GTVNKTMNEN KNKQIEKAVV YSTVSNTHLF SIRAKEQTKI CGHIGFTTDH PRILIVEVIG
FNSPFRRKAA TGKKFDLFTY FNSKITLVEN YIGQSMTELY NTVMTEMCKV DKTLMETKLT
LARLNPTEFV TSIIKRSGYT AVVAGEVLHI LECKPVYVTP RSDDCYQEIP VNYNNQTMFT
TM-------- ---------- ---------- ---------- ---------- ----------
---------- ---------- ---------- ---------- ---------- ----------
---------- ---------- ---------- ---------- ---------- ----------
---------- 
>Anakin_AAlC636_MNAF02000381.1_785380_783272
---------- ---------- ---------- ---------- ---------- ----------
---------- ---------- ---------- ---------- ---------- ----------
---------- ---------- ---------- ----MEKCY- ---------- ----------
-----FRAHV DIENDQISLR NGLYCPYSLG RCLDSEEGYL TWDLNLNKSC EDTEFEVIYE
GLVNKTMNSE PAVHLSTAVI YSTISESQIF SIKTRKLTRI CGYSGFTTDH PRILIIENSD
FKSPFSKKVE SGKNLDLFTY FNSKITIVEH YIGQNLNDIY NMVMTEMCKL DRTIMETKLT
LARLNPNEFV SSIMKGNGYT AVVAGEVLHV LECKPVYVTL KASECYQELP VNYNNITMYL
APVTRILQTR GTEIDCTPLL PAKFKFGSRW YTTDGRLRES TSPNKLSTNI VTSWNYTPLP
NLMESGVYDS DNLVKMRNMI YEQGEKRAAS AVVYKIMAGQ HPNRQGFQFE AMISEKVLDN
VFSKYWKKLI SWTTWLGNLT STAIGLYLIV RIIKFFVDTL IHGRILYDIY GFSWKLIASC
WDSLTSLLSH 
>Anakin_AAlC636_MNAF02000476.1_590196_591338
DMDNKHETRE KLKSEIIALI AGFDSKGLIA YDCANPEVNM TSYSLLDVEP CVPQMNNLSS
SQVSIQVLQR NVRTTTRVFQ CKVIIKRSIK HCGAFSHVSE YQYGYSYIVK EFNSEECRKV
HALGTVALTH DRLIHELKLN TTTHGETLII GSLSGSKCYG GTYSTPFYTW TNALVFYEYE
ISLFDYIAHV DIENDQISLR NGLYCPYSLG RCLDSEEGYL TWDLNLNKSC EDTEFEVVYE
GLVNKTMNSE PAVHLSTAVI YSTISESQIF SIKTRKLTRI CGYSGSTTDH PRILIIENSD
FKSPFSKKVE SGKNLDLFTY FNSKITIVEH YIGQNLNDIY NMVMTEMCKL DRTIMETKLT
LARLNPNEFV SSIMKGNGYT AVVAGEVLHV LECKPVYVTP KASECYQELP VNYNNITMYL
APVTRILQTR GTEIDCTPLL PAKFKFGSRW YTTDGRLRES TSPNKLSTNI VTSWNYTPLP
NLMESGVYDS DNLVKMRNMI YEQGEKRAAS AVVYKIMAGQ HPNRQGFQFE AMISEKLLDN
VFSKYWKKLI SWTTWLGNLT STAIGLYLIV RIIKFFVDTL IHGRILYDIY GFSWKLIASC
WDSLTSLLSH 
>Anakin_AAlC636_MNAF02000486.1_2821148_2822661
DVDKVKEMRD RWPKRIIGTV FGSEPSGLIA YDCANPDINM TSYSLLDVDS CIPNVKNLTT
VEVPIQVLQR SAKSSAMVYQ CKVIIKRIVK HCGIHSHTSD YERRYAYIVK EFTPEECKRI
HLLGTLPLTF NVGLNELKRN HTTRGETLVV GSVWSSHCSG GTYKTPEYTW LDALVYFEYE
VSLYNYIATV DHENDQILLR HGLVCPYSHG KCLDSEDGYS TWEVSLSQRC EDTEFEVIYE
GNVNKTTDED ADKSKNQA-V YTAISDSHLF SIRTKQATQI CGYKGHATDH PRIFILESSS
FKSPFSRRPE NVRNHDLFTY FNSKITLVEN YIGKRLDDVY RTVMTEMCKL DKALLETKLT
LARINPMEFV TSIMRRTGFS AVVAGEVLHV LQCKPVYVQP FASECYQELP VKYGNNTMFL
TPVTRTLQMR GTEIECTPLL PAKFKFGGRW YTFDGKIREA IPPHKLATEI VTKWRYTPLP
NLMESGIYDK ESIQKMRTMI YDQGDRRIAS NVVHKMLTGQ NPNRQGFHFD ALVSEKLIDN
MVQKYWDKLL SISTWLGNVT STMIGLYLIG RGIKFLIDTI MHGRILYDIY GFGWQLMASF
WDSMTSFLSH 
>Anakin_AAlC636_MNAF02000558.1_657271_656906
---------- ------FTLI FGFETRGLIA FDCANPEVNM TSYSLLDVAS CIPQKSNLSS
TEITIQVLQR NVKSLTKVLQ CKVIIRRSIR HCGAFSHTSD YQYGYSYIFK EFNSEECTKV
HALGIVSLTH DRQINELKLN STIRGETLIV GSVTGNSCNG GTYSTPFYTW TGALVYYEYE
IALYDYIANI DLENDQIYLK NGLMCSYSIG TCLDSEEGYL TWNVDLNQSC ETTEFEVIYE
GLVNKTTSLE GNIKQTHSVV YSTISEKQVF SIKTREDTRI CGYNGFTTDH PRILIIETES
IRSPFTRKAN SGKNLDLFTY FNSKITLVES YIGQSLNDIY NMVMAEMCKL DKVLLETKLT
LARLNPNEFV SSIMKRNGYT AVVAGEVLHV LECKPVYITP RFTECYQEIP VFYNNVSMFL
APVTRVLQTL GTEIECTPLL PAKFKFGSRW YTTDGRLRET TAPSKLSTDI VTSWSYTPLP
NLMESGVYDS NSLVKMRNMI YEQGERRVAS SVVYKILAGQ NPNTQGFRFD ALLSEKIIDG
AIHKYWNKVL SWSTWLGNTT STFIGIYLFA RGLKFIVDTI IHSQILYDIY GFSWKLIASF
WDSLTNFLSH 
>Anakin_AAlC636_MNAF02000719.1_164828_163017
DHEEMCNLRS N-----FTLI FGFETRGLIA FDCANPEVNM TSYSLLDVAS CIPQKSNLSS
TEITIQVLQR NVKSLIKVLQ CKVIIRRSIR HCGAFSHTSD YQYGYSYIVK EFNSEECTKV
HALGIVSLTH DRQINELKLN STTRGETLIV GSVTGNSCNG GTYSTPFYTW TGALVYYEYE
IALYDYIANI DLENDQIYLK NGLMCSYSIG TCLDSEEGYL TWNVDLNQSC ETTEFEVIYE
GLVNKTTSLE GNIKQTHSVV YSTISEKQVF SIKTREDTRI CGYNGFTTDH PRILIIETES
IRSPFTRKAN SGKNLDLFTY FNSKITLVES YIGQSLNDIY NMVMAEMCKL DKVLLETKLT
LARLNPNEFV SSIMKRNGYT AVVAGEVLHV LECKPVYITP RFTECYQEIP VFYNNVSMFL
APVTRVLQTL GTEIECTPLL PAKFKFGSRW YTTDGRLRET TAPSKLSTDI VTSWSYTPLP
NLMESGVYDS NSLVKMRNMI YEQGERRVAS SVVYKILAGQ NPNTQGFRFD ALLSEKIIDG
AIHKYWNKVL SWSTWLGNTT STFIGIYLFA RGLKFIVDTI IHSQILYDIY GFSWKLIASF
WDSLTNFLSH 
>Anakin_AAlC636_MNAF02000931.1_1285494_1287603
---------- ---------- ---------- ---------- ---------- ----------
---------- ---------- ---------- ---------- ---------- ----------
---------- ---------- ---------- ---------- ---------- ----------
---------- ---------- ---------- ---------- ---------- ----------
------MNSE PAIHLSTAVI YSTISESQIF SIKTRKLTRI CGYSGFTTDH PRILIIENSD
FKSPFSKKVE SGKNLDLFTY FNSKITIVEH YIGQNLNDIY NMVMTEMCKL DRTIMETKLT
LARLNPNEFV SSIMKGNGYT AVVAGEVLHV LECKPVYVTP KASECYQELP VNYNNITMYL
APVTRILQTR GTEIDCTPLL PAKFKFGSRW YTTDGRLRES TSPNKLSTNI VTSWNYTPLP
NLMESGVYDS DNLVKMRNMI YEQGEKRAAS AVVYKIMAGQ HPNRQGFQFE AMISEKVLDN
VFSKYWKKLI SWTTWLGNLT STAIGLYLIV RIIKFFVDTL IHGRILYDIY GFSWKLIASC
WDSLTSLLSH 
>Anakin_AAlC636_MNAF02000973.1_6417166_6416080
DMDNKHETRE KLKSEIIALI AGFESKGLIA YDCANPEVNM TSYSLLDVES CVPHMNNLSS
SQVSIQVLQR NVRTTTRVFQ CKLIIKRSIK HCGAFSHVSE YQYGYSYIVK EFNSEECRKV
HALGTVALTH DRLIHELNLN TTTHGETLII GSLSGSKCYG GTYSTPFYTW TNALVFYEYE
ISLFDYIAHV DIENDQISLR NGLYCPYSLG RCLDSEEGYL T--------- ----------
---------- ---------- ---------- ---------- ---------- ----------
---------- ---------- ---------- ---------- ---------- ----------
---------- ---------- ---------- ---------- ---------- ----------
---------- ---------- ---------- ---------- ---------- ----------
---------- ---------- ---------- ---------- ---------- ----------
---------- ---------- ---------- ---------- ---------- ----------
---------- 
>Anakin_AAlC636_MNAF02000981.1_1003004_1003958
---------- ---------- -------MIS NVSEESTVKL PSSFL----- ----------
-RLHIQVLQR NAKSDIRAFQ CKVIIKRTIK HCGMHSHTSE YERSYEYIVK EFTSDECRYS
QQLGIVKLTY DIQLRELKRN ATTRGETLIV GSVWGSNCKG GTYRTPIYIW VDALVYYEYA
VTLHDYVATV DYENDAIHLR NGLTCVYSHG RCLDSEDGYN TWDMASNNKC EETVYEVIYE
GTVNKTMNEN KNKQIEKAVV YCTVSNTHLF SIRAKEQTKI CGHIGFTTDH PLILIVEVIG
FNSPFRRKAA TGKKNRFVYL FQLEDNLS-- ---------- ---------- ----------
---------- ---------- ---------- ---------- ---------- ----------
---------- ---------- ---------- ---------- ---------- ----------
---------- ---------- ---------- ---------- ---------- ----------
---------- ---------- ---------- ---------- ---------- ----------
---------- 
>Anakin_AAlC636_MNAF02000990.1_281271_279164
DMDNKHETRE KFKSEIIALI AGFESKGLIA YDCANPEVNM TSCSLLDVES CVPHMNNLSS
SQVSIQVLQR NVRTTTRVFQ CKVIIKRSIK HCGAFSHVSE YQYGYSYIVK EFNSEECRKV
HALGTVALTH DRLIHELKLN TTTHGETLII GSLSGSKCYG GTYSTPFYTW TNALVFYEYE
ISLFDYIAHV DIENDQISLR NGLYCPYSLG RCLDSEEGYL TWDLNLNKSC EDTEFEVIYE
GLVNKTMNSE PAVHLSTAVI YSTISESQIF SIKTRKLTRI CGYSGFTTDH PRILIIENSN
FKSPFSKKVE SGKNLDLFTY FNSKITIVEH YIGQNLNDIY NMVMTEMCKL DRTIMETKLT
LARLNPNEFV SSIMKGNGYT AVVAGEVLHV LECKPVYVTP KASECYQELP VNYNNITMYL
APVTRILQTR GTEIDCTPLL PAKFKFGSRW YTTDGRLRES TSPNKLSTNI VTSWNYTPLP
NLMESGVYDS DNLVKMRNMI ---------- ---------- ---------- ----------
---------- ---------- ---------- ---------- ---------- ----------
---------- 
>Anakin_AAlC636_MNAF02001000.1_2290195_2291985
DHEKVLEIRD QLKRRVFSLV FGFDTKGLIA YDCTNPEVNM TSYSLLEVES CVPKVTNLTS
ESISIQVLQR NVRSLSRVFQ CKVILKRSIR HCGMHSHTSD YQHGFAYIVK EFNSEECRKV
HGVGSLILTH DRVISELKLN DTTHGETLIV GNLSGSSCSG GTYSTPFYTW TEALVFYEYE
ISLHDYVATV DIENDQIMLR NGLSCIYSHG KCLDSKEGYL TWDVDLNKSC EDTEFEIIYD
GTVNKTTNTD TSNIRPQSVI YSTISDSQIF SIKTKEPTRL CGYNGYTTDH PRILILETQN
IKSPFTRKTQ HGKNLDLFTY FNSKITLVEN YIGQNLNDIY NMVMTEICKI DKSLLETKLT
LAKLNPNEFV TSLMKRNGYT AVVAGEVLHI LECKPVYVTP RATECFQEIP VHYNNISMYL
APVTRVLQLR GTEIDCTPLL PAKFMFGNRW YTTDGRFRET TAPNKISSDI VTNWSYTSLP
NLMQSGVYDS DSLQKMRNLI YEQDGKRVAS SVVYQVLTGR HPNLQGFKFE ALISERIIDN
VVSKYWKRLI SWSNWLGNLT STGIGLYLIL RAIKFVIDTL VHGKILYDIY GFSWKLIASF
WDSITNLLSH 
>Anakin_AAlC636_MNAF02001050.1_1037338_1036638
DIDKVKQIRD KLKTRIICAI LGLETSGLIG YDCASPEVNM TSYSLTDVSS CLPAIKNLSI
TEVPIQVLQR STKSSVMVYQ CKVILKRSIR YCGMHSHISD YEHSYSYIVK EFTSEECKTT
HLLGALALTH DKRIGELKRN STTRGETLII GSIRSSSCSG GTYRTPEYTW TNALVYYEYE
ISLYNYEAMI DTENDQIILR HGVVCPYSHG KCLDSEDGYS TWDISLNQRC EDTEFEVIFE
GSVNKTINID TQRKDNPA-V YTSISDSHLF SIRTKGTSKI CGYQGYKTDH PRIFILESVG
FSTPFHKKPT NARNHDIFTY FNSKITLVEN YIGQKLDDVY NSVMVEMCKI DKALMETKLT
LARLNPTEFV NTIMKRSGFT AVVAGEVLHV LECKPVYVKP IESECYQEIP VKFGNQTMFL
APVTRTLQLR GTEIDCTPLL PAKFQIGGRW YTTDGRMRET VAPHKLTSDI ITKWTYTPLP
NLMESGVYDS ESLQKMKTMI YDQGDRRIAS NVVHRLLAGQ TPNRQGFYFD ALVSEKIIDN
VVNKYWSKLI SWSTWIGNVT STAIGLYMIG RFFKFIIDTL MHGRILYEIY GFGWQLLASF
WDSLTTFLTH 
>Anakin_AAlC636_MNAF02001050.1_914860_913565
DMDNKHETRE KLKSEIIALI AGFESKGLIA YDCANPEVNM TSYSLLDVES CVPHMNNLSS
SQVSIQVLQR NVRTTTRVFQ CKVIIKRSIK HCGAFSHVSE YQYGYSYIVK EFNSEECRKV
HALGTVALTH DRLIHELKLN TTTHGETLII GSLSGSKCYG GTYSTPFYTW TNALVFYEYE
ISVFDYIAHV DIENDQISLR NGLYCPYSLG RCLDSEEGYL TWDLNLNKSC EDTEFEVIYE
GLVNKTMNSE PAVHLSTAVI YSTISESQIF SIKTRKLTRI CGYSGFTTDH PRILIIENSD
FKSPFSKKVE SGKNLDLFTY FNSKITIVEH YIGQNLNDIY NMVMTEMCKL DRTIMETKLT
LARLNPNEFV SSIMKGNGYT AVVAGEVLHV LECKPVYVTP KASECYQELP VKYNNITMYL
APVTRILQTR GTEIDCTPLL PVKFKFGSRW YTTDGRLRES TSPNKLSTNI VTSWNYTPLP
NLMESGVYDS DNLVKMRNMI YEQGEKRAAS AVVYKIMAGQ HPNRQGFQFE AMISEKVLDN
VFSKYWKKLI SWTTWLGNLT STAIGLYLIV RIIKFFVDTL IHGRILYDIY GFSWKLIASC
WDSLTSLLSH 
>Anakin_AAlC636_MNAF02001051.1_4397527_4398232
DIDKVKQIRD KLKTRIICAI LGLETSGLIG YDCASPEVNM TSYSLTDVSS CLPAIKNLSI
TEVPIQVLQR STKSSVMVYQ CKVILKRSIR YCGMHSHISD YEHSYSYIVK EFTFEECKTT
HLLGALALTH DKRIGELKRN STTRGETLII GSIRSSSCSG GTYRTPEYTW TNALVYYEYE
ISLYNYEAMI DTENDQIILR HGVVCPYSHG KCLDSEDGYS TWDISLNQRC EDTEFEVIFE
GSVNKTINID TQRKDNPA-V YTSISDSHLF SIRTKGTSKI CGYQGYKTDH PRIFILESVG
FSTPFHKKPT NARNHDIFTY FNSKITLVEN YIGQKLDDVY NSVMVEMCKI DKALMETKLT
LARLNPTEFV NTIMKRSGFT AVVAGEVLHV LECKPVYVKP IESECYQEIP VKFGNQTMFL
APVTRTLQLR GTEIDCTPLL PAKFQIGGRW YTTDGRMRET VAPHKLTSDI ITKWTYTPLP
NLMESGVYDS ESLQKMKTMI YDQGDRRIAS NVVHRLLAGQ TPNRQGFYFD ALVSEKIIDN
VVNKYWSKLI SWSTWIGNVT STAIGLYMIG RFFKFIIDTL MHGRILYEIY GFGWQLLASF
WDSLTTFLTH 
>Anakin_AAlC636_MNAF02001051.1_4447233_4446534
DIDKVKQIRD KLKTRIICAI LGLETSGLIG YDCASPEVNM TSYSLTDVSS CLPAIKNLSI
TEVPIQVLQR STKSSVMVYQ CKVILKRSIR YCGMHSHISD YEHSYSYIVK EFTSEECKTT
HLLGALALTH DKRIGELKRN STTRGETLII GSIRSSSCSG GTYRTPEYTW TNALVYYEYE
ISLYNYEAMI DTENDQIILR HGVVCPYSHG KCLDSEDGYS TWDISLKQRC EDTEFEVIFE
GSVNKTINID TQRKDNPA-V YTSISDSHLF SIRTKGTSKI CGYQGYKTDH PRIFILESVG
FSTPFHKKPT NARNHDIFTY FNSKITLVEN YIGQKLDDVY NSVMVEMCKI DKALMETKLT
LARLNPTEFV NTIMKRSGFT AVVAGEVLHV LECKPVYVKP IESECYQEIP VKFGNQTMFL
APVTRTLQLR GTEIDCTPLL PAKFHIGGRW YTTDGRMRET VAPHKLTSDI ITKWTYTPLP
NLMESGVYDS ESLQKMKTMI YDQGDRRIAS NVVHRLLAGQ TPNRQGFYFD ALVSEKIIDN
VVNKYWSKLI SWSTWIGNVT STAIGLYMIG RFFKFIIDTL MHGRILYEIY GFGWQLLASF
WDSLTTFLTH 
>Anakin_AAlC636_MNAF02001059.1_6833209_6834665
---------- ---------- ---------- ---------- ---------- ----------
---------- ---------- ---------- ---------- ---------- ----------
---------- ---------- ---------- ---------- ---------- ----------
---------- ---------- ---------- ---------- ---------- ----------
---------- ---------- ---------- ---------- ---------- ----------
---------- ---------- ---------- ---------- ---------- ----------
---------- ---------- ---------- ---------- ---------- ----------
---------- ---------- ---------- ---------- ---------- ----------
--MRSGVYDT ESLERMKHMI YEQGDKKIAS SVLHKAISRQ HPNLQGFTFD ALISERIIDN
AFNKYWSKFI SWSTWLGNVT STALG---IN KLIKFAVDTL IHGRILYDIY GFGWLLLASF
WDSLTKLLSH 
>Anakin_AAlC636_MNAF02001064.1_2981440_2981186
YMDNKHETRE KLKSEIIALI AGFESKGLIA YDCANPEVNM TSYSLLDVES CVPHMNNLSS
SQVSIQVLQR NVRTTTRVFQ CKVIIKRSIK HCGAFSHVSE YQYGYSYIVK EFNSEECRKV
HALGTVALTH DRLIHELKLN TTTHGETLII GSLSGSKCYG GTYSTPFYTW TNALVFYEYE
ISLFDYIAHV DIENDQISLR NGLYCPYSLG RCLDSEEGYL TWDLNLNKSC EDTEFEVIYE
GLVNKTMNSE PAVHLSTAVI YSTISESQIF SIKTRKLTRI CGYSGFTTDH PRILIIENSD
FKSPFSKKVE SGKNLDLFTY FNSKITIVEH YIGQNLNDIY NMVMTEMCKL DRTIMETKLT
LARLNPNEFV SSIMKGNGYT AVVAGEVLHV LECKPVYVTP KASECYQELP VNYNNITMYL
APVTRILQTR GTEIDCTPLL PAKFKFGSRW YTTDGRLRES TSPNKLSTNI VTSWNYTPLP
NLMESGVYDS DNLVKMRNMI YEQGEKRAAS AVVYKIMAGQ HPNRQGFQFE AMISEKVLDN
VFSKYWKKLI SWTTWLGNLT STAIGLYLIV RIIKFFVDTL IHGRILYDIY GFSWKLIASC
WDSLTSLLSH 
>Anakin_AAlC636_MNAF02001079.1_886555_884894
DIDKVKEMRD TWTTKIIGTV FSSEPTGLIA YDCANPDINM TSYSLLDVNS CVPNAKNLST
EELPIQVLQR SAKSATMVYQ CKVIIKRIIK HCGMHSHTSD YERRYAYIVK EFTPDECRRI
HLMGTLPLTF SAGLSELKRN HTTRGETLVV GSVWDSSCKG GVYKTPEYTW INALVYFEYE
VALYNYMATV DHENDQVMLR HGLVCPYSHG KCLDSEDGYT TWDVSLSQRC EDTEFEVIYE
GRVNKTRNMD ATDKHKQA-V YTAVSDSHLF SIRTKDKTQI CGYDGYTSDH PRIFILESAA
FKSPFKRRTI SAHNHDIFTY FNSKITMVEN YIGQKLDEVY KTVMTEMCKL DKTLLETKLT
LARINPTEFV TSIMRRTGFS AVVAGEVLHV LQCKPVYVQP FASECYQELP VKYGNTTMFL
TPVTRTLQLR GTEIECTPLL PAKFNFGGRW YTFDGKIREA IPPMKLATEI VTKWHYTPLP
NLMESGIYDH DSIQKMRTMI YDQQDRRIAS NIVHKVLTGQ NPSRQGFHFE ALMSEKFIDD
MISKYWKKLI TFSTWLGNLT STIIGLYMVG RGIKFIVDTI MHGRILYDIY GCSWKLLASI
WDSLTSFLSH 
>Anakin_AAlC636_MNAF02001080.1_1951942_1951577
---------- ------FTLI FGFETRGLIA FDCANPEVNM TSYSLLDVAS CIPQKSNLSS
TEITIQVLQR NVKSLTKVLQ CKVIIRRSIR HCGAFSHTSD YQYGYSYIVK EFNSEECTKV
HALGIVSLTH DRQINELKLN STTRGETLIV GSVTGNSCNG GTYSTPFYTW TGALVYYEYE
IALYDYIANI DLENDQIYLK NGLMCSYSIG TCLDSEEGYL TWNVDLNQSC ETTEFEVIYE
GLVNKTTSLE GNIKQTHSVV YSTISEKQVF SIKTREDTRI CGYNGFTTDH PRILIIETES
IRSPFTRKAN SGKNLDLFTY FNSKITLVES YIGQSLNDIY NMVMAEMCKL DKVLLETKLT
LARLNPNEFV SSIMKRNGYT AVVAGEVLHV LECKPVYITP RFTECYQEIP VFYNNVSMFL
APVTRVLQTL GTEIECTPLL PAKFKFGSRW YTTDGRLRET TAPSKLSTDI VTSWSYTPLP
NLMESGVYDS NSLVKMRNMI YEQGERRVAS SVVYKILAGQ NPNTQGFRFD ALLSEKIIDG
AIHKYWNKVL SWSTWLGNTT STFIGIYLFA RGLKFIVDTI IHSQILYDIY GFSWKLIASF
WDSLTNFLSH 
>Anakin_AAlC636_MNAF02001097.1_6605379_6605813
---------- ------ACAI FGFEGSGLIA YDCGNPEVNL TSYSLLDVAS CIPPLNNLTT
NEVHIQVLQR NAKSDIRAFQ CKVIIKRTIK HCGMHSHTSE YERSYEYIVK EFTSDECRYS
QQLGIVKLTY DIQLRQLKRN ATTRGETLIV GSVWGSNCKG GTYRTPIYTW VDALVYYEYE
VTLHDYVATV DYENDAIHLR NGLTCIF--- ---------- TWKIL----- --TLKMDILL
GTWHQTINVK KRS------- ---------- ---------- ---------- ----------
---------- ---------- ---------- ---------- ---------- ----------
---------- ---------- ---------- ---------- ---------- ----------
---------- ---------- ---------- ---------- ---------- ----------
---------- ---------- ---------- ---------- ---------- ----------
---------- ---------- ---------- ---------- ---------- ----------
---------- 
>Anakin_AAlC636_MNAF02001125.1_2037571_2036868
DIDKVKQIRD KLKTRIICAI LGLETSGLIG YDCASPEVNM TSYSLTDVSS CLPAIKNLSI
TEVPIQVLQR STKSSVMVYQ CKVILKRSIR YCGMHSHISD YEHSYSYIVK EFTSEECKTT
HLLGALALTH DKRIGELKRN STTRGETLII GSIRSSSYSG GTYRTPEYTW TNALVYYEYE
ISLYNYEAMI DTENDQIILR HGVVCPYSHG KCLDSEDGYS TWDISLNQRC EDTEFEVIFE
GSVNKTINID TQRKDNPA-V YTSISDSHLF SIRTKGTSKI CGYQGYKTDH PRIFILESVG
FSTPFHKKPT NARNHDIFTY FNSKITLVEN YIGQKLDDVY NSVMVEMCKI DKALMETKLT
LARLNPTEFV NTIMKRSGFT AVVAGEVLHV LECKPVYVKP IESECYQEIP VKFGNQTMFL
APVTRTLQLR GTEIDCTPLL PAKFQIGGRW YTTDGRMRET VAPHKLTSDI ITKWTYTPLP
NLMESGVYDS ESLQKMKTMI YDQGDRRIAS NVVHRLLAGQ TPNRQGFYFD ALVSEKIIDN
VVNKYWSKLI SWSTWIGNVT STAIGLYMIG RFFKFIIDTL MHGRILYEIY GFGWQLLASF
WDSLTTFLTH 
>Anakin_AAlC636_MNAF02001126.1_1040132_1041453
DVDKVKEIAA EIKTRVACAI FGFEGSGLIA YDCGNPEVNL TSYSLLDVAS CIPPLNNLKT
NEVHIQVLQR NAKSDIRAFQ CKVIIKRTIK HCGMHSHTSE YERSYEYIVK EFTSDECRYS
QQLGIVKLTY DIQLRELKRN ATTRGETLIV GSVWGSNCKG GTYRTPIYTW VDALVYYEYE
VTLHDYVATV DYENDAIHLR HGLTCVYSHG RCLDSEDGYI TWDMASNNKC EETEYEVIYE
GTVNKTMNEN KNKQIEKAVV YSTVSNTHLF SIRAKEQTKI CGHIGFTTDH PRILIVEVIG
FNSPFRRKAA TGKNFDLFTY FNSKITLVEN YIGQSMTELY NTVMTEMCKV DKALMETKLT
LARLNPTEFV TSIIKRSGYT AVVAGEVLHI LECKPVYVTP RSDDCYQEIP VNYNNQTMFI
APVTHILQKR GTQIDCTPLL PAKFQIGGRW YTTDGRIREA ISPLKLTTDL LTTWSYTHLP
NLMQSGVYDS DSVEKMRNMI YEQGDRRVAS NVLHKILLKQ QPEFQGFRFE ALVSKKVIEN
IIEKYWNELM SWSTRLGNIT STFIGLYMIG RLIKFLIDTI MHGRILYDIY GLGWQLLASF
WDSLTNFLSH 
>Anakin_AAlC636_MNAF02001228.1_369067_368364
-------IRD KLKTRIICAI LGLETSGLIG YDCASPEVNM TSYSLTDVSS CLPAIKNLSI
TEVPIQVLQR STKSSVMVYQ CKVILKRSIR YCGMHSHISD YEHSYSYIVK EFTSEECKTT
HLLGALALTH DKRIGELKRN STTRGETLII GSIRSSSCSG GTYRTPEYTW TNALVYYEYE
ISLYNYEAMI DTENDQIILR HGVVCPYSHG KCLDSEDGYS TWDISLNQRC EDTEFEVIFE
GSVNKTINID TQRKDNPA-V YTSISDSHLF SIRTKGTSKI CGYQGYKTDH PRIFILESVG
FSTPFHKKPT NARNHDIFTY FNSKITLVEN YIGQKLDDVY NSVMVEMCKI DKALMETKLT
LARLNPNEFV NTIMKRSGFT AVVAGEVLHV LECKPVYVKP IESECYQEIP VKFGNQTMFL
APVTRTLQLR GTEIDCTPLL PAKFQIGGRW YTTDGRMRET VAPHKLTSDI ITKWTYTPLP
NLMESGVYDS ESLQKMKTMI YDQGDRRIAS NVVHRLLAGQ TPNRQGFYFD ALVSEKIIDN
VVNKYWSKLI SWSTWIGNVT STAIGLYMIG RFFKFIIDTL MHGRILYEIY GFGWQLLASF
WDSLTTFLTH 
>Anakin_AAlC636_MNAF02001228.1_7248389_7249531
-------TRE KLKSEIIALI AGFESKGLIA YDCANPEVNM TSYSLLDVES CVPHMNNLSS
SQVSIQVLQR NVRTTTRVFQ CKVIIKRSIK HCGAFSHVSE YQYGYSYIVK EFNSEECRKV
HALGTVALTH DRLIHELKLN TTTHGETLII GSLSGSKCYG GTYSTPFYTW TNALVFYEYE
ISLFDYIAHV DIENDQISLR NGLYCPYSLG RCLDSEEGYL TWDLNLNKSC EDTEFEVIYE
GLVNKTMNSE PAVHLSTAVI YSTISESQIF SIKTRKLTRI CGYSGFTTDH PRILIIENSD
FKSPFSKKVE SGKKLDLFTY FNSKITIVEH YIGQNLNDIY NMVMTEMCKL DRTIMETKLT
LARLNPNEFV SSIMKGNGYT AVVAGEVLHV LECKPVYVTP KASECYQELP VNYNNITMYL
APVTRILQTR GTEIDCTPLL PAKFKFGSRW YTTDGRLRES TSPNKLSTNI VTSWNYTPLP
NLMESGVYDS DNLVKMRNMI YEQGEKRAAS AVVYKIMAGQ HPNRQGFQFE AMISEKVLDN
VFSKYWKKLI SWTTWLGNLT STAIGFYLIV RIIKFFVDTL IHGRILYDIY GFSWKLIASC
WDSLTSLLSH 
>Anakin_AAlC636_MNAF02001237.1_209961_210597
-------IRD KLKTRIICAI LGLETSGLIG YDCASPEVNM TSYSLTDVSS CLPAIKNLSI
TEVPIQVLQR STKSSVMVYQ CKVILKRSIR YCGMHSHISD YEHSYSYIVK EFTSEECKTT
HLLGALALTH DKRIGELKRN STTRGETLII GSIRSSSCSG GTYRTPEYTW TNALVYYEYE
ISLYNYEAMI DTENDQIILR HGVVCPYSHG KCLDSEDGYS TWDISLNQRC EDTEFEVIFE
GSVNKTINID TQRKDNPA-V YTSISDSHLF SIRTKGTSKI CGYQGYKTDH PRIFILESVG
FSTPFHKKPT NARNHDIFTY FNSKITLVEN YIGQKLDDVY NSVMVEMCKI DKALMETKLT
LARLNPTEFV NTIM------ ---------- ----PVYVKP IESECYQEIP VKFGNQTMFL
APVTRTLQLR GTEIDCTPLL PAKFQIGGRW YTTDGRMRET VAPHKLTSDI ITKWTYTPL-
---------- ---------- ---------- ---------- ---RQ----- ----------
---------- ---------- ---------- ---------- ---------- ----------
---------- 
>Anakin_AAlC636_MNAF02001245.1_426060_425358
-------IRD KLKTRIICAI LGLETSGLIG YDCASPEVNM TSYSLTDVSS CLPAIKNLSI
TEVPIQVLQR STKSSVMVYQ CKVILKRSIR YCGMHSHISD YEHSYSYIVK EFTSEECKTT
HLLGALALTH DKRIGELKRN STTRGETLII GSIRSSSCSG GTYRTPEYTW TNALVYYEYE
ISLYNYEAMI DTENDQIILR HGVVCPYSHG KCLDSEDGYS TWDISLNQRC EDTEFEVIFE
GSVNKTINID TQRKDNPA-V YTSISDSHLF SIRTKGTSKI CGYQGYKTDH PRIFILESVG
FSTPFHKKPT NARNHDIFTY FNSKITLVEN YIGQKLDDVY NSVMVEMCKI DKALMETKLT
LARLNPTEFV NTIMKRSGFT AVVAGEVLHV LECKPVYVKP IESECYQEIP VKFGNQTMFL
APVTRTLQLR GTEIDCTPLL PAKFQIGGRW YTTDGRMRET VAPHKLTSDI ITKWTYTPLP
NLMESGVYDS ESLQKMKTMI YDQGDRRIAS NVVHRLLAGQ TPNRQGFYFD ALVSEKIIDN
VVNKYWSKLI SWSTWIGNVT STAIGLYMIG RFFKFIIDTL MHGRILYEIY GFGWQLLASF
WDSLTTFLTH 
>Anakin_AAlC636_MNAF02001250.1_164735_165464
-------TRE KLKSEIIALI AGFESKGLIA YDCANPEVNM TSYSLLDVES CVPHMNNLSS
SQVSIQVLQR NVRTTTRVFQ CKVIIKRSIK HCGAFSHVSE YQYGYSYIVK EFNSEECRKV
HALGTVALTH DRLIHELKLN TTTHGETLII GSLSGSKCYG GTYSTPFYTW TNALVFYEYE
ISLFDYIAHV DIENDQISLR NGLYCPYSLG RCLDSEEGYL TWDLNLNKSC EDTEFEVIYE
GLVNKTMNSE PAVHLSTAVI YSTISESQIF SIKTRKLTRI CGYSGFTTDH PRILIIENSD
FKSPFSKKVE SGKNLDLFTY FNSKITIVEH YIGQNLNDIY NMVMTEMCKL DRTIMETKLT
LARLNPNEFV SSIMKGNGYT AVVAGEVLHV LECKPVYVTP KASECYQELP VNYNNITMYL
APVTRILQTR GTEIDCTPLL PAKFKFGSRW YTTDGRLRES TSPNKLSTNI VTSWNYTPLP
NLMESGVYDS DNLVKMRNMI YEQGEKRAAS AVVYKIMAGQ HPNRQGFQFE AMISEKVLDN
VFSKYWKKLI SWTTWLGNLT STAIGLYLIV RIIKFFVDTL IHGRILYDIY GFSWKLIASC
WDSLTSLLSH 
>Anakin_AAlC636_MNAF02001251.1_11860766_11861495
-------TRE KLKSEIIALI AGFDSKGLIA YDCANPEVNM TSYSLLDVEP CVPHMNNLSS
SQVSIQVLQR NVRTTTRVFQ CKVIIKRSIK HCGAFSHVSE YQYGYSYIVK EFNSEECRKV
HALGTVALTH DRLIHELKLN TTTHGETLII GSLSGSKCFG GTYSTPFYTW TNALVFYEYE
ISLFDYIAHV DIENDQISLR NGLYCPYSLG RCLDSEEGYL TWDLNLNKSC EDTEFEVIYE
GLVNKTMNSE PAIHLSTAVI YSTISESQIF SIKTRKLTRI CGYSGFTTDH PRILIIENSD
FKSPFSKKVE SGKNLDLFTY FNSKITIVEH YIGQNLNDIY NMVMTEMCKL DRTIMETKLT
LARLNPNEFV SSIMKGNGYT AVVAGEVLHV LECKPVYVTP KASECYQELP VNYNNITMYL
APVTRILQTR GTEIDCTPLL PAKFKFGSRW YTTDGRLRES TSPNKLSTNI VTSWNYTPLP
NLMESGVYDS DNLVKMRNMI YEQGEKRAAS AVVYKIMAGQ HPNRQGFQFE AMISEKVLDN
VFSKYWKKLI SWTTWLGNLT STAIGLYLIV RIIKFFVDTL IHGRILYDIY GFSWKLIASC
WDSLTSLLSH 
>Anakin_AAlC636_MNAF02001285.1_294659_293957
-------IRD KLKTRIICAI LGLETSGLIG YDCASPEVNM TSYSLTDVSS CLPAIKNLSI
TEVPIQVLQR STKSSVMVYQ CKVILKRSIR YCGMHSHISD YEHSYSYIVK EFTSEECKTT
HLLGALALTH DKRIGELKRN STTRGETLII GSIRSSSCSG GTYRTPEYTW TNALVYYEYE
ISLYNYEAMI DTENDQIILR HGVVCPYSHG KCLDSEDGYS TWDISLNQRC EDTEFEVIFE
GSVNKTINID TQRKDNPA-V YTSISDSHLF SIRTKETSKI CGYQGYKTDH PRIFILESVG
FSTPFHKKPT NARNHDIFTY FNSKITLVEN YIGQKLDDVY NSVMVEMCKI DKALMETKLT
LARLNPTEFV NTIMKRSGFT AVVAGEVLHV LECKPVYVKP IEPECYQEIP VKFGNQTMFL
APVTRTLQLR GTEIDCTPLL PAKFQIGGRW YTTDGRMRET VAPHKLTSDI ITKWTYTPLP
NLMESGVYDS ESLQKMKTMI YDQGDRRIAS NVVHRLLAGQ TPNRQGFYFD ALVSEKIIDN
VVNKYWSKLI SWSTWIGNVT STAIGLYMIG RFFKFIIDTL MHGRILYEIY GFGWQLLASF
WDSLTTFLTH 
>Anakin_AAlC636_MNAF02001287.1_1814254_1814619
---------- ------FTLI FGFETRGLIA FDCANPEVNM TSYSLLDVAS CIPQKSNLSS
TEITIQVLQR NVKSLTKVLQ CKVIIRRSIR HCGAFSHTSD YQYGYSYIVK EFNSEECTKV
HALGIVSLTH DRQINELKLN STTRGETLIV GSVTGNSCNG GTYSTPFYTW TGALVYYEYE
IALYDYIANI DLENDQIYLK NGLMCSYSIG TCLDSEEGYL TWNVDLNQSC ETTEFEVIYE
GLVNKTTSLE GNIKQTHSVV YSTISEKQVF SIKTREDTRI CGYNGFTTDH PRILIIETES
IRSPFTRKAN SGKNLDLFTY FNSKITLVES YIGQSLNDIY NMVMAEMCKL DKVLLETKLT
LARLNPNEFV SSIMKRNGYT AVVAGEVLHV LECKPVYITP RFTECYQEIP VFYNNVSMFL
APVTRVLQTL GTEIECTPLL PAKFKFGSRW YTTDGRLRET TAPSKLSTDI VTSWSYTPLP
NLMESGVYDS NSLVKMRNMI YEQGERRVAS SVVYKILAGQ NPNTQGFRFD ALLSEKIIDG
AIHKYWNKVL SWSTWLGNTT STFIGIYLFA RGLKFIVDTI IHSQILYDIY GFSWKLIASF
WDSLTNFL-- 
>Anakin_AAlC636_MNAF02001314.1_3715761_3713652
DMDNKHETRE KLKSEFIALI AGFESKGLIA YDCANPEVNV TSYSLLDVES CVPHMNNLSS
SQVSIQVLQR NVRTTTRVFQ CKVIIKRSIK HCGAFSHVSE YQYGYSYIVK EFNSEECRKV
HALGTVALTH DRLIHELKLN TTTHGETLII GSLSGSKCYG GTYSTPFYTW TNALVFYEYE
ISLFDYIAHV DIENDQISLR NGLYCPYSLG RCLDSEEGYL TWDLNLNKSC EDTEFEVIYE
GLVNKTMNSE PAVHLSTAVI YSTISESQIF SIKTRKLTRI CGYSGFTTDH PRILIIENSD
FKSPFSKKVE SGKNLDLFTY FNSKITIVEH YIGQNLNDIY NMVMTEMCKL DRTIMETKLT
LARLNPNEFV SSIMKGNGYT AVVAGEVLHV LECKPVYVTP KASESYQ--- ----------
---------- ---------- ---------- ---------- ---------- ----------
---------- ---------- ---------- ---------- ---------- ----------
---------- ---------- ---------- ---------- ---------- ----------
---------- 
>Anakin_AAlC636_MNAF02001322.1_7265567_7264837
DMDNKHETRE KLKSEIIALI AGFESKGLIA YDCANPEVNM TSYSLLDVES CVPHMNNLSS
SQVSIQVLQR NVRTTTRVFQ CKVIIKRSIK HCGAFSHVSE YQYGYSYIVK EFNSEECRKV
HALGTVALTH DRLIHELKLN TTTHGETLII GSLSGSKCYG GTYSTPFYTW TNALVFYEYE
ISLFDYIAHV DIENDQISLR NGLYCPYSLG RCLDSEEGYL TWDLNLNKSC EDTEFEVVYE
GLVNKTMNSE PAVHLSTAVI YSTISESQIF SIKTRKLTRI CGYSGFTTDH PRILIIENSD
FKSPFSKKVE SGKNLDLFTY FNSKITIVEH YIGQNLNDIY NMVMTEMCKL DRTIMETKLT
LARLNPNEFV SSIMKGNGYT AVVAGEVLHV LECKPVYVTP KASECYQELP VNYNNITMYL
APVTRILQTR GTEIDCTPLL PAKFKFGSRW YTTDGRLRES TSPNKLSTNI VTSWNYTPLP
NLMESGVYDS DNLVKMRNMI YEQGEKRAAS AVVYKIMAGQ HPNRQGFQFE AMISEKVLDN
VFSKYWKKLI SWTTWLGNLT STAIGLYLIV RIIKLFVDTL IHGRILYDIY GFSWKLIASC
WDSLTSLLSH 
>Anakin_AAlC636_MNAF02001363.1_1826515_1826846
---------- ------ACAI FGFEGSGLIA YDCGNPEVNL TSYSLLDVAS CIPPLNNLTT
NEVHIQVLQR NAKSDIRAFQ CKVIIKRTIK HCGMHSHTSE YERSYEYIVK EFTSDECRYS
QQLGIVKLTY DIQLRQLKRN ATTRGETLIV GSVWGSNCKG GTYRTPIYTW VDALVYYEYE
VILHDYVATV DYENDAIHLR NGLTCIF--- ---------- TWKIL----- --TLKMDILL
GTWHQTINVK KRS------- ---------- ---------- ---------- ----------
---------- ---------- ---------- ---------- ---------- ----------
---------- ---------- ---------- ---------- ---------- ----------
---------- ---------- ---------- ---------- ---------- ----------
---------- ---------- ---------- ---------- ---------- ----------
---------- ---------- ---------- ---------- ---------- ----------
---------- 
>Anakin_AAlC636_MNAF02001368.1_893384_894528
-------TRE KLKSEIIALI AGFESKGLIA YDCANPEVNM TNYSLLDVES CVPHMNNLSS
SQVLIQVLQR NVRTTTRAFQ CKVIIKRSIK HCGAFSHVSE YQYGYSYIVK EFNSEECRKV
HALGTVALTH DRLIHELKLN TTTHGETLII GSLSGSKCYG GTYSTPFYTW TNALVFYEYE
ISLFDYIAHV DIENDQISLR NGLYCPYSLG RCLDSEEGYL TWDLNLNKSC EDTEFEVVYE
GLVNKTMNSE PAVHLSTAVI YSTISESQIF SIKTRKLTRI CGYSGFTTDH PRILIIENSD
FKSPFSKKVE SGKNLDLFTY FNSKITIVEH YIGQNLNDIY NMVMTEMCKL DRTIMETKLT
LARLNPNEFV SSIMKGNGYT AVVAGEVLHV LECKPVYVTP KASECYQELP VNYNNITMYL
APVTRILQTR GTEIDCTPLL PAKFKFGSRW YTTDGRLRES TSPNKLSTNI VTSWNYTPLP
NLMESGVYDS DNLVKMRNMI YEQGEKRAAS AVVYKITAGQ HPNRQGFQFE AMISEKVLDN
I--------- ---------- ---------- ---------- ---------- ---------C
---------- 
>Anakin_AAlC636_MNAF02001383.1_3830758_3831487
DMDNKHETRK RLKSEIIALI AGFESKGLIA YDCANSEVNM TSYSLLDVES CVPHMNNLSS
SQVSIQVLQR NVRTTTRVFQ CKVIIKRSIK HCGAFSHVSE YQYGYSYIVK EFNSEECRKV
HVLGTVALTH DRLIHELKLN TTTHGETLII GSLSGSKCYG GTYSTPFYTW TNALVFYEYE
ISLFDYIAHV DIENDQISLR NGLYCPYSLG RCLDSEEGYL TWDMNLNKSC EDTEFEVIYE
GLVNKTMNSE PAVHLSTAVI YSTISESQIF SIKTRKLTRI CGYSGFTTDY PRILIIENSN
FKSPFSKKVE SGKNLDLFTY FNSKITIVEH YIGQNLNDIY NMVMTEMCKL DRTIMETKLT
LARLNPNEFV SSIMKGNGYT AVVAGEVLHV LECKPVYVTP KASECYQELP VNYNNITMYL
APVTRILQTR GTEIDCTPLL PAKFKFGSRW YTTDGRLRES TSPNKLSTNI VTSWNYTPLP
NLMESGVYDS DNLVKMRNMI YEQGEKRAAS AVVYKIMAGQ HPNRQGFQFE AMISEKVLDN
VFSKYWKKLI SWTTWLGNLT STAIGLYLIV RIIKFFVDTL IHGRILYDIY GFSWKLIASC
WDSLTSLLSH 
>Anakin_AAlC636_MNAF02001391.1_870710_868603
-------TRE RLKSEIIALI AGFESKGLIA YDCANSEVNM TSYSLLDVES CVPHMNNLSS
SQVSIQVLQR NVRTTTRLFQ CKVIIKRSIK HCGAFSHVSE YQYGYSYIVK EFNSEECRKV
HALGTVALTH DRLIHELKLN TTSHGETLII GSLSGSKCYG GTYSTPFYTW TNALVFYEYE
ISLFDYIAHV DIENDQISLR NGLYCPYSLG RCLDSEEGYL TWDLNLNKSC EDTEFEVIYE
GLVNKTMNSE PAVHLSTAVI YSTISESQIF SIKTRKLTRI CGYSGFTTDH PRILIIENSD
FKSPFSKKVE SGKNLDLFTY FNSKITIVEH YIGQNLNDIY NMVMTEMCKL DRTIMETKLT
LARLNPNEFV SSIMKGNGY- ---------- ---------- ---------- ----------
---------- ---------- ---------- -------RQS ---------- ----------
---------- ---------- ---------- ---------- ---------- ----------
---------- ---------- ---------- ---------- ---------- ----------
---------- 
>Anakin_AAlC636_MNAF02001395.1_12495_10696
DHEEMCNLRS N-----FTLI FGFETRGLIA FDCANPEVNM TSYSLLDVAS CIPQKSNLSS
TEITIQVLQR NVKSLTKVLQ CKVIIRRSIR HCGAFSHTSD YQYGYSYIVK EFNSEECTKV
HALGIVSLTH DRQINELKLN STTRGETLIV GSVTGNSCNG GTYSTPFYTW TGALVYYEYE
IALYDYIANI DLENDQIYLK NGLMCSYSIG TCLDSEEGYL TWNVDLNQSC ETTEFEVIYE
GLVNKTTSLE GNIKQTHSVV YSTISEKQVF SIKTREDTRI CGYNGFTTDH PRILIIETES
IRSPFTRKAN SGK------- ---------- ---------- ----IWICLL ---ILIPKLL
L--------- ---------- ---------- ---------- ---------- ----------
---------- ---------- ---------- ---------- ---------- ----------
---------- ---------- ---------- ---------- ---------- ----------
---------- ---------- ---------- ---------- ---------- ----------
---------- 
>Anakin_AAlC636_MNAF02001400.1_4945778_4947541
DHEEMCNLRS N-----FTLI FGFETRGLIA FDCANPEVNM TSYSLLDVAS CIPQKSNLSS
TEITIQVLQR NVKSLTKVLQ CKVIIRRSIR HCGAFSHTSD YQYGYSYIVK EFNSEECTKV
HALGIVSLTH DRQINELKLN STTRGETLIV GSVTGNSCNG GTYSTPFYTW TGALVYYEYE
IALYDYIANI DLENDQIYLK NGLMCSYSIG TCLDSEEGYL TWNVDLNQSC ETTEFEVIYE
GLVNKTTSLE GNIKQTHSVV YSTISERQVF SIKTREDTRI CGYNGFTTDH PRILIIETES
IRSPFTRKAN SGKNLDLFTY FNSKITLVES YIGQSLNDIY NMVMAEMCKL DKVLLETKLT
LARLNPNEFV SSIMKRNGYT AVVAGEVLHV LECKPVYITP RFTECYQEIP VFYNNVSMFL
APVTRVLQTL GTEIECTPLL PAKFKFGSRW YTTDGRLRET TAPSKLSTDI VTSWSYTPLP
NLMESGVYDS NSLVKMRNMI YEQGERRVAS SVVYKILAGQ NPNTQGFRFD ALLSEKIIDG
AIHKYWNKVL SWSTWLGNTT STFIGIYLFA RGLKFIVDTI IHSQILYDIY GFSWKLIASF
WDSLTNFLSH 
>Anakin_AAlC636_MNAF02001416.1_1034639_1035781
DMNNKHETRE KLKSEIIALI AGFESKGLIA YDCANPEVNM TSYSLLDVES CVPHMNNLSS
SQVSIQVLQR NVRTTTRVFQ CKVIIKRSIK HYGAFSHVSE YQYGYSYIVK EFNSEECRKV
HALGTVALTH DRLIHELKLN TTTHGETLII GSLSGSKCYG GTYSTPFYTW TNALVFYEYE
ISLFDYIAHV DIENDQISLR NGLYCPYSLG RCLDSEEGYL TWDLNLNKSC EDTEFEVVYE
GLVNKTMNSE PAVHLSTAVI YSTISESQIF SIKTRKLTRI CGYSGFTTDH PRILIIENSN
FKSPFSKKVE SGKNLDLFTY FNSKITIVEH YIGQNLNDIY NMVMTEMCKL DRTIMETKLT
LARLNPNEFV SSIMKGNGYT AVVAGEVLHV LECKPVYVTP KASECYQELP VNYNNITMYL
APVTRILQTR GTEIDCTPLL PAKFKFGSRW YTTDGRLRES TSPNKLSTNI VTSWNYTPLP
NLMESGVYDS DNLVKMRNMI YEQGEKRAAS AVVYKIMAGQ HPN------- ----------
---------- ---------- ---------- ---------- ---------- ----------
---------- 
>Anakin_AAlC636_MNAF02001423.1_160541_159525
----MCNLRS N-----FTLI FGFETRGLIA FDCANPEVNM TSYSLLDVAS CIPQKSNLSS
TEITIQVLQR NVKSLTKVLQ CKVIIRRSIR HCGAFSHTSD YQYGYSYIVK EFNSEECTKV
HALGIVSLTH DRQINELKLN STTRGETLIV GSVTGNSCNG GTYSTPFYTW TGALVYYEYE
IALYDYIANI DLENDQIYLK NGLMCSYSIG TCLDSEEGYL TWNVDLNQSC ETTEFEVIYE
GLVNKTTSLE GNIKQTHSVV YSTISEKQVF SIKTREDTRI CGYNGFTTDH PRILIIETES
IRSPFTRKAN SGKNLDLFTY FNSKITLVES YIGQSLNDIY NMVMAEMCKL DKVLLETKLT
LARLNPNEFV SSIMKRNGYT AVVAGEVLHV LECKPVYITP RFTECYQEIP VFYNNVSMFL
APVTRVLQTL GTEIECTPLL PAKFKFGSRW YTTDGRLRET TAPSKLSTDI VTSWSYTPLP
NLMESGVYDS NSLVKMRNMI YEQGERRVAS SVVYKILAGQ NPNTQGFRFD ALLSEKIIDG
AIHKYWNKVL SWSTWLGNTT STFIGIYLFA RGLKFIVDTI IHSQILYDIY GFSWKLIASF
WDSLTNFFVA 
>Anakin_AAlC636_MNAF02001427.1_284920_284218
-------IRD KLKTRIICAI LGLETSGLIG YDCASPEVNM TSYSLTDVSS CLPAIKNLSI
TEVPIQVLQR STKSSVMVYQ CKVILKRSIR YCGMHSHISD YEHSYSYIVK EFTSEECKTT
HLLGALALTH DKRIGELKRN STTRGETLII GSIRSSSCSG GTYRTPEYTW TNALVYYEYE
ISLYNYEAMI DTENDQIILR HGVVCPYSHG KCLDSEDGYS TWDISLNQRC EDTEFEVIFE
GSVNKTINID TQRKDNPA-V YTSISDSHLF SIRTKGTSKI CGYQGYKTDH PRIFILESDG
FSTPFHKKPT NARNHDIFTY FNSKITLVEN YIGQKLDDVY NSVMVEMCKI DKALMETKLT
LARLNPTEFV NTIMKRSGFT AVVAGEVLHV LECKPVYVKP IESECYQEIP VKFGNQTMFL
APVTRTLQLR GTEIDCTPLL PAKFQIGGRW YTTDGRMRET VAPHKLTSDI ITKWTYTPLP
NLMESGVYDS ESLQKMKTMI YDQGDRRIAS NVVHRLLAGQ TPNRQGFYFD ALVSEKIIDN
VVNKYWSKLI SWSTWIGNVT STAIGLYMIG RFFKFIIDTL MHGRILYEIY GFGWQLLASF
WDSLTTFLTH 
>Anakin_AAlC636_MNAF02001442.1_5578442_5577399
DHEKVLEIRD QLKRRVFSLV FGFDTKGLIA YDCTNPEVNM TSYSLLEVES CVPKVTNLTS
ESISIQVLQR NVRSLSRVFQ CKVILKRSIR HCGMHSHTSD YQHGFAYIVK EFNSEECRKV
HGVGSLILTH DRVISELKLN DTTHGETLIV GNLSGSSCSG GTYSTPFYTW TEALVFYEYE
ISLHDYVATV DIENDQIMLR NGLSCIYSHG KCLDSKEGYL TWDVDLNKSC EDTEFEIIYD
GTVNKTTNTD TSNIRPQSVI YSTISDSQIF SIKTKEPTRL CGYNGYTTDH PRILILETQN
IKSPFTRKTQ HGKNLDLFTY FNSKITLVEN YIGQNLNDIY NMVMTEICKI DKSLLETKLT
LAK--P---- ---------- ---------- ---------- ---------- ----------
---------- ---------- ---------- ---------- ---------- ----------
---------- ---------- ---------- ---------- ---------- ----------
---------- ---------- ---------- ---------- ---------- ----------
---------- 
>Anakin_AAlC636_MNAF02001506.1_3646821_3644713
DMDNKHETRE KLKSEIIALI AGFKSKGLIA YDCANPEVNM TSYSLLDVES CVPHMNNLSS
SQVSIQVLQR NVRTTTRVFQ CKVIIKRSIK HCGAFSHVSE YQYGYSYIVK EFNSEECRKV
HALGTVALTH DRLIHELKLN TTTHGETLII GSLSGSKCYG GTYSTPFYTW TNALVFYEYE
IFLFDYIAHV DIENDQISLR NGLYCPYSLG RCLDSEEGYL TWDLNLNKSC EDTEFEVIYE
GLVNKTMNSE PAVHLSTAVI YSTISESQIF SIKTRKLTRI CGYSGFTTDH PRILIIENSN
FKSPFSKKVE SGKNLDLFTY FNSKITIVEH YIGQNLNDIY NMVMTEMCKL DRTIMETKLT
LARLNPNEFV SSIMKGNGYT AIVAGEVLHV LECKPVYVTP KASECYQELP VNYNNITMYL
APVTRILQTR GTEIDCTPQL PAKFKFGSRW YTTDGRLRES TSPNKLSTNI VTSWNYTPLP
NLMESGVYDS DNLVKMKNMI YEQGEKRAAS AVVYKIMAGQ HPNRQGFQFE AMISEKVLDN
VFSKYWKKLI SWTTWLGNLT STAIGLYLIV RIIKFFVDTL IHGRILYDIY GFSWKLIASC
WDSLTSLLSH 
>Anakin_AAlC636_MNAF02001537.1_1335075_1335776
DIDKVKQIRD KLKTRIICAI LGLETSGLIG YDCASPEVNM TSYSLTDVSS CLPAIKNLSI
TEVPIQVLQR STKSSVMVYQ CKVILKRSIR YCGMHSHISD YEHSYSYIVK EFTSEECKTT
HLLGALALTH DKRIGELKRN STTRGETLII GSIRSSSCSG GTYRTPEYTW TNALVYYEYE
ISLYNYEAMI DTENDQIILR HGVVCPYSHG KCLDSEDGYS TWDISLNQRC EDTEFEVIFE
GSVNKTINID TQRKDNPA-V YTSISDSHLF SIRTKGTSKI CGYQGYKTDH PRIFILESVG
FSTPFHKKPT NARNHDIFTY FNSKITLVEN YIGQKLDDVY NSVMVEMCKI DKALMETKLT
LARLNPTEFV NTIMKRSGFT AVVAGEVLHV LECKPVYVKP IESECYQEIP VKFGNQTMFL
APVTRTLQLR GTEIDCTPLL PAKFQIGGRW YTTDGRMRET VAPHKLTSDI ITKWTYTPLP
NLMESGVYDS ESLQKMKTMI YDQGDRRIAS NVVHRLLAGQ TPNRQGFYFD ALVSEKIIDN
VVNKYWSKLI SWSTWIGNVT STAIGLYMIG RFFKFIIDTL MHGRILYEIY GFGWQLLASF
WDSLTTFLTH 
>Anakin_AAlC636_MNAF02001553.1_1663021_1664247
-------MKR VL-KLIIGQV FGSELKGLIA YDCANNDLNI TSYSLVDVAS CVPPSKNITT
TETRIQVLQR SPKVLLKVHQ CKVIIKRSIR HCGAFSHTSD YQYGYAYIVK EFTPDECRLA
QLLGSVALAE GHKIRELRRN STTRGETLIV GSLKGTSCNG GVYRTADYTW EGALVFYEYE
ISMYDYIATA DIENDQVILR NGIICTYSTG WCLDSEFGYM TWEVNLRRQC EETEFEVIYQ
GTVNKTFDHD DIKLRSKA-I YTLISDTHMF SIRAREKTQI CGFDGYITDH PRIFILESNG
YKSPFTHQVS HAKNHDLFTY FNSKITLVEN YLGQKLNEVY TSVMTEMCKI DKALMETKLT
LARVNPSEFV SNIVKRPGYT AIVAAEVLYI IECKPVYVTY ESKECYQEIP VKYNNHSMFM
APVTRILQLR GTEIDCTPLL PAKFTIGGRW FTTDQRLRET TPPIRLTTDV ITSWTYTSLP
SLMQSGVYDA DSLEKMKNMV YEQGDRKIAS SVLHKAMSGR HPNLQGFSFD ALISEKIIDN
AFNKYWSKLI SWSTWLGNVT STAIGIYMLA RLVKFTIDTL IHGRILYDIY GLGWQLLASF
WDSLTNLLTH 
>Anakin_AAlC636_MNAF02001559.1_19577_20719
-------TRE KLKSEIIALI AGFDSKGLIA YDCANPEVNM TSYSLLDVEP CVPHMNNLSS
SQVSIQVLQR NVRTTTRVFQ CKVIIKRSIK HCGAFSHVSE YQYGYSYIVK EFNSEECRKV
HALGTVALTH DRLIHELKLN TTTHGETLII GSLSGSKCFG GTYSTPFYTW TNALVFYEYE
ISLFDYIAHV DIENDQISLR NGLYCPYSLG RCLDSEEGYL TWDLNLNKSC EDTEFEVIYE
GLVNKTMNSE PAIHLSTAVI YSTISESQIF SIKTRKLTRI CGYSGFTTDH PRILIIENSD
FKSPFSKKVE SGKNLDLFTY FNSKITIVEH YIGQNLNDIY NMVMTEMCKL DRTIMETKLT
LARLNPNEFV SSIMKGNGYT AVVAGEVLHV LECKPVYVTP KASECYQELP VNYNNITMYL
APVTRILQTR GTEIDCTPLL PAKFKFGSRW YTTDGRLRES TSPNKLSTNI VTSWNYTPLP
NLMESGVYDS DNLVKMRNMI YEQGEKRAAS AVVYKIMAGQ HPNRQGFQFE AMISEKVLDN
VFSKYWKKLI SWTTWLGNLT STAIGLYLIV RIIKFFVDTL IHGRILYDIY GFSWKLIASC
WDSLTSLLSH 
>Anakin_AAlC636_MNAF02001615.1_5575267_5574125
DMDNKHETRE KLKSEIIALI AGFESKGLIA YDCANPEVNM TSYSLLDVES CVPHMNNLSS
SQVSIQVLQR NVRTTTRVFQ CKVIIKRSIK HCGAFSHVSE YQYGYSYIVK EFNSEECRKV
HALGTVALTH DRLIHELKLN TTTHGETLII GSLSGSKCYG GTYSTPFYTW TNALVFYEYE
ISLFDYIAHV DIENDQISLR NGLYCPYSLG RCLDSEEGYL TWDLNLNKSC EDTEFEVIYE
GLVNKTMNSE AAVHLSTAVI YSTISESQIF SIKTRKLTRI CGYSGFTTDH PRILIIENSD
FKSPFSKKVE SGKKLDLFTY FNSKITIVEH YIGQNLNDIY NMVMTEMCKL DRTIMETKLT
LARLNPNEFV SSIMKGNGYT AVVAGEVLHV LECKPVYVTP KASECYQELP VNYNNITMYL
APVTRILQTR GTEIDCTPLL PAKFKFGSRW YTTDGRLRES TSPNKLSTNI VTSWNYTPLP
NLMESGVYDS DNLVKMRNMI YEQGEKRAAS AVVYKIMAGQ HPNRQGFQFE AMISEKVLDN
VFSKYWKKLI SWTTWLGNLT STAIGFYLIV RIIKFFVDTL IHGRILYDIY GFSWKLIASC
WDSLTSLLSH 
>Anakin_AAlC636_MNAF02001654.1_601096_600010
DMDNKHETRE KLKSEIIALI AGFESKGLIG YDCANPEVNM TSYSLLDVES CVPHMNNLSS
SQVSIQVLQR NVRTTTRVFQ CKIIIKRSIK HCGAFSHVSE YQYGYSYIVK EFNSEECRKV
HALGTVALTH DRLIHELNLN TTTHGETLII GSLSGSKCNG GTYSTPFYTW TNALVFYEYE
ISLFDYIAHV DIENDQISMR NGLYCPYSLG RCLDSEEGYL TWDLNLNKSC EDTEFEVIYE
GLVNKTTNSE PAVHLSTAVI YSTISESQIF SIKTRKLTRI CGYSGFTTDH PRILIIENSD
FKSPFSKKVE SGKNLDLFTY FNSKITIVEH YIGQNLNDIY NMVMTEMCKL DRTIMETKLT
LARLNPNEFV SSIMKGNGYT AVVAGEVLHV LECKPVYVTP KASECYQELP VNYNNITMYL
APVTRILQTR GTEIDCTPLL PAKFKFGSRW YTTDGRLRES TSPNKLSTNI VTSWNYTPLP
NLMESGVYDS DNLVKMRNMI YEQGEKRAAS AVVYKIMAGQ HPNRQGFQFE AMISEKVLDN
VFSKYWKKLI SWTTWLGNLT STAIGLYLIV RVIKFFVDTL IHGRILYDIY GFSWKLIASC
WDSLTSLLSH 
>Anakin_AAlC636_MNAF02001655.1_2231844_2232574
YMDNKHETRE KLKSEIIALI AGFESKGLIA YDCANPEVNM TSYSLLDVES CVPHMNNLSS
SQVSIQVLQR NVRTTTRVFQ CKVIIKRTIK HCGAFSHVSE YQYGYSYIVK EFNSEECRKV
HALGTVALTH DRLIHELKLN TITHGETLII GSLSGSKCYG GTYSTPFYTW TNALVFYEYE
ISLFDYIAHV DIENDQISLR NGLYCPYSLG RCLDSEEGYL TWDLNLNKSC EDTEFEVVYE
GLVNKTMNSE PAVHLSTAVI YSTISESQIF SIKTRKLTRI CGYSGFTTDH PRILIIENSN
FKSPFSKKIE SGKNLDLFTY FNSKITIVEH YIGQNLNDIY NMVMTEMCKL DRTIMETKLT
LARLNPNEFV SSIMKGNGYT AVVAGEVLHV LECKPVYVTP KRQKSYQ--- ----------
---------- ---------- ---------- ---------- ---------- ----------
---------- ---------- ---------- ---------- ---------- ----------
---------- ---------- ---------- ---------- ---------- ----------
---------- 
>Anakin_AAlC636_MNAF02001685.1_1957223_1957588
---------- ------FTLI FGFETRGLIA FDCANPEVNM TSYSLLDVAS CIPQKSNLSS
TEITIQVLQR NVKSLTKVLQ CKVIIRRSIR HCGAFSHTSD YQYGYSYIVK EFNSEECTKV
HALGIVSLTH DRQINELKLN STTRGETLIV GSVTGNSCNG GTYSTPFYTW TGALVYYEYE
IALYDYIANI DLENDQIYLK NGLMCSYSIG TCLDSEEGYL TWNVDLNQSC ETTEFEVIYE
GLVNKTTSLE GNIKQTHSVV YSTISEKQVF SIKTREDTRI CGYNGFTTDH PRILIIETES
IRSPFTRKAN SGKNLDLFTY FNSKITLVES YIGQSLNDIY NMVMAEMCKL DKVLLETKLT
LARLNPNEFV SSIMKRNGYT AVVAGEVLHV LECKPVYITP RFTECYQEIP VFYNNVSMFL
APVTRVLQTL GTEIECTPLL PAKFKFGSRW YTTDGRLRET TAPSKLSTDI VTSWSYTPLP
NLMESGVYDS NSLVKMRNMI YEQGERRVAS SVVYKILAGQ NPNTQGFRFD ALLSEKIIDG
AIHKYWNKVL SWSTWLGNTT STFIGIYLFA RGLKFIVDTI IHSQILYDIY GFSWKLIASF
WDSLTNFLSH 
>Anakin_AAlC636_MNAF02001715.1_1733100_1734242
DMDNKHETRE KLKSEIIALI AGFDSKGLIA YDCANPEVNM TSYFLLDVEP CVPHMNNLSS
SQVSIQVLQR NVRTTTRVFQ CKVIIKRSIK HCGAFSHVSE YQYGYSYIVK EFNSEECRKV
HALGTVALTH DRLIHELKLN TTTHGETLII GSLSGSKCYG GTYSTPFYTW TNALVFYEYE
ISLFDYIAHV DIENDQISLR NGLYCPYSLG RCLDSEEGYL TWDLNLNKSC EDTEFEVIYE
GLVNKTMNSE PAVHLSTAVI YSTISESQIF SIKTRKLTRI CGYSGFTTDH PRILIIENSD
FKSSFSKKVE SGKNLDLFTY FNSKITIVEH YIGQNLNDIY NMVMTEMCKL DRTIMETKLT
LARLNPNEFV SSIMKGNGYT AVVAGEVLHV LECKPVYVTP KASECYQELP VNYNNITMYL
APVTRILQTR GTEIDCTPLL PA-------- ---------- ---------- ----------
---------- ---------- ---------- ---------- ---------- ----------
---------- ---------- ---------- ---------- ---------- ----------
---------- 
>Anakin_AAlC636_MNAF02001766.1_2226634_2224811
DMDNKHETRE KLKSEIIALI AGFDSKGLIA YDCANPEVNM TSYSLLDVEP CVPHMNNLSS
SQVSIQVLQR NVRTTTRVFQ CKVIIKRSIK HCGAFSHVSE YQYGYSYIVK EFNSEECRKV
HALGTVALTH DRLIRELKLN TTTHGETLII GSLSGSKCYG GTYSTPFYTW TNALVFYEYE
ISLFDYIAHV DIENDQISLR NGLYCPYSLG RCLDSEEGYL TWDLNLNKSC EDTEFEVIYE
GLVNKTMNSE PEVHLSTAVI YSTISESQIF SIKTRKLTRI CGYSGFTTDH PRILIIENSN
FKSPFSKKVE SGKNLDLFTY FNSKITIVEH YIGQNLNDIY NMVMTEMCKL DRTIMETKLT
LARLNPNEFV SSIMKGNGYT AVVAGEVLHV LECKPVYVTP KASECYQELP VNYNNITMYL
APVTRILQTR GTEIDCTPLL PAKFKFGSRW YTTDGRLRES TSPNKLSTNI VTSWNYTPLP
NLMESGVYDS DNLVKMRNMI YEQGEKRAAS AVVYKIMAGQ HPNRQGFQFE AMISEKVLDN
VFSKYWKKLI SWTTWLGNLT STAIGLYLIV RIIKFFVDTL IHGRILYDIY GFSWKLIASC
WDSLTSLLSH 
>Anakin_AAlC636_MNAF02001785.1_827972_825864
DMDNKHETRE KLKSEIIALI AGFESKGLIA YDCANPEVNM TSYSLLDVES CVPHMNNLSS
SQVSIQVLQR NVRTTTRVFQ CKVIIKRSIK HCGAFSHVSE YQYGYSYIVK EFNSEECRKV
HALGTVALTH DRLIHELKLN TTTHGETLII GSLSGSKCYG GTYSTPFYTW INALVFYEYE
ISLFDYITHV DIENDQISLR NGLYCPYSLG RCLDSEEGYL TWDLNLNKSC EDTEFEVVYE
GLVNKTMNSE PAVHLSTAVI YSTISESQIF SIKTRKLTRI CGYSGFTTDH PRILIIENSD
FKSPFSKKVE ---------- ---------- ---------- ---------- ----------
---------- ---------- ---------- ---------- ---------- ----------
---------- ---------- ---------- ---------- ---------- ----------
---------- ---------- ---------- ---------- ---------- ----------
---------- ---------- ---------- ---------- ---------- ----------
---------- 
>Anakin_AAlC636_MNAF02001825.1_1711172_1709937
DHEEMCNLRS N-----FTLI FGFETRGLIA FDCANPEVNM TSYSLLDVVS CIPQKSNLSS
TEITIQVLQR NVKSLTKVLQ CKVIIRRSIR HCGAFSHTSD YQYGYSYIVK EFNSEECTKV
HALGIVSLTH DRQINELKLN STTRGETLIV GSVTGNSCNG GTYSTPFYTW TGALVYYEYE
IALYDYIANI DLENDQIYLK NGLMCSYSIG TCLDSEEGYL TWNVDLNQSC ETTEFEVIYE
GLVNKTTSLE GNIKQTHSVV YSTISEKQVF SIKTREDTRI CGYNGFTTDH PRILIIETES
IRSPFTRKAN SGKNLDLFTY FNSKITLVES YIGQSLNDIY NMVMAEMCKL DKVLLETKLT
LARLNPNEFV SSIMKRNGYT AVVAGEVLHV LECKPVYITP RFTECYQEIP VFYNNVSMFL
APVTRVLQTL GTEIECTPLL PAKFKFGSRW YTTDGRLRET TAPSKLSTDI VTSWSYTPLP
NLMESGVYDS NSLVKMRNMI YEQGERRVAS SVVYKILAGQ NPNTQGFRFD ALLSEKIIDG
AIHKYWNKVL SWSTWLGNTT STFIGIYLFA RGLKFIVDTI IHSQILYDIY GFSWKLIASF
WDSLTNFLSH 
>Anakin_AAlC636_MNAF02001845.1_2904375_2905076
-------IRD KLKTRIICAI LGLETSGLIG YDCASSEVNM TSYSLTDVSS CLPAIKNLSI
TEVPIQVLQR STKSSVMVYQ CKVILKRSIR YCGMHSHISD YEHSYSYIVK EFTSEECKTT
HLLGALALTH DKRIGELKRN STTRGETLII GSIRSSSCSG GTYRTPEYTW TNALVYYEYE
ISLYNYEAMI DTENDQIILR HGVVCPYSHG KCLDSEDGYS TWDISLNQRC EDTEFEVIFE
GSVNKTINID TQRKDNPA-V YTSISDSHLF SIRTKGTSKI CGYQGYKTDH PRIFILESVG
FSTPFHKKPT NARNHDIFTY FNSKITLVEN YIGQKLDDVY NSVMVEMCKI DKALMETKLT
LARLNPTEFV NTIIKR---- ---------- ---------- ---------- ----------
---------- ---------- ---------- ---------- ---------- ----------
---------- ---------- ---------- ---------- ---------- ----------
---------- ---------- ---------- --FR------ ---------- ----------
---------- 
>Anakin_AAlC636_MNAF02001876.1_1161473_1159683
---------- ------FSLV FGFDTKGLIA YDCTNPEVNM TSYSLLEVES CVPKVTNLTS
ESISIQVLQR NVRSLSRVFQ CKVILKRSIR HCGMHSHTSD YQHGFAYIVK EFNSEECRKV
HGVGSLILTH DRVISELKLN DTTHGETLIV GNLSGSSCSG GTYSTPFYTW TEALVFYEYE
ISFHDYVATV DIENDQIMLR NGLSCIYSHG KCLDSKEGYL TWDVDLNKSC EDTEFEIIYD
GTVNKTTNTD TSNIRPQSVI YSTISDSQIF SIKTKEPTRL CGYNGYTTDH PRILILETQN
IKSPFTRKTQ HGKNLDLFTY FNSKITLVEN YIGQNLNDIY NMVMTEICKI DKSLLETKLT
LAKLNPNEFV TSLMK----- ---------- ---------- ---------- ----------
---------- ---------- ---------- ---------- ---------- ----------
---------- ---------- ---------- ---------- ---------- ----------
---------- ---------- ---------- ---------- ---------- ----------
---------- 
>Anakin_AAlC636_MNAF02001883.1_1995611_1997401
DHEKVL--RD QLKRRVFSLV FGFDTKGLIA YDCTNPEVNM TSYSLLEVES CVPKVTNLTS
ESISIQVLQR NVRSLSRVFQ CKVILKRSIR HCGMHSHTSD YQHGFAYIVK EFNSEECRKV
HGVGSLILTH DRVISELKLN DTTHGETLIV GNLSGSSCSG GTYSTPFYTW TEALVFYEYE
ISLHDYVATV DIENDQIMLR NGLSCIYSHG KCLDSKEGYL TWDVDLNKSC EDTEFEIIYD
GTVNKTTNTD TSNIRPQSVI YSTISDSQIF SIKTKEPTRL CGYNGYTTDH PRILILETQN
IKSPFTRKTQ HGKNLDLFTY FNSKITLVEN YIGQNLNDIY NMVMTEICKI DKSLLETKLT
LAKLNPNEFV TSLMKRNGYT AVVAGEVLHI LECKPVYVTP RATECFQEIP VHYNNISMYL
APVTRVLQLR GTEIDCTPLL PAKFMFGNRW YTTDGRFRET TAPNKISSDI VTNWSYTSLP
NLMQSGVYDS DSLQKMRNLI YEQDGKRVAS SVVYQVLTGR HPNLQGFKFE ALISERIIDN
VVSKYWKRLI SWSNWLGNLT STGIGLYLIL RAIKFVIDTL VHGKILYDIY GFSWKLIASF
WDSITNLLSH 
>Anakin_AAlC636_MNAF02001914.1_1486325_1487026
DIDKVKQIRD KLKTRIICAI LGLETSGLIG YDCASPEVNM TSYSLTDVSS CLPAIKNLSI
TEVPIQVLQR STKSSVMVYQ CKVILKRSIR YCGMHSHISD YEHSYSYIVK EFTSEECKTT
HLLGALALTH DKRIGELKRN STTRGETLII GSIRSSSCSG GTYRTPEYTW TNALVYYEYE
ISLYNYEAMI DTENDQIILR HGVVCPYSHG KCLDSEDGYS TWDISLNQRC EDTEFEVIFE
GSVNKTINID TQRKDNPA-V YTSISDSHLF SIRTKGTSKI CGYQGYKTDH PRIFILESVG
FSTPFHKKPT NARNHDIFTY FNSKITLVEN YIGQKLDDVY NSVMVEMCKI DKALMETKLT
LARLNPTEFV NTIMKRSGFT AVVAGEVLHV LECKPVYVKP IESECYQEIP VKFGNQTMFL
APVTRTLQLR GTEIDCTPLL PAKFQIGGRW YTTDGRMRET VAPHKLTSDI ITKWTYTPLP
NLMESGVYDS ESLQKMKTMI YDQGDRRIAS NVVHRLLAGQ TPNRQGFYFD ALVSEKIIDN
VVNKYWSKLI SWSTWIGNVT STAIGLYMIG RFFKFIIDTL MHGRILYEIY GFGWQLLASF
WDSLTTFLTH 
>Anakin_AAlC636_MNAF02001919.1_998418_998784
---------- ------FTLI FGFETRGLIA FDCANPEVNM TSYSLLDVAS CIPQKSNLSS
TEITIQVLQR NVKSLTKVLQ CKVIIRRSIR HCGAFSHTSD YQYGYSYIVK EFNSEECTKV
HALGIVSLTH DRQINELKLN STTRGETLIV GSVTGNSCNG GTYSTPFYTW TGALVYYEYE
IALYDYIANI DLENDQIYLK NGLMCSYSIG TCLDSEEGYL TWNVDLNQSC ETTEFEVIYE
GLVNKTTSLE GNIKQTHSVV YSTISEKQVF SIKTREDTRI CGYNGFTTDH PRILIIETES
IRSPFTRKAN SGKNLDLFTY FNSKITLVES YIGQSLNDIY NMVMAEMCKL DKVLLETKLT
LARLNPNEF- ---------- ---------- ---------- ---RQHNE-- ----------
---------- ---------- ---------- ---------- ---------- ----------
---------- ---------- ---------- ---------- ---------- ----EK----
---------- ----WL---- ---------- ---------- -HS------- -------SSR
WRSFARFGV- 
>Anakin_AAlC636_MNAF02001972.1_927291_925514
DHEEMCNLRS N-----FTLI FGFETRGLIA FDCANPEVNM TSYSLLDVAS CIPQKSNLSS
TEITIQVLQR NVKSLTKVLQ CKVIIRRSIR HCGAFSHTSD YQYGYSYIVK EFNSEECTKV
HALGIVSLTH DRQINELKLN STTRGETLIV GSVTGNSCNG GTYSTPFYTW TGALVYYEYE
IALYDYIANI DLENDQIYLK NGLMCSYSIG TCLDSEEGYL TWNVDLNQSC ETTEFEVIYE
GLVNKTTSLE GNIKQTHSVV YSTISEKQVF SIKTREDTRI CGYNGFTTDH PRILIIETES
IRSPFTRKAN SGKNLDLFTY FNSKITLVES YIGQSLNDIY NMVMAEMCKL DKVLLETKLT
LARLNPNEFV NSIMKRNGYT AVVAGEVLHV LECKPVYITP RFTECYQEIP VFYNNVSMFL
APVTRVLQTL GTEIECTPLL PAKFKFGSRW YTTDGRLRET TAPSKLSTDI VTSWSYTPLP
NLMESGVYDS NSLVKMRNMI YEQGERRVAS SVVYKILAGQ NPNTQGFRFD ALLSEKIIDG
AIHKYWNKVL SWSTWLGNTT STFIGIYLFA RGFKFIVDTI IHSQILYDIY GFSWKLIASF
WDSLTNFLSH 
