# Supplementary material for: In and Outs of Chuviridae Endogenous Viral Elements: Origin of a Potentially New Retrovirus and Signature of Ancient and Ongoing Arms Race in Mosquito Genomes
Source: Front Genet. 2020 Oct 22;11:542437. doi: 10.3389/fgene.2020.542437 (PMC7642597; doi:10.3389/fgene.2020.542437)
Supplement: Supplementary file 1 [file Data_Sheet_1.ZIP › Supplementary_Material_Anakin_MS_v2/Supplementary_Material_13/aligments/AnDirWR.names.faa.algn-gb.faa]

>Solo_AnDirWR_KB672824_4516191_4517813
MFLIRARDKT QLCGFDGYVT DHPRIFVLEA NGYRSPFNRN ASIGRNLDLL TYFNSKISLV
ENYLGQKLNE VYTSVMTEMC KID------- ---------- ---------- ----------
---------- ---------- ---------- ---------- ---------- ----------
---------- ---------- ---------- ---------- ---------- ----------
---------- ---------- ---------- ----
>Solo_AnDirWR_KB672924_1608284_1606569
MFSIRARDTA QICGFKSYKT DHPRFFILEL SGYRSPFKRS ANSGENPDHF TDFVSKIRLV
ESSLEQKLND VYTTVMTEMC KADVTRMLQL RGTQIDCTSL LPGKFSIGGR WYTTHQQLRE
TSPPEQLITD IITSWSHNP- PSPVHSGVYD ADSLEKMKNM VYEQSDERIA SSVLHKIISG
QHPNLQGFSF DSFISKKVLN DVFEKYWFNL ISWSTWLSNV TSTALGIYIF GRAIKFIVDT
IIYAK----- ---------- FSKNLPQRST NRNE
>Anakin_AnDirWR_KB672790_8481_8927
MHATNSRDTT QICGFNSHET DHPRIFILEL NGYQSPFRRK AVHGRNLDLF TYFNSKITLV
ESYLGQKLND VYAMVMTEMC KLDVTRMLQL RGTQIDCTPL LPAKFTIGGR WYTTDHRLRE
SNAPLELTTD IITSWSYTPL PSLMESGVYD AESLQKMKNM VYEQGDKRIA STVLHKMIAG
QHPNLQGFSF DALISEKVIH NAFEKYWAKF LSWSTWLGNV TSTAIGIYVF VRMFKFIIDT
IIHGRILFDI YGLGWQLLAS FWDSLTNLLS HRNE
>Anakin_AnDirWR_KB672864_343_104
------KRTV KHCGTLSHTS EYE------- NGY------- ---------- AYILKEFTPS
ECKLAQSLGE ISISV----- ---------- ---------- ---------- ----NYKLRE
LRRNYTTRGR ALIAGSVK-- GSTCYGGVYR TAEYDWEDAL VYEQEDQRIA TSVLHKMIAG
QKPELQGFSF DAFLTEKTMH TAFNTYWSKI TTWYSWFGNF TSTAIGIYAF TRALKFIIDT
GIHGRILYDI YGLGWQLLAS FWDSLTNFLS HL--
>Anakin_AnDirWR_KB673098_6488_5841
MFSIRARDKT QLCGFDGYIT DHPRIFVLET NGYRSPFKRK ASIGRNLDLF TYFNSKITLV
ENYLGQKLNE VYTNVMTELC KIDVSRILQL RGTEIDCTPL LPAKFTIGGR WYTTDQRLRE
STAPNKLTTD VLTSWSYTPL PSLMESGVYD AESVEKMKSM VYEQGDKRVA SSVMHKVISG
QHPNLQGYSF DAMVTEKIIN NAFDRYWSKL AVWSAWLGNA TSTALGIYII VRVVKFAVDT
LIHGKILYDI YGLGWQLMAS FWDSLTNFLS HRNE
>Anakin_AnDirWR_KB673124_87631_87437
---------- ---------- ---------- ---------- ---------- ----------
---------- ---------- ---VSRILQL RGTEIDCTPL LPAKFTIGGR WYTTDQRLRE
STAPNKLTTD VLTSWSYTPL PSLMESGVYD AESVEKMKSM VYEQGDKRVA SSVMHKVISS
QHPNLQGYSF DALVTEKIIN NAFDRYWSKL AVWSAWLGNA TSTALGIYII VRVVKFTVDT
LIHGKILYDI YGLGWQLMAS FWDSLTNFLS HRNE
