# Supplementary material for: In and Outs of Chuviridae Endogenous Viral Elements: Origin of a Potentially New Retrovirus and Signature of Ancient and Ongoing Arms Race in Mosquito Genomes
Source: Front Genet. 2020 Oct 22;11:542437. doi: 10.3389/fgene.2020.542437 (PMC7642597; doi:10.3389/fgene.2020.542437)
Supplement: Supplementary file 1 [file Data_Sheet_1.ZIP › Supplementary_Material_Anakin_MS_v2/Supplementary_Material_13/aligments/AnGamS.names.faa.algn-gb.faa]

>Solo_AnGamS_EQ099705.1_658951_658508
MTEMCKIDKA LLETKLTLAR VSPNEFVSNI VKSSGYTAIV AAEVLYILEC KPVYVTYESK
PDCYQEIPVK YNNRSMFMAP VTRILQLRGT EIDCTPLLPA KFTIGGRWYT TDQQIRETTA
PKQLTTDILT SWTYTPLPSL MESGVYDSES LERMKRMVYE QGDRRVASSM MHKVISGQHP
NLQGYWSKFL IGIYIMVRMV KFVIDYGFGW MLLASFWDSL TNFLSEIEEK QT
>Solo_AnGamS_EQ099736.1_2321807_2321268
MTEMCKIDKA LLETKLTLAR VSPNEYFSNI VKSSGYTAIV AAEVLYILEC KPVYVTYESK
PDCYQEIPVK YNNRSMFMAP VTRILQLRGT EIDCTPLLPA KFTIGGRWYT TDQQIRETTA
PKQLTTDILT SWTYTPLPSL MESSVYDSES LEKMKRMVYE QGDRRVASSV MHKVISGH--
---------- ---------- ---------- ---------- --FFS----- --
>Solo_AnGamS_EQ099736.1_2518582_2518154
MTEMCKIDKA LLETKLTLAR VSPNEFVSNI VKSSGYTAIV AAEVLYILEC KPVYVTYESK
PDCYQEIPVK YNNRSMFMAP VTRILQLRGT EIDCTPLLPA KFTIGGRWYT TDQQIRETTA
PKQLTTDILT SWTYTPLPSL MESGVYDSES LEKMKRMVYE QGDRRVASSV MHKVISGQHP
NLQGYWSKIL IGIYMMVRMV KFVIDYGFGW MLLASFWDSL TNFLSEIEEK QT
>Anakin_AnGamS_EQ099722.1_3095434_3097283
VNENKKNDRD VSEKKLTGNT IKK---FNNI VITLLMILFL SAEIAYDCAN NDINITSYSL
MDVASCIPPA KN----VTTK EIRIQVLQRS PKTIVHVSQC KVII------ -KRSIRHCGA
FSH-TSDYEY GYAYTPVQTL GEVSISINAK VRELRRNHTT RGEALIVGSV TGTKCSGGTY
RTSSYWESAL IGMYDYVATA DIENDYTTGW CLDAEY---- -GYLTEGTVN KT
