# Supplementary material for: In and Outs of Chuviridae Endogenous Viral Elements: Origin of a Potentially New Retrovirus and Signature of Ancient and Ongoing Arms Race in Mosquito Genomes
Source: Front Genet. 2020 Oct 22;11:542437. doi: 10.3389/fgene.2020.542437 (PMC7642597; doi:10.3389/fgene.2020.542437)
Supplement: Supplementary file 1 [file Data_Sheet_1.ZIP › Supplementary_Material_Anakin_MS_v2/Supplementary_Material_13/aligments/AnMerMA.names.faa.algn-gb.faa]

>Solo_AnMerMA_KI915303_437357_436003
PSEFV----- KNLVKRILEC KPVYVTYDSK EDCYQEITQI DCTPLLPAKF --TIGRE---
--TTAPQQLT TDIVGVYDAE SLQKMKNLVY TIIHGRILFE IYGVGWQLLA SF----WRYN
NIPTTIDHE
>Anakin_AnMerMA_KI915377_77949_79097
PKTIVHVNQC KVIIKRIRHC GAFSHTSD-Y EHGYACITPV EC------KL AQTLGRELHR
NHTTRGKALI VGSVGTYRTS SYTWESALVY TLRNGIIC-- KYTTGWCLDA EHGYLKWRAN
AVYTLISKE
