# Supplementary material for: In and Outs of Chuviridae Endogenous Viral Elements: Origin of a Potentially New Retrovirus and Signature of Ancient and Ongoing Arms Race in Mosquito Genomes
Source: Front Genet. 2020 Oct 22;11:542437. doi: 10.3389/fgene.2020.542437 (PMC7642597; doi:10.3389/fgene.2020.542437)
Supplement: Supplementary file 1 [file Data_Sheet_1.ZIP › Supplementary_Material_Anakin_MS_v2/Supplementary_Material_13/aligments/AnMin.names.faa.algn-gb.faa]

>Solo_AnMin_KB663611_558221_558592
---------- ---------- ---------- ---------- ---------- ----------
---------- ---------- ---------- ---------- ---------- ----------
---------- ---------- ---------- ---------- -METRLTLAR MNPGEFVSNL
VKRPGYTAVV AAEVLYILEC KPVFVTYEKK EDCYQELPVR YNNRSMFMAP VTRMLQPRGT
QIDCTPLLPA KFTIGGRWYT TDQRLRETTP PRELTTDVVA SWSYIPLPNL MESGVY----
---------- ---------- ---------- ---------- ---------
>Solo_AnMin_KB663756_2642_2241
YDYVATADLE NDQITLRSGL VCAHTTGWCL DSDYGYLTWE VDLRRQCERN GFEVIYEGTV
NKTANTVYTL ISKEHMFSIR AREATQICGF NSYITDHPKI FILELSGYQS PFKRKAVDAR
NLDLFTYFNS KITLVENYLG QKLNDIYVTV MTELCKIDKA LLETKLTLAR LNPTEFVTNL
VKRSGYTAVV AAEVLYILEC KPVYVTYGSK EDCYQEIPVK YNNRSMFMAP VTRMLQLRGT
QIDCTPLLPA TFSIGGRWYT IDQRLRETTA PQQLTTDIVT SWTYTPLPNL MESGVYEAES
LQKMKNMVYE QGDKRKASSV LHKMINGEHP NLQGFTFDAL VSEIDNFVI
>Anakin_AnMin_KB663710_429600_429202
YDYITTADIE SNQVAVRNGI VCSYSSGWCL DSEYGYLTWV VDHHAQCERS DFDFIYEGTV
NKTASAVYTL LSSEHMFSIR ARDSKQICGF DSYVTDHPRI FILEIKGYQS PFKRKAIHGR
NLDLSTYFNS NITLVESYLG QKLNDVYATV KTEMCKVDKT LMETRLTLAR MNPGEFVSNL
VKRPGYTAVV AAEVLYILEC KPVFVTYEKK EDCYQELPVR YNNRSMFMAP VTRMLQPRGT
QIDCTPLLTA KFTIGGRWYT TDQRLREITP PRELTTDVVT SWSYIPLPNL MESGVYDYES
LEKMKSLVYE QGDRRVATSV MHKIITGQQP NLQGFSLEPL ISEIGIYII
