# Supplementary material for: In and Outs of Chuviridae Endogenous Viral Elements: Origin of a Potentially New Retrovirus and Signature of Ancient and Ongoing Arms Race in Mosquito Genomes
Source: Front Genet. 2020 Oct 22;11:542437. doi: 10.3389/fgene.2020.542437 (PMC7642597; doi:10.3389/fgene.2020.542437)
Supplement: Supplementary file 1 [file Data_Sheet_1.ZIP › Supplementary_Material_Anakin_MS_v2/Supplementary_Material_13/aligments/AnSinSIN.names.faa.algn-gb.faa]

>Solo_AnSinSIN_KI916357_42746_43441
KKSRIFNSTG NKKLWKDAEY GYMTWEVNLK RLCEETEFET IYEGTVNKTV DNGQPETKSN
AVYTLLSETH MFSIRARDKT QLCGFDGYLT DHPRIFVLEA NGYKSPFTRK ASIGRNLDLF
TYFNSKITLV ENYLGQKLNE VYTTVMTEMC KIDKALLETK LTLARISPSE FVTNIVKSSG
YTAVVAAEVL YIIECKPVFV TYESKPDCYQ EIPVRYNNQS MFMAPVTRIL QLRGTEIDCT
PLLPAKFTIG GRWYTTDQRL RETTAPKQLT TDILTSWSYT PLPSLMESGV YDAESLEKMK
HMVYEQGDRR VAS
>Anakin_AnSinSIN_KI916212_737702_738283
KRSRIAQAQG NGGVYKDAEY GYSTWNVDLR RQCEELDFDV IYEGTVNKTF DN-DPKSRSK
AVYTLVTKEH MFSIRARDNT QICEYDSYIT DHPRIFILEL KGYRSPFRKR RSHGKNFDLF
TYFNSKITLV ENYLGQKLNE VYATVMTEMC KIDKALMETK LTLARLNPSD FVANLVKRSG
YTAVVAAEVL YVLECKPVFV TYDSKDECFQ EIPVKYNNKS MFMAPVTRML QLRGNQIECT
PLLPAKFTFG GRWYTTDQRL RETTPPEQLT TDVITSWSYT PLPSLMESGV YDAESLERMK
SMVYEQGDKK IAS
