# Supplementary material for: In and Outs of Chuviridae Endogenous Viral Elements: Origin of a Potentially New Retrovirus and Signature of Ancient and Ongoing Arms Race in Mosquito Genomes
Source: Front Genet. 2020 Oct 22;11:542437. doi: 10.3389/fgene.2020.542437 (PMC7642597; doi:10.3389/fgene.2020.542437)
Supplement: Supplementary file 1 [file Data_Sheet_1.ZIP › Supplementary_Material_Anakin_MS_v2/Supplementary_Material_13/aligments/AnSteIN.names.faa.algn-gb.faa]

>Solo_AnSteIN_scaffold_00141_5507_7351
MRNGITCPYS AGWCLDAEYG YLTWEVDHQR LCERTEFEII YEGKVNKTFD NDNVNGYKNA
VYTLITKEHM FSIRASDIKQ ICGFDSYVTD HPRIFILEIN GYQSPFKRKA VNGRNMDLFT
YFNSKITLVE NYLGQKLNDV YTTVMTEMCK IDKALMETKL ALARSNPSEF VSNLVKRPGY
TAVVAAEVLY ILECKPVFVT YDKSDDCYQE IPVKYNNRSM FMAPVTRMLQ QRGTQIDCSP
ILPAKFNIGG RWYTTDHRLR ETTPPQEITT DIATTWSYTP LPSLMESGVY DYENLQKMKD
MIYEQSNTRI ASSVIHRVIT GQHPNLQGFS FDTLISENII HSAFEKYWSK LLSWSTWLGN
ITSTAIGIYI ITRSIKFIID TIIHGLLASF W
>Anakin_AnSteIN_scaffold_00444_6707_8529
MRNGITCPYS AGWCLDAEYG YLTWEVDHQR LCERTEFEII YEGNVNKTFD NDNVNGYKNA
VYTLITKEHM FSIRARDIKQ ICGFDSYVTD HPRIFILEIN GYQSPFRRKA VNGRNMDLFT
YFNSKITLVE NYLGQKLNDV YTTVMTEMCK IDKALMETKL ALARSNPSKF VSNLVKRPGY
TAVVAAEVLY ILECKPVFVT YDKSDDCYQE IPVKYNNRSM FMAPVTRMLQ QRGTQIDCSP
ILPAKFNIGG RWYTTDHRLR ETTPPQEITT DIVTTWSYTP LPSLMESGVY DYENLQKMKD
MIYEQSNTRI ASSVIHRVIT GQHPNLQGFS FDTLISENII HSAFEKNWSK LLSWSTWLGN
ITSKAIGIYI ITRSIKFIIL LYTAGLVGNY W
