# Supplementary material for: In and Outs of Chuviridae Endogenous Viral Elements: Origin of a Potentially New Retrovirus and Signature of Ancient and Ongoing Arms Race in Mosquito Genomes
Source: Front Genet. 2020 Oct 22;11:542437. doi: 10.3389/fgene.2020.542437 (PMC7642597; doi:10.3389/fgene.2020.542437)
Supplement: Supplementary file 1 [file Data_Sheet_1.ZIP › Supplementary_Material_Anakin_MS_v2/Supplementary_Material_13/aligments/AnSteSD.names.faa.algn-gb.faa]

>Solo_AnSteSD_KB664803_13587_13150
NAVYTL---I TKEHMFSIRA SDIKQICGFD SYVTDHPRIF ILEINGYQSP FKRKAVNGRN
MDLFTYFNSK ITLVENYLGQ KLNDVYTTVM TEMCKIDKAL METKLALARS NPSEFVSNLV
KRPGYTAVVA AEVLYILECK PVFVTYDKSD DCYQEIPVKY NNRSMFMAPV TRMLQQRGTQ
IDCSPPAKFN IGGRWYTTDH RLREPLTEKR L
>Anakin_AnSteSD_KB664427_288543_288944
NSVTSRGRNI TK-----CRA N----ACGFD SYVTDHPRIF ILELNGYQSP FKRKAENGRN
LDLFTYFNSK ITLVESYLGQ QLNDVYTTVM TEMCKIDKAI LETKLTLARL NPSEFVSNLV
KRPGYTAVVA AEVLYILECK PVYVTYDSKH DCYQEIPVKY NNQSMFMAPV TRILQLRGTQ
IDCTPPARVD VRHRSELVVH TLTEPDGKWG L
