# Supplementary material for: In and Outs of Chuviridae Endogenous Viral Elements: Origin of a Potentially New Retrovirus and Signature of Ancient and Ongoing Arms Race in Mosquito Genomes
Source: Front Genet. 2020 Oct 22;11:542437. doi: 10.3389/fgene.2020.542437 (PMC7642597; doi:10.3389/fgene.2020.542437)
Supplement: Supplementary file 1 [file Data_Sheet_1.ZIP › Supplementary_Material_Anakin_MS_v2/Supplementary_Material_13/aligments/CQuJoh.names.faa.algn-gb.faa]

>Solo_CQuJoh_supercont.1002_129746_128950
FLGHINCFGL IAYDCGSPEV NLTSYSLLDV ASFLPPSNNL TTHEVQIQVL QRNVKSDIKV
YQCKVIIKRK IRHCGMHSHT SDYEGSYKYI VKEFTSEECR TSQQLGIVRL TYEHQINEIK
RNETTRGETL IEGTVRNSDC KGETYKTPEF TWFDALVYYE YEITLRDYTA VVDYENDVIL
LRNGLTCTYS HGKCLDSEDG YITWDVAFNN KCEETEFEVI YEGTVNKTYS TVSDTHLFSI
RTREQTKVCG HPGYLTDHPR IIVVEVIGFN SPFAKKSSPG RNFDLFTYFN SKITLVENYV
GQSMSQLYNT V--------- ---------- ---------- ---------- ----------
---------- ---------- ---------- ---------- ---------- ----------
---------- ---------- ---------- ---------- ---------- ----------
---------- ---------- ----
>Solo_CQuJoh_supercont3.148_247358_247089
---------- ---------- ---------- ---------- ---------- ----------
---------- -----MHSHT SDYEYSYSYI VKEFTPDECL LAHVSNSIVL ADNYKLSQLK
RNSTTRGEAL IIGYIKGSTC KGGTYTTPQY TWVDALVSYE YEISLYDYLA TVDIENDQIQ
LKKGLTCIYS HGKCLDSEEG YITWSVNLNR ICEDIEFEVL YEGIINKTQS SLQ-------
---------- ---------- ---------- ---------- ---------- ----------
-------YNI ---------- ---------- ---------- ---------- ----------
---------- ---------- ---------- ---------- ---------- ----------
---------- ---------- ---------- ---------- ---------- ----------
---------- ---------- ----
>Solo_CQuJoh_supercont3.988_122711_122917
---------- ---------- ---------- ---------- ---------- ----------
---------- ---------- ---------- ---------- ---------- ----------
---------- ---------- ---------- ---------- ---------- ----------
---------- ---------- ---------- ---------- ---------- ----------
---------- ---------- ---------- ---------- ---------- ----------
---------- -MTEMCKLDK TIMETKLTLA RLNPTEFVSS IVKRSNYTAV VAGEVIHILQ
CKPVYVTPRA TECYQEIPVT HNNKTMFLAP VTRKRTGSLF SLTPLLHGVI GRVSTV----
---------- ---------- ---------- ---------- ---------- ----------
---------- ---------- ----
>Anakin_CQuJoh_supercont.114_315327_314343
FLGKSLGFGL IAYDCSNPEV NLTSYSLLDV ASCLPPTTNL STQEIYIQVL QKKVNKETKV
FQCKVIIQRK IRHCGMHSHT SDYYKGYEYI VKDFTSEECR YSQQLGTIKL AYDFHLHELK
RNATTRGEEL IVGTLSGSSC RGGTYKTHLY TWEDALVYYQ YEITLRDYTA VVDSENDIIH
LKNGLTCTYS QGKCLDAEDG YLTWDIEFNK KCEETEFEVL FEGVVNKTYS TITSTHLFSI
RTKDVTRICG RIGYTTDHPR IILLETSVGD SPFTKSNVVG RNFDLFTYFN SKITFVENYF
GQSMTELYNT VMTEMCKVDK SLLETKLTLA RINPAEFVSS IIRRSGYTAV AAGEVLHVLE
CKPVYVTPRF EDCYQEIPVF Y--------- ---------- ---------- ----------
---------- ---------- ---------- ---------- ---------- ----------
---------- ---------- ----
>Anakin_CQuJoh_supercont3.115_915756_917654
F---SLAFGI IAYDCANPEI NLTTYSLLDV ASCVPPSKNI TTTEVKIQVL QKNHKGTTQV
YQCKVILKRS IKHCGMHSHT SDYEHDYAYI VKDFKTDECK MAHLLGTIDI APDQTIRELQ
RNSTSRGKIL VVGNVVGSTC QGGIYKTPLY TWTDALVYYE FEIGLYDYSA TIDFENDMIK
LRNGIESPFA HGRYLDSEDG YITWETSMNQ RCEETDFEVI YEGIVNKTYS TVSNTHLFSI
KTREKKKVCN HEGYSTDHPR ILILEENGFK SPFMK-QASD KNYDMFTYFN SKITLVESYI
GQKLNDVYNT IMTEMCKIDK AMMETKLTLA RLNPTEFVNS IVKRDGYTAV VAGEVLHILE
CKPVYVTVRI TECFQEIPIS YNNNSMFLTP VTRQIRGTEI ECTPLLSAKG GRWYTTDGRL
RETTEPNKLT TDIVTDWTYT SLPNLMEAGI YDEASIEKMR NMIYEQGNQK AVANILGKIL
TGQHPSYQGF KFDALSTSIG IYFI
>Anakin_CQuJoh_supercont3.1306_86631_86861
---------- ---------- ---------- ---------- ---------- ----------
---------- ---------- ---------- ---------- ---------- ----------
---------- ---------- ---------- ---------- ---------- ----------
---------- ---------- ---------- ---------- ---------- ----------
---------- ---------- ---------- ---------- ---------- ----------
---MSQLYNT VMTEMCKVDK NLMETKLTLA RLNPTEFVTS IIKRSGFTAV VAGEVLHILE
CKPVYVTPKS DECYQEIPVI YNNQTMYIAP VTRQNRGTQI DCTPLLPAKC GRWYTTDSRF
RETTAPMKLT TDLLTTWSYT PLPNLMQSGV YDAESVVKMR NLIYEQGDRR VASNVMHKIL
LGQQPNFQGF NFEALSTFIG IYMI
>Anakin_CQuJoh_supercont3.170_63177_62986
FLGHINCFGL IAYDCGSPEV NLTSYSLLDV ASCLPPSNNL TTHEVQIQVL QRNVKSDIKV
YQCKVIIKRK IRHCGMHSHT SDYEGSYKYI VKEFTSEECR TSQQLGIVRL TYEHQINEIK
RNETTRGETL IEGTVRNSDC KGETYKTPEF TWFDALVYYE YEITLRDYTA VVDYENDVIL
LRNGLTCTYS HGKCLDSEDG YITWDVAFNN KCEETEFEVI YEGTVNKTYS TVSDTHLFSI
RTREQTKVCG HPGYLTDHPR IIVVEVIGFN SPFTKKSSPG RNFDLFTYFN SKITLVENYV
GQSMSQLYNT VMTEMCKVDK NLMETKLTLA RLNPTEFVTS IIKRSGFTAV VAGEVLHILE
CKPVYVTPKS DECYQEIPVI YNNQTMYIAP VTRQNRGTQI DCTPLLPAKG GRWYTTDSRI
RETTAPMKLT TDLLTTWSYT PLPNLMQSGV YDAESVVKMR NLIYEQGDRR VASNVMHKIL
IGQQPNFQGF NFKALSTFIG IYMI
>Anakin_CQuJoh_supercont3.170_68751_64226
FLGHINCFGL IAYDCGSPEV NLTSYSLLDV ASCLPPSNNL TTHEVQIQVL QRNVKSDIKV
YQCKVIIKRK IRHCGMHSHT SDYEGSYKYI VKEFTSEECR TSQQLGIVRL TYEHQINEIK
RNETTRGETL IEGTVRNSDC KGETYKTPEF TWFDALVYYE YEITLRDYTA VVDYENDVIL
LRNGLTCTYS HGKCLDSEDG YITWDVAFNN KCEETEFEVI YEGTVNKTYS TVSDTHLFSI
RTREQTKVCG HPGYLTDHPR IIVVEVIGFN SPFTKKSSPG RNFDLFTYFN SKITLVENYV
GQSMSQLYNT VMTEMCKVDK NLMETKLTLA RLNPTEFVTS IIKRSGFTAV VAGEVLHILE
CKPVYVTPKS DECYQEIPVI YNNQTMYIAP VTRQNRGTQI DCTPLLPAKG GRWYTTDSRI
RETTAPMKLT TDLLTTWSYT PLPNLMQSGV YDAESVVKMR NLIYEQGDRR VASNVMHKIL
IGQQPNFQGF NFKALSTFIG IYMI
>Anakin_CQuJoh_supercont3.295_154419_152920
---------- ---------- ----MSLIDV APCELPSNNI TSSEVHIQVL QKNRKSSTQV
YQCKVITSRS IRHCGMHSHT SDYQNDYQYS VKNFRSEECM DAHTKGKVNL SDNRFIEHLK
SNATTSGKVL VIGSLKGSSC VGGDYFTPEF HYQNALVYFT YTIELQDYKA IIDFDNNIIK
LRNGLECPYS HGKCLDAKEG YITWDVTTNQ KCEDTDYEVV FEGLVNKTYS TMSNLHIFSI
KARESAPICS LTGYGTDHSR IFILEIVGFT SPFRK-KVSD ENYDIFTYYN SKITVVENHI
KNQLRNVYRN IMTESCKIDK ALLETKLTLA RLNPAEFVKS IIKRDGFTAV TAGEVLHIIE
CKPVFVTMRN AECFQEMPIS YNNVSMFLAP VTRQDKGTEI DCSPLLPVKG GRWYTVDSRL
RETYNPIILT SDLVTDWNYE AIPNLIETGI YNPESINKMR NMIFGQNAGR IAATIMYRTL
AGQNPSHQGF KFDSLSFFLG TYII
>Anakin_CQuJoh_supercont3.773_104942_105925
FLGKSLGFGL IAYDCSNPEV NLTSYSLLDV ASCLPPTTNL STQEIYIQVL QKKVNKETKV
FQCKVIIQRK IRHCGMHSHT SDYYKGYEYI VKDFTSEECR YSQQLGTIKL AYDFHLHELK
RNATTRGEEL IVGTLSGSSC RGGTYKTHLY TWEDALVYYQ YEITLRDYTA VVDSENDIIH
LRNGLTCTYS QGKCLDAEDG YLTWDIEFNK KCEETEFEVL FEGVVNKTYS TITSTHLFSI
RTKDVTRICG RIGYTTDHPR IILLETSVRD SPFTKSNVVG RNFDLFTYFN SKITFVENYF
GQSMTELYNT VMTEMCKVDK SLLETKLTLA RINPAEFVSS IIRRSGYTAV AAGEVLHVLE
CKPVYVTPRF EDCYQEIPVF YNNKSMFIAP VTRQNRGNQI DCTPILPAKG GKWYTVDNKF
RETVAPSKIS TEIVTAWKYT PLPNLMESGV YDYDSVEKMK NMIYNQVDKR VASNVLHRLL
DGHQTDQQGY RLEALSIFES SYII
>Anakin_CQuJoh_supercont3.79_417428_418078
FLGKSLGFGL IAYDCSNPEV NLTSYSLLDV ASCLPPTTNL STQEIYIQVL QKKVNKETKV
FQCKVIIQRK IRHCGMHSHT SDYYKGYEYI VKDFTSEECR YSQQLGTIKL AYDFHLHELK
RNATTRGEEL IVGTLSGSSC RGGTYKTHLY TWEDALVYYQ YEITLRDYTA VVDSENDIIH
LRNGLTCTYS QGKCLDAEDG YLTWDIEFNK KCEETEFEVL FEGVVNKTYS TITSTHLFSI
RTKDVTRICG RIGYTTDHPR IILLETSVRD SPFTKSNVVG RNFDLFTYFN SKITFVENYF
GQSMTELYNT VMTEMCKVDK SLLETKLTLA RINPAEFVSS IIRRSGYTAV AAGEVLHVLE
CKPVYVTPRF EDCYQEIPVF YNNKSMFIAP VTRQNRGNQI DCTPILPAKG GKWYTVDNKF
RETVAPSKIS TEIVTAWKYT PLPNLMESGV YDYDSVEKMK NMIYNQVDKR VASNVLHRLL
DGHQTDQQGY RLEALSIFES SYII
>Anakin_CQuJoh_supercont3.882_102563_101652
---------- ---------- ---------- ---------- ---------- ----------
---------- ---------- ---------- ---------- ---------- ----------
---------- ---------- ---------- ---------- ---------- ----------
---------- ---------- ---------- ---------- ---------- -MSNLHIFSI
KARESAPICS LTGYGTDHSR IFILEIVGFT SPFRK-KVSD ENYDIFTYYN SKITVVENHI
KNQLRNVYRN IMTESCKIDK ALLETKLTLA RLNPAEFVKS IIKRDGFTAV TAGEVLHIIE
CKPVFVTMRN AECFQEMPIS YNNVSMFLAP VTRQDKGTEI DCSPLLPVKG GRWYTVDSRL
RETYNPIILT SDLVTDWNYE AIPNLIETGI YNPESINKMR NMIFGQNAGR IAATIMYRTL
AGQNPSHQGF KFDSLSFFLG TYII
