# Supplementary material for: In and Outs of Chuviridae Endogenous Viral Elements: Origin of a Potentially New Retrovirus and Signature of Ancient and Ongoing Arms Race in Mosquito Genomes
Source: Front Genet. 2020 Oct 22;11:542437. doi: 10.3389/fgene.2020.542437 (PMC7642597; doi:10.3389/fgene.2020.542437)
Supplement: Supplementary file 1 [file Data_Sheet_1.ZIP › Supplementary_Material_Anakin_MS_v2/Supplementary_Material_9/AAeBV_JXPU01223002_1_66_2032_MC.B99990003.pdb]

EXPDTA    THEORETICAL MODEL, MODELLER 9.23 2019/11/22 16:52:19
REMARK   6 MODELLER OBJECTIVE FUNCTION:     14645.6455
REMARK   6 MODELLER BEST TEMPLATE % SEQ ID:  21.212
REMARK   6 SEQUENCE: AAeBV_JXPU01223002_1_66_2032_MC
REMARK   6 ALIGNMENT: multchain.ali
REMARK   6 SCRIPT: /home/crhisllane/Doutorado/Filipe/modeller_to_multichain/modelagem.py
REMARK   6 TEMPLATE: 6ESC 1:A - 638:A MODELS 6:A - 666:A AT 21.2%
REMARK   6 TEMPLATE: 6ESC 1:B - 638:B MODELS 673:B - 1333:B AT 21.2%
REMARK   6 TEMPLATE: 6ESC 1:C - 638:C MODELS 1340:C - 2000:C AT 21.2%
ATOM      1  N   MET A   1      34.076 -32.071  53.885  1.00 95.51           N
ATOM      2  CA  MET A   1      35.428 -31.768  53.364  1.00 95.51           C
ATOM      3  CB  MET A   1      35.492 -32.010  51.846  1.00 95.51           C
ATOM      4  CG  MET A   1      35.417 -33.486  51.450  1.00 95.51           C
ATOM      5  SD  MET A   1      36.884 -34.459  51.906  1.00 95.51           S
ATOM      6  CE  MET A   1      36.301 -36.000  51.143  1.00 95.51           C
ATOM      7  C   MET A   1      35.795 -30.347  53.619  1.00 95.51           C
ATOM      8  O   MET A   1      35.486 -29.789  54.671  1.00 95.51           O
ATOM      9  N   MET A   2      36.482 -29.727  52.643  1.00262.37           N
ATOM     10  CA  MET A   2      36.900 -28.368  52.791  1.00262.37           C
ATOM     11  CB  MET A   2      37.947 -27.931  51.753  1.00262.37           C
ATOM     12  CG  MET A   2      39.273 -28.684  51.879  1.00262.37           C
ATOM     13  SD  MET A   2      40.183 -28.358  53.418  1.00262.37           S
ATOM     14  CE  MET A   2      40.710 -26.689  52.937  1.00262.37           C
ATOM     15  C   MET A   2      35.697 -27.507  52.615  1.00262.37           C
ATOM     16  O   MET A   2      34.735 -27.887  51.949  1.00262.37           O
ATOM     17  N   LEU A   3      35.717 -26.317  53.242  1.00300.46           N
ATOM     18  CA  LEU A   3      34.608 -25.423  53.119  1.00300.46           C
ATOM     19  CB  LEU A   3      34.659 -24.240  54.102  1.00300.46           C
ATOM     20  CG  LEU A   3      33.467 -23.274  53.972  1.00300.46           C
ATOM     21  CD1 LEU A   3      32.143 -23.977  54.310  1.00300.46           C
ATOM     22  CD2 LEU A   3      33.690 -21.999  54.801  1.00300.46           C
ATOM     23  C   LEU A   3      34.650 -24.876  51.734  1.00300.46           C
ATOM     24  O   LEU A   3      35.723 -24.685  51.162  1.00300.46           O
ATOM     25  N   PHE A   4      33.465 -24.633  51.147  1.00251.30           N
ATOM     26  CA  PHE A   4      33.412 -24.136  49.807  1.00251.30           C
ATOM     27  CB  PHE A   4      32.123 -24.557  49.075  1.00251.30           C
ATOM     28  CG  PHE A   4      32.180 -24.100  47.658  1.00251.30           C
ATOM     29  CD1 PHE A   4      33.005 -24.731  46.756  1.00251.30           C
ATOM     30  CD2 PHE A   4      31.387 -23.064  47.222  1.00251.30           C
ATOM     31  CE1 PHE A   4      33.056 -24.320  45.445  1.00251.30           C
ATOM     32  CE2 PHE A   4      31.432 -22.650  45.911  1.00251.30           C
ATOM     33  CZ  PHE A   4      32.270 -23.277  45.020  1.00251.30           C
ATOM     34  C   PHE A   4      33.466 -22.646  49.880  1.00251.30           C
ATOM     35  O   PHE A   4      32.896 -22.037  50.784  1.00251.30           O
ATOM     36  N   CYS A   5      34.183 -22.021  48.928  1.00 42.71           N
ATOM     37  CA  CYS A   5      34.297 -20.594  48.922  1.00 42.71           C
ATOM     38  CB  CYS A   5      35.742 -20.089  48.770  1.00 42.71           C
ATOM     39  SG  CYS A   5      36.792 -20.550  50.181  1.00 42.71           S
ATOM     40  C   CYS A   5      33.532 -20.102  47.741  1.00 42.71           C
ATOM     41  O   CYS A   5      33.297 -20.844  46.790  1.00 42.71           O
ATOM     42  N   ILE A   6      33.113 -18.823  47.774  1.00 88.92           N
ATOM     43  CA  ILE A   6      32.362 -18.313  46.673  1.00 88.92           C
ATOM     44  CB  ILE A   6      31.203 -17.449  47.097  1.00 88.92           C
ATOM     45  CG1 ILE A   6      30.409 -16.969  45.872  1.00 88.92           C
ATOM     46  CG2 ILE A   6      31.720 -16.324  48.010  1.00 88.92           C
ATOM     47  CD1 ILE A   6      29.079 -16.311  46.235  1.00 88.92           C
ATOM     48  C   ILE A   6      33.285 -17.505  45.821  1.00 88.92           C
ATOM     49  O   ILE A   6      33.796 -16.464  46.230  1.00 88.92           O
ATOM     50  N   GLY A   7      33.543 -18.001  44.596  1.00 15.95           N
ATOM     51  CA  GLY A   7      34.396 -17.296  43.689  1.00 15.95           C
ATOM     52  C   GLY A   7      33.517 -16.407  42.875  1.00 15.95           C
ATOM     53  O   GLY A   7      32.307 -16.351  43.087  1.00 15.95           O
ATOM     54  N   THR A   8      34.115 -15.676  41.916  1.00 91.93           N
ATOM     55  CA  THR A   8      33.330 -14.829  41.071  1.00 91.93           C
ATOM     56  CB  THR A   8      33.509 -13.366  41.354  1.00 91.93           C
ATOM     57  OG1 THR A   8      32.587 -12.601  40.592  1.00 91.93           O
ATOM     58  CG2 THR A   8      34.953 -12.968  41.006  1.00 91.93           C
ATOM     59  C   THR A   8      33.772 -15.073  39.664  1.00 91.93           C
ATOM     60  O   THR A   8      34.907 -15.482  39.424  1.00 91.93           O
ATOM     61  N   VAL A   9      32.870 -14.842  38.689  1.00 32.33           N
ATOM     62  CA  VAL A   9      33.231 -15.056  37.318  1.00 32.33           C
ATOM     63  CB  VAL A   9      32.383 -16.089  36.634  1.00 32.33           C
ATOM     64  CG1 VAL A   9      32.812 -16.183  35.160  1.00 32.33           C
ATOM     65  CG2 VAL A   9      32.510 -17.414  37.406  1.00 32.33           C
ATOM     66  C   VAL A   9      33.029 -13.764  36.592  1.00 32.33           C
ATOM     67  O   VAL A   9      32.085 -13.027  36.871  1.00 32.33           O
ATOM     68  N   PHE A  10      33.932 -13.455  35.640  1.00156.15           N
ATOM     69  CA  PHE A  10      33.853 -12.236  34.884  1.00156.15           C
ATOM     70  CB  PHE A  10      35.103 -11.975  34.022  1.00156.15           C
ATOM     71  CG  PHE A  10      36.317 -11.761  34.860  1.00156.15           C
ATOM     72  CD1 PHE A  10      36.987 -12.833  35.403  1.00156.15           C
ATOM     73  CD2 PHE A  10      36.787 -10.491  35.103  1.00156.15           C
ATOM     74  CE1 PHE A  10      38.110 -12.642  36.172  1.00156.15           C
ATOM     75  CE2 PHE A  10      37.912 -10.295  35.869  1.00156.15           C
ATOM     76  CZ  PHE A  10      38.576 -11.371  36.406  1.00156.15           C
ATOM     77  C   PHE A  10      32.747 -12.385  33.887  1.00156.15           C
ATOM     78  O   PHE A  10      32.664 -13.393  33.186  1.00156.15           O
ATOM     79  N   ALA A  11      31.860 -11.376  33.799  1.00 43.15           N
ATOM     80  CA  ALA A  11      30.820 -11.405  32.811  1.00 43.15           C
ATOM     81  CB  ALA A  11      29.568 -10.602  33.202  1.00 43.15           C
ATOM     82  C   ALA A  11      31.382 -10.799  31.563  1.00 43.15           C
ATOM     83  O   ALA A  11      32.341 -10.032  31.621  1.00 43.15           O
ATOM     84  N   SER A  12      30.812 -11.142  30.391  1.00 86.12           N
ATOM     85  CA  SER A  12      31.303 -10.561  29.173  1.00 86.12           C
ATOM     86  CB  SER A  12      31.942 -11.585  28.220  1.00 86.12           C
ATOM     87  OG  SER A  12      33.094 -12.158  28.821  1.00 86.12           O
ATOM     88  C   SER A  12      30.136  -9.956  28.456  1.00 86.12           C
ATOM     89  O   SER A  12      29.089 -10.588  28.314  1.00 86.12           O
ATOM     90  N   GLU A  13      30.297  -8.703  27.978  1.00 96.06           N
ATOM     91  CA  GLU A  13      29.216  -8.050  27.297  1.00 96.06           C
ATOM     92  CB  GLU A  13      28.772  -6.740  27.969  1.00 96.06           C
ATOM     93  CG  GLU A  13      29.876  -5.682  28.026  1.00 96.06           C
ATOM     94  CD  GLU A  13      29.311  -4.445  28.708  1.00 96.06           C
ATOM     95  OE1 GLU A  13      28.692  -4.598  29.795  1.00 96.06           O
ATOM     96  OE2 GLU A  13      29.493  -3.329  28.151  1.00 96.06           O
ATOM     97  C   GLU A  13      29.650  -7.710  25.906  1.00 96.06           C
ATOM     98  O   GLU A  13      30.721  -7.155  25.672  1.00 96.06           O
ATOM     99  N   PRO A  14      28.821  -8.113  24.985  1.00159.44           N
ATOM    100  CA  PRO A  14      29.034  -7.786  23.598  1.00159.44           C
ATOM    101  CD  PRO A  14      28.244  -9.441  25.135  1.00159.44           C
ATOM    102  CB  PRO A  14      28.364  -8.891  22.785  1.00159.44           C
ATOM    103  CG  PRO A  14      28.320 -10.088  23.746  1.00159.44           C
ATOM    104  C   PRO A  14      28.412  -6.452  23.332  1.00159.44           C
ATOM    105  O   PRO A  14      27.723  -5.931  24.208  1.00159.44           O
ATOM    106  N   SER A  15      28.617  -5.901  22.121  1.00 92.87           N
ATOM    107  CA  SER A  15      28.111  -4.604  21.788  1.00 92.87           C
ATOM    108  CB  SER A  15      28.475  -4.177  20.356  1.00 92.87           C
ATOM    109  OG  SER A  15      27.950  -2.887  20.082  1.00 92.87           O
ATOM    110  C   SER A  15      26.617  -4.560  21.899  1.00 92.87           C
ATOM    111  O   SER A  15      26.070  -3.658  22.528  1.00 92.87           O
ATOM    112  N   GLY A  16      25.911  -5.517  21.276  1.00103.05           N
ATOM    113  CA  GLY A  16      24.476  -5.507  21.300  1.00103.05           C
ATOM    114  C   GLY A  16      23.989  -5.753  22.688  1.00103.05           C
ATOM    115  O   GLY A  16      23.000  -5.161  23.117  1.00103.05           O
ATOM    116  N   LEU A  17      24.649  -6.663  23.430  1.00123.70           N
ATOM    117  CA  LEU A  17      24.133  -6.936  24.735  1.00123.70           C
ATOM    118  CB  LEU A  17      23.995  -8.441  25.011  1.00123.70           C
ATOM    119  CG  LEU A  17      23.217  -9.168  23.895  1.00123.70           C
ATOM    120  CD1 LEU A  17      21.849  -8.516  23.640  1.00123.70           C
ATOM    121  CD2 LEU A  17      24.061  -9.306  22.617  1.00123.70           C
ATOM    122  C   LEU A  17      25.082  -6.355  25.732  1.00123.70           C
ATOM    123  O   LEU A  17      26.068  -6.985  26.112  1.00123.70           O
ATOM    124  N   ILE A  18      24.751  -5.144  26.221  1.00 59.79           N
ATOM    125  CA  ILE A  18      25.593  -4.403  27.113  1.00 59.79           C
ATOM    126  CB  ILE A  18      25.904  -3.022  26.603  1.00 59.79           C
ATOM    127  CG1 ILE A  18      26.628  -3.111  25.249  1.00 59.79           C
ATOM    128  CG2 ILE A  18      26.714  -2.266  27.670  1.00 59.79           C
ATOM    129  CD1 ILE A  18      26.724  -1.771  24.522  1.00 59.79           C
ATOM    130  C   ILE A  18      24.844  -4.257  28.399  1.00 59.79           C
ATOM    131  O   ILE A  18      23.620  -4.372  28.422  1.00 59.79           O
ATOM    132  N   ALA A  19      25.581  -4.072  29.516  1.00 44.49           N
ATOM    133  CA  ALA A  19      24.987  -3.917  30.812  1.00 44.49           C
ATOM    134  CB  ALA A  19      25.970  -4.158  31.970  1.00 44.49           C
ATOM    135  C   ALA A  19      24.455  -2.523  30.952  1.00 44.49           C
ATOM    136  O   ALA A  19      24.990  -1.585  30.362  1.00 44.49           O
ATOM    137  N   TYR A  20      23.369  -2.368  31.747  1.00 64.55           N
ATOM    138  CA  TYR A  20      22.746  -1.089  31.955  1.00 64.55           C
ATOM    139  CB  TYR A  20      21.381  -0.953  31.257  1.00 64.55           C
ATOM    140  CG  TYR A  20      21.553  -0.886  29.779  1.00 64.55           C
ATOM    141  CD1 TYR A  20      21.717  -2.030  29.032  1.00 64.55           C
ATOM    142  CD2 TYR A  20      21.529   0.330  29.137  1.00 64.55           C
ATOM    143  CE1 TYR A  20      21.866  -1.958  27.667  1.00 64.55           C
ATOM    144  CE2 TYR A  20      21.679   0.407  27.773  1.00 64.55           C
ATOM    145  CZ  TYR A  20      21.849  -0.739  27.035  1.00 64.55           C
ATOM    146  OH  TYR A  20      22.002  -0.666  25.635  1.00 64.55           O
ATOM    147  C   TYR A  20      22.445  -0.891  33.413  1.00 64.55           C
ATOM    148  O   TYR A  20      22.099  -1.831  34.128  1.00 64.55           O
ATOM    149  N   ASP A  21      22.584   0.368  33.885  1.00 89.61           N
ATOM    150  CA  ASP A  21      22.260   0.759  35.230  1.00 89.61           C
ATOM    151  CB  ASP A  21      23.401   1.506  35.945  1.00 89.61           C
ATOM    152  CG  ASP A  21      23.028   1.683  37.411  1.00 89.61           C
ATOM    153  OD1 ASP A  21      21.902   1.267  37.795  1.00 89.61           O
ATOM    154  OD2 ASP A  21      23.869   2.237  38.169  1.00 89.61           O
ATOM    155  C   ASP A  21      21.134   1.732  35.087  1.00 89.61           C
ATOM    156  O   ASP A  21      21.168   2.587  34.204  1.00 89.61           O
ATOM    157  N   CYS A  22      20.091   1.628  35.935  1.00 49.53           N
ATOM    158  CA  CYS A  22      18.989   2.528  35.759  1.00 49.53           C
ATOM    159  CB  CYS A  22      17.648   1.799  35.575  1.00 49.53           C
ATOM    160  SG  CYS A  22      17.643   0.723  34.110  1.00 49.53           S
ATOM    161  C   CYS A  22      18.852   3.403  36.965  1.00 49.53           C
ATOM    162  O   CYS A  22      18.492   2.940  38.045  1.00 49.53           O
ATOM    163  N   ALA A  23      19.111   4.716  36.802  1.00 34.56           N
ATOM    164  CA  ALA A  23      18.980   5.629  37.901  1.00 34.56           C
ATOM    165  CB  ALA A  23      19.541   7.032  37.610  1.00 34.56           C
ATOM    166  C   ALA A  23      17.519   5.771  38.190  1.00 34.56           C
ATOM    167  O   ALA A  23      16.688   5.603  37.300  1.00 34.56           O
ATOM    168  N   ASN A  24      17.167   6.075  39.456  1.00 88.63           N
ATOM    169  CA  ASN A  24      15.783   6.175  39.827  1.00 88.63           C
ATOM    170  CB  ASN A  24      15.563   6.265  41.347  1.00 88.63           C
ATOM    171  CG  ASN A  24      16.229   7.541  41.841  1.00 88.63           C
ATOM    172  OD1 ASN A  24      17.380   7.822  41.513  1.00 88.63           O
ATOM    173  ND2 ASN A  24      15.482   8.343  42.647  1.00 88.63           N
ATOM    174  C   ASN A  24      15.189   7.399  39.207  1.00 88.63           C
ATOM    175  O   ASN A  24      15.764   8.485  39.260  1.00 88.63           O
ATOM    176  N   PRO A  25      14.050   7.228  38.585  1.00135.59           N
ATOM    177  CA  PRO A  25      13.391   8.368  38.018  1.00135.59           C
ATOM    178  CD  PRO A  25      13.816   6.028  37.798  1.00135.59           C
ATOM    179  CB  PRO A  25      12.391   7.829  37.000  1.00135.59           C
ATOM    180  CG  PRO A  25      13.008   6.487  36.570  1.00135.59           C
ATOM    181  C   PRO A  25      12.771   9.203  39.087  1.00135.59           C
ATOM    182  O   PRO A  25      11.996   8.674  39.881  1.00135.59           O
ATOM    183  N   ASP A  26      13.082  10.510  39.121  1.00 54.60           N
ATOM    184  CA  ASP A  26      12.425  11.368  40.056  1.00 54.60           C
ATOM    185  CB  ASP A  26      13.291  12.545  40.538  1.00 54.60           C
ATOM    186  CG  ASP A  26      14.395  11.986  41.424  1.00 54.60           C
ATOM    187  OD1 ASP A  26      14.348  10.765  41.730  1.00 54.60           O
ATOM    188  OD2 ASP A  26      15.299  12.774  41.810  1.00 54.60           O
ATOM    189  C   ASP A  26      11.280  11.932  39.288  1.00 54.60           C
ATOM    190  O   ASP A  26      11.149  11.671  38.092  1.00 54.60           O
ATOM    191  N   ILE A  27      10.408  12.720  39.938  1.00230.40           N
ATOM    192  CA  ILE A  27       9.344  13.280  39.165  1.00230.40           C
ATOM    193  CB  ILE A  27       8.113  13.561  39.985  1.00230.40           C
ATOM    194  CG1 ILE A  27       7.004  14.158  39.102  1.00230.40           C
ATOM    195  CG2 ILE A  27       8.501  14.400  41.215  1.00230.40           C
ATOM    196  CD1 ILE A  27       5.646  14.232  39.797  1.00230.40           C
ATOM    197  C   ILE A  27       9.868  14.556  38.611  1.00230.40           C
ATOM    198  O   ILE A  27       9.407  15.641  38.952  1.00230.40           O
ATOM    199  N   ASN A  28      10.801  14.444  37.651  1.00139.52           N
ATOM    200  CA  ASN A  28      11.435  15.601  37.104  1.00139.52           C
ATOM    201  CB  ASN A  28      12.797  15.310  36.450  1.00139.52           C
ATOM    202  CG  ASN A  28      13.787  14.974  37.555  1.00139.52           C
ATOM    203  OD1 ASN A  28      13.893  15.690  38.550  1.00139.52           O
ATOM    204  ND2 ASN A  28      14.533  13.850  37.381  1.00139.52           N
ATOM    205  C   ASN A  28      10.532  16.124  36.047  1.00139.52           C
ATOM    206  O   ASN A  28       9.323  15.906  36.075  1.00139.52           O
ATOM    207  N   MET A  29      11.103  16.879  35.100  1.00139.20           N
ATOM    208  CA  MET A  29      10.309  17.409  34.041  1.00139.20           C
ATOM    209  CB  MET A  29      11.138  18.229  33.037  1.00139.20           C
ATOM    210  CG  MET A  29      10.312  18.813  31.890  1.00139.20           C
ATOM    211  SD  MET A  29       9.216  20.177  32.380  1.00139.20           S
ATOM    212  CE  MET A  29       8.536  20.450  30.719  1.00139.20           C
ATOM    213  C   MET A  29       9.767  16.227  33.314  1.00139.20           C
ATOM    214  O   MET A  29       8.629  16.234  32.849  1.00139.20           O
ATOM    215  N   THR A  30      10.580  15.159  33.224  1.00136.06           N
ATOM    216  CA  THR A  30      10.177  14.023  32.464  1.00136.06           C
ATOM    217  CB  THR A  30      11.307  13.072  32.241  1.00136.06           C
ATOM    218  OG1 THR A  30      11.835  12.670  33.494  1.00136.06           O
ATOM    219  CG2 THR A  30      12.393  13.774  31.409  1.00136.06           C
ATOM    220  C   THR A  30       9.082  13.289  33.165  1.00136.06           C
ATOM    221  O   THR A  30       9.318  12.420  34.004  1.00136.06           O
ATOM    222  N   SER A  31       7.835  13.649  32.816  1.00 99.31           N
ATOM    223  CA  SER A  31       6.672  12.947  33.264  1.00 99.31           C
ATOM    224  CB  SER A  31       5.794  13.748  34.239  1.00 99.31           C
ATOM    225  OG  SER A  31       6.502  13.990  35.446  1.00 99.31           O
ATOM    226  C   SER A  31       5.894  12.769  32.010  1.00 99.31           C
ATOM    227  O   SER A  31       5.706  13.732  31.271  1.00 99.31           O
ATOM    228  N   TYR A  32       5.427  11.546  31.705  1.00121.57           N
ATOM    229  CA  TYR A  32       4.768  11.436  30.439  1.00121.57           C
ATOM    230  CB  TYR A  32       5.702  10.946  29.324  1.00121.57           C
ATOM    231  CG  TYR A  32       6.785  11.970  29.275  1.00121.57           C
ATOM    232  CD1 TYR A  32       6.556  13.209  28.718  1.00121.57           C
ATOM    233  CD2 TYR A  32       8.029  11.692  29.793  1.00121.57           C
ATOM    234  CE1 TYR A  32       7.555  14.153  28.679  1.00121.57           C
ATOM    235  CE2 TYR A  32       9.031  12.632  29.756  1.00121.57           C
ATOM    236  CZ  TYR A  32       8.794  13.865  29.198  1.00121.57           C
ATOM    237  OH  TYR A  32       9.822  14.832  29.158  1.00121.57           O
ATOM    238  C   TYR A  32       3.603  10.510  30.549  1.00121.57           C
ATOM    239  O   TYR A  32       3.431   9.810  31.545  1.00121.57           O
ATOM    240  N   SER A  33       2.746  10.524  29.510  1.00 47.19           N
ATOM    241  CA  SER A  33       1.585   9.687  29.482  1.00 47.19           C
ATOM    242  CB  SER A  33       0.251  10.452  29.513  1.00 47.19           C
ATOM    243  OG  SER A  33       0.110  11.237  28.338  1.00 47.19           O
ATOM    244  C   SER A  33       1.616   8.955  28.186  1.00 47.19           C
ATOM    245  O   SER A  33       2.386   9.280  27.286  1.00 47.19           O
ATOM    246  N   LEU A  34       0.787   7.908  28.066  1.00 69.63           N
ATOM    247  CA  LEU A  34       0.770   7.195  26.829  1.00 69.63           C
ATOM    248  CB  LEU A  34       0.103   5.812  26.944  1.00 69.63           C
ATOM    249  CG  LEU A  34       0.089   5.000  25.637  1.00 69.63           C
ATOM    250  CD1 LEU A  34       1.516   4.686  25.161  1.00 69.63           C
ATOM    251  CD2 LEU A  34      -0.774   3.737  25.786  1.00 69.63           C
ATOM    252  C   LEU A  34      -0.013   8.040  25.879  1.00 69.63           C
ATOM    253  O   LEU A  34      -0.986   8.684  26.268  1.00 69.63           O
ATOM    254  N   LEU A  35       0.405   8.074  24.601  1.00 89.32           N
ATOM    255  CA  LEU A  35      -0.279   8.897  23.647  1.00 89.32           C
ATOM    256  CB  LEU A  35       0.402   8.948  22.271  1.00 89.32           C
ATOM    257  CG  LEU A  35      -0.334   9.836  21.250  1.00 89.32           C
ATOM    258  CD1 LEU A  35      -0.327  11.309  21.681  1.00 89.32           C
ATOM    259  CD2 LEU A  35       0.214   9.627  19.828  1.00 89.32           C
ATOM    260  C   LEU A  35      -1.648   8.339  23.449  1.00 89.32           C
ATOM    261  O   LEU A  35      -1.853   7.128  23.493  1.00 89.32           O
ATOM    262  N   ASP A  36      -2.637   9.227  23.234  1.00 88.68           N
ATOM    263  CA  ASP A  36      -3.988   8.781  23.049  1.00 88.68           C
ATOM    264  CB  ASP A  36      -5.035   9.887  23.277  1.00 88.68           C
ATOM    265  CG  ASP A  36      -4.806  10.994  22.256  1.00 88.68           C
ATOM    266  OD1 ASP A  36      -3.736  10.981  21.591  1.00 88.68           O
ATOM    267  OD2 ASP A  36      -5.704  11.869  22.127  1.00 88.68           O
ATOM    268  C   ASP A  36      -4.146   8.268  21.650  1.00 88.68           C
ATOM    269  O   ASP A  36      -3.257   8.419  20.813  1.00 88.68           O
ATOM    270  N   VAL A  37      -5.301   7.628  21.370  1.00 29.99           N
ATOM    271  CA  VAL A  37      -5.560   7.060  20.076  1.00 29.99           C
ATOM    272  CB  VAL A  37      -6.778   6.184  20.040  1.00 29.99           C
ATOM    273  CG1 VAL A  37      -6.996   5.709  18.594  1.00 29.99           C
ATOM    274  CG2 VAL A  37      -6.589   5.041  21.052  1.00 29.99           C
ATOM    275  C   VAL A  37      -5.768   8.171  19.097  1.00 29.99           C
ATOM    276  O   VAL A  37      -6.364   9.198  19.418  1.00 29.99           O
ATOM    277  N   ASP A  38      -5.246   7.986  17.867  1.00 34.77           N
ATOM    278  CA  ASP A  38      -5.343   8.982  16.836  1.00 34.77           C
ATOM    279  CB  ASP A  38      -4.182   8.927  15.828  1.00 34.77           C
ATOM    280  CG  ASP A  38      -2.921   9.386  16.546  1.00 34.77           C
ATOM    281  OD1 ASP A  38      -3.043   9.876  17.700  1.00 34.77           O
ATOM    282  OD2 ASP A  38      -1.820   9.258  15.948  1.00 34.77           O
ATOM    283  C   ASP A  38      -6.615   8.798  16.066  1.00 34.77           C
ATOM    284  O   ASP A  38      -7.338   7.819  16.245  1.00 34.77           O
ATOM    285  N   SER A  39      -6.924   9.778  15.189  1.00 30.86           N
ATOM    286  CA  SER A  39      -8.093   9.719  14.357  1.00 30.86           C
ATOM    287  CB  SER A  39      -8.569  11.095  13.859  1.00 30.86           C
ATOM    288  OG  SER A  39      -7.583  11.677  13.019  1.00 30.86           O
ATOM    289  C   SER A  39      -7.755   8.892  13.157  1.00 30.86           C
ATOM    290  O   SER A  39      -6.584   8.740  12.816  1.00 30.86           O
ATOM    291  N   CYS A  40      -8.786   8.343  12.480  1.00 42.69           N
ATOM    292  CA  CYS A  40      -8.570   7.500  11.335  1.00 42.69           C
ATOM    293  CB  CYS A  40      -9.450   6.239  11.324  1.00 42.69           C
ATOM    294  SG  CYS A  40      -9.039   5.101  12.681  1.00 42.69           S
ATOM    295  C   CYS A  40      -8.885   8.286  10.097  1.00 42.69           C
ATOM    296  O   CYS A  40      -9.321   9.431  10.180  1.00 42.69           O
ATOM    297  N   ILE A  41      -8.652   7.696   8.901  1.00 92.02           N
ATOM    298  CA  ILE A  41      -8.881   8.438   7.688  1.00 92.02           C
ATOM    299  CB  ILE A  41      -7.664   8.540   6.814  1.00 92.02           C
ATOM    300  CG1 ILE A  41      -6.529   9.277   7.545  1.00 92.02           C
ATOM    301  CG2 ILE A  41      -8.088   9.218   5.501  1.00 92.02           C
ATOM    302  CD1 ILE A  41      -5.947   8.498   8.724  1.00 92.02           C
ATOM    303  C   ILE A  41      -9.950   7.777   6.858  1.00 92.02           C
ATOM    304  O   ILE A  41      -9.922   6.566   6.645  1.00 92.02           O
ATOM    305  N   PRO A  42     -10.934   8.573   6.478  1.00 89.20           N
ATOM    306  CA  PRO A  42     -12.003   8.153   5.580  1.00 89.20           C
ATOM    307  CD  PRO A  42     -11.419   9.533   7.458  1.00 89.20           C
ATOM    308  CB  PRO A  42     -13.288   8.755   6.149  1.00 89.20           C
ATOM    309  CG  PRO A  42     -12.806   9.965   6.962  1.00 89.20           C
ATOM    310  C   PRO A  42     -11.787   8.589   4.143  1.00 89.20           C
ATOM    311  O   PRO A  42     -10.882   9.388   3.904  1.00 89.20           O
ATOM    312  N   THR A  43     -12.612   8.091   3.177  1.00 62.85           N
ATOM    313  CA  THR A  43     -12.546   8.505   1.787  1.00 62.85           C
ATOM    314  CB  THR A  43     -11.691   7.623   0.931  1.00 62.85           C
ATOM    315  OG1 THR A  43     -12.227   6.308   0.896  1.00 62.85           O
ATOM    316  CG2 THR A  43     -10.274   7.599   1.512  1.00 62.85           C
ATOM    317  C   THR A  43     -13.923   8.422   1.177  1.00 62.85           C
ATOM    318  O   THR A  43     -14.771   7.678   1.665  1.00 62.85           O
ATOM    319  N   VAL A  44     -14.173   9.183   0.077  1.00 98.69           N
ATOM    320  CA  VAL A  44     -15.448   9.162  -0.605  1.00 98.69           C
ATOM    321  CB  VAL A  44     -16.401  10.212  -0.114  1.00 98.69           C
ATOM    322  CG1 VAL A  44     -16.720   9.931   1.365  1.00 98.69           C
ATOM    323  CG2 VAL A  44     -15.778  11.595  -0.365  1.00 98.69           C
ATOM    324  C   VAL A  44     -15.222   9.435  -2.074  1.00 98.69           C
ATOM    325  O   VAL A  44     -14.178   9.962  -2.455  1.00 98.69           O
ATOM    326  N   LYS A  45     -16.196   9.061  -2.945  1.00 89.01           N
ATOM    327  CA  LYS A  45     -16.069   9.293  -4.367  1.00 89.01           C
ATOM    328  CB  LYS A  45     -15.422   8.117  -5.119  1.00 89.01           C
ATOM    329  CG  LYS A  45     -16.201   6.807  -4.998  1.00 89.01           C
ATOM    330  CD  LYS A  45     -15.731   5.725  -5.972  1.00 89.01           C
ATOM    331  CE  LYS A  45     -16.507   4.412  -5.851  1.00 89.01           C
ATOM    332  NZ  LYS A  45     -15.989   3.426  -6.824  1.00 89.01           N
ATOM    333  C   LYS A  45     -17.435   9.519  -4.962  1.00 89.01           C
ATOM    334  O   LYS A  45     -18.445   9.121  -4.385  1.00 89.01           O
ATOM    335  N   ASN A  46     -17.503  10.183  -6.143  1.00 45.52           N
ATOM    336  CA  ASN A  46     -18.779  10.454  -6.761  1.00 45.52           C
ATOM    337  CB  ASN A  46     -19.188  11.935  -6.683  1.00 45.52           C
ATOM    338  CG  ASN A  46     -19.447  12.284  -5.224  1.00 45.52           C
ATOM    339  OD1 ASN A  46     -20.241  11.633  -4.548  1.00 45.52           O
ATOM    340  ND2 ASN A  46     -18.752  13.339  -4.720  1.00 45.52           N
ATOM    341  C   ASN A  46     -18.721  10.099  -8.221  1.00 45.52           C
ATOM    342  O   ASN A  46     -17.685  10.254  -8.867  1.00 45.52           O
ATOM    343  N   LEU A  47     -19.849   9.593  -8.774  1.00114.86           N
ATOM    344  CA  LEU A  47     -19.916   9.238 -10.169  1.00114.86           C
ATOM    345  CB  LEU A  47     -19.526   7.776 -10.457  1.00114.86           C
ATOM    346  CG  LEU A  47     -20.490   6.728  -9.867  1.00114.86           C
ATOM    347  CD1 LEU A  47     -20.027   5.300 -10.199  1.00114.86           C
ATOM    348  CD2 LEU A  47     -20.709   6.936  -8.360  1.00114.86           C
ATOM    349  C   LEU A  47     -21.328   9.422 -10.658  1.00114.86           C
ATOM    350  O   LEU A  47     -22.270   9.430  -9.867  1.00114.86           O
ATOM    351  N   THR A  48     -21.506   9.599 -11.991  1.00139.15           N
ATOM    352  CA  THR A  48     -22.818   9.741 -12.578  1.00139.15           C
ATOM    353  CB  THR A  48     -23.039  11.050 -13.280  1.00139.15           C
ATOM    354  OG1 THR A  48     -22.093  11.204 -14.327  1.00139.15           O
ATOM    355  CG2 THR A  48     -22.913  12.198 -12.273  1.00139.15           C
ATOM    356  C   THR A  48     -22.987   8.688 -13.633  1.00139.15           C
ATOM    357  O   THR A  48     -22.091   8.460 -14.445  1.00139.15           O
ATOM    358  N   THR A  49     -24.157   8.013 -13.645  1.00129.99           N
ATOM    359  CA  THR A  49     -24.423   7.016 -14.647  1.00129.99           C
ATOM    360  CB  THR A  49     -25.329   5.916 -14.179  1.00129.99           C
ATOM    361  OG1 THR A  49     -25.372   4.873 -15.142  1.00129.99           O
ATOM    362  CG2 THR A  49     -26.736   6.498 -13.963  1.00129.99           C
ATOM    363  C   THR A  49     -25.106   7.698 -15.790  1.00129.99           C
ATOM    364  O   THR A  49     -25.843   8.661 -15.586  1.00129.99           O
ATOM    365  N   THR A  50     -24.870   7.209 -17.030  1.00170.43           N
ATOM    366  CA  THR A  50     -25.398   7.859 -18.201  1.00170.43           C
ATOM    367  CB  THR A  50     -24.534   8.994 -18.641  1.00170.43           C
ATOM    368  OG1 THR A  50     -23.249   8.509 -19.002  1.00170.43           O
ATOM    369  CG2 THR A  50     -24.422   9.997 -17.494  1.00170.43           C
ATOM    370  C   THR A  50     -25.355   6.922 -19.368  1.00170.43           C
ATOM    371  O   THR A  50     -25.053   5.737 -19.238  1.00170.43           O
ATOM    372  N   GLU A  51     -25.692   7.478 -20.556  1.00114.47           N
ATOM    373  CA  GLU A  51     -25.598   6.797 -21.818  1.00114.47           C
ATOM    374  CB  GLU A  51     -26.964   6.454 -22.436  1.00114.47           C
ATOM    375  CG  GLU A  51     -27.785   5.480 -21.590  1.00114.47           C
ATOM    376  CD  GLU A  51     -28.359   6.257 -20.413  1.00114.47           C
ATOM    377  OE1 GLU A  51     -28.423   7.512 -20.508  1.00114.47           O
ATOM    378  OE2 GLU A  51     -28.743   5.607 -19.405  1.00114.47           O
ATOM    379  C   GLU A  51     -24.936   7.771 -22.741  1.00114.47           C
ATOM    380  O   GLU A  51     -25.260   8.958 -22.732  1.00114.47           O
ATOM    381  N   VAL A  52     -23.976   7.306 -23.563  1.00 92.12           N
ATOM    382  CA  VAL A  52     -23.290   8.244 -24.406  1.00 92.12           C
ATOM    383  CB  VAL A  52     -21.972   8.652 -23.813  1.00 92.12           C
ATOM    384  CG1 VAL A  52     -21.087   9.314 -24.882  1.00 92.12           C
ATOM    385  CG2 VAL A  52     -22.275   9.570 -22.619  1.00 92.12           C
ATOM    386  C   VAL A  52     -22.997   7.652 -25.744  1.00 92.12           C
ATOM    387  O   VAL A  52     -22.691   6.467 -25.854  1.00 92.12           O
ATOM    388  N   PRO A  53     -23.185   8.433 -26.785  1.00115.48           N
ATOM    389  CA  PRO A  53     -22.664   8.011 -28.054  1.00115.48           C
ATOM    390  CD  PRO A  53     -24.451   9.124 -26.956  1.00115.48           C
ATOM    391  CB  PRO A  53     -23.705   8.322 -29.116  1.00115.48           C
ATOM    392  CG  PRO A  53     -24.530   9.426 -28.466  1.00115.48           C
ATOM    393  C   PRO A  53     -21.400   8.780 -28.257  1.00115.48           C
ATOM    394  O   PRO A  53     -21.313   9.903 -27.762  1.00115.48           O
ATOM    395  N   ILE A  54     -20.432   8.252 -29.021  1.00 89.78           N
ATOM    396  CA  ILE A  54     -19.234   9.007 -29.230  1.00 89.78           C
ATOM    397  CB  ILE A  54     -17.983   8.283 -28.821  1.00 89.78           C
ATOM    398  CG1 ILE A  54     -18.002   7.976 -27.314  1.00 89.78           C
ATOM    399  CG2 ILE A  54     -16.783   9.143 -29.254  1.00 89.78           C
ATOM    400  CD1 ILE A  54     -19.067   6.958 -26.910  1.00 89.78           C
ATOM    401  C   ILE A  54     -19.140   9.248 -30.697  1.00 89.78           C
ATOM    402  O   ILE A  54     -19.449   8.365 -31.494  1.00 89.78           O
ATOM    403  N   GLN A  55     -18.739  10.471 -31.095  1.00 94.64           N
ATOM    404  CA  GLN A  55     -18.639  10.744 -32.497  1.00 94.64           C
ATOM    405  CB  GLN A  55     -19.594  11.835 -33.018  1.00 94.64           C
ATOM    406  CG  GLN A  55     -21.056  11.396 -33.161  1.00 94.64           C
ATOM    407  CD  GLN A  55     -21.736  11.464 -31.804  1.00 94.64           C
ATOM    408  OE1 GLN A  55     -21.079  11.592 -30.775  1.00 94.64           O
ATOM    409  NE2 GLN A  55     -23.093  11.380 -31.799  1.00 94.64           N
ATOM    410  C   GLN A  55     -17.245  11.189 -32.817  1.00 94.64           C
ATOM    411  O   GLN A  55     -16.552  11.772 -31.983  1.00 94.64           O
ATOM    412  N   VAL A  56     -16.810  10.897 -34.064  1.00105.73           N
ATOM    413  CA  VAL A  56     -15.509  11.246 -34.561  1.00105.73           C
ATOM    414  CB  VAL A  56     -14.573  10.085 -34.725  1.00105.73           C
ATOM    415  CG1 VAL A  56     -14.216   9.542 -33.332  1.00105.73           C
ATOM    416  CG2 VAL A  56     -15.234   9.050 -35.651  1.00105.73           C
ATOM    417  C   VAL A  56     -15.683  11.877 -35.909  1.00105.73           C
ATOM    418  O   VAL A  56     -16.792  11.940 -36.438  1.00105.73           O
ATOM    419  N   LEU A  57     -14.575  12.388 -36.489  1.00117.52           N
ATOM    420  CA  LEU A  57     -14.621  13.014 -37.786  1.00117.52           C
ATOM    421  CB  LEU A  57     -13.286  13.603 -38.250  1.00117.52           C
ATOM    422  CG  LEU A  57     -12.912  14.931 -37.590  1.00117.52           C
ATOM    423  CD1 LEU A  57     -12.931  14.830 -36.057  1.00117.52           C
ATOM    424  CD2 LEU A  57     -11.573  15.418 -38.163  1.00117.52           C
ATOM    425  C   LEU A  57     -14.969  11.978 -38.817  1.00117.52           C
ATOM    426  O   LEU A  57     -14.693  10.795 -38.627  1.00117.52           O
ATOM    427  N   GLN A  58     -15.589  12.412 -39.945  1.00108.60           N
ATOM    428  CA  GLN A  58     -16.035  11.517 -40.991  1.00108.60           C
ATOM    429  CB  GLN A  58     -17.498  11.754 -41.419  1.00108.60           C
ATOM    430  CG  GLN A  58     -18.047  10.672 -42.354  1.00108.60           C
ATOM    431  CD  GLN A  58     -19.525  10.938 -42.601  1.00108.60           C
ATOM    432  OE1 GLN A  58     -20.194  11.592 -41.803  1.00108.60           O
ATOM    433  NE2 GLN A  58     -20.054  10.409 -43.737  1.00108.60           N
ATOM    434  C   GLN A  58     -15.151  11.623 -42.216  1.00108.60           C
ATOM    435  O   GLN A  58     -14.292  12.500 -42.294  1.00108.60           O
ATOM    436  N   ARG A  59     -15.357  10.700 -43.199  1.00159.63           N
ATOM    437  CA  ARG A  59     -14.610  10.552 -44.426  1.00159.63           C
ATOM    438  CB  ARG A  59     -14.142   9.107 -44.669  1.00159.63           C
ATOM    439  CG  ARG A  59     -15.281   8.088 -44.698  1.00159.63           C
ATOM    440  CD  ARG A  59     -14.794   6.638 -44.695  1.00159.63           C
ATOM    441  NE  ARG A  59     -15.993   5.756 -44.641  1.00159.63           N
ATOM    442  CZ  ARG A  59     -16.502   5.371 -43.434  1.00159.63           C
ATOM    443  NH1 ARG A  59     -15.918   5.804 -42.278  1.00159.63           N
ATOM    444  NH2 ARG A  59     -17.591   4.551 -43.382  1.00159.63           N
ATOM    445  C   ARG A  59     -15.447  10.988 -45.600  1.00159.63           C
ATOM    446  O   ARG A  59     -16.452  11.677 -45.445  1.00159.63           O
ATOM    447  N   SER A  60     -15.016  10.598 -46.822  1.00 68.93           N
ATOM    448  CA  SER A  60     -15.590  11.020 -48.075  1.00 68.93           C
ATOM    449  CB  SER A  60     -14.861  10.432 -49.297  1.00 68.93           C
ATOM    450  OG  SER A  60     -15.011   9.020 -49.324  1.00 68.93           O
ATOM    451  C   SER A  60     -17.019  10.612 -48.215  1.00 68.93           C
ATOM    452  O   SER A  60     -17.478   9.637 -47.624  1.00 68.93           O
ATOM    453  N   ALA A  61     -17.761  11.393 -49.030  1.00 52.92           N
ATOM    454  CA  ALA A  61     -19.131  11.103 -49.324  1.00 52.92           C
ATOM    455  CB  ALA A  61     -20.061  12.323 -49.210  1.00 52.92           C
ATOM    456  C   ALA A  61     -19.156  10.659 -50.746  1.00 52.92           C
ATOM    457  O   ALA A  61     -18.542  11.283 -51.611  1.00 52.92           O
ATOM    458  N   LYS A  62     -19.858   9.548 -51.030  1.00141.58           N
ATOM    459  CA  LYS A  62     -19.880   9.088 -52.384  1.00141.58           C
ATOM    460  CB  LYS A  62     -19.185   7.730 -52.594  1.00141.58           C
ATOM    461  CG  LYS A  62     -19.751   6.589 -51.745  1.00141.58           C
ATOM    462  CD  LYS A  62     -19.543   6.766 -50.240  1.00141.58           C
ATOM    463  CE  LYS A  62     -20.108   5.612 -49.409  1.00141.58           C
ATOM    464  NZ  LYS A  62     -19.611   5.698 -48.018  1.00141.58           N
ATOM    465  C   LYS A  62     -21.300   8.949 -52.819  1.00141.58           C
ATOM    466  O   LYS A  62     -22.181   8.641 -52.017  1.00141.58           O
ATOM    467  N   SER A  63     -21.555   9.204 -54.118  1.00 77.15           N
ATOM    468  CA  SER A  63     -22.878   9.082 -54.658  1.00 77.15           C
ATOM    469  CB  SER A  63     -23.648  10.413 -54.704  1.00 77.15           C
ATOM    470  OG  SER A  63     -23.887  10.882 -53.386  1.00 77.15           O
ATOM    471  C   SER A  63     -22.745   8.588 -56.067  1.00 77.15           C
ATOM    472  O   SER A  63     -21.663   8.622 -56.650  1.00 77.15           O
ATOM    473  N   SER A  64     -23.858   8.088 -56.644  1.00 31.16           N
ATOM    474  CA  SER A  64     -23.836   7.558 -57.980  1.00 31.16           C
ATOM    475  CB  SER A  64     -24.932   6.511 -58.240  1.00 31.16           C
ATOM    476  OG  SER A  64     -24.727   5.374 -57.415  1.00 31.16           O
ATOM    477  C   SER A  64     -24.031   8.669 -58.965  1.00 31.16           C
ATOM    478  O   SER A  64     -24.502   9.751 -58.619  1.00 31.16           O
ATOM    479  N   ALA A  65     -23.650   8.412 -60.236  1.00 44.94           N
ATOM    480  CA  ALA A  65     -23.809   9.381 -61.283  1.00 44.94           C
ATOM    481  CB  ALA A  65     -22.793  10.527 -61.233  1.00 44.94           C
ATOM    482  C   ALA A  65     -23.624   8.679 -62.595  1.00 44.94           C
ATOM    483  O   ALA A  65     -23.270   7.502 -62.633  1.00 44.94           O
ATOM    484  N   MET A  66     -23.898   9.380 -63.718  1.00 71.52           N
ATOM    485  CA  MET A  66     -23.725   8.760 -65.002  1.00 71.52           C
ATOM    486  CB  MET A  66     -25.049   8.379 -65.684  1.00 71.52           C
ATOM    487  CG  MET A  66     -25.771   7.220 -64.993  1.00 71.52           C
ATOM    488  SD  MET A  66     -26.431   7.613 -63.345  1.00 71.52           S
ATOM    489  CE  MET A  66     -27.720   8.736 -63.951  1.00 71.52           C
ATOM    490  C   MET A  66     -23.008   9.710 -65.907  1.00 71.52           C
ATOM    491  O   MET A  66     -23.166  10.927 -65.807  1.00 71.52           O
ATOM    492  N   VAL A  67     -22.180   9.158 -66.819  1.00 99.61           N
ATOM    493  CA  VAL A  67     -21.449   9.978 -67.739  1.00 99.61           C
ATOM    494  CB  VAL A  67     -19.969   9.716 -67.726  1.00 99.61           C
ATOM    495  CG1 VAL A  67     -19.421  10.076 -66.334  1.00 99.61           C
ATOM    496  CG2 VAL A  67     -19.719   8.256 -68.140  1.00 99.61           C
ATOM    497  C   VAL A  67     -21.955   9.689 -69.117  1.00 99.61           C
ATOM    498  O   VAL A  67     -22.164   8.534 -69.484  1.00 99.61           O
ATOM    499  N   TYR A  68     -22.190  10.757 -69.908  1.00 65.92           N
ATOM    500  CA  TYR A  68     -22.673  10.607 -71.250  1.00 65.92           C
ATOM    501  CB  TYR A  68     -24.044  11.276 -71.470  1.00 65.92           C
ATOM    502  CG  TYR A  68     -25.019  10.672 -70.515  1.00 65.92           C
ATOM    503  CD1 TYR A  68     -25.112  11.142 -69.223  1.00 65.92           C
ATOM    504  CD2 TYR A  68     -25.847   9.646 -70.907  1.00 65.92           C
ATOM    505  CE1 TYR A  68     -26.007  10.592 -68.334  1.00 65.92           C
ATOM    506  CE2 TYR A  68     -26.743   9.093 -70.024  1.00 65.92           C
ATOM    507  CZ  TYR A  68     -26.825   9.562 -68.735  1.00 65.92           C
ATOM    508  OH  TYR A  68     -27.745   8.986 -67.834  1.00 65.92           O
ATOM    509  C   TYR A  68     -21.701  11.320 -72.138  1.00 65.92           C
ATOM    510  O   TYR A  68     -21.404  12.495 -71.921  1.00 65.92           O
ATOM    511  N   GLN A  69     -21.163  10.616 -73.155  1.00100.87           N
ATOM    512  CA  GLN A  69     -20.248  11.239 -74.068  1.00100.87           C
ATOM    513  CB  GLN A  69     -18.796  11.310 -73.563  1.00100.87           C
ATOM    514  CG  GLN A  69     -18.129   9.943 -73.395  1.00100.87           C
ATOM    515  CD  GLN A  69     -16.690  10.180 -72.957  1.00100.87           C
ATOM    516  OE1 GLN A  69     -16.417  11.025 -72.107  1.00100.87           O
ATOM    517  NE2 GLN A  69     -15.738   9.421 -73.564  1.00100.87           N
ATOM    518  C   GLN A  69     -20.229  10.427 -75.320  1.00100.87           C
ATOM    519  O   GLN A  69     -20.719   9.301 -75.357  1.00100.87           O
ATOM    520  N   CYS A  70     -19.684  11.002 -76.404  1.00 91.12           N
ATOM    521  CA  CYS A  70     -19.580  10.239 -77.607  1.00 91.12           C
ATOM    522  CB  CYS A  70     -20.333  10.855 -78.794  1.00 91.12           C
ATOM    523  SG  CYS A  70     -20.358   9.746 -80.229  1.00 91.12           S
ATOM    524  C   CYS A  70     -18.127  10.190 -77.928  1.00 91.12           C
ATOM    525  O   CYS A  70     -17.454  11.219 -77.958  1.00 91.12           O
ATOM    526  N   LYS A  71     -17.591   8.977 -78.156  1.00 66.06           N
ATOM    527  CA  LYS A  71     -16.195   8.914 -78.438  1.00 66.06           C
ATOM    528  CB  LYS A  71     -15.500   7.639 -77.929  1.00 66.06           C
ATOM    529  CG  LYS A  71     -15.313   7.624 -76.410  1.00 66.06           C
ATOM    530  CD  LYS A  71     -14.842   6.279 -75.854  1.00 66.06           C
ATOM    531  CE  LYS A  71     -14.522   6.316 -74.358  1.00 66.06           C
ATOM    532  NZ  LYS A  71     -14.079   4.980 -73.901  1.00 66.06           N
ATOM    533  C   LYS A  71     -16.021   8.980 -79.915  1.00 66.06           C
ATOM    534  O   LYS A  71     -16.454   8.098 -80.657  1.00 66.06           O
ATOM    535  N   VAL A  72     -15.358  10.059 -80.366  1.00 57.40           N
ATOM    536  CA  VAL A  72     -15.121  10.279 -81.760  1.00 57.40           C
ATOM    537  CB  VAL A  72     -15.243  11.726 -82.149  1.00 57.40           C
ATOM    538  CG1 VAL A  72     -14.959  11.866 -83.654  1.00 57.40           C
ATOM    539  CG2 VAL A  72     -16.631  12.235 -81.723  1.00 57.40           C
ATOM    540  C   VAL A  72     -13.715   9.857 -82.032  1.00 57.40           C
ATOM    541  O   VAL A  72     -12.776  10.326 -81.390  1.00 57.40           O
ATOM    542  N   ILE A  73     -13.547   8.922 -82.987  1.00 60.63           N
ATOM    543  CA  ILE A  73     -12.253   8.440 -83.365  1.00 60.63           C
ATOM    544  CB  ILE A  73     -12.102   6.967 -83.104  1.00 60.63           C
ATOM    545  CG1 ILE A  73     -12.175   6.683 -81.595  1.00 60.63           C
ATOM    546  CG2 ILE A  73     -10.811   6.472 -83.771  1.00 60.63           C
ATOM    547  CD1 ILE A  73     -12.324   5.200 -81.260  1.00 60.63           C
ATOM    548  C   ILE A  73     -12.127   8.646 -84.843  1.00 60.63           C
ATOM    549  O   ILE A  73     -12.979   8.205 -85.613  1.00 60.63           O
ATOM    550  N   ILE A  74     -11.055   9.339 -85.279  1.00 95.77           N
ATOM    551  CA  ILE A  74     -10.854   9.555 -86.684  1.00 95.77           C
ATOM    552  CB  ILE A  74     -10.745  11.008 -87.049  1.00 95.77           C
ATOM    553  CG1 ILE A  74     -10.612  11.177 -88.572  1.00 95.77           C
ATOM    554  CG2 ILE A  74      -9.610  11.635 -86.223  1.00 95.77           C
ATOM    555  CD1 ILE A  74     -10.802  12.618 -89.044  1.00 95.77           C
ATOM    556  C   ILE A  74      -9.584   8.859 -87.057  1.00 95.77           C
ATOM    557  O   ILE A  74      -8.522   9.137 -86.500  1.00 95.77           O
ATOM    558  N   LYS A  75      -9.661   7.913 -88.016  1.00108.54           N
ATOM    559  CA  LYS A  75      -8.472   7.192 -88.353  1.00108.54           C
ATOM    560  CB  LYS A  75      -8.594   5.676 -88.122  1.00108.54           C
ATOM    561  CG  LYS A  75      -7.249   4.949 -88.147  1.00108.54           C
ATOM    562  CD  LYS A  75      -7.310   3.535 -87.566  1.00108.54           C
ATOM    563  CE  LYS A  75      -5.939   2.872 -87.424  1.00108.54           C
ATOM    564  NZ  LYS A  75      -5.209   3.469 -86.283  1.00108.54           N
ATOM    565  C   LYS A  75      -8.129   7.413 -89.785  1.00108.54           C
ATOM    566  O   LYS A  75      -8.986   7.362 -90.666  1.00108.54           O
ATOM    567  N   ARG A  76      -6.833   7.680 -90.039  1.00111.50           N
ATOM    568  CA  ARG A  76      -6.373   7.851 -91.382  1.00111.50           C
ATOM    569  CB  ARG A  76      -5.618   9.174 -91.626  1.00111.50           C
ATOM    570  CG  ARG A  76      -4.402   9.416 -90.733  1.00111.50           C
ATOM    571  CD  ARG A  76      -3.703  10.746 -91.033  1.00111.50           C
ATOM    572  NE  ARG A  76      -2.410  10.758 -90.294  1.00111.50           N
ATOM    573  CZ  ARG A  76      -1.802  11.941 -89.990  1.00111.50           C
ATOM    574  NH1 ARG A  76      -2.372  13.122 -90.370  1.00111.50           N
ATOM    575  NH2 ARG A  76      -0.625  11.944 -89.299  1.00111.50           N
ATOM    576  C   ARG A  76      -5.507   6.678 -91.689  1.00111.50           C
ATOM    577  O   ARG A  76      -4.516   6.420 -91.008  1.00111.50           O
ATOM    578  N   ILE A  77      -5.893   5.919 -92.732  1.00141.50           N
ATOM    579  CA  ILE A  77      -5.164   4.741 -93.082  1.00141.50           C
ATOM    580  CB  ILE A  77      -5.987   3.479 -92.989  1.00141.50           C
ATOM    581  CG1 ILE A  77      -7.198   3.490 -93.943  1.00141.50           C
ATOM    582  CG2 ILE A  77      -6.378   3.308 -91.512  1.00141.50           C
ATOM    583  CD1 ILE A  77      -6.869   3.232 -95.413  1.00141.50           C
ATOM    584  C   ILE A  77      -4.633   4.894 -94.465  1.00141.50           C
ATOM    585  O   ILE A  77      -5.283   5.469 -95.338  1.00141.50           O
ATOM    586  N   VAL A  78      -3.397   4.406 -94.681  1.00 51.92           N
ATOM    587  CA  VAL A  78      -2.817   4.500 -95.987  1.00 51.92           C
ATOM    588  CB  VAL A  78      -1.370   4.889 -95.948  1.00 51.92           C
ATOM    589  CG1 VAL A  78      -0.837   4.958 -97.389  1.00 51.92           C
ATOM    590  CG2 VAL A  78      -1.239   6.191 -95.146  1.00 51.92           C
ATOM    591  C   VAL A  78      -2.882   3.129 -96.575  1.00 51.92           C
ATOM    592  O   VAL A  78      -2.227   2.207 -96.087  1.00 51.92           O
ATOM    593  N   LYS A  79      -3.687   2.944 -97.643  1.00116.54           N
ATOM    594  CA  LYS A  79      -3.719   1.634 -98.215  1.00116.54           C
ATOM    595  CB  LYS A  79      -4.982   1.243 -98.997  1.00116.54           C
ATOM    596  CG  LYS A  79      -4.824  -0.176 -99.560  1.00116.54           C
ATOM    597  CD  LYS A  79      -6.114  -0.851-100.019  1.00116.54           C
ATOM    598  CE  LYS A  79      -5.880  -2.130-100.827  1.00116.54           C
ATOM    599  NZ  LYS A  79      -5.251  -3.163 -99.974  1.00116.54           N
ATOM    600  C   LYS A  79      -2.572   1.488 -99.150  1.00116.54           C
ATOM    601  O   LYS A  79      -2.254   2.388 -99.927  1.00116.54           O
ATOM    602  N   HIS A  80      -1.929   0.311 -99.085  1.00 83.43           N
ATOM    603  CA  HIS A  80      -0.819   0.015 -99.933  1.00 83.43           C
ATOM    604  ND1 HIS A  80       2.259  -1.464-100.565  1.00 83.43           N
ATOM    605  CG  HIS A  80       1.702  -0.333-100.010  1.00 83.43           C
ATOM    606  CB  HIS A  80       0.467  -0.323 -99.156  1.00 83.43           C
ATOM    607  NE2 HIS A  80       3.537   0.246-101.189  1.00 83.43           N
ATOM    608  CD2 HIS A  80       2.495   0.702-100.401  1.00 83.43           C
ATOM    609  CE1 HIS A  80       3.353  -1.060-101.259  1.00 83.43           C
ATOM    610  C   HIS A  80      -1.234  -1.192-100.708  1.00 83.43           C
ATOM    611  O   HIS A  80      -2.401  -1.580-100.684  1.00 83.43           O
ATOM    612  N   CYS A  81      -0.307  -1.787-101.477  1.00130.13           N
ATOM    613  CA  CYS A  81      -0.658  -3.002-102.147  1.00130.13           C
ATOM    614  CB  CYS A  81       0.138  -3.248-103.439  1.00130.13           C
ATOM    615  SG  CYS A  81      -0.115  -1.956-104.689  1.00130.13           S
ATOM    616  C   CYS A  81      -0.237  -4.071-101.192  1.00130.13           C
ATOM    617  O   CYS A  81       0.956  -4.245-100.963  1.00130.13           O
ATOM    618  N   GLY A  82      -1.199  -4.800-100.589  1.00211.15           N
ATOM    619  CA  GLY A  82      -0.853  -5.875 -99.700  1.00211.15           C
ATOM    620  C   GLY A  82      -1.060  -5.488 -98.264  1.00211.15           C
ATOM    621  O   GLY A  82      -1.235  -6.367 -97.421  1.00211.15           O
ATOM    622  N   ILE A  83      -1.044  -4.183 -97.919  1.00 95.10           N
ATOM    623  CA  ILE A  83      -1.171  -3.872 -96.519  1.00 95.10           C
ATOM    624  CB  ILE A  83       0.184  -3.864 -95.843  1.00 95.10           C
ATOM    625  CG1 ILE A  83       0.899  -5.204 -96.083  1.00 95.10           C
ATOM    626  CG2 ILE A  83       0.029  -3.576 -94.341  1.00 95.10           C
ATOM    627  CD1 ILE A  83       2.376  -5.183 -95.694  1.00 95.10           C
ATOM    628  C   ILE A  83      -1.794  -2.513 -96.367  1.00 95.10           C
ATOM    629  O   ILE A  83      -1.886  -1.744 -97.324  1.00 95.10           O
ATOM    630  N   HIS A  84      -2.286  -2.215 -95.143  1.00117.82           N
ATOM    631  CA  HIS A  84      -2.793  -0.926 -94.784  1.00117.82           C
ATOM    632  ND1 HIS A  84      -5.490  -2.668 -95.687  1.00117.82           N
ATOM    633  CG  HIS A  84      -5.246  -1.361 -95.327  1.00117.82           C
ATOM    634  CB  HIS A  84      -4.250  -0.946 -94.287  1.00117.82           C
ATOM    635  NE2 HIS A  84      -6.851  -1.408 -96.913  1.00117.82           N
ATOM    636  CD2 HIS A  84      -6.086  -0.605 -96.086  1.00117.82           C
ATOM    637  CE1 HIS A  84      -6.458  -2.638 -96.638  1.00117.82           C
ATOM    638  C   HIS A  84      -1.964  -0.497 -93.610  1.00117.82           C
ATOM    639  O   HIS A  84      -1.451  -1.339 -92.873  1.00117.82           O
ATOM    640  N   SER A  85      -1.785   0.825 -93.412  1.00 92.02           N
ATOM    641  CA  SER A  85      -1.006   1.282 -92.296  1.00 92.02           C
ATOM    642  CB  SER A  85       0.381   1.819 -92.689  1.00 92.02           C
ATOM    643  OG  SER A  85       1.168   0.776 -93.244  1.00 92.02           O
ATOM    644  C   SER A  85      -1.746   2.419 -91.665  1.00 92.02           C
ATOM    645  O   SER A  85      -2.260   3.292 -92.364  1.00 92.02           O
ATOM    646  N   HIS A  86      -1.806   2.446 -90.315  1.00129.61           N
ATOM    647  CA  HIS A  86      -2.496   3.520 -89.669  1.00129.61           C
ATOM    648  ND1 HIS A  86      -1.402   2.194 -86.675  1.00129.61           N
ATOM    649  CG  HIS A  86      -2.218   3.220 -87.096  1.00129.61           C
ATOM    650  CB  HIS A  86      -3.130   3.168 -88.296  1.00129.61           C
ATOM    651  NE2 HIS A  86      -1.071   3.875 -85.266  1.00129.61           N
ATOM    652  CD2 HIS A  86      -2.003   4.240 -86.221  1.00129.61           C
ATOM    653  CE1 HIS A  86      -0.740   2.638 -85.579  1.00129.61           C
ATOM    654  C   HIS A  86      -1.509   4.627 -89.491  1.00129.61           C
ATOM    655  O   HIS A  86      -0.479   4.483 -88.835  1.00129.61           O
ATOM    656  N   THR A  87      -1.739   5.725 -90.224  1.00153.06           N
ATOM    657  CA  THR A  87      -0.959   6.916 -90.097  1.00153.06           C
ATOM    658  CB  THR A  87      -0.932   7.696 -91.383  1.00153.06           C
ATOM    659  OG1 THR A  87      -0.360   8.978 -91.186  1.00153.06           O
ATOM    660  CG2 THR A  87      -2.333   7.760 -91.999  1.00153.06           C
ATOM    661  C   THR A  87      -1.418   7.721 -88.914  1.00153.06           C
ATOM    662  O   THR A  87      -0.607   8.386 -88.272  1.00153.06           O
ATOM    663  N   SER A  88      -2.736   7.700 -88.602  1.00 56.47           N
ATOM    664  CA  SER A  88      -3.209   8.453 -87.470  1.00 56.47           C
ATOM    665  CB  SER A  88      -3.491   9.934 -87.775  1.00 56.47           C
ATOM    666  OG  SER A  88      -3.951  10.595 -86.605  1.00 56.47           O
ATOM    667  C   SER A  88      -4.495   7.878 -86.957  1.00 56.47           C
ATOM    668  O   SER A  88      -5.262   7.261 -87.696  1.00 56.47           O
ATOM    669  N   ASP A  89      -4.734   8.065 -85.639  1.00104.00           N
ATOM    670  CA  ASP A  89      -5.935   7.676 -84.954  1.00104.00           C
ATOM    671  CB  ASP A  89      -5.804   6.323 -84.232  1.00104.00           C
ATOM    672  CG  ASP A  89      -7.162   5.947 -83.654  1.00104.00           C
ATOM    673  OD1 ASP A  89      -8.089   6.797 -83.715  1.00104.00           O
ATOM    674  OD2 ASP A  89      -7.291   4.800 -83.149  1.00104.00           O
ATOM    675  C   ASP A  89      -6.148   8.723 -83.908  1.00104.00           C
ATOM    676  O   ASP A  89      -5.520   8.690 -82.852  1.00104.00           O
ATOM    677  N   TYR A  90      -7.062   9.676 -84.163  1.00 69.23           N
ATOM    678  CA  TYR A  90      -7.263  10.749 -83.231  1.00 69.23           C
ATOM    679  CB  TYR A  90      -7.329  12.118 -83.939  1.00 69.23           C
ATOM    680  CG  TYR A  90      -7.717  13.189 -82.976  1.00 69.23           C
ATOM    681  CD1 TYR A  90      -6.852  13.610 -81.993  1.00 69.23           C
ATOM    682  CD2 TYR A  90      -8.946  13.800 -83.085  1.00 69.23           C
ATOM    683  CE1 TYR A  90      -7.218  14.606 -81.118  1.00 69.23           C
ATOM    684  CE2 TYR A  90      -9.318  14.796 -82.214  1.00 69.23           C
ATOM    685  CZ  TYR A  90      -8.453  15.199 -81.226  1.00 69.23           C
ATOM    686  OH  TYR A  90      -8.829  16.222 -80.329  1.00 69.23           O
ATOM    687  C   TYR A  90      -8.552  10.509 -82.516  1.00 69.23           C
ATOM    688  O   TYR A  90      -9.605  10.383 -83.137  1.00 69.23           O
ATOM    689  N   GLU A  91      -8.488  10.432 -81.169  1.00 84.52           N
ATOM    690  CA  GLU A  91      -9.654  10.152 -80.382  1.00 84.52           C
ATOM    691  CB  GLU A  91      -9.463   8.975 -79.411  1.00 84.52           C
ATOM    692  CG  GLU A  91     -10.704   8.674 -78.569  1.00 84.52           C
ATOM    693  CD  GLU A  91     -10.332   7.603 -77.553  1.00 84.52           C
ATOM    694  OE1 GLU A  91      -9.163   7.134 -77.589  1.00 84.52           O
ATOM    695  OE2 GLU A  91     -11.211   7.241 -76.725  1.00 84.52           O
ATOM    696  C   GLU A  91      -9.984  11.343 -79.538  1.00 84.52           C
ATOM    697  O   GLU A  91      -9.093  12.030 -79.040  1.00 84.52           O
ATOM    698  N   ARG A  92     -11.295  11.628 -79.382  1.00128.12           N
ATOM    699  CA  ARG A  92     -11.718  12.715 -78.548  1.00128.12           C
ATOM    700  CB  ARG A  92     -11.848  14.062 -79.279  1.00128.12           C
ATOM    701  CG  ARG A  92     -12.303  15.190 -78.351  1.00128.12           C
ATOM    702  CD  ARG A  92     -12.445  16.549 -79.038  1.00128.12           C
ATOM    703  NE  ARG A  92     -13.003  17.496 -78.031  1.00128.12           N
ATOM    704  CZ  ARG A  92     -12.175  18.119 -77.142  1.00128.12           C
ATOM    705  NH1 ARG A  92     -10.834  17.867 -77.165  1.00128.12           N
ATOM    706  NH2 ARG A  92     -12.690  18.990 -76.226  1.00128.12           N
ATOM    707  C   ARG A  92     -13.068  12.388 -77.992  1.00128.12           C
ATOM    708  O   ARG A  92     -13.900  11.777 -78.662  1.00128.12           O
ATOM    709  N   ARG A  93     -13.315  12.812 -76.737  1.00123.36           N
ATOM    710  CA  ARG A  93     -14.564  12.573 -76.072  1.00123.36           C
ATOM    711  CB  ARG A  93     -14.404  12.359 -74.556  1.00123.36           C
ATOM    712  CG  ARG A  93     -13.510  11.179 -74.168  1.00123.36           C
ATOM    713  CD  ARG A  93     -13.197  11.119 -72.669  1.00123.36           C
ATOM    714  NE  ARG A  93     -12.395  12.330 -72.322  1.00123.36           N
ATOM    715  CZ  ARG A  93     -12.011  12.561 -71.031  1.00123.36           C
ATOM    716  NH1 ARG A  93     -12.350  11.680 -70.045  1.00123.36           N
ATOM    717  NH2 ARG A  93     -11.287  13.679 -70.726  1.00123.36           N
ATOM    718  C   ARG A  93     -15.359  13.830 -76.214  1.00123.36           C
ATOM    719  O   ARG A  93     -14.840  14.922 -75.985  1.00123.36           O
ATOM    720  N   TYR A  94     -16.641  13.713 -76.616  1.00175.20           N
ATOM    721  CA  TYR A  94     -17.438  14.900 -76.721  1.00175.20           C
ATOM    722  CB  TYR A  94     -17.757  15.361 -78.163  1.00175.20           C
ATOM    723  CG  TYR A  94     -18.522  16.604 -77.898  1.00175.20           C
ATOM    724  CD1 TYR A  94     -17.899  17.622 -77.221  1.00175.20           C
ATOM    725  CD2 TYR A  94     -19.846  16.742 -78.232  1.00175.20           C
ATOM    726  CE1 TYR A  94     -18.558  18.788 -76.915  1.00175.20           C
ATOM    727  CE2 TYR A  94     -20.511  17.906 -77.924  1.00175.20           C
ATOM    728  CZ  TYR A  94     -19.873  18.932 -77.272  1.00175.20           C
ATOM    729  OH  TYR A  94     -20.568  20.121 -76.965  1.00175.20           O
ATOM    730  C   TYR A  94     -18.722  14.686 -75.948  1.00175.20           C
ATOM    731  O   TYR A  94     -19.210  13.566 -75.819  1.00175.20           O
ATOM    732  N   ALA A  95     -19.288  15.772 -75.376  1.00 52.02           N
ATOM    733  CA  ALA A  95     -20.472  15.741 -74.579  1.00 52.02           C
ATOM    734  CB  ALA A  95     -20.719  17.052 -73.811  1.00 52.02           C
ATOM    735  C   ALA A  95     -21.701  15.458 -75.384  1.00 52.02           C
ATOM    736  O   ALA A  95     -21.779  15.722 -76.583  1.00 52.02           O
ATOM    737  N   TYR A  96     -22.707  14.901 -74.683  1.00172.61           N
ATOM    738  CA  TYR A  96     -23.989  14.544 -75.208  1.00172.61           C
ATOM    739  CB  TYR A  96     -24.374  13.160 -74.654  1.00172.61           C
ATOM    740  CG  TYR A  96     -25.470  12.490 -75.402  1.00172.61           C
ATOM    741  CD1 TYR A  96     -25.180  11.788 -76.549  1.00172.61           C
ATOM    742  CD2 TYR A  96     -26.767  12.527 -74.947  1.00172.61           C
ATOM    743  CE1 TYR A  96     -26.170  11.140 -77.246  1.00172.61           C
ATOM    744  CE2 TYR A  96     -27.762  11.880 -75.640  1.00172.61           C
ATOM    745  CZ  TYR A  96     -27.463  11.186 -76.789  1.00172.61           C
ATOM    746  OH  TYR A  96     -28.487  10.523 -77.498  1.00172.61           O
ATOM    747  C   TYR A  96     -24.903  15.571 -74.592  1.00172.61           C
ATOM    748  O   TYR A  96     -24.971  15.698 -73.370  1.00172.61           O
ATOM    749  N   ILE A  97     -25.626  16.344 -75.427  1.00117.48           N
ATOM    750  CA  ILE A  97     -26.459  17.421 -74.956  1.00117.48           C
ATOM    751  CB  ILE A  97     -27.125  18.194 -76.057  1.00117.48           C
ATOM    752  CG1 ILE A  97     -27.711  19.506 -75.510  1.00117.48           C
ATOM    753  CG2 ILE A  97     -28.167  17.277 -76.719  1.00117.48           C
ATOM    754  CD1 ILE A  97     -28.133  20.487 -76.604  1.00117.48           C
ATOM    755  C   ILE A  97     -27.535  16.881 -74.067  1.00117.48           C
ATOM    756  O   ILE A  97     -27.977  15.744 -74.219  1.00117.48           O
ATOM    757  N   VAL A  98     -27.969  17.705 -73.090  1.00 56.66           N
ATOM    758  CA  VAL A  98     -28.979  17.337 -72.137  1.00 56.66           C
ATOM    759  CB  VAL A  98     -29.345  18.475 -71.231  1.00 56.66           C
ATOM    760  CG1 VAL A  98     -30.557  18.058 -70.380  1.00 56.66           C
ATOM    761  CG2 VAL A  98     -28.104  18.865 -70.410  1.00 56.66           C
ATOM    762  C   VAL A  98     -30.217  16.963 -72.888  1.00 56.66           C
ATOM    763  O   VAL A  98     -30.878  15.980 -72.555  1.00 56.66           O
ATOM    764  N   ARG A  99     -30.553  17.729 -73.943  1.00150.93           N
ATOM    765  CA  ARG A  99     -31.749  17.466 -74.690  1.00150.93           C
ATOM    766  CB  ARG A  99     -31.972  18.442 -75.858  1.00150.93           C
ATOM    767  CG  ARG A  99     -33.174  18.060 -76.726  1.00150.93           C
ATOM    768  CD  ARG A  99     -33.480  19.050 -77.851  1.00150.93           C
ATOM    769  NE  ARG A  99     -34.181  20.217 -77.245  1.00150.93           N
ATOM    770  CZ  ARG A  99     -33.468  21.244 -76.697  1.00150.93           C
ATOM    771  NH1 ARG A  99     -32.104  21.208 -76.702  1.00150.93           N
ATOM    772  NH2 ARG A  99     -34.123  22.306 -76.144  1.00150.93           N
ATOM    773  C   ARG A  99     -31.662  16.092 -75.270  1.00150.93           C
ATOM    774  O   ARG A  99     -32.646  15.364 -75.313  1.00150.93           O
ATOM    775  N   GLU A 100     -30.483  15.684 -75.753  1.00 83.01           N
ATOM    776  CA  GLU A 100     -30.401  14.388 -76.355  1.00 83.01           C
ATOM    777  CB  GLU A 100     -29.042  14.144 -77.032  1.00 83.01           C
ATOM    778  CG  GLU A 100     -29.115  13.159 -78.200  1.00 83.01           C
ATOM    779  CD  GLU A 100     -29.322  13.954 -79.480  1.00 83.01           C
ATOM    780  OE1 GLU A 100     -28.889  15.137 -79.516  1.00 83.01           O
ATOM    781  OE2 GLU A 100     -29.905  13.388 -80.443  1.00 83.01           O
ATOM    782  C   GLU A 100     -30.607  13.341 -75.302  1.00 83.01           C
ATOM    783  O   GLU A 100     -31.201  12.295 -75.560  1.00 83.01           O
ATOM    784  N   PHE A 101     -30.092  13.592 -74.083  1.00115.91           N
ATOM    785  CA  PHE A 101     -30.200  12.640 -73.015  1.00115.91           C
ATOM    786  CB  PHE A 101     -29.519  13.166 -71.735  1.00115.91           C
ATOM    787  CG  PHE A 101     -29.922  12.340 -70.561  1.00115.91           C
ATOM    788  CD1 PHE A 101     -29.334  11.125 -70.302  1.00115.91           C
ATOM    789  CD2 PHE A 101     -30.892  12.804 -69.701  1.00115.91           C
ATOM    790  CE1 PHE A 101     -29.720  10.385 -69.209  1.00115.91           C
ATOM    791  CE2 PHE A 101     -31.280  12.069 -68.607  1.00115.91           C
ATOM    792  CZ  PHE A 101     -30.694  10.852 -68.359  1.00115.91           C
ATOM    793  C   PHE A 101     -31.635  12.364 -72.691  1.00115.91           C
ATOM    794  O   PHE A 101     -32.079  11.219 -72.772  1.00115.91           O
ATOM    795  N   THR A 102     -32.413  13.405 -72.331  1.00129.03           N
ATOM    796  CA  THR A 102     -33.754  13.125 -71.909  1.00129.03           C
ATOM    797  CB  THR A 102     -34.370  14.276 -71.163  1.00129.03           C
ATOM    798  OG1 THR A 102     -33.546  14.631 -70.064  1.00129.03           O
ATOM    799  CG2 THR A 102     -35.758  13.852 -70.659  1.00129.03           C
ATOM    800  C   THR A 102     -34.624  12.671 -73.056  1.00129.03           C
ATOM    801  O   THR A 102     -35.236  11.612 -72.939  1.00129.03           O
ATOM    802  N   PRO A 103     -34.754  13.388 -74.153  1.00134.42           N
ATOM    803  CA  PRO A 103     -35.555  12.814 -75.201  1.00134.42           C
ATOM    804  CD  PRO A 103     -35.067  14.809 -74.030  1.00134.42           C
ATOM    805  CB  PRO A 103     -36.006  13.965 -76.096  1.00134.42           C
ATOM    806  CG  PRO A 103     -36.106  15.138 -75.113  1.00134.42           C
ATOM    807  C   PRO A 103     -35.070  11.625 -75.979  1.00134.42           C
ATOM    808  O   PRO A 103     -35.916  10.810 -76.334  1.00134.42           O
ATOM    809  N   GLU A 104     -33.784  11.541 -76.381  1.00105.60           N
ATOM    810  CA  GLU A 104     -33.353  10.375 -77.115  1.00105.60           C
ATOM    811  CB  GLU A 104     -32.097  10.645 -77.960  1.00105.60           C
ATOM    812  CG  GLU A 104     -32.359  11.388 -79.269  1.00105.60           C
ATOM    813  CD  GLU A 104     -32.584  10.331 -80.343  1.00105.60           C
ATOM    814  OE1 GLU A 104     -33.185   9.272 -80.019  1.00105.60           O
ATOM    815  OE2 GLU A 104     -32.145  10.563 -81.500  1.00105.60           O
ATOM    816  C   GLU A 104     -32.999   9.202 -76.242  1.00105.60           C
ATOM    817  O   GLU A 104     -33.589   8.128 -76.351  1.00105.60           O
ATOM    818  N   GLU A 105     -32.021   9.405 -75.328  1.00 68.64           N
ATOM    819  CA  GLU A 105     -31.466   8.326 -74.554  1.00 68.64           C
ATOM    820  CB  GLU A 105     -30.266   8.747 -73.684  1.00 68.64           C
ATOM    821  CG  GLU A 105     -29.015   9.160 -74.460  1.00 68.64           C
ATOM    822  CD  GLU A 105     -27.911   9.370 -73.431  1.00 68.64           C
ATOM    823  OE1 GLU A 105     -27.446   8.354 -72.848  1.00 68.64           O
ATOM    824  OE2 GLU A 105     -27.527  10.548 -73.205  1.00 68.64           O
ATOM    825  C   GLU A 105     -32.470   7.761 -73.604  1.00 68.64           C
ATOM    826  O   GLU A 105     -32.707   6.555 -73.577  1.00 68.64           O
ATOM    827  N   CYS A 106     -33.093   8.622 -72.783  1.00 55.27           N
ATOM    828  CA  CYS A 106     -34.000   8.088 -71.812  1.00 55.27           C
ATOM    829  CB  CYS A 106     -34.535   9.158 -70.847  1.00 55.27           C
ATOM    830  SG  CYS A 106     -33.218   9.896 -69.836  1.00 55.27           S
ATOM    831  C   CYS A 106     -35.174   7.485 -72.502  1.00 55.27           C
ATOM    832  O   CYS A 106     -35.536   6.332 -72.277  1.00 55.27           O
ATOM    833  N   ARG A 107     -35.790   8.272 -73.393  1.00154.38           N
ATOM    834  CA  ARG A 107     -37.020   7.890 -74.017  1.00154.38           C
ATOM    835  CB  ARG A 107     -37.452   9.060 -74.906  1.00154.38           C
ATOM    836  CG  ARG A 107     -38.870   9.157 -75.455  1.00154.38           C
ATOM    837  CD  ARG A 107     -39.034  10.567 -76.030  1.00154.38           C
ATOM    838  NE  ARG A 107     -40.326  10.704 -76.749  1.00154.38           N
ATOM    839  CZ  ARG A 107     -40.555  11.880 -77.404  1.00154.38           C
ATOM    840  NH1 ARG A 107     -39.612  12.867 -77.359  1.00154.38           N
ATOM    841  NH2 ARG A 107     -41.708  12.071 -78.108  1.00154.38           N
ATOM    842  C   ARG A 107     -36.866   6.643 -74.847  1.00154.38           C
ATOM    843  O   ARG A 107     -37.488   5.623 -74.559  1.00154.38           O
ATOM    844  N   ARG A 108     -36.047   6.708 -75.916  1.00147.81           N
ATOM    845  CA  ARG A 108     -35.842   5.614 -76.829  1.00147.81           C
ATOM    846  CB  ARG A 108     -35.603   6.101 -78.263  1.00147.81           C
ATOM    847  CG  ARG A 108     -36.931   6.513 -78.904  1.00147.81           C
ATOM    848  CD  ARG A 108     -36.812   7.191 -80.265  1.00147.81           C
ATOM    849  NE  ARG A 108     -36.313   8.572 -80.024  1.00147.81           N
ATOM    850  CZ  ARG A 108     -36.867   9.616 -80.707  1.00147.81           C
ATOM    851  NH1 ARG A 108     -37.903   9.394 -81.567  1.00147.81           N
ATOM    852  NH2 ARG A 108     -36.382  10.880 -80.537  1.00147.81           N
ATOM    853  C   ARG A 108     -34.817   4.593 -76.422  1.00147.81           C
ATOM    854  O   ARG A 108     -34.967   3.407 -76.710  1.00147.81           O
ATOM    855  N   ILE A 109     -33.752   5.031 -75.733  1.00313.41           N
ATOM    856  CA  ILE A 109     -32.589   4.246 -75.423  1.00313.41           C
ATOM    857  CB  ILE A 109     -32.919   2.893 -74.844  1.00313.41           C
ATOM    858  CG1 ILE A 109     -33.707   3.040 -73.528  1.00313.41           C
ATOM    859  CG2 ILE A 109     -31.609   2.110 -74.646  1.00313.41           C
ATOM    860  CD1 ILE A 109     -35.143   3.538 -73.693  1.00313.41           C
ATOM    861  C   ILE A 109     -31.919   4.087 -76.752  1.00313.41           C
ATOM    862  O   ILE A 109     -31.625   2.993 -77.238  1.00313.41           O
ATOM    863  N   HIS A 110     -31.547   5.251 -77.308  1.00129.79           N
ATOM    864  CA  HIS A 110     -30.941   5.369 -78.595  1.00129.79           C
ATOM    865  ND1 HIS A 110     -33.875   4.097 -79.351  1.00129.79           N
ATOM    866  CG  HIS A 110     -32.876   4.595 -80.156  1.00129.79           C
ATOM    867  CB  HIS A 110     -31.914   5.671 -79.750  1.00129.79           C
ATOM    868  NE2 HIS A 110     -34.104   3.110 -81.330  1.00129.79           N
ATOM    869  CD2 HIS A 110     -33.026   3.976 -81.359  1.00129.79           C
ATOM    870  CE1 HIS A 110     -34.581   3.216 -80.103  1.00129.79           C
ATOM    871  C   HIS A 110     -30.149   6.622 -78.516  1.00129.79           C
ATOM    872  O   HIS A 110     -30.436   7.496 -77.696  1.00129.79           O
ATOM    873  N   LEU A 111     -29.112   6.725 -79.361  1.00106.30           N
ATOM    874  CA  LEU A 111     -28.355   7.935 -79.437  1.00106.30           C
ATOM    875  CB  LEU A 111     -27.002   7.909 -78.703  1.00106.30           C
ATOM    876  CG  LEU A 111     -27.131   8.062 -77.174  1.00106.30           C
ATOM    877  CD1 LEU A 111     -27.971   6.941 -76.553  1.00106.30           C
ATOM    878  CD2 LEU A 111     -25.750   8.210 -76.516  1.00106.30           C
ATOM    879  C   LEU A 111     -28.112   8.246 -80.880  1.00106.30           C
ATOM    880  O   LEU A 111     -28.043   7.356 -81.726  1.00106.30           O
ATOM    881  N   LEU A 112     -27.993   9.552 -81.180  1.00116.31           N
ATOM    882  CA  LEU A 112     -27.828  10.067 -82.507  1.00116.31           C
ATOM    883  CB  LEU A 112     -28.162  11.577 -82.516  1.00116.31           C
ATOM    884  CG  LEU A 112     -28.375  12.268 -83.876  1.00116.31           C
ATOM    885  CD1 LEU A 112     -28.705  13.756 -83.679  1.00116.31           C
ATOM    886  CD2 LEU A 112     -27.189  12.083 -84.821  1.00116.31           C
ATOM    887  C   LEU A 112     -26.409   9.807 -82.932  1.00116.31           C
ATOM    888  O   LEU A 112     -25.474   9.873 -82.136  1.00116.31           O
ATOM    889  N   GLY A 113     -26.241   9.497 -84.229  1.00 65.18           N
ATOM    890  CA  GLY A 113     -25.026   9.129 -84.904  1.00 65.18           C
ATOM    891  C   GLY A 113     -24.009  10.237 -84.938  1.00 65.18           C
ATOM    892  O   GLY A 113     -22.830   9.979 -85.168  1.00 65.18           O
ATOM    893  N   THR A 114     -24.436  11.506 -84.807  1.00 61.91           N
ATOM    894  CA  THR A 114     -23.553  12.629 -84.998  1.00 61.91           C
ATOM    895  CB  THR A 114     -24.161  13.593 -85.987  1.00 61.91           C
ATOM    896  OG1 THR A 114     -24.391  12.925 -87.217  1.00 61.91           O
ATOM    897  CG2 THR A 114     -23.262  14.820 -86.213  1.00 61.91           C
ATOM    898  C   THR A 114     -23.347  13.377 -83.711  1.00 61.91           C
ATOM    899  O   THR A 114     -24.100  13.214 -82.753  1.00 61.91           O
ATOM    900  N   LEU A 115     -22.267  14.197 -83.660  1.00 74.58           N
ATOM    901  CA  LEU A 115     -21.981  15.013 -82.515  1.00 74.58           C
ATOM    902  CB  LEU A 115     -20.662  14.640 -81.817  1.00 74.58           C
ATOM    903  CG  LEU A 115     -20.620  13.221 -81.225  1.00 74.58           C
ATOM    904  CD1 LEU A 115     -19.263  12.963 -80.551  1.00 74.58           C
ATOM    905  CD2 LEU A 115     -21.813  12.961 -80.289  1.00 74.58           C
ATOM    906  C   LEU A 115     -21.797  16.439 -82.950  1.00 74.58           C
ATOM    907  O   LEU A 115     -21.016  16.723 -83.859  1.00 74.58           O
ATOM    908  N   PRO A 116     -22.552  17.339 -82.365  1.00164.04           N
ATOM    909  CA  PRO A 116     -22.267  18.743 -82.539  1.00164.04           C
ATOM    910  CD  PRO A 116     -23.979  17.093 -82.228  1.00164.04           C
ATOM    911  CB  PRO A 116     -23.571  19.483 -82.261  1.00164.04           C
ATOM    912  CG  PRO A 116     -24.658  18.434 -82.547  1.00164.04           C
ATOM    913  C   PRO A 116     -21.246  18.951 -81.473  1.00164.04           C
ATOM    914  O   PRO A 116     -21.316  18.208 -80.503  1.00164.04           O
ATOM    915  N   LEU A 117     -20.326  19.926 -81.586  1.00187.13           N
ATOM    916  CA  LEU A 117     -19.268  20.058 -80.617  1.00187.13           C
ATOM    917  CB  LEU A 117     -18.170  18.999 -80.872  1.00187.13           C
ATOM    918  CG  LEU A 117     -16.725  19.346 -80.427  1.00187.13           C
ATOM    919  CD1 LEU A 117     -16.546  19.575 -78.924  1.00187.13           C
ATOM    920  CD2 LEU A 117     -15.746  18.293 -80.970  1.00187.13           C
ATOM    921  C   LEU A 117     -18.608  21.382 -80.795  1.00187.13           C
ATOM    922  O   LEU A 117     -18.673  21.986 -81.863  1.00187.13           O
ATOM    923  N   THR A 118     -17.963  21.868 -79.719  1.00122.25           N
ATOM    924  CA  THR A 118     -17.177  23.054 -79.801  1.00122.25           C
ATOM    925  CB  THR A 118     -17.543  24.094 -78.779  1.00122.25           C
ATOM    926  OG1 THR A 118     -16.745  25.255 -78.954  1.00122.25           O
ATOM    927  CG2 THR A 118     -17.362  23.519 -77.362  1.00122.25           C
ATOM    928  C   THR A 118     -15.748  22.644 -79.590  1.00122.25           C
ATOM    929  O   THR A 118     -15.387  22.058 -78.569  1.00122.25           O
ATOM    930  N   VAL A 119     -14.905  22.938 -80.594  1.00117.08           N
ATOM    931  CA  VAL A 119     -13.489  22.687 -80.603  1.00117.08           C
ATOM    932  CB  VAL A 119     -13.070  21.784 -81.732  1.00117.08           C
ATOM    933  CG1 VAL A 119     -11.548  21.552 -81.692  1.00117.08           C
ATOM    934  CG2 VAL A 119     -13.894  20.490 -81.635  1.00117.08           C
ATOM    935  C   VAL A 119     -13.025  24.072 -80.866  1.00117.08           C
ATOM    936  O   VAL A 119     -13.853  24.959 -80.724  1.00117.08           O
ATOM    937  N   ASN A 120     -11.781  24.328 -81.328  1.00170.81           N
ATOM    938  CA  ASN A 120     -11.230  25.649 -81.512  1.00170.81           C
ATOM    939  CB  ASN A 120      -9.937  25.632 -82.342  1.00170.81           C
ATOM    940  CG  ASN A 120      -8.894  24.818 -81.589  1.00170.81           C
ATOM    941  OD1 ASN A 120      -9.063  24.502 -80.413  1.00170.81           O
ATOM    942  ND2 ASN A 120      -7.778  24.473 -82.285  1.00170.81           N
ATOM    943  C   ASN A 120     -12.241  26.470 -82.270  1.00170.81           C
ATOM    944  O   ASN A 120     -12.258  27.694 -82.157  1.00170.81           O
ATOM    945  N   ALA A 121     -13.089  25.802 -83.086  1.00 74.29           N
ATOM    946  CA  ALA A 121     -14.231  26.394 -83.734  1.00 74.29           C
ATOM    947  CB  ALA A 121     -14.040  26.615 -85.244  1.00 74.29           C
ATOM    948  C   ALA A 121     -15.338  25.388 -83.569  1.00 74.29           C
ATOM    949  O   ALA A 121     -15.103  24.289 -83.070  1.00 74.29           O
ATOM    950  N   GLY A 122     -16.590  25.741 -83.934  1.00 40.08           N
ATOM    951  CA  GLY A 122     -17.667  24.793 -83.796  1.00 40.08           C
ATOM    952  C   GLY A 122     -17.416  23.683 -84.771  1.00 40.08           C
ATOM    953  O   GLY A 122     -17.103  23.938 -85.933  1.00 40.08           O
ATOM    954  N   LEU A 123     -17.572  22.413 -84.330  1.00 57.48           N
ATOM    955  CA  LEU A 123     -17.271  21.320 -85.214  1.00 57.48           C
ATOM    956  CB  LEU A 123     -15.913  20.655 -84.926  1.00 57.48           C
ATOM    957  CG  LEU A 123     -14.713  21.589 -85.166  1.00 57.48           C
ATOM    958  CD1 LEU A 123     -13.381  20.868 -84.901  1.00 57.48           C
ATOM    959  CD2 LEU A 123     -14.777  22.232 -86.560  1.00 57.48           C
ATOM    960  C   LEU A 123     -18.315  20.244 -85.128  1.00 57.48           C
ATOM    961  O   LEU A 123     -19.087  20.180 -84.173  1.00 57.48           O
ATOM    962  N   SER A 124     -18.361  19.367 -86.161  1.00 36.92           N
ATOM    963  CA  SER A 124     -19.312  18.288 -86.192  1.00 36.92           C
ATOM    964  CB  SER A 124     -20.430  18.487 -87.229  1.00 36.92           C
ATOM    965  OG  SER A 124     -21.192  19.642 -86.911  1.00 36.92           O
ATOM    966  C   SER A 124     -18.600  17.017 -86.560  1.00 36.92           C
ATOM    967  O   SER A 124     -17.602  17.035 -87.278  1.00 36.92           O
ATOM    968  N   GLU A 125     -19.105  15.871 -86.049  1.00 77.89           N
ATOM    969  CA  GLU A 125     -18.548  14.579 -86.347  1.00 77.89           C
ATOM    970  CB  GLU A 125     -17.851  13.919 -85.144  1.00 77.89           C
ATOM    971  CG  GLU A 125     -16.551  14.608 -84.723  1.00 77.89           C
ATOM    972  CD  GLU A 125     -15.459  14.188 -85.697  1.00 77.89           C
ATOM    973  OE1 GLU A 125     -15.761  13.373 -86.609  1.00 77.89           O
ATOM    974  OE2 GLU A 125     -14.307  14.674 -85.541  1.00 77.89           O
ATOM    975  C   GLU A 125     -19.690  13.691 -86.726  1.00 77.89           C
ATOM    976  O   GLU A 125     -20.748  13.737 -86.102  1.00 77.89           O
ATOM    977  N   LEU A 126     -19.506  12.859 -87.770  1.00 56.57           N
ATOM    978  CA  LEU A 126     -20.571  11.997 -88.196  1.00 56.57           C
ATOM    979  CB  LEU A 126     -21.007  12.244 -89.652  1.00 56.57           C
ATOM    980  CG  LEU A 126     -21.497  13.671 -89.958  1.00 56.57           C
ATOM    981  CD1 LEU A 126     -21.915  13.805 -91.431  1.00 56.57           C
ATOM    982  CD2 LEU A 126     -22.608  14.109 -88.998  1.00 56.57           C
ATOM    983  C   LEU A 126     -20.052  10.597 -88.187  1.00 56.57           C
ATOM    984  O   LEU A 126     -18.942  10.334 -88.647  1.00 56.57           O
ATOM    985  N   LYS A 127     -20.855   9.651 -87.667  1.00112.83           N
ATOM    986  CA  LYS A 127     -20.438   8.282 -87.677  1.00112.83           C
ATOM    987  CB  LYS A 127     -21.328   7.354 -86.834  1.00112.83           C
ATOM    988  CG  LYS A 127     -20.867   5.895 -86.861  1.00112.83           C
ATOM    989  CD  LYS A 127     -21.738   4.956 -86.025  1.00112.83           C
ATOM    990  CE  LYS A 127     -23.036   4.553 -86.731  1.00112.83           C
ATOM    991  NZ  LYS A 127     -23.828   3.647 -85.869  1.00112.83           N
ATOM    992  C   LYS A 127     -20.542   7.790 -89.081  1.00112.83           C
ATOM    993  O   LYS A 127     -21.470   8.135 -89.811  1.00112.83           O
ATOM    994  N   ARG A 128     -19.556   6.972 -89.495  1.00 63.59           N
ATOM    995  CA  ARG A 128     -19.550   6.349 -90.785  1.00 63.59           C
ATOM    996  CB  ARG A 128     -20.774   5.446 -91.013  1.00 63.59           C
ATOM    997  CG  ARG A 128     -20.899   4.338 -89.965  1.00 63.59           C
ATOM    998  CD  ARG A 128     -22.099   3.413 -90.172  1.00 63.59           C
ATOM    999  NE  ARG A 128     -22.216   2.565 -88.953  1.00 63.59           N
ATOM   1000  CZ  ARG A 128     -21.460   1.435 -88.824  1.00 63.59           C
ATOM   1001  NH1 ARG A 128     -20.586   1.081 -89.810  1.00 63.59           N
ATOM   1002  NH2 ARG A 128     -21.576   0.664 -87.704  1.00 63.59           N
ATOM   1003  C   ARG A 128     -19.540   7.401 -91.843  1.00 63.59           C
ATOM   1004  O   ARG A 128     -19.832   7.125 -93.007  1.00 63.59           O
ATOM   1005  N   ASN A 129     -19.173   8.636 -91.466  1.00 83.39           N
ATOM   1006  CA  ASN A 129     -19.097   9.709 -92.410  1.00 83.39           C
ATOM   1007  CB  ASN A 129     -17.971   9.536 -93.443  1.00 83.39           C
ATOM   1008  CG  ASN A 129     -17.726  10.895 -94.079  1.00 83.39           C
ATOM   1009  OD1 ASN A 129     -18.399  11.873 -93.756  1.00 83.39           O
ATOM   1010  ND2 ASN A 129     -16.736  10.964 -95.008  1.00 83.39           N
ATOM   1011  C   ASN A 129     -20.398   9.808 -93.129  1.00 83.39           C
ATOM   1012  O   ASN A 129     -20.438  10.133 -94.315  1.00 83.39           O
ATOM   1013  N   HIS A 130     -21.509   9.531 -92.423  1.00 72.56           N
ATOM   1014  CA  HIS A 130     -22.780   9.687 -93.057  1.00 72.56           C
ATOM   1015  ND1 HIS A 130     -22.806   6.339 -93.037  1.00 72.56           N
ATOM   1016  CG  HIS A 130     -23.681   7.343 -93.390  1.00 72.56           C
ATOM   1017  CB  HIS A 130     -23.835   8.641 -92.657  1.00 72.56           C
ATOM   1018  NE2 HIS A 130     -23.879   5.638 -94.855  1.00 72.56           N
ATOM   1019  CD2 HIS A 130     -24.327   6.898 -94.502  1.00 72.56           C
ATOM   1020  CE1 HIS A 130     -22.967   5.344 -93.946  1.00 72.56           C
ATOM   1021  C   HIS A 130     -23.284  11.021 -92.643  1.00 72.56           C
ATOM   1022  O   HIS A 130     -23.356  11.337 -91.457  1.00 72.56           O
ATOM   1023  N   THR A 131     -23.633  11.853 -93.637  1.00 85.24           N
ATOM   1024  CA  THR A 131     -24.126  13.156 -93.332  1.00 85.24           C
ATOM   1025  CB  THR A 131     -24.481  13.944 -94.557  1.00 85.24           C
ATOM   1026  OG1 THR A 131     -25.529  13.300 -95.267  1.00 85.24           O
ATOM   1027  CG2 THR A 131     -23.231  14.059 -95.446  1.00 85.24           C
ATOM   1028  C   THR A 131     -25.378  12.941 -92.562  1.00 85.24           C
ATOM   1029  O   THR A 131     -25.655  13.634 -91.585  1.00 85.24           O
ATOM   1030  N   THR A 132     -26.160  11.934 -92.986  1.00111.05           N
ATOM   1031  CA  THR A 132     -27.414  11.689 -92.350  1.00111.05           C
ATOM   1032  CB  THR A 132     -28.273  10.697 -93.077  1.00111.05           C
ATOM   1033  OG1 THR A 132     -27.635   9.430 -93.114  1.00111.05           O
ATOM   1034  CG2 THR A 132     -28.516  11.211 -94.506  1.00111.05           C
ATOM   1035  C   THR A 132     -27.179  11.154 -90.983  1.00111.05           C
ATOM   1036  O   THR A 132     -26.431  10.198 -90.786  1.00111.05           O
ATOM   1037  N   ARG A 133     -27.821  11.798 -89.994  1.00 93.49           N
ATOM   1038  CA  ARG A 133     -27.748  11.355 -88.641  1.00 93.49           C
ATOM   1039  CB  ARG A 133     -27.973  12.488 -87.627  1.00 93.49           C
ATOM   1040  CG  ARG A 133     -29.314  13.213 -87.761  1.00 93.49           C
ATOM   1041  CD  ARG A 133     -29.426  14.428 -86.836  1.00 93.49           C
ATOM   1042  NE  ARG A 133     -30.748  15.072 -87.076  1.00 93.49           N
ATOM   1043  CZ  ARG A 133     -31.038  16.263 -86.474  1.00 93.49           C
ATOM   1044  NH1 ARG A 133     -30.119  16.855 -85.656  1.00 93.49           N
ATOM   1045  NH2 ARG A 133     -32.243  16.865 -86.691  1.00 93.49           N
ATOM   1046  C   ARG A 133     -28.819  10.332 -88.468  1.00 93.49           C
ATOM   1047  O   ARG A 133     -29.860  10.395 -89.119  1.00 93.49           O
ATOM   1048  N   GLY A 134     -28.579   9.341 -87.592  1.00 16.76           N
ATOM   1049  CA  GLY A 134     -29.572   8.332 -87.380  1.00 16.76           C
ATOM   1050  C   GLY A 134     -29.536   7.988 -85.929  1.00 16.76           C
ATOM   1051  O   GLY A 134     -28.513   8.146 -85.265  1.00 16.76           O
ATOM   1052  N   GLU A 135     -30.668   7.492 -85.400  1.00 39.95           N
ATOM   1053  CA  GLU A 135     -30.712   7.143 -84.012  1.00 39.95           C
ATOM   1054  CB  GLU A 135     -32.124   7.244 -83.415  1.00 39.95           C
ATOM   1055  CG  GLU A 135     -32.673   8.671 -83.417  1.00 39.95           C
ATOM   1056  CD  GLU A 135     -34.067   8.647 -82.810  1.00 39.95           C
ATOM   1057  OE1 GLU A 135     -34.743   7.590 -82.916  1.00 39.95           O
ATOM   1058  OE2 GLU A 135     -34.474   9.689 -82.230  1.00 39.95           O
ATOM   1059  C   GLU A 135     -30.296   5.715 -83.930  1.00 39.95           C
ATOM   1060  O   GLU A 135     -30.841   4.858 -84.623  1.00 39.95           O
ATOM   1061  N   THR A 136     -29.299   5.420 -83.076  1.00 99.79           N
ATOM   1062  CA  THR A 136     -28.843   4.069 -82.963  1.00 99.79           C
ATOM   1063  CB  THR A 136     -27.360   3.919 -83.138  1.00 99.79           C
ATOM   1064  OG1 THR A 136     -26.674   4.628 -82.117  1.00 99.79           O
ATOM   1065  CG2 THR A 136     -26.967   4.469 -84.519  1.00 99.79           C
ATOM   1066  C   THR A 136     -29.169   3.604 -81.581  1.00 99.79           C
ATOM   1067  O   THR A 136     -29.195   4.394 -80.639  1.00 99.79           O
ATOM   1068  N   LEU A 137     -29.443   2.293 -81.443  1.00 41.00           N
ATOM   1069  CA  LEU A 137     -29.780   1.704 -80.181  1.00 41.00           C
ATOM   1070  CB  LEU A 137     -30.244   0.240 -80.296  1.00 41.00           C
ATOM   1071  CG  LEU A 137     -31.580   0.036 -81.025  1.00 41.00           C
ATOM   1072  CD1 LEU A 137     -31.956  -1.453 -81.092  1.00 41.00           C
ATOM   1073  CD2 LEU A 137     -32.684   0.868 -80.366  1.00 41.00           C
ATOM   1074  C   LEU A 137     -28.538   1.644 -79.363  1.00 41.00           C
ATOM   1075  O   LEU A 137     -27.435   1.504 -79.890  1.00 41.00           O
ATOM   1076  N   VAL A 138     -28.689   1.757 -78.032  1.00111.02           N
ATOM   1077  CA  VAL A 138     -27.536   1.644 -77.199  1.00111.02           C
ATOM   1078  CB  VAL A 138     -27.519   2.676 -76.115  1.00111.02           C
ATOM   1079  CG1 VAL A 138     -27.445   4.057 -76.777  1.00111.02           C
ATOM   1080  CG2 VAL A 138     -28.736   2.473 -75.201  1.00111.02           C
ATOM   1081  C   VAL A 138     -27.592   0.269 -76.606  1.00111.02           C
ATOM   1082  O   VAL A 138     -28.603  -0.138 -76.036  1.00111.02           O
ATOM   1083  N   VAL A 139     -26.486  -0.493 -76.728  1.00 92.45           N
ATOM   1084  CA  VAL A 139     -26.461  -1.838 -76.223  1.00 92.45           C
ATOM   1085  CB  VAL A 139     -26.094  -2.866 -77.254  1.00 92.45           C
ATOM   1086  CG1 VAL A 139     -27.186  -2.882 -78.336  1.00 92.45           C
ATOM   1087  CG2 VAL A 139     -24.686  -2.551 -77.787  1.00 92.45           C
ATOM   1088  C   VAL A 139     -25.443  -1.916 -75.130  1.00 92.45           C
ATOM   1089  O   VAL A 139     -24.444  -1.199 -75.137  1.00 92.45           O
ATOM   1090  N   GLY A 140     -25.687  -2.802 -74.143  1.00 25.79           N
ATOM   1091  CA  GLY A 140     -24.788  -2.924 -73.032  1.00 25.79           C
ATOM   1092  C   GLY A 140     -23.533  -3.606 -73.475  1.00 25.79           C
ATOM   1093  O   GLY A 140     -23.522  -4.367 -74.442  1.00 25.79           O
ATOM   1094  N   SER A 141     -22.425  -3.335 -72.753  1.00 80.40           N
ATOM   1095  CA  SER A 141     -21.169  -3.955 -73.064  1.00 80.40           C
ATOM   1096  CB  SER A 141     -19.944  -3.196 -72.527  1.00 80.40           C
ATOM   1097  OG  SER A 141     -19.924  -3.244 -71.108  1.00 80.40           O
ATOM   1098  C   SER A 141     -21.172  -5.311 -72.428  1.00 80.40           C
ATOM   1099  O   SER A 141     -21.908  -5.563 -71.475  1.00 80.40           O
ATOM   1100  N   VAL A 142     -20.341  -6.228 -72.958  1.00 39.18           N
ATOM   1101  CA  VAL A 142     -20.256  -7.575 -72.463  1.00 39.18           C
ATOM   1102  CB  VAL A 142     -19.341  -8.432 -73.287  1.00 39.18           C
ATOM   1103  CG1 VAL A 142     -19.245  -9.821 -72.634  1.00 39.18           C
ATOM   1104  CG2 VAL A 142     -19.861  -8.454 -74.734  1.00 39.18           C
ATOM   1105  C   VAL A 142     -19.702  -7.555 -71.071  1.00 39.18           C
ATOM   1106  O   VAL A 142     -20.115  -8.330 -70.209  1.00 39.18           O
ATOM   1107  N   TRP A 143     -18.744  -6.645 -70.836  1.00135.54           N
ATOM   1108  CA  TRP A 143     -17.988  -6.509 -69.623  1.00135.54           C
ATOM   1109  CB  TRP A 143     -16.799  -5.546 -69.773  1.00135.54           C
ATOM   1110  CG  TRP A 143     -15.757  -6.062 -70.739  1.00135.54           C
ATOM   1111  CD2 TRP A 143     -14.851  -7.137 -70.448  1.00135.54           C
ATOM   1112  CD1 TRP A 143     -15.496  -5.673 -72.020  1.00135.54           C
ATOM   1113  NE1 TRP A 143     -14.481  -6.436 -72.545  1.00135.54           N
ATOM   1114  CE2 TRP A 143     -14.076  -7.343 -71.589  1.00135.54           C
ATOM   1115  CE3 TRP A 143     -14.682  -7.894 -69.324  1.00135.54           C
ATOM   1116  CZ2 TRP A 143     -13.115  -8.314 -71.623  1.00135.54           C
ATOM   1117  CZ3 TRP A 143     -13.709  -8.869 -69.361  1.00135.54           C
ATOM   1118  CH2 TRP A 143     -12.941  -9.075 -70.488  1.00135.54           C
ATOM   1119  C   TRP A 143     -18.832  -6.058 -68.473  1.00135.54           C
ATOM   1120  O   TRP A 143     -18.433  -6.262 -67.327  1.00135.54           O
ATOM   1121  N   SER A 144     -19.991  -5.419 -68.744  1.00 92.57           N
ATOM   1122  CA  SER A 144     -20.827  -4.808 -67.739  1.00 92.57           C
ATOM   1123  CB  SER A 144     -22.244  -4.478 -68.240  1.00 92.57           C
ATOM   1124  OG  SER A 144     -23.004  -3.885 -67.198  1.00 92.57           O
ATOM   1125  C   SER A 144     -20.960  -5.669 -66.520  1.00 92.57           C
ATOM   1126  O   SER A 144     -21.183  -6.876 -66.594  1.00 92.57           O
ATOM   1127  N   SER A 145     -20.785  -5.019 -65.350  1.00 75.15           N
ATOM   1128  CA  SER A 145     -20.849  -5.652 -64.067  1.00 75.15           C
ATOM   1129  CB  SER A 145     -19.470  -5.884 -63.424  1.00 75.15           C
ATOM   1130  OG  SER A 145     -18.708  -6.789 -64.209  1.00 75.15           O
ATOM   1131  C   SER A 145     -21.599  -4.723 -63.171  1.00 75.15           C
ATOM   1132  O   SER A 145     -21.951  -3.610 -63.561  1.00 75.15           O
ATOM   1133  N   HIS A 146     -21.873  -5.168 -61.931  1.00 85.34           N
ATOM   1134  CA  HIS A 146     -22.632  -4.349 -61.037  1.00 85.34           C
ATOM   1135  ND1 HIS A 146     -23.481  -3.217 -57.978  1.00 85.34           N
ATOM   1136  CG  HIS A 146     -23.863  -4.235 -58.822  1.00 85.34           C
ATOM   1137  CB  HIS A 146     -22.916  -5.020 -59.681  1.00 85.34           C
ATOM   1138  NE2 HIS A 146     -25.688  -3.409 -57.782  1.00 85.34           N
ATOM   1139  CD2 HIS A 146     -25.215  -4.339 -58.690  1.00 85.34           C
ATOM   1140  CE1 HIS A 146     -24.610  -2.758 -57.381  1.00 85.34           C
ATOM   1141  C   HIS A 146     -21.870  -3.091 -60.780  1.00 85.34           C
ATOM   1142  O   HIS A 146     -20.658  -3.114 -60.579  1.00 85.34           O
ATOM   1143  N   CYS A 147     -22.607  -1.964 -60.821  1.00165.16           N
ATOM   1144  CA  CYS A 147     -22.183  -0.615 -60.573  1.00165.16           C
ATOM   1145  CB  CYS A 147     -21.554  -0.371 -59.182  1.00165.16           C
ATOM   1146  SG  CYS A 147     -19.809  -0.866 -59.037  1.00165.16           S
ATOM   1147  C   CYS A 147     -21.220  -0.158 -61.623  1.00165.16           C
ATOM   1148  O   CYS A 147     -20.676   0.942 -61.522  1.00165.16           O
ATOM   1149  N   SER A 148     -20.992  -0.966 -62.677  1.00102.38           N
ATOM   1150  CA  SER A 148     -20.108  -0.496 -63.703  1.00102.38           C
ATOM   1151  CB  SER A 148     -18.718  -1.154 -63.644  1.00102.38           C
ATOM   1152  OG  SER A 148     -18.829  -2.554 -63.861  1.00102.38           O
ATOM   1153  C   SER A 148     -20.704  -0.855 -65.028  1.00102.38           C
ATOM   1154  O   SER A 148     -20.049  -1.476 -65.862  1.00102.38           O
ATOM   1155  N   GLY A 149     -21.957  -0.435 -65.279  1.00 30.54           N
ATOM   1156  CA  GLY A 149     -22.564  -0.755 -66.535  1.00 30.54           C
ATOM   1157  C   GLY A 149     -22.132   0.276 -67.524  1.00 30.54           C
ATOM   1158  O   GLY A 149     -21.634   1.340 -67.159  1.00 30.54           O
ATOM   1159  N   GLY A 150     -22.336  -0.025 -68.821  1.00 27.65           N
ATOM   1160  CA  GLY A 150     -21.988   0.901 -69.857  1.00 27.65           C
ATOM   1161  C   GLY A 150     -22.736   0.479 -71.076  1.00 27.65           C
ATOM   1162  O   GLY A 150     -22.974  -0.710 -71.284  1.00 27.65           O
ATOM   1163  N   VAL A 151     -23.123   1.454 -71.923  1.00 58.16           N
ATOM   1164  CA  VAL A 151     -23.847   1.105 -73.106  1.00 58.16           C
ATOM   1165  CB  VAL A 151     -25.269   1.531 -73.051  1.00 58.16           C
ATOM   1166  CG1 VAL A 151     -25.910   1.016 -74.328  1.00 58.16           C
ATOM   1167  CG2 VAL A 151     -25.915   0.994 -71.762  1.00 58.16           C
ATOM   1168  C   VAL A 151     -23.159   1.787 -74.255  1.00 58.16           C
ATOM   1169  O   VAL A 151     -22.544   2.837 -74.065  1.00 58.16           O
ATOM   1170  N   TYR A 152     -23.229   1.199 -75.477  1.00190.85           N
ATOM   1171  CA  TYR A 152     -22.439   1.729 -76.560  1.00190.85           C
ATOM   1172  CB  TYR A 152     -21.155   0.885 -76.654  1.00190.85           C
ATOM   1173  CG  TYR A 152     -19.973   1.672 -77.091  1.00190.85           C
ATOM   1174  CD1 TYR A 152     -19.375   2.517 -76.185  1.00190.85           C
ATOM   1175  CD2 TYR A 152     -19.431   1.542 -78.346  1.00190.85           C
ATOM   1176  CE1 TYR A 152     -18.267   3.254 -76.522  1.00190.85           C
ATOM   1177  CE2 TYR A 152     -18.322   2.277 -78.689  1.00190.85           C
ATOM   1178  CZ  TYR A 152     -17.741   3.133 -77.782  1.00190.85           C
ATOM   1179  OH  TYR A 152     -16.603   3.885 -78.145  1.00190.85           O
ATOM   1180  C   TYR A 152     -23.203   1.562 -77.848  1.00190.85           C
ATOM   1181  O   TYR A 152     -24.012   0.646 -77.986  1.00190.85           O
ATOM   1182  N   LYS A 153     -23.014   2.504 -78.799  1.00151.46           N
ATOM   1183  CA  LYS A 153     -23.641   2.470 -80.095  1.00151.46           C
ATOM   1184  CB  LYS A 153     -23.758   3.859 -80.742  1.00151.46           C
ATOM   1185  CG  LYS A 153     -22.429   4.492 -81.139  1.00151.46           C
ATOM   1186  CD  LYS A 153     -22.608   5.798 -81.912  1.00151.46           C
ATOM   1187  CE  LYS A 153     -23.137   5.608 -83.335  1.00151.46           C
ATOM   1188  NZ  LYS A 153     -23.278   6.923 -84.001  1.00151.46           N
ATOM   1189  C   LYS A 153     -22.999   1.531 -81.091  1.00151.46           C
ATOM   1190  O   LYS A 153     -23.717   0.875 -81.843  1.00151.46           O
ATOM   1191  N   THR A 154     -21.647   1.438 -81.164  1.00 90.08           N
ATOM   1192  CA  THR A 154     -21.105   0.660 -82.256  1.00 90.08           C
ATOM   1193  CB  THR A 154     -20.956   1.513 -83.491  1.00 90.08           C
ATOM   1194  OG1 THR A 154     -22.214   2.067 -83.844  1.00 90.08           O
ATOM   1195  CG2 THR A 154     -20.416   0.687 -84.668  1.00 90.08           C
ATOM   1196  C   THR A 154     -19.740   0.109 -81.924  1.00 90.08           C
ATOM   1197  O   THR A 154     -19.067   0.534 -80.986  1.00 90.08           O
ATOM   1198  N   PRO A 155     -19.399  -0.928 -82.661  1.00197.32           N
ATOM   1199  CA  PRO A 155     -18.095  -1.551 -82.605  1.00197.32           C
ATOM   1200  CD  PRO A 155     -20.436  -1.888 -83.008  1.00197.32           C
ATOM   1201  CB  PRO A 155     -18.273  -2.956 -83.180  1.00197.32           C
ATOM   1202  CG  PRO A 155     -19.762  -3.265 -82.962  1.00197.32           C
ATOM   1203  C   PRO A 155     -16.884  -0.853 -83.213  1.00197.32           C
ATOM   1204  O   PRO A 155     -15.804  -1.036 -82.652  1.00197.32           O
ATOM   1205  N   GLU A 156     -16.988  -0.092 -84.342  1.00166.87           N
ATOM   1206  CA  GLU A 156     -15.775   0.473 -84.929  1.00166.87           C
ATOM   1207  CB  GLU A 156     -14.787  -0.605 -85.403  1.00166.87           C
ATOM   1208  CG  GLU A 156     -15.365  -1.460 -86.535  1.00166.87           C
ATOM   1209  CD  GLU A 156     -14.316  -2.469 -86.978  1.00166.87           C
ATOM   1210  OE1 GLU A 156     -13.224  -2.507 -86.351  1.00166.87           O
ATOM   1211  OE2 GLU A 156     -14.595  -3.215 -87.954  1.00166.87           O
ATOM   1212  C   GLU A 156     -16.084   1.296 -86.186  1.00166.87           C
ATOM   1213  O   GLU A 156     -17.257   1.437 -86.530  1.00166.87           O
ATOM   1214  N   TYR A 157     -15.052   1.933 -86.857  1.00157.16           N
ATOM   1215  CA  TYR A 157     -15.265   2.502 -88.186  1.00157.16           C
ATOM   1216  CB  TYR A 157     -16.399   3.545 -88.216  1.00157.16           C
ATOM   1217  CG  TYR A 157     -16.849   3.646 -89.631  1.00157.16           C
ATOM   1218  CD1 TYR A 157     -17.441   2.559 -90.234  1.00157.16           C
ATOM   1219  CD2 TYR A 157     -16.729   4.813 -90.343  1.00157.16           C
ATOM   1220  CE1 TYR A 157     -17.871   2.618 -91.538  1.00157.16           C
ATOM   1221  CE2 TYR A 157     -17.157   4.878 -91.650  1.00157.16           C
ATOM   1222  CZ  TYR A 157     -17.725   3.782 -92.251  1.00157.16           C
ATOM   1223  OH  TYR A 157     -18.162   3.853 -93.590  1.00157.16           O
ATOM   1224  C   TYR A 157     -13.989   3.077 -88.812  1.00157.16           C
ATOM   1225  O   TYR A 157     -13.409   4.042 -88.311  1.00157.16           O
ATOM   1226  N   THR A 158     -13.538   2.504 -89.968  1.00 69.23           N
ATOM   1227  CA  THR A 158     -12.346   2.920 -90.690  1.00 69.23           C
ATOM   1228  CB  THR A 158     -11.153   2.062 -90.371  1.00 69.23           C
ATOM   1229  OG1 THR A 158     -10.910   2.092 -88.973  1.00 69.23           O
ATOM   1230  CG2 THR A 158      -9.915   2.596 -91.113  1.00 69.23           C
ATOM   1231  C   THR A 158     -12.638   2.801 -92.166  1.00 69.23           C
ATOM   1232  O   THR A 158     -13.617   2.169 -92.557  1.00 69.23           O
ATOM   1233  N   TRP A 159     -11.802   3.412 -93.041  1.00 87.91           N
ATOM   1234  CA  TRP A 159     -12.141   3.387 -94.440  1.00 87.91           C
ATOM   1235  CB  TRP A 159     -12.191   4.789 -95.071  1.00 87.91           C
ATOM   1236  CG  TRP A 159     -12.819   4.821 -96.443  1.00 87.91           C
ATOM   1237  CD2 TRP A 159     -12.999   6.017 -97.216  1.00 87.91           C
ATOM   1238  CD1 TRP A 159     -13.344   3.800 -97.180  1.00 87.91           C
ATOM   1239  NE1 TRP A 159     -13.848   4.287 -98.361  1.00 87.91           N
ATOM   1240  CE2 TRP A 159     -13.641   5.650 -98.398  1.00 87.91           C
ATOM   1241  CE3 TRP A 159     -12.662   7.314 -96.959  1.00 87.91           C
ATOM   1242  CZ2 TRP A 159     -13.956   6.580 -99.347  1.00 87.91           C
ATOM   1243  CZ3 TRP A 159     -12.978   8.250 -97.919  1.00 87.91           C
ATOM   1244  CH2 TRP A 159     -13.612   7.889 -99.090  1.00 87.91           C
ATOM   1245  C   TRP A 159     -11.149   2.570 -95.212  1.00 87.91           C
ATOM   1246  O   TRP A 159      -9.940   2.653 -94.995  1.00 87.91           O
ATOM   1247  N   LEU A 160     -11.670   1.743 -96.146  1.00 85.29           N
ATOM   1248  CA  LEU A 160     -10.849   0.916 -96.984  1.00 85.29           C
ATOM   1249  CB  LEU A 160     -11.344  -0.537 -97.080  1.00 85.29           C
ATOM   1250  CG  LEU A 160     -11.341  -1.285 -95.735  1.00 85.29           C
ATOM   1251  CD1 LEU A 160     -12.318  -0.643 -94.737  1.00 85.29           C
ATOM   1252  CD2 LEU A 160     -11.598  -2.787 -95.933  1.00 85.29           C
ATOM   1253  C   LEU A 160     -10.920   1.483 -98.362  1.00 85.29           C
ATOM   1254  O   LEU A 160     -11.997   1.559 -98.952  1.00 85.29           O
ATOM   1255  N   ASP A 161      -9.767   1.909 -98.915  1.00 64.37           N
ATOM   1256  CA  ASP A 161      -9.806   2.459-100.237  1.00 64.37           C
ATOM   1257  CB  ASP A 161      -9.678   3.984-100.332  1.00 64.37           C
ATOM   1258  CG  ASP A 161     -11.049   4.572-100.031  1.00 64.37           C
ATOM   1259  OD1 ASP A 161     -12.042   3.806-100.137  1.00 64.37           O
ATOM   1260  OD2 ASP A 161     -11.129   5.788 -99.708  1.00 64.37           O
ATOM   1261  C   ASP A 161      -8.741   1.862-101.095  1.00 64.37           C
ATOM   1262  O   ASP A 161      -8.112   0.869-100.740  1.00 64.37           O
ATOM   1263  N   ALA A 162      -8.550   2.464-102.288  1.00 37.66           N
ATOM   1264  CA  ALA A 162      -7.596   2.024-103.265  1.00 37.66           C
ATOM   1265  CB  ALA A 162      -7.779   2.681-104.643  1.00 37.66           C
ATOM   1266  C   ALA A 162      -6.226   2.369-102.781  1.00 37.66           C
ATOM   1267  O   ALA A 162      -6.043   3.256-101.950  1.00 37.66           O
ATOM   1268  N   LEU A 163      -5.226   1.650-103.323  1.00143.81           N
ATOM   1269  CA  LEU A 163      -3.845   1.786-102.977  1.00143.81           C
ATOM   1270  CB  LEU A 163      -2.977   0.712-103.660  1.00143.81           C
ATOM   1271  CG  LEU A 163      -3.203   0.617-105.186  1.00143.81           C
ATOM   1272  CD1 LEU A 163      -2.623   1.827-105.938  1.00143.81           C
ATOM   1273  CD2 LEU A 163      -2.722  -0.728-105.748  1.00143.81           C
ATOM   1274  C   LEU A 163      -3.363   3.133-103.406  1.00143.81           C
ATOM   1275  O   LEU A 163      -3.990   3.795-104.231  1.00143.81           O
ATOM   1276  N   VAL A 164      -2.230   3.553-102.800  1.00184.68           N
ATOM   1277  CA  VAL A 164      -1.528   4.796-102.985  1.00184.68           C
ATOM   1278  CB  VAL A 164      -0.917   5.004-104.351  1.00184.68           C
ATOM   1279  CG1 VAL A 164       0.030   3.826-104.637  1.00184.68           C
ATOM   1280  CG2 VAL A 164      -2.002   5.245-105.411  1.00184.68           C
ATOM   1281  C   VAL A 164      -2.419   5.952-102.656  1.00184.68           C
ATOM   1282  O   VAL A 164      -2.298   7.021-103.251  1.00184.68           O
ATOM   1283  N   TYR A 165      -3.335   5.771-101.681  1.00 60.48           N
ATOM   1284  CA  TYR A 165      -4.184   6.857-101.278  1.00 60.48           C
ATOM   1285  CB  TYR A 165      -5.612   6.786-101.849  1.00 60.48           C
ATOM   1286  CG  TYR A 165      -5.539   7.099-103.305  1.00 60.48           C
ATOM   1287  CD1 TYR A 165      -5.518   8.409-103.729  1.00 60.48           C
ATOM   1288  CD2 TYR A 165      -5.495   6.096-104.245  1.00 60.48           C
ATOM   1289  CE1 TYR A 165      -5.452   8.715-105.067  1.00 60.48           C
ATOM   1290  CE2 TYR A 165      -5.429   6.395-105.586  1.00 60.48           C
ATOM   1291  CZ  TYR A 165      -5.407   7.706-105.998  1.00 60.48           C
ATOM   1292  OH  TYR A 165      -5.340   8.015-107.373  1.00 60.48           O
ATOM   1293  C   TYR A 165      -4.299   6.871 -99.782  1.00 60.48           C
ATOM   1294  O   TYR A 165      -4.143   5.843 -99.124  1.00 60.48           O
ATOM   1295  N   PHE A 166      -4.560   8.069 -99.214  1.00122.20           N
ATOM   1296  CA  PHE A 166      -4.767   8.238 -97.801  1.00122.20           C
ATOM   1297  CB  PHE A 166      -4.176   9.542 -97.231  1.00122.20           C
ATOM   1298  CG  PHE A 166      -2.688   9.467 -97.190  1.00122.20           C
ATOM   1299  CD1 PHE A 166      -1.933   9.851 -98.274  1.00122.20           C
ATOM   1300  CD2 PHE A 166      -2.046   9.016 -96.059  1.00122.20           C
ATOM   1301  CE1 PHE A 166      -0.560   9.785 -98.231  1.00122.20           C
ATOM   1302  CE2 PHE A 166      -0.673   8.949 -96.010  1.00122.20           C
ATOM   1303  CZ  PHE A 166       0.073   9.334 -97.097  1.00122.20           C
ATOM   1304  C   PHE A 166      -6.248   8.360 -97.619  1.00122.20           C
ATOM   1305  O   PHE A 166      -6.894   9.169 -98.283  1.00122.20           O
ATOM   1306  N   GLU A 167      -6.830   7.559 -96.707  1.00 72.93           N
ATOM   1307  CA  GLU A 167      -8.252   7.618 -96.528  1.00 72.93           C
ATOM   1308  CB  GLU A 167      -8.948   6.293 -96.849  1.00 72.93           C
ATOM   1309  CG  GLU A 167      -8.772   5.907 -98.311  1.00 72.93           C
ATOM   1310  CD  GLU A 167      -7.399   5.273 -98.491  1.00 72.93           C
ATOM   1311  OE1 GLU A 167      -6.705   5.053 -97.463  1.00 72.93           O
ATOM   1312  OE2 GLU A 167      -7.029   4.994 -99.662  1.00 72.93           O
ATOM   1313  C   GLU A 167      -8.528   7.915 -95.089  1.00 72.93           C
ATOM   1314  O   GLU A 167      -7.788   7.489 -94.204  1.00 72.93           O
ATOM   1315  N   TYR A 168      -9.617   8.667 -94.825  1.00 95.27           N
ATOM   1316  CA  TYR A 168      -9.960   9.016 -93.477  1.00 95.27           C
ATOM   1317  CB  TYR A 168      -9.997  10.535 -93.232  1.00 95.27           C
ATOM   1318  CG  TYR A 168      -8.619  11.068 -93.423  1.00 95.27           C
ATOM   1319  CD1 TYR A 168      -8.134  11.307 -94.688  1.00 95.27           C
ATOM   1320  CD2 TYR A 168      -7.816  11.336 -92.338  1.00 95.27           C
ATOM   1321  CE1 TYR A 168      -6.865  11.802 -94.870  1.00 95.27           C
ATOM   1322  CE2 TYR A 168      -6.545  11.831 -92.514  1.00 95.27           C
ATOM   1323  CZ  TYR A 168      -6.068  12.064 -93.781  1.00 95.27           C
ATOM   1324  OH  TYR A 168      -4.765  12.573 -93.966  1.00 95.27           O
ATOM   1325  C   TYR A 168     -11.341   8.508 -93.201  1.00 95.27           C
ATOM   1326  O   TYR A 168     -12.255   8.689 -94.004  1.00 95.27           O
ATOM   1327  N   GLU A 169     -11.527   7.846 -92.041  1.00115.49           N
ATOM   1328  CA  GLU A 169     -12.824   7.340 -91.711  1.00115.49           C
ATOM   1329  CB  GLU A 169     -12.845   5.812 -91.624  1.00115.49           C
ATOM   1330  CG  GLU A 169     -14.239   5.243 -91.827  1.00115.49           C
ATOM   1331  CD  GLU A 169     -14.592   5.361 -93.303  1.00115.49           C
ATOM   1332  OE1 GLU A 169     -14.636   6.513 -93.811  1.00115.49           O
ATOM   1333  OE2 GLU A 169     -14.825   4.300 -93.941  1.00115.49           O
ATOM   1334  C   GLU A 169     -13.182   7.912 -90.373  1.00115.49           C
ATOM   1335  O   GLU A 169     -12.303   8.141 -89.545  1.00115.49           O
ATOM   1336  N   VAL A 170     -14.487   8.177 -90.134  1.00 62.05           N
ATOM   1337  CA  VAL A 170     -14.877   8.800 -88.900  1.00 62.05           C
ATOM   1338  CB  VAL A 170     -15.579  10.111 -89.100  1.00 62.05           C
ATOM   1339  CG1 VAL A 170     -15.979  10.666 -87.723  1.00 62.05           C
ATOM   1340  CG2 VAL A 170     -14.662  11.043 -89.911  1.00 62.05           C
ATOM   1341  C   VAL A 170     -15.822   7.914 -88.155  1.00 62.05           C
ATOM   1342  O   VAL A 170     -16.865   7.511 -88.670  1.00 62.05           O
ATOM   1343  N   SER A 171     -15.485   7.613 -86.887  1.00 64.72           N
ATOM   1344  CA  SER A 171     -16.353   6.783 -86.112  1.00 64.72           C
ATOM   1345  CB  SER A 171     -15.665   5.536 -85.538  1.00 64.72           C
ATOM   1346  OG  SER A 171     -16.609   4.768 -84.809  1.00 64.72           O
ATOM   1347  C   SER A 171     -16.847   7.598 -84.968  1.00 64.72           C
ATOM   1348  O   SER A 171     -16.103   8.378 -84.375  1.00 64.72           O
ATOM   1349  N   LEU A 172     -18.154   7.466 -84.670  1.00174.17           N
ATOM   1350  CA  LEU A 172     -18.732   8.115 -83.535  1.00174.17           C
ATOM   1351  CB  LEU A 172     -19.822   9.141 -83.862  1.00174.17           C
ATOM   1352  CG  LEU A 172     -19.304  10.379 -84.601  1.00174.17           C
ATOM   1353  CD1 LEU A 172     -20.413  11.430 -84.682  1.00174.17           C
ATOM   1354  CD2 LEU A 172     -18.005  10.918 -83.980  1.00174.17           C
ATOM   1355  C   LEU A 172     -19.408   7.041 -82.752  1.00174.17           C
ATOM   1356  O   LEU A 172     -20.303   6.378 -83.270  1.00174.17           O
ATOM   1357  N   TYR A 173     -18.991   6.846 -81.484  1.00132.65           N
ATOM   1358  CA  TYR A 173     -19.578   5.841 -80.648  1.00132.65           C
ATOM   1359  CB  TYR A 173     -18.555   4.927 -79.963  1.00132.65           C
ATOM   1360  CG  TYR A 173     -17.589   4.320 -80.923  1.00132.65           C
ATOM   1361  CD1 TYR A 173     -16.445   5.009 -81.253  1.00132.65           C
ATOM   1362  CD2 TYR A 173     -17.798   3.076 -81.476  1.00132.65           C
ATOM   1363  CE1 TYR A 173     -15.525   4.471 -82.119  1.00132.65           C
ATOM   1364  CE2 TYR A 173     -16.880   2.531 -82.344  1.00132.65           C
ATOM   1365  CZ  TYR A 173     -15.740   3.229 -82.665  1.00132.65           C
ATOM   1366  OH  TYR A 173     -14.791   2.682 -83.553  1.00132.65           O
ATOM   1367  C   TYR A 173     -20.202   6.585 -79.511  1.00132.65           C
ATOM   1368  O   TYR A 173     -19.529   7.362 -78.839  1.00132.65           O
ATOM   1369  N   ASN A 174     -21.502   6.371 -79.246  1.00 56.26           N
ATOM   1370  CA  ASN A 174     -22.108   7.079 -78.153  1.00 56.26           C
ATOM   1371  CB  ASN A 174     -23.611   7.337 -78.351  1.00 56.26           C
ATOM   1372  CG  ASN A 174     -23.780   8.272 -79.539  1.00 56.26           C
ATOM   1373  OD1 ASN A 174     -23.145   9.323 -79.616  1.00 56.26           O
ATOM   1374  ND2 ASN A 174     -24.653   7.873 -80.503  1.00 56.26           N
ATOM   1375  C   ASN A 174     -21.963   6.206 -76.943  1.00 56.26           C
ATOM   1376  O   ASN A 174     -22.267   5.016 -76.994  1.00 56.26           O
ATOM   1377  N   TYR A 175     -21.496   6.787 -75.817  1.00171.41           N
ATOM   1378  CA  TYR A 175     -21.188   6.007 -74.649  1.00171.41           C
ATOM   1379  CB  TYR A 175     -19.661   5.996 -74.440  1.00171.41           C
ATOM   1380  CG  TYR A 175     -19.260   5.279 -73.204  1.00171.41           C
ATOM   1381  CD1 TYR A 175     -18.988   3.931 -73.230  1.00171.41           C
ATOM   1382  CD2 TYR A 175     -19.139   5.969 -72.022  1.00171.41           C
ATOM   1383  CE1 TYR A 175     -18.606   3.275 -72.083  1.00171.41           C
ATOM   1384  CE2 TYR A 175     -18.757   5.318 -70.877  1.00171.41           C
ATOM   1385  CZ  TYR A 175     -18.491   3.971 -70.904  1.00171.41           C
ATOM   1386  OH  TYR A 175     -18.100   3.303 -69.724  1.00171.41           O
ATOM   1387  C   TYR A 175     -21.859   6.566 -73.430  1.00171.41           C
ATOM   1388  O   TYR A 175     -21.777   7.759 -73.137  1.00171.41           O
ATOM   1389  N   VAL A 176     -22.560   5.681 -72.691  1.00 49.87           N
ATOM   1390  CA  VAL A 176     -23.178   6.029 -71.444  1.00 49.87           C
ATOM   1391  CB  VAL A 176     -24.661   5.819 -71.451  1.00 49.87           C
ATOM   1392  CG1 VAL A 176     -25.217   6.102 -70.046  1.00 49.87           C
ATOM   1393  CG2 VAL A 176     -25.268   6.709 -72.549  1.00 49.87           C
ATOM   1394  C   VAL A 176     -22.581   5.083 -70.447  1.00 49.87           C
ATOM   1395  O   VAL A 176     -22.440   3.893 -70.728  1.00 49.87           O
ATOM   1396  N   ALA A 177     -22.186   5.582 -69.258  1.00 45.84           N
ATOM   1397  CA  ALA A 177     -21.579   4.690 -68.313  1.00 45.84           C
ATOM   1398  CB  ALA A 177     -20.044   4.750 -68.293  1.00 45.84           C
ATOM   1399  C   ALA A 177     -22.020   5.033 -66.929  1.00 45.84           C
ATOM   1400  O   ALA A 177     -22.247   6.196 -66.596  1.00 45.84           O
ATOM   1401  N   THR A 178     -22.156   3.993 -66.081  1.00105.74           N
ATOM   1402  CA  THR A 178     -22.491   4.222 -64.709  1.00105.74           C
ATOM   1403  CB  THR A 178     -23.016   3.006 -64.006  1.00105.74           C
ATOM   1404  OG1 THR A 178     -22.033   1.980 -63.997  1.00105.74           O
ATOM   1405  CG2 THR A 178     -24.281   2.525 -64.736  1.00105.74           C
ATOM   1406  C   THR A 178     -21.216   4.625 -64.050  1.00105.74           C
ATOM   1407  O   THR A 178     -20.181   3.991 -64.249  1.00105.74           O
ATOM   1408  N   VAL A 179     -21.256   5.704 -63.246  1.00 52.56           N
ATOM   1409  CA  VAL A 179     -20.048   6.180 -62.639  1.00 52.56           C
ATOM   1410  CB  VAL A 179     -19.577   7.484 -63.229  1.00 52.56           C
ATOM   1411  CG1 VAL A 179     -18.406   8.034 -62.400  1.00 52.56           C
ATOM   1412  CG2 VAL A 179     -19.202   7.245 -64.700  1.00 52.56           C
ATOM   1413  C   VAL A 179     -20.293   6.401 -61.179  1.00 52.56           C
ATOM   1414  O   VAL A 179     -21.416   6.666 -60.753  1.00 52.56           O
ATOM   1415  N   ASP A 180     -19.225   6.257 -60.367  1.00 78.37           N
ATOM   1416  CA  ASP A 180     -19.317   6.505 -58.958  1.00 78.37           C
ATOM   1417  CB  ASP A 180     -18.690   5.397 -58.094  1.00 78.37           C
ATOM   1418  CG  ASP A 180     -19.079   5.640 -56.642  1.00 78.37           C
ATOM   1419  OD1 ASP A 180     -19.775   6.654 -56.372  1.00 78.37           O
ATOM   1420  OD2 ASP A 180     -18.681   4.811 -55.780  1.00 78.37           O
ATOM   1421  C   ASP A 180     -18.552   7.765 -58.704  1.00 78.37           C
ATOM   1422  O   ASP A 180     -17.458   7.951 -59.234  1.00 78.37           O
ATOM   1423  N   HIS A 181     -19.128   8.682 -57.903  1.00110.12           N
ATOM   1424  CA  HIS A 181     -18.460   9.914 -57.600  1.00110.12           C
ATOM   1425  ND1 HIS A 181     -20.177  11.047 -60.191  1.00110.12           N
ATOM   1426  CG  HIS A 181     -19.439  11.662 -59.207  1.00110.12           C
ATOM   1427  CB  HIS A 181     -19.323  11.172 -57.796  1.00110.12           C
ATOM   1428  NE2 HIS A 181     -19.303  12.877 -61.104  1.00110.12           N
ATOM   1429  CD2 HIS A 181     -18.909  12.776 -59.783  1.00110.12           C
ATOM   1430  CE1 HIS A 181     -20.061  11.816 -61.304  1.00110.12           C
ATOM   1431  C   HIS A 181     -18.110   9.906 -56.152  1.00110.12           C
ATOM   1432  O   HIS A 181     -18.777   9.268 -55.338  1.00110.12           O
ATOM   1433  N   GLU A 182     -17.019  10.608 -55.795  1.00 49.63           N
ATOM   1434  CA  GLU A 182     -16.661  10.673 -54.413  1.00 49.63           C
ATOM   1435  CB  GLU A 182     -15.473   9.773 -54.035  1.00 49.63           C
ATOM   1436  CG  GLU A 182     -15.772   8.275 -54.110  1.00 49.63           C
ATOM   1437  CD  GLU A 182     -14.505   7.533 -53.708  1.00 49.63           C
ATOM   1438  OE1 GLU A 182     -13.465   8.214 -53.497  1.00 49.63           O
ATOM   1439  OE2 GLU A 182     -14.557   6.278 -53.606  1.00 49.63           O
ATOM   1440  C   GLU A 182     -16.242  12.071 -54.104  1.00 49.63           C
ATOM   1441  O   GLU A 182     -15.519  12.705 -54.871  1.00 49.63           O
ATOM   1442  N   ASN A 183     -16.733  12.604 -52.969  1.00103.26           N
ATOM   1443  CA  ASN A 183     -16.288  13.884 -52.515  1.00103.26           C
ATOM   1444  CB  ASN A 183     -17.358  14.979 -52.652  1.00103.26           C
ATOM   1445  CG  ASN A 183     -16.645  16.320 -52.632  1.00103.26           C
ATOM   1446  OD1 ASN A 183     -17.097  17.289 -53.239  1.00103.26           O
ATOM   1447  ND2 ASN A 183     -15.494  16.376 -51.912  1.00103.26           N
ATOM   1448  C   ASN A 183     -15.998  13.675 -51.062  1.00103.26           C
ATOM   1449  O   ASN A 183     -16.906  13.565 -50.242  1.00103.26           O
ATOM   1450  N   ASP A 184     -14.704  13.606 -50.709  1.00213.99           N
ATOM   1451  CA  ASP A 184     -14.290  13.317 -49.367  1.00213.99           C
ATOM   1452  CB  ASP A 184     -12.852  12.757 -49.297  1.00213.99           C
ATOM   1453  CG  ASP A 184     -12.576  12.161 -47.924  1.00213.99           C
ATOM   1454  OD1 ASP A 184     -12.306  12.944 -46.977  1.00213.99           O
ATOM   1455  OD2 ASP A 184     -12.605  10.906 -47.810  1.00213.99           O
ATOM   1456  C   ASP A 184     -14.390  14.544 -48.527  1.00213.99           C
ATOM   1457  O   ASP A 184     -14.398  15.664 -49.036  1.00213.99           O
ATOM   1458  N   GLN A 185     -14.495  14.352 -47.196  1.00191.59           N
ATOM   1459  CA  GLN A 185     -14.522  15.470 -46.303  1.00191.59           C
ATOM   1460  CB  GLN A 185     -15.664  15.415 -45.280  1.00191.59           C
ATOM   1461  CG  GLN A 185     -15.688  16.613 -44.328  1.00191.59           C
ATOM   1462  CD  GLN A 185     -16.859  16.432 -43.373  1.00191.59           C
ATOM   1463  OE1 GLN A 185     -17.573  15.432 -43.428  1.00191.59           O
ATOM   1464  NE2 GLN A 185     -17.062  17.425 -42.466  1.00191.59           N
ATOM   1465  C   GLN A 185     -13.274  15.429 -45.479  1.00191.59           C
ATOM   1466  O   GLN A 185     -13.291  14.956 -44.343  1.00191.59           O
ATOM   1467  N   ILE A 186     -12.148  15.917 -46.030  1.00120.63           N
ATOM   1468  CA  ILE A 186     -10.942  15.995 -45.260  1.00120.63           C
ATOM   1469  CB  ILE A 186     -10.008  14.830 -45.448  1.00120.63           C
ATOM   1470  CG1 ILE A 186     -10.638  13.544 -44.889  1.00120.63           C
ATOM   1471  CG2 ILE A 186      -8.662  15.173 -44.786  1.00120.63           C
ATOM   1472  CD1 ILE A 186     -10.930  13.610 -43.391  1.00120.63           C
ATOM   1473  C   ILE A 186     -10.233  17.223 -45.721  1.00120.63           C
ATOM   1474  O   ILE A 186     -10.361  17.621 -46.878  1.00120.63           O
ATOM   1475  N   LEU A 187      -9.477  17.877 -44.821  1.00179.24           N
ATOM   1476  CA  LEU A 187      -8.757  19.033 -45.256  1.00179.24           C
ATOM   1477  CB  LEU A 187      -8.593  20.106 -44.165  1.00179.24           C
ATOM   1478  CG  LEU A 187      -9.931  20.716 -43.707  1.00179.24           C
ATOM   1479  CD1 LEU A 187      -9.716  21.799 -42.637  1.00179.24           C
ATOM   1480  CD2 LEU A 187     -10.756  21.213 -44.904  1.00179.24           C
ATOM   1481  C   LEU A 187      -7.398  18.560 -45.639  1.00179.24           C
ATOM   1482  O   LEU A 187      -6.658  18.024 -44.814  1.00179.24           O
ATOM   1483  N   LEU A 188      -7.042  18.729 -46.925  1.00320.30           N
ATOM   1484  CA  LEU A 188      -5.762  18.281 -47.373  1.00320.30           C
ATOM   1485  CB  LEU A 188      -5.830  17.236 -48.501  1.00320.30           C
ATOM   1486  CG  LEU A 188      -4.445  16.755 -48.973  1.00320.30           C
ATOM   1487  CD1 LEU A 188      -3.685  16.034 -47.849  1.00320.30           C
ATOM   1488  CD2 LEU A 188      -4.556  15.912 -50.254  1.00320.30           C
ATOM   1489  C   LEU A 188      -5.024  19.455 -47.910  1.00320.30           C
ATOM   1490  O   LEU A 188      -5.620  20.393 -48.438  1.00320.30           O
ATOM   1491  N   ARG A 189      -3.688  19.442 -47.760  1.00246.86           N
ATOM   1492  CA  ARG A 189      -2.908  20.504 -48.314  1.00246.86           C
ATOM   1493  CB  ARG A 189      -1.465  20.589 -47.786  1.00246.86           C
ATOM   1494  CG  ARG A 189      -1.359  21.036 -46.326  1.00246.86           C
ATOM   1495  CD  ARG A 189       0.051  21.479 -45.926  1.00246.86           C
ATOM   1496  NE  ARG A 189       0.940  20.283 -45.956  1.00246.86           N
ATOM   1497  CZ  ARG A 189       1.216  19.611 -44.801  1.00246.86           C
ATOM   1498  NH1 ARG A 189       0.690  20.043 -43.618  1.00246.86           N
ATOM   1499  NH2 ARG A 189       2.027  18.513 -44.827  1.00246.86           N
ATOM   1500  C   ARG A 189      -2.836  20.232 -49.777  1.00246.86           C
ATOM   1501  O   ARG A 189      -3.045  19.103 -50.218  1.00246.86           O
ATOM   1502  N   HIS A 190      -2.551  21.276 -50.576  1.00242.59           N
ATOM   1503  CA  HIS A 190      -2.466  21.087 -51.992  1.00242.59           C
ATOM   1504  ND1 HIS A 190       0.599  20.474 -50.789  1.00242.59           N
ATOM   1505  CG  HIS A 190       0.029  20.640 -52.032  1.00242.59           C
ATOM   1506  CB  HIS A 190      -1.332  20.133 -52.405  1.00242.59           C
ATOM   1507  NE2 HIS A 190       2.076  21.591 -52.020  1.00242.59           N
ATOM   1508  CD2 HIS A 190       0.945  21.324 -52.771  1.00242.59           C
ATOM   1509  CE1 HIS A 190       1.822  21.061 -50.838  1.00242.59           C
ATOM   1510  C   HIS A 190      -3.758  20.505 -52.468  1.00242.59           C
ATOM   1511  O   HIS A 190      -3.772  19.543 -53.235  1.00242.59           O
ATOM   1512  N   GLY A 191      -4.887  21.086 -52.021  1.00 77.20           N
ATOM   1513  CA  GLY A 191      -6.172  20.624 -52.457  1.00 77.20           C
ATOM   1514  C   GLY A 191      -6.849  19.954 -51.309  1.00 77.20           C
ATOM   1515  O   GLY A 191      -6.242  19.172 -50.578  1.00 77.20           O
ATOM   1516  N   ILE A 192      -8.151  20.256 -51.132  1.00141.12           N
ATOM   1517  CA  ILE A 192      -8.902  19.677 -50.059  1.00141.12           C
ATOM   1518  CB  ILE A 192      -9.407  20.683 -49.062  1.00141.12           C
ATOM   1519  CG1 ILE A 192     -10.400  21.664 -49.713  1.00141.12           C
ATOM   1520  CG2 ILE A 192      -8.185  21.372 -48.433  1.00141.12           C
ATOM   1521  CD1 ILE A 192      -9.796  22.528 -50.819  1.00141.12           C
ATOM   1522  C   ILE A 192     -10.098  19.005 -50.644  1.00141.12           C
ATOM   1523  O   ILE A 192     -10.818  19.583 -51.456  1.00141.12           O
ATOM   1524  N   VAL A 193     -10.321  17.736 -50.256  1.00193.00           N
ATOM   1525  CA  VAL A 193     -11.452  17.020 -50.739  1.00193.00           C
ATOM   1526  CB  VAL A 193     -11.359  15.579 -50.365  1.00193.00           C
ATOM   1527  CG1 VAL A 193     -11.607  15.417 -48.860  1.00193.00           C
ATOM   1528  CG2 VAL A 193     -12.239  14.789 -51.336  1.00193.00           C
ATOM   1529  C   VAL A 193     -12.665  17.707 -50.187  1.00193.00           C
ATOM   1530  O   VAL A 193     -13.622  17.975 -50.910  1.00193.00           O
ATOM   1531  N   CYS A 194     -12.635  18.050 -48.884  1.00 89.12           N
ATOM   1532  CA  CYS A 194     -13.686  18.817 -48.275  1.00 89.12           C
ATOM   1533  CB  CYS A 194     -14.069  18.316 -46.872  1.00 89.12           C
ATOM   1534  SG  CYS A 194     -15.397  19.266 -46.073  1.00 89.12           S
ATOM   1535  C   CYS A 194     -13.075  20.171 -48.091  1.00 89.12           C
ATOM   1536  O   CYS A 194     -11.867  20.247 -47.876  1.00 89.12           O
ATOM   1537  N   PRO A 195     -13.804  21.253 -48.195  1.00256.78           N
ATOM   1538  CA  PRO A 195     -15.210  21.237 -48.470  1.00256.78           C
ATOM   1539  CD  PRO A 195     -13.390  22.486 -47.545  1.00256.78           C
ATOM   1540  CB  PRO A 195     -15.680  22.682 -48.332  1.00256.78           C
ATOM   1541  CG  PRO A 195     -14.683  23.289 -47.329  1.00256.78           C
ATOM   1542  C   PRO A 195     -15.401  20.647 -49.825  1.00256.78           C
ATOM   1543  O   PRO A 195     -14.468  20.633 -50.624  1.00256.78           O
ATOM   1544  N   TYR A 196     -16.612  20.145 -50.081  1.00164.37           N
ATOM   1545  CA  TYR A 196     -17.017  19.473 -51.276  1.00164.37           C
ATOM   1546  CB  TYR A 196     -18.458  18.975 -51.138  1.00164.37           C
ATOM   1547  CG  TYR A 196     -18.371  18.075 -49.955  1.00164.37           C
ATOM   1548  CD1 TYR A 196     -18.515  18.580 -48.683  1.00164.37           C
ATOM   1549  CD2 TYR A 196     -18.104  16.736 -50.112  1.00164.37           C
ATOM   1550  CE1 TYR A 196     -18.422  17.754 -47.589  1.00164.37           C
ATOM   1551  CE2 TYR A 196     -18.009  15.904 -49.026  1.00164.37           C
ATOM   1552  CZ  TYR A 196     -18.172  16.415 -47.763  1.00164.37           C
ATOM   1553  OH  TYR A 196     -18.076  15.561 -46.648  1.00164.37           O
ATOM   1554  C   TYR A 196     -16.904  20.439 -52.402  1.00164.37           C
ATOM   1555  O   TYR A 196     -16.724  20.049 -53.554  1.00164.37           O
ATOM   1556  N   SER A 197     -17.018  21.738 -52.087  1.00 55.12           N
ATOM   1557  CA  SER A 197     -16.996  22.762 -53.085  1.00 55.12           C
ATOM   1558  CB  SER A 197     -16.948  24.177 -52.485  1.00 55.12           C
ATOM   1559  OG  SER A 197     -18.134  24.436 -51.749  1.00 55.12           O
ATOM   1560  C   SER A 197     -15.778  22.596 -53.935  1.00 55.12           C
ATOM   1561  O   SER A 197     -15.766  23.036 -55.083  1.00 55.12           O
ATOM   1562  N   HIS A 198     -14.727  21.938 -53.411  1.00 58.32           N
ATOM   1563  CA  HIS A 198     -13.542  21.787 -54.204  1.00 58.32           C
ATOM   1564  ND1 HIS A 198     -10.827  20.115 -55.270  1.00 58.32           N
ATOM   1565  CG  HIS A 198     -11.140  20.998 -54.261  1.00 58.32           C
ATOM   1566  CB  HIS A 198     -12.433  20.987 -53.499  1.00 58.32           C
ATOM   1567  NE2 HIS A 198      -9.086  21.483 -55.062  1.00 58.32           N
ATOM   1568  CD2 HIS A 198     -10.066  21.826 -54.147  1.00 58.32           C
ATOM   1569  CE1 HIS A 198      -9.589  20.449 -55.714  1.00 58.32           C
ATOM   1570  C   HIS A 198     -13.912  21.051 -55.450  1.00 58.32           C
ATOM   1571  O   HIS A 198     -13.544  21.463 -56.549  1.00 58.32           O
ATOM   1572  N   GLY A 199     -14.671  19.948 -55.322  1.00 30.84           N
ATOM   1573  CA  GLY A 199     -15.055  19.254 -56.513  1.00 30.84           C
ATOM   1574  C   GLY A 199     -15.353  17.837 -56.160  1.00 30.84           C
ATOM   1575  O   GLY A 199     -15.201  17.420 -55.013  1.00 30.84           O
ATOM   1576  N   LYS A 200     -15.805  17.064 -57.166  1.00110.25           N
ATOM   1577  CA  LYS A 200     -16.098  15.678 -56.966  1.00110.25           C
ATOM   1578  CB  LYS A 200     -17.601  15.354 -57.044  1.00110.25           C
ATOM   1579  CG  LYS A 200     -17.939  13.911 -56.662  1.00110.25           C
ATOM   1580  CD  LYS A 200     -19.410  13.707 -56.288  1.00110.25           C
ATOM   1581  CE  LYS A 200     -20.386  13.918 -57.447  1.00110.25           C
ATOM   1582  NZ  LYS A 200     -21.774  13.698 -56.983  1.00110.25           N
ATOM   1583  C   LYS A 200     -15.387  14.940 -58.049  1.00110.25           C
ATOM   1584  O   LYS A 200     -15.133  15.491 -59.119  1.00110.25           O
ATOM   1585  N   CYS A 201     -15.014  13.674 -57.792  1.00103.65           N
ATOM   1586  CA  CYS A 201     -14.301  12.960 -58.806  1.00103.65           C
ATOM   1587  CB  CYS A 201     -12.989  12.336 -58.325  1.00103.65           C
ATOM   1588  SG  CYS A 201     -13.303  10.849 -57.333  1.00103.65           S
ATOM   1589  C   CYS A 201     -15.149  11.810 -59.230  1.00103.65           C
ATOM   1590  O   CYS A 201     -15.915  11.261 -58.440  1.00103.65           O
ATOM   1591  N   LEU A 202     -15.033  11.429 -60.516  1.00125.57           N
ATOM   1592  CA  LEU A 202     -15.749  10.303 -61.030  1.00125.57           C
ATOM   1593  CB  LEU A 202     -16.275  10.464 -62.468  1.00125.57           C
ATOM   1594  CG  LEU A 202     -17.369  11.524 -62.655  1.00125.57           C
ATOM   1595  CD1 LEU A 202     -16.830  12.946 -62.470  1.00125.57           C
ATOM   1596  CD2 LEU A 202     -18.103  11.336 -63.988  1.00125.57           C
ATOM   1597  C   LEU A 202     -14.774   9.179 -61.114  1.00125.57           C
ATOM   1598  O   LEU A 202     -13.574   9.356 -60.913  1.00125.57           O
ATOM   1599  N   ASP A 203     -15.294   7.977 -61.414  1.00 87.90           N
ATOM   1600  CA  ASP A 203     -14.482   6.811 -61.583  1.00 87.90           C
ATOM   1601  CB  ASP A 203     -15.309   5.552 -61.896  1.00 87.90           C
ATOM   1602  CG  ASP A 203     -14.399   4.336 -61.793  1.00 87.90           C
ATOM   1603  OD1 ASP A 203     -13.173   4.527 -61.576  1.00 87.90           O
ATOM   1604  OD2 ASP A 203     -14.921   3.197 -61.922  1.00 87.90           O
ATOM   1605  C   ASP A 203     -13.606   7.092 -62.761  1.00 87.90           C
ATOM   1606  O   ASP A 203     -12.480   6.608 -62.856  1.00 87.90           O
ATOM   1607  N   SER A 204     -14.136   7.888 -63.704  1.00139.67           N
ATOM   1608  CA  SER A 204     -13.447   8.292 -64.894  1.00139.67           C
ATOM   1609  CB  SER A 204     -14.357   9.091 -65.838  1.00139.67           C
ATOM   1610  OG  SER A 204     -13.628   9.507 -66.980  1.00139.67           O
ATOM   1611  C   SER A 204     -12.325   9.195 -64.487  1.00139.67           C
ATOM   1612  O   SER A 204     -11.419   9.461 -65.276  1.00139.67           O
ATOM   1613  N   GLU A 205     -12.337   9.630 -63.211  1.00276.52           N
ATOM   1614  CA  GLU A 205     -11.360  10.531 -62.668  1.00276.52           C
ATOM   1615  CB  GLU A 205      -9.915  10.045 -62.894  1.00276.52           C
ATOM   1616  CG  GLU A 205      -8.865  10.852 -62.127  1.00276.52           C
ATOM   1617  CD  GLU A 205      -7.505  10.212 -62.368  1.00276.52           C
ATOM   1618  OE1 GLU A 205      -7.318   9.604 -63.456  1.00276.52           O
ATOM   1619  OE2 GLU A 205      -6.636  10.321 -61.463  1.00276.52           O
ATOM   1620  C   GLU A 205     -11.493  11.921 -63.231  1.00276.52           C
ATOM   1621  O   GLU A 205     -10.489  12.565 -63.528  1.00276.52           O
ATOM   1622  N   ASP A 206     -12.740  12.428 -63.387  1.00117.09           N
ATOM   1623  CA  ASP A 206     -12.955  13.777 -63.857  1.00117.09           C
ATOM   1624  CB  ASP A 206     -13.646  13.832 -65.234  1.00117.09           C
ATOM   1625  CG  ASP A 206     -12.700  13.296 -66.306  1.00117.09           C
ATOM   1626  OD1 ASP A 206     -11.544  13.791 -66.391  1.00117.09           O
ATOM   1627  OD2 ASP A 206     -13.124  12.374 -67.053  1.00117.09           O
ATOM   1628  C   ASP A 206     -13.878  14.491 -62.889  1.00117.09           C
ATOM   1629  O   ASP A 206     -14.324  13.899 -61.908  1.00117.09           O
ATOM   1630  N   GLY A 207     -14.134  15.810 -63.118  1.00 97.90           N
ATOM   1631  CA  GLY A 207     -15.158  16.558 -62.417  1.00 97.90           C
ATOM   1632  C   GLY A 207     -14.653  17.604 -61.465  1.00 97.90           C
ATOM   1633  O   GLY A 207     -13.986  17.307 -60.476  1.00 97.90           O
ATOM   1634  N   TYR A 208     -15.019  18.880 -61.739  1.00 86.07           N
ATOM   1635  CA  TYR A 208     -14.714  19.975 -60.859  1.00 86.07           C
ATOM   1636  CB  TYR A 208     -13.717  20.978 -61.461  1.00 86.07           C
ATOM   1637  CG  TYR A 208     -12.470  20.208 -61.722  1.00 86.07           C
ATOM   1638  CD1 TYR A 208     -11.564  19.970 -60.714  1.00 86.07           C
ATOM   1639  CD2 TYR A 208     -12.214  19.719 -62.982  1.00 86.07           C
ATOM   1640  CE1 TYR A 208     -10.418  19.253 -60.962  1.00 86.07           C
ATOM   1641  CE2 TYR A 208     -11.070  19.001 -63.234  1.00 86.07           C
ATOM   1642  CZ  TYR A 208     -10.170  18.768 -62.223  1.00 86.07           C
ATOM   1643  OH  TYR A 208      -8.997  18.030 -62.482  1.00 86.07           O
ATOM   1644  C   TYR A 208     -16.002  20.703 -60.624  1.00 86.07           C
ATOM   1645  O   TYR A 208     -16.557  21.296 -61.546  1.00 86.07           O
ATOM   1646  N   SER A 209     -16.523  20.674 -59.381  1.00 62.08           N
ATOM   1647  CA  SER A 209     -17.749  21.363 -59.090  1.00 62.08           C
ATOM   1648  CB  SER A 209     -18.875  21.071 -60.101  1.00 62.08           C
ATOM   1649  OG  SER A 209     -20.054  21.782 -59.756  1.00 62.08           O
ATOM   1650  C   SER A 209     -18.211  20.861 -57.762  1.00 62.08           C
ATOM   1651  O   SER A 209     -17.615  19.954 -57.188  1.00 62.08           O
ATOM   1652  N   THR A 210     -19.298  21.442 -57.229  1.00 57.08           N
ATOM   1653  CA  THR A 210     -19.782  20.962 -55.972  1.00 57.08           C
ATOM   1654  CB  THR A 210     -20.222  22.061 -55.061  1.00 57.08           C
ATOM   1655  OG1 THR A 210     -19.139  22.953 -54.846  1.00 57.08           O
ATOM   1656  CG2 THR A 210     -20.677  21.447 -53.725  1.00 57.08           C
ATOM   1657  C   THR A 210     -20.970  20.113 -56.281  1.00 57.08           C
ATOM   1658  O   THR A 210     -21.834  20.491 -57.070  1.00 57.08           O
ATOM   1659  N   TRP A 211     -21.028  18.922 -55.665  1.00125.37           N
ATOM   1660  CA  TRP A 211     -22.109  18.005 -55.893  1.00125.37           C
ATOM   1661  CB  TRP A 211     -21.906  16.666 -55.164  1.00125.37           C
ATOM   1662  CG  TRP A 211     -21.700  16.796 -53.675  1.00125.37           C
ATOM   1663  CD2 TRP A 211     -22.756  16.758 -52.703  1.00125.37           C
ATOM   1664  CD1 TRP A 211     -20.538  16.954 -52.977  1.00125.37           C
ATOM   1665  NE1 TRP A 211     -20.805  17.019 -51.630  1.00125.37           N
ATOM   1666  CE2 TRP A 211     -22.166  16.899 -51.448  1.00125.37           C
ATOM   1667  CE3 TRP A 211     -24.107  16.616 -52.845  1.00125.37           C
ATOM   1668  CZ2 TRP A 211     -22.923  16.901 -50.312  1.00125.37           C
ATOM   1669  CZ3 TRP A 211     -24.866  16.619 -51.696  1.00125.37           C
ATOM   1670  CH2 TRP A 211     -24.285  16.759 -50.453  1.00125.37           C
ATOM   1671  C   TRP A 211     -23.371  18.634 -55.393  1.00125.37           C
ATOM   1672  O   TRP A 211     -24.451  18.420 -55.943  1.00125.37           O
ATOM   1673  N   GLU A 212     -23.240  19.412 -54.307  1.00121.65           N
ATOM   1674  CA  GLU A 212     -24.299  20.089 -53.613  1.00121.65           C
ATOM   1675  CB  GLU A 212     -23.792  20.788 -52.340  1.00121.65           C
ATOM   1676  CG  GLU A 212     -24.879  21.531 -51.561  1.00121.65           C
ATOM   1677  CD  GLU A 212     -24.187  22.467 -50.581  1.00121.65           C
ATOM   1678  OE1 GLU A 212     -23.762  23.568 -51.023  1.00121.65           O
ATOM   1679  OE2 GLU A 212     -24.068  22.097 -49.382  1.00121.65           O
ATOM   1680  C   GLU A 212     -24.906  21.175 -54.450  1.00121.65           C
ATOM   1681  O   GLU A 212     -26.083  21.482 -54.297  1.00121.65           O
ATOM   1682  N   VAL A 213     -24.127  21.805 -55.344  1.00127.15           N
ATOM   1683  CA  VAL A 213     -24.593  22.975 -56.041  1.00127.15           C
ATOM   1684  CB  VAL A 213     -23.657  23.423 -57.127  1.00127.15           C
ATOM   1685  CG1 VAL A 213     -22.283  23.733 -56.515  1.00127.15           C
ATOM   1686  CG2 VAL A 213     -23.619  22.333 -58.212  1.00127.15           C
ATOM   1687  C   VAL A 213     -25.911  22.750 -56.721  1.00127.15           C
ATOM   1688  O   VAL A 213     -26.150  21.717 -57.346  1.00127.15           O
ATOM   1689  N   SER A 214     -26.818  23.742 -56.573  1.00 58.51           N
ATOM   1690  CA  SER A 214     -28.074  23.779 -57.270  1.00 58.51           C
ATOM   1691  CB  SER A 214     -29.313  23.499 -56.404  1.00 58.51           C
ATOM   1692  OG  SER A 214     -29.633  24.647 -55.631  1.00 58.51           O
ATOM   1693  C   SER A 214     -28.199  25.204 -57.698  1.00 58.51           C
ATOM   1694  O   SER A 214     -27.920  26.111 -56.915  1.00 58.51           O
ATOM   1695  N   LEU A 215     -28.603  25.460 -58.955  1.00 83.88           N
ATOM   1696  CA  LEU A 215     -28.659  26.835 -59.348  1.00 83.88           C
ATOM   1697  CB  LEU A 215     -29.010  27.026 -60.832  1.00 83.88           C
ATOM   1698  CG  LEU A 215     -27.922  26.498 -61.782  1.00 83.88           C
ATOM   1699  CD1 LEU A 215     -28.312  26.709 -63.254  1.00 83.88           C
ATOM   1700  CD2 LEU A 215     -26.547  27.095 -61.438  1.00 83.88           C
ATOM   1701  C   LEU A 215     -29.701  27.537 -58.550  1.00 83.88           C
ATOM   1702  O   LEU A 215     -29.423  28.544 -57.901  1.00 83.88           O
ATOM   1703  N   ASP A 216     -30.931  26.994 -58.536  1.00136.75           N
ATOM   1704  CA  ASP A 216     -31.958  27.693 -57.830  1.00136.75           C
ATOM   1705  CB  ASP A 216     -32.992  28.360 -58.757  1.00136.75           C
ATOM   1706  CG  ASP A 216     -32.329  29.505 -59.514  1.00136.75           C
ATOM   1707  OD1 ASP A 216     -31.184  29.879 -59.148  1.00136.75           O
ATOM   1708  OD2 ASP A 216     -32.965  30.025 -60.469  1.00136.75           O
ATOM   1709  C   ASP A 216     -32.711  26.718 -56.996  1.00136.75           C
ATOM   1710  O   ASP A 216     -33.500  25.927 -57.511  1.00136.75           O
ATOM   1711  N   ARG A 217     -32.479  26.739 -55.673  1.00228.52           N
ATOM   1712  CA  ARG A 217     -33.266  25.882 -54.846  1.00228.52           C
ATOM   1713  CB  ARG A 217     -32.583  24.596 -54.376  1.00228.52           C
ATOM   1714  CG  ARG A 217     -31.379  24.777 -53.463  1.00228.52           C
ATOM   1715  CD  ARG A 217     -30.953  23.440 -52.861  1.00228.52           C
ATOM   1716  NE  ARG A 217     -32.123  22.906 -52.106  1.00228.52           N
ATOM   1717  CZ  ARG A 217     -33.065  22.135 -52.728  1.00228.52           C
ATOM   1718  NH1 ARG A 217     -32.921  21.776 -54.038  1.00228.52           N
ATOM   1719  NH2 ARG A 217     -34.158  21.708 -52.031  1.00228.52           N
ATOM   1720  C   ARG A 217     -33.636  26.671 -53.641  1.00228.52           C
ATOM   1721  O   ARG A 217     -33.082  27.741 -53.395  1.00228.52           O
ATOM   1722  N   ARG A 218     -34.586  26.141 -52.850  1.00 98.83           N
ATOM   1723  CA  ARG A 218     -35.067  26.856 -51.709  1.00 98.83           C
ATOM   1724  CB  ARG A 218     -36.080  26.037 -50.889  1.00 98.83           C
ATOM   1725  CG  ARG A 218     -37.327  25.637 -51.683  1.00 98.83           C
ATOM   1726  CD  ARG A 218     -38.474  26.649 -51.617  1.00 98.83           C
ATOM   1727  NE  ARG A 218     -39.028  26.616 -50.234  1.00 98.83           N
ATOM   1728  CZ  ARG A 218     -40.311  27.021 -50.002  1.00 98.83           C
ATOM   1729  NH1 ARG A 218     -41.094  27.444 -51.037  1.00 98.83           N
ATOM   1730  NH2 ARG A 218     -40.815  26.998 -48.734  1.00 98.83           N
ATOM   1731  C   ARG A 218     -33.886  27.122 -50.843  1.00 98.83           C
ATOM   1732  O   ARG A 218     -33.708  28.233 -50.347  1.00 98.83           O
ATOM   1733  N   CYS A 219     -33.026  26.107 -50.652  1.00 36.91           N
ATOM   1734  CA  CYS A 219     -31.879  26.345 -49.836  1.00 36.91           C
ATOM   1735  CB  CYS A 219     -31.065  25.074 -49.540  1.00 36.91           C
ATOM   1736  SG  CYS A 219     -31.994  23.873 -48.538  1.00 36.91           S
ATOM   1737  C   CYS A 219     -31.008  27.302 -50.579  1.00 36.91           C
ATOM   1738  O   CYS A 219     -30.556  27.023 -51.688  1.00 36.91           O
ATOM   1739  N   GLU A 220     -30.773  28.480 -49.973  1.00178.01           N
ATOM   1740  CA  GLU A 220     -29.958  29.497 -50.566  1.00178.01           C
ATOM   1741  CB  GLU A 220     -29.963  30.819 -49.779  1.00178.01           C
ATOM   1742  CG  GLU A 220     -29.383  30.700 -48.368  1.00178.01           C
ATOM   1743  CD  GLU A 220     -29.447  32.077 -47.723  1.00178.01           C
ATOM   1744  OE1 GLU A 220     -29.925  33.026 -48.401  1.00178.01           O
ATOM   1745  OE2 GLU A 220     -29.020  32.200 -46.544  1.00178.01           O
ATOM   1746  C   GLU A 220     -28.548  29.004 -50.594  1.00178.01           C
ATOM   1747  O   GLU A 220     -27.795  29.287 -51.521  1.00178.01           O
ATOM   1748  N   ASP A 221     -28.152  28.224 -49.575  1.00202.78           N
ATOM   1749  CA  ASP A 221     -26.786  27.800 -49.477  1.00202.78           C
ATOM   1750  CB  ASP A 221     -26.510  26.927 -48.240  1.00202.78           C
ATOM   1751  CG  ASP A 221     -27.343  25.661 -48.348  1.00202.78           C
ATOM   1752  OD1 ASP A 221     -28.540  25.772 -48.725  1.00202.78           O
ATOM   1753  OD2 ASP A 221     -26.793  24.564 -48.063  1.00202.78           O
ATOM   1754  C   ASP A 221     -26.411  27.014 -50.689  1.00202.78           C
ATOM   1755  O   ASP A 221     -25.296  27.136 -51.193  1.00202.78           O
ATOM   1756  N   THR A 222     -27.343  26.199 -51.206  1.00 57.58           N
ATOM   1757  CA  THR A 222     -27.039  25.356 -52.322  1.00 57.58           C
ATOM   1758  CB  THR A 222     -28.185  24.464 -52.674  1.00 57.58           C
ATOM   1759  OG1 THR A 222     -28.506  23.647 -51.557  1.00 57.58           O
ATOM   1760  CG2 THR A 222     -27.773  23.586 -53.861  1.00 57.58           C
ATOM   1761  C   THR A 222     -26.675  26.197 -53.503  1.00 57.58           C
ATOM   1762  O   THR A 222     -25.756  25.859 -54.248  1.00 57.58           O
ATOM   1763  N   GLU A 223     -27.367  27.333 -53.700  1.00103.28           N
ATOM   1764  CA  GLU A 223     -27.106  28.123 -54.869  1.00103.28           C
ATOM   1765  CB  GLU A 223     -28.041  29.339 -55.029  1.00103.28           C
ATOM   1766  CG  GLU A 223     -27.826  30.447 -53.998  1.00103.28           C
ATOM   1767  CD  GLU A 223     -28.818  31.564 -54.285  1.00103.28           C
ATOM   1768  OE1 GLU A 223     -28.820  32.075 -55.436  1.00103.28           O
ATOM   1769  OE2 GLU A 223     -29.594  31.917 -53.356  1.00103.28           O
ATOM   1770  C   GLU A 223     -25.700  28.630 -54.851  1.00103.28           C
ATOM   1771  O   GLU A 223     -25.035  28.646 -55.885  1.00103.28           O
ATOM   1772  N   PHE A 224     -25.190  29.052 -53.680  1.00197.90           N
ATOM   1773  CA  PHE A 224     -23.871  29.612 -53.698  1.00197.90           C
ATOM   1774  CB  PHE A 224     -23.688  30.693 -52.616  1.00197.90           C
ATOM   1775  CG  PHE A 224     -22.436  31.452 -52.889  1.00197.90           C
ATOM   1776  CD1 PHE A 224     -22.445  32.492 -53.790  1.00197.90           C
ATOM   1777  CD2 PHE A 224     -21.261  31.139 -52.245  1.00197.90           C
ATOM   1778  CE1 PHE A 224     -21.300  33.206 -54.051  1.00197.90           C
ATOM   1779  CE2 PHE A 224     -20.113  31.850 -52.502  1.00197.90           C
ATOM   1780  CZ  PHE A 224     -20.130  32.885 -53.406  1.00197.90           C
ATOM   1781  C   PHE A 224     -22.897  28.514 -53.423  1.00197.90           C
ATOM   1782  O   PHE A 224     -22.636  28.175 -52.270  1.00197.90           O
ATOM   1783  N   GLU A 225     -22.327  27.934 -54.498  1.00122.04           N
ATOM   1784  CA  GLU A 225     -21.358  26.890 -54.351  1.00122.04           C
ATOM   1785  CB  GLU A 225     -21.993  25.503 -54.180  1.00122.04           C
ATOM   1786  CG  GLU A 225     -21.053  24.485 -53.540  1.00122.04           C
ATOM   1787  CD  GLU A 225     -20.874  24.867 -52.078  1.00122.04           C
ATOM   1788  OE1 GLU A 225     -20.564  26.060 -51.814  1.00122.04           O
ATOM   1789  OE2 GLU A 225     -21.039  23.972 -51.206  1.00122.04           O
ATOM   1790  C   GLU A 225     -20.532  26.926 -55.601  1.00122.04           C
ATOM   1791  O   GLU A 225     -20.933  27.539 -56.588  1.00122.04           O
ATOM   1792  N   VAL A 226     -19.348  26.281 -55.598  1.00 51.05           N
ATOM   1793  CA  VAL A 226     -18.484  26.361 -56.745  1.00 51.05           C
ATOM   1794  CB  VAL A 226     -17.142  25.725 -56.526  1.00 51.05           C
ATOM   1795  CG1 VAL A 226     -16.344  25.801 -57.838  1.00 51.05           C
ATOM   1796  CG2 VAL A 226     -16.460  26.421 -55.336  1.00 51.05           C
ATOM   1797  C   VAL A 226     -19.138  25.668 -57.897  1.00 51.05           C
ATOM   1798  O   VAL A 226     -19.720  24.596 -57.742  1.00 51.05           O
ATOM   1799  N   ILE A 227     -19.069  26.292 -59.094  1.00 65.20           N
ATOM   1800  CA  ILE A 227     -19.707  25.725 -60.247  1.00 65.20           C
ATOM   1801  CB  ILE A 227     -21.160  26.108 -60.332  1.00 65.20           C
ATOM   1802  CG1 ILE A 227     -21.936  25.195 -61.297  1.00 65.20           C
ATOM   1803  CG2 ILE A 227     -21.230  27.601 -60.690  1.00 65.20           C
ATOM   1804  CD1 ILE A 227     -23.452  25.361 -61.198  1.00 65.20           C
ATOM   1805  C   ILE A 227     -19.017  26.242 -61.483  1.00 65.20           C
ATOM   1806  O   ILE A 227     -17.998  26.927 -61.406  1.00 65.20           O
ATOM   1807  N   TYR A 228     -19.570  25.883 -62.664  1.00 98.74           N
ATOM   1808  CA  TYR A 228     -19.149  26.318 -63.968  1.00 98.74           C
ATOM   1809  CB  TYR A 228     -18.835  25.186 -64.963  1.00 98.74           C
ATOM   1810  CG  TYR A 228     -17.487  24.634 -64.659  1.00 98.74           C
ATOM   1811  CD1 TYR A 228     -16.372  25.243 -65.188  1.00 98.74           C
ATOM   1812  CD2 TYR A 228     -17.327  23.523 -63.865  1.00 98.74           C
ATOM   1813  CE1 TYR A 228     -15.113  24.758 -64.931  1.00 98.74           C
ATOM   1814  CE2 TYR A 228     -16.068  23.035 -63.606  1.00 98.74           C
ATOM   1815  CZ  TYR A 228     -14.960  23.649 -64.137  1.00 98.74           C
ATOM   1816  OH  TYR A 228     -13.671  23.143 -63.868  1.00 98.74           O
ATOM   1817  C   TYR A 228     -20.315  27.072 -64.534  1.00 98.74           C
ATOM   1818  O   TYR A 228     -21.402  27.050 -63.959  1.00 98.74           O
ATOM   1819  N   GLU A 229     -20.124  27.790 -65.664  1.00141.72           N
ATOM   1820  CA  GLU A 229     -21.201  28.619 -66.131  1.00141.72           C
ATOM   1821  CB  GLU A 229     -20.764  30.076 -66.363  1.00141.72           C
ATOM   1822  CG  GLU A 229     -21.926  31.049 -66.565  1.00141.72           C
ATOM   1823  CD  GLU A 229     -21.351  32.459 -66.573  1.00141.72           C
ATOM   1824  OE1 GLU A 229     -20.098  32.585 -66.619  1.00141.72           O
ATOM   1825  OE2 GLU A 229     -22.155  33.427 -66.532  1.00141.72           O
ATOM   1826  C   GLU A 229     -21.805  28.113 -67.409  1.00141.72           C
ATOM   1827  O   GLU A 229     -21.107  27.818 -68.377  1.00141.72           O
ATOM   1828  N   GLY A 230     -23.149  27.973 -67.404  1.00188.10           N
ATOM   1829  CA  GLY A 230     -23.940  27.653 -68.563  1.00188.10           C
ATOM   1830  C   GLY A 230     -23.963  26.176 -68.762  1.00188.10           C
ATOM   1831  O   GLY A 230     -24.880  25.629 -69.374  1.00188.10           O
ATOM   1832  N   THR A 231     -22.935  25.492 -68.243  1.00144.55           N
ATOM   1833  CA  THR A 231     -22.834  24.078 -68.412  1.00144.55           C
ATOM   1834  CB  THR A 231     -21.505  23.538 -67.969  1.00144.55           C
ATOM   1835  OG1 THR A 231     -21.308  23.788 -66.585  1.00144.55           O
ATOM   1836  CG2 THR A 231     -20.401  24.219 -68.795  1.00144.55           C
ATOM   1837  C   THR A 231     -23.901  23.396 -67.613  1.00144.55           C
ATOM   1838  O   THR A 231     -24.444  22.381 -68.043  1.00144.55           O
ATOM   1839  N   VAL A 232     -24.226  23.946 -66.427  1.00116.34           N
ATOM   1840  CA  VAL A 232     -25.129  23.315 -65.500  1.00116.34           C
ATOM   1841  CB  VAL A 232     -24.995  23.844 -64.102  1.00116.34           C
ATOM   1842  CG1 VAL A 232     -23.574  23.541 -63.597  1.00116.34           C
ATOM   1843  CG2 VAL A 232     -25.351  25.340 -64.110  1.00116.34           C
ATOM   1844  C   VAL A 232     -26.563  23.495 -65.902  1.00116.34           C
ATOM   1845  O   VAL A 232     -26.937  24.481 -66.535  1.00116.34           O
ATOM   1846  N   ASN A 233     -27.393  22.484 -65.548  1.00 73.99           N
ATOM   1847  CA  ASN A 233     -28.814  22.466 -65.772  1.00 73.99           C
ATOM   1848  CB  ASN A 233     -29.218  21.706 -67.045  1.00 73.99           C
ATOM   1849  CG  ASN A 233     -28.549  22.356 -68.246  1.00 73.99           C
ATOM   1850  OD1 ASN A 233     -27.725  21.737 -68.917  1.00 73.99           O
ATOM   1851  ND2 ASN A 233     -28.915  23.633 -68.533  1.00 73.99           N
ATOM   1852  C   ASN A 233     -29.389  21.656 -64.641  1.00 73.99           C
ATOM   1853  O   ASN A 233     -28.693  20.829 -64.055  1.00 73.99           O
ATOM   1854  N   LYS A 234     -30.677  21.873 -64.298  1.00110.29           N
ATOM   1855  CA  LYS A 234     -31.308  21.122 -63.245  1.00110.29           C
ATOM   1856  CB  LYS A 234     -31.675  21.999 -62.036  1.00110.29           C
ATOM   1857  CG  LYS A 234     -30.480  22.648 -61.335  1.00110.29           C
ATOM   1858  CD  LYS A 234     -30.859  23.844 -60.455  1.00110.29           C
ATOM   1859  CE  LYS A 234     -32.225  23.718 -59.777  1.00110.29           C
ATOM   1860  NZ  LYS A 234     -33.302  24.034 -60.744  1.00110.29           N
ATOM   1861  C   LYS A 234     -32.623  20.652 -63.795  1.00110.29           C
ATOM   1862  O   LYS A 234     -33.258  21.361 -64.575  1.00110.29           O
ATOM   1863  N   THR A 235     -33.065  19.433 -63.424  1.00113.64           N
ATOM   1864  CA  THR A 235     -34.349  18.974 -63.880  1.00113.64           C
ATOM   1865  CB  THR A 235     -34.268  17.839 -64.855  1.00113.64           C
ATOM   1866  OG1 THR A 235     -33.635  16.717 -64.256  1.00113.64           O
ATOM   1867  CG2 THR A 235     -33.483  18.307 -66.092  1.00113.64           C
ATOM   1868  C   THR A 235     -35.105  18.488 -62.683  1.00113.64           C
ATOM   1869  O   THR A 235     -34.638  17.621 -61.946  1.00113.64           O
ATOM   1870  N   THR A 236     -36.319  19.031 -62.469  1.00 35.89           N
ATOM   1871  CA  THR A 236     -37.077  18.668 -61.308  1.00 35.89           C
ATOM   1872  CB  THR A 236     -37.976  19.765 -60.818  1.00 35.89           C
ATOM   1873  OG1 THR A 236     -37.209  20.921 -60.518  1.00 35.89           O
ATOM   1874  CG2 THR A 236     -38.714  19.283 -59.556  1.00 35.89           C
ATOM   1875  C   THR A 236     -37.944  17.488 -61.614  1.00 35.89           C
ATOM   1876  O   THR A 236     -38.343  17.266 -62.757  1.00 35.89           O
ATOM   1877  N   ASN A 237     -38.223  16.688 -60.563  1.00114.05           N
ATOM   1878  CA  ASN A 237     -39.094  15.550 -60.608  1.00114.05           C
ATOM   1879  CB  ASN A 237     -40.591  15.917 -60.628  1.00114.05           C
ATOM   1880  CG  ASN A 237     -40.888  16.749 -61.865  1.00114.05           C
ATOM   1881  OD1 ASN A 237     -41.210  16.214 -62.924  1.00114.05           O
ATOM   1882  ND2 ASN A 237     -40.792  18.098 -61.726  1.00114.05           N
ATOM   1883  C   ASN A 237     -38.774  14.697 -61.788  1.00114.05           C
ATOM   1884  O   ASN A 237     -39.673  14.219 -62.478  1.00114.05           O
ATOM   1885  N   GLU A 238     -37.478  14.439 -62.035  1.00100.49           N
ATOM   1886  CA  GLU A 238     -37.215  13.577 -63.143  1.00100.49           C
ATOM   1887  CB  GLU A 238     -35.994  13.970 -63.995  1.00100.49           C
ATOM   1888  CG  GLU A 238     -36.252  15.312 -64.690  1.00100.49           C
ATOM   1889  CD  GLU A 238     -35.459  15.389 -65.982  1.00100.49           C
ATOM   1890  OE1 GLU A 238     -34.292  14.915 -65.999  1.00100.49           O
ATOM   1891  OE2 GLU A 238     -36.018  15.932 -66.975  1.00100.49           O
ATOM   1892  C   GLU A 238     -37.143  12.174 -62.661  1.00100.49           C
ATOM   1893  O   GLU A 238     -36.724  11.890 -61.540  1.00100.49           O
ATOM   1894  N   ASP A 239     -37.604  11.267 -63.533  1.00 98.92           N
ATOM   1895  CA  ASP A 239     -37.725   9.867 -63.282  1.00 98.92           C
ATOM   1896  CB  ASP A 239     -39.071   9.395 -63.864  1.00 98.92           C
ATOM   1897  CG  ASP A 239     -39.334   7.969 -63.463  1.00 98.92           C
ATOM   1898  OD1 ASP A 239     -38.350   7.192 -63.463  1.00 98.92           O
ATOM   1899  OD2 ASP A 239     -40.508   7.632 -63.159  1.00 98.92           O
ATOM   1900  C   ASP A 239     -36.608   9.205 -64.034  1.00 98.92           C
ATOM   1901  O   ASP A 239     -36.514   9.333 -65.253  1.00 98.92           O
ATOM   1902  N   GLY A 240     -35.730   8.467 -63.325  1.00 27.78           N
ATOM   1903  CA  GLY A 240     -34.643   7.807 -63.996  1.00 27.78           C
ATOM   1904  C   GLY A 240     -35.178   6.566 -64.643  1.00 27.78           C
ATOM   1905  O   GLY A 240     -36.228   6.049 -64.267  1.00 27.78           O
ATOM   1906  N   GLU A 241     -34.447   6.046 -65.648  1.00 98.74           N
ATOM   1907  CA  GLU A 241     -34.884   4.869 -66.347  1.00 98.74           C
ATOM   1908  CB  GLU A 241     -35.298   5.192 -67.778  1.00 98.74           C
ATOM   1909  CG  GLU A 241     -36.414   6.228 -67.862  1.00 98.74           C
ATOM   1910  CD  GLU A 241     -36.211   6.874 -69.216  1.00 98.74           C
ATOM   1911  OE1 GLU A 241     -35.125   6.606 -69.794  1.00 98.74           O
ATOM   1912  OE2 GLU A 241     -37.098   7.635 -69.687  1.00 98.74           O
ATOM   1913  C   GLU A 241     -33.685   3.991 -66.487  1.00 98.74           C
ATOM   1914  O   GLU A 241     -32.598   4.472 -66.795  1.00 98.74           O
ATOM   1915  N   LYS A 242     -33.829   2.674 -66.261  1.00135.54           N
ATOM   1916  CA  LYS A 242     -32.670   1.864 -66.470  1.00135.54           C
ATOM   1917  CB  LYS A 242     -32.664   0.537 -65.693  1.00135.54           C
ATOM   1918  CG  LYS A 242     -32.135   0.703 -64.265  1.00135.54           C
ATOM   1919  CD  LYS A 242     -30.646   1.054 -64.216  1.00135.54           C
ATOM   1920  CE  LYS A 242     -29.759  -0.177 -64.416  1.00135.54           C
ATOM   1921  NZ  LYS A 242     -28.333   0.210 -64.471  1.00135.54           N
ATOM   1922  C   LYS A 242     -32.552   1.610 -67.934  1.00135.54           C
ATOM   1923  O   LYS A 242     -33.549   1.395 -68.620  1.00135.54           O
ATOM   1924  N   LYS A 243     -31.319   1.699 -68.467  1.00104.69           N
ATOM   1925  CA  LYS A 243     -31.128   1.434 -69.858  1.00104.69           C
ATOM   1926  CB  LYS A 243     -29.758   1.829 -70.408  1.00104.69           C
ATOM   1927  CG  LYS A 243     -29.620   3.344 -70.580  1.00104.69           C
ATOM   1928  CD  LYS A 243     -28.217   3.790 -70.975  1.00104.69           C
ATOM   1929  CE  LYS A 243     -27.941   3.612 -72.469  1.00104.69           C
ATOM   1930  NZ  LYS A 243     -26.593   4.112 -72.803  1.00104.69           N
ATOM   1931  C   LYS A 243     -31.323  -0.021 -70.079  1.00104.69           C
ATOM   1932  O   LYS A 243     -31.716  -0.432 -71.170  1.00104.69           O
ATOM   1933  N   SER A 244     -30.973  -0.853 -69.077  1.00174.61           N
ATOM   1934  CA  SER A 244     -31.310  -2.229 -69.250  1.00174.61           C
ATOM   1935  CB  SER A 244     -30.771  -3.158 -68.150  1.00174.61           C
ATOM   1936  OG  SER A 244     -31.326  -2.797 -66.896  1.00174.61           O
ATOM   1937  C   SER A 244     -32.795  -2.179 -69.143  1.00174.61           C
ATOM   1938  O   SER A 244     -33.321  -1.275 -68.501  1.00174.61           O
ATOM   1939  N   ASN A 245     -33.499  -3.111 -69.805  1.00148.54           N
ATOM   1940  CA  ASN A 245     -34.927  -3.199 -69.768  1.00148.54           C
ATOM   1941  CB  ASN A 245     -35.502  -4.071 -68.635  1.00148.54           C
ATOM   1942  CG  ASN A 245     -36.943  -4.374 -69.038  1.00148.54           C
ATOM   1943  OD1 ASN A 245     -37.830  -3.531 -68.909  1.00148.54           O
ATOM   1944  ND2 ASN A 245     -37.179  -5.592 -69.597  1.00148.54           N
ATOM   1945  C   ASN A 245     -35.649  -1.887 -69.795  1.00148.54           C
ATOM   1946  O   ASN A 245     -35.832  -1.241 -68.765  1.00148.54           O
ATOM   1947  N   GLN A 246     -36.097  -1.481 -70.999  1.00133.83           N
ATOM   1948  CA  GLN A 246     -36.707  -0.203 -71.257  1.00133.83           C
ATOM   1949  CB  GLN A 246     -37.243  -0.067 -72.694  1.00133.83           C
ATOM   1950  CG  GLN A 246     -36.209  -0.242 -73.802  1.00133.83           C
ATOM   1951  CD  GLN A 246     -35.890  -1.723 -73.931  1.00133.83           C
ATOM   1952  OE1 GLN A 246     -36.779  -2.568 -74.048  1.00133.83           O
ATOM   1953  NE2 GLN A 246     -34.569  -2.043 -73.903  1.00133.83           N
ATOM   1954  C   GLN A 246     -37.915   0.015 -70.426  1.00133.83           C
ATOM   1955  O   GLN A 246     -38.047   1.060 -69.789  1.00133.83           O
ATOM   1956  N   ALA A 247     -38.840  -0.957 -70.409  1.00189.06           N
ATOM   1957  CA  ALA A 247     -40.018  -0.676 -69.655  1.00189.06           C
ATOM   1958  CB  ALA A 247     -41.084  -1.778 -69.763  1.00189.06           C
ATOM   1959  C   ALA A 247     -39.599  -0.583 -68.232  1.00189.06           C
ATOM   1960  O   ALA A 247     -39.026  -1.529 -67.693  1.00189.06           O
ATOM   1961  N   VAL A 248     -39.838   0.603 -67.632  1.00188.02           N
ATOM   1962  CA  VAL A 248     -39.694   0.926 -66.239  1.00188.02           C
ATOM   1963  CB  VAL A 248     -39.012  -0.059 -65.305  1.00188.02           C
ATOM   1964  CG1 VAL A 248     -39.915  -1.294 -65.119  1.00188.02           C
ATOM   1965  CG2 VAL A 248     -37.556  -0.314 -65.747  1.00188.02           C
ATOM   1966  C   VAL A 248     -39.024   2.231 -66.046  1.00188.02           C
ATOM   1967  O   VAL A 248     -38.118   2.616 -66.781  1.00188.02           O
ATOM   1968  N   TYR A 249     -39.478   2.925 -64.990  1.00162.71           N
ATOM   1969  CA  TYR A 249     -38.954   4.172 -64.546  1.00162.71           C
ATOM   1970  CB  TYR A 249     -39.912   5.367 -64.766  1.00162.71           C
ATOM   1971  CG  TYR A 249     -41.276   5.106 -64.211  1.00162.71           C
ATOM   1972  CD1 TYR A 249     -41.520   5.109 -62.856  1.00162.71           C
ATOM   1973  CD2 TYR A 249     -42.331   4.891 -65.069  1.00162.71           C
ATOM   1974  CE1 TYR A 249     -42.791   4.887 -62.376  1.00162.71           C
ATOM   1975  CE2 TYR A 249     -43.601   4.670 -64.596  1.00162.71           C
ATOM   1976  CZ  TYR A 249     -43.835   4.666 -63.245  1.00162.71           C
ATOM   1977  OH  TYR A 249     -45.143   4.441 -62.763  1.00162.71           O
ATOM   1978  C   TYR A 249     -38.687   3.991 -63.091  1.00162.71           C
ATOM   1979  O   TYR A 249     -39.236   3.100 -62.443  1.00162.71           O
ATOM   1980  N   THR A 250     -37.791   4.834 -62.559  1.00114.12           N
ATOM   1981  CA  THR A 250     -37.348   4.780 -61.204  1.00114.12           C
ATOM   1982  CB  THR A 250     -36.394   5.876 -60.839  1.00114.12           C
ATOM   1983  OG1 THR A 250     -37.036   7.136 -60.978  1.00114.12           O
ATOM   1984  CG2 THR A 250     -35.163   5.809 -61.752  1.00114.12           C
ATOM   1985  C   THR A 250     -38.504   4.936 -60.280  1.00114.12           C
ATOM   1986  O   THR A 250     -39.490   5.611 -60.572  1.00114.12           O
ATOM   1987  N   ALA A 251     -38.373   4.264 -59.123  1.00 31.81           N
ATOM   1988  CA  ALA A 251     -39.304   4.255 -58.040  1.00 31.81           C
ATOM   1989  CB  ALA A 251     -38.881   3.275 -56.932  1.00 31.81           C
ATOM   1990  C   ALA A 251     -39.379   5.626 -57.456  1.00 31.81           C
ATOM   1991  O   ALA A 251     -40.447   6.073 -57.041  1.00 31.81           O
ATOM   1992  N   ILE A 252     -38.239   6.337 -57.392  1.00140.36           N
ATOM   1993  CA  ILE A 252     -38.253   7.633 -56.781  1.00140.36           C
ATOM   1994  CB  ILE A 252     -37.354   7.704 -55.574  1.00140.36           C
ATOM   1995  CG1 ILE A 252     -35.882   7.417 -55.948  1.00140.36           C
ATOM   1996  CG2 ILE A 252     -37.921   6.742 -54.517  1.00140.36           C
ATOM   1997  CD1 ILE A 252     -35.613   5.989 -56.431  1.00140.36           C
ATOM   1998  C   ILE A 252     -37.750   8.647 -57.761  1.00140.36           C
ATOM   1999  O   ILE A 252     -36.727   8.444 -58.413  1.00140.36           O
ATOM   2000  N   SER A 253     -38.488   9.767 -57.900  1.00 79.65           N
ATOM   2001  CA  SER A 253     -38.086  10.854 -58.751  1.00 79.65           C
ATOM   2002  CB  SER A 253     -39.280  11.686 -59.208  1.00 79.65           C
ATOM   2003  OG  SER A 253     -38.803  12.934 -59.676  1.00 79.65           O
ATOM   2004  C   SER A 253     -37.186  11.754 -57.968  1.00 79.65           C
ATOM   2005  O   SER A 253     -37.311  11.856 -56.748  1.00 79.65           O
ATOM   2006  N   ASP A 254     -36.252  12.447 -58.659  1.00113.28           N
ATOM   2007  CA  ASP A 254     -35.304  13.259 -57.950  1.00113.28           C
ATOM   2008  CB  ASP A 254     -33.994  12.475 -57.723  1.00113.28           C
ATOM   2009  CG  ASP A 254     -33.140  13.078 -56.617  1.00113.28           C
ATOM   2010  OD1 ASP A 254     -32.690  14.246 -56.755  1.00113.28           O
ATOM   2011  OD2 ASP A 254     -32.903  12.349 -55.616  1.00113.28           O
ATOM   2012  C   ASP A 254     -34.969  14.455 -58.795  1.00113.28           C
ATOM   2013  O   ASP A 254     -35.182  14.447 -60.007  1.00113.28           O
ATOM   2014  N   SER A 255     -34.468  15.538 -58.162  1.00 95.03           N
ATOM   2015  CA  SER A 255     -33.995  16.654 -58.927  1.00 95.03           C
ATOM   2016  CB  SER A 255     -33.648  17.881 -58.068  1.00 95.03           C
ATOM   2017  OG  SER A 255     -33.203  18.946 -58.894  1.00 95.03           O
ATOM   2018  C   SER A 255     -32.736  16.148 -59.545  1.00 95.03           C
ATOM   2019  O   SER A 255     -31.868  15.603 -58.863  1.00 95.03           O
ATOM   2020  N   HIS A 256     -32.598  16.330 -60.866  1.00 94.19           N
ATOM   2021  CA  HIS A 256     -31.493  15.724 -61.536  1.00 94.19           C
ATOM   2022  ND1 HIS A 256     -29.969  13.920 -63.892  1.00 94.19           N
ATOM   2023  CG  HIS A 256     -31.149  13.805 -63.197  1.00 94.19           C
ATOM   2024  CB  HIS A 256     -32.006  14.944 -62.756  1.00 94.19           C
ATOM   2025  NE2 HIS A 256     -30.335  11.743 -63.605  1.00 94.19           N
ATOM   2026  CD2 HIS A 256     -31.358  12.470 -63.030  1.00 94.19           C
ATOM   2027  CE1 HIS A 256     -29.527  12.657 -64.108  1.00 94.19           C
ATOM   2028  C   HIS A 256     -30.649  16.844 -62.022  1.00 94.19           C
ATOM   2029  O   HIS A 256     -31.123  17.753 -62.702  1.00 94.19           O
ATOM   2030  N   LEU A 257     -29.359  16.823 -61.670  1.00 81.47           N
ATOM   2031  CA  LEU A 257     -28.571  17.903 -62.149  1.00 81.47           C
ATOM   2032  CB  LEU A 257     -27.558  18.443 -61.125  1.00 81.47           C
ATOM   2033  CG  LEU A 257     -28.212  19.073 -59.883  1.00 81.47           C
ATOM   2034  CD1 LEU A 257     -27.153  19.602 -58.902  1.00 81.47           C
ATOM   2035  CD2 LEU A 257     -29.247  20.139 -60.274  1.00 81.47           C
ATOM   2036  C   LEU A 257     -27.794  17.410 -63.302  1.00 81.47           C
ATOM   2037  O   LEU A 257     -27.052  16.433 -63.205  1.00 81.47           O
ATOM   2038  N   PHE A 258     -27.997  18.047 -64.459  1.00178.18           N
ATOM   2039  CA  PHE A 258     -27.067  17.739 -65.479  1.00178.18           C
ATOM   2040  CB  PHE A 258     -27.548  18.174 -66.870  1.00178.18           C
ATOM   2041  CG  PHE A 258     -28.721  17.292 -67.128  1.00178.18           C
ATOM   2042  CD1 PHE A 258     -29.978  17.666 -66.712  1.00178.18           C
ATOM   2043  CD2 PHE A 258     -28.562  16.080 -67.760  1.00178.18           C
ATOM   2044  CE1 PHE A 258     -31.061  16.852 -66.936  1.00178.18           C
ATOM   2045  CE2 PHE A 258     -29.644  15.262 -67.987  1.00178.18           C
ATOM   2046  CZ  PHE A 258     -30.898  15.647 -67.576  1.00178.18           C
ATOM   2047  C   PHE A 258     -25.975  18.588 -64.989  1.00178.18           C
ATOM   2048  O   PHE A 258     -25.893  19.775 -65.312  1.00178.18           O
ATOM   2049  N   SER A 259     -25.139  17.948 -64.149  1.00 77.87           N
ATOM   2050  CA  SER A 259     -24.144  18.612 -63.382  1.00 77.87           C
ATOM   2051  CB  SER A 259     -23.163  17.638 -62.711  1.00 77.87           C
ATOM   2052  OG  SER A 259     -23.855  16.805 -61.794  1.00 77.87           O
ATOM   2053  C   SER A 259     -23.378  19.421 -64.335  1.00 77.87           C
ATOM   2054  O   SER A 259     -23.286  20.639 -64.188  1.00 77.87           O
ATOM   2055  N   ILE A 260     -22.844  18.778 -65.380  1.00 95.84           N
ATOM   2056  CA  ILE A 260     -22.111  19.656 -66.214  1.00 95.84           C
ATOM   2057  CB  ILE A 260     -20.672  19.797 -65.787  1.00 95.84           C
ATOM   2058  CG1 ILE A 260     -20.569  20.341 -64.352  1.00 95.84           C
ATOM   2059  CG2 ILE A 260     -19.939  20.671 -66.818  1.00 95.84           C
ATOM   2060  CD1 ILE A 260     -19.172  20.207 -63.749  1.00 95.84           C
ATOM   2061  C   ILE A 260     -22.074  19.126 -67.587  1.00 95.84           C
ATOM   2062  O   ILE A 260     -22.060  17.917 -67.808  1.00 95.84           O
ATOM   2063  N   ARG A 261     -22.084  20.060 -68.545  1.00136.48           N
ATOM   2064  CA  ARG A 261     -21.794  19.714 -69.889  1.00136.48           C
ATOM   2065  CB  ARG A 261     -22.661  20.461 -70.911  1.00136.48           C
ATOM   2066  CG  ARG A 261     -22.309  20.139 -72.363  1.00136.48           C
ATOM   2067  CD  ARG A 261     -22.861  21.171 -73.346  1.00136.48           C
ATOM   2068  NE  ARG A 261     -22.293  22.490 -72.946  1.00136.48           N
ATOM   2069  CZ  ARG A 261     -22.117  23.477 -73.871  1.00136.48           C
ATOM   2070  NH1 ARG A 261     -22.459  23.259 -75.175  1.00136.48           N
ATOM   2071  NH2 ARG A 261     -21.595  24.680 -73.493  1.00136.48           N
ATOM   2072  C   ARG A 261     -20.405  20.232 -70.041  1.00136.48           C
ATOM   2073  O   ARG A 261     -20.201  21.420 -70.293  1.00136.48           O
ATOM   2074  N   THR A 262     -19.406  19.356 -69.842  1.00102.79           N
ATOM   2075  CA  THR A 262     -18.053  19.796 -69.976  1.00102.79           C
ATOM   2076  CB  THR A 262     -17.078  19.070 -69.093  1.00102.79           C
ATOM   2077  OG1 THR A 262     -15.771  19.598 -69.266  1.00102.79           O
ATOM   2078  CG2 THR A 262     -17.097  17.576 -69.437  1.00102.79           C
ATOM   2079  C   THR A 262     -17.684  19.560 -71.397  1.00102.79           C
ATOM   2080  O   THR A 262     -18.460  18.992 -72.162  1.00102.79           O
ATOM   2081  N   LYS A 263     -16.484  20.004 -71.799  1.00112.76           N
ATOM   2082  CA  LYS A 263     -16.115  19.836 -73.168  1.00112.76           C
ATOM   2083  CB  LYS A 263     -14.741  20.447 -73.489  1.00112.76           C
ATOM   2084  CG  LYS A 263     -13.609  19.898 -72.619  1.00112.76           C
ATOM   2085  CD  LYS A 263     -12.215  20.296 -73.104  1.00112.76           C
ATOM   2086  CE  LYS A 263     -11.103  19.949 -72.113  1.00112.76           C
ATOM   2087  NZ  LYS A 263     -11.216  20.803 -70.909  1.00112.76           N
ATOM   2088  C   LYS A 263     -16.069  18.372 -73.479  1.00112.76           C
ATOM   2089  O   LYS A 263     -16.478  17.957 -74.561  1.00112.76           O
ATOM   2090  N   GLN A 264     -15.526  17.565 -72.545  1.00123.23           N
ATOM   2091  CA  GLN A 264     -15.363  16.142 -72.692  1.00123.23           C
ATOM   2092  CB  GLN A 264     -14.401  15.578 -71.635  1.00123.23           C
ATOM   2093  CG  GLN A 264     -14.925  15.738 -70.208  1.00123.23           C
ATOM   2094  CD  GLN A 264     -13.828  15.314 -69.245  1.00123.23           C
ATOM   2095  OE1 GLN A 264     -13.173  16.150 -68.623  1.00123.23           O
ATOM   2096  NE2 GLN A 264     -13.618  13.978 -69.119  1.00123.23           N
ATOM   2097  C   GLN A 264     -16.642  15.360 -72.599  1.00123.23           C
ATOM   2098  O   GLN A 264     -16.841  14.431 -73.381  1.00123.23           O
ATOM   2099  N   ALA A 265     -17.546  15.682 -71.646  1.00 55.58           N
ATOM   2100  CA  ALA A 265     -18.698  14.830 -71.502  1.00 55.58           C
ATOM   2101  CB  ALA A 265     -18.382  13.506 -70.787  1.00 55.58           C
ATOM   2102  C   ALA A 265     -19.747  15.519 -70.688  1.00 55.58           C
ATOM   2103  O   ALA A 265     -19.552  16.629 -70.200  1.00 55.58           O
ATOM   2104  N   THR A 266     -20.924  14.869 -70.560  1.00 42.94           N
ATOM   2105  CA  THR A 266     -21.985  15.400 -69.753  1.00 42.94           C
ATOM   2106  CB  THR A 266     -23.304  15.488 -70.467  1.00 42.94           C
ATOM   2107  OG1 THR A 266     -23.183  16.320 -71.612  1.00 42.94           O
ATOM   2108  CG2 THR A 266     -24.354  16.067 -69.504  1.00 42.94           C
ATOM   2109  C   THR A 266     -22.147  14.457 -68.602  1.00 42.94           C
ATOM   2110  O   THR A 266     -22.166  13.240 -68.786  1.00 42.94           O
ATOM   2111  N   GLN A 267     -22.244  15.006 -67.373  1.00 99.00           N
ATOM   2112  CA  GLN A 267     -22.381  14.194 -66.195  1.00 99.00           C
ATOM   2113  CB  GLN A 267     -21.246  14.418 -65.183  1.00 99.00           C
ATOM   2114  CG  GLN A 267     -19.878  14.004 -65.729  1.00 99.00           C
ATOM   2115  CD  GLN A 267     -18.820  14.378 -64.703  1.00 99.00           C
ATOM   2116  OE1 GLN A 267     -17.647  14.039 -64.852  1.00 99.00           O
ATOM   2117  NE2 GLN A 267     -19.242  15.105 -63.633  1.00 99.00           N
ATOM   2118  C   GLN A 267     -23.665  14.570 -65.534  1.00 99.00           C
ATOM   2119  O   GLN A 267     -24.061  15.734 -65.524  1.00 99.00           O
ATOM   2120  N   ILE A 268     -24.361  13.562 -64.975  1.00106.11           N
ATOM   2121  CA  ILE A 268     -25.624  13.795 -64.340  1.00106.11           C
ATOM   2122  CB  ILE A 268     -26.745  13.219 -65.148  1.00106.11           C
ATOM   2123  CG1 ILE A 268     -26.554  11.700 -65.289  1.00106.11           C
ATOM   2124  CG2 ILE A 268     -26.795  13.968 -66.490  1.00106.11           C
ATOM   2125  CD1 ILE A 268     -27.756  10.972 -65.887  1.00106.11           C
ATOM   2126  C   ILE A 268     -25.592  13.125 -63.001  1.00106.11           C
ATOM   2127  O   ILE A 268     -25.034  12.038 -62.858  1.00106.11           O
ATOM   2128  N   CYS A 269     -26.170  13.785 -61.974  1.00 98.01           N
ATOM   2129  CA  CYS A 269     -26.202  13.227 -60.652  1.00 98.01           C
ATOM   2130  CB  CYS A 269     -24.993  13.629 -59.790  1.00 98.01           C
ATOM   2131  SG  CYS A 269     -24.936  15.418 -59.476  1.00 98.01           S
ATOM   2132  C   CYS A 269     -27.422  13.746 -59.958  1.00 98.01           C
ATOM   2133  O   CYS A 269     -28.019  14.735 -60.379  1.00 98.01           O
ATOM   2134  N   GLY A 270     -27.835  13.071 -58.865  1.00 72.93           N
ATOM   2135  CA  GLY A 270     -28.995  13.511 -58.146  1.00 72.93           C
ATOM   2136  C   GLY A 270     -28.576  14.584 -57.194  1.00 72.93           C
ATOM   2137  O   GLY A 270     -27.527  14.496 -56.558  1.00 72.93           O
ATOM   2138  N   TYR A 271     -29.422  15.621 -57.054  1.00 83.24           N
ATOM   2139  CA  TYR A 271     -29.119  16.707 -56.169  1.00 83.24           C
ATOM   2140  CB  TYR A 271     -29.669  18.072 -56.611  1.00 83.24           C
ATOM   2141  CG  TYR A 271     -29.629  18.908 -55.378  1.00 83.24           C
ATOM   2142  CD1 TYR A 271     -28.445  19.420 -54.899  1.00 83.24           C
ATOM   2143  CD2 TYR A 271     -30.793  19.175 -54.694  1.00 83.24           C
ATOM   2144  CE1 TYR A 271     -28.429  20.181 -53.754  1.00 83.24           C
ATOM   2145  CE2 TYR A 271     -30.779  19.936 -53.550  1.00 83.24           C
ATOM   2146  CZ  TYR A 271     -29.594  20.440 -53.076  1.00 83.24           C
ATOM   2147  OH  TYR A 271     -29.568  21.221 -51.901  1.00 83.24           O
ATOM   2148  C   TYR A 271     -29.701  16.439 -54.826  1.00 83.24           C
ATOM   2149  O   TYR A 271     -30.867  16.069 -54.698  1.00 83.24           O
ATOM   2150  N   LYS A 272     -28.872  16.605 -53.780  1.00 73.80           N
ATOM   2151  CA  LYS A 272     -29.360  16.472 -52.443  1.00 73.80           C
ATOM   2152  CB  LYS A 272     -28.919  15.189 -51.717  1.00 73.80           C
ATOM   2153  CG  LYS A 272     -29.658  13.932 -52.178  1.00 73.80           C
ATOM   2154  CD  LYS A 272     -29.078  12.637 -51.604  1.00 73.80           C
ATOM   2155  CE  LYS A 272     -29.877  11.389 -51.983  1.00 73.80           C
ATOM   2156  NZ  LYS A 272     -29.665  11.068 -53.411  1.00 73.80           N
ATOM   2157  C   LYS A 272     -28.824  17.626 -51.664  1.00 73.80           C
ATOM   2158  O   LYS A 272     -27.735  18.124 -51.947  1.00 73.80           O
ATOM   2159  N   GLY A 273     -29.603  18.104 -50.674  1.00 32.17           N
ATOM   2160  CA  GLY A 273     -29.115  19.170 -49.854  1.00 32.17           C
ATOM   2161  C   GLY A 273     -28.015  18.565 -49.057  1.00 32.17           C
ATOM   2162  O   GLY A 273     -28.123  17.426 -48.603  1.00 32.17           O
ATOM   2163  N   HIS A 274     -26.919  19.316 -48.858  1.00 65.01           N
ATOM   2164  CA  HIS A 274     -25.820  18.725 -48.163  1.00 65.01           C
ATOM   2165  ND1 HIS A 274     -22.321  18.785 -48.237  1.00 65.01           N
ATOM   2166  CG  HIS A 274     -23.417  19.086 -47.463  1.00 65.01           C
ATOM   2167  CB  HIS A 274     -24.663  19.720 -47.990  1.00 65.01           C
ATOM   2168  NE2 HIS A 274     -21.835  18.131 -46.169  1.00 65.01           N
ATOM   2169  CD2 HIS A 274     -23.104  18.680 -46.203  1.00 65.01           C
ATOM   2170  CE1 HIS A 274     -21.406  18.216 -47.414  1.00 65.01           C
ATOM   2171  C   HIS A 274     -26.274  18.333 -46.794  1.00 65.01           C
ATOM   2172  O   HIS A 274     -26.283  17.154 -46.441  1.00 65.01           O
ATOM   2173  N   ALA A 275     -26.679  19.335 -45.993  1.00 55.41           N
ATOM   2174  CA  ALA A 275     -27.099  19.122 -44.639  1.00 55.41           C
ATOM   2175  CB  ALA A 275     -27.216  20.434 -43.845  1.00 55.41           C
ATOM   2176  C   ALA A 275     -28.428  18.438 -44.546  1.00 55.41           C
ATOM   2177  O   ALA A 275     -28.606  17.505 -43.763  1.00 55.41           O
ATOM   2178  N   THR A 276     -29.387  18.882 -45.378  1.00158.10           N
ATOM   2179  CA  THR A 276     -30.766  18.518 -45.213  1.00158.10           C
ATOM   2180  CB  THR A 276     -31.665  19.216 -46.189  1.00158.10           C
ATOM   2181  OG1 THR A 276     -31.340  18.834 -47.518  1.00158.10           O
ATOM   2182  CG2 THR A 276     -31.489  20.733 -46.014  1.00158.10           C
ATOM   2183  C   THR A 276     -31.046  17.057 -45.333  1.00158.10           C
ATOM   2184  O   THR A 276     -31.640  16.474 -44.428  1.00158.10           O
ATOM   2185  N   ASP A 277     -30.606  16.406 -46.423  1.00190.74           N
ATOM   2186  CA  ASP A 277     -31.025  15.045 -46.596  1.00190.74           C
ATOM   2187  CB  ASP A 277     -30.576  14.437 -47.936  1.00190.74           C
ATOM   2188  CG  ASP A 277     -31.318  13.125 -48.159  1.00190.74           C
ATOM   2189  OD1 ASP A 277     -32.176  12.769 -47.308  1.00190.74           O
ATOM   2190  OD2 ASP A 277     -31.034  12.460 -49.191  1.00190.74           O
ATOM   2191  C   ASP A 277     -30.475  14.228 -45.478  1.00190.74           C
ATOM   2192  O   ASP A 277     -29.314  14.377 -45.099  1.00190.74           O
ATOM   2193  N   HIS A 278     -31.319  13.348 -44.901  1.00 93.56           N
ATOM   2194  CA  HIS A 278     -30.828  12.543 -43.828  1.00 93.56           C
ATOM   2195  ND1 HIS A 278     -30.740   9.564 -42.251  1.00 93.56           N
ATOM   2196  CG  HIS A 278     -31.385  10.768 -42.082  1.00 93.56           C
ATOM   2197  CB  HIS A 278     -31.897  11.614 -43.211  1.00 93.56           C
ATOM   2198  NE2 HIS A 278     -30.843   9.926 -40.059  1.00 93.56           N
ATOM   2199  CD2 HIS A 278     -31.439  10.974 -40.736  1.00 93.56           C
ATOM   2200  CE1 HIS A 278     -30.438   9.103 -41.010  1.00 93.56           C
ATOM   2201  C   HIS A 278     -29.710  11.749 -44.414  1.00 93.56           C
ATOM   2202  O   HIS A 278     -28.621  11.720 -43.843  1.00 93.56           O
ATOM   2203  N   PRO A 279     -29.902  11.106 -45.540  1.00181.37           N
ATOM   2204  CA  PRO A 279     -28.747  10.524 -46.148  1.00181.37           C
ATOM   2205  CD  PRO A 279     -31.102  10.327 -45.815  1.00181.37           C
ATOM   2206  CB  PRO A 279     -29.255   9.486 -47.144  1.00181.37           C
ATOM   2207  CG  PRO A 279     -30.622   9.076 -46.569  1.00181.37           C
ATOM   2208  C   PRO A 279     -28.065  11.683 -46.781  1.00181.37           C
ATOM   2209  O   PRO A 279     -28.752  12.455 -47.441  1.00181.37           O
ATOM   2210  N   ARG A 280     -26.741  11.822 -46.610  1.00310.34           N
ATOM   2211  CA  ARG A 280     -25.995  12.906 -47.176  1.00310.34           C
ATOM   2212  CB  ARG A 280     -26.602  14.318 -47.048  1.00310.34           C
ATOM   2213  CG  ARG A 280     -27.485  14.738 -48.228  1.00310.34           C
ATOM   2214  CD  ARG A 280     -26.708  15.009 -49.522  1.00310.34           C
ATOM   2215  NE  ARG A 280     -26.283  13.697 -50.091  1.00310.34           N
ATOM   2216  CZ  ARG A 280     -25.001  13.253 -49.930  1.00310.34           C
ATOM   2217  NH1 ARG A 280     -24.088  14.022 -49.267  1.00310.34           N
ATOM   2218  NH2 ARG A 280     -24.628  12.041 -50.436  1.00310.34           N
ATOM   2219  C   ARG A 280     -24.685  12.941 -46.482  1.00310.34           C
ATOM   2220  O   ARG A 280     -24.143  11.907 -46.094  1.00310.34           O
ATOM   2221  N   ILE A 281     -24.135  14.157 -46.319  1.00 84.74           N
ATOM   2222  CA  ILE A 281     -22.849  14.255 -45.710  1.00 84.74           C
ATOM   2223  CB  ILE A 281     -21.889  15.092 -46.488  1.00 84.74           C
ATOM   2224  CG1 ILE A 281     -21.609  14.432 -47.848  1.00 84.74           C
ATOM   2225  CG2 ILE A 281     -20.644  15.304 -45.615  1.00 84.74           C
ATOM   2226  CD1 ILE A 281     -20.896  15.346 -48.839  1.00 84.74           C
ATOM   2227  C   ILE A 281     -22.971  14.868 -44.357  1.00 84.74           C
ATOM   2228  O   ILE A 281     -23.640  15.884 -44.169  1.00 84.74           O
ATOM   2229  N   PHE A 282     -22.328  14.222 -43.364  1.00162.54           N
ATOM   2230  CA  PHE A 282     -22.308  14.747 -42.036  1.00162.54           C
ATOM   2231  CB  PHE A 282     -23.045  13.872 -41.020  1.00162.54           C
ATOM   2232  CG  PHE A 282     -24.428  13.850 -41.568  1.00162.54           C
ATOM   2233  CD1 PHE A 282     -25.206  14.985 -41.530  1.00162.54           C
ATOM   2234  CD2 PHE A 282     -24.920  12.720 -42.181  1.00162.54           C
ATOM   2235  CE1 PHE A 282     -26.480  14.974 -42.050  1.00162.54           C
ATOM   2236  CE2 PHE A 282     -26.192  12.705 -42.702  1.00162.54           C
ATOM   2237  CZ  PHE A 282     -26.976  13.832 -42.632  1.00162.54           C
ATOM   2238  C   PHE A 282     -20.874  14.899 -41.670  1.00162.54           C
ATOM   2239  O   PHE A 282     -20.024  14.110 -42.079  1.00162.54           O
ATOM   2240  N   ILE A 283     -20.569  15.968 -40.920  1.00103.83           N
ATOM   2241  CA  ILE A 283     -19.223  16.267 -40.541  1.00103.83           C
ATOM   2242  CB  ILE A 283     -19.102  17.579 -39.819  1.00103.83           C
ATOM   2243  CG1 ILE A 283     -17.622  17.963 -39.652  1.00103.83           C
ATOM   2244  CG2 ILE A 283     -19.882  17.485 -38.497  1.00103.83           C
ATOM   2245  CD1 ILE A 283     -17.415  19.409 -39.203  1.00103.83           C
ATOM   2246  C   ILE A 283     -18.707  15.191 -39.638  1.00103.83           C
ATOM   2247  O   ILE A 283     -17.542  14.806 -39.725  1.00103.83           O
ATOM   2248  N   LEU A 284     -19.561  14.687 -38.727  1.00 86.51           N
ATOM   2249  CA  LEU A 284     -19.106  13.731 -37.759  1.00 86.51           C
ATOM   2250  CB  LEU A 284     -19.494  14.130 -36.326  1.00 86.51           C
ATOM   2251  CG  LEU A 284     -18.858  15.458 -35.874  1.00 86.51           C
ATOM   2252  CD1 LEU A 284     -19.272  15.819 -34.440  1.00 86.51           C
ATOM   2253  CD2 LEU A 284     -17.333  15.431 -36.052  1.00 86.51           C
ATOM   2254  C   LEU A 284     -19.731  12.401 -38.030  1.00 86.51           C
ATOM   2255  O   LEU A 284     -20.717  12.301 -38.759  1.00 86.51           O
ATOM   2256  N   GLU A 285     -19.134  11.331 -37.456  1.00 99.19           N
ATOM   2257  CA  GLU A 285     -19.663  10.009 -37.637  1.00 99.19           C
ATOM   2258  CB  GLU A 285     -18.809   9.116 -38.555  1.00 99.19           C
ATOM   2259  CG  GLU A 285     -19.439   7.748 -38.821  1.00 99.19           C
ATOM   2260  CD  GLU A 285     -18.626   7.057 -39.905  1.00 99.19           C
ATOM   2261  OE1 GLU A 285     -17.712   7.716 -40.468  1.00 99.19           O
ATOM   2262  OE2 GLU A 285     -18.912   5.863 -40.189  1.00 99.19           O
ATOM   2263  C   GLU A 285     -19.756   9.339 -36.307  1.00 99.19           C
ATOM   2264  O   GLU A 285     -18.922   9.563 -35.431  1.00 99.19           O
ATOM   2265  N   SER A 286     -20.799   8.503 -36.121  1.00143.94           N
ATOM   2266  CA  SER A 286     -20.963   7.819 -34.873  1.00143.94           C
ATOM   2267  CB  SER A 286     -22.322   7.112 -34.731  1.00143.94           C
ATOM   2268  OG  SER A 286     -22.407   6.468 -33.468  1.00143.94           O
ATOM   2269  C   SER A 286     -19.896   6.779 -34.762  1.00143.94           C
ATOM   2270  O   SER A 286     -19.800   5.879 -35.593  1.00143.94           O
ATOM   2271  N   SER A 287     -19.019   6.929 -33.748  1.00115.67           N
ATOM   2272  CA  SER A 287     -17.970   5.984 -33.497  1.00115.67           C
ATOM   2273  CB  SER A 287     -16.868   6.559 -32.598  1.00115.67           C
ATOM   2274  OG  SER A 287     -16.265   7.670 -33.240  1.00115.67           O
ATOM   2275  C   SER A 287     -18.504   4.771 -32.808  1.00115.67           C
ATOM   2276  O   SER A 287     -18.504   3.674 -33.365  1.00115.67           O
ATOM   2277  N   SER A 288     -18.997   4.954 -31.561  1.00 93.41           N
ATOM   2278  CA  SER A 288     -19.448   3.829 -30.792  1.00 93.41           C
ATOM   2279  CB  SER A 288     -18.314   3.092 -30.060  1.00 93.41           C
ATOM   2280  OG  SER A 288     -17.423   2.511 -31.001  1.00 93.41           O
ATOM   2281  C   SER A 288     -20.409   4.297 -29.744  1.00 93.41           C
ATOM   2282  O   SER A 288     -20.554   5.493 -29.491  1.00 93.41           O
ATOM   2283  N   PHE A 289     -21.104   3.335 -29.103  1.00105.23           N
ATOM   2284  CA  PHE A 289     -22.061   3.691 -28.098  1.00105.23           C
ATOM   2285  CB  PHE A 289     -23.462   3.137 -28.400  1.00105.23           C
ATOM   2286  CG  PHE A 289     -23.821   3.626 -29.763  1.00105.23           C
ATOM   2287  CD1 PHE A 289     -24.316   4.895 -29.958  1.00105.23           C
ATOM   2288  CD2 PHE A 289     -23.629   2.815 -30.858  1.00105.23           C
ATOM   2289  CE1 PHE A 289     -24.638   5.338 -31.220  1.00105.23           C
ATOM   2290  CE2 PHE A 289     -23.949   3.252 -32.122  1.00105.23           C
ATOM   2291  CZ  PHE A 289     -24.457   4.515 -32.304  1.00105.23           C
ATOM   2292  C   PHE A 289     -21.594   3.101 -26.807  1.00105.23           C
ATOM   2293  O   PHE A 289     -21.124   1.965 -26.768  1.00105.23           O
ATOM   2294  N   LYS A 290     -21.686   3.882 -25.712  1.00 63.50           N
ATOM   2295  CA  LYS A 290     -21.284   3.374 -24.433  1.00 63.50           C
ATOM   2296  CB  LYS A 290     -20.250   4.255 -23.712  1.00 63.50           C
ATOM   2297  CG  LYS A 290     -18.890   4.311 -24.406  1.00 63.50           C
ATOM   2298  CD  LYS A 290     -17.972   5.390 -23.831  1.00 63.50           C
ATOM   2299  CE  LYS A 290     -16.594   5.442 -24.490  1.00 63.50           C
ATOM   2300  NZ  LYS A 290     -15.786   6.513 -23.868  1.00 63.50           N
ATOM   2301  C   LYS A 290     -22.501   3.347 -23.564  1.00 63.50           C
ATOM   2302  O   LYS A 290     -22.900   4.370 -23.009  1.00 63.50           O
ATOM   2303  N   SER A 291     -23.116   2.158 -23.416  1.00100.23           N
ATOM   2304  CA  SER A 291     -24.314   2.045 -22.630  1.00100.23           C
ATOM   2305  CB  SER A 291     -25.047   0.700 -22.811  1.00100.23           C
ATOM   2306  OG  SER A 291     -26.215   0.672 -22.005  1.00100.23           O
ATOM   2307  C   SER A 291     -24.030   2.254 -21.167  1.00100.23           C
ATOM   2308  O   SER A 291     -24.830   2.884 -20.477  1.00100.23           O
ATOM   2309  N   PRO A 292     -22.946   1.707 -20.666  1.00136.52           N
ATOM   2310  CA  PRO A 292     -22.579   1.851 -19.269  1.00136.52           C
ATOM   2311  CD  PRO A 292     -22.531   0.405 -21.173  1.00136.52           C
ATOM   2312  CB  PRO A 292     -21.706   0.647 -18.923  1.00136.52           C
ATOM   2313  CG  PRO A 292     -22.103  -0.417 -19.953  1.00136.52           C
ATOM   2314  C   PRO A 292     -21.880   3.128 -18.909  1.00136.52           C
ATOM   2315  O   PRO A 292     -21.381   3.219 -17.789  1.00136.52           O
ATOM   2316  N   PHE A 293     -21.805   4.094 -19.835  1.00108.82           N
ATOM   2317  CA  PHE A 293     -21.064   5.323 -19.742  1.00108.82           C
ATOM   2318  CB  PHE A 293     -21.707   6.337 -20.694  1.00108.82           C
ATOM   2319  CG  PHE A 293     -20.741   7.367 -21.124  1.00108.82           C
ATOM   2320  CD1 PHE A 293     -19.987   7.133 -22.250  1.00108.82           C
ATOM   2321  CD2 PHE A 293     -20.597   8.540 -20.429  1.00108.82           C
ATOM   2322  CE1 PHE A 293     -19.090   8.067 -22.697  1.00108.82           C
ATOM   2323  CE2 PHE A 293     -19.700   9.477 -20.873  1.00108.82           C
ATOM   2324  CZ  PHE A 293     -18.954   9.240 -22.002  1.00108.82           C
ATOM   2325  C   PHE A 293     -21.141   5.889 -18.353  1.00108.82           C
ATOM   2326  O   PHE A 293     -22.226   6.083 -17.805  1.00108.82           O
ATOM   2327  N   SER A 294     -19.967   6.174 -17.745  1.00 86.74           N
ATOM   2328  CA  SER A 294     -19.954   6.749 -16.430  1.00 86.74           C
ATOM   2329  CB  SER A 294     -19.299   5.843 -15.373  1.00 86.74           C
ATOM   2330  OG  SER A 294     -19.324   6.477 -14.103  1.00 86.74           O
ATOM   2331  C   SER A 294     -19.148   8.006 -16.492  1.00 86.74           C
ATOM   2332  O   SER A 294     -18.072   8.040 -17.090  1.00 86.74           O
ATOM   2333  N   ARG A 295     -19.661   9.091 -15.876  1.00131.97           N
ATOM   2334  CA  ARG A 295     -18.908  10.310 -15.850  1.00131.97           C
ATOM   2335  CB  ARG A 295     -19.703  11.568 -16.241  1.00131.97           C
ATOM   2336  CG  ARG A 295     -18.831  12.823 -16.323  1.00131.97           C
ATOM   2337  CD  ARG A 295     -19.608  14.080 -16.713  1.00131.97           C
ATOM   2338  NE  ARG A 295     -20.554  14.374 -15.600  1.00131.97           N
ATOM   2339  CZ  ARG A 295     -21.450  15.396 -15.718  1.00131.97           C
ATOM   2340  NH1 ARG A 295     -21.480  16.148 -16.857  1.00131.97           N
ATOM   2341  NH2 ARG A 295     -22.318  15.660 -14.699  1.00131.97           N
ATOM   2342  C   ARG A 295     -18.463  10.462 -14.434  1.00131.97           C
ATOM   2343  O   ARG A 295     -19.271  10.372 -13.510  1.00131.97           O
ATOM   2344  N   ARG A 296     -17.153  10.681 -14.207  1.00145.37           N
ATOM   2345  CA  ARG A 296     -16.745  10.716 -12.836  1.00145.37           C
ATOM   2346  CB  ARG A 296     -15.621   9.718 -12.503  1.00145.37           C
ATOM   2347  CG  ARG A 296     -16.075   8.258 -12.576  1.00145.37           C
ATOM   2348  CD  ARG A 296     -15.011   7.253 -12.133  1.00145.37           C
ATOM   2349  NE  ARG A 296     -13.910   7.284 -13.137  1.00145.37           N
ATOM   2350  CZ  ARG A 296     -12.787   6.535 -12.936  1.00145.37           C
ATOM   2351  NH1 ARG A 296     -12.670   5.769 -11.812  1.00145.37           N
ATOM   2352  NH2 ARG A 296     -11.781   6.550 -13.859  1.00145.37           N
ATOM   2353  C   ARG A 296     -16.271  12.075 -12.442  1.00145.37           C
ATOM   2354  O   ARG A 296     -15.284  12.602 -12.954  1.00145.37           O
ATOM   2355  N   PRO A 297     -17.034  12.658 -11.558  1.00110.31           N
ATOM   2356  CA  PRO A 297     -16.632  13.878 -10.912  1.00110.31           C
ATOM   2357  CD  PRO A 297     -18.480  12.557 -11.678  1.00110.31           C
ATOM   2358  CB  PRO A 297     -17.901  14.467 -10.301  1.00110.31           C
ATOM   2359  CG  PRO A 297     -19.030  13.903 -11.180  1.00110.31           C
ATOM   2360  C   PRO A 297     -15.622  13.465  -9.892  1.00110.31           C
ATOM   2361  O   PRO A 297     -14.923  14.313  -9.338  1.00110.31           O
ATOM   2362  N   ALA A 298     -15.560  12.144  -9.645  1.00 67.36           N
ATOM   2363  CA  ALA A 298     -14.733  11.496  -8.672  1.00 67.36           C
ATOM   2364  CB  ALA A 298     -14.933   9.972  -8.638  1.00 67.36           C
ATOM   2365  C   ALA A 298     -13.311  11.751  -9.016  1.00 67.36           C
ATOM   2366  O   ALA A 298     -12.463  11.837  -8.128  1.00 67.36           O
ATOM   2367  N   SER A 299     -13.021  11.877 -10.325  1.00133.92           N
ATOM   2368  CA  SER A 299     -11.684  12.061 -10.805  1.00133.92           C
ATOM   2369  CB  SER A 299     -11.608  12.413 -12.301  1.00133.92           C
ATOM   2370  OG  SER A 299     -12.113  11.339 -13.081  1.00133.92           O
ATOM   2371  C   SER A 299     -11.038  13.171 -10.043  1.00133.92           C
ATOM   2372  O   SER A 299     -11.691  13.932  -9.329  1.00133.92           O
ATOM   2373  N   VAL A 300      -9.709  13.288 -10.201  1.00158.41           N
ATOM   2374  CA  VAL A 300      -8.933  14.199  -9.419  1.00158.41           C
ATOM   2375  CB  VAL A 300      -7.496  14.245  -9.837  1.00158.41           C
ATOM   2376  CG1 VAL A 300      -6.885  12.859  -9.575  1.00158.41           C
ATOM   2377  CG2 VAL A 300      -7.419  14.696 -11.306  1.00158.41           C
ATOM   2378  C   VAL A 300      -9.507  15.565  -9.559  1.00158.41           C
ATOM   2379  O   VAL A 300      -9.597  16.296  -8.574  1.00158.41           O
ATOM   2380  N   ARG A 301      -9.929  15.960 -10.772  1.00174.65           N
ATOM   2381  CA  ARG A 301     -10.474  17.280 -10.815  1.00174.65           C
ATOM   2382  CB  ARG A 301     -10.491  17.902 -12.223  1.00174.65           C
ATOM   2383  CG  ARG A 301      -9.106  18.139 -12.828  1.00174.65           C
ATOM   2384  CD  ARG A 301      -8.423  16.864 -13.326  1.00174.65           C
ATOM   2385  NE  ARG A 301      -7.131  17.266 -13.950  1.00174.65           N
ATOM   2386  CZ  ARG A 301      -6.627  16.551 -14.997  1.00174.65           C
ATOM   2387  NH1 ARG A 301      -7.316  15.480 -15.488  1.00174.65           N
ATOM   2388  NH2 ARG A 301      -5.435  16.910 -15.559  1.00174.65           N
ATOM   2389  C   ARG A 301     -11.896  17.190 -10.372  1.00174.65           C
ATOM   2390  O   ARG A 301     -12.808  17.566 -11.107  1.00174.65           O
ATOM   2391  N   ASN A 302     -12.126  16.678  -9.147  1.00 74.74           N
ATOM   2392  CA  ASN A 302     -13.469  16.639  -8.657  1.00 74.74           C
ATOM   2393  CB  ASN A 302     -13.625  15.794  -7.373  1.00 74.74           C
ATOM   2394  CG  ASN A 302     -12.759  16.372  -6.262  1.00 74.74           C
ATOM   2395  OD1 ASN A 302     -11.585  16.677  -6.466  1.00 74.74           O
ATOM   2396  ND2 ASN A 302     -13.357  16.535  -5.051  1.00 74.74           N
ATOM   2397  C   ASN A 302     -13.884  18.046  -8.381  1.00 74.74           C
ATOM   2398  O   ASN A 302     -14.951  18.487  -8.805  1.00 74.74           O
ATOM   2399  N   HIS A 303     -13.018  18.797  -7.673  1.00 24.62           N
ATOM   2400  CA  HIS A 303     -13.302  20.162  -7.353  1.00 24.62           C
ATOM   2401  ND1 HIS A 303     -13.298  20.790  -4.068  1.00 24.62           N
ATOM   2402  CG  HIS A 303     -12.408  20.281  -4.988  1.00 24.62           C
ATOM   2403  CB  HIS A 303     -12.280  20.791  -6.392  1.00 24.62           C
ATOM   2404  NE2 HIS A 303     -12.190  19.158  -3.043  1.00 24.62           N
ATOM   2405  CD2 HIS A 303     -11.739  19.285  -4.345  1.00 24.62           C
ATOM   2406  CE1 HIS A 303     -13.125  20.083  -2.923  1.00 24.62           C
ATOM   2407  C   HIS A 303     -13.277  20.941  -8.619  1.00 24.62           C
ATOM   2408  O   HIS A 303     -14.137  21.788  -8.860  1.00 24.62           O
ATOM   2409  N   ASP A 304     -12.286  20.654  -9.479  1.00 53.29           N
ATOM   2410  CA  ASP A 304     -12.178  21.400 -10.692  1.00 53.29           C
ATOM   2411  CB  ASP A 304     -10.878  21.135 -11.471  1.00 53.29           C
ATOM   2412  CG  ASP A 304      -9.722  21.728 -10.678  1.00 53.29           C
ATOM   2413  OD1 ASP A 304      -9.996  22.388  -9.640  1.00 53.29           O
ATOM   2414  OD2 ASP A 304      -8.552  21.534 -11.101  1.00 53.29           O
ATOM   2415  C   ASP A 304     -13.314  20.994 -11.557  1.00 53.29           C
ATOM   2416  O   ASP A 304     -13.895  19.925 -11.382  1.00 53.29           O
ATOM   2417  N   LEU A 305     -13.677  21.868 -12.510  1.00121.25           N
ATOM   2418  CA  LEU A 305     -14.754  21.530 -13.381  1.00121.25           C
ATOM   2419  CB  LEU A 305     -15.417  22.762 -14.022  1.00121.25           C
ATOM   2420  CG  LEU A 305     -16.005  23.748 -12.996  1.00121.25           C
ATOM   2421  CD1 LEU A 305     -16.750  24.898 -13.692  1.00121.25           C
ATOM   2422  CD2 LEU A 305     -16.860  23.024 -11.945  1.00121.25           C
ATOM   2423  C   LEU A 305     -14.138  20.731 -14.472  1.00121.25           C
ATOM   2424  O   LEU A 305     -13.432  21.260 -15.329  1.00121.25           O
ATOM   2425  N   PHE A 306     -14.376  19.410 -14.448  1.00113.08           N
ATOM   2426  CA  PHE A 306     -13.775  18.575 -15.437  1.00113.08           C
ATOM   2427  CB  PHE A 306     -12.370  18.148 -14.980  1.00113.08           C
ATOM   2428  CG  PHE A 306     -11.588  17.602 -16.116  1.00113.08           C
ATOM   2429  CD1 PHE A 306     -10.998  18.460 -17.014  1.00113.08           C
ATOM   2430  CD2 PHE A 306     -11.420  16.247 -16.267  1.00113.08           C
ATOM   2431  CE1 PHE A 306     -10.261  17.974 -18.065  1.00113.08           C
ATOM   2432  CE2 PHE A 306     -10.683  15.757 -17.317  1.00113.08           C
ATOM   2433  CZ  PHE A 306     -10.104  16.620 -18.216  1.00113.08           C
ATOM   2434  C   PHE A 306     -14.638  17.360 -15.484  1.00113.08           C
ATOM   2435  O   PHE A 306     -15.196  16.952 -14.466  1.00113.08           O
ATOM   2436  N   THR A 307     -14.790  16.759 -16.674  1.00 63.82           N
ATOM   2437  CA  THR A 307     -15.553  15.553 -16.759  1.00 63.82           C
ATOM   2438  CB  THR A 307     -16.669  15.538 -17.769  1.00 63.82           C
ATOM   2439  OG1 THR A 307     -16.176  15.900 -19.050  1.00 63.82           O
ATOM   2440  CG2 THR A 307     -17.825  16.439 -17.333  1.00 63.82           C
ATOM   2441  C   THR A 307     -14.626  14.509 -17.257  1.00 63.82           C
ATOM   2442  O   THR A 307     -13.688  14.788 -18.002  1.00 63.82           O
ATOM   2443  N   TYR A 308     -14.875  13.268 -16.819  1.00142.91           N
ATOM   2444  CA  TYR A 308     -14.087  12.157 -17.233  1.00142.91           C
ATOM   2445  CB  TYR A 308     -13.374  11.563 -16.003  1.00142.91           C
ATOM   2446  CG  TYR A 308     -12.272  10.646 -16.388  1.00142.91           C
ATOM   2447  CD1 TYR A 308     -11.056  11.169 -16.755  1.00142.91           C
ATOM   2448  CD2 TYR A 308     -12.433   9.283 -16.349  1.00142.91           C
ATOM   2449  CE1 TYR A 308     -10.010  10.352 -17.106  1.00142.91           C
ATOM   2450  CE2 TYR A 308     -11.390   8.461 -16.698  1.00142.91           C
ATOM   2451  CZ  TYR A 308     -10.180   8.992 -17.079  1.00142.91           C
ATOM   2452  OH  TYR A 308      -9.113   8.142 -17.439  1.00142.91           O
ATOM   2453  C   TYR A 308     -15.105  11.174 -17.703  1.00142.91           C
ATOM   2454  O   TYR A 308     -15.954  10.739 -16.928  1.00142.91           O
ATOM   2455  N   PHE A 309     -15.053  10.801 -18.990  1.00 86.26           N
ATOM   2456  CA  PHE A 309     -16.047   9.921 -19.517  1.00 86.26           C
ATOM   2457  CB  PHE A 309     -16.460  10.344 -20.930  1.00 86.26           C
ATOM   2458  CG  PHE A 309     -16.993  11.735 -20.833  1.00 86.26           C
ATOM   2459  CD1 PHE A 309     -18.250  11.978 -20.331  1.00 86.26           C
ATOM   2460  CD2 PHE A 309     -16.233  12.801 -21.254  1.00 86.26           C
ATOM   2461  CE1 PHE A 309     -18.742  13.257 -20.242  1.00 86.26           C
ATOM   2462  CE2 PHE A 309     -16.716  14.085 -21.169  1.00 86.26           C
ATOM   2463  CZ  PHE A 309     -17.972  14.313 -20.661  1.00 86.26           C
ATOM   2464  C   PHE A 309     -15.407   8.579 -19.612  1.00 86.26           C
ATOM   2465  O   PHE A 309     -14.589   8.333 -20.496  1.00 86.26           O
ATOM   2466  N   ASN A 310     -15.794   7.659 -18.711  1.00 88.35           N
ATOM   2467  CA  ASN A 310     -15.162   6.375 -18.667  1.00 88.35           C
ATOM   2468  CB  ASN A 310     -14.794   5.971 -17.223  1.00 88.35           C
ATOM   2469  CG  ASN A 310     -14.105   4.609 -17.179  1.00 88.35           C
ATOM   2470  OD1 ASN A 310     -14.601   3.614 -17.705  1.00 88.35           O
ATOM   2471  ND2 ASN A 310     -12.915   4.565 -16.523  1.00 88.35           N
ATOM   2472  C   ASN A 310     -16.122   5.354 -19.173  1.00 88.35           C
ATOM   2473  O   ASN A 310     -17.276   5.294 -18.754  1.00 88.35           O
ATOM   2474  N   SER A 311     -15.647   4.529 -20.121  1.00121.34           N
ATOM   2475  CA  SER A 311     -16.411   3.424 -20.608  1.00121.34           C
ATOM   2476  CB  SER A 311     -16.533   3.456 -22.129  1.00121.34           C
ATOM   2477  OG  SER A 311     -15.248   3.719 -22.662  1.00121.34           O
ATOM   2478  C   SER A 311     -15.617   2.238 -20.198  1.00121.34           C
ATOM   2479  O   SER A 311     -14.683   1.830 -20.882  1.00121.34           O
ATOM   2480  N   LYS A 312     -15.960   1.670 -19.031  1.00149.37           N
ATOM   2481  CA  LYS A 312     -15.156   0.609 -18.516  1.00149.37           C
ATOM   2482  CB  LYS A 312     -15.571   0.224 -17.083  1.00149.37           C
ATOM   2483  CG  LYS A 312     -17.054  -0.140 -16.955  1.00149.37           C
ATOM   2484  CD  LYS A 312     -17.432  -0.804 -15.631  1.00149.37           C
ATOM   2485  CE  LYS A 312     -18.918  -1.157 -15.538  1.00149.37           C
ATOM   2486  NZ  LYS A 312     -19.739   0.070 -15.654  1.00149.37           N
ATOM   2487  C   LYS A 312     -15.227  -0.620 -19.359  1.00149.37           C
ATOM   2488  O   LYS A 312     -14.225  -1.055 -19.924  1.00149.37           O
ATOM   2489  N   ILE A 313     -16.430  -1.200 -19.493  1.00102.61           N
ATOM   2490  CA  ILE A 313     -16.484  -2.473 -20.138  1.00102.61           C
ATOM   2491  CB  ILE A 313     -17.818  -3.139 -19.963  1.00102.61           C
ATOM   2492  CG1 ILE A 313     -18.100  -3.395 -18.473  1.00102.61           C
ATOM   2493  CG2 ILE A 313     -17.836  -4.410 -20.827  1.00102.61           C
ATOM   2494  CD1 ILE A 313     -19.548  -3.790 -18.187  1.00102.61           C
ATOM   2495  C   ILE A 313     -16.244  -2.382 -21.606  1.00102.61           C
ATOM   2496  O   ILE A 313     -15.308  -2.984 -22.130  1.00102.61           O
ATOM   2497  N   THR A 314     -17.082  -1.600 -22.310  1.00153.23           N
ATOM   2498  CA  THR A 314     -16.991  -1.662 -23.738  1.00153.23           C
ATOM   2499  CB  THR A 314     -18.158  -0.990 -24.402  1.00153.23           C
ATOM   2500  OG1 THR A 314     -18.229   0.373 -24.013  1.00153.23           O
ATOM   2501  CG2 THR A 314     -19.445  -1.723 -23.987  1.00153.23           C
ATOM   2502  C   THR A 314     -15.734  -1.069 -24.291  1.00153.23           C
ATOM   2503  O   THR A 314     -14.883  -1.783 -24.820  1.00153.23           O
ATOM   2504  N   LEU A 315     -15.573   0.262 -24.157  1.00130.00           N
ATOM   2505  CA  LEU A 315     -14.455   0.913 -24.778  1.00130.00           C
ATOM   2506  CB  LEU A 315     -14.627   2.421 -25.020  1.00130.00           C
ATOM   2507  CG  LEU A 315     -15.694   2.780 -26.072  1.00130.00           C
ATOM   2508  CD1 LEU A 315     -15.303   2.261 -27.464  1.00130.00           C
ATOM   2509  CD2 LEU A 315     -17.093   2.323 -25.641  1.00130.00           C
ATOM   2510  C   LEU A 315     -13.173   0.692 -24.054  1.00130.00           C
ATOM   2511  O   LEU A 315     -12.129   0.499 -24.678  1.00130.00           O
ATOM   2512  N   VAL A 316     -13.217   0.677 -22.714  1.00182.25           N
ATOM   2513  CA  VAL A 316     -11.997   0.646 -21.973  1.00182.25           C
ATOM   2514  CB  VAL A 316     -11.166  -0.575 -22.279  1.00182.25           C
ATOM   2515  CG1 VAL A 316      -9.866  -0.547 -21.453  1.00182.25           C
ATOM   2516  CG2 VAL A 316     -12.034  -1.817 -22.025  1.00182.25           C
ATOM   2517  C   VAL A 316     -11.269   1.895 -22.384  1.00182.25           C
ATOM   2518  O   VAL A 316     -10.068   1.898 -22.651  1.00182.25           O
ATOM   2519  N   GLU A 317     -12.025   3.013 -22.476  1.00 65.39           N
ATOM   2520  CA  GLU A 317     -11.450   4.270 -22.859  1.00 65.39           C
ATOM   2521  CB  GLU A 317     -11.721   4.614 -24.332  1.00 65.39           C
ATOM   2522  CG  GLU A 317     -11.029   3.650 -25.299  1.00 65.39           C
ATOM   2523  CD  GLU A 317     -11.648   3.823 -26.678  1.00 65.39           C
ATOM   2524  OE1 GLU A 317     -12.760   4.411 -26.756  1.00 65.39           O
ATOM   2525  OE2 GLU A 317     -11.024   3.361 -27.670  1.00 65.39           O
ATOM   2526  C   GLU A 317     -12.071   5.338 -22.014  1.00 65.39           C
ATOM   2527  O   GLU A 317     -13.239   5.249 -21.641  1.00 65.39           O
ATOM   2528  N   ASN A 318     -11.281   6.376 -21.669  1.00 96.29           N
ATOM   2529  CA  ASN A 318     -11.762   7.456 -20.858  1.00 96.29           C
ATOM   2530  CB  ASN A 318     -10.986   7.593 -19.542  1.00 96.29           C
ATOM   2531  CG  ASN A 318     -11.262   6.333 -18.731  1.00 96.29           C
ATOM   2532  OD1 ASN A 318     -10.594   6.050 -17.738  1.00 96.29           O
ATOM   2533  ND2 ASN A 318     -12.279   5.548 -19.169  1.00 96.29           N
ATOM   2534  C   ASN A 318     -11.569   8.707 -21.656  1.00 96.29           C
ATOM   2535  O   ASN A 318     -10.518   8.905 -22.264  1.00 96.29           O
ATOM   2536  N   TYR A 319     -12.594   9.583 -21.692  1.00 63.61           N
ATOM   2537  CA  TYR A 319     -12.474  10.789 -22.460  1.00 63.61           C
ATOM   2538  CB  TYR A 319     -13.535  10.916 -23.565  1.00 63.61           C
ATOM   2539  CG  TYR A 319     -13.247   9.850 -24.564  1.00 63.61           C
ATOM   2540  CD1 TYR A 319     -12.269  10.040 -25.511  1.00 63.61           C
ATOM   2541  CD2 TYR A 319     -13.946   8.664 -24.557  1.00 63.61           C
ATOM   2542  CE1 TYR A 319     -11.993   9.065 -26.438  1.00 63.61           C
ATOM   2543  CE2 TYR A 319     -13.673   7.685 -25.485  1.00 63.61           C
ATOM   2544  CZ  TYR A 319     -12.694   7.886 -26.427  1.00 63.61           C
ATOM   2545  OH  TYR A 319     -12.407   6.889 -27.382  1.00 63.61           O
ATOM   2546  C   TYR A 319     -12.647  11.940 -21.532  1.00 63.61           C
ATOM   2547  O   TYR A 319     -13.636  12.029 -20.809  1.00 63.61           O
ATOM   2548  N   ILE A 320     -11.692  12.885 -21.545  1.00108.61           N
ATOM   2549  CA  ILE A 320     -11.811  13.957 -20.611  1.00108.61           C
ATOM   2550  CB  ILE A 320     -10.571  14.181 -19.803  1.00108.61           C
ATOM   2551  CG1 ILE A 320      -9.395  14.616 -20.680  1.00108.61           C
ATOM   2552  CG2 ILE A 320     -10.292  12.895 -19.016  1.00108.61           C
ATOM   2553  CD1 ILE A 320      -8.195  15.077 -19.854  1.00108.61           C
ATOM   2554  C   ILE A 320     -12.129  15.206 -21.355  1.00108.61           C
ATOM   2555  O   ILE A 320     -11.568  15.485 -22.413  1.00108.61           O
ATOM   2556  N   GLY A 321     -13.093  15.980 -20.822  1.00 61.18           N
ATOM   2557  CA  GLY A 321     -13.419  17.213 -21.465  1.00 61.18           C
ATOM   2558  C   GLY A 321     -12.563  18.238 -20.803  1.00 61.18           C
ATOM   2559  O   GLY A 321     -12.921  18.781 -19.758  1.00 61.18           O
ATOM   2560  N   LYS A 322     -11.392  18.515 -21.409  1.00258.19           N
ATOM   2561  CA  LYS A 322     -10.508  19.504 -20.872  1.00258.19           C
ATOM   2562  CB  LYS A 322      -9.093  18.978 -20.579  1.00258.19           C
ATOM   2563  CG  LYS A 322      -8.154  20.040 -20.003  1.00258.19           C
ATOM   2564  CD  LYS A 322      -8.548  20.513 -18.602  1.00258.19           C
ATOM   2565  CE  LYS A 322      -9.759  21.448 -18.591  1.00258.19           C
ATOM   2566  NZ  LYS A 322      -9.421  22.720 -19.268  1.00258.19           N
ATOM   2567  C   LYS A 322     -10.377  20.552 -21.921  1.00258.19           C
ATOM   2568  O   LYS A 322      -9.686  20.368 -22.922  1.00258.19           O
ATOM   2569  N   ARG A 323     -11.063  21.686 -21.713  1.00281.44           N
ATOM   2570  CA  ARG A 323     -11.019  22.759 -22.655  1.00281.44           C
ATOM   2571  CB  ARG A 323     -11.413  22.343 -24.084  1.00281.44           C
ATOM   2572  CG  ARG A 323     -11.053  23.384 -25.146  1.00281.44           C
ATOM   2573  CD  ARG A 323     -11.271  22.890 -26.578  1.00281.44           C
ATOM   2574  NE  ARG A 323     -10.883  23.992 -27.503  1.00281.44           N
ATOM   2575  CZ  ARG A 323     -10.638  23.719 -28.818  1.00281.44           C
ATOM   2576  NH1 ARG A 323     -10.773  22.444 -29.285  1.00281.44           N
ATOM   2577  NH2 ARG A 323     -10.255  24.718 -29.664  1.00281.44           N
ATOM   2578  C   ARG A 323     -12.026  23.729 -22.151  1.00281.44           C
ATOM   2579  O   ARG A 323     -12.367  23.715 -20.969  1.00281.44           O
ATOM   2580  N   LEU A 324     -12.518  24.618 -23.027  1.00118.91           N
ATOM   2581  CA  LEU A 324     -13.538  25.510 -22.574  1.00118.91           C
ATOM   2582  CB  LEU A 324     -14.012  26.473 -23.685  1.00118.91           C
ATOM   2583  CG  LEU A 324     -14.990  27.591 -23.252  1.00118.91           C
ATOM   2584  CD1 LEU A 324     -15.375  28.465 -24.457  1.00118.91           C
ATOM   2585  CD2 LEU A 324     -16.235  27.059 -22.521  1.00118.91           C
ATOM   2586  C   LEU A 324     -14.657  24.604 -22.189  1.00118.91           C
ATOM   2587  O   LEU A 324     -15.316  24.808 -21.170  1.00118.91           O
ATOM   2588  N   ASP A 325     -14.885  23.551 -22.999  1.00136.58           N
ATOM   2589  CA  ASP A 325     -15.930  22.628 -22.681  1.00136.58           C
ATOM   2590  CB  ASP A 325     -16.673  22.115 -23.918  1.00136.58           C
ATOM   2591  CG  ASP A 325     -17.465  23.324 -24.395  1.00136.58           C
ATOM   2592  OD1 ASP A 325     -17.993  24.051 -23.512  1.00136.58           O
ATOM   2593  OD2 ASP A 325     -17.550  23.550 -25.630  1.00136.58           O
ATOM   2594  C   ASP A 325     -15.334  21.494 -21.913  1.00136.58           C
ATOM   2595  O   ASP A 325     -14.646  20.633 -22.458  1.00136.58           O
ATOM   2596  N   ASP A 326     -15.594  21.506 -20.592  1.00168.42           N
ATOM   2597  CA  ASP A 326     -15.095  20.552 -19.652  1.00168.42           C
ATOM   2598  CB  ASP A 326     -14.208  21.193 -18.559  1.00168.42           C
ATOM   2599  CG  ASP A 326     -14.930  22.375 -17.923  1.00168.42           C
ATOM   2600  OD1 ASP A 326     -15.117  23.397 -18.634  1.00168.42           O
ATOM   2601  OD2 ASP A 326     -15.295  22.277 -16.721  1.00168.42           O
ATOM   2602  C   ASP A 326     -16.219  19.768 -19.038  1.00168.42           C
ATOM   2603  O   ASP A 326     -16.747  18.843 -19.654  1.00168.42           O
ATOM   2604  N   VAL A 327     -16.628  20.133 -17.807  1.00265.01           N
ATOM   2605  CA  VAL A 327     -17.560  19.348 -17.049  1.00265.01           C
ATOM   2606  CB  VAL A 327     -17.084  19.165 -15.628  1.00265.01           C
ATOM   2607  CG1 VAL A 327     -17.123  20.540 -14.943  1.00265.01           C
ATOM   2608  CG2 VAL A 327     -17.907  18.089 -14.898  1.00265.01           C
ATOM   2609  C   VAL A 327     -18.895  20.025 -16.993  1.00265.01           C
ATOM   2610  O   VAL A 327     -19.070  21.157 -17.439  1.00265.01           O
ATOM   2611  N   TYR A 328     -19.902  19.296 -16.474  1.00329.51           N
ATOM   2612  CA  TYR A 328     -21.210  19.846 -16.298  1.00329.51           C
ATOM   2613  CB  TYR A 328     -22.343  18.878 -16.685  1.00329.51           C
ATOM   2614  CG  TYR A 328     -23.647  19.528 -16.361  1.00329.51           C
ATOM   2615  CD1 TYR A 328     -24.191  19.416 -15.102  1.00329.51           C
ATOM   2616  CD2 TYR A 328     -24.326  20.248 -17.316  1.00329.51           C
ATOM   2617  CE1 TYR A 328     -25.393  20.012 -14.799  1.00329.51           C
ATOM   2618  CE2 TYR A 328     -25.529  20.845 -17.019  1.00329.51           C
ATOM   2619  CZ  TYR A 328     -26.064  20.728 -15.760  1.00329.51           C
ATOM   2620  OH  TYR A 328     -27.298  21.341 -15.454  1.00329.51           O
ATOM   2621  C   TYR A 328     -21.342  20.129 -14.840  1.00329.51           C
ATOM   2622  O   TYR A 328     -21.116  19.261 -13.999  1.00329.51           O
ATOM   2623  N   ARG A 329     -21.695  21.384 -14.513  1.00288.67           N
ATOM   2624  CA  ARG A 329     -21.838  21.800 -13.151  1.00288.67           C
ATOM   2625  CB  ARG A 329     -20.590  22.504 -12.594  1.00288.67           C
ATOM   2626  CG  ARG A 329     -19.377  21.580 -12.478  1.00288.67           C
ATOM   2627  CD  ARG A 329     -19.481  20.595 -11.314  1.00288.67           C
ATOM   2628  NE  ARG A 329     -19.541  21.396 -10.059  1.00288.67           N
ATOM   2629  CZ  ARG A 329     -20.445  21.072  -9.089  1.00288.67           C
ATOM   2630  NH1 ARG A 329     -21.298  20.023  -9.276  1.00288.67           N
ATOM   2631  NH2 ARG A 329     -20.498  21.798  -7.934  1.00288.67           N
ATOM   2632  C   ARG A 329     -22.943  22.799 -13.154  1.00288.67           C
ATOM   2633  O   ARG A 329     -23.763  22.817 -14.070  1.00288.67           O
ATOM   2634  N   THR A 330     -23.009  23.646 -12.108  1.00116.37           N
ATOM   2635  CA  THR A 330     -24.024  24.655 -12.104  1.00116.37           C
ATOM   2636  CB  THR A 330     -23.973  25.547 -10.892  1.00116.37           C
ATOM   2637  OG1 THR A 330     -25.047  26.475 -10.924  1.00116.37           O
ATOM   2638  CG2 THR A 330     -22.623  26.282 -10.834  1.00116.37           C
ATOM   2639  C   THR A 330     -23.763  25.456 -13.333  1.00116.37           C
ATOM   2640  O   THR A 330     -24.684  25.811 -14.067  1.00116.37           O
ATOM   2641  N   VAL A 331     -22.475  25.741 -13.598  1.00 49.74           N
ATOM   2642  CA  VAL A 331     -22.124  26.378 -14.826  1.00 49.74           C
ATOM   2643  CB  VAL A 331     -20.853  27.173 -14.751  1.00 49.74           C
ATOM   2644  CG1 VAL A 331     -20.528  27.709 -16.156  1.00 49.74           C
ATOM   2645  CG2 VAL A 331     -21.023  28.270 -13.686  1.00 49.74           C
ATOM   2646  C   VAL A 331     -21.892  25.240 -15.759  1.00 49.74           C
ATOM   2647  O   VAL A 331     -21.279  24.242 -15.384  1.00 49.74           O
ATOM   2648  N   MET A 332     -22.394  25.340 -17.001  1.00200.84           N
ATOM   2649  CA  MET A 332     -22.241  24.219 -17.877  1.00200.84           C
ATOM   2650  CB  MET A 332     -23.509  23.927 -18.696  1.00200.84           C
ATOM   2651  CG  MET A 332     -24.715  23.561 -17.829  1.00200.84           C
ATOM   2652  SD  MET A 332     -26.254  23.277 -18.755  1.00200.84           S
ATOM   2653  CE  MET A 332     -26.591  25.038 -19.044  1.00200.84           C
ATOM   2654  C   MET A 332     -21.162  24.541 -18.851  1.00200.84           C
ATOM   2655  O   MET A 332     -21.215  25.562 -19.534  1.00200.84           O
ATOM   2656  N   THR A 333     -20.129  23.679 -18.927  1.00 90.89           N
ATOM   2657  CA  THR A 333     -19.123  23.942 -19.905  1.00 90.89           C
ATOM   2658  CB  THR A 333     -17.728  23.800 -19.385  1.00 90.89           C
ATOM   2659  OG1 THR A 333     -17.494  22.457 -18.998  1.00 90.89           O
ATOM   2660  CG2 THR A 333     -17.551  24.739 -18.181  1.00 90.89           C
ATOM   2661  C   THR A 333     -19.307  22.923 -20.969  1.00 90.89           C
ATOM   2662  O   THR A 333     -18.355  22.302 -21.438  1.00 90.89           O
ATOM   2663  N   GLU A 334     -20.568  22.728 -21.382  1.00102.02           N
ATOM   2664  CA  GLU A 334     -20.809  21.818 -22.451  1.00102.02           C
ATOM   2665  CB  GLU A 334     -22.261  21.323 -22.545  1.00102.02           C
ATOM   2666  CG  GLU A 334     -23.263  22.448 -22.813  1.00102.02           C
ATOM   2667  CD  GLU A 334     -24.627  21.818 -23.048  1.00102.02           C
ATOM   2668  OE1 GLU A 334     -24.674  20.720 -23.664  1.00102.02           O
ATOM   2669  OE2 GLU A 334     -25.642  22.427 -22.616  1.00102.02           O
ATOM   2670  C   GLU A 334     -20.545  22.613 -23.668  1.00102.02           C
ATOM   2671  O   GLU A 334     -20.520  23.843 -23.611  1.00102.02           O
ATOM   2672  N   MET A 335     -20.299  21.931 -24.797  1.00156.12           N
ATOM   2673  CA  MET A 335     -20.126  22.679 -25.997  1.00156.12           C
ATOM   2674  CB  MET A 335     -19.898  21.758 -27.212  1.00156.12           C
ATOM   2675  CG  MET A 335     -18.545  21.048 -27.281  1.00156.12           C
ATOM   2676  SD  MET A 335     -17.207  22.028 -28.027  1.00156.12           S
ATOM   2677  CE  MET A 335     -17.873  21.956 -29.715  1.00156.12           C
ATOM   2678  C   MET A 335     -21.435  23.388 -26.141  1.00156.12           C
ATOM   2679  O   MET A 335     -22.485  22.766 -26.293  1.00156.12           O
ATOM   2680  N   CYS A 336     -21.378  24.731 -26.105  1.00 81.02           N
ATOM   2681  CA  CYS A 336     -22.532  25.568 -25.987  1.00 81.02           C
ATOM   2682  CB  CYS A 336     -22.177  27.064 -26.020  1.00 81.02           C
ATOM   2683  SG  CYS A 336     -21.156  27.568 -24.603  1.00 81.02           S
ATOM   2684  C   CYS A 336     -23.543  25.331 -27.063  1.00 81.02           C
ATOM   2685  O   CYS A 336     -24.720  25.157 -26.755  1.00 81.02           O
ATOM   2686  N   LYS A 337     -23.156  25.292 -28.350  1.00154.43           N
ATOM   2687  CA  LYS A 337     -24.257  25.223 -29.268  1.00154.43           C
ATOM   2688  CB  LYS A 337     -24.660  26.597 -29.832  1.00154.43           C
ATOM   2689  CG  LYS A 337     -25.370  27.511 -28.831  1.00154.43           C
ATOM   2690  CD  LYS A 337     -26.735  26.984 -28.385  1.00154.43           C
ATOM   2691  CE  LYS A 337     -27.489  27.943 -27.461  1.00154.43           C
ATOM   2692  NZ  LYS A 337     -28.860  27.440 -27.221  1.00154.43           N
ATOM   2693  C   LYS A 337     -23.979  24.365 -30.458  1.00154.43           C
ATOM   2694  O   LYS A 337     -22.972  24.518 -31.141  1.00154.43           O
ATOM   2695  N   LEU A 338     -24.946  23.485 -30.770  1.00120.14           N
ATOM   2696  CA  LEU A 338     -24.907  22.560 -31.867  1.00120.14           C
ATOM   2697  CB  LEU A 338     -26.098  21.587 -31.868  1.00120.14           C
ATOM   2698  CG  LEU A 338     -26.061  20.616 -30.670  1.00120.14           C
ATOM   2699  CD1 LEU A 338     -27.254  19.650 -30.682  1.00120.14           C
ATOM   2700  CD2 LEU A 338     -24.712  19.881 -30.589  1.00120.14           C
ATOM   2701  C   LEU A 338     -24.883  23.326 -33.141  1.00120.14           C
ATOM   2702  O   LEU A 338     -24.434  22.830 -34.173  1.00120.14           O
ATOM   2703  N   ASP A 339     -25.406  24.560 -33.110  1.00105.57           N
ATOM   2704  CA  ASP A 339     -25.357  25.365 -34.286  1.00105.57           C
ATOM   2705  CB  ASP A 339     -25.900  26.788 -34.063  1.00105.57           C
ATOM   2706  CG  ASP A 339     -25.971  27.502 -35.408  1.00105.57           C
ATOM   2707  OD1 ASP A 339     -25.609  26.872 -36.437  1.00105.57           O
ATOM   2708  OD2 ASP A 339     -26.388  28.691 -35.423  1.00105.57           O
ATOM   2709  C   ASP A 339     -23.907  25.476 -34.622  1.00105.57           C
ATOM   2710  O   ASP A 339     -23.537  25.555 -35.791  1.00105.57           O
ATOM   2711  N   LYS A 340     -23.038  25.454 -33.592  1.00146.72           N
ATOM   2712  CA  LYS A 340     -21.638  25.610 -33.848  1.00146.72           C
ATOM   2713  CB  LYS A 340     -20.835  25.990 -32.592  1.00146.72           C
ATOM   2714  CG  LYS A 340     -21.195  27.368 -32.032  1.00146.72           C
ATOM   2715  CD  LYS A 340     -20.637  27.627 -30.631  1.00146.72           C
ATOM   2716  CE  LYS A 340     -20.998  29.005 -30.071  1.00146.72           C
ATOM   2717  NZ  LYS A 340     -20.424  29.169 -28.717  1.00146.72           N
ATOM   2718  C   LYS A 340     -21.060  24.334 -34.378  1.00146.72           C
ATOM   2719  O   LYS A 340     -20.166  23.741 -33.779  1.00146.72           O
ATOM   2720  N   ALA A 341     -21.535  23.882 -35.549  1.00115.87           N
ATOM   2721  CA  ALA A 341     -20.942  22.724 -36.141  1.00115.87           C
ATOM   2722  CB  ALA A 341     -21.473  21.394 -35.577  1.00115.87           C
ATOM   2723  C   ALA A 341     -21.300  22.771 -37.584  1.00115.87           C
ATOM   2724  O   ALA A 341     -22.367  23.256 -37.955  1.00115.87           O
ATOM   2725  N   LEU A 342     -20.409  22.252 -38.444  1.00189.26           N
ATOM   2726  CA  LEU A 342     -20.707  22.309 -39.842  1.00189.26           C
ATOM   2727  CB  LEU A 342     -19.461  22.464 -40.731  1.00189.26           C
ATOM   2728  CG  LEU A 342     -18.709  23.790 -40.511  1.00189.26           C
ATOM   2729  CD1 LEU A 342     -17.477  23.892 -41.424  1.00189.26           C
ATOM   2730  CD2 LEU A 342     -19.654  24.996 -40.645  1.00189.26           C
ATOM   2731  C   LEU A 342     -21.368  21.026 -40.214  1.00189.26           C
ATOM   2732  O   LEU A 342     -20.795  19.948 -40.065  1.00189.26           O
ATOM   2733  N   LEU A 343     -22.611  21.124 -40.718  1.00270.78           N
ATOM   2734  CA  LEU A 343     -23.346  19.966 -41.126  1.00270.78           C
ATOM   2735  CB  LEU A 343     -22.721  19.239 -42.326  1.00270.78           C
ATOM   2736  CG  LEU A 343     -22.722  20.099 -43.602  1.00270.78           C
ATOM   2737  CD1 LEU A 343     -24.155  20.448 -44.034  1.00270.78           C
ATOM   2738  CD2 LEU A 343     -21.822  21.335 -43.454  1.00270.78           C
ATOM   2739  C   LEU A 343     -23.436  19.024 -39.965  1.00270.78           C
ATOM   2740  O   LEU A 343     -23.368  17.806 -40.130  1.00270.78           O
ATOM   2741  N   GLU A 344     -23.565  19.583 -38.744  1.00180.01           N
ATOM   2742  CA  GLU A 344     -23.740  18.781 -37.567  1.00180.01           C
ATOM   2743  CB  GLU A 344     -23.717  19.608 -36.269  1.00180.01           C
ATOM   2744  CG  GLU A 344     -23.836  18.766 -34.996  1.00180.01           C
ATOM   2745  CD  GLU A 344     -25.307  18.455 -34.762  1.00180.01           C
ATOM   2746  OE1 GLU A 344     -26.165  19.146 -35.372  1.00180.01           O
ATOM   2747  OE2 GLU A 344     -25.592  17.524 -33.961  1.00180.01           O
ATOM   2748  C   GLU A 344     -25.085  18.152 -37.691  1.00180.01           C
ATOM   2749  O   GLU A 344     -25.258  16.979 -37.365  1.00180.01           O
ATOM   2750  N   THR A 345     -26.048  18.961 -38.187  1.00262.35           N
ATOM   2751  CA  THR A 345     -27.424  18.653 -38.473  1.00262.35           C
ATOM   2752  CB  THR A 345     -27.610  17.757 -39.665  1.00262.35           C
ATOM   2753  OG1 THR A 345     -28.985  17.690 -40.016  1.00262.35           O
ATOM   2754  CG2 THR A 345     -27.080  16.355 -39.322  1.00262.35           C
ATOM   2755  C   THR A 345     -28.144  18.048 -37.315  1.00262.35           C
ATOM   2756  O   THR A 345     -27.606  17.294 -36.507  1.00262.35           O
ATOM   2757  N   LYS A 346     -29.432  18.408 -37.212  1.00 89.30           N
ATOM   2758  CA  LYS A 346     -30.282  17.868 -36.203  1.00 89.30           C
ATOM   2759  CB  LYS A 346     -31.676  18.520 -36.179  1.00 89.30           C
ATOM   2760  CG  LYS A 346     -32.486  18.301 -37.458  1.00 89.30           C
ATOM   2761  CD  LYS A 346     -33.957  18.698 -37.318  1.00 89.30           C
ATOM   2762  CE  LYS A 346     -34.744  17.807 -36.355  1.00 89.30           C
ATOM   2763  NZ  LYS A 346     -36.151  18.261 -36.280  1.00 89.30           N
ATOM   2764  C   LYS A 346     -30.445  16.426 -36.516  1.00 89.30           C
ATOM   2765  O   LYS A 346     -30.607  15.602 -35.623  1.00 89.30           O
ATOM   2766  N   LEU A 347     -30.406  16.106 -37.819  1.00 96.49           N
ATOM   2767  CA  LEU A 347     -30.600  14.795 -38.363  1.00 96.49           C
ATOM   2768  CB  LEU A 347     -30.675  14.794 -39.899  1.00 96.49           C
ATOM   2769  CG  LEU A 347     -31.898  15.553 -40.449  1.00 96.49           C
ATOM   2770  CD1 LEU A 347     -31.831  17.048 -40.099  1.00 96.49           C
ATOM   2771  CD2 LEU A 347     -32.084  15.299 -41.953  1.00 96.49           C
ATOM   2772  C   LEU A 347     -29.501  13.849 -37.963  1.00 96.49           C
ATOM   2773  O   LEU A 347     -29.738  12.644 -37.887  1.00 96.49           O
ATOM   2774  N   THR A 348     -28.263  14.323 -37.712  1.00133.89           N
ATOM   2775  CA  THR A 348     -27.251  13.323 -37.509  1.00133.89           C
ATOM   2776  CB  THR A 348     -26.085  13.466 -38.431  1.00133.89           C
ATOM   2777  OG1 THR A 348     -26.535  13.310 -39.767  1.00133.89           O
ATOM   2778  CG2 THR A 348     -25.048  12.380 -38.095  1.00133.89           C
ATOM   2779  C   THR A 348     -26.731  13.238 -36.106  1.00133.89           C
ATOM   2780  O   THR A 348     -27.170  12.368 -35.366  1.00133.89           O
ATOM   2781  N   LEU A 349     -25.760  14.075 -35.688  1.00178.04           N
ATOM   2782  CA  LEU A 349     -25.195  13.862 -34.379  1.00178.04           C
ATOM   2783  CB  LEU A 349     -24.112  14.897 -34.026  1.00178.04           C
ATOM   2784  CG  LEU A 349     -22.896  14.864 -34.971  1.00178.04           C
ATOM   2785  CD1 LEU A 349     -22.161  13.518 -34.889  1.00178.04           C
ATOM   2786  CD2 LEU A 349     -23.289  15.248 -36.406  1.00178.04           C
ATOM   2787  C   LEU A 349     -26.274  13.984 -33.354  1.00178.04           C
ATOM   2788  O   LEU A 349     -26.462  13.100 -32.519  1.00178.04           O
ATOM   2789  N   ALA A 350     -27.034  15.084 -33.429  1.00 71.79           N
ATOM   2790  CA  ALA A 350     -28.105  15.382 -32.533  1.00 71.79           C
ATOM   2791  CB  ALA A 350     -28.676  16.795 -32.745  1.00 71.79           C
ATOM   2792  C   ALA A 350     -29.239  14.423 -32.681  1.00 71.79           C
ATOM   2793  O   ALA A 350     -29.947  14.216 -31.707  1.00 71.79           O
ATOM   2794  N   ARG A 351     -29.552  13.948 -33.907  1.00 96.09           N
ATOM   2795  CA  ARG A 351     -30.634  13.007 -34.105  1.00 96.09           C
ATOM   2796  CB  ARG A 351     -31.134  12.921 -35.553  1.00 96.09           C
ATOM   2797  CG  ARG A 351     -32.282  11.927 -35.745  1.00 96.09           C
ATOM   2798  CD  ARG A 351     -32.883  11.965 -37.150  1.00 96.09           C
ATOM   2799  NE  ARG A 351     -33.504  13.308 -37.323  1.00 96.09           N
ATOM   2800  CZ  ARG A 351     -33.810  13.768 -38.571  1.00 96.09           C
ATOM   2801  NH1 ARG A 351     -33.553  12.993 -39.666  1.00 96.09           N
ATOM   2802  NH2 ARG A 351     -34.371  15.002 -38.725  1.00 96.09           N
ATOM   2803  C   ARG A 351     -30.285  11.607 -33.702  1.00 96.09           C
ATOM   2804  O   ARG A 351     -31.082  10.905 -33.082  1.00 96.09           O
ATOM   2805  N   ILE A 352     -29.076  11.165 -34.090  1.00 51.06           N
ATOM   2806  CA  ILE A 352     -28.595   9.826 -33.917  1.00 51.06           C
ATOM   2807  CB  ILE A 352     -27.280   9.586 -34.601  1.00 51.06           C
ATOM   2808  CG1 ILE A 352     -27.429   9.744 -36.123  1.00 51.06           C
ATOM   2809  CG2 ILE A 352     -26.766   8.201 -34.173  1.00 51.06           C
ATOM   2810  CD1 ILE A 352     -26.094   9.816 -36.862  1.00 51.06           C
ATOM   2811  C   ILE A 352     -28.403   9.525 -32.477  1.00 51.06           C
ATOM   2812  O   ILE A 352     -28.771   8.449 -32.008  1.00 51.06           O
ATOM   2813  N   ASN A 353     -27.799  10.458 -31.726  1.00134.26           N
ATOM   2814  CA  ASN A 353     -27.619  10.157 -30.342  1.00134.26           C
ATOM   2815  CB  ASN A 353     -27.009  11.318 -29.551  1.00134.26           C
ATOM   2816  CG  ASN A 353     -27.330  11.037 -28.093  1.00134.26           C
ATOM   2817  OD1 ASN A 353     -27.132   9.939 -27.580  1.00134.26           O
ATOM   2818  ND2 ASN A 353     -27.902  12.054 -27.406  1.00134.26           N
ATOM   2819  C   ASN A 353     -28.924   9.840 -29.647  1.00134.26           C
ATOM   2820  O   ASN A 353     -29.106   8.713 -29.196  1.00134.26           O
ATOM   2821  N   PRO A 354     -29.830  10.774 -29.511  1.00152.74           N
ATOM   2822  CA  PRO A 354     -31.026  10.557 -28.758  1.00152.74           C
ATOM   2823  CD  PRO A 354     -30.104  11.706 -30.567  1.00152.74           C
ATOM   2824  CB  PRO A 354     -31.781  11.874 -28.824  1.00152.74           C
ATOM   2825  CG  PRO A 354     -31.475  12.339 -30.255  1.00152.74           C
ATOM   2826  C   PRO A 354     -31.920   9.463 -29.206  1.00152.74           C
ATOM   2827  O   PRO A 354     -32.061   8.467 -28.501  1.00152.74           O
ATOM   2828  N   MET A 355     -32.533   9.643 -30.389  1.00 40.52           N
ATOM   2829  CA  MET A 355     -33.533   8.724 -30.807  1.00 40.52           C
ATOM   2830  CB  MET A 355     -34.207   9.152 -32.121  1.00 40.52           C
ATOM   2831  CG  MET A 355     -35.000  10.455 -32.002  1.00 40.52           C
ATOM   2832  SD  MET A 355     -35.693  11.064 -33.569  1.00 40.52           S
ATOM   2833  CE  MET A 355     -36.888   9.710 -33.755  1.00 40.52           C
ATOM   2834  C   MET A 355     -32.917   7.399 -31.037  1.00 40.52           C
ATOM   2835  O   MET A 355     -33.353   6.391 -30.483  1.00 40.52           O
ATOM   2836  N   GLU A 356     -31.855   7.374 -31.856  1.00120.80           N
ATOM   2837  CA  GLU A 356     -31.375   6.076 -32.189  1.00120.80           C
ATOM   2838  CB  GLU A 356     -30.385   6.115 -33.366  1.00120.80           C
ATOM   2839  CG  GLU A 356     -29.973   4.736 -33.883  1.00120.80           C
ATOM   2840  CD  GLU A 356     -29.046   4.955 -35.070  1.00120.80           C
ATOM   2841  OE1 GLU A 356     -28.792   6.142 -35.408  1.00120.80           O
ATOM   2842  OE2 GLU A 356     -28.583   3.940 -35.656  1.00120.80           O
ATOM   2843  C   GLU A 356     -30.690   5.419 -31.041  1.00120.80           C
ATOM   2844  O   GLU A 356     -31.177   4.436 -30.485  1.00120.80           O
ATOM   2845  N   PHE A 357     -29.540   5.985 -30.635  1.00132.71           N
ATOM   2846  CA  PHE A 357     -28.747   5.329 -29.640  1.00132.71           C
ATOM   2847  CB  PHE A 357     -27.318   5.881 -29.550  1.00132.71           C
ATOM   2848  CG  PHE A 357     -26.770   5.408 -28.246  1.00132.71           C
ATOM   2849  CD1 PHE A 357     -26.408   4.095 -28.052  1.00132.71           C
ATOM   2850  CD2 PHE A 357     -26.619   6.298 -27.207  1.00132.71           C
ATOM   2851  CE1 PHE A 357     -25.904   3.683 -26.841  1.00132.71           C
ATOM   2852  CE2 PHE A 357     -26.117   5.890 -25.994  1.00132.71           C
ATOM   2853  CZ  PHE A 357     -25.757   4.578 -25.809  1.00132.71           C
ATOM   2854  C   PHE A 357     -29.290   5.371 -28.253  1.00132.71           C
ATOM   2855  O   PHE A 357     -29.584   4.332 -27.664  1.00132.71           O
ATOM   2856  N   VAL A 358     -29.477   6.587 -27.704  1.00 61.51           N
ATOM   2857  CA  VAL A 358     -29.833   6.660 -26.318  1.00 61.51           C
ATOM   2858  CB  VAL A 358     -29.937   8.049 -25.765  1.00 61.51           C
ATOM   2859  CG1 VAL A 358     -30.640   7.967 -24.399  1.00 61.51           C
ATOM   2860  CG2 VAL A 358     -28.521   8.621 -25.636  1.00 61.51           C
ATOM   2861  C   VAL A 358     -31.158   6.026 -26.104  1.00 61.51           C
ATOM   2862  O   VAL A 358     -31.338   5.257 -25.163  1.00 61.51           O
ATOM   2863  N   THR A 359     -32.119   6.331 -26.989  1.00 36.10           N
ATOM   2864  CA  THR A 359     -33.452   5.841 -26.820  1.00 36.10           C
ATOM   2865  CB  THR A 359     -34.397   6.341 -27.872  1.00 36.10           C
ATOM   2866  OG1 THR A 359     -34.455   7.759 -27.846  1.00 36.10           O
ATOM   2867  CG2 THR A 359     -35.791   5.751 -27.600  1.00 36.10           C
ATOM   2868  C   THR A 359     -33.451   4.348 -26.894  1.00 36.10           C
ATOM   2869  O   THR A 359     -34.095   3.682 -26.085  1.00 36.10           O
ATOM   2870  N   SER A 360     -32.714   3.778 -27.862  1.00 69.57           N
ATOM   2871  CA  SER A 360     -32.730   2.356 -28.035  1.00 69.57           C
ATOM   2872  CB  SER A 360     -31.832   1.888 -29.193  1.00 69.57           C
ATOM   2873  OG  SER A 360     -31.890   0.474 -29.315  1.00 69.57           O
ATOM   2874  C   SER A 360     -32.226   1.699 -26.789  1.00 69.57           C
ATOM   2875  O   SER A 360     -32.868   0.802 -26.245  1.00 69.57           O
ATOM   2876  N   ILE A 361     -31.059   2.152 -26.301  1.00 95.73           N
ATOM   2877  CA  ILE A 361     -30.435   1.572 -25.147  1.00 95.73           C
ATOM   2878  CB  ILE A 361     -29.100   2.183 -24.844  1.00 95.73           C
ATOM   2879  CG1 ILE A 361     -28.128   1.939 -26.009  1.00 95.73           C
ATOM   2880  CG2 ILE A 361     -28.611   1.617 -23.501  1.00 95.73           C
ATOM   2881  CD1 ILE A 361     -27.848   0.462 -26.281  1.00 95.73           C
ATOM   2882  C   ILE A 361     -31.303   1.797 -23.952  1.00 95.73           C
ATOM   2883  O   ILE A 361     -31.487   0.898 -23.133  1.00 95.73           O
ATOM   2884  N   MET A 362     -31.886   3.005 -23.846  1.00118.30           N
ATOM   2885  CA  MET A 362     -32.651   3.387 -22.693  1.00118.30           C
ATOM   2886  CB  MET A 362     -33.289   4.779 -22.825  1.00118.30           C
ATOM   2887  CG  MET A 362     -34.101   5.176 -21.591  1.00118.30           C
ATOM   2888  SD  MET A 362     -35.126   6.662 -21.798  1.00118.30           S
ATOM   2889  CE  MET A 362     -35.793   6.631 -20.109  1.00118.30           C
ATOM   2890  C   MET A 362     -33.784   2.435 -22.514  1.00118.30           C
ATOM   2891  O   MET A 362     -34.097   2.051 -21.388  1.00118.30           O
ATOM   2892  N   ARG A 363     -34.423   2.017 -23.621  1.00 61.95           N
ATOM   2893  CA  ARG A 363     -35.546   1.138 -23.496  1.00 61.95           C
ATOM   2894  CB  ARG A 363     -36.144   0.715 -24.848  1.00 61.95           C
ATOM   2895  CG  ARG A 363     -36.830   1.861 -25.595  1.00 61.95           C
ATOM   2896  CD  ARG A 363     -37.638   1.403 -26.812  1.00 61.95           C
ATOM   2897  NE  ARG A 363     -36.680   0.847 -27.808  1.00 61.95           N
ATOM   2898  CZ  ARG A 363     -36.151   1.657 -28.771  1.00 61.95           C
ATOM   2899  NH1 ARG A 363     -36.501   2.975 -28.821  1.00 61.95           N
ATOM   2900  NH2 ARG A 363     -35.274   1.148 -29.685  1.00 61.95           N
ATOM   2901  C   ARG A 363     -35.066  -0.088 -22.801  1.00 61.95           C
ATOM   2902  O   ARG A 363     -35.743  -0.624 -21.926  1.00 61.95           O
ATOM   2903  N   ARG A 364     -33.859  -0.553 -23.162  1.00 87.99           N
ATOM   2904  CA  ARG A 364     -33.336  -1.720 -22.524  1.00 87.99           C
ATOM   2905  CB  ARG A 364     -31.959  -2.122 -23.079  1.00 87.99           C
ATOM   2906  CG  ARG A 364     -31.361  -3.370 -22.427  1.00 87.99           C
ATOM   2907  CD  ARG A 364     -30.037  -3.797 -23.064  1.00 87.99           C
ATOM   2908  NE  ARG A 364     -29.028  -2.749 -22.743  1.00 87.99           N
ATOM   2909  CZ  ARG A 364     -28.038  -2.457 -23.636  1.00 87.99           C
ATOM   2910  NH1 ARG A 364     -27.988  -3.101 -24.838  1.00 87.99           N
ATOM   2911  NH2 ARG A 364     -27.100  -1.514 -23.330  1.00 87.99           N
ATOM   2912  C   ARG A 364     -33.188  -1.402 -21.069  1.00 87.99           C
ATOM   2913  O   ARG A 364     -33.554  -2.218 -20.224  1.00 87.99           O
ATOM   2914  N   SER A 365     -32.668  -0.203 -20.714  1.00116.80           N
ATOM   2915  CA  SER A 365     -32.514   0.009 -19.302  1.00116.80           C
ATOM   2916  CB  SER A 365     -31.051  -0.090 -18.836  1.00116.80           C
ATOM   2917  OG  SER A 365     -30.557  -1.404 -19.054  1.00116.80           O
ATOM   2918  C   SER A 365     -33.018   1.347 -18.848  1.00116.80           C
ATOM   2919  O   SER A 365     -32.311   2.349 -18.917  1.00116.80           O
ATOM   2920  N   GLY A 366     -34.278   1.376 -18.374  1.00 72.55           N
ATOM   2921  CA  GLY A 366     -34.950   2.510 -17.798  1.00 72.55           C
ATOM   2922  C   GLY A 366     -34.554   2.786 -16.377  1.00 72.55           C
ATOM   2923  O   GLY A 366     -34.589   3.931 -15.929  1.00 72.55           O
ATOM   2924  N   PHE A 367     -34.166   1.738 -15.627  1.00172.76           N
ATOM   2925  CA  PHE A 367     -34.056   1.811 -14.195  1.00172.76           C
ATOM   2926  CB  PHE A 367     -33.459   0.537 -13.573  1.00172.76           C
ATOM   2927  CG  PHE A 367     -33.406   0.760 -12.101  1.00172.76           C
ATOM   2928  CD1 PHE A 367     -34.526   0.552 -11.328  1.00172.76           C
ATOM   2929  CD2 PHE A 367     -32.244   1.175 -11.493  1.00172.76           C
ATOM   2930  CE1 PHE A 367     -34.486   0.755  -9.969  1.00172.76           C
ATOM   2931  CE2 PHE A 367     -32.199   1.380 -10.134  1.00172.76           C
ATOM   2932  CZ  PHE A 367     -33.322   1.170  -9.369  1.00172.76           C
ATOM   2933  C   PHE A 367     -33.199   2.955 -13.758  1.00172.76           C
ATOM   2934  O   PHE A 367     -33.563   3.670 -12.826  1.00172.76           O
ATOM   2935  N   SER A 368     -32.056   3.182 -14.417  1.00143.65           N
ATOM   2936  CA  SER A 368     -31.162   4.193 -13.936  1.00143.65           C
ATOM   2937  CB  SER A 368     -29.906   4.341 -14.810  1.00143.65           C
ATOM   2938  OG  SER A 368     -29.146   3.142 -14.780  1.00143.65           O
ATOM   2939  C   SER A 368     -31.839   5.522 -13.871  1.00143.65           C
ATOM   2940  O   SER A 368     -31.586   6.296 -12.949  1.00143.65           O
ATOM   2941  N   ALA A 369     -32.693   5.841 -14.859  1.00116.62           N
ATOM   2942  CA  ALA A 369     -33.414   7.078 -14.793  1.00116.62           C
ATOM   2943  CB  ALA A 369     -32.574   8.321 -14.479  1.00116.62           C
ATOM   2944  C   ALA A 369     -33.983   7.325 -16.132  1.00116.62           C
ATOM   2945  O   ALA A 369     -33.618   6.683 -17.114  1.00116.62           O
ATOM   2946  N   VAL A 370     -34.907   8.292 -16.188  1.00159.54           N
ATOM   2947  CA  VAL A 370     -35.477   8.652 -17.436  1.00159.54           C
ATOM   2948  CB  VAL A 370     -36.695   9.518 -17.308  1.00159.54           C
ATOM   2949  CG1 VAL A 370     -36.274  10.852 -16.666  1.00159.54           C
ATOM   2950  CG2 VAL A 370     -37.342   9.670 -18.696  1.00159.54           C
ATOM   2951  C   VAL A 370     -34.420   9.439 -18.100  1.00159.54           C
ATOM   2952  O   VAL A 370     -33.485   9.894 -17.440  1.00159.54           O
ATOM   2953  N   VAL A 371     -34.495   9.558 -19.434  1.00173.20           N
ATOM   2954  CA  VAL A 371     -33.519  10.390 -20.047  1.00173.20           C
ATOM   2955  CB  VAL A 371     -33.656  10.525 -21.536  1.00173.20           C
ATOM   2956  CG1 VAL A 371     -33.384   9.160 -22.186  1.00173.20           C
ATOM   2957  CG2 VAL A 371     -35.047  11.102 -21.847  1.00173.20           C
ATOM   2958  C   VAL A 371     -33.786  11.722 -19.451  1.00173.20           C
ATOM   2959  O   VAL A 371     -34.919  12.008 -19.069  1.00173.20           O
ATOM   2960  N   ALA A 372     -32.751  12.561 -19.300  1.00108.40           N
ATOM   2961  CA  ALA A 372     -33.038  13.780 -18.613  1.00108.40           C
ATOM   2962  CB  ALA A 372     -32.158  14.010 -17.376  1.00108.40           C
ATOM   2963  C   ALA A 372     -32.787  14.947 -19.507  1.00108.40           C
ATOM   2964  O   ALA A 372     -31.924  14.909 -20.385  1.00108.40           O
ATOM   2965  N   GLY A 373     -33.585  16.013 -19.282  1.00 70.75           N
ATOM   2966  CA  GLY A 373     -33.457  17.274 -19.951  1.00 70.75           C
ATOM   2967  C   GLY A 373     -34.265  17.255 -21.203  1.00 70.75           C
ATOM   2968  O   GLY A 373     -34.395  18.275 -21.877  1.00 70.75           O
ATOM   2969  N   GLU A 374     -34.808  16.079 -21.568  1.00219.08           N
ATOM   2970  CA  GLU A 374     -35.568  15.932 -22.777  1.00219.08           C
ATOM   2971  CB  GLU A 374     -36.873  16.746 -22.797  1.00219.08           C
ATOM   2972  CG  GLU A 374     -37.919  16.219 -21.810  1.00219.08           C
ATOM   2973  CD  GLU A 374     -39.195  17.028 -21.986  1.00219.08           C
ATOM   2974  OE1 GLU A 374     -39.209  17.929 -22.866  1.00219.08           O
ATOM   2975  OE2 GLU A 374     -40.176  16.750 -21.246  1.00219.08           O
ATOM   2976  C   GLU A 374     -34.690  16.374 -23.899  1.00219.08           C
ATOM   2977  O   GLU A 374     -35.168  16.747 -24.970  1.00219.08           O
ATOM   2978  N   VAL A 375     -33.363  16.298 -23.678  1.00 96.14           N
ATOM   2979  CA  VAL A 375     -32.399  16.717 -24.641  1.00 96.14           C
ATOM   2980  CB  VAL A 375     -32.167  18.207 -24.637  1.00 96.14           C
ATOM   2981  CG1 VAL A 375     -31.111  18.569 -25.696  1.00 96.14           C
ATOM   2982  CG2 VAL A 375     -33.514  18.927 -24.839  1.00 96.14           C
ATOM   2983  C   VAL A 375     -31.116  16.077 -24.233  1.00 96.14           C
ATOM   2984  O   VAL A 375     -30.904  15.702 -23.082  1.00 96.14           O
ATOM   2985  N   LEU A 376     -30.232  15.936 -25.216  1.00230.26           N
ATOM   2986  CA  LEU A 376     -28.937  15.399 -25.135  1.00230.26           C
ATOM   2987  CB  LEU A 376     -28.788  14.571 -26.412  1.00230.26           C
ATOM   2988  CG  LEU A 376     -29.681  15.000 -27.599  1.00230.26           C
ATOM   2989  CD1 LEU A 376     -29.491  16.456 -28.042  1.00230.26           C
ATOM   2990  CD2 LEU A 376     -29.459  14.046 -28.772  1.00230.26           C
ATOM   2991  C   LEU A 376     -28.014  16.589 -25.149  1.00230.26           C
ATOM   2992  O   LEU A 376     -28.169  17.529 -25.915  1.00230.26           O
ATOM   2993  N   HIS A 377     -27.003  16.566 -24.277  1.00165.72           N
ATOM   2994  CA  HIS A 377     -25.987  17.547 -24.119  1.00165.72           C
ATOM   2995  ND1 HIS A 377     -26.962  20.131 -21.479  1.00165.72           N
ATOM   2996  CG  HIS A 377     -26.849  19.322 -22.586  1.00165.72           C
ATOM   2997  CB  HIS A 377     -25.859  18.205 -22.735  1.00165.72           C
ATOM   2998  NE2 HIS A 377     -28.467  20.852 -22.950  1.00165.72           N
ATOM   2999  CD2 HIS A 377     -27.777  19.774 -23.474  1.00165.72           C
ATOM   3000  CE1 HIS A 377     -27.942  21.030 -21.752  1.00165.72           C
ATOM   3001  C   HIS A 377     -24.656  17.086 -24.610  1.00165.72           C
ATOM   3002  O   HIS A 377     -24.225  15.937 -24.514  1.00165.72           O
ATOM   3003  N   VAL A 378     -23.962  18.090 -25.136  1.00138.76           N
ATOM   3004  CA  VAL A 378     -22.783  18.019 -25.929  1.00138.76           C
ATOM   3005  CB  VAL A 378     -22.914  19.060 -27.001  1.00138.76           C
ATOM   3006  CG1 VAL A 378     -21.631  19.142 -27.838  1.00138.76           C
ATOM   3007  CG2 VAL A 378     -24.245  18.839 -27.741  1.00138.76           C
ATOM   3008  C   VAL A 378     -21.568  18.421 -25.190  1.00138.76           C
ATOM   3009  O   VAL A 378     -21.544  19.474 -24.557  1.00138.76           O
ATOM   3010  N   LEU A 379     -20.508  17.597 -25.309  1.00 88.16           N
ATOM   3011  CA  LEU A 379     -19.266  17.961 -24.709  1.00 88.16           C
ATOM   3012  CB  LEU A 379     -18.964  17.182 -23.418  1.00 88.16           C
ATOM   3013  CG  LEU A 379     -19.996  17.464 -22.309  1.00 88.16           C
ATOM   3014  CD1 LEU A 379     -19.683  16.684 -21.024  1.00 88.16           C
ATOM   3015  CD2 LEU A 379     -20.148  18.971 -22.062  1.00 88.16           C
ATOM   3016  C   LEU A 379     -18.170  17.686 -25.687  1.00 88.16           C
ATOM   3017  O   LEU A 379     -18.233  16.733 -26.463  1.00 88.16           O
ATOM   3018  N   GLN A 380     -17.135  18.546 -25.687  1.00119.29           N
ATOM   3019  CA  GLN A 380     -16.021  18.330 -26.562  1.00119.29           C
ATOM   3020  CB  GLN A 380     -15.458  19.636 -27.155  1.00119.29           C
ATOM   3021  CG  GLN A 380     -14.914  20.608 -26.105  1.00119.29           C
ATOM   3022  CD  GLN A 380     -14.390  21.850 -26.811  1.00119.29           C
ATOM   3023  OE1 GLN A 380     -14.263  21.879 -28.034  1.00119.29           O
ATOM   3024  NE2 GLN A 380     -14.083  22.912 -26.018  1.00119.29           N
ATOM   3025  C   GLN A 380     -14.959  17.689 -25.733  1.00119.29           C
ATOM   3026  O   GLN A 380     -14.486  18.263 -24.753  1.00119.29           O
ATOM   3027  N   CYS A 381     -14.561  16.462 -26.116  1.00 68.33           N
ATOM   3028  CA  CYS A 381     -13.601  15.735 -25.343  1.00 68.33           C
ATOM   3029  CB  CYS A 381     -13.921  14.235 -25.222  1.00 68.33           C
ATOM   3030  SG  CYS A 381     -15.461  13.925 -24.306  1.00 68.33           S
ATOM   3031  C   CYS A 381     -12.247  15.856 -25.977  1.00 68.33           C
ATOM   3032  O   CYS A 381     -12.108  16.361 -27.091  1.00 68.33           O
ATOM   3033  N   LYS A 382     -11.219  15.360 -25.250  1.00160.16           N
ATOM   3034  CA  LYS A 382      -9.835  15.385 -25.655  1.00160.16           C
ATOM   3035  CB  LYS A 382      -8.869  14.742 -24.636  1.00160.16           C
ATOM   3036  CG  LYS A 382      -8.255  15.765 -23.678  1.00160.16           C
ATOM   3037  CD  LYS A 382      -7.284  15.166 -22.661  1.00160.16           C
ATOM   3038  CE  LYS A 382      -6.445  16.218 -21.933  1.00160.16           C
ATOM   3039  NZ  LYS A 382      -5.545  15.562 -20.959  1.00160.16           N
ATOM   3040  C   LYS A 382      -9.714  14.801 -27.036  1.00160.16           C
ATOM   3041  O   LYS A 382     -10.618  14.087 -27.452  1.00160.16           O
ATOM   3042  N   PRO A 383      -8.578  14.949 -27.700  1.00181.37           N
ATOM   3043  CA  PRO A 383      -8.528  14.962 -29.144  1.00181.37           C
ATOM   3044  CD  PRO A 383      -7.384  14.283 -27.186  1.00181.37           C
ATOM   3045  CB  PRO A 383      -7.206  14.322 -29.576  1.00181.37           C
ATOM   3046  CG  PRO A 383      -6.779  13.502 -28.359  1.00181.37           C
ATOM   3047  C   PRO A 383      -9.675  14.519 -29.989  1.00181.37           C
ATOM   3048  O   PRO A 383      -9.731  13.387 -30.471  1.00181.37           O
ATOM   3049  N   VAL A 384     -10.514  15.541 -30.257  1.00143.88           N
ATOM   3050  CA  VAL A 384     -11.656  15.652 -31.106  1.00143.88           C
ATOM   3051  CB  VAL A 384     -11.264  16.072 -32.486  1.00143.88           C
ATOM   3052  CG1 VAL A 384     -12.462  16.102 -33.436  1.00143.88           C
ATOM   3053  CG2 VAL A 384     -10.628  17.465 -32.314  1.00143.88           C
ATOM   3054  C   VAL A 384     -12.617  14.506 -31.034  1.00143.88           C
ATOM   3055  O   VAL A 384     -12.934  13.836 -32.016  1.00143.88           O
ATOM   3056  N   TYR A 385     -13.136  14.269 -29.823  1.00102.67           N
ATOM   3057  CA  TYR A 385     -14.173  13.305 -29.644  1.00102.67           C
ATOM   3058  CB  TYR A 385     -13.888  12.247 -28.559  1.00102.67           C
ATOM   3059  CG  TYR A 385     -12.889  11.256 -29.057  1.00102.67           C
ATOM   3060  CD1 TYR A 385     -13.311  10.125 -29.722  1.00102.67           C
ATOM   3061  CD2 TYR A 385     -11.539  11.440 -28.858  1.00102.67           C
ATOM   3062  CE1 TYR A 385     -12.408   9.196 -30.184  1.00102.67           C
ATOM   3063  CE2 TYR A 385     -10.630  10.515 -29.319  1.00102.67           C
ATOM   3064  CZ  TYR A 385     -11.063   9.391 -29.982  1.00102.67           C
ATOM   3065  OH  TYR A 385     -10.131   8.442 -30.453  1.00102.67           O
ATOM   3066  C   TYR A 385     -15.348  14.096 -29.170  1.00102.67           C
ATOM   3067  O   TYR A 385     -15.239  14.917 -28.261  1.00102.67           O
ATOM   3068  N   VAL A 386     -16.495  13.856 -29.826  1.00117.36           N
ATOM   3069  CA  VAL A 386     -17.778  14.463 -29.626  1.00117.36           C
ATOM   3070  CB  VAL A 386     -18.466  14.428 -30.968  1.00117.36           C
ATOM   3071  CG1 VAL A 386     -19.969  14.682 -30.871  1.00117.36           C
ATOM   3072  CG2 VAL A 386     -17.731  15.426 -31.877  1.00117.36           C
ATOM   3073  C   VAL A 386     -18.504  13.582 -28.671  1.00117.36           C
ATOM   3074  O   VAL A 386     -18.706  12.404 -28.956  1.00117.36           O
ATOM   3075  N   GLN A 387     -18.924  14.124 -27.508  1.00166.74           N
ATOM   3076  CA  GLN A 387     -19.528  13.226 -26.570  1.00166.74           C
ATOM   3077  CB  GLN A 387     -18.759  13.162 -25.239  1.00166.74           C
ATOM   3078  CG  GLN A 387     -19.130  11.967 -24.362  1.00166.74           C
ATOM   3079  CD  GLN A 387     -18.461  10.743 -24.973  1.00166.74           C
ATOM   3080  OE1 GLN A 387     -18.817  10.307 -26.066  1.00166.74           O
ATOM   3081  NE2 GLN A 387     -17.451  10.181 -24.257  1.00166.74           N
ATOM   3082  C   GLN A 387     -20.926  13.653 -26.252  1.00166.74           C
ATOM   3083  O   GLN A 387     -21.166  14.674 -25.606  1.00166.74           O
ATOM   3084  N   PRO A 388     -21.834  12.898 -26.813  1.00199.38           N
ATOM   3085  CA  PRO A 388     -23.219  12.973 -26.437  1.00199.38           C
ATOM   3086  CD  PRO A 388     -21.684  12.651 -28.235  1.00199.38           C
ATOM   3087  CB  PRO A 388     -23.993  12.352 -27.592  1.00199.38           C
ATOM   3088  CG  PRO A 388     -23.104  12.622 -28.813  1.00199.38           C
ATOM   3089  C   PRO A 388     -23.376  12.218 -25.165  1.00199.38           C
ATOM   3090  O   PRO A 388     -23.197  11.007 -25.213  1.00199.38           O
ATOM   3091  N   PHE A 389     -23.844  12.840 -24.066  1.00194.74           N
ATOM   3092  CA  PHE A 389     -23.772  12.104 -22.832  1.00194.74           C
ATOM   3093  CB  PHE A 389     -22.535  12.635 -22.078  1.00194.74           C
ATOM   3094  CG  PHE A 389     -22.464  12.353 -20.619  1.00194.74           C
ATOM   3095  CD1 PHE A 389     -22.015  11.151 -20.128  1.00194.74           C
ATOM   3096  CD2 PHE A 389     -22.814  13.349 -19.735  1.00194.74           C
ATOM   3097  CE1 PHE A 389     -21.940  10.955 -18.769  1.00194.74           C
ATOM   3098  CE2 PHE A 389     -22.743  13.159 -18.379  1.00194.74           C
ATOM   3099  CZ  PHE A 389     -22.301  11.956 -17.898  1.00194.74           C
ATOM   3100  C   PHE A 389     -24.989  12.306 -22.004  1.00194.74           C
ATOM   3101  O   PHE A 389     -25.059  13.297 -21.302  1.00194.74           O
ATOM   3102  N   ALA A 390     -25.962  11.371 -22.002  1.00113.75           N
ATOM   3103  CA  ALA A 390     -27.199  11.571 -21.287  1.00113.75           C
ATOM   3104  CB  ALA A 390     -28.355  10.672 -21.767  1.00113.75           C
ATOM   3105  C   ALA A 390     -27.051  11.089 -19.901  1.00113.75           C
ATOM   3106  O   ALA A 390     -26.875   9.893 -19.714  1.00113.75           O
ATOM   3107  N   SER A 391     -27.183  11.950 -18.875  1.00144.07           N
ATOM   3108  CA  SER A 391     -27.069  11.271 -17.626  1.00144.07           C
ATOM   3109  CB  SER A 391     -26.687  12.106 -16.395  1.00144.07           C
ATOM   3110  OG  SER A 391     -26.622  11.277 -15.243  1.00144.07           O
ATOM   3111  C   SER A 391     -28.345  10.569 -17.384  1.00144.07           C
ATOM   3112  O   SER A 391     -29.423  11.046 -17.743  1.00144.07           O
ATOM   3113  N   GLU A 392     -28.245   9.369 -16.793  1.00155.87           N
ATOM   3114  CA  GLU A 392     -29.456   8.686 -16.528  1.00155.87           C
ATOM   3115  CB  GLU A 392     -29.319   7.157 -16.508  1.00155.87           C
ATOM   3116  CG  GLU A 392     -30.659   6.455 -16.718  1.00155.87           C
ATOM   3117  CD  GLU A 392     -31.079   6.683 -18.163  1.00155.87           C
ATOM   3118  OE1 GLU A 392     -31.081   7.865 -18.597  1.00155.87           O
ATOM   3119  OE2 GLU A 392     -31.398   5.678 -18.853  1.00155.87           O
ATOM   3120  C   GLU A 392     -29.839   9.162 -15.184  1.00155.87           C
ATOM   3121  O   GLU A 392     -29.417   8.626 -14.162  1.00155.87           O
ATOM   3122  N   ARG A 393     -30.625  10.244 -15.177  1.00185.57           N
ATOM   3123  CA  ARG A 393     -31.105  10.817 -13.969  1.00185.57           C
ATOM   3124  CB  ARG A 393     -30.088  11.721 -13.258  1.00185.57           C
ATOM   3125  CG  ARG A 393     -30.616  12.278 -11.937  1.00185.57           C
ATOM   3126  CD  ARG A 393     -30.803  11.203 -10.864  1.00185.57           C
ATOM   3127  NE  ARG A 393     -31.316  11.873  -9.637  1.00185.57           N
ATOM   3128  CZ  ARG A 393     -31.577  11.134  -8.519  1.00185.57           C
ATOM   3129  NH1 ARG A 393     -31.358   9.786  -8.526  1.00185.57           N
ATOM   3130  NH2 ARG A 393     -32.057  11.742  -7.395  1.00185.57           N
ATOM   3131  C   ARG A 393     -32.222  11.676 -14.414  1.00185.57           C
ATOM   3132  O   ARG A 393     -32.359  11.936 -15.605  1.00185.57           O
ATOM   3133  N   CYS A 394     -33.094  12.104 -13.493  1.00 58.73           N
ATOM   3134  CA  CYS A 394     -34.085  13.024 -13.946  1.00 58.73           C
ATOM   3135  CB  CYS A 394     -35.086  13.423 -12.850  1.00 58.73           C
ATOM   3136  SG  CYS A 394     -36.117  12.028 -12.307  1.00 58.73           S
ATOM   3137  C   CYS A 394     -33.305  14.230 -14.312  1.00 58.73           C
ATOM   3138  O   CYS A 394     -33.635  14.938 -15.262  1.00 58.73           O
ATOM   3139  N   TYR A 395     -32.231  14.492 -13.543  1.00230.56           N
ATOM   3140  CA  TYR A 395     -31.439  15.626 -13.879  1.00230.56           C
ATOM   3141  CB  TYR A 395     -30.863  16.412 -12.680  1.00230.56           C
ATOM   3142  CG  TYR A 395     -29.972  15.556 -11.845  1.00230.56           C
ATOM   3143  CD1 TYR A 395     -28.653  15.358 -12.189  1.00230.56           C
ATOM   3144  CD2 TYR A 395     -30.452  14.969 -10.697  1.00230.56           C
ATOM   3145  CE1 TYR A 395     -27.834  14.574 -11.410  1.00230.56           C
ATOM   3146  CE2 TYR A 395     -29.639  14.185  -9.913  1.00230.56           C
ATOM   3147  CZ  TYR A 395     -28.328  13.984 -10.271  1.00230.56           C
ATOM   3148  OH  TYR A 395     -27.490  13.180  -9.469  1.00230.56           O
ATOM   3149  C   TYR A 395     -30.333  15.156 -14.749  1.00230.56           C
ATOM   3150  O   TYR A 395     -29.656  14.175 -14.449  1.00230.56           O
ATOM   3151  N   GLN A 396     -30.234  15.814 -15.915  1.00354.47           N
ATOM   3152  CA  GLN A 396     -29.179  15.714 -16.868  1.00354.47           C
ATOM   3153  CB  GLN A 396     -28.126  14.628 -16.669  1.00354.47           C
ATOM   3154  CG  GLN A 396     -27.212  14.850 -15.451  1.00354.47           C
ATOM   3155  CD  GLN A 396     -26.483  16.187 -15.547  1.00354.47           C
ATOM   3156  OE1 GLN A 396     -26.920  17.118 -16.221  1.00354.47           O
ATOM   3157  NE2 GLN A 396     -25.325  16.287 -14.841  1.00354.47           N
ATOM   3158  C   GLN A 396     -29.718  15.659 -18.253  1.00354.47           C
ATOM   3159  O   GLN A 396     -29.928  14.606 -18.853  1.00354.47           O
ATOM   3160  N   GLU A 397     -29.845  16.879 -18.797  1.00215.35           N
ATOM   3161  CA  GLU A 397     -30.218  17.319 -20.107  1.00215.35           C
ATOM   3162  CB  GLU A 397     -30.514  18.828 -20.152  1.00215.35           C
ATOM   3163  CG  GLU A 397     -29.436  19.690 -19.491  1.00215.35           C
ATOM   3164  CD  GLU A 397     -29.842  19.971 -18.050  1.00215.35           C
ATOM   3165  OE1 GLU A 397     -30.260  19.016 -17.342  1.00215.35           O
ATOM   3166  OE2 GLU A 397     -29.746  21.158 -17.639  1.00215.35           O
ATOM   3167  C   GLU A 397     -29.044  17.009 -20.971  1.00215.35           C
ATOM   3168  O   GLU A 397     -29.049  17.186 -22.188  1.00215.35           O
ATOM   3169  N   LEU A 398     -28.008  16.502 -20.294  1.00263.31           N
ATOM   3170  CA  LEU A 398     -26.671  16.252 -20.692  1.00263.31           C
ATOM   3171  CB  LEU A 398     -25.807  15.569 -19.618  1.00263.31           C
ATOM   3172  CG  LEU A 398     -25.431  16.472 -18.435  1.00263.31           C
ATOM   3173  CD1 LEU A 398     -24.365  15.800 -17.554  1.00263.31           C
ATOM   3174  CD2 LEU A 398     -25.013  17.869 -18.916  1.00263.31           C
ATOM   3175  C   LEU A 398     -26.494  15.420 -21.917  1.00263.31           C
ATOM   3176  O   LEU A 398     -25.364  15.536 -22.362  1.00263.31           O
ATOM   3177  N   PRO A 399     -27.320  14.599 -22.582  1.00259.31           N
ATOM   3178  CA  PRO A 399     -26.949  13.687 -23.717  1.00259.31           C
ATOM   3179  CD  PRO A 399     -28.551  14.176 -21.932  1.00259.31           C
ATOM   3180  CB  PRO A 399     -28.173  12.772 -23.877  1.00259.31           C
ATOM   3181  CG  PRO A 399     -29.291  13.346 -22.982  1.00259.31           C
ATOM   3182  C   PRO A 399     -26.296  13.722 -25.165  1.00259.31           C
ATOM   3183  O   PRO A 399     -26.042  12.597 -25.585  1.00259.31           O
ATOM   3184  N   VAL A 400     -26.037  14.810 -25.984  1.00307.55           N
ATOM   3185  CA  VAL A 400     -25.673  14.830 -27.437  1.00307.55           C
ATOM   3186  CB  VAL A 400     -26.713  15.492 -28.295  1.00307.55           C
ATOM   3187  CG1 VAL A 400     -26.596  17.014 -28.103  1.00307.55           C
ATOM   3188  CG2 VAL A 400     -26.542  15.022 -29.750  1.00307.55           C
ATOM   3189  C   VAL A 400     -24.349  15.565 -27.756  1.00307.55           C
ATOM   3190  O   VAL A 400     -23.517  15.644 -26.874  1.00307.55           O
ATOM   3191  N   LYS A 401     -24.016  16.047 -29.015  1.00209.16           N
ATOM   3192  CA  LYS A 401     -22.733  16.767 -29.157  1.00209.16           C
ATOM   3193  CB  LYS A 401     -21.532  15.894 -28.732  1.00209.16           C
ATOM   3194  CG  LYS A 401     -20.224  16.601 -28.337  1.00209.16           C
ATOM   3195  CD  LYS A 401     -19.364  17.188 -29.462  1.00209.16           C
ATOM   3196  CE  LYS A 401     -18.046  17.801 -28.982  1.00209.16           C
ATOM   3197  NZ  LYS A 401     -17.102  17.944 -30.114  1.00209.16           N
ATOM   3198  C   LYS A 401     -22.466  17.441 -30.525  1.00209.16           C
ATOM   3199  O   LYS A 401     -23.045  17.057 -31.540  1.00209.16           O
ATOM   3200  N   TYR A 402     -21.579  18.499 -30.584  1.00184.15           N
ATOM   3201  CA  TYR A 402     -21.262  19.254 -31.802  1.00184.15           C
ATOM   3202  CB  TYR A 402     -22.192  20.490 -31.994  1.00184.15           C
ATOM   3203  CG  TYR A 402     -21.808  21.609 -31.052  1.00184.15           C
ATOM   3204  CD1 TYR A 402     -20.880  22.551 -31.435  1.00184.15           C
ATOM   3205  CD2 TYR A 402     -22.364  21.766 -29.803  1.00184.15           C
ATOM   3206  CE1 TYR A 402     -20.457  23.585 -30.654  1.00184.15           C
ATOM   3207  CE2 TYR A 402     -21.960  22.811 -28.993  1.00184.15           C
ATOM   3208  CZ  TYR A 402     -21.003  23.714 -29.414  1.00184.15           C
ATOM   3209  OH  TYR A 402     -20.562  24.787 -28.617  1.00184.15           O
ATOM   3210  C   TYR A 402     -19.846  19.850 -31.787  1.00184.15           C
ATOM   3211  O   TYR A 402     -19.084  19.628 -30.848  1.00184.15           O
ATOM   3212  N   GLY A 403     -19.472  20.619 -32.872  1.00113.24           N
ATOM   3213  CA  GLY A 403     -18.300  21.504 -32.952  1.00113.24           C
ATOM   3214  C   GLY A 403     -17.565  21.373 -34.269  1.00113.24           C
ATOM   3215  O   GLY A 403     -18.091  20.813 -35.226  1.00113.24           O
ATOM   3216  N   ASN A 404     -16.326  21.934 -34.349  1.00 91.88           N
ATOM   3217  CA  ASN A 404     -15.456  21.845 -35.508  1.00 91.88           C
ATOM   3218  CB  ASN A 404     -14.681  23.140 -35.802  1.00 91.88           C
ATOM   3219  CG  ASN A 404     -15.677  24.196 -36.259  1.00 91.88           C
ATOM   3220  OD1 ASN A 404     -16.486  23.959 -37.154  1.00 91.88           O
ATOM   3221  ND2 ASN A 404     -15.622  25.397 -35.623  1.00 91.88           N
ATOM   3222  C   ASN A 404     -14.458  20.811 -35.107  1.00 91.88           C
ATOM   3223  O   ASN A 404     -13.704  21.015 -34.157  1.00 91.88           O
ATOM   3224  N   ASP A 405     -14.386  19.682 -35.838  1.00 96.09           N
ATOM   3225  CA  ASP A 405     -13.670  18.615 -35.211  1.00 96.09           C
ATOM   3226  CB  ASP A 405     -14.645  17.504 -34.789  1.00 96.09           C
ATOM   3227  CG  ASP A 405     -15.496  18.046 -33.651  1.00 96.09           C
ATOM   3228  OD1 ASP A 405     -15.104  19.091 -33.066  1.00 96.09           O
ATOM   3229  OD2 ASP A 405     -16.548  17.422 -33.348  1.00 96.09           O
ATOM   3230  C   ASP A 405     -12.607  17.981 -36.054  1.00 96.09           C
ATOM   3231  O   ASP A 405     -12.839  17.653 -37.214  1.00 96.09           O
ATOM   3232  N   THR A 406     -11.406  17.776 -35.455  1.00 72.14           N
ATOM   3233  CA  THR A 406     -10.312  17.109 -36.115  1.00 72.14           C
ATOM   3234  CB  THR A 406      -9.136  18.015 -36.329  1.00 72.14           C
ATOM   3235  OG1 THR A 406      -9.528  19.148 -37.090  1.00 72.14           O
ATOM   3236  CG2 THR A 406      -8.038  17.234 -37.072  1.00 72.14           C
ATOM   3237  C   THR A 406      -9.848  15.970 -35.239  1.00 72.14           C
ATOM   3238  O   THR A 406      -9.174  16.183 -34.234  1.00 72.14           O
ATOM   3239  N   MET A 407     -10.148  14.714 -35.633  1.00144.86           N
ATOM   3240  CA  MET A 407      -9.853  13.559 -34.825  1.00144.86           C
ATOM   3241  CB  MET A 407     -10.910  12.449 -34.958  1.00144.86           C
ATOM   3242  CG  MET A 407     -10.473  11.111 -34.355  1.00144.86           C
ATOM   3243  SD  MET A 407     -10.284  11.114 -32.550  1.00144.86           S
ATOM   3244  CE  MET A 407     -12.067  11.252 -32.261  1.00144.86           C
ATOM   3245  C   MET A 407      -8.540  12.951 -35.195  1.00144.86           C
ATOM   3246  O   MET A 407      -8.086  13.034 -36.334  1.00144.86           O
ATOM   3247  N   PHE A 408      -7.918  12.295 -34.193  1.00 73.13           N
ATOM   3248  CA  PHE A 408      -6.661  11.616 -34.293  1.00 73.13           C
ATOM   3249  CB  PHE A 408      -5.543  12.264 -33.459  1.00 73.13           C
ATOM   3250  CG  PHE A 408      -5.245  13.590 -34.070  1.00 73.13           C
ATOM   3251  CD1 PHE A 408      -5.988  14.699 -33.734  1.00 73.13           C
ATOM   3252  CD2 PHE A 408      -4.223  13.724 -34.982  1.00 73.13           C
ATOM   3253  CE1 PHE A 408      -5.714  15.923 -34.299  1.00 73.13           C
ATOM   3254  CE2 PHE A 408      -3.946  14.946 -35.549  1.00 73.13           C
ATOM   3255  CZ  PHE A 408      -4.692  16.048 -35.208  1.00 73.13           C
ATOM   3256  C   PHE A 408      -6.901  10.247 -33.737  1.00 73.13           C
ATOM   3257  O   PHE A 408      -7.928   9.627 -34.015  1.00 73.13           O
ATOM   3258  N   LEU A 409      -5.920   9.711 -32.986  1.00 80.81           N
ATOM   3259  CA  LEU A 409      -6.063   8.399 -32.426  1.00 80.81           C
ATOM   3260  CB  LEU A 409      -4.734   7.631 -32.318  1.00 80.81           C
ATOM   3261  CG  LEU A 409      -4.096   7.322 -33.685  1.00 80.81           C
ATOM   3262  CD1 LEU A 409      -3.706   8.611 -34.426  1.00 80.81           C
ATOM   3263  CD2 LEU A 409      -2.925   6.336 -33.546  1.00 80.81           C
ATOM   3264  C   LEU A 409      -6.665   8.452 -31.055  1.00 80.81           C
ATOM   3265  O   LEU A 409      -6.592   9.453 -30.344  1.00 80.81           O
ATOM   3266  N   THR A 410      -7.349   7.342 -30.720  1.00169.93           N
ATOM   3267  CA  THR A 410      -7.959   6.950 -29.479  1.00169.93           C
ATOM   3268  CB  THR A 410      -8.991   5.875 -29.655  1.00169.93           C
ATOM   3269  OG1 THR A 410      -9.699   5.673 -28.441  1.00169.93           O
ATOM   3270  CG2 THR A 410      -8.284   4.578 -30.082  1.00169.93           C
ATOM   3271  C   THR A 410      -6.951   6.439 -28.465  1.00169.93           C
ATOM   3272  O   THR A 410      -7.325   6.356 -27.297  1.00169.93           O
ATOM   3273  N   PRO A 411      -5.725   6.039 -28.752  1.00136.50           N
ATOM   3274  CA  PRO A 411      -4.943   5.469 -27.687  1.00136.50           C
ATOM   3275  CD  PRO A 411      -5.365   5.405 -30.018  1.00136.50           C
ATOM   3276  CB  PRO A 411      -3.674   4.932 -28.340  1.00136.50           C
ATOM   3277  CG  PRO A 411      -4.170   4.483 -29.723  1.00136.50           C
ATOM   3278  C   PRO A 411      -4.717   6.264 -26.443  1.00136.50           C
ATOM   3279  O   PRO A 411      -4.499   5.644 -25.403  1.00136.50           O
ATOM   3280  N   VAL A 412      -4.734   7.604 -26.488  1.00 54.54           N
ATOM   3281  CA  VAL A 412      -4.560   8.317 -25.256  1.00 54.54           C
ATOM   3282  CB  VAL A 412      -4.663   9.803 -25.442  1.00 54.54           C
ATOM   3283  CG1 VAL A 412      -4.732  10.458 -24.055  1.00 54.54           C
ATOM   3284  CG2 VAL A 412      -3.486  10.285 -26.307  1.00 54.54           C
ATOM   3285  C   VAL A 412      -5.687   7.935 -24.345  1.00 54.54           C
ATOM   3286  O   VAL A 412      -5.480   7.623 -23.174  1.00 54.54           O
ATOM   3287  N   THR A 413      -6.913   7.934 -24.898  1.00147.11           N
ATOM   3288  CA  THR A 413      -8.140   7.704 -24.188  1.00147.11           C
ATOM   3289  CB  THR A 413      -9.358   8.021 -25.005  1.00147.11           C
ATOM   3290  OG1 THR A 413      -9.473   7.131 -26.104  1.00147.11           O
ATOM   3291  CG2 THR A 413      -9.225   9.468 -25.510  1.00147.11           C
ATOM   3292  C   THR A 413      -8.261   6.296 -23.713  1.00147.11           C
ATOM   3293  O   THR A 413      -8.895   6.041 -22.691  1.00147.11           O
ATOM   3294  N   ARG A 414      -7.659   5.350 -24.450  1.00204.56           N
ATOM   3295  CA  ARG A 414      -7.800   3.944 -24.204  1.00204.56           C
ATOM   3296  CB  ARG A 414      -7.090   3.096 -25.273  1.00204.56           C
ATOM   3297  CG  ARG A 414      -7.630   3.325 -26.686  1.00204.56           C
ATOM   3298  CD  ARG A 414      -8.346   2.114 -27.285  1.00204.56           C
ATOM   3299  NE  ARG A 414      -7.311   1.069 -27.524  1.00204.56           N
ATOM   3300  CZ  ARG A 414      -6.563   1.103 -28.665  1.00204.56           C
ATOM   3301  NH1 ARG A 414      -6.757   2.100 -29.578  1.00204.56           N
ATOM   3302  NH2 ARG A 414      -5.617   0.146 -28.892  1.00204.56           N
ATOM   3303  C   ARG A 414      -7.204   3.575 -22.888  1.00204.56           C
ATOM   3304  O   ARG A 414      -7.244   4.307 -21.902  1.00204.56           O
ATOM   3305  N   THR A 415      -6.612   2.379 -22.864  1.00 53.85           N
ATOM   3306  CA  THR A 415      -6.061   1.818 -21.677  1.00 53.85           C
ATOM   3307  CB  THR A 415      -5.349   0.529 -21.970  1.00 53.85           C
ATOM   3308  OG1 THR A 415      -6.255  -0.397 -22.548  1.00 53.85           O
ATOM   3309  CG2 THR A 415      -4.760  -0.051 -20.677  1.00 53.85           C
ATOM   3310  C   THR A 415      -5.074   2.805 -21.162  1.00 53.85           C
ATOM   3311  O   THR A 415      -4.797   2.835 -19.967  1.00 53.85           O
ATOM   3312  N   LEU A 416      -4.488   3.629 -22.050  1.00 90.29           N
ATOM   3313  CA  LEU A 416      -3.516   4.551 -21.545  1.00 90.29           C
ATOM   3314  CB  LEU A 416      -3.006   5.513 -22.627  1.00 90.29           C
ATOM   3315  CG  LEU A 416      -2.411   4.786 -23.838  1.00 90.29           C
ATOM   3316  CD1 LEU A 416      -1.696   5.754 -24.793  1.00 90.29           C
ATOM   3317  CD2 LEU A 416      -1.535   3.622 -23.376  1.00 90.29           C
ATOM   3318  C   LEU A 416      -4.156   5.426 -20.508  1.00 90.29           C
ATOM   3319  O   LEU A 416      -3.767   5.400 -19.341  1.00 90.29           O
ATOM   3320  N   GLN A 417      -5.186   6.203 -20.892  1.00 95.87           N
ATOM   3321  CA  GLN A 417      -5.803   7.064 -19.927  1.00 95.87           C
ATOM   3322  CB  GLN A 417      -6.713   8.120 -20.572  1.00 95.87           C
ATOM   3323  CG  GLN A 417      -7.378   9.054 -19.559  1.00 95.87           C
ATOM   3324  CD  GLN A 417      -8.240  10.040 -20.333  1.00 95.87           C
ATOM   3325  OE1 GLN A 417      -9.280  10.484 -19.851  1.00 95.87           O
ATOM   3326  NE2 GLN A 417      -7.794  10.399 -21.566  1.00 95.87           N
ATOM   3327  C   GLN A 417      -6.640   6.273 -18.975  1.00 95.87           C
ATOM   3328  O   GLN A 417      -6.533   6.421 -17.758  1.00 95.87           O
ATOM   3329  N   MET A 418      -7.487   5.385 -19.525  1.00117.95           N
ATOM   3330  CA  MET A 418      -8.438   4.673 -18.726  1.00117.95           C
ATOM   3331  CB  MET A 418      -9.406   3.824 -19.572  1.00117.95           C
ATOM   3332  CG  MET A 418     -10.595   3.254 -18.791  1.00117.95           C
ATOM   3333  SD  MET A 418     -10.199   1.908 -17.633  1.00117.95           S
ATOM   3334  CE  MET A 418     -11.908   1.685 -17.061  1.00117.95           C
ATOM   3335  C   MET A 418      -7.753   3.758 -17.768  1.00117.95           C
ATOM   3336  O   MET A 418      -8.090   3.731 -16.586  1.00117.95           O
ATOM   3337  N   ARG A 419      -6.756   2.989 -18.241  1.00127.99           N
ATOM   3338  CA  ARG A 419      -6.213   2.007 -17.353  1.00127.99           C
ATOM   3339  CB  ARG A 419      -5.217   1.017 -17.976  1.00127.99           C
ATOM   3340  CG  ARG A 419      -4.791  -0.093 -17.010  1.00127.99           C
ATOM   3341  CD  ARG A 419      -3.798  -1.096 -17.602  1.00127.99           C
ATOM   3342  NE  ARG A 419      -2.422  -0.628 -17.270  1.00127.99           N
ATOM   3343  CZ  ARG A 419      -1.729   0.157 -18.146  1.00127.99           C
ATOM   3344  NH1 ARG A 419      -2.299   0.534 -19.327  1.00127.99           N
ATOM   3345  NH2 ARG A 419      -0.462   0.563 -17.841  1.00127.99           N
ATOM   3346  C   ARG A 419      -5.512   2.634 -16.192  1.00127.99           C
ATOM   3347  O   ARG A 419      -5.734   2.233 -15.051  1.00127.99           O
ATOM   3348  N   GLY A 420      -4.658   3.646 -16.436  1.00 47.97           N
ATOM   3349  CA  GLY A 420      -3.925   4.203 -15.335  1.00 47.97           C
ATOM   3350  C   GLY A 420      -4.900   4.781 -14.375  1.00 47.97           C
ATOM   3351  O   GLY A 420      -4.780   4.597 -13.167  1.00 47.97           O
ATOM   3352  N   THR A 421      -5.919   5.483 -14.888  1.00 41.92           N
ATOM   3353  CA  THR A 421      -6.856   6.091 -13.998  1.00 41.92           C
ATOM   3354  CB  THR A 421      -7.930   6.844 -14.727  1.00 41.92           C
ATOM   3355  OG1 THR A 421      -7.345   7.862 -15.525  1.00 41.92           O
ATOM   3356  CG2 THR A 421      -8.893   7.464 -13.702  1.00 41.92           C
ATOM   3357  C   THR A 421      -7.502   5.003 -13.211  1.00 41.92           C
ATOM   3358  O   THR A 421      -7.673   5.121 -12.000  1.00 41.92           O
ATOM   3359  N   GLU A 422      -7.867   3.893 -13.876  1.00 52.85           N
ATOM   3360  CA  GLU A 422      -8.529   2.863 -13.139  1.00 52.85           C
ATOM   3361  CB  GLU A 422      -8.989   1.687 -14.015  1.00 52.85           C
ATOM   3362  CG  GLU A 422      -9.877   0.700 -13.256  1.00 52.85           C
ATOM   3363  CD  GLU A 422     -10.440  -0.301 -14.253  1.00 52.85           C
ATOM   3364  OE1 GLU A 422     -10.088  -0.203 -15.459  1.00 52.85           O
ATOM   3365  OE2 GLU A 422     -11.235  -1.176 -13.819  1.00 52.85           O
ATOM   3366  C   GLU A 422      -7.603   2.334 -12.094  1.00 52.85           C
ATOM   3367  O   GLU A 422      -7.973   2.246 -10.927  1.00 52.85           O
ATOM   3368  N   ILE A 423      -6.351   2.018 -12.466  1.00 47.26           N
ATOM   3369  CA  ILE A 423      -5.458   1.419 -11.515  1.00 47.26           C
ATOM   3370  CB  ILE A 423      -4.132   1.070 -12.128  1.00 47.26           C
ATOM   3371  CG1 ILE A 423      -4.321   0.037 -13.251  1.00 47.26           C
ATOM   3372  CG2 ILE A 423      -3.189   0.601 -11.009  1.00 47.26           C
ATOM   3373  CD1 ILE A 423      -3.077  -0.156 -14.117  1.00 47.26           C
ATOM   3374  C   ILE A 423      -5.198   2.380 -10.396  1.00 47.26           C
ATOM   3375  O   ILE A 423      -5.313   2.027  -9.224  1.00 47.26           O
ATOM   3376  N   GLU A 424      -4.876   3.640 -10.737  1.00 96.83           N
ATOM   3377  CA  GLU A 424      -4.524   4.634  -9.762  1.00 96.83           C
ATOM   3378  CB  GLU A 424      -4.298   6.019 -10.391  1.00 96.83           C
ATOM   3379  CG  GLU A 424      -3.227   6.087 -11.474  1.00 96.83           C
ATOM   3380  CD  GLU A 424      -3.166   7.525 -11.967  1.00 96.83           C
ATOM   3381  OE1 GLU A 424      -3.850   8.389 -11.356  1.00 96.83           O
ATOM   3382  OE2 GLU A 424      -2.437   7.779 -12.963  1.00 96.83           O
ATOM   3383  C   GLU A 424      -5.700   4.861  -8.880  1.00 96.83           C
ATOM   3384  O   GLU A 424      -5.590   4.904  -7.655  1.00 96.83           O
ATOM   3385  N   CYS A 425      -6.876   4.978  -9.512  1.00 50.19           N
ATOM   3386  CA  CYS A 425      -8.062   5.370  -8.824  1.00 50.19           C
ATOM   3387  CB  CYS A 425      -9.223   5.743  -9.762  1.00 50.19           C
ATOM   3388  SG  CYS A 425      -8.927   7.310 -10.634  1.00 50.19           S
ATOM   3389  C   CYS A 425      -8.534   4.281  -7.933  1.00 50.19           C
ATOM   3390  O   CYS A 425      -7.883   3.927  -6.951  1.00 50.19           O
ATOM   3391  N   THR A 426      -9.700   3.715  -8.277  1.00170.29           N
ATOM   3392  CA  THR A 426     -10.356   2.820  -7.380  1.00170.29           C
ATOM   3393  CB  THR A 426     -11.758   2.449  -7.806  1.00170.29           C
ATOM   3394  OG1 THR A 426     -11.795   1.913  -9.119  1.00170.29           O
ATOM   3395  CG2 THR A 426     -12.625   3.717  -7.738  1.00170.29           C
ATOM   3396  C   THR A 426      -9.540   1.615  -7.022  1.00170.29           C
ATOM   3397  O   THR A 426      -9.566   1.256  -5.848  1.00170.29           O
ATOM   3398  N   PRO A 427      -8.836   0.905  -7.850  1.00164.18           N
ATOM   3399  CA  PRO A 427      -8.124  -0.170  -7.230  1.00164.18           C
ATOM   3400  CD  PRO A 427      -9.317   0.517  -9.165  1.00164.18           C
ATOM   3401  CB  PRO A 427      -7.664  -1.079  -8.363  1.00164.18           C
ATOM   3402  CG  PRO A 427      -8.776  -0.903  -9.412  1.00164.18           C
ATOM   3403  C   PRO A 427      -7.068   0.186  -6.226  1.00164.18           C
ATOM   3404  O   PRO A 427      -7.212  -0.162  -5.056  1.00164.18           O
ATOM   3405  N   LEU A 428      -6.016   0.907  -6.644  1.00114.60           N
ATOM   3406  CA  LEU A 428      -4.929   1.205  -5.756  1.00114.60           C
ATOM   3407  CB  LEU A 428      -3.680   1.692  -6.508  1.00114.60           C
ATOM   3408  CG  LEU A 428      -2.982   0.555  -7.284  1.00114.60           C
ATOM   3409  CD1 LEU A 428      -3.944  -0.143  -8.256  1.00114.60           C
ATOM   3410  CD2 LEU A 428      -1.709   1.055  -7.985  1.00114.60           C
ATOM   3411  C   LEU A 428      -5.314   2.216  -4.724  1.00114.60           C
ATOM   3412  O   LEU A 428      -4.964   2.070  -3.554  1.00114.60           O
ATOM   3413  N   LEU A 429      -6.049   3.269  -5.129  1.00167.35           N
ATOM   3414  CA  LEU A 429      -6.336   4.332  -4.211  1.00167.35           C
ATOM   3415  CB  LEU A 429      -6.999   5.548  -4.919  1.00167.35           C
ATOM   3416  CG  LEU A 429      -7.368   6.781  -4.057  1.00167.35           C
ATOM   3417  CD1 LEU A 429      -8.443   6.466  -3.003  1.00167.35           C
ATOM   3418  CD2 LEU A 429      -6.128   7.479  -3.482  1.00167.35           C
ATOM   3419  C   LEU A 429      -7.159   3.822  -3.070  1.00167.35           C
ATOM   3420  O   LEU A 429      -6.777   4.027  -1.918  1.00167.35           O
ATOM   3421  N   PRO A 430      -8.260   3.153  -3.298  1.00163.82           N
ATOM   3422  CA  PRO A 430      -8.973   2.658  -2.157  1.00163.82           C
ATOM   3423  CD  PRO A 430      -9.191   3.587  -4.331  1.00163.82           C
ATOM   3424  CB  PRO A 430     -10.378   2.315  -2.643  1.00163.82           C
ATOM   3425  CG  PRO A 430     -10.602   3.314  -3.788  1.00163.82           C
ATOM   3426  C   PRO A 430      -8.295   1.545  -1.424  1.00163.82           C
ATOM   3427  O   PRO A 430      -8.533   1.407  -0.226  1.00163.82           O
ATOM   3428  N   ALA A 431      -7.473   0.730  -2.109  1.00 55.97           N
ATOM   3429  CA  ALA A 431      -6.857  -0.397  -1.468  1.00 55.97           C
ATOM   3430  CB  ALA A 431      -6.022  -1.224  -2.460  1.00 55.97           C
ATOM   3431  C   ALA A 431      -5.923   0.065  -0.396  1.00 55.97           C
ATOM   3432  O   ALA A 431      -5.960  -0.433   0.729  1.00 55.97           O
ATOM   3433  N   LYS A 432      -5.062   1.043  -0.730  1.00133.91           N
ATOM   3434  CA  LYS A 432      -4.080   1.552   0.184  1.00133.91           C
ATOM   3435  CB  LYS A 432      -3.091   2.516  -0.491  1.00133.91           C
ATOM   3436  CG  LYS A 432      -2.315   1.845  -1.625  1.00133.91           C
ATOM   3437  CD  LYS A 432      -1.531   0.610  -1.176  1.00133.91           C
ATOM   3438  CE  LYS A 432      -1.001  -0.238  -2.334  1.00133.91           C
ATOM   3439  NZ  LYS A 432      -2.129  -0.868  -3.056  1.00133.91           N
ATOM   3440  C   LYS A 432      -4.788   2.286   1.262  1.00133.91           C
ATOM   3441  O   LYS A 432      -4.369   2.289   2.418  1.00133.91           O
ATOM   3442  N   PHE A 433      -5.892   2.945   0.883  1.00110.11           N
ATOM   3443  CA  PHE A 433      -6.674   3.680   1.818  1.00110.11           C
ATOM   3444  CB  PHE A 433      -7.893   4.315   1.140  1.00110.11           C
ATOM   3445  CG  PHE A 433      -8.813   4.788   2.202  1.00110.11           C
ATOM   3446  CD1 PHE A 433      -8.465   5.840   3.015  1.00110.11           C
ATOM   3447  CD2 PHE A 433     -10.035   4.179   2.365  1.00110.11           C
ATOM   3448  CE1 PHE A 433      -9.336   6.270   3.985  1.00110.11           C
ATOM   3449  CE2 PHE A 433     -10.908   4.604   3.334  1.00110.11           C
ATOM   3450  CZ  PHE A 433     -10.555   5.653   4.144  1.00110.11           C
ATOM   3451  C   PHE A 433      -7.147   2.721   2.858  1.00110.11           C
ATOM   3452  O   PHE A 433      -7.057   2.990   4.054  1.00110.11           O
ATOM   3453  N   GLN A 434      -7.629   1.548   2.416  1.00 83.67           N
ATOM   3454  CA  GLN A 434      -8.152   0.563   3.314  1.00 83.67           C
ATOM   3455  CB  GLN A 434      -8.688  -0.683   2.588  1.00 83.67           C
ATOM   3456  CG  GLN A 434      -9.950  -0.415   1.767  1.00 83.67           C
ATOM   3457  CD  GLN A 434     -11.096  -0.186   2.742  1.00 83.67           C
ATOM   3458  OE1 GLN A 434     -10.911  -0.228   3.958  1.00 83.67           O
ATOM   3459  NE2 GLN A 434     -12.318   0.062   2.198  1.00 83.67           N
ATOM   3460  C   GLN A 434      -7.065   0.112   4.237  1.00 83.67           C
ATOM   3461  O   GLN A 434      -7.324  -0.113   5.418  1.00 83.67           O
ATOM   3462  N   PHE A 435      -5.821  -0.058   3.739  1.00134.75           N
ATOM   3463  CA  PHE A 435      -4.818  -0.527   4.649  1.00134.75           C
ATOM   3464  CB  PHE A 435      -3.478  -1.027   4.048  1.00134.75           C
ATOM   3465  CG  PHE A 435      -2.589   0.061   3.542  1.00134.75           C
ATOM   3466  CD1 PHE A 435      -1.884   0.875   4.403  1.00134.75           C
ATOM   3467  CD2 PHE A 435      -2.404   0.229   2.194  1.00134.75           C
ATOM   3468  CE1 PHE A 435      -1.057   1.865   3.928  1.00134.75           C
ATOM   3469  CE2 PHE A 435      -1.578   1.216   1.710  1.00134.75           C
ATOM   3470  CZ  PHE A 435      -0.905   2.043   2.576  1.00134.75           C
ATOM   3471  C   PHE A 435      -4.518   0.541   5.655  1.00134.75           C
ATOM   3472  O   PHE A 435      -4.324   0.254   6.834  1.00134.75           O
ATOM   3473  N   GLY A 436      -4.469   1.814   5.215  1.00 40.19           N
ATOM   3474  CA  GLY A 436      -4.097   2.883   6.097  1.00 40.19           C
ATOM   3475  C   GLY A 436      -5.062   2.979   7.237  1.00 40.19           C
ATOM   3476  O   GLY A 436      -4.645   3.166   8.377  1.00 40.19           O
ATOM   3477  N   GLY A 437      -6.377   2.873   6.966  1.00 31.19           N
ATOM   3478  CA  GLY A 437      -7.357   3.005   8.010  1.00 31.19           C
ATOM   3479  C   GLY A 437      -7.225   1.890   9.001  1.00 31.19           C
ATOM   3480  O   GLY A 437      -7.298   2.113  10.208  1.00 31.19           O
ATOM   3481  N   ARG A 438      -7.040   0.652   8.508  1.00172.23           N
ATOM   3482  CA  ARG A 438      -6.944  -0.508   9.349  1.00172.23           C
ATOM   3483  CB  ARG A 438      -6.955  -1.822   8.539  1.00172.23           C
ATOM   3484  CG  ARG A 438      -5.875  -1.915   7.460  1.00172.23           C
ATOM   3485  CD  ARG A 438      -4.497  -2.309   7.984  1.00172.23           C
ATOM   3486  NE  ARG A 438      -4.335  -3.764   7.712  1.00172.23           N
ATOM   3487  CZ  ARG A 438      -3.483  -4.194   6.736  1.00172.23           C
ATOM   3488  NH1 ARG A 438      -2.743  -3.292   6.028  1.00172.23           N
ATOM   3489  NH2 ARG A 438      -3.361  -5.530   6.479  1.00172.23           N
ATOM   3490  C   ARG A 438      -5.711  -0.412  10.184  1.00172.23           C
ATOM   3491  O   ARG A 438      -5.707  -0.823  11.343  1.00172.23           O
ATOM   3492  N   TRP A 439      -4.627   0.141   9.612  1.00 54.73           N
ATOM   3493  CA  TRP A 439      -3.395   0.266  10.332  1.00 54.73           C
ATOM   3494  CB  TRP A 439      -2.273   0.867   9.471  1.00 54.73           C
ATOM   3495  CG  TRP A 439      -0.911   0.812  10.116  1.00 54.73           C
ATOM   3496  CD2 TRP A 439      -0.054  -0.336  10.038  1.00 54.73           C
ATOM   3497  CD1 TRP A 439      -0.244   1.746  10.853  1.00 54.73           C
ATOM   3498  NE1 TRP A 439       0.981   1.251  11.236  1.00 54.73           N
ATOM   3499  CE2 TRP A 439       1.109  -0.031  10.742  1.00 54.73           C
ATOM   3500  CE3 TRP A 439      -0.224  -1.547   9.428  1.00 54.73           C
ATOM   3501  CZ2 TRP A 439       2.126  -0.936  10.847  1.00 54.73           C
ATOM   3502  CZ3 TRP A 439       0.803  -2.458   9.536  1.00 54.73           C
ATOM   3503  CH2 TRP A 439       1.955  -2.158  10.232  1.00 54.73           C
ATOM   3504  C   TRP A 439      -3.632   1.174  11.501  1.00 54.73           C
ATOM   3505  O   TRP A 439      -3.176   0.893  12.607  1.00 54.73           O
ATOM   3506  N   TYR A 440      -4.343   2.300  11.284  1.00138.21           N
ATOM   3507  CA  TYR A 440      -4.623   3.207  12.365  1.00138.21           C
ATOM   3508  CB  TYR A 440      -5.297   4.523  11.931  1.00138.21           C
ATOM   3509  CG  TYR A 440      -4.260   5.395  11.307  1.00138.21           C
ATOM   3510  CD1 TYR A 440      -3.926   5.269   9.980  1.00138.21           C
ATOM   3511  CD2 TYR A 440      -3.619   6.350  12.063  1.00138.21           C
ATOM   3512  CE1 TYR A 440      -2.969   6.078   9.414  1.00138.21           C
ATOM   3513  CE2 TYR A 440      -2.661   7.164  11.505  1.00138.21           C
ATOM   3514  CZ  TYR A 440      -2.335   7.028  10.178  1.00138.21           C
ATOM   3515  OH  TYR A 440      -1.353   7.861   9.601  1.00138.21           O
ATOM   3516  C   TYR A 440      -5.517   2.548  13.368  1.00138.21           C
ATOM   3517  O   TYR A 440      -5.281   2.638  14.572  1.00138.21           O
ATOM   3518  N   THR A 441      -6.563   1.848  12.892  1.00 29.83           N
ATOM   3519  CA  THR A 441      -7.530   1.244  13.764  1.00 29.83           C
ATOM   3520  CB  THR A 441      -8.630   0.559  13.008  1.00 29.83           C
ATOM   3521  OG1 THR A 441      -9.300   1.487  12.166  1.00 29.83           O
ATOM   3522  CG2 THR A 441      -9.615  -0.051  14.018  1.00 29.83           C
ATOM   3523  C   THR A 441      -6.871   0.213  14.623  1.00 29.83           C
ATOM   3524  O   THR A 441      -7.137   0.135  15.821  1.00 29.83           O
ATOM   3525  N   PHE A 442      -5.983  -0.602  14.027  1.00 45.34           N
ATOM   3526  CA  PHE A 442      -5.328  -1.668  14.727  1.00 45.34           C
ATOM   3527  CB  PHE A 442      -4.372  -2.442  13.800  1.00 45.34           C
ATOM   3528  CG  PHE A 442      -3.714  -3.542  14.559  1.00 45.34           C
ATOM   3529  CD1 PHE A 442      -4.339  -4.757  14.716  1.00 45.34           C
ATOM   3530  CD2 PHE A 442      -2.463  -3.362  15.103  1.00 45.34           C
ATOM   3531  CE1 PHE A 442      -3.729  -5.775  15.411  1.00 45.34           C
ATOM   3532  CE2 PHE A 442      -1.850  -4.376  15.798  1.00 45.34           C
ATOM   3533  CZ  PHE A 442      -2.481  -5.585  15.953  1.00 45.34           C
ATOM   3534  C   PHE A 442      -4.515  -1.087  15.838  1.00 45.34           C
ATOM   3535  O   PHE A 442      -4.589  -1.548  16.972  1.00 45.34           O
ATOM   3536  N   ASP A 443      -3.734  -0.032  15.551  1.00 35.92           N
ATOM   3537  CA  ASP A 443      -2.874   0.538  16.548  1.00 35.92           C
ATOM   3538  CB  ASP A 443      -2.030   1.705  16.009  1.00 35.92           C
ATOM   3539  CG  ASP A 443      -1.005   1.144  15.034  1.00 35.92           C
ATOM   3540  OD1 ASP A 443      -0.878  -0.108  14.964  1.00 35.92           O
ATOM   3541  OD2 ASP A 443      -0.338   1.959  14.343  1.00 35.92           O
ATOM   3542  C   ASP A 443      -3.708   1.074  17.667  1.00 35.92           C
ATOM   3543  O   ASP A 443      -3.343   0.945  18.834  1.00 35.92           O
ATOM   3544  N   GLY A 444      -4.859   1.690  17.340  1.00 32.02           N
ATOM   3545  CA  GLY A 444      -5.683   2.277  18.355  1.00 32.02           C
ATOM   3546  C   GLY A 444      -6.143   1.212  19.308  1.00 32.02           C
ATOM   3547  O   GLY A 444      -6.135   1.429  20.518  1.00 32.02           O
ATOM   3548  N   LYS A 445      -6.583   0.045  18.790  1.00114.45           N
ATOM   3549  CA  LYS A 445      -7.046  -1.033  19.629  1.00114.45           C
ATOM   3550  CB  LYS A 445      -7.668  -2.204  18.846  1.00114.45           C
ATOM   3551  CG  LYS A 445      -9.156  -2.034  18.527  1.00114.45           C
ATOM   3552  CD  LYS A 445      -9.491  -0.914  17.542  1.00114.45           C
ATOM   3553  CE  LYS A 445     -10.992  -0.798  17.268  1.00114.45           C
ATOM   3554  NZ  LYS A 445     -11.264   0.351  16.378  1.00114.45           N
ATOM   3555  C   LYS A 445      -5.919  -1.601  20.441  1.00114.45           C
ATOM   3556  O   LYS A 445      -6.045  -1.802  21.647  1.00114.45           O
ATOM   3557  N   ILE A 446      -4.757  -1.813  19.803  1.00127.11           N
ATOM   3558  CA  ILE A 446      -3.598  -2.392  20.422  1.00127.11           C
ATOM   3559  CB  ILE A 446      -2.442  -2.577  19.475  1.00127.11           C
ATOM   3560  CG1 ILE A 446      -2.637  -3.892  18.696  1.00127.11           C
ATOM   3561  CG2 ILE A 446      -1.124  -2.535  20.267  1.00127.11           C
ATOM   3562  CD1 ILE A 446      -3.965  -4.016  17.956  1.00127.11           C
ATOM   3563  C   ILE A 446      -3.218  -1.564  21.600  1.00127.11           C
ATOM   3564  O   ILE A 446      -2.581  -2.050  22.534  1.00127.11           O
ATOM   3565  N   ARG A 447      -3.611  -0.284  21.581  1.00170.50           N
ATOM   3566  CA  ARG A 447      -3.298   0.629  22.633  1.00170.50           C
ATOM   3567  CB  ARG A 447      -4.082   1.943  22.494  1.00170.50           C
ATOM   3568  CG  ARG A 447      -3.762   2.981  23.568  1.00170.50           C
ATOM   3569  CD  ARG A 447      -2.433   3.687  23.321  1.00170.50           C
ATOM   3570  NE  ARG A 447      -2.576   4.429  22.039  1.00170.50           N
ATOM   3571  CZ  ARG A 447      -1.539   5.186  21.580  1.00170.50           C
ATOM   3572  NH1 ARG A 447      -0.383   5.254  22.301  1.00170.50           N
ATOM   3573  NH2 ARG A 447      -1.664   5.884  20.414  1.00170.50           N
ATOM   3574  C   ARG A 447      -3.729   0.013  23.918  1.00170.50           C
ATOM   3575  O   ARG A 447      -2.981   0.096  24.874  1.00170.50           O
ATOM   3576  N   GLU A 448      -4.875  -0.689  23.986  1.00 95.42           N
ATOM   3577  CA  GLU A 448      -5.375  -1.190  25.242  1.00 95.42           C
ATOM   3578  CB  GLU A 448      -6.634  -2.059  25.080  1.00 95.42           C
ATOM   3579  CG  GLU A 448      -7.865  -1.266  24.639  1.00 95.42           C
ATOM   3580  CD  GLU A 448      -8.276  -0.366  25.796  1.00 95.42           C
ATOM   3581  OE1 GLU A 448      -7.585  -0.404  26.849  1.00 95.42           O
ATOM   3582  OE2 GLU A 448      -9.286   0.372  25.643  1.00 95.42           O
ATOM   3583  C   GLU A 448      -4.335  -2.027  25.929  1.00 95.42           C
ATOM   3584  O   GLU A 448      -4.252  -2.015  27.154  1.00 95.42           O
ATOM   3585  N   THR A 449      -3.521  -2.783  25.170  1.00122.61           N
ATOM   3586  CA  THR A 449      -2.491  -3.601  25.748  1.00122.61           C
ATOM   3587  CB  THR A 449      -1.789  -4.477  24.750  1.00122.61           C
ATOM   3588  OG1 THR A 449      -1.062  -3.688  23.820  1.00122.61           O
ATOM   3589  CG2 THR A 449      -2.841  -5.326  24.017  1.00122.61           C
ATOM   3590  C   THR A 449      -1.436  -2.735  26.391  1.00122.61           C
ATOM   3591  O   THR A 449      -0.802  -3.154  27.357  1.00122.61           O
ATOM   3592  N   ILE A 450      -1.178  -1.534  25.829  1.00 76.48           N
ATOM   3593  CA  ILE A 450      -0.157  -0.617  26.284  1.00 76.48           C
ATOM   3594  CB  ILE A 450       0.014   0.551  25.356  1.00 76.48           C
ATOM   3595  CG1 ILE A 450       0.311   0.076  23.928  1.00 76.48           C
ATOM   3596  CG2 ILE A 450       1.106   1.462  25.941  1.00 76.48           C
ATOM   3597  CD1 ILE A 450       0.149   1.181  22.885  1.00 76.48           C
ATOM   3598  C   ILE A 450      -0.436  -0.050  27.670  1.00 76.48           C
ATOM   3599  O   ILE A 450       0.475  -0.095  28.495  1.00 76.48           O
ATOM   3600  N   PRO A 451      -1.610   0.463  28.017  1.00165.56           N
ATOM   3601  CA  PRO A 451      -1.787   0.932  29.363  1.00165.56           C
ATOM   3602  CD  PRO A 451      -2.238   1.447  27.150  1.00165.56           C
ATOM   3603  CB  PRO A 451      -3.103   1.697  29.391  1.00165.56           C
ATOM   3604  CG  PRO A 451      -3.088   2.383  28.024  1.00165.56           C
ATOM   3605  C   PRO A 451      -1.606  -0.054  30.459  1.00165.56           C
ATOM   3606  O   PRO A 451      -1.574   0.372  31.611  1.00165.56           O
ATOM   3607  N   PRO A 452      -1.471  -1.313  30.184  1.00178.21           N
ATOM   3608  CA  PRO A 452      -1.095  -2.212  31.237  1.00178.21           C
ATOM   3609  CD  PRO A 452      -2.431  -1.948  29.300  1.00178.21           C
ATOM   3610  CB  PRO A 452      -1.329  -3.614  30.686  1.00178.21           C
ATOM   3611  CG  PRO A 452      -2.542  -3.411  29.763  1.00178.21           C
ATOM   3612  C   PRO A 452       0.311  -1.926  31.723  1.00178.21           C
ATOM   3613  O   PRO A 452       0.811  -2.715  32.522  1.00178.21           O
ATOM   3614  N   GLN A 453       0.945  -0.834  31.216  1.00202.84           N
ATOM   3615  CA  GLN A 453       2.246  -0.268  31.476  1.00202.84           C
ATOM   3616  CB  GLN A 453       2.438   0.985  30.605  1.00202.84           C
ATOM   3617  CG  GLN A 453       3.795   1.670  30.700  1.00202.84           C
ATOM   3618  CD  GLN A 453       3.694   2.950  29.892  1.00202.84           C
ATOM   3619  OE1 GLN A 453       4.626   3.751  29.847  1.00202.84           O
ATOM   3620  NE2 GLN A 453       2.516   3.149  29.243  1.00202.84           N
ATOM   3621  C   GLN A 453       2.363   0.140  32.916  1.00202.84           C
ATOM   3622  O   GLN A 453       2.909   1.193  33.249  1.00202.84           O
ATOM   3623  N   LYS A 454       1.841  -0.708  33.817  1.00126.99           N
ATOM   3624  CA  LYS A 454       2.111  -0.605  35.218  1.00126.99           C
ATOM   3625  CB  LYS A 454       1.302  -1.611  36.052  1.00126.99           C
ATOM   3626  CG  LYS A 454      -0.204  -1.340  36.035  1.00126.99           C
ATOM   3627  CD  LYS A 454      -1.046  -2.511  36.547  1.00126.99           C
ATOM   3628  CE  LYS A 454      -2.551  -2.238  36.529  1.00126.99           C
ATOM   3629  NZ  LYS A 454      -3.038  -2.167  35.133  1.00126.99           N
ATOM   3630  C   LYS A 454       3.549  -1.029  35.249  1.00126.99           C
ATOM   3631  O   LYS A 454       4.329  -0.673  36.129  1.00126.99           O
ATOM   3632  N   LEU A 455       3.848  -1.856  34.227  1.00177.82           N
ATOM   3633  CA  LEU A 455       5.017  -2.514  33.712  1.00177.82           C
ATOM   3634  CB  LEU A 455       4.688  -3.618  32.692  1.00177.82           C
ATOM   3635  CG  LEU A 455       3.930  -4.814  33.300  1.00177.82           C
ATOM   3636  CD1 LEU A 455       2.548  -4.395  33.827  1.00177.82           C
ATOM   3637  CD2 LEU A 455       3.861  -5.991  32.315  1.00177.82           C
ATOM   3638  C   LEU A 455       5.913  -1.507  33.018  1.00177.82           C
ATOM   3639  O   LEU A 455       6.844  -1.902  32.320  1.00177.82           O
ATOM   3640  N   ALA A 456       5.658  -0.190  33.204  1.00105.61           N
ATOM   3641  CA  ALA A 456       6.055   0.976  32.442  1.00105.61           C
ATOM   3642  CB  ALA A 456       5.767   2.284  33.197  1.00105.61           C
ATOM   3643  C   ALA A 456       7.485   1.054  31.983  1.00105.61           C
ATOM   3644  O   ALA A 456       7.722   1.674  30.949  1.00105.61           O
ATOM   3645  N   THR A 457       8.489   0.521  32.696  1.00119.15           N
ATOM   3646  CA  THR A 457       9.824   0.681  32.172  1.00119.15           C
ATOM   3647  CB  THR A 457      10.864   0.032  33.037  1.00119.15           C
ATOM   3648  OG1 THR A 457      10.646  -1.370  33.097  1.00119.15           O
ATOM   3649  CG2 THR A 457      10.783   0.644  34.446  1.00119.15           C
ATOM   3650  C   THR A 457       9.932   0.065  30.799  1.00119.15           C
ATOM   3651  O   THR A 457      10.487   0.671  29.883  1.00119.15           O
ATOM   3652  N   GLU A 458       9.386  -1.152  30.617  1.00 90.34           N
ATOM   3653  CA  GLU A 458       9.488  -1.879  29.379  1.00 90.34           C
ATOM   3654  CB  GLU A 458       8.877  -3.284  29.504  1.00 90.34           C
ATOM   3655  CG  GLU A 458       8.971  -4.136  28.240  1.00 90.34           C
ATOM   3656  CD  GLU A 458       8.414  -5.507  28.594  1.00 90.34           C
ATOM   3657  OE1 GLU A 458       9.091  -6.239  29.365  1.00 90.34           O
ATOM   3658  OE2 GLU A 458       7.300  -5.837  28.109  1.00 90.34           O
ATOM   3659  C   GLU A 458       8.782  -1.155  28.271  1.00 90.34           C
ATOM   3660  O   GLU A 458       9.276  -1.101  27.145  1.00 90.34           O
ATOM   3661  N   ILE A 459       7.594  -0.591  28.553  1.00 84.35           N
ATOM   3662  CA  ILE A 459       6.826   0.076  27.539  1.00 84.35           C
ATOM   3663  CB  ILE A 459       5.459   0.483  28.007  1.00 84.35           C
ATOM   3664  CG1 ILE A 459       4.660  -0.736  28.506  1.00 84.35           C
ATOM   3665  CG2 ILE A 459       4.770   1.178  26.822  1.00 84.35           C
ATOM   3666  CD1 ILE A 459       5.180  -1.338  29.812  1.00 84.35           C
ATOM   3667  C   ILE A 459       7.549   1.310  27.082  1.00 84.35           C
ATOM   3668  O   ILE A 459       7.616   1.598  25.890  1.00 84.35           O
ATOM   3669  N   VAL A 460       8.112   2.085  28.024  1.00 46.78           N
ATOM   3670  CA  VAL A 460       8.791   3.308  27.697  1.00 46.78           C
ATOM   3671  CB  VAL A 460       9.290   4.035  28.911  1.00 46.78           C
ATOM   3672  CG1 VAL A 460      10.045   5.294  28.451  1.00 46.78           C
ATOM   3673  CG2 VAL A 460       8.101   4.320  29.843  1.00 46.78           C
ATOM   3674  C   VAL A 460       9.986   2.990  26.862  1.00 46.78           C
ATOM   3675  O   VAL A 460      10.355   3.757  25.976  1.00 46.78           O
ATOM   3676  N   THR A 461      10.650   1.859  27.155  1.00 33.48           N
ATOM   3677  CA  THR A 461      11.813   1.481  26.412  1.00 33.48           C
ATOM   3678  CB  THR A 461      12.439   0.216  26.921  1.00 33.48           C
ATOM   3679  OG1 THR A 461      12.806   0.367  28.284  1.00 33.48           O
ATOM   3680  CG2 THR A 461      13.682  -0.100  26.072  1.00 33.48           C
ATOM   3681  C   THR A 461      11.391   1.241  24.998  1.00 33.48           C
ATOM   3682  O   THR A 461      12.087   1.645  24.068  1.00 33.48           O
ATOM   3683  N   LYS A 462      10.235   0.573  24.791  1.00103.06           N
ATOM   3684  CA  LYS A 462       9.841   0.293  23.442  1.00103.06           C
ATOM   3685  CB  LYS A 462       8.631  -0.657  23.309  1.00103.06           C
ATOM   3686  CG  LYS A 462       7.287  -0.120  23.793  1.00103.06           C
ATOM   3687  CD  LYS A 462       6.120  -1.060  23.484  1.00103.06           C
ATOM   3688  CE  LYS A 462       4.815  -0.674  24.182  1.00103.06           C
ATOM   3689  NZ  LYS A 462       3.823  -1.762  24.033  1.00103.06           N
ATOM   3690  C   LYS A 462       9.580   1.570  22.704  1.00103.06           C
ATOM   3691  O   LYS A 462      10.124   1.765  21.618  1.00103.06           O
ATOM   3692  N   TRP A 463       8.782   2.502  23.269  1.00183.56           N
ATOM   3693  CA  TRP A 463       8.562   3.705  22.512  1.00183.56           C
ATOM   3694  CB  TRP A 463       7.530   4.700  23.052  1.00183.56           C
ATOM   3695  CG  TRP A 463       7.750   6.077  22.455  1.00183.56           C
ATOM   3696  CD2 TRP A 463       7.892   6.384  21.052  1.00183.56           C
ATOM   3697  CD1 TRP A 463       7.988   7.242  23.121  1.00183.56           C
ATOM   3698  NE1 TRP A 463       8.238   8.258  22.231  1.00183.56           N
ATOM   3699  CE2 TRP A 463       8.191   7.744  20.955  1.00183.56           C
ATOM   3700  CE3 TRP A 463       7.817   5.598  19.935  1.00183.56           C
ATOM   3701  CZ2 TRP A 463       8.408   8.336  19.744  1.00183.56           C
ATOM   3702  CZ3 TRP A 463       8.004   6.206  18.713  1.00183.56           C
ATOM   3703  CH2 TRP A 463       8.293   7.550  18.619  1.00183.56           C
ATOM   3704  C   TRP A 463       9.821   4.470  22.298  1.00183.56           C
ATOM   3705  O   TRP A 463      10.143   4.826  21.167  1.00183.56           O
ATOM   3706  N   ARG A 464      10.587   4.715  23.371  1.00165.00           N
ATOM   3707  CA  ARG A 464      11.763   5.529  23.267  1.00165.00           C
ATOM   3708  CB  ARG A 464      12.455   5.768  24.621  1.00165.00           C
ATOM   3709  CG  ARG A 464      13.590   6.789  24.530  1.00165.00           C
ATOM   3710  CD  ARG A 464      13.097   8.199  24.197  1.00165.00           C
ATOM   3711  NE  ARG A 464      14.284   9.097  24.138  1.00165.00           N
ATOM   3712  CZ  ARG A 464      14.170  10.331  23.565  1.00165.00           C
ATOM   3713  NH1 ARG A 464      12.971  10.739  23.056  1.00165.00           N
ATOM   3714  NH2 ARG A 464      15.255  11.158  23.498  1.00165.00           N
ATOM   3715  C   ARG A 464      12.747   4.860  22.357  1.00165.00           C
ATOM   3716  O   ARG A 464      13.484   5.530  21.635  1.00165.00           O
ATOM   3717  N   TYR A 465      12.774   3.514  22.360  1.00323.30           N
ATOM   3718  CA  TYR A 465      13.700   2.769  21.553  1.00323.30           C
ATOM   3719  CB  TYR A 465      13.704   3.274  20.090  1.00323.30           C
ATOM   3720  CG  TYR A 465      14.574   2.428  19.221  1.00323.30           C
ATOM   3721  CD1 TYR A 465      14.124   1.206  18.776  1.00323.30           C
ATOM   3722  CD2 TYR A 465      15.833   2.845  18.847  1.00323.30           C
ATOM   3723  CE1 TYR A 465      14.912   0.414  17.974  1.00323.30           C
ATOM   3724  CE2 TYR A 465      16.626   2.058  18.046  1.00323.30           C
ATOM   3725  CZ  TYR A 465      16.166   0.840  17.608  1.00323.30           C
ATOM   3726  OH  TYR A 465      16.977   0.030  16.786  1.00323.30           O
ATOM   3727  C   TYR A 465      15.060   2.891  22.171  1.00323.30           C
ATOM   3728  O   TYR A 465      16.076   2.578  21.554  1.00323.30           O
ATOM   3729  N   THR A 466      15.105   3.321  23.447  1.00 67.17           N
ATOM   3730  CA  THR A 466      16.346   3.390  24.166  1.00 67.17           C
ATOM   3731  CB  THR A 466      16.864   4.788  24.332  1.00 67.17           C
ATOM   3732  OG1 THR A 466      17.069   5.390  23.063  1.00 67.17           O
ATOM   3733  CG2 THR A 466      18.187   4.732  25.113  1.00 67.17           C
ATOM   3734  C   THR A 466      16.060   2.857  25.538  1.00 67.17           C
ATOM   3735  O   THR A 466      14.919   2.896  25.994  1.00 67.17           O
ATOM   3736  N   PRO A 467      17.049   2.335  26.211  1.00163.84           N
ATOM   3737  CA  PRO A 467      16.790   1.818  27.528  1.00163.84           C
ATOM   3738  CD  PRO A 467      18.097   1.588  25.534  1.00163.84           C
ATOM   3739  CB  PRO A 467      17.996   0.952  27.882  1.00163.84           C
ATOM   3740  CG  PRO A 467      18.502   0.469  26.509  1.00163.84           C
ATOM   3741  C   PRO A 467      16.479   2.901  28.515  1.00163.84           C
ATOM   3742  O   PRO A 467      17.298   3.806  28.681  1.00163.84           O
ATOM   3743  N   LEU A 468      15.327   2.800  29.214  1.00 74.00           N
ATOM   3744  CA  LEU A 468      14.959   3.818  30.159  1.00 74.00           C
ATOM   3745  CB  LEU A 468      13.997   4.869  29.576  1.00 74.00           C
ATOM   3746  CG  LEU A 468      14.581   5.652  28.385  1.00 74.00           C
ATOM   3747  CD1 LEU A 468      13.585   6.701  27.865  1.00 74.00           C
ATOM   3748  CD2 LEU A 468      15.956   6.247  28.722  1.00 74.00           C
ATOM   3749  C   LEU A 468      14.244   3.181  31.313  1.00 74.00           C
ATOM   3750  O   LEU A 468      13.574   2.161  31.160  1.00 74.00           O
ATOM   3751  N   PRO A 469      14.460   3.726  32.487  1.00107.30           N
ATOM   3752  CA  PRO A 469      13.687   3.320  33.631  1.00107.30           C
ATOM   3753  CD  PRO A 469      15.825   4.043  32.875  1.00107.30           C
ATOM   3754  CB  PRO A 469      14.588   3.464  34.858  1.00107.30           C
ATOM   3755  CG  PRO A 469      15.752   4.342  34.378  1.00107.30           C
ATOM   3756  C   PRO A 469      12.449   4.162  33.708  1.00107.30           C
ATOM   3757  O   PRO A 469      12.472   5.298  33.234  1.00107.30           O
ATOM   3758  N   ASN A 470      11.365   3.643  34.316  1.00111.51           N
ATOM   3759  CA  ASN A 470      10.160   4.415  34.405  1.00111.51           C
ATOM   3760  CB  ASN A 470       9.193   4.166  33.235  1.00111.51           C
ATOM   3761  CG  ASN A 470       8.049   5.163  33.337  1.00111.51           C
ATOM   3762  OD1 ASN A 470       8.028   6.176  32.639  1.00111.51           O
ATOM   3763  ND2 ASN A 470       7.067   4.870  34.229  1.00111.51           N
ATOM   3764  C   ASN A 470       9.452   4.027  35.665  1.00111.51           C
ATOM   3765  O   ASN A 470       9.472   2.864  36.067  1.00111.51           O
ATOM   3766  N   LEU A 471       8.820   5.012  36.335  1.00102.11           N
ATOM   3767  CA  LEU A 471       8.074   4.722  37.525  1.00102.11           C
ATOM   3768  CB  LEU A 471       8.677   5.314  38.809  1.00102.11           C
ATOM   3769  CG  LEU A 471       9.986   4.626  39.238  1.00102.11           C
ATOM   3770  CD1 LEU A 471      11.077   4.786  38.171  1.00102.11           C
ATOM   3771  CD2 LEU A 471      10.435   5.097  40.631  1.00102.11           C
ATOM   3772  C   LEU A 471       6.707   5.292  37.364  1.00102.11           C
ATOM   3773  O   LEU A 471       6.524   6.327  36.723  1.00102.11           O
ATOM   3774  N   MET A 472       5.698   4.617  37.948  1.00109.42           N
ATOM   3775  CA  MET A 472       4.371   5.130  37.811  1.00109.42           C
ATOM   3776  CB  MET A 472       3.263   4.070  37.769  1.00109.42           C
ATOM   3777  CG  MET A 472       3.344   3.149  36.553  1.00109.42           C
ATOM   3778  SD  MET A 472       1.757   2.381  36.129  1.00109.42           S
ATOM   3779  CE  MET A 472       1.279   2.115  37.861  1.00109.42           C
ATOM   3780  C   MET A 472       4.094   6.029  38.970  1.00109.42           C
ATOM   3781  O   MET A 472       4.146   5.630  40.132  1.00109.42           O
ATOM   3782  N   GLU A 473       3.823   7.294  38.615  1.00142.79           N
ATOM   3783  CA  GLU A 473       3.491   8.442  39.405  1.00142.79           C
ATOM   3784  CB  GLU A 473       3.600   9.756  38.616  1.00142.79           C
ATOM   3785  CG  GLU A 473       5.020  10.083  38.156  1.00142.79           C
ATOM   3786  CD  GLU A 473       4.961  11.399  37.396  1.00142.79           C
ATOM   3787  OE1 GLU A 473       4.587  12.426  38.022  1.00142.79           O
ATOM   3788  OE2 GLU A 473       5.283  11.394  36.178  1.00142.79           O
ATOM   3789  C   GLU A 473       2.077   8.341  39.853  1.00142.79           C
ATOM   3790  O   GLU A 473       1.589   9.267  40.485  1.00142.79           O
ATOM   3791  N   SER A 474       1.343   7.334  39.352  1.00271.10           N
ATOM   3792  CA  SER A 474      -0.042   7.070  39.616  1.00271.10           C
ATOM   3793  CB  SER A 474      -0.897   8.236  40.138  1.00271.10           C
ATOM   3794  OG  SER A 474      -2.241   7.807  40.296  1.00271.10           O
ATOM   3795  C   SER A 474      -0.542   6.779  38.250  1.00271.10           C
ATOM   3796  O   SER A 474      -0.512   5.645  37.779  1.00271.10           O
ATOM   3797  N   GLY A 475      -1.133   7.821  37.649  1.00116.47           N
ATOM   3798  CA  GLY A 475      -1.595   7.907  36.293  1.00116.47           C
ATOM   3799  C   GLY A 475      -0.488   8.155  35.306  1.00116.47           C
ATOM   3800  O   GLY A 475      -0.663   7.881  34.119  1.00116.47           O
ATOM   3801  N   ILE A 476       0.638   8.770  35.737  1.00145.95           N
ATOM   3802  CA  ILE A 476       1.615   9.213  34.780  1.00145.95           C
ATOM   3803  CB  ILE A 476       1.725  10.700  34.789  1.00145.95           C
ATOM   3804  CG1 ILE A 476       2.312  11.217  36.111  1.00145.95           C
ATOM   3805  CG2 ILE A 476       0.285  11.198  34.572  1.00145.95           C
ATOM   3806  CD1 ILE A 476       2.673  12.702  36.066  1.00145.95           C
ATOM   3807  C   ILE A 476       2.946   8.589  35.078  1.00145.95           C
ATOM   3808  O   ILE A 476       3.183   8.111  36.185  1.00145.95           O
ATOM   3809  N   TYR A 477       3.854   8.564  34.076  1.00136.70           N
ATOM   3810  CA  TYR A 477       5.100   7.864  34.233  1.00136.70           C
ATOM   3811  CB  TYR A 477       5.393   6.896  33.076  1.00136.70           C
ATOM   3812  CG  TYR A 477       4.246   5.949  32.994  1.00136.70           C
ATOM   3813  CD1 TYR A 477       3.153   6.258  32.217  1.00136.70           C
ATOM   3814  CD2 TYR A 477       4.252   4.765  33.693  1.00136.70           C
ATOM   3815  CE1 TYR A 477       2.085   5.396  32.129  1.00136.70           C
ATOM   3816  CE2 TYR A 477       3.187   3.900  33.610  1.00136.70           C
ATOM   3817  CZ  TYR A 477       2.102   4.213  32.827  1.00136.70           C
ATOM   3818  OH  TYR A 477       1.009   3.326  32.741  1.00136.70           O
ATOM   3819  C   TYR A 477       6.236   8.843  34.274  1.00136.70           C
ATOM   3820  O   TYR A 477       6.310   9.768  33.465  1.00136.70           O
ATOM   3821  N   ASP A 478       7.140   8.658  35.264  1.00 71.30           N
ATOM   3822  CA  ASP A 478       8.338   9.442  35.380  1.00 71.30           C
ATOM   3823  CB  ASP A 478       8.873   9.577  36.818  1.00 71.30           C
ATOM   3824  CG  ASP A 478       8.007  10.562  37.587  1.00 71.30           C
ATOM   3825  OD1 ASP A 478       7.671  11.630  37.010  1.00 71.30           O
ATOM   3826  OD2 ASP A 478       7.688  10.269  38.770  1.00 71.30           O
ATOM   3827  C   ASP A 478       9.388   8.703  34.612  1.00 71.30           C
ATOM   3828  O   ASP A 478       9.471   7.477  34.685  1.00 71.30           O
ATOM   3829  N   GLN A 479      10.226   9.427  33.845  1.00109.08           N
ATOM   3830  CA  GLN A 479      11.188   8.712  33.057  1.00109.08           C
ATOM   3831  CB  GLN A 479      11.032   8.910  31.540  1.00109.08           C
ATOM   3832  CG  GLN A 479      11.324  10.340  31.085  1.00109.08           C
ATOM   3833  CD  GLN A 479      11.361  10.347  29.565  1.00109.08           C
ATOM   3834  OE1 GLN A 479      10.905   9.408  28.914  1.00109.08           O
ATOM   3835  NE2 GLN A 479      11.929  11.436  28.981  1.00109.08           N
ATOM   3836  C   GLN A 479      12.578   9.152  33.391  1.00109.08           C
ATOM   3837  O   GLN A 479      12.830  10.311  33.714  1.00109.08           O
ATOM   3838  N   GLU A 480      13.519   8.190  33.334  1.00121.04           N
ATOM   3839  CA  GLU A 480      14.922   8.430  33.523  1.00121.04           C
ATOM   3840  CB  GLU A 480      15.445   7.981  34.897  1.00121.04           C
ATOM   3841  CG  GLU A 480      16.934   8.261  35.108  1.00121.04           C
ATOM   3842  CD  GLU A 480      17.097   9.751  35.369  1.00121.04           C
ATOM   3843  OE1 GLU A 480      16.060  10.467  35.377  1.00121.04           O
ATOM   3844  OE2 GLU A 480      18.260  10.193  35.565  1.00121.04           O
ATOM   3845  C   GLU A 480      15.593   7.581  32.494  1.00121.04           C
ATOM   3846  O   GLU A 480      15.016   6.598  32.040  1.00121.04           O
ATOM   3847  N   SER A 481      16.815   7.951  32.062  1.00 73.30           N
ATOM   3848  CA  SER A 481      17.493   7.165  31.065  1.00 73.30           C
ATOM   3849  CB  SER A 481      18.405   7.997  30.148  1.00 73.30           C
ATOM   3850  OG  SER A 481      19.041   7.153  29.199  1.00 73.30           O
ATOM   3851  C   SER A 481      18.357   6.146  31.750  1.00 73.30           C
ATOM   3852  O   SER A 481      18.634   6.248  32.944  1.00 73.30           O
ATOM   3853  N   ILE A 482      18.821   5.135  30.985  1.00 49.06           N
ATOM   3854  CA  ILE A 482      19.664   4.105  31.530  1.00 49.06           C
ATOM   3855  CB  ILE A 482      19.313   2.711  31.098  1.00 49.06           C
ATOM   3856  CG1 ILE A 482      17.887   2.322  31.499  1.00 49.06           C
ATOM   3857  CG2 ILE A 482      20.385   1.784  31.686  1.00 49.06           C
ATOM   3858  CD1 ILE A 482      17.401   1.025  30.854  1.00 49.06           C
ATOM   3859  C   ILE A 482      21.035   4.319  30.972  1.00 49.06           C
ATOM   3860  O   ILE A 482      21.189   4.655  29.799  1.00 49.06           O
ATOM   3861  N   GLN A 483      22.073   4.132  31.813  1.00 79.41           N
ATOM   3862  CA  GLN A 483      23.424   4.334  31.366  1.00 79.41           C
ATOM   3863  CB  GLN A 483      24.248   5.245  32.292  1.00 79.41           C
ATOM   3864  CG  GLN A 483      24.474   4.657  33.686  1.00 79.41           C
ATOM   3865  CD  GLN A 483      25.296   5.655  34.490  1.00 79.41           C
ATOM   3866  OE1 GLN A 483      25.631   6.735  34.007  1.00 79.41           O
ATOM   3867  NE2 GLN A 483      25.636   5.284  35.753  1.00 79.41           N
ATOM   3868  C   GLN A 483      24.122   3.007  31.314  1.00 79.41           C
ATOM   3869  O   GLN A 483      23.749   2.060  32.005  1.00 79.41           O
ATOM   3870  N   LYS A 484      25.167   2.917  30.464  1.00154.80           N
ATOM   3871  CA  LYS A 484      25.906   1.701  30.256  1.00154.80           C
ATOM   3872  CB  LYS A 484      26.732   1.716  28.959  1.00154.80           C
ATOM   3873  CG  LYS A 484      25.910   1.978  27.695  1.00154.80           C
ATOM   3874  CD  LYS A 484      24.810   0.949  27.433  1.00154.80           C
ATOM   3875  CE  LYS A 484      24.006   1.240  26.163  1.00154.80           C
ATOM   3876  NZ  LYS A 484      23.242   2.497  26.324  1.00154.80           N
ATOM   3877  C   LYS A 484      26.879   1.495  31.380  1.00154.80           C
ATOM   3878  O   LYS A 484      27.412   2.454  31.934  1.00154.80           O
ATOM   3879  N   MET A 485      27.114   0.214  31.754  1.00125.53           N
ATOM   3880  CA  MET A 485      28.118  -0.105  32.736  1.00125.53           C
ATOM   3881  CB  MET A 485      27.817  -1.299  33.662  1.00125.53           C
ATOM   3882  CG  MET A 485      26.996  -0.999  34.915  1.00125.53           C
ATOM   3883  SD  MET A 485      25.239  -0.666  34.649  1.00125.53           S
ATOM   3884  CE  MET A 485      24.786  -1.060  36.363  1.00125.53           C
ATOM   3885  C   MET A 485      29.344  -0.517  31.992  1.00125.53           C
ATOM   3886  O   MET A 485      29.398  -1.602  31.413  1.00125.53           O
ATOM   3887  N   ARG A 486      30.338   0.389  31.948  1.00 64.43           N
ATOM   3888  CA  ARG A 486      31.595   0.162  31.298  1.00 64.43           C
ATOM   3889  CB  ARG A 486      32.347   1.481  31.065  1.00 64.43           C
ATOM   3890  CG  ARG A 486      31.495   2.480  30.278  1.00 64.43           C
ATOM   3891  CD  ARG A 486      32.172   3.821  30.003  1.00 64.43           C
ATOM   3892  NE  ARG A 486      31.122   4.729  29.462  1.00 64.43           N
ATOM   3893  CZ  ARG A 486      30.803   4.699  28.136  1.00 64.43           C
ATOM   3894  NH1 ARG A 486      31.446   3.834  27.298  1.00 64.43           N
ATOM   3895  NH2 ARG A 486      29.836   5.530  27.648  1.00 64.43           N
ATOM   3896  C   ARG A 486      32.484  -0.746  32.099  1.00 64.43           C
ATOM   3897  O   ARG A 486      33.139  -1.627  31.542  1.00 64.43           O
ATOM   3898  N   THR A 487      32.526  -0.568  33.438  1.00 53.39           N
ATOM   3899  CA  THR A 487      33.480  -1.311  34.216  1.00 53.39           C
ATOM   3900  CB  THR A 487      33.659  -0.806  35.615  1.00 53.39           C
ATOM   3901  OG1 THR A 487      34.029   0.565  35.598  1.00 53.39           O
ATOM   3902  CG2 THR A 487      34.784  -1.630  36.263  1.00 53.39           C
ATOM   3903  C   THR A 487      33.058  -2.740  34.293  1.00 53.39           C
ATOM   3904  O   THR A 487      31.877  -3.049  34.431  1.00 53.39           O
ATOM   3905  N   MET A 488      34.056  -3.647  34.263  1.00111.46           N
ATOM   3906  CA  MET A 488      33.832  -5.063  34.199  1.00111.46           C
ATOM   3907  CB  MET A 488      35.127  -5.889  34.296  1.00111.46           C
ATOM   3908  CG  MET A 488      36.105  -5.648  33.144  1.00111.46           C
ATOM   3909  SD  MET A 488      35.523  -6.205  31.514  1.00111.46           S
ATOM   3910  CE  MET A 488      34.315  -4.867  31.294  1.00111.46           C
ATOM   3911  C   MET A 488      32.946  -5.491  35.325  1.00111.46           C
ATOM   3912  O   MET A 488      33.027  -4.971  36.437  1.00111.46           O
ATOM   3913  N   ILE A 489      32.076  -6.485  35.042  1.00152.98           N
ATOM   3914  CA  ILE A 489      31.115  -6.964  35.995  1.00152.98           C
ATOM   3915  CB  ILE A 489      29.701  -6.916  35.491  1.00152.98           C
ATOM   3916  CG1 ILE A 489      29.498  -7.867  34.299  1.00152.98           C
ATOM   3917  CG2 ILE A 489      29.385  -5.448  35.160  1.00152.98           C
ATOM   3918  CD1 ILE A 489      30.342  -7.527  33.071  1.00152.98           C
ATOM   3919  C   ILE A 489      31.432  -8.395  36.315  1.00152.98           C
ATOM   3920  O   ILE A 489      31.911  -9.142  35.462  1.00152.98           O
ATOM   3921  N   TYR A 490      31.187  -8.797  37.584  1.00 69.90           N
ATOM   3922  CA  TYR A 490      31.500 -10.124  38.046  1.00 69.90           C
ATOM   3923  CB  TYR A 490      32.531 -10.116  39.184  1.00 69.90           C
ATOM   3924  CG  TYR A 490      33.764  -9.448  38.689  1.00 69.90           C
ATOM   3925  CD1 TYR A 490      33.779  -8.088  38.478  1.00 69.90           C
ATOM   3926  CD2 TYR A 490      34.910 -10.169  38.459  1.00 69.90           C
ATOM   3927  CE1 TYR A 490      34.912  -7.453  38.030  1.00 69.90           C
ATOM   3928  CE2 TYR A 490      36.045  -9.539  38.012  1.00 69.90           C
ATOM   3929  CZ  TYR A 490      36.050  -8.183  37.795  1.00 69.90           C
ATOM   3930  OH  TYR A 490      37.220  -7.542  37.336  1.00 69.90           O
ATOM   3931  C   TYR A 490      30.262 -10.728  38.645  1.00 69.90           C
ATOM   3932  O   TYR A 490      29.499 -10.048  39.329  1.00 69.90           O
ATOM   3933  N   ASP A 491      30.034 -12.039  38.407  1.00104.39           N
ATOM   3934  CA  ASP A 491      28.891 -12.713  38.957  1.00104.39           C
ATOM   3935  CB  ASP A 491      28.139 -13.596  37.940  1.00104.39           C
ATOM   3936  CG  ASP A 491      29.073 -14.634  37.332  1.00104.39           C
ATOM   3937  OD1 ASP A 491      30.288 -14.636  37.664  1.00104.39           O
ATOM   3938  OD2 ASP A 491      28.572 -15.433  36.498  1.00104.39           O
ATOM   3939  C   ASP A 491      29.322 -13.534  40.138  1.00104.39           C
ATOM   3940  O   ASP A 491      30.399 -14.130  40.144  1.00104.39           O
ATOM   3941  N   GLN A 492      28.480 -13.563  41.194  1.00 59.87           N
ATOM   3942  CA  GLN A 492      28.821 -14.270  42.397  1.00 59.87           C
ATOM   3943  CB  GLN A 492      28.205 -13.652  43.663  1.00 59.87           C
ATOM   3944  CG  GLN A 492      28.620 -12.194  43.872  1.00 59.87           C
ATOM   3945  CD  GLN A 492      30.141 -12.129  43.841  1.00 59.87           C
ATOM   3946  OE1 GLN A 492      30.822 -12.867  44.551  1.00 59.87           O
ATOM   3947  NE2 GLN A 492      30.690 -11.228  42.984  1.00 59.87           N
ATOM   3948  C   GLN A 492      28.330 -15.681  42.284  1.00 59.87           C
ATOM   3949  O   GLN A 492      27.218 -15.944  41.830  1.00 59.87           O
ATOM   3950  N   GLY A 493      29.174 -16.625  42.738  1.00 42.78           N
ATOM   3951  CA  GLY A 493      28.949 -18.036  42.626  1.00 42.78           C
ATOM   3952  C   GLY A 493      27.731 -18.486  43.375  1.00 42.78           C
ATOM   3953  O   GLY A 493      27.023 -19.378  42.910  1.00 42.78           O
ATOM   3954  N   ASP A 494      27.459 -17.915  44.563  1.00102.30           N
ATOM   3955  CA  ASP A 494      26.384 -18.426  45.370  1.00102.30           C
ATOM   3956  CB  ASP A 494      26.795 -18.592  46.847  1.00102.30           C
ATOM   3957  CG  ASP A 494      25.759 -19.425  47.591  1.00102.30           C
ATOM   3958  OD1 ASP A 494      24.869 -20.017  46.925  1.00102.30           O
ATOM   3959  OD2 ASP A 494      25.849 -19.480  48.847  1.00102.30           O
ATOM   3960  C   ASP A 494      25.208 -17.500  45.341  1.00102.30           C
ATOM   3961  O   ASP A 494      25.357 -16.282  45.246  1.00102.30           O
ATOM   3962  N   ARG A 495      23.989 -18.085  45.393  1.00196.07           N
ATOM   3963  CA  ARG A 495      22.782 -17.313  45.449  1.00196.07           C
ATOM   3964  CB  ARG A 495      21.818 -17.667  44.305  1.00196.07           C
ATOM   3965  CG  ARG A 495      22.327 -17.247  42.925  1.00196.07           C
ATOM   3966  CD  ARG A 495      21.588 -17.934  41.776  1.00196.07           C
ATOM   3967  NE  ARG A 495      20.133 -17.883  42.087  1.00196.07           N
ATOM   3968  CZ  ARG A 495      19.315 -18.886  41.655  1.00196.07           C
ATOM   3969  NH1 ARG A 495      19.834 -19.928  40.942  1.00196.07           N
ATOM   3970  NH2 ARG A 495      17.980 -18.850  41.937  1.00196.07           N
ATOM   3971  C   ARG A 495      22.086 -17.654  46.730  1.00196.07           C
ATOM   3972  O   ARG A 495      20.922 -18.056  46.734  1.00196.07           O
ATOM   3973  N   ARG A 496      22.766 -17.446  47.871  1.00 62.17           N
ATOM   3974  CA  ARG A 496      22.149 -17.793  49.115  1.00 62.17           C
ATOM   3975  CB  ARG A 496      22.877 -18.926  49.855  1.00 62.17           C
ATOM   3976  CG  ARG A 496      22.781 -20.260  49.112  1.00 62.17           C
ATOM   3977  CD  ARG A 496      23.454 -21.431  49.827  1.00 62.17           C
ATOM   3978  NE  ARG A 496      23.264 -22.633  48.968  1.00 62.17           N
ATOM   3979  CZ  ARG A 496      22.123 -23.376  49.078  1.00 62.17           C
ATOM   3980  NH1 ARG A 496      21.155 -23.013  49.970  1.00 62.17           N
ATOM   3981  NH2 ARG A 496      21.949 -24.479  48.293  1.00 62.17           N
ATOM   3982  C   ARG A 496      22.169 -16.581  49.979  1.00 62.17           C
ATOM   3983  O   ARG A 496      23.052 -15.732  49.864  1.00 62.17           O
ATOM   3984  N   ILE A 497      21.175 -16.474  50.879  1.00113.07           N
ATOM   3985  CA  ILE A 497      21.087 -15.315  51.710  1.00113.07           C
ATOM   3986  CB  ILE A 497      19.789 -15.225  52.460  1.00113.07           C
ATOM   3987  CG1 ILE A 497      19.628 -16.425  53.407  1.00113.07           C
ATOM   3988  CG2 ILE A 497      18.654 -15.093  51.430  1.00113.07           C
ATOM   3989  CD1 ILE A 497      18.439 -16.291  54.355  1.00113.07           C
ATOM   3990  C   ILE A 497      22.203 -15.349  52.686  1.00113.07           C
ATOM   3991  O   ILE A 497      22.390 -16.323  53.414  1.00113.07           O
ATOM   3992  N   ALA A 498      22.988 -14.256  52.704  1.00 64.45           N
ATOM   3993  CA  ALA A 498      24.050 -14.151  53.651  1.00 64.45           C
ATOM   3994  CB  ALA A 498      24.894 -12.873  53.504  1.00 64.45           C
ATOM   3995  C   ALA A 498      23.333 -14.084  54.949  1.00 64.45           C
ATOM   3996  O   ALA A 498      22.138 -13.804  54.987  1.00 64.45           O
ATOM   3997  N   SER A 499      24.057 -14.368  56.037  1.00168.85           N
ATOM   3998  CA  SER A 499      23.553 -14.414  57.375  1.00168.85           C
ATOM   3999  CB  SER A 499      22.641 -13.238  57.787  1.00168.85           C
ATOM   4000  OG  SER A 499      21.297 -13.459  57.386  1.00168.85           O
ATOM   4001  C   SER A 499      22.790 -15.681  57.563  1.00168.85           C
ATOM   4002  O   SER A 499      22.436 -16.043  58.684  1.00168.85           O
ATOM   4003  N   ASN A 500      22.529 -16.406  56.465  1.00 89.82           N
ATOM   4004  CA  ASN A 500      21.950 -17.706  56.600  1.00 89.82           C
ATOM   4005  CB  ASN A 500      20.449 -17.746  56.271  1.00 89.82           C
ATOM   4006  CG  ASN A 500      19.717 -17.099  57.441  1.00 89.82           C
ATOM   4007  OD1 ASN A 500      19.831 -17.547  58.581  1.00 89.82           O
ATOM   4008  ND2 ASN A 500      18.952 -16.010  57.161  1.00 89.82           N
ATOM   4009  C   ASN A 500      22.681 -18.532  55.602  1.00 89.82           C
ATOM   4010  O   ASN A 500      22.162 -18.823  54.524  1.00 89.82           O
ATOM   4011  N   VAL A 501      23.920 -18.937  55.943  1.00 98.58           N
ATOM   4012  CA  VAL A 501      24.672 -19.686  54.986  1.00 98.58           C
ATOM   4013  CB  VAL A 501      26.037 -19.111  54.710  1.00 98.58           C
ATOM   4014  CG1 VAL A 501      26.833 -18.998  56.022  1.00 98.58           C
ATOM   4015  CG2 VAL A 501      26.716 -19.981  53.638  1.00 98.58           C
ATOM   4016  C   VAL A 501      24.810 -21.089  55.462  1.00 98.58           C
ATOM   4017  O   VAL A 501      25.550 -21.385  56.399  1.00 98.58           O
ATOM   4018  N   VAL A 502      24.073 -21.989  54.788  1.00 88.27           N
ATOM   4019  CA  VAL A 502      24.066 -23.393  55.061  1.00 88.27           C
ATOM   4020  CB  VAL A 502      23.301 -23.793  56.291  1.00 88.27           C
ATOM   4021  CG1 VAL A 502      24.047 -23.349  57.560  1.00 88.27           C
ATOM   4022  CG2 VAL A 502      21.906 -23.172  56.176  1.00 88.27           C
ATOM   4023  C   VAL A 502      23.367 -24.022  53.907  1.00 88.27           C
ATOM   4024  O   VAL A 502      23.034 -23.354  52.930  1.00 88.27           O
ATOM   4025  N   HIS A 503      23.142 -25.344  53.985  1.00 95.91           N
ATOM   4026  CA  HIS A 503      22.467 -25.998  52.909  1.00 95.91           C
ATOM   4027  ND1 HIS A 503      20.245 -27.955  54.536  1.00 95.91           N
ATOM   4028  CG  HIS A 503      21.613 -27.872  54.402  1.00 95.91           C
ATOM   4029  CB  HIS A 503      22.316 -27.514  53.126  1.00 95.91           C
ATOM   4030  NE2 HIS A 503      21.110 -28.454  56.524  1.00 95.91           N
ATOM   4031  CD2 HIS A 503      22.125 -28.178  55.626  1.00 95.91           C
ATOM   4032  CE1 HIS A 503      19.999 -28.307  55.824  1.00 95.91           C
ATOM   4033  C   HIS A 503      21.101 -25.398  52.801  1.00 95.91           C
ATOM   4034  O   HIS A 503      20.658 -25.041  51.711  1.00 95.91           O
ATOM   4035  N   LYS A 504      20.402 -25.250  53.943  1.00116.73           N
ATOM   4036  CA  LYS A 504      19.079 -24.699  53.913  1.00116.73           C
ATOM   4037  CB  LYS A 504      17.996 -25.706  54.336  1.00116.73           C
ATOM   4038  CG  LYS A 504      16.585 -25.115  54.367  1.00116.73           C
ATOM   4039  CD  LYS A 504      15.495 -26.151  54.646  1.00116.73           C
ATOM   4040  CE  LYS A 504      14.119 -25.536  54.914  1.00116.73           C
ATOM   4041  NZ  LYS A 504      13.129 -26.602  55.183  1.00116.73           N
ATOM   4042  C   LYS A 504      19.016 -23.598  54.912  1.00116.73           C
ATOM   4043  O   LYS A 504      19.249 -23.810  56.100  1.00116.73           O
ATOM   4044  N   MET A 505      18.657 -22.385  54.463  1.00243.73           N
ATOM   4045  CA  MET A 505      18.597 -21.303  55.394  1.00243.73           C
ATOM   4046  CB  MET A 505      18.418 -19.932  54.724  1.00243.73           C
ATOM   4047  CG  MET A 505      19.608 -19.565  53.839  1.00243.73           C
ATOM   4048  SD  MET A 505      19.744 -20.579  52.337  1.00243.73           S
ATOM   4049  CE  MET A 505      21.513 -20.256  52.105  1.00243.73           C
ATOM   4050  C   MET A 505      17.418 -21.549  56.269  1.00243.73           C
ATOM   4051  O   MET A 505      16.440 -22.166  55.851  1.00243.73           O
ATOM   4052  N   LEU A 506      17.493 -21.085  57.530  1.00133.92           N
ATOM   4053  CA  LEU A 506      16.380 -21.282  58.404  1.00133.92           C
ATOM   4054  CB  LEU A 506      16.612 -20.659  59.798  1.00133.92           C
ATOM   4055  CG  LEU A 506      15.454 -20.836  60.806  1.00133.92           C
ATOM   4056  CD1 LEU A 506      14.220 -19.997  60.436  1.00133.92           C
ATOM   4057  CD2 LEU A 506      15.124 -22.324  61.012  1.00133.92           C
ATOM   4058  C   LEU A 506      15.260 -20.564  57.744  1.00133.92           C
ATOM   4059  O   LEU A 506      14.155 -21.089  57.609  1.00133.92           O
ATOM   4060  N   THR A 507      15.537 -19.330  57.290  1.00 17.75           N
ATOM   4061  CA  THR A 507      14.544 -18.595  56.578  1.00 17.75           C
ATOM   4062  CB  THR A 507      14.983 -17.207  56.225  1.00 17.75           C
ATOM   4063  OG1 THR A 507      15.344 -16.495  57.399  1.00 17.75           O
ATOM   4064  CG2 THR A 507      13.808 -16.499  55.533  1.00 17.75           C
ATOM   4065  C   THR A 507      14.327 -19.355  55.314  1.00 17.75           C
ATOM   4066  O   THR A 507      13.199 -19.509  54.849  1.00 17.75           O
ATOM   4067  N   GLY A 508      15.430 -19.874  54.739  1.00 18.85           N
ATOM   4068  CA  GLY A 508      15.336 -20.633  53.530  1.00 18.85           C
ATOM   4069  C   GLY A 508      15.263 -19.665  52.401  1.00 18.85           C
ATOM   4070  O   GLY A 508      14.838 -20.012  51.300  1.00 18.85           O
ATOM   4071  N   GLN A 509      15.674 -18.409  52.653  1.00 91.78           N
ATOM   4072  CA  GLN A 509      15.616 -17.430  51.612  1.00 91.78           C
ATOM   4073  CB  GLN A 509      15.537 -15.976  52.107  1.00 91.78           C
ATOM   4074  CG  GLN A 509      14.197 -15.617  52.749  1.00 91.78           C
ATOM   4075  CD  GLN A 509      13.141 -15.600  51.654  1.00 91.78           C
ATOM   4076  OE1 GLN A 509      11.957 -15.395  51.919  1.00 91.78           O
ATOM   4077  NE2 GLN A 509      13.577 -15.824  50.385  1.00 91.78           N
ATOM   4078  C   GLN A 509      16.846 -17.543  50.775  1.00 91.78           C
ATOM   4079  O   GLN A 509      17.943 -17.783  51.278  1.00 91.78           O
ATOM   4080  N   SER A 510      16.664 -17.392  49.449  1.00 44.43           N
ATOM   4081  CA  SER A 510      17.752 -17.420  48.519  1.00 44.43           C
ATOM   4082  CB  SER A 510      17.870 -18.746  47.748  1.00 44.43           C
ATOM   4083  OG  SER A 510      18.169 -19.806  48.644  1.00 44.43           O
ATOM   4084  C   SER A 510      17.470 -16.350  47.519  1.00 44.43           C
ATOM   4085  O   SER A 510      16.314 -15.988  47.306  1.00 44.43           O
ATOM   4086  N   PRO A 511      18.499 -15.799  46.933  1.00134.77           N
ATOM   4087  CA  PRO A 511      18.270 -14.810  45.917  1.00134.77           C
ATOM   4088  CD  PRO A 511      19.728 -15.547  47.668  1.00134.77           C
ATOM   4089  CB  PRO A 511      19.600 -14.087  45.724  1.00134.77           C
ATOM   4090  CG  PRO A 511      20.285 -14.232  47.096  1.00134.77           C
ATOM   4091  C   PRO A 511      17.748 -15.505  44.696  1.00134.77           C
ATOM   4092  O   PRO A 511      18.303 -16.534  44.316  1.00134.77           O
ATOM   4093  N   ASN A 512      16.683 -14.969  44.070  1.00 50.98           N
ATOM   4094  CA  ASN A 512      16.119 -15.573  42.897  1.00 50.98           C
ATOM   4095  CB  ASN A 512      14.761 -14.969  42.502  1.00 50.98           C
ATOM   4096  CG  ASN A 512      13.738 -15.430  43.531  1.00 50.98           C
ATOM   4097  OD1 ASN A 512      13.737 -16.588  43.945  1.00 50.98           O
ATOM   4098  ND2 ASN A 512      12.844 -14.500  43.960  1.00 50.98           N
ATOM   4099  C   ASN A 512      17.060 -15.377  41.749  1.00 50.98           C
ATOM   4100  O   ASN A 512      17.183 -16.246  40.888  1.00 50.98           O
ATOM   4101  N   ARG A 513      17.737 -14.210  41.701  1.00 91.47           N
ATOM   4102  CA  ARG A 513      18.628 -13.908  40.617  1.00 91.47           C
ATOM   4103  CB  ARG A 513      18.250 -12.613  39.878  1.00 91.47           C
ATOM   4104  CG  ARG A 513      16.895 -12.731  39.177  1.00 91.47           C
ATOM   4105  CD  ARG A 513      16.387 -11.433  38.549  1.00 91.47           C
ATOM   4106  NE  ARG A 513      15.071 -11.741  37.921  1.00 91.47           N
ATOM   4107  CZ  ARG A 513      14.023 -10.877  38.062  1.00 91.47           C
ATOM   4108  NH1 ARG A 513      14.179  -9.723  38.774  1.00 91.47           N
ATOM   4109  NH2 ARG A 513      12.817 -11.170  37.495  1.00 91.47           N
ATOM   4110  C   ARG A 513      20.008 -13.757  41.180  1.00 91.47           C
ATOM   4111  O   ARG A 513      20.186 -13.475  42.363  1.00 91.47           O
ATOM   4112  N   GLN A 514      21.025 -13.939  40.314  1.00 93.50           N
ATOM   4113  CA  GLN A 514      22.417 -13.945  40.677  1.00 93.50           C
ATOM   4114  CB  GLN A 514      23.335 -14.144  39.463  1.00 93.50           C
ATOM   4115  CG  GLN A 514      23.076 -15.400  38.641  1.00 93.50           C
ATOM   4116  CD  GLN A 514      23.695 -15.121  37.281  1.00 93.50           C
ATOM   4117  OE1 GLN A 514      22.983 -14.885  36.307  1.00 93.50           O
ATOM   4118  NE2 GLN A 514      25.054 -15.105  37.214  1.00 93.50           N
ATOM   4119  C   GLN A 514      22.817 -12.604  41.207  1.00 93.50           C
ATOM   4120  O   GLN A 514      22.191 -11.583  40.922  1.00 93.50           O
ATOM   4121  N   GLY A 515      23.904 -12.592  42.006  1.00 35.48           N
ATOM   4122  CA  GLY A 515      24.426 -11.368  42.535  1.00 35.48           C
ATOM   4123  C   GLY A 515      25.604 -10.996  41.692  1.00 35.48           C
ATOM   4124  O   GLY A 515      26.290 -11.861  41.148  1.00 35.48           O
ATOM   4125  N   PHE A 516      25.864  -9.678  41.564  1.00104.90           N
ATOM   4126  CA  PHE A 516      26.961  -9.217  40.760  1.00104.90           C
ATOM   4127  CB  PHE A 516      26.537  -8.711  39.370  1.00104.90           C
ATOM   4128  CG  PHE A 516      26.142  -9.883  38.539  1.00104.90           C
ATOM   4129  CD1 PHE A 516      24.954 -10.541  38.765  1.00104.90           C
ATOM   4130  CD2 PHE A 516      26.956 -10.311  37.516  1.00104.90           C
ATOM   4131  CE1 PHE A 516      24.595 -11.619  37.991  1.00104.90           C
ATOM   4132  CE2 PHE A 516      26.600 -11.387  36.738  1.00104.90           C
ATOM   4133  CZ  PHE A 516      25.418 -12.045  36.976  1.00104.90           C
ATOM   4134  C   PHE A 516      27.632  -8.081  41.461  1.00104.90           C
ATOM   4135  O   PHE A 516      27.133  -7.587  42.472  1.00104.90           O
ATOM   4136  N   HIS A 517      28.831  -7.686  40.971  1.00141.29           N
ATOM   4137  CA  HIS A 517      29.484  -6.525  41.507  1.00141.29           C
ATOM   4138  ND1 HIS A 517      32.915  -6.226  41.662  1.00141.29           N
ATOM   4139  CG  HIS A 517      31.954  -7.158  41.983  1.00141.29           C
ATOM   4140  CB  HIS A 517      30.606  -6.801  42.531  1.00141.29           C
ATOM   4141  NE2 HIS A 517      33.820  -8.224  41.299  1.00141.29           N
ATOM   4142  CD2 HIS A 517      32.521  -8.373  41.752  1.00141.29           C
ATOM   4143  CE1 HIS A 517      34.011  -6.917  41.261  1.00141.29           C
ATOM   4144  C   HIS A 517      30.011  -5.729  40.353  1.00141.29           C
ATOM   4145  O   HIS A 517      30.576  -6.288  39.414  1.00141.29           O
ATOM   4146  N   PHE A 518      29.797  -4.394  40.373  1.00 65.79           N
ATOM   4147  CA  PHE A 518      30.268  -3.585  39.284  1.00 65.79           C
ATOM   4148  CB  PHE A 518      29.304  -3.500  38.082  1.00 65.79           C
ATOM   4149  CG  PHE A 518      28.043  -2.821  38.496  1.00 65.79           C
ATOM   4150  CD1 PHE A 518      27.018  -3.537  39.063  1.00 65.79           C
ATOM   4151  CD2 PHE A 518      27.878  -1.468  38.307  1.00 65.79           C
ATOM   4152  CE1 PHE A 518      25.850  -2.919  39.443  1.00 65.79           C
ATOM   4153  CE2 PHE A 518      26.713  -0.843  38.685  1.00 65.79           C
ATOM   4154  CZ  PHE A 518      25.695  -1.568  39.255  1.00 65.79           C
ATOM   4155  C   PHE A 518      30.523  -2.195  39.769  1.00 65.79           C
ATOM   4156  O   PHE A 518      30.303  -1.870  40.935  1.00 65.79           O
ATOM   4157  N   GLU A 519      31.030  -1.344  38.856  1.00 88.24           N
ATOM   4158  CA  GLU A 519      31.372   0.010  39.175  1.00 88.24           C
ATOM   4159  CB  GLU A 519      32.808   0.388  38.748  1.00 88.24           C
ATOM   4160  CG  GLU A 519      33.959  -0.160  39.603  1.00 88.24           C
ATOM   4161  CD  GLU A 519      34.230  -1.635  39.318  1.00 88.24           C
ATOM   4162  OE1 GLU A 519      33.449  -2.275  38.565  1.00 88.24           O
ATOM   4163  OE2 GLU A 519      35.243  -2.146  39.865  1.00 88.24           O
ATOM   4164  C   GLU A 519      30.487   0.906  38.365  1.00 88.24           C
ATOM   4165  O   GLU A 519      30.319   0.713  37.161  1.00 88.24           O
ATOM   4166  N   ALA A 520      29.895   1.918  39.025  1.00 46.88           N
ATOM   4167  CA  ALA A 520      29.097   2.899  38.350  1.00 46.88           C
ATOM   4168  CB  ALA A 520      27.676   3.043  38.919  1.00 46.88           C
ATOM   4169  C   ALA A 520      29.809   4.187  38.594  1.00 46.88           C
ATOM   4170  O   ALA A 520      30.367   4.391  39.672  1.00 46.88           O
ATOM   4171  N   LEU A 521      29.808   5.096  37.601  1.00104.43           N
ATOM   4172  CA  LEU A 521      30.567   6.302  37.745  1.00104.43           C
ATOM   4173  CB  LEU A 521      30.449   7.230  36.524  1.00104.43           C
ATOM   4174  CG  LEU A 521      31.040   6.626  35.237  1.00104.43           C
ATOM   4175  CD1 LEU A 521      30.277   5.361  34.812  1.00104.43           C
ATOM   4176  CD2 LEU A 521      31.126   7.675  34.118  1.00104.43           C
ATOM   4177  C   LEU A 521      30.057   7.049  38.924  1.00104.43           C
ATOM   4178  O   LEU A 521      30.833   7.419  39.804  1.00104.43           O
ATOM   4179  N   VAL A 522      28.733   7.265  39.004  1.00 67.67           N
ATOM   4180  CA  VAL A 522      28.267   7.971  40.155  1.00 67.67           C
ATOM   4181  CB  VAL A 522      27.014   8.758  39.908  1.00 67.67           C
ATOM   4182  CG1 VAL A 522      26.541   9.355  41.244  1.00 67.67           C
ATOM   4183  CG2 VAL A 522      27.302   9.807  38.820  1.00 67.67           C
ATOM   4184  C   VAL A 522      27.943   6.921  41.157  1.00 67.67           C
ATOM   4185  O   VAL A 522      26.805   6.461  41.245  1.00 67.67           O
ATOM   4186  N   SER A 523      28.957   6.513  41.942  1.00212.62           N
ATOM   4187  CA  SER A 523      28.733   5.501  42.925  1.00212.62           C
ATOM   4188  CB  SER A 523      28.007   4.263  42.360  1.00212.62           C
ATOM   4189  OG  SER A 523      27.762   3.305  43.380  1.00212.62           O
ATOM   4190  C   SER A 523      30.079   5.072  43.401  1.00212.62           C
ATOM   4191  O   SER A 523      31.104   5.587  42.957  1.00212.62           O
ATOM   4192  N   GLU A 524      30.101   4.115  44.344  1.00 88.56           N
ATOM   4193  CA  GLU A 524      31.333   3.599  44.846  1.00 88.56           C
ATOM   4194  CB  GLU A 524      31.182   2.809  46.157  1.00 88.56           C
ATOM   4195  CG  GLU A 524      30.727   3.676  47.332  1.00 88.56           C
ATOM   4196  CD  GLU A 524      31.826   4.689  47.616  1.00 88.56           C
ATOM   4197  OE1 GLU A 524      32.899   4.597  46.962  1.00 88.56           O
ATOM   4198  OE2 GLU A 524      31.607   5.571  48.489  1.00 88.56           O
ATOM   4199  C   GLU A 524      31.862   2.665  43.811  1.00 88.56           C
ATOM   4200  O   GLU A 524      31.144   2.248  42.903  1.00 88.56           O
ATOM   4201  N   LYS A 525      33.163   2.340  43.909  1.00 66.27           N
ATOM   4202  CA  LYS A 525      33.769   1.457  42.961  1.00 66.27           C
ATOM   4203  CB  LYS A 525      35.251   1.185  43.267  1.00 66.27           C
ATOM   4204  CG  LYS A 525      35.919   0.240  42.265  1.00 66.27           C
ATOM   4205  CD  LYS A 525      37.439   0.155  42.423  1.00 66.27           C
ATOM   4206  CE  LYS A 525      38.091  -0.884  41.508  1.00 66.27           C
ATOM   4207  NZ  LYS A 525      39.555  -0.900  41.723  1.00 66.27           N
ATOM   4208  C   LYS A 525      33.062   0.141  43.046  1.00 66.27           C
ATOM   4209  O   LYS A 525      32.738  -0.461  42.026  1.00 66.27           O
ATOM   4210  N   ILE A 526      32.768  -0.332  44.267  1.00 89.18           N
ATOM   4211  CA  ILE A 526      32.159  -1.626  44.367  1.00 89.18           C
ATOM   4212  CB  ILE A 526      32.769  -2.492  45.430  1.00 89.18           C
ATOM   4213  CG1 ILE A 526      34.250  -2.764  45.117  1.00 89.18           C
ATOM   4214  CG2 ILE A 526      31.920  -3.769  45.545  1.00 89.18           C
ATOM   4215  CD1 ILE A 526      34.469  -3.498  43.795  1.00 89.18           C
ATOM   4216  C   ILE A 526      30.723  -1.448  44.718  1.00 89.18           C
ATOM   4217  O   ILE A 526      30.381  -0.743  45.665  1.00 89.18           O
ATOM   4218  N   ILE A 527      29.836  -2.083  43.926  1.00 41.99           N
ATOM   4219  CA  ILE A 527      28.433  -1.985  44.182  1.00 41.99           C
ATOM   4220  CB  ILE A 527      27.681  -1.373  43.036  1.00 41.99           C
ATOM   4221  CG1 ILE A 527      28.169   0.068  42.810  1.00 41.99           C
ATOM   4222  CG2 ILE A 527      26.174  -1.484  43.321  1.00 41.99           C
ATOM   4223  CD1 ILE A 527      27.708   0.674  41.487  1.00 41.99           C
ATOM   4224  C   ILE A 527      27.916  -3.371  44.389  1.00 41.99           C
ATOM   4225  O   ILE A 527      28.187  -4.271  43.595  1.00 41.99           O
ATOM   4226  N   ASP A 528      27.168  -3.582  45.490  1.00 41.72           N
ATOM   4227  CA  ASP A 528      26.593  -4.873  45.727  1.00 41.72           C
ATOM   4228  CB  ASP A 528      26.215  -5.117  47.197  1.00 41.72           C
ATOM   4229  CG  ASP A 528      27.500  -5.204  48.008  1.00 41.72           C
ATOM   4230  OD1 ASP A 528      28.595  -5.201  47.383  1.00 41.72           O
ATOM   4231  OD2 ASP A 528      27.404  -5.275  49.262  1.00 41.72           O
ATOM   4232  C   ASP A 528      25.332  -4.864  44.937  1.00 41.72           C
ATOM   4233  O   ASP A 528      24.345  -4.243  45.330  1.00 41.72           O
ATOM   4234  N   ASN A 529      25.336  -5.565  43.790  1.00108.99           N
ATOM   4235  CA  ASN A 529      24.214  -5.488  42.908  1.00108.99           C
ATOM   4236  CB  ASN A 529      24.559  -4.756  41.599  1.00108.99           C
ATOM   4237  CG  ASN A 529      25.721  -5.462  40.928  1.00108.99           C
ATOM   4238  OD1 ASN A 529      25.537  -6.236  39.991  1.00108.99           O
ATOM   4239  ND2 ASN A 529      26.957  -5.166  41.411  1.00108.99           N
ATOM   4240  C   ASN A 529      23.708  -6.855  42.570  1.00108.99           C
ATOM   4241  O   ASN A 529      24.269  -7.868  42.983  1.00108.99           O
ATOM   4242  N   VAL A 530      22.582  -6.893  41.823  1.00 47.44           N
ATOM   4243  CA  VAL A 530      21.957  -8.125  41.437  1.00 47.44           C
ATOM   4244  CB  VAL A 530      20.632  -8.341  42.113  1.00 47.44           C
ATOM   4245  CG1 VAL A 530      20.023  -9.668  41.629  1.00 47.44           C
ATOM   4246  CG2 VAL A 530      20.850  -8.276  43.634  1.00 47.44           C
ATOM   4247  C   VAL A 530      21.712  -8.082  39.958  1.00 47.44           C
ATOM   4248  O   VAL A 530      21.613  -7.007  39.366  1.00 47.44           O
ATOM   4249  N   ILE A 531      21.596  -9.268  39.320  1.00110.13           N
ATOM   4250  CA  ILE A 531      21.391  -9.300  37.902  1.00110.13           C
ATOM   4251  CB  ILE A 531      21.964 -10.522  37.234  1.00110.13           C
ATOM   4252  CG1 ILE A 531      21.831 -10.408  35.707  1.00110.13           C
ATOM   4253  CG2 ILE A 531      21.326 -11.781  37.845  1.00110.13           C
ATOM   4254  CD1 ILE A 531      22.653 -11.448  34.946  1.00110.13           C
ATOM   4255  C   ILE A 531      19.918  -9.238  37.642  1.00110.13           C
ATOM   4256  O   ILE A 531      19.150 -10.128  38.004  1.00110.13           O
ATOM   4257  N   ASN A 532      19.501  -8.130  37.000  1.00 98.41           N
ATOM   4258  CA  ASN A 532      18.132  -7.842  36.693  1.00 98.41           C
ATOM   4259  CB  ASN A 532      17.837  -6.331  36.626  1.00 98.41           C
ATOM   4260  CG  ASN A 532      16.340  -6.108  36.809  1.00 98.41           C
ATOM   4261  OD1 ASN A 532      15.841  -4.995  36.648  1.00 98.41           O
ATOM   4262  ND2 ASN A 532      15.602  -7.194  37.163  1.00 98.41           N
ATOM   4263  C   ASN A 532      17.825  -8.442  35.360  1.00 98.41           C
ATOM   4264  O   ASN A 532      18.560  -9.289  34.854  1.00 98.41           O
ATOM   4265  N   LYS A 533      16.677  -8.043  34.784  1.00 81.65           N
ATOM   4266  CA  LYS A 533      16.240  -8.552  33.522  1.00 81.65           C
ATOM   4267  CB  LYS A 533      14.724  -8.398  33.313  1.00 81.65           C
ATOM   4268  CG  LYS A 533      13.876  -9.113  34.366  1.00 81.65           C
ATOM   4269  CD  LYS A 533      12.418  -8.648  34.382  1.00 81.65           C
ATOM   4270  CE  LYS A 533      11.556  -9.350  35.432  1.00 81.65           C
ATOM   4271  NZ  LYS A 533      10.191  -8.778  35.430  1.00 81.65           N
ATOM   4272  C   LYS A 533      16.902  -7.786  32.419  1.00 81.65           C
ATOM   4273  O   LYS A 533      17.242  -6.613  32.563  1.00 81.65           O
ATOM   4274  N   TYR A 534      17.107  -8.473  31.280  1.00284.25           N
ATOM   4275  CA  TYR A 534      17.615  -7.894  30.072  1.00284.25           C
ATOM   4276  CB  TYR A 534      16.585  -7.013  29.345  1.00284.25           C
ATOM   4277  CG  TYR A 534      15.506  -7.929  28.881  1.00284.25           C
ATOM   4278  CD1 TYR A 534      14.503  -8.320  29.737  1.00284.25           C
ATOM   4279  CD2 TYR A 534      15.501  -8.400  27.588  1.00284.25           C
ATOM   4280  CE1 TYR A 534      13.509  -9.168  29.310  1.00284.25           C
ATOM   4281  CE2 TYR A 534      14.510  -9.248  27.155  1.00284.25           C
ATOM   4282  CZ  TYR A 534      13.513  -9.633  28.017  1.00284.25           C
ATOM   4283  OH  TYR A 534      12.496 -10.505  27.575  1.00284.25           O
ATOM   4284  C   TYR A 534      18.862  -7.097  30.294  1.00284.25           C
ATOM   4285  O   TYR A 534      18.960  -5.957  29.842  1.00284.25           O
ATOM   4286  N   TRP A 535      19.857  -7.688  30.980  1.00142.62           N
ATOM   4287  CA  TRP A 535      21.147  -7.075  31.140  1.00142.62           C
ATOM   4288  CB  TRP A 535      21.734  -6.584  29.807  1.00142.62           C
ATOM   4289  CG  TRP A 535      22.013  -7.691  28.825  1.00142.62           C
ATOM   4290  CD2 TRP A 535      21.067  -8.153  27.848  1.00142.62           C
ATOM   4291  CD1 TRP A 535      23.139  -8.440  28.661  1.00142.62           C
ATOM   4292  NE1 TRP A 535      22.951  -9.348  27.649  1.00142.62           N
ATOM   4293  CE2 TRP A 535      21.682  -9.182  27.137  1.00142.62           C
ATOM   4294  CE3 TRP A 535      19.790  -7.757  27.571  1.00142.62           C
ATOM   4295  CZ2 TRP A 535      21.026  -9.837  26.135  1.00142.62           C
ATOM   4296  CZ3 TRP A 535      19.135  -8.411  26.550  1.00142.62           C
ATOM   4297  CH2 TRP A 535      19.741  -9.431  25.846  1.00142.62           C
ATOM   4298  C   TRP A 535      21.104  -5.886  32.048  1.00142.62           C
ATOM   4299  O   TRP A 535      22.066  -5.121  32.093  1.00142.62           O
ATOM   4300  N   ASN A 536      20.011  -5.684  32.804  1.00 75.35           N
ATOM   4301  CA  ASN A 536      20.005  -4.565  33.701  1.00 75.35           C
ATOM   4302  CB  ASN A 536      18.587  -4.072  34.044  1.00 75.35           C
ATOM   4303  CG  ASN A 536      18.682  -2.733  34.763  1.00 75.35           C
ATOM   4304  OD1 ASN A 536      19.770  -2.248  35.071  1.00 75.35           O
ATOM   4305  ND2 ASN A 536      17.504  -2.116  35.047  1.00 75.35           N
ATOM   4306  C   ASN A 536      20.649  -5.016  34.974  1.00 75.35           C
ATOM   4307  O   ASN A 536      20.415  -6.132  35.433  1.00 75.35           O
ATOM   4308  N   LYS A 537      21.497  -4.155  35.571  1.00 94.54           N
ATOM   4309  CA  LYS A 537      22.113  -4.483  36.823  1.00 94.54           C
ATOM   4310  CB  LYS A 537      23.607  -4.130  36.881  1.00 94.54           C
ATOM   4311  CG  LYS A 537      24.425  -4.890  35.837  1.00 94.54           C
ATOM   4312  CD  LYS A 537      25.867  -4.404  35.704  1.00 94.54           C
ATOM   4313  CE  LYS A 537      26.834  -5.165  36.611  1.00 94.54           C
ATOM   4314  NZ  LYS A 537      26.898  -6.585  36.197  1.00 94.54           N
ATOM   4315  C   LYS A 537      21.398  -3.650  37.836  1.00 94.54           C
ATOM   4316  O   LYS A 537      21.120  -2.477  37.593  1.00 94.54           O
ATOM   4317  N   ILE A 538      21.086  -4.231  39.010  1.00 95.02           N
ATOM   4318  CA  ILE A 538      20.307  -3.504  39.970  1.00 95.02           C
ATOM   4319  CB  ILE A 538      19.210  -4.318  40.591  1.00 95.02           C
ATOM   4320  CG1 ILE A 538      18.209  -4.772  39.516  1.00 95.02           C
ATOM   4321  CG2 ILE A 538      18.573  -3.475  41.709  1.00 95.02           C
ATOM   4322  CD1 ILE A 538      17.533  -3.613  38.785  1.00 95.02           C
ATOM   4323  C   ILE A 538      21.203  -3.055  41.071  1.00 95.02           C
ATOM   4324  O   ILE A 538      21.997  -3.826  41.601  1.00 95.02           O
ATOM   4325  N   ILE A 539      21.071  -1.775  41.462  1.00 44.15           N
ATOM   4326  CA  ILE A 539      21.940  -1.206  42.447  1.00 44.15           C
ATOM   4327  CB  ILE A 539      21.619   0.231  42.741  1.00 44.15           C
ATOM   4328  CG1 ILE A 539      21.790   1.086  41.474  1.00 44.15           C
ATOM   4329  CG2 ILE A 539      22.502   0.685  43.915  1.00 44.15           C
ATOM   4330  CD1 ILE A 539      21.211   2.494  41.606  1.00 44.15           C
ATOM   4331  C   ILE A 539      21.806  -1.969  43.727  1.00 44.15           C
ATOM   4332  O   ILE A 539      22.807  -2.275  44.372  1.00 44.15           O
ATOM   4333  N   SER A 540      20.567  -2.291  44.143  1.00 49.63           N
ATOM   4334  CA  SER A 540      20.404  -2.975  45.395  1.00 49.63           C
ATOM   4335  CB  SER A 540      19.209  -2.463  46.215  1.00 49.63           C
ATOM   4336  OG  SER A 540      17.997  -2.724  45.523  1.00 49.63           O
ATOM   4337  C   SER A 540      20.199  -4.442  45.182  1.00 49.63           C
ATOM   4338  O   SER A 540      20.130  -4.932  44.055  1.00 49.63           O
ATOM   4339  N   LEU A 541      20.180  -5.185  46.310  1.00 76.17           N
ATOM   4340  CA  LEU A 541      19.852  -6.580  46.349  1.00 76.17           C
ATOM   4341  CB  LEU A 541      20.087  -7.210  47.732  1.00 76.17           C
ATOM   4342  CG  LEU A 541      21.562  -7.191  48.175  1.00 76.17           C
ATOM   4343  CD1 LEU A 541      21.737  -7.832  49.562  1.00 76.17           C
ATOM   4344  CD2 LEU A 541      22.474  -7.819  47.109  1.00 76.17           C
ATOM   4345  C   LEU A 541      18.385  -6.665  46.063  1.00 76.17           C
ATOM   4346  O   LEU A 541      17.904  -7.586  45.406  1.00 76.17           O
ATOM   4347  N   SER A 542      17.617  -5.698  46.600  1.00144.84           N
ATOM   4348  CA  SER A 542      16.212  -5.651  46.331  1.00144.84           C
ATOM   4349  CB  SER A 542      15.873  -5.575  44.832  1.00144.84           C
ATOM   4350  OG  SER A 542      16.376  -4.369  44.277  1.00144.84           O
ATOM   4351  C   SER A 542      15.573  -6.871  46.894  1.00144.84           C
ATOM   4352  O   SER A 542      16.223  -7.691  47.540  1.00144.84           O
ATOM   4353  N   THR A 543      14.252  -7.007  46.676  1.00116.73           N
ATOM   4354  CA  THR A 543      13.600  -8.177  47.172  1.00116.73           C
ATOM   4355  CB  THR A 543      12.125  -7.986  47.372  1.00116.73           C
ATOM   4356  OG1 THR A 543      11.889  -6.920  48.280  1.00116.73           O
ATOM   4357  CG2 THR A 543      11.529  -9.291  47.927  1.00116.73           C
ATOM   4358  C   THR A 543      13.786  -9.213  46.120  1.00116.73           C
ATOM   4359  O   THR A 543      12.833  -9.747  45.555  1.00116.73           O
ATOM   4360  N   ALA A 544      15.065  -9.503  45.845  1.00109.98           N
ATOM   4361  CA  ALA A 544      15.493 -10.484  44.901  1.00109.98           C
ATOM   4362  CB  ALA A 544      17.017 -10.484  44.693  1.00109.98           C
ATOM   4363  C   ALA A 544      15.114 -11.830  45.413  1.00109.98           C
ATOM   4364  O   ALA A 544      14.879 -12.759  44.642  1.00109.98           O
ATOM   4365  N   LEU A 545      15.067 -11.953  46.750  1.00129.48           N
ATOM   4366  CA  LEU A 545      14.917 -13.196  47.442  1.00129.48           C
ATOM   4367  CB  LEU A 545      14.932 -13.042  48.973  1.00129.48           C
ATOM   4368  CG  LEU A 545      16.260 -12.487  49.521  1.00129.48           C
ATOM   4369  CD1 LEU A 545      16.221 -12.357  51.052  1.00129.48           C
ATOM   4370  CD2 LEU A 545      17.458 -13.310  49.020  1.00129.48           C
ATOM   4371  C   LEU A 545      13.673 -13.939  47.090  1.00129.48           C
ATOM   4372  O   LEU A 545      12.655 -13.372  46.696  1.00129.48           O
ATOM   4373  N   GLY A 546      13.788 -15.280  47.218  1.00 26.27           N
ATOM   4374  CA  GLY A 546      12.736 -16.226  46.993  1.00 26.27           C
ATOM   4375  C   GLY A 546      13.038 -17.395  47.875  1.00 26.27           C
ATOM   4376  O   GLY A 546      14.167 -17.565  48.334  1.00 26.27           O
ATOM   4377  N   ASN A 547      12.027 -18.244  48.131  1.00 45.86           N
ATOM   4378  CA  ASN A 547      12.239 -19.370  48.990  1.00 45.86           C
ATOM   4379  CB  ASN A 547      10.941 -20.110  49.361  1.00 45.86           C
ATOM   4380  CG  ASN A 547      10.086 -19.177  50.207  1.00 45.86           C
ATOM   4381  OD1 ASN A 547       8.954 -18.856  49.847  1.00 45.86           O
ATOM   4382  ND2 ASN A 547      10.640 -18.728  51.364  1.00 45.86           N
ATOM   4383  C   ASN A 547      13.111 -20.335  48.259  1.00 45.86           C
ATOM   4384  O   ASN A 547      13.044 -20.441  47.036  1.00 45.86           O
ATOM   4385  N   PHE A 548      13.964 -21.066  49.004  1.00155.56           N
ATOM   4386  CA  PHE A 548      14.842 -22.016  48.383  1.00155.56           C
ATOM   4387  CB  PHE A 548      15.814 -22.693  49.364  1.00155.56           C
ATOM   4388  CG  PHE A 548      14.994 -23.496  50.315  1.00155.56           C
ATOM   4389  CD1 PHE A 548      14.412 -22.904  51.413  1.00155.56           C
ATOM   4390  CD2 PHE A 548      14.806 -24.843  50.108  1.00155.56           C
ATOM   4391  CE1 PHE A 548      13.655 -23.645  52.290  1.00155.56           C
ATOM   4392  CE2 PHE A 548      14.051 -25.589  50.981  1.00155.56           C
ATOM   4393  CZ  PHE A 548      13.474 -24.990  52.075  1.00155.56           C
ATOM   4394  C   PHE A 548      13.978 -23.084  47.792  1.00155.56           C
ATOM   4395  O   PHE A 548      12.932 -23.422  48.345  1.00155.56           O
ATOM   4396  N   THR A 549      14.392 -23.628  46.628  1.00 49.72           N
ATOM   4397  CA  THR A 549      13.622 -24.638  45.961  1.00 49.72           C
ATOM   4398  CB  THR A 549      13.180 -24.242  44.583  1.00 49.72           C
ATOM   4399  OG1 THR A 549      14.308 -24.036  43.746  1.00 49.72           O
ATOM   4400  CG2 THR A 549      12.353 -22.949  44.685  1.00 49.72           C
ATOM   4401  C   THR A 549      14.475 -25.859  45.811  1.00 49.72           C
ATOM   4402  O   THR A 549      15.703 -25.781  45.783  1.00 49.72           O
ATOM   4403  N   SER A 550      13.814 -27.029  45.712  1.00117.74           N
ATOM   4404  CA  SER A 550      14.483 -28.297  45.674  1.00117.74           C
ATOM   4405  CB  SER A 550      13.500 -29.476  45.566  1.00117.74           C
ATOM   4406  OG  SER A 550      14.211 -30.705  45.530  1.00117.74           O
ATOM   4407  C   SER A 550      15.428 -28.413  44.528  1.00117.74           C
ATOM   4408  O   SER A 550      16.637 -28.276  44.702  1.00117.74           O
ATOM   4409  N   THR A 551      14.901 -28.669  43.317  1.00116.89           N
ATOM   4410  CA  THR A 551      15.784 -28.807  42.199  1.00116.89           C
ATOM   4411  CB  THR A 551      15.378 -29.890  41.239  1.00116.89           C
ATOM   4412  OG1 THR A 551      14.087 -29.632  40.708  1.00116.89           O
ATOM   4413  CG2 THR A 551      15.381 -31.232  41.991  1.00116.89           C
ATOM   4414  C   THR A 551      15.719 -27.495  41.502  1.00116.89           C
ATOM   4415  O   THR A 551      14.708 -27.139  40.900  1.00116.89           O
ATOM   4416  N   MET A 552      16.812 -26.721  41.587  1.00125.07           N
ATOM   4417  CA  MET A 552      16.763 -25.414  41.006  1.00125.07           C
ATOM   4418  CB  MET A 552      17.143 -24.297  41.996  1.00125.07           C
ATOM   4419  CG  MET A 552      17.083 -22.891  41.395  1.00125.07           C
ATOM   4420  SD  MET A 552      15.402 -22.275  41.080  1.00125.07           S
ATOM   4421  CE  MET A 552      15.106 -23.342  39.641  1.00125.07           C
ATOM   4422  C   MET A 552      17.737 -25.345  39.878  1.00125.07           C
ATOM   4423  O   MET A 552      18.943 -25.506  40.069  1.00125.07           O
ATOM   4424  N   ILE A 553      17.220 -25.102  38.657  1.00 99.43           N
ATOM   4425  CA  ILE A 553      18.075 -24.922  37.522  1.00 99.43           C
ATOM   4426  CB  ILE A 553      17.899 -25.966  36.459  1.00 99.43           C
ATOM   4427  CG1 ILE A 553      19.032 -25.873  35.423  1.00 99.43           C
ATOM   4428  CG2 ILE A 553      16.489 -25.811  35.865  1.00 99.43           C
ATOM   4429  CD1 ILE A 553      19.112 -27.085  34.496  1.00 99.43           C
ATOM   4430  C   ILE A 553      17.703 -23.602  36.930  1.00 99.43           C
ATOM   4431  O   ILE A 553      16.531 -23.227  36.923  1.00 99.43           O
ATOM   4432  N   GLY A 554      18.691 -22.836  36.427  1.00 55.36           N
ATOM   4433  CA  GLY A 554      18.301 -21.557  35.917  1.00 55.36           C
ATOM   4434  C   GLY A 554      19.316 -21.051  34.951  1.00 55.36           C
ATOM   4435  O   GLY A 554      20.515 -21.310  35.072  1.00 55.36           O
ATOM   4436  N   LEU A 555      18.812 -20.297  33.953  1.00 68.70           N
ATOM   4437  CA  LEU A 555      19.611 -19.649  32.967  1.00 68.70           C
ATOM   4438  CB  LEU A 555      19.195 -19.999  31.533  1.00 68.70           C
ATOM   4439  CG  LEU A 555      19.356 -21.489  31.215  1.00 68.70           C
ATOM   4440  CD1 LEU A 555      18.928 -21.795  29.771  1.00 68.70           C
ATOM   4441  CD2 LEU A 555      20.775 -21.961  31.562  1.00 68.70           C
ATOM   4442  C   LEU A 555      19.312 -18.194  33.126  1.00 68.70           C
ATOM   4443  O   LEU A 555      18.157 -17.787  33.025  1.00 68.70           O
ATOM   4444  N   TYR A 556      20.343 -17.369  33.378  1.00 70.17           N
ATOM   4445  CA  TYR A 556      20.112 -15.966  33.568  1.00 70.17           C
ATOM   4446  CB  TYR A 556      20.695 -15.419  34.886  1.00 70.17           C
ATOM   4447  CG  TYR A 556      20.032 -16.087  36.041  1.00 70.17           C
ATOM   4448  CD1 TYR A 556      18.894 -15.559  36.601  1.00 70.17           C
ATOM   4449  CD2 TYR A 556      20.559 -17.244  36.566  1.00 70.17           C
ATOM   4450  CE1 TYR A 556      18.284 -16.179  37.666  1.00 70.17           C
ATOM   4451  CE2 TYR A 556      19.955 -17.869  37.630  1.00 70.17           C
ATOM   4452  CZ  TYR A 556      18.815 -17.338  38.180  1.00 70.17           C
ATOM   4453  OH  TYR A 556      18.196 -17.982  39.271  1.00 70.17           O
ATOM   4454  C   TYR A 556      20.865 -15.257  32.501  1.00 70.17           C
ATOM   4455  O   TYR A 556      22.053 -15.508  32.303  1.00 70.17           O
ATOM   4456  N   LEU A 557      20.185 -14.344  31.786  1.00141.43           N
ATOM   4457  CA  LEU A 557      20.799 -13.636  30.704  1.00141.43           C
ATOM   4458  CB  LEU A 557      19.823 -12.652  30.040  1.00141.43           C
ATOM   4459  CG  LEU A 557      20.410 -11.857  28.864  1.00141.43           C
ATOM   4460  CD1 LEU A 557      20.759 -12.765  27.674  1.00141.43           C
ATOM   4461  CD2 LEU A 557      19.475 -10.697  28.492  1.00141.43           C
ATOM   4462  C   LEU A 557      21.942 -12.848  31.241  1.00141.43           C
ATOM   4463  O   LEU A 557      21.797 -12.068  32.181  1.00141.43           O
ATOM   4464  N   LEU A 558      23.136 -13.065  30.657  1.00 66.43           N
ATOM   4465  CA  LEU A 558      24.289 -12.315  31.045  1.00 66.43           C
ATOM   4466  CB  LEU A 558      25.238 -13.091  31.976  1.00 66.43           C
ATOM   4467  CG  LEU A 558      26.480 -12.287  32.397  1.00 66.43           C
ATOM   4468  CD1 LEU A 558      26.090 -11.061  33.239  1.00 66.43           C
ATOM   4469  CD2 LEU A 558      27.516 -13.184  33.092  1.00 66.43           C
ATOM   4470  C   LEU A 558      25.034 -12.039  29.785  1.00 66.43           C
ATOM   4471  O   LEU A 558      25.682 -12.927  29.232  1.00 66.43           O
ATOM   4472  N   GLY A 559      24.951 -10.792  29.290  1.00 55.30           N
ATOM   4473  CA  GLY A 559      25.652 -10.458  28.087  1.00 55.30           C
ATOM   4474  C   GLY A 559      25.090 -11.304  26.993  1.00 55.30           C
ATOM   4475  O   GLY A 559      23.909 -11.645  26.990  1.00 55.30           O
ATOM   4476  N   ARG A 560      25.948 -11.659  26.020  1.00296.94           N
ATOM   4477  CA  ARG A 560      25.537 -12.497  24.935  1.00296.94           C
ATOM   4478  CB  ARG A 560      25.674 -11.828  23.557  1.00296.94           C
ATOM   4479  CG  ARG A 560      25.235 -12.719  22.394  1.00296.94           C
ATOM   4480  CD  ARG A 560      25.493 -12.096  21.022  1.00296.94           C
ATOM   4481  NE  ARG A 560      26.963 -12.139  20.785  1.00296.94           N
ATOM   4482  CZ  ARG A 560      27.492 -11.576  19.660  1.00296.94           C
ATOM   4483  NH1 ARG A 560      26.675 -10.957  18.758  1.00296.94           N
ATOM   4484  NH2 ARG A 560      28.838 -11.629  19.438  1.00296.94           N
ATOM   4485  C   ARG A 560      26.468 -13.660  24.947  1.00296.94           C
ATOM   4486  O   ARG A 560      27.528 -13.605  25.565  1.00296.94           O
ATOM   4487  N   CYS A 561      26.096 -14.778  24.304  1.00 64.98           N
ATOM   4488  CA  CYS A 561      27.050 -15.842  24.310  1.00 64.98           C
ATOM   4489  CB  CYS A 561      26.585 -17.142  24.982  1.00 64.98           C
ATOM   4490  SG  CYS A 561      26.759 -17.015  26.789  1.00 64.98           S
ATOM   4491  C   CYS A 561      27.487 -16.114  22.915  1.00 64.98           C
ATOM   4492  O   CYS A 561      26.875 -15.657  21.951  1.00 64.98           O
ATOM   4493  N   ILE A 562      28.600 -16.857  22.787  1.00101.27           N
ATOM   4494  CA  ILE A 562      29.150 -17.160  21.504  1.00101.27           C
ATOM   4495  CB  ILE A 562      30.630 -16.926  21.408  1.00101.27           C
ATOM   4496  CG1 ILE A 562      31.385 -17.851  22.377  1.00101.27           C
ATOM   4497  CG2 ILE A 562      30.892 -15.429  21.643  1.00101.27           C
ATOM   4498  CD1 ILE A 562      32.893 -17.890  22.131  1.00101.27           C
ATOM   4499  C   ILE A 562      28.916 -18.613  21.284  1.00101.27           C
ATOM   4500  O   ILE A 562      28.949 -19.403  22.226  1.00101.27           O
ATOM   4501  N   LYS A 563      28.641 -19.001  20.025  1.00240.37           N
ATOM   4502  CA  LYS A 563      28.355 -20.379  19.780  1.00240.37           C
ATOM   4503  CB  LYS A 563      28.075 -20.715  18.305  1.00240.37           C
ATOM   4504  CG  LYS A 563      27.774 -22.198  18.074  1.00240.37           C
ATOM   4505  CD  LYS A 563      27.151 -22.500  16.710  1.00240.37           C
ATOM   4506  CE  LYS A 563      25.640 -22.263  16.660  1.00240.37           C
ATOM   4507  NZ  LYS A 563      24.946 -23.257  17.509  1.00240.37           N
ATOM   4508  C   LYS A 563      29.533 -21.178  20.217  1.00240.37           C
ATOM   4509  O   LYS A 563      30.666 -20.925  19.812  1.00240.37           O
ATOM   4510  N   PHE A 564      29.272 -22.164  21.094  1.00282.01           N
ATOM   4511  CA  PHE A 564      30.299 -23.034  21.574  1.00282.01           C
ATOM   4512  CB  PHE A 564      30.747 -22.730  23.014  1.00282.01           C
ATOM   4513  CG  PHE A 564      31.869 -23.656  23.341  1.00282.01           C
ATOM   4514  CD1 PHE A 564      33.146 -23.373  22.913  1.00282.01           C
ATOM   4515  CD2 PHE A 564      31.652 -24.799  24.076  1.00282.01           C
ATOM   4516  CE1 PHE A 564      34.190 -24.218  23.209  1.00282.01           C
ATOM   4517  CE2 PHE A 564      32.693 -25.647  24.375  1.00282.01           C
ATOM   4518  CZ  PHE A 564      33.964 -25.358  23.942  1.00282.01           C
ATOM   4519  C   PHE A 564      29.687 -24.393  21.573  1.00282.01           C
ATOM   4520  O   PHE A 564      28.464 -24.526  21.559  1.00282.01           O
ATOM   4521  N   LEU A 565      30.518 -25.448  21.569  1.00170.58           N
ATOM   4522  CA  LEU A 565      29.940 -26.755  21.565  1.00170.58           C
ATOM   4523  CB  LEU A 565      30.836 -27.813  20.901  1.00170.58           C
ATOM   4524  CG  LEU A 565      31.066 -27.561  19.399  1.00170.58           C
ATOM   4525  CD1 LEU A 565      31.947 -28.653  18.775  1.00170.58           C
ATOM   4526  CD2 LEU A 565      29.735 -27.378  18.654  1.00170.58           C
ATOM   4527  C   LEU A 565      29.749 -27.144  22.992  1.00170.58           C
ATOM   4528  O   LEU A 565      30.709 -27.426  23.707  1.00170.58           O
ATOM   4529  N   ILE A 566      28.482 -27.145  23.447  1.00 88.52           N
ATOM   4530  CA  ILE A 566      28.196 -27.523  24.798  1.00 88.52           C
ATOM   4531  CB  ILE A 566      27.634 -26.407  25.628  1.00 88.52           C
ATOM   4532  CG1 ILE A 566      28.650 -25.259  25.738  1.00 88.52           C
ATOM   4533  CG2 ILE A 566      27.219 -26.994  26.988  1.00 88.52           C
ATOM   4534  CD1 ILE A 566      29.966 -25.672  26.396  1.00 88.52           C
ATOM   4535  C   ILE A 566      27.156 -28.590  24.728  1.00 88.52           C
ATOM   4536  O   ILE A 566      26.223 -28.511  23.931  1.00 88.52           O
ATOM   4537  N   ASP A 567      27.306 -29.638  25.558  1.00 75.46           N
ATOM   4538  CA  ASP A 567      26.345 -30.697  25.536  1.00 75.46           C
ATOM   4539  CB  ASP A 567      26.692 -31.843  26.504  1.00 75.46           C
ATOM   4540  CG  ASP A 567      25.713 -32.988  26.272  1.00 75.46           C
ATOM   4541  OD1 ASP A 567      24.766 -32.809  25.461  1.00 75.46           O
ATOM   4542  OD2 ASP A 567      25.901 -34.059  26.908  1.00 75.46           O
ATOM   4543  C   ASP A 567      25.036 -30.124  25.963  1.00 75.46           C
ATOM   4544  O   ASP A 567      24.004 -30.376  25.343  1.00 75.46           O
ATOM   4545  N   THR A 568      25.052 -29.311  27.035  1.00214.75           N
ATOM   4546  CA  THR A 568      23.830 -28.733  27.506  1.00214.75           C
ATOM   4547  CB  THR A 568      23.895 -28.270  28.931  1.00214.75           C
ATOM   4548  OG1 THR A 568      24.867 -27.244  29.068  1.00214.75           O
ATOM   4549  CG2 THR A 568      24.260 -29.469  29.822  1.00214.75           C
ATOM   4550  C   THR A 568      23.553 -27.539  26.658  1.00214.75           C
ATOM   4551  O   THR A 568      24.465 -26.949  26.082  1.00214.75           O
ATOM   4552  N   ILE A 569      22.265 -27.166  26.543  1.00105.89           N
ATOM   4553  CA  ILE A 569      21.925 -26.028  25.746  1.00105.89           C
ATOM   4554  CB  ILE A 569      21.063 -26.360  24.562  1.00105.89           C
ATOM   4555  CG1 ILE A 569      21.806 -27.306  23.602  1.00105.89           C
ATOM   4556  CG2 ILE A 569      20.638 -25.035  23.907  1.00105.89           C
ATOM   4557  CD1 ILE A 569      22.049 -28.701  24.178  1.00105.89           C
ATOM   4558  C   ILE A 569      21.152 -25.091  26.610  1.00105.89           C
ATOM   4559  O   ILE A 569      20.283 -25.508  27.373  1.00105.89           O
ATOM   4560  N   MET A 570      21.466 -23.785  26.509  1.00272.21           N
ATOM   4561  CA  MET A 570      20.815 -22.798  27.318  1.00272.21           C
ATOM   4562  CB  MET A 570      21.546 -22.547  28.646  1.00272.21           C
ATOM   4563  CG  MET A 570      21.719 -23.822  29.482  1.00272.21           C
ATOM   4564  SD  MET A 570      20.178 -24.583  30.081  1.00272.21           S
ATOM   4565  CE  MET A 570      20.998 -25.955  30.943  1.00272.21           C
ATOM   4566  C   MET A 570      20.831 -21.536  26.518  1.00272.21           C
ATOM   4567  O   MET A 570      20.595 -21.582  25.314  1.00272.21           O
ATOM   4568  N   HIS A 571      21.049 -20.365  27.161  1.00258.69           N
ATOM   4569  CA  HIS A 571      21.058 -19.137  26.408  1.00258.69           C
ATOM   4570  ND1 HIS A 571      18.208 -20.440  26.238  1.00258.69           N
ATOM   4571  CG  HIS A 571      18.617 -19.190  25.828  1.00258.69           C
ATOM   4572  CB  HIS A 571      19.710 -18.393  26.504  1.00258.69           C
ATOM   4573  NE2 HIS A 571      17.015 -19.957  24.427  1.00258.69           N
ATOM   4574  CD2 HIS A 571      17.872 -18.913  24.722  1.00258.69           C
ATOM   4575  CE1 HIS A 571      17.254 -20.852  25.365  1.00258.69           C
ATOM   4576  C   HIS A 571      22.266 -18.324  26.793  1.00258.69           C
ATOM   4577  O   HIS A 571      22.912 -18.754  27.742  1.00258.69           O
ATOM   4578  N   GLY A 572      22.633 -17.212  26.053  1.00136.94           N
ATOM   4579  CA  GLY A 572      23.794 -16.386  26.331  1.00136.94           C
ATOM   4580  C   GLY A 572      23.577 -15.927  27.718  1.00136.94           C
ATOM   4581  O   GLY A 572      23.001 -14.868  27.968  1.00136.94           O
ATOM   4582  N   ARG A 573      24.132 -16.701  28.655  1.00137.64           N
ATOM   4583  CA  ARG A 573      23.693 -16.582  29.994  1.00137.64           C
ATOM   4584  CB  ARG A 573      22.319 -17.251  30.218  1.00137.64           C
ATOM   4585  CG  ARG A 573      21.073 -16.440  29.829  1.00137.64           C
ATOM   4586  CD  ARG A 573      20.733 -16.348  28.346  1.00137.64           C
ATOM   4587  NE  ARG A 573      19.495 -15.528  28.217  1.00137.64           N
ATOM   4588  CZ  ARG A 573      19.020 -15.197  26.980  1.00137.64           C
ATOM   4589  NH1 ARG A 573      19.694 -15.595  25.862  1.00137.64           N
ATOM   4590  NH2 ARG A 573      17.872 -14.467  26.861  1.00137.64           N
ATOM   4591  C   ARG A 573      24.633 -17.342  30.848  1.00137.64           C
ATOM   4592  O   ARG A 573      25.669 -17.834  30.401  1.00137.64           O
ATOM   4593  N   ILE A 574      24.267 -17.431  32.136  1.00135.01           N
ATOM   4594  CA  ILE A 574      25.038 -18.186  33.064  1.00135.01           C
ATOM   4595  CB  ILE A 574      25.513 -17.386  34.242  1.00135.01           C
ATOM   4596  CG1 ILE A 574      26.524 -18.192  35.073  1.00135.01           C
ATOM   4597  CG2 ILE A 574      24.275 -16.933  35.025  1.00135.01           C
ATOM   4598  CD1 ILE A 574      27.840 -18.455  34.341  1.00135.01           C
ATOM   4599  C   ILE A 574      24.134 -19.260  33.564  1.00135.01           C
ATOM   4600  O   ILE A 574      22.957 -19.021  33.832  1.00135.01           O
ATOM   4601  N   LEU A 575      24.656 -20.494  33.664  1.00 88.75           N
ATOM   4602  CA  LEU A 575      23.834 -21.567  34.131  1.00 88.75           C
ATOM   4603  CB  LEU A 575      24.143 -22.916  33.457  1.00 88.75           C
ATOM   4604  CG  LEU A 575      23.260 -24.076  33.954  1.00 88.75           C
ATOM   4605  CD1 LEU A 575      21.784 -23.849  33.594  1.00 88.75           C
ATOM   4606  CD2 LEU A 575      23.796 -25.432  33.464  1.00 88.75           C
ATOM   4607  C   LEU A 575      24.091 -21.731  35.588  1.00 88.75           C
ATOM   4608  O   LEU A 575      25.241 -21.755  36.013  1.00 88.75           O
ATOM   4609  N   TYR A 576      23.014 -21.831  36.391  1.00 86.64           N
ATOM   4610  CA  TYR A 576      23.172 -22.003  37.807  1.00 86.64           C
ATOM   4611  CB  TYR A 576      22.598 -20.865  38.673  1.00 86.64           C
ATOM   4612  CG  TYR A 576      23.584 -19.750  38.744  1.00 86.64           C
ATOM   4613  CD1 TYR A 576      23.805 -18.915  37.677  1.00 86.64           C
ATOM   4614  CD2 TYR A 576      24.281 -19.537  39.913  1.00 86.64           C
ATOM   4615  CE1 TYR A 576      24.718 -17.893  37.778  1.00 86.64           C
ATOM   4616  CE2 TYR A 576      25.194 -18.515  40.018  1.00 86.64           C
ATOM   4617  CZ  TYR A 576      25.414 -17.689  38.944  1.00 86.64           C
ATOM   4618  OH  TYR A 576      26.348 -16.636  39.040  1.00 86.64           O
ATOM   4619  C   TYR A 576      22.482 -23.249  38.243  1.00 86.64           C
ATOM   4620  O   TYR A 576      21.394 -23.581  37.774  1.00 86.64           O
ATOM   4621  N   ASP A 577      23.138 -23.963  39.179  1.00 94.51           N
ATOM   4622  CA  ASP A 577      22.607 -25.140  39.790  1.00 94.51           C
ATOM   4623  CB  ASP A 577      23.669 -26.003  40.491  1.00 94.51           C
ATOM   4624  CG  ASP A 577      24.533 -26.638  39.412  1.00 94.51           C
ATOM   4625  OD1 ASP A 577      24.089 -26.655  38.233  1.00 94.51           O
ATOM   4626  OD2 ASP A 577      25.650 -27.112  39.751  1.00 94.51           O
ATOM   4627  C   ASP A 577      21.689 -24.604  40.831  1.00 94.51           C
ATOM   4628  O   ASP A 577      21.202 -23.490  40.657  1.00 94.51           O
ATOM   4629  N   ILE A 578      21.477 -25.337  41.951  1.00223.41           N
ATOM   4630  CA  ILE A 578      20.436 -24.945  42.863  1.00223.41           C
ATOM   4631  CB  ILE A 578      20.361 -25.835  44.078  1.00223.41           C
ATOM   4632  CG1 ILE A 578      19.173 -25.426  44.965  1.00223.41           C
ATOM   4633  CG2 ILE A 578      21.724 -25.847  44.791  1.00223.41           C
ATOM   4634  CD1 ILE A 578      18.841 -26.450  46.049  1.00223.41           C
ATOM   4635  C   ILE A 578      20.610 -23.520  43.299  1.00223.41           C
ATOM   4636  O   ILE A 578      19.759 -22.679  43.025  1.00223.41           O
ATOM   4637  N   TYR A 579      21.715 -23.158  43.949  1.00191.21           N
ATOM   4638  CA  TYR A 579      21.914 -21.755  44.151  1.00191.21           C
ATOM   4639  CB  TYR A 579      21.543 -21.286  45.569  1.00191.21           C
ATOM   4640  CG  TYR A 579      20.058 -21.367  45.652  1.00191.21           C
ATOM   4641  CD1 TYR A 579      19.285 -20.323  45.198  1.00191.21           C
ATOM   4642  CD2 TYR A 579      19.436 -22.480  46.171  1.00191.21           C
ATOM   4643  CE1 TYR A 579      17.913 -20.386  45.261  1.00191.21           C
ATOM   4644  CE2 TYR A 579      18.063 -22.548  46.237  1.00191.21           C
ATOM   4645  CZ  TYR A 579      17.301 -21.500  45.781  1.00191.21           C
ATOM   4646  OH  TYR A 579      15.893 -21.566  45.844  1.00191.21           O
ATOM   4647  C   TYR A 579      23.376 -21.609  43.963  1.00191.21           C
ATOM   4648  O   TYR A 579      24.037 -20.860  44.679  1.00191.21           O
ATOM   4649  N   GLY A 580      23.908 -22.306  42.943  1.00 58.74           N
ATOM   4650  CA  GLY A 580      25.327 -22.326  42.794  1.00 58.74           C
ATOM   4651  C   GLY A 580      25.670 -21.975  41.392  1.00 58.74           C
ATOM   4652  O   GLY A 580      24.884 -22.160  40.463  1.00 58.74           O
ATOM   4653  N   PHE A 581      26.907 -21.482  41.228  1.00165.86           N
ATOM   4654  CA  PHE A 581      27.401 -20.988  39.986  1.00165.86           C
ATOM   4655  CB  PHE A 581      28.799 -20.363  40.144  1.00165.86           C
ATOM   4656  CG  PHE A 581      29.187 -19.742  38.851  1.00165.86           C
ATOM   4657  CD1 PHE A 581      28.501 -18.652  38.370  1.00165.86           C
ATOM   4658  CD2 PHE A 581      30.258 -20.220  38.139  1.00165.86           C
ATOM   4659  CE1 PHE A 581      28.863 -18.073  37.178  1.00165.86           C
ATOM   4660  CE2 PHE A 581      30.625 -19.644  36.946  1.00165.86           C
ATOM   4661  CZ  PHE A 581      29.924 -18.569  36.460  1.00165.86           C
ATOM   4662  C   PHE A 581      27.441 -22.063  38.963  1.00165.86           C
ATOM   4663  O   PHE A 581      26.951 -21.837  37.864  1.00165.86           O
ATOM   4664  N   GLY A 582      27.998 -23.253  39.277  1.00248.50           N
ATOM   4665  CA  GLY A 582      28.040 -24.291  38.284  1.00248.50           C
ATOM   4666  C   GLY A 582      28.767 -23.718  37.123  1.00248.50           C
ATOM   4667  O   GLY A 582      28.202 -23.657  36.032  1.00248.50           O
ATOM   4668  N   TRP A 583      30.022 -23.275  37.366  1.00257.20           N
ATOM   4669  CA  TRP A 583      30.821 -22.539  36.427  1.00257.20           C
ATOM   4670  CB  TRP A 583      32.318 -22.528  36.782  1.00257.20           C
ATOM   4671  CG  TRP A 583      33.186 -21.769  35.806  1.00257.20           C
ATOM   4672  CD2 TRP A 583      34.608 -21.626  35.942  1.00257.20           C
ATOM   4673  CD1 TRP A 583      32.836 -21.096  34.673  1.00257.20           C
ATOM   4674  NE1 TRP A 583      33.953 -20.543  34.092  1.00257.20           N
ATOM   4675  CE2 TRP A 583      35.051 -20.861  34.864  1.00257.20           C
ATOM   4676  CE3 TRP A 583      35.474 -22.093  36.889  1.00257.20           C
ATOM   4677  CZ2 TRP A 583      36.373 -20.553  34.713  1.00257.20           C
ATOM   4678  CZ3 TRP A 583      36.806 -21.780  36.735  1.00257.20           C
ATOM   4679  CH2 TRP A 583      37.247 -21.025  35.668  1.00257.20           C
ATOM   4680  C   TRP A 583      30.678 -23.134  35.075  1.00257.20           C
ATOM   4681  O   TRP A 583      31.313 -24.128  34.724  1.00257.20           O
ATOM   4682  N   GLN A 584      29.786 -22.504  34.292  1.00 76.29           N
ATOM   4683  CA  GLN A 584      29.531 -22.926  32.960  1.00 76.29           C
ATOM   4684  CB  GLN A 584      28.580 -24.132  32.864  1.00 76.29           C
ATOM   4685  CG  GLN A 584      29.125 -25.409  33.505  1.00 76.29           C
ATOM   4686  CD  GLN A 584      28.075 -26.499  33.329  1.00 76.29           C
ATOM   4687  OE1 GLN A 584      27.049 -26.292  32.684  1.00 76.29           O
ATOM   4688  NE2 GLN A 584      28.336 -27.695  33.922  1.00 76.29           N
ATOM   4689  C   GLN A 584      28.830 -21.792  32.297  1.00 76.29           C
ATOM   4690  O   GLN A 584      27.964 -21.148  32.889  1.00 76.29           O
ATOM   4691  N   LEU A 585      29.209 -21.510  31.042  1.00 87.09           N
ATOM   4692  CA  LEU A 585      28.539 -20.494  30.299  1.00 87.09           C
ATOM   4693  CB  LEU A 585      29.489 -19.508  29.597  1.00 87.09           C
ATOM   4694  CG  LEU A 585      30.331 -18.670  30.577  1.00 87.09           C
ATOM   4695  CD1 LEU A 585      31.271 -19.558  31.406  1.00 87.09           C
ATOM   4696  CD2 LEU A 585      31.072 -17.537  29.849  1.00 87.09           C
ATOM   4697  C   LEU A 585      27.790 -21.236  29.239  1.00 87.09           C
ATOM   4698  O   LEU A 585      28.311 -22.196  28.675  1.00 87.09           O
ATOM   4699  N   ILE A 586      26.538 -20.836  28.947  1.00108.51           N
ATOM   4700  CA  ILE A 586      25.826 -21.589  27.958  1.00108.51           C
ATOM   4701  CB  ILE A 586      24.660 -22.359  28.505  1.00108.51           C
ATOM   4702  CG1 ILE A 586      25.115 -23.228  29.689  1.00108.51           C
ATOM   4703  CG2 ILE A 586      24.103 -23.224  27.360  1.00108.51           C
ATOM   4704  CD1 ILE A 586      26.187 -24.252  29.318  1.00108.51           C
ATOM   4705  C   ILE A 586      25.332 -20.630  26.926  1.00108.51           C
ATOM   4706  O   ILE A 586      25.278 -19.431  27.180  1.00108.51           O
ATOM   4707  N   ALA A 587      25.006 -21.126  25.711  1.00 49.28           N
ATOM   4708  CA  ALA A 587      24.557 -20.243  24.673  1.00 49.28           C
ATOM   4709  CB  ALA A 587      25.447 -20.271  23.418  1.00 49.28           C
ATOM   4710  C   ALA A 587      23.173 -20.621  24.235  1.00 49.28           C
ATOM   4711  O   ALA A 587      22.827 -21.797  24.143  1.00 49.28           O
ATOM   4712  N   SER A 588      22.365 -19.574  23.968  1.00116.70           N
ATOM   4713  CA  SER A 588      20.996 -19.556  23.523  1.00116.70           C
ATOM   4714  CB  SER A 588      20.463 -18.117  23.523  1.00116.70           C
ATOM   4715  OG  SER A 588      21.173 -17.334  22.575  1.00116.70           O
ATOM   4716  C   SER A 588      20.964 -19.986  22.104  1.00116.70           C
ATOM   4717  O   SER A 588      19.924 -20.382  21.585  1.00116.70           O
ATOM   4718  N   PHE A 589      22.133 -19.904  21.455  1.00124.89           N
ATOM   4719  CA  PHE A 589      22.295 -20.133  20.054  1.00124.89           C
ATOM   4720  CB  PHE A 589      23.734 -19.894  19.566  1.00124.89           C
ATOM   4721  CG  PHE A 589      23.973 -18.424  19.579  1.00124.89           C
ATOM   4722  CD1 PHE A 589      24.311 -17.773  20.743  1.00124.89           C
ATOM   4723  CD2 PHE A 589      23.859 -17.696  18.417  1.00124.89           C
ATOM   4724  CE1 PHE A 589      24.529 -16.416  20.745  1.00124.89           C
ATOM   4725  CE2 PHE A 589      24.077 -16.339  18.414  1.00124.89           C
ATOM   4726  CZ  PHE A 589      24.413 -15.696  19.580  1.00124.89           C
ATOM   4727  C   PHE A 589      21.930 -21.525  19.679  1.00124.89           C
ATOM   4728  O   PHE A 589      21.372 -21.734  18.603  1.00124.89           O
ATOM   4729  N   TRP A 590      22.258 -22.518  20.526  1.00 37.47           N
ATOM   4730  CA  TRP A 590      21.931 -23.865  20.163  1.00 37.47           C
ATOM   4731  CB  TRP A 590      22.313 -24.895  21.238  1.00 37.47           C
ATOM   4732  CG  TRP A 590      23.804 -25.086  21.373  1.00 37.47           C
ATOM   4733  CD2 TRP A 590      24.586 -25.891  20.478  1.00 37.47           C
ATOM   4734  CD1 TRP A 590      24.674 -24.562  22.283  1.00 37.47           C
ATOM   4735  NE1 TRP A 590      25.951 -24.994  22.013  1.00 37.47           N
ATOM   4736  CE2 TRP A 590      25.911 -25.812  20.902  1.00 37.47           C
ATOM   4737  CE3 TRP A 590      24.227 -26.632  19.388  1.00 37.47           C
ATOM   4738  CZ2 TRP A 590      26.903 -26.477  20.241  1.00 37.47           C
ATOM   4739  CZ3 TRP A 590      25.229 -27.304  18.725  1.00 37.47           C
ATOM   4740  CH2 TRP A 590      26.542 -27.228  19.143  1.00 37.47           C
ATOM   4741  C   TRP A 590      20.457 -23.903  19.977  1.00 37.47           C
ATOM   4742  O   TRP A 590      19.961 -24.454  18.995  1.00 37.47           O
ATOM   4743  N   ASP A 591      19.710 -23.293  20.909  1.00 86.44           N
ATOM   4744  CA  ASP A 591      18.308 -23.235  20.671  1.00 86.44           C
ATOM   4745  CB  ASP A 591      17.494 -23.564  21.918  1.00 86.44           C
ATOM   4746  CG  ASP A 591      17.746 -25.040  22.206  1.00 86.44           C
ATOM   4747  OD1 ASP A 591      18.266 -25.729  21.289  1.00 86.44           O
ATOM   4748  OD2 ASP A 591      17.439 -25.498  23.339  1.00 86.44           O
ATOM   4749  C   ASP A 591      18.039 -21.839  20.236  1.00 86.44           C
ATOM   4750  O   ASP A 591      17.120 -21.193  20.734  1.00 86.44           O
ATOM   4751  N   SER A 592      18.881 -21.344  19.303  1.00 78.75           N
ATOM   4752  CA  SER A 592      18.722 -20.034  18.740  1.00 78.75           C
ATOM   4753  CB  SER A 592      19.828 -19.641  17.747  1.00 78.75           C
ATOM   4754  OG  SER A 592      19.590 -18.334  17.245  1.00 78.75           O
ATOM   4755  C   SER A 592      17.454 -20.100  17.980  1.00 78.75           C
ATOM   4756  O   SER A 592      16.621 -19.198  18.055  1.00 78.75           O
ATOM   4757  N   MET A 593      17.284 -21.196  17.219  1.00168.74           N
ATOM   4758  CA  MET A 593      16.024 -21.377  16.584  1.00168.74           C
ATOM   4759  CB  MET A 593      16.030 -22.458  15.490  1.00168.74           C
ATOM   4760  CG  MET A 593      16.907 -22.107  14.287  1.00168.74           C
ATOM   4761  SD  MET A 593      18.693 -22.143  14.627  1.00168.74           S
ATOM   4762  CE  MET A 593      18.767 -23.943  14.862  1.00168.74           C
ATOM   4763  C   MET A 593      15.204 -21.878  17.711  1.00168.74           C
ATOM   4764  O   MET A 593      15.005 -23.080  17.883  1.00168.74           O
ATOM   4765  N   THR A 594      14.713 -20.929  18.520  1.00 92.75           N
ATOM   4766  CA  THR A 594      14.014 -21.272  19.707  1.00 92.75           C
ATOM   4767  CB  THR A 594      13.722 -20.069  20.550  1.00 92.75           C
ATOM   4768  OG1 THR A 594      13.013 -19.116  19.780  1.00 92.75           O
ATOM   4769  CG2 THR A 594      15.045 -19.447  21.017  1.00 92.75           C
ATOM   4770  C   THR A 594      12.745 -21.949  19.335  1.00 92.75           C
ATOM   4771  O   THR A 594      11.978 -21.441  18.531  1.00 92.75           O
ATOM   4772  N   SER A 595      12.481 -23.136  19.904  1.00 56.17           N
ATOM   4773  CA  SER A 595      11.258 -23.800  19.577  1.00 56.17           C
ATOM   4774  CB  SER A 595      11.113 -25.165  20.265  1.00 56.17           C
ATOM   4775  OG  SER A 595       9.882 -25.770  19.897  1.00 56.17           O
ATOM   4776  C   SER A 595      10.182 -22.910  20.072  1.00 56.17           C
ATOM   4777  O   SER A 595       9.096 -22.832  19.499  1.00 56.17           O
ATOM   4778  N   PHE A 596      10.489 -22.187  21.160  1.00128.34           N
ATOM   4779  CA  PHE A 596       9.544 -21.271  21.707  1.00128.34           C
ATOM   4780  CB  PHE A 596      10.089 -20.541  22.945  1.00128.34           C
ATOM   4781  CG  PHE A 596       8.989 -19.715  23.518  1.00128.34           C
ATOM   4782  CD1 PHE A 596       8.697 -18.474  23.001  1.00128.34           C
ATOM   4783  CD2 PHE A 596       8.254 -20.187  24.580  1.00128.34           C
ATOM   4784  CE1 PHE A 596       7.681 -17.718  23.536  1.00128.34           C
ATOM   4785  CE2 PHE A 596       7.238 -19.435  25.120  1.00128.34           C
ATOM   4786  CZ  PHE A 596       6.951 -18.198  24.597  1.00128.34           C
ATOM   4787  C   PHE A 596       9.336 -20.262  20.634  1.00128.34           C
ATOM   4788  O   PHE A 596       8.215 -19.833  20.364  1.00128.34           O
ATOM   4789  N   LEU A 597      10.444 -19.880  19.978  1.00199.48           N
ATOM   4790  CA  LEU A 597      10.395 -18.928  18.917  1.00199.48           C
ATOM   4791  CB  LEU A 597       9.851 -19.358  17.530  1.00199.48           C
ATOM   4792  CG  LEU A 597      10.871 -19.972  16.549  1.00199.48           C
ATOM   4793  CD1 LEU A 597      10.314 -20.070  15.124  1.00199.48           C
ATOM   4794  CD2 LEU A 597      12.219 -19.239  16.614  1.00199.48           C
ATOM   4795  C   LEU A 597       9.653 -17.691  19.242  1.00199.48           C
ATOM   4796  O   LEU A 597       9.623 -17.212  20.374  1.00199.48           O
ATOM   4797  N   SER A 598       9.098 -17.107  18.163  1.00124.70           N
ATOM   4798  CA  SER A 598       8.398 -15.867  18.225  1.00124.70           C
ATOM   4799  CB  SER A 598       9.077 -14.738  17.431  1.00124.70           C
ATOM   4800  OG  SER A 598       9.081 -15.050  16.045  1.00124.70           O
ATOM   4801  C   SER A 598       7.059 -16.072  17.630  1.00124.70           C
ATOM   4802  O   SER A 598       6.740 -17.150  17.138  1.00124.70           O
ATOM   4803  N   HIS A 599       6.209 -15.038  17.710  1.00161.76           N
ATOM   4804  CA  HIS A 599       4.906 -15.166  17.145  1.00161.76           C
ATOM   4805  ND1 HIS A 599       4.732 -12.521  19.018  1.00161.76           N
ATOM   4806  CG  HIS A 599       3.763 -13.246  18.362  1.00161.76           C
ATOM   4807  CB  HIS A 599       3.805 -14.732  18.133  1.00161.76           C
ATOM   4808  NE2 HIS A 599       3.194 -11.062  18.342  1.00161.76           N
ATOM   4809  CD2 HIS A 599       2.831 -12.340  17.958  1.00161.76           C
ATOM   4810  CE1 HIS A 599       4.342 -11.220  18.974  1.00161.76           C
ATOM   4811  C   HIS A 599       4.847 -14.238  15.968  1.00161.76           C
ATOM   4812  O   HIS A 599       3.795 -13.696  15.632  1.00161.76           O
ATOM   4813  N   ARG A 600       5.980 -14.066  15.266  1.00117.31           N
ATOM   4814  CA  ARG A 600       6.000 -13.149  14.165  1.00117.31           C
ATOM   4815  CB  ARG A 600       7.417 -12.873  13.632  1.00117.31           C
ATOM   4816  CG  ARG A 600       7.448 -11.903  12.450  1.00117.31           C
ATOM   4817  CD  ARG A 600       8.846 -11.693  11.865  1.00117.31           C
ATOM   4818  NE  ARG A 600       9.634 -10.901  12.850  1.00117.31           N
ATOM   4819  CZ  ARG A 600       9.668  -9.540  12.750  1.00117.31           C
ATOM   4820  NH1 ARG A 600       8.994  -8.914  11.742  1.00117.31           N
ATOM   4821  NH2 ARG A 600      10.376  -8.806  13.656  1.00117.31           N
ATOM   4822  C   ARG A 600       5.205 -13.720  13.043  1.00117.31           C
ATOM   4823  O   ARG A 600       5.182 -14.931  12.832  1.00117.31           O
ATOM   4824  N   ASN A 601       4.514 -12.833  12.300  1.00 46.64           N
ATOM   4825  CA  ASN A 601       3.743 -13.248  11.170  1.00 46.64           C
ATOM   4826  CB  ASN A 601       2.415 -12.487  11.022  1.00 46.64           C
ATOM   4827  CG  ASN A 601       1.498 -12.902  12.164  1.00 46.64           C
ATOM   4828  OD1 ASN A 601       0.766 -13.885  12.064  1.00 46.64           O
ATOM   4829  ND2 ASN A 601       1.545 -12.137  13.288  1.00 46.64           N
ATOM   4830  C   ASN A 601       4.578 -12.927   9.985  1.00 46.64           C
ATOM   4831  O   ASN A 601       5.003 -11.788   9.792  1.00 46.64           O
ATOM   4832  N   THR A 602       4.844 -13.947   9.157  1.00 54.49           N
ATOM   4833  CA  THR A 602       5.716 -13.728   8.055  1.00 54.49           C
ATOM   4834  CB  THR A 602       6.258 -15.006   7.490  1.00 54.49           C
ATOM   4835  OG1 THR A 602       6.953 -15.729   8.495  1.00 54.49           O
ATOM   4836  CG2 THR A 602       7.214 -14.664   6.340  1.00 54.49           C
ATOM   4837  C   THR A 602       4.989 -13.017   6.969  1.00 54.49           C
ATOM   4838  O   THR A 602       4.020 -13.519   6.401  1.00 54.49           O
ATOM   4839  N   LEU A 603       5.434 -11.783   6.687  1.00 95.99           N
ATOM   4840  CA  LEU A 603       4.974 -11.091   5.530  1.00 95.99           C
ATOM   4841  CB  LEU A 603       4.578  -9.633   5.811  1.00 95.99           C
ATOM   4842  CG  LEU A 603       4.076  -8.874   4.570  1.00 95.99           C
ATOM   4843  CD1 LEU A 603       2.800  -9.513   4.003  1.00 95.99           C
ATOM   4844  CD2 LEU A 603       3.901  -7.377   4.873  1.00 95.99           C
ATOM   4845  C   LEU A 603       6.219 -11.092   4.728  1.00 95.99           C
ATOM   4846  O   LEU A 603       6.694 -10.058   4.265  1.00 95.99           O
ATOM   4847  N   ARG A 604       6.775 -12.304   4.564  1.00 78.50           N
ATOM   4848  CA  ARG A 604       8.004 -12.482   3.863  1.00 78.50           C
ATOM   4849  CB  ARG A 604       8.425 -13.956   3.752  1.00 78.50           C
ATOM   4850  CG  ARG A 604       9.736 -14.175   2.997  1.00 78.50           C
ATOM   4851  CD  ARG A 604      10.006 -15.649   2.689  1.00 78.50           C
ATOM   4852  NE  ARG A 604      11.221 -15.719   1.831  1.00 78.50           N
ATOM   4853  CZ  ARG A 604      11.307 -16.677   0.862  1.00 78.50           C
ATOM   4854  NH1 ARG A 604      10.273 -17.548   0.672  1.00 78.50           N
ATOM   4855  NH2 ARG A 604      12.422 -16.759   0.079  1.00 78.50           N
ATOM   4856  C   ARG A 604       7.741 -12.017   2.488  1.00 78.50           C
ATOM   4857  O   ARG A 604       8.565 -11.344   1.871  1.00 78.50           O
ATOM   4858  N   ASN A 605       6.547 -12.353   1.979  1.00 76.20           N
ATOM   4859  CA  ASN A 605       6.278 -11.949   0.645  1.00 76.20           C
ATOM   4860  CB  ASN A 605       5.063 -12.661   0.024  1.00 76.20           C
ATOM   4861  CG  ASN A 605       4.940 -12.237  -1.433  1.00 76.20           C
ATOM   4862  OD1 ASN A 605       4.873 -11.049  -1.746  1.00 76.20           O
ATOM   4863  ND2 ASN A 605       4.911 -13.237  -2.354  1.00 76.20           N
ATOM   4864  C   ASN A 605       5.973 -10.503   0.708  1.00 76.20           C
ATOM   4865  O   ASN A 605       4.839 -10.107   0.958  1.00 76.20           O
ATOM   4866  N   ILE A 606       7.000  -9.670   0.484  1.00136.96           N
ATOM   4867  CA  ILE A 606       6.770  -8.267   0.507  1.00136.96           C
ATOM   4868  CB  ILE A 606       7.735  -7.486   1.364  1.00136.96           C
ATOM   4869  CG1 ILE A 606       9.187  -7.670   0.890  1.00136.96           C
ATOM   4870  CG2 ILE A 606       7.505  -7.870   2.831  1.00136.96           C
ATOM   4871  CD1 ILE A 606      10.166  -6.686   1.526  1.00136.96           C
ATOM   4872  C   ILE A 606       6.911  -7.783  -0.880  1.00136.96           C
ATOM   4873  O   ILE A 606       7.940  -7.950  -1.530  1.00136.96           O
ATOM   4874  N   ASN A 607       5.847  -7.140  -1.361  1.00206.35           N
ATOM   4875  CA  ASN A 607       5.828  -6.726  -2.716  1.00206.35           C
ATOM   4876  CB  ASN A 607       4.428  -6.260  -3.121  1.00206.35           C
ATOM   4877  CG  ASN A 607       3.490  -7.375  -2.687  1.00206.35           C
ATOM   4878  OD1 ASN A 607       2.670  -7.192  -1.789  1.00206.35           O
ATOM   4879  ND2 ASN A 607       3.636  -8.574  -3.310  1.00206.35           N
ATOM   4880  C   ASN A 607       6.781  -5.589  -2.865  1.00206.35           C
ATOM   4881  O   ASN A 607       7.001  -4.810  -1.939  1.00206.35           O
ATOM   4882  N   ARG A 608       7.389  -5.494  -4.059  1.00295.17           N
ATOM   4883  CA  ARG A 608       8.241  -4.404  -4.393  1.00295.17           C
ATOM   4884  CB  ARG A 608       7.442  -3.098  -4.424  1.00295.17           C
ATOM   4885  CG  ARG A 608       6.322  -3.126  -5.471  1.00295.17           C
ATOM   4886  CD  ARG A 608       5.123  -3.998  -5.097  1.00295.17           C
ATOM   4887  NE  ARG A 608       4.128  -3.867  -6.199  1.00295.17           N
ATOM   4888  CZ  ARG A 608       2.858  -4.340  -6.040  1.00295.17           C
ATOM   4889  NH1 ARG A 608       2.495  -4.941  -4.869  1.00295.17           N
ATOM   4890  NH2 ARG A 608       1.952  -4.216  -7.053  1.00295.17           N
ATOM   4891  C   ARG A 608       9.346  -4.312  -3.395  1.00295.17           C
ATOM   4892  O   ARG A 608       9.613  -3.251  -2.832  1.00295.17           O
ATOM   4893  N   LYS A 609      10.021  -5.451  -3.163  1.00267.47           N
ATOM   4894  CA  LYS A 609      11.124  -5.513  -2.252  1.00267.47           C
ATOM   4895  CB  LYS A 609      11.576  -6.942  -1.921  1.00267.47           C
ATOM   4896  CG  LYS A 609      12.299  -7.564  -3.121  1.00267.47           C
ATOM   4897  CD  LYS A 609      13.139  -8.808  -2.821  1.00267.47           C
ATOM   4898  CE  LYS A 609      13.899  -9.320  -4.049  1.00267.47           C
ATOM   4899  NZ  LYS A 609      14.261 -10.744  -3.871  1.00267.47           N
ATOM   4900  C   LYS A 609      12.311  -4.941  -2.952  1.00267.47           C
ATOM   4901  O   LYS A 609      12.352  -4.863  -4.179  1.00267.47           O
ATOM   4902  N   LYS A 610      13.305  -4.502  -2.161  1.00233.06           N
ATOM   4903  CA  LYS A 610      14.555  -4.069  -2.707  1.00233.06           C
ATOM   4904  CB  LYS A 610      15.355  -3.147  -1.773  1.00233.06           C
ATOM   4905  CG  LYS A 610      14.768  -1.740  -1.669  1.00233.06           C
ATOM   4906  CD  LYS A 610      14.786  -0.990  -3.001  1.00233.06           C
ATOM   4907  CE  LYS A 610      16.162  -0.426  -3.361  1.00233.06           C
ATOM   4908  NZ  LYS A 610      16.097   0.282  -4.658  1.00233.06           N
ATOM   4909  C   LYS A 610      15.339  -5.326  -2.871  1.00233.06           C
ATOM   4910  O   LYS A 610      14.890  -6.389  -2.446  1.00233.06           O
ATOM   4911  N   HIS A 611      16.517  -5.257  -3.520  1.00253.99           N
ATOM   4912  CA  HIS A 611      17.244  -6.478  -3.689  1.00253.99           C
ATOM   4913  ND1 HIS A 611      18.865  -8.389  -5.901  1.00253.99           N
ATOM   4914  CG  HIS A 611      19.197  -7.642  -4.793  1.00253.99           C
ATOM   4915  CB  HIS A 611      18.568  -6.322  -4.456  1.00253.99           C
ATOM   4916  NE2 HIS A 611      20.429  -9.532  -4.810  1.00253.99           N
ATOM   4917  CD2 HIS A 611      20.154  -8.354  -4.138  1.00253.99           C
ATOM   4918  CE1 HIS A 611      19.631  -9.509  -5.862  1.00253.99           C
ATOM   4919  C   HIS A 611      17.559  -6.999  -2.327  1.00253.99           C
ATOM   4920  O   HIS A 611      18.340  -6.412  -1.580  1.00253.99           O
ATOM   4921  N   GLU A 612      16.921  -8.130  -1.974  1.00245.53           N
ATOM   4922  CA  GLU A 612      17.131  -8.757  -0.706  1.00245.53           C
ATOM   4923  CB  GLU A 612      16.406  -8.076   0.468  1.00245.53           C
ATOM   4924  CG  GLU A 612      16.987  -6.706   0.825  1.00245.53           C
ATOM   4925  CD  GLU A 612      16.261  -6.196   2.061  1.00245.53           C
ATOM   4926  OE1 GLU A 612      15.365  -6.925   2.563  1.00245.53           O
ATOM   4927  OE2 GLU A 612      16.595  -5.072   2.522  1.00245.53           O
ATOM   4928  C   GLU A 612      16.585 -10.137  -0.834  1.00245.53           C
ATOM   4929  O   GLU A 612      16.073 -10.526  -1.881  1.00245.53           O
ATOM   4930  N   VAL A 613      16.715 -10.924   0.243  1.00208.64           N
ATOM   4931  CA  VAL A 613      16.315 -12.296   0.239  1.00208.64           C
ATOM   4932  CB  VAL A 613      16.745 -13.021   1.480  1.00208.64           C
ATOM   4933  CG1 VAL A 613      16.005 -12.413   2.683  1.00208.64           C
ATOM   4934  CG2 VAL A 613      16.483 -14.524   1.284  1.00208.64           C
ATOM   4935  C   VAL A 613      14.829 -12.495   0.118  1.00208.64           C
ATOM   4936  O   VAL A 613      14.400 -13.369  -0.633  1.00208.64           O
ATOM   4937  N   ALA A 614      13.976 -11.705   0.812  1.00260.48           N
ATOM   4938  CA  ALA A 614      12.622 -12.195   0.819  1.00260.48           C
ATOM   4939  CB  ALA A 614      12.179 -12.709   2.200  1.00260.48           C
ATOM   4940  C   ALA A 614      11.568 -11.252   0.365  1.00260.48           C
ATOM   4941  O   ALA A 614      11.618 -10.044   0.592  1.00260.48           O
ATOM   4942  N   GLY A 615      10.575 -11.865  -0.318  1.00 87.38           N
ATOM   4943  CA  GLY A 615       9.357 -11.265  -0.769  1.00 87.38           C
ATOM   4944  C   GLY A 615       9.699 -10.266  -1.808  1.00 87.38           C
ATOM   4945  O   GLY A 615      10.754  -9.637  -1.757  1.00 87.38           O
ATOM   4946  N   THR A 616       8.792 -10.074  -2.777  1.00102.93           N
ATOM   4947  CA  THR A 616       9.078  -9.111  -3.790  1.00102.93           C
ATOM   4948  CB  THR A 616       9.886  -9.666  -4.928  1.00102.93           C
ATOM   4949  OG1 THR A 616       9.118 -10.628  -5.637  1.00102.93           O
ATOM   4950  CG2 THR A 616      11.152 -10.336  -4.377  1.00102.93           C
ATOM   4951  C   THR A 616       7.773  -8.755  -4.412  1.00102.93           C
ATOM   4952  O   THR A 616       6.709  -9.052  -3.874  1.00102.93           O
ATOM   4953  N   GLU A 617       7.830  -8.054  -5.557  1.00199.12           N
ATOM   4954  CA  GLU A 617       6.628  -7.849  -6.301  1.00199.12           C
ATOM   4955  CB  GLU A 617       5.609  -6.834  -5.756  1.00199.12           C
ATOM   4956  CG  GLU A 617       4.229  -6.922  -6.426  1.00199.12           C
ATOM   4957  CD  GLU A 617       3.859  -8.391  -6.601  1.00199.12           C
ATOM   4958  OE1 GLU A 617       4.466  -9.049  -7.487  1.00199.12           O
ATOM   4959  OE2 GLU A 617       2.961  -8.876  -5.863  1.00199.12           O
ATOM   4960  C   GLU A 617       6.993  -7.510  -7.697  1.00199.12           C
ATOM   4961  O   GLU A 617       7.871  -8.138  -8.286  1.00199.12           O
ATOM   4962  N   LEU A 618       6.313  -6.500  -8.261  1.00146.33           N
ATOM   4963  CA  LEU A 618       6.461  -6.191  -9.643  1.00146.33           C
ATOM   4964  CB  LEU A 618       5.531  -5.027 -10.046  1.00146.33           C
ATOM   4965  CG  LEU A 618       5.288  -4.839 -11.555  1.00146.33           C
ATOM   4966  CD1 LEU A 618       4.382  -3.627 -11.817  1.00146.33           C
ATOM   4967  CD2 LEU A 618       6.588  -4.790 -12.358  1.00146.33           C
ATOM   4968  C   LEU A 618       7.887  -5.816  -9.866  1.00146.33           C
ATOM   4969  O   LEU A 618       8.314  -4.696  -9.593  1.00146.33           O
ATOM   4970  N   GLU A 619       8.659  -6.788 -10.381  1.00116.80           N
ATOM   4971  CA  GLU A 619      10.050  -6.611 -10.650  1.00116.80           C
ATOM   4972  CB  GLU A 619      10.861  -7.919 -10.639  1.00116.80           C
ATOM   4973  CG  GLU A 619      10.386  -8.954 -11.661  1.00116.80           C
ATOM   4974  CD  GLU A 619      11.279 -10.179 -11.527  1.00116.80           C
ATOM   4975  OE1 GLU A 619      12.471 -10.002 -11.156  1.00116.80           O
ATOM   4976  OE2 GLU A 619      10.782 -11.307 -11.786  1.00116.80           O
ATOM   4977  C   GLU A 619      10.137  -6.023 -12.000  1.00116.80           C
ATOM   4978  O   GLU A 619       9.109  -5.811 -12.641  1.00116.80           O
ATOM   4979  N   GLU A 620      11.366  -5.683 -12.436  1.00121.36           N
ATOM   4980  CA  GLU A 620      11.483  -5.168 -13.760  1.00121.36           C
ATOM   4981  CB  GLU A 620      12.935  -4.936 -14.212  1.00121.36           C
ATOM   4982  CG  GLU A 620      13.796  -6.201 -14.161  1.00121.36           C
ATOM   4983  CD  GLU A 620      15.098  -5.920 -14.892  1.00121.36           C
ATOM   4984  OE1 GLU A 620      15.175  -4.860 -15.568  1.00121.36           O
ATOM   4985  OE2 GLU A 620      16.030  -6.763 -14.792  1.00121.36           O
ATOM   4986  C   GLU A 620      10.904  -6.222 -14.634  1.00121.36           C
ATOM   4987  O   GLU A 620      11.370  -7.358 -14.692  1.00121.36           O
ATOM   4988  N   ILE A 621       9.829  -5.842 -15.326  1.00 53.71           N
ATOM   4989  CA  ILE A 621       9.127  -6.738 -16.178  1.00 53.71           C
ATOM   4990  CB  ILE A 621       7.677  -6.897 -15.794  1.00 53.71           C
ATOM   4991  CG1 ILE A 621       7.575  -7.362 -14.332  1.00 53.71           C
ATOM   4992  CG2 ILE A 621       6.993  -7.889 -16.753  1.00 53.71           C
ATOM   4993  CD1 ILE A 621       6.149  -7.331 -13.785  1.00 53.71           C
ATOM   4994  C   ILE A 621       9.217  -6.030 -17.470  1.00 53.71           C
ATOM   4995  O   ILE A 621       9.790  -4.943 -17.521  1.00 53.71           O
ATOM   4996  N   ARG A 622       8.738  -6.633 -18.563  1.00233.02           N
ATOM   4997  CA  ARG A 622       8.877  -5.889 -19.764  1.00233.02           C
ATOM   4998  CB  ARG A 622       8.795  -6.760 -21.027  1.00233.02           C
ATOM   4999  CG  ARG A 622       9.862  -7.858 -21.069  1.00233.02           C
ATOM   5000  CD  ARG A 622      11.304  -7.340 -21.082  1.00233.02           C
ATOM   5001  NE  ARG A 622      11.596  -6.785 -19.729  1.00233.02           N
ATOM   5002  CZ  ARG A 622      11.978  -7.612 -18.713  1.00233.02           C
ATOM   5003  NH1 ARG A 622      12.105  -8.954 -18.931  1.00233.02           N
ATOM   5004  NH2 ARG A 622      12.225  -7.097 -17.473  1.00233.02           N
ATOM   5005  C   ARG A 622       7.765  -4.900 -19.803  1.00233.02           C
ATOM   5006  O   ARG A 622       6.898  -4.941 -20.672  1.00233.02           O
ATOM   5007  N   VAL A 623       7.775  -3.959 -18.846  1.00 72.65           N
ATOM   5008  CA  VAL A 623       6.828  -2.901 -18.900  1.00 72.65           C
ATOM   5009  CB  VAL A 623       6.977  -1.920 -17.776  1.00 72.65           C
ATOM   5010  CG1 VAL A 623       6.001  -0.755 -18.012  1.00 72.65           C
ATOM   5011  CG2 VAL A 623       6.754  -2.661 -16.447  1.00 72.65           C
ATOM   5012  C   VAL A 623       7.230  -2.225 -20.152  1.00 72.65           C
ATOM   5013  O   VAL A 623       6.406  -1.751 -20.933  1.00 72.65           O
ATOM   5014  N   THR A 624       8.558  -2.202 -20.366  1.00152.46           N
ATOM   5015  CA  THR A 624       9.086  -1.616 -21.549  1.00152.46           C
ATOM   5016  CB  THR A 624      10.582  -1.500 -21.548  1.00152.46           C
ATOM   5017  OG1 THR A 624      11.173  -2.789 -21.491  1.00152.46           O
ATOM   5018  CG2 THR A 624      11.007  -0.668 -20.326  1.00152.46           C
ATOM   5019  C   THR A 624       8.705  -2.508 -22.673  1.00152.46           C
ATOM   5020  O   THR A 624       8.976  -3.708 -22.661  1.00152.46           O
ATOM   5021  N   LEU A 625       8.032  -1.925 -23.677  1.00109.55           N
ATOM   5022  CA  LEU A 625       7.642  -2.692 -24.811  1.00109.55           C
ATOM   5023  CB  LEU A 625       6.413  -2.147 -25.552  1.00109.55           C
ATOM   5024  CG  LEU A 625       5.152  -2.063 -24.681  1.00109.55           C
ATOM   5025  CD1 LEU A 625       5.325  -1.018 -23.566  1.00109.55           C
ATOM   5026  CD2 LEU A 625       3.903  -1.834 -25.545  1.00109.55           C
ATOM   5027  C   LEU A 625       8.776  -2.584 -25.762  1.00109.55           C
ATOM   5028  O   LEU A 625       9.550  -1.630 -25.711  1.00109.55           O
ATOM   5029  N   LEU A 626       8.935  -3.595 -26.627  1.00 77.52           N
ATOM   5030  CA  LEU A 626       9.977  -3.517 -27.598  1.00 77.52           C
ATOM   5031  CB  LEU A 626      10.503  -4.881 -28.069  1.00 77.52           C
ATOM   5032  CG  LEU A 626      11.257  -5.625 -26.950  1.00 77.52           C
ATOM   5033  CD1 LEU A 626      11.833  -6.959 -27.448  1.00 77.52           C
ATOM   5034  CD2 LEU A 626      12.314  -4.716 -26.298  1.00 77.52           C
ATOM   5035  C   LEU A 626       9.456  -2.753 -28.758  1.00 77.52           C
ATOM   5036  O   LEU A 626       8.259  -2.517 -28.916  1.00 77.52           O
ATOM   5037  N   PRO A 627      10.401  -2.351 -29.547  1.00201.43           N
ATOM   5038  CA  PRO A 627      10.144  -1.606 -30.741  1.00201.43           C
ATOM   5039  CD  PRO A 627      11.748  -2.150 -29.040  1.00201.43           C
ATOM   5040  CB  PRO A 627      11.510  -1.124 -31.226  1.00201.43           C
ATOM   5041  CG  PRO A 627      12.368  -1.082 -29.949  1.00201.43           C
ATOM   5042  C   PRO A 627       9.501  -2.552 -31.688  1.00201.43           C
ATOM   5043  O   PRO A 627       9.393  -3.736 -31.376  1.00201.43           O
ATOM   5044  N   GLU A 628       9.063  -2.047 -32.847  1.00250.83           N
ATOM   5045  CA  GLU A 628       8.384  -2.873 -33.790  1.00250.83           C
ATOM   5046  CB  GLU A 628       9.277  -3.980 -34.379  1.00250.83           C
ATOM   5047  CG  GLU A 628       8.578  -4.841 -35.434  1.00250.83           C
ATOM   5048  CD  GLU A 628       9.573  -5.882 -35.927  1.00250.83           C
ATOM   5049  OE1 GLU A 628      10.728  -5.880 -35.425  1.00250.83           O
ATOM   5050  OE2 GLU A 628       9.188  -6.698 -36.807  1.00250.83           O
ATOM   5051  C   GLU A 628       7.249  -3.516 -33.077  1.00250.83           C
ATOM   5052  O   GLU A 628       7.027  -4.722 -33.174  1.00250.83           O
ATOM   5053  N   SER A 629       6.494  -2.692 -32.332  1.00169.95           N
ATOM   5054  CA  SER A 629       5.314  -3.161 -31.683  1.00169.95           C
ATOM   5055  CB  SER A 629       4.834  -2.243 -30.548  1.00169.95           C
ATOM   5056  OG  SER A 629       5.744  -2.307 -29.461  1.00169.95           O
[truncated: 870,745 more chars]
