# Supplementary material for: In and Outs of Chuviridae Endogenous Viral Elements: Origin of a Potentially New Retrovirus and Signature of Ancient and Ongoing Arms Race in Mosquito Genomes
Source: Front Genet. 2020 Oct 22;11:542437. doi: 10.3389/fgene.2020.542437 (PMC7642597; doi:10.3389/fgene.2020.542437)
Supplement: Supplementary file 1 [file Data_Sheet_1.ZIP › Supplementary_Material_Anakin_MS_v2/Supplementary_Material_9/AAlC636_MAF02001710_1_1502694_1504337_MC.B99990001.pdb]

EXPDTA    THEORETICAL MODEL, MODELLER 9.23 2019/11/20 16:48:49
REMARK   6 MODELLER OBJECTIVE FUNCTION:     13887.0537
REMARK   6 MODELLER BEST TEMPLATE % SEQ ID:  18.687
REMARK   6 SEQUENCE: AAlC636_MAF02001710_1_1502694_1504337_MC
REMARK   6 ALIGNMENT: multchain.ali
REMARK   6 SCRIPT: /home/crhisllane/Doutorado/Filipe/modeller_to_multichain/modelagem.py
REMARK   6 TEMPLATE: 6ESC 1:A - 638:A MODELS 1:A - 726:A AT 18.7%
REMARK   6 TEMPLATE: 6ESC 1:B - 638:B MODELS 728:B - 1453:B AT 18.7%
REMARK   6 TEMPLATE: 6ESC 1:C - 638:C MODELS 1455:C - 2180:C AT 18.7%
ATOM      1  N   GLN A   1      36.058  -2.195  49.520  1.00 53.41           N
ATOM      2  CA  GLN A   1      37.470  -2.530  49.236  1.00 53.41           C
ATOM      3  CB  GLN A   1      37.741  -4.012  49.553  1.00 53.41           C
ATOM      4  CG  GLN A   1      37.635  -4.354  51.042  1.00 53.41           C
ATOM      5  CD  GLN A   1      38.870  -3.804  51.741  1.00 53.41           C
ATOM      6  OE1 GLN A   1      39.704  -3.141  51.126  1.00 53.41           O
ATOM      7  NE2 GLN A   1      38.997  -4.091  53.065  1.00 53.41           N
ATOM      8  C   GLN A   1      37.791  -2.282  47.801  1.00 53.41           C
ATOM      9  O   GLN A   1      37.821  -1.139  47.348  1.00 53.41           O
ATOM     10  N   GLU A   2      38.043  -3.367  47.047  1.00 68.27           N
ATOM     11  CA  GLU A   2      38.385  -3.212  45.667  1.00 68.27           C
ATOM     12  CB  GLU A   2      38.959  -4.482  45.012  1.00 68.27           C
ATOM     13  CG  GLU A   2      39.546  -4.223  43.624  1.00 68.27           C
ATOM     14  CD  GLU A   2      40.258  -5.485  43.163  1.00 68.27           C
ATOM     15  OE1 GLU A   2      39.884  -6.591  43.639  1.00 68.27           O
ATOM     16  OE2 GLU A   2      41.190  -5.357  42.326  1.00 68.27           O
ATOM     17  C   GLU A   2      37.151  -2.823  44.931  1.00 68.27           C
ATOM     18  O   GLU A   2      36.037  -3.160  45.331  1.00 68.27           O
ATOM     19  N   LYS A   3      37.328  -2.053  43.841  1.00 96.84           N
ATOM     20  CA  LYS A   3      36.198  -1.666  43.055  1.00 96.84           C
ATOM     21  CB  LYS A   3      36.009  -0.146  42.911  1.00 96.84           C
ATOM     22  CG  LYS A   3      35.519   0.516  44.199  1.00 96.84           C
ATOM     23  CD  LYS A   3      36.565   0.540  45.314  1.00 96.84           C
ATOM     24  CE  LYS A   3      37.560   1.693  45.189  1.00 96.84           C
ATOM     25  NZ  LYS A   3      38.381   1.771  46.416  1.00 96.84           N
ATOM     26  C   LYS A   3      36.367  -2.243  41.692  1.00 96.84           C
ATOM     27  O   LYS A   3      37.467  -2.625  41.295  1.00 96.84           O
ATOM     28  N   ALA A   4      35.250  -2.356  40.947  1.00 34.78           N
ATOM     29  CA  ALA A   4      35.317  -2.888  39.620  1.00 34.78           C
ATOM     30  CB  ALA A   4      34.312  -4.021  39.361  1.00 34.78           C
ATOM     31  C   ALA A   4      34.971  -1.776  38.692  1.00 34.78           C
ATOM     32  O   ALA A   4      34.034  -1.017  38.931  1.00 34.78           O
ATOM     33  N   LYS A   5      35.737  -1.650  37.597  1.00 83.61           N
ATOM     34  CA  LYS A   5      35.483  -0.588  36.674  1.00 83.61           C
ATOM     35  CB  LYS A   5      36.669  -0.315  35.736  1.00 83.61           C
ATOM     36  CG  LYS A   5      36.418   0.817  34.738  1.00 83.61           C
ATOM     37  CD  LYS A   5      37.684   1.275  34.014  1.00 83.61           C
ATOM     38  CE  LYS A   5      37.415   2.156  32.793  1.00 83.61           C
ATOM     39  NZ  LYS A   5      36.859   1.332  31.696  1.00 83.61           N
ATOM     40  C   LYS A   5      34.326  -0.975  35.816  1.00 83.61           C
ATOM     41  O   LYS A   5      34.169  -2.131  35.428  1.00 83.61           O
ATOM     42  N   ILE A   6      33.482   0.022  35.506  1.00131.97           N
ATOM     43  CA  ILE A   6      32.360  -0.144  34.633  1.00131.97           C
ATOM     44  CB  ILE A   6      31.180   0.715  34.974  1.00131.97           C
ATOM     45  CG1 ILE A   6      30.142   0.611  33.842  1.00131.97           C
ATOM     46  CG2 ILE A   6      31.667   2.151  35.224  1.00131.97           C
ATOM     47  CD1 ILE A   6      28.948   1.549  34.016  1.00131.97           C
ATOM     48  C   ILE A   6      32.782   0.419  33.324  1.00131.97           C
ATOM     49  O   ILE A   6      33.521   1.399  33.268  1.00131.97           O
ATOM     50  N   SER A   7      32.356  -0.205  32.218  1.00 48.90           N
ATOM     51  CA  SER A   7      32.700   0.395  30.969  1.00 48.90           C
ATOM     52  CB  SER A   7      33.636  -0.468  30.107  1.00 48.90           C
ATOM     53  OG  SER A   7      32.983  -1.674  29.738  1.00 48.90           O
ATOM     54  C   SER A   7      31.430   0.559  30.210  1.00 48.90           C
ATOM     55  O   SER A   7      30.493  -0.215  30.376  1.00 48.90           O
ATOM     56  N   PHE A   8      31.335   1.610  29.383  1.00104.57           N
ATOM     57  CA  PHE A   8      30.162   1.759  28.578  1.00104.57           C
ATOM     58  CB  PHE A   8      29.191   2.839  29.093  1.00104.57           C
ATOM     59  CG  PHE A   8      29.877   4.165  29.044  1.00104.57           C
ATOM     60  CD1 PHE A   8      29.824   4.944  27.910  1.00104.57           C
ATOM     61  CD2 PHE A   8      30.573   4.634  30.135  1.00104.57           C
ATOM     62  CE1 PHE A   8      30.456   6.164  27.868  1.00104.57           C
ATOM     63  CE2 PHE A   8      31.208   5.853  30.100  1.00104.57           C
ATOM     64  CZ  PHE A   8      31.149   6.621  28.962  1.00104.57           C
ATOM     65  C   PHE A   8      30.665   2.205  27.249  1.00104.57           C
ATOM     66  O   PHE A   8      31.638   2.954  27.171  1.00104.57           O
ATOM     67  N   ASN A   9      30.033   1.753  26.155  1.00 49.98           N
ATOM     68  CA  ASN A   9      30.527   2.211  24.895  1.00 49.98           C
ATOM     69  CB  ASN A   9      30.034   1.387  23.693  1.00 49.98           C
ATOM     70  CG  ASN A   9      30.798   0.067  23.706  1.00 49.98           C
ATOM     71  OD1 ASN A   9      31.964   0.018  24.094  1.00 49.98           O
ATOM     72  ND2 ASN A   9      30.133  -1.033  23.264  1.00 49.98           N
ATOM     73  C   ASN A   9      30.066   3.619  24.738  1.00 49.98           C
ATOM     74  O   ASN A   9      28.890   3.925  24.929  1.00 49.98           O
ATOM     75  N   SER A  10      31.005   4.529  24.419  1.00129.68           N
ATOM     76  CA  SER A  10      30.604   5.880  24.177  1.00129.68           C
ATOM     77  CB  SER A  10      31.422   6.933  24.941  1.00129.68           C
ATOM     78  OG  SER A  10      30.957   8.233  24.610  1.00129.68           O
ATOM     79  C   SER A  10      30.841   6.104  22.726  1.00129.68           C
ATOM     80  O   SER A  10      31.979   6.130  22.262  1.00129.68           O
ATOM     81  N   TRP A  11      29.743   6.258  21.973  1.00171.36           N
ATOM     82  CA  TRP A  11      29.791   6.460  20.560  1.00171.36           C
ATOM     83  CB  TRP A  11      29.971   5.164  19.751  1.00171.36           C
ATOM     84  CG  TRP A  11      31.338   4.537  19.893  1.00171.36           C
ATOM     85  CD2 TRP A  11      32.420   4.739  18.971  1.00171.36           C
ATOM     86  CD1 TRP A  11      31.806   3.694  20.858  1.00171.36           C
ATOM     87  NE1 TRP A  11      33.112   3.359  20.597  1.00171.36           N
ATOM     88  CE2 TRP A  11      33.504   3.996  19.438  1.00171.36           C
ATOM     89  CE3 TRP A  11      32.505   5.483  17.827  1.00171.36           C
ATOM     90  CZ2 TRP A  11      34.693   3.983  18.767  1.00171.36           C
ATOM     91  CZ3 TRP A  11      33.706   5.471  17.154  1.00171.36           C
ATOM     92  CH2 TRP A  11      34.778   4.735  17.616  1.00171.36           C
ATOM     93  C   TRP A  11      28.448   7.010  20.237  1.00171.36           C
ATOM     94  O   TRP A  11      28.032   8.030  20.784  1.00171.36           O
ATOM     95  N   GLY A  12      27.725   6.327  19.334  1.00 90.53           N
ATOM     96  CA  GLY A  12      26.414   6.777  18.990  1.00 90.53           C
ATOM     97  C   GLY A  12      25.551   6.489  20.164  1.00 90.53           C
ATOM     98  O   GLY A  12      26.052   6.099  21.219  1.00 90.53           O
ATOM     99  N   GLU A  13      24.225   6.693  20.024  1.00258.99           N
ATOM    100  CA  GLU A  13      23.398   6.475  21.167  1.00258.99           C
ATOM    101  CB  GLU A  13      21.909   6.821  20.964  1.00258.99           C
ATOM    102  CG  GLU A  13      21.158   5.979  19.933  1.00258.99           C
ATOM    103  CD  GLU A  13      19.745   6.548  19.866  1.00258.99           C
ATOM    104  OE1 GLU A  13      19.559   7.698  20.345  1.00258.99           O
ATOM    105  OE2 GLU A  13      18.838   5.850  19.338  1.00258.99           O
ATOM    106  C   GLU A  13      23.550   5.051  21.575  1.00258.99           C
ATOM    107  O   GLU A  13      23.293   4.127  20.805  1.00258.99           O
ATOM    108  N   ARG A  14      24.005   4.867  22.830  1.00219.27           N
ATOM    109  CA  ARG A  14      24.285   3.579  23.386  1.00219.27           C
ATOM    110  CB  ARG A  14      25.731   3.111  23.136  1.00219.27           C
ATOM    111  CG  ARG A  14      26.045   2.844  21.660  1.00219.27           C
ATOM    112  CD  ARG A  14      27.485   2.388  21.409  1.00219.27           C
ATOM    113  NE  ARG A  14      27.636   2.154  19.944  1.00219.27           N
ATOM    114  CZ  ARG A  14      27.979   0.915  19.486  1.00219.27           C
ATOM    115  NH1 ARG A  14      28.218  -0.095  20.373  1.00219.27           N
ATOM    116  NH2 ARG A  14      28.083   0.686  18.144  1.00219.27           N
ATOM    117  C   ARG A  14      24.107   3.731  24.859  1.00219.27           C
ATOM    118  O   ARG A  14      23.430   4.651  25.312  1.00219.27           O
ATOM    119  N   ARG A  15      24.684   2.808  25.652  1.00130.50           N
ATOM    120  CA  ARG A  15      24.530   2.947  27.068  1.00130.50           C
ATOM    121  CB  ARG A  15      24.559   1.617  27.841  1.00130.50           C
ATOM    122  CG  ARG A  15      23.294   0.776  27.672  1.00130.50           C
ATOM    123  CD  ARG A  15      23.105   0.196  26.271  1.00130.50           C
ATOM    124  NE  ARG A  15      21.841  -0.590  26.311  1.00130.50           N
ATOM    125  CZ  ARG A  15      21.327  -1.139  25.172  1.00130.50           C
ATOM    126  NH1 ARG A  15      21.961  -0.955  23.977  1.00130.50           N
ATOM    127  NH2 ARG A  15      20.176  -1.870  25.228  1.00130.50           N
ATOM    128  C   ARG A  15      25.660   3.780  27.571  1.00130.50           C
ATOM    129  O   ARG A  15      26.819   3.373  27.521  1.00130.50           O
ATOM    130  N   LYS A  16      25.340   4.994  28.060  1.00123.45           N
ATOM    131  CA  LYS A  16      26.368   5.828  28.602  1.00123.45           C
ATOM    132  CB  LYS A  16      26.717   7.073  27.761  1.00123.45           C
ATOM    133  CG  LYS A  16      25.566   8.041  27.484  1.00123.45           C
ATOM    134  CD  LYS A  16      26.073   9.413  27.029  1.00123.45           C
ATOM    135  CE  LYS A  16      24.997  10.325  26.437  1.00123.45           C
ATOM    136  NZ  LYS A  16      24.819  10.035  24.996  1.00123.45           N
ATOM    137  C   LYS A  16      25.936   6.266  29.963  1.00123.45           C
ATOM    138  O   LYS A  16      24.761   6.180  30.314  1.00123.45           O
ATOM    139  N   ILE A  17      26.911   6.712  30.775  1.00163.53           N
ATOM    140  CA  ILE A  17      26.656   7.161  32.112  1.00163.53           C
ATOM    141  CB  ILE A  17      27.847   7.014  33.016  1.00163.53           C
ATOM    142  CG1 ILE A  17      27.525   7.390  34.480  1.00163.53           C
ATOM    143  CG2 ILE A  17      28.993   7.813  32.378  1.00163.53           C
ATOM    144  CD1 ILE A  17      27.311   8.880  34.764  1.00163.53           C
ATOM    145  C   ILE A  17      26.297   8.608  32.043  1.00163.53           C
ATOM    146  O   ILE A  17      26.915   9.376  31.308  1.00163.53           O
ATOM    147  N   ASP A  18      25.262   9.002  32.820  1.00 70.22           N
ATOM    148  CA  ASP A  18      24.812  10.364  32.860  1.00 70.22           C
ATOM    149  CB  ASP A  18      23.371  10.559  32.356  1.00 70.22           C
ATOM    150  CG  ASP A  18      23.317  10.334  30.856  1.00 70.22           C
ATOM    151  OD1 ASP A  18      24.403  10.307  30.219  1.00 70.22           O
ATOM    152  OD2 ASP A  18      22.183  10.193  30.324  1.00 70.22           O
ATOM    153  C   ASP A  18      24.769  10.853  34.275  1.00 70.22           C
ATOM    154  O   ASP A  18      24.653  10.071  35.218  1.00 70.22           O
ATOM    155  N   VAL A  19      24.875  12.192  34.433  1.00 60.62           N
ATOM    156  CA  VAL A  19      24.743  12.859  35.698  1.00 60.62           C
ATOM    157  CB  VAL A  19      25.959  13.651  36.086  1.00 60.62           C
ATOM    158  CG1 VAL A  19      25.684  14.345  37.430  1.00 60.62           C
ATOM    159  CG2 VAL A  19      27.171  12.704  36.122  1.00 60.62           C
ATOM    160  C   VAL A  19      23.596  13.820  35.525  1.00 60.62           C
ATOM    161  O   VAL A  19      23.466  14.453  34.479  1.00 60.62           O
ATOM    162  N   ASP A  20      22.737  13.943  36.559  1.00 84.85           N
ATOM    163  CA  ASP A  20      21.513  14.711  36.553  1.00 84.85           C
ATOM    164  CB  ASP A  20      20.423  13.913  37.306  1.00 84.85           C
ATOM    165  CG  ASP A  20      19.084  14.633  37.443  1.00 84.85           C
ATOM    166  OD1 ASP A  20      19.042  15.801  37.915  1.00 84.85           O
ATOM    167  OD2 ASP A  20      18.062  13.985  37.093  1.00 84.85           O
ATOM    168  C   ASP A  20      21.701  15.990  37.322  1.00 84.85           C
ATOM    169  O   ASP A  20      21.642  15.991  38.549  1.00 84.85           O
ATOM    170  N   LYS A  21      21.893  17.134  36.638  1.00 74.30           N
ATOM    171  CA  LYS A  21      21.983  18.359  37.385  1.00 74.30           C
ATOM    172  CB  LYS A  21      22.654  19.519  36.631  1.00 74.30           C
ATOM    173  CG  LYS A  21      24.162  19.336  36.449  1.00 74.30           C
ATOM    174  CD  LYS A  21      24.805  20.406  35.565  1.00 74.30           C
ATOM    175  CE  LYS A  21      24.997  21.746  36.279  1.00 74.30           C
ATOM    176  NZ  LYS A  21      25.725  22.688  35.400  1.00 74.30           N
ATOM    177  C   LYS A  21      20.581  18.768  37.719  1.00 74.30           C
ATOM    178  O   LYS A  21      19.629  18.373  37.048  1.00 74.30           O
ATOM    179  N   VAL A  22      20.421  19.568  38.791  1.00 45.43           N
ATOM    180  CA  VAL A  22      19.116  19.970  39.233  1.00 45.43           C
ATOM    181  CB  VAL A  22      19.137  20.675  40.564  1.00 45.43           C
ATOM    182  CG1 VAL A  22      17.712  21.144  40.903  1.00 45.43           C
ATOM    183  CG2 VAL A  22      19.766  19.751  41.619  1.00 45.43           C
ATOM    184  C   VAL A  22      18.551  20.952  38.263  1.00 45.43           C
ATOM    185  O   VAL A  22      19.264  21.807  37.740  1.00 45.43           O
ATOM    186  N   LYS A  23      17.234  20.842  37.991  1.00159.97           N
ATOM    187  CA  LYS A  23      16.610  21.805  37.134  1.00159.97           C
ATOM    188  CB  LYS A  23      15.191  21.419  36.669  1.00159.97           C
ATOM    189  CG  LYS A  23      14.091  21.544  37.730  1.00159.97           C
ATOM    190  CD  LYS A  23      13.588  22.973  37.953  1.00159.97           C
ATOM    191  CE  LYS A  23      12.401  23.064  38.913  1.00159.97           C
ATOM    192  NZ  LYS A  23      11.194  22.480  38.285  1.00159.97           N
ATOM    193  C   LYS A  23      16.526  23.031  37.969  1.00159.97           C
ATOM    194  O   LYS A  23      16.305  22.936  39.173  1.00159.97           O
ATOM    195  N   GLU A  24      16.695  24.218  37.363  1.00100.34           N
ATOM    196  CA  GLU A  24      16.714  25.385  38.187  1.00100.34           C
ATOM    197  CB  GLU A  24      16.960  26.692  37.414  1.00100.34           C
ATOM    198  CG  GLU A  24      18.396  26.822  36.909  1.00100.34           C
ATOM    199  CD  GLU A  24      19.287  27.040  38.124  1.00100.34           C
ATOM    200  OE1 GLU A  24      18.735  27.151  39.251  1.00100.34           O
ATOM    201  OE2 GLU A  24      20.532  27.097  37.942  1.00100.34           O
ATOM    202  C   GLU A  24      15.416  25.515  38.898  1.00100.34           C
ATOM    203  O   GLU A  24      14.397  25.853  38.299  1.00100.34           O
ATOM    204  N   MET A  25      15.444  25.187  40.204  1.00161.37           N
ATOM    205  CA  MET A  25      14.360  25.387  41.111  1.00161.37           C
ATOM    206  CB  MET A  25      14.568  24.716  42.482  1.00161.37           C
ATOM    207  CG  MET A  25      15.948  24.951  43.097  1.00161.37           C
ATOM    208  SD  MET A  25      17.290  24.092  42.218  1.00161.37           S
ATOM    209  CE  MET A  25      18.529  24.273  43.529  1.00161.37           C
ATOM    210  C   MET A  25      14.286  26.871  41.283  1.00161.37           C
ATOM    211  O   MET A  25      13.215  27.446  41.473  1.00161.37           O
ATOM    212  N   ARG A  26      15.463  27.522  41.198  1.00243.12           N
ATOM    213  CA  ARG A  26      15.605  28.943  41.343  1.00243.12           C
ATOM    214  CB  ARG A  26      17.066  29.413  41.156  1.00243.12           C
ATOM    215  CG  ARG A  26      17.294  30.921  41.311  1.00243.12           C
ATOM    216  CD  ARG A  26      18.772  31.329  41.396  1.00243.12           C
ATOM    217  NE  ARG A  26      19.416  31.004  40.090  1.00243.12           N
ATOM    218  CZ  ARG A  26      20.631  31.539  39.771  1.00243.12           C
ATOM    219  NH1 ARG A  26      21.233  32.416  40.627  1.00243.12           N
ATOM    220  NH2 ARG A  26      21.245  31.195  38.601  1.00243.12           N
ATOM    221  C   ARG A  26      14.741  29.568  40.290  1.00243.12           C
ATOM    222  O   ARG A  26      14.241  28.890  39.393  1.00243.12           O
ATOM    223  N   ASP A  27      14.537  30.894  40.396  1.00 90.90           N
ATOM    224  CA  ASP A  27      13.538  31.591  39.636  1.00 90.90           C
ATOM    225  CB  ASP A  27      13.431  33.076  40.022  1.00 90.90           C
ATOM    226  CG  ASP A  27      12.720  33.165  41.367  1.00 90.90           C
ATOM    227  OD1 ASP A  27      12.266  32.104  41.873  1.00 90.90           O
ATOM    228  OD2 ASP A  27      12.610  34.302  41.900  1.00 90.90           O
ATOM    229  C   ASP A  27      13.616  31.533  38.138  1.00 90.90           C
ATOM    230  O   ASP A  27      12.667  31.061  37.513  1.00 90.90           O
ATOM    231  N   ARG A  28      14.706  31.977  37.482  1.00238.82           N
ATOM    232  CA  ARG A  28      14.586  31.915  36.051  1.00238.82           C
ATOM    233  CB  ARG A  28      15.683  32.675  35.288  1.00238.82           C
ATOM    234  CG  ARG A  28      15.519  34.193  35.366  1.00238.82           C
ATOM    235  CD  ARG A  28      16.533  34.961  34.516  1.00238.82           C
ATOM    236  NE  ARG A  28      16.419  34.459  33.117  1.00238.82           N
ATOM    237  CZ  ARG A  28      16.359  35.341  32.076  1.00238.82           C
ATOM    238  NH1 ARG A  28      16.331  36.684  32.320  1.00238.82           N
ATOM    239  NH2 ARG A  28      16.325  34.880  30.792  1.00238.82           N
ATOM    240  C   ARG A  28      14.710  30.468  35.739  1.00238.82           C
ATOM    241  O   ARG A  28      15.774  29.871  35.893  1.00238.82           O
ATOM    242  N   TRP A  29      13.595  29.862  35.305  1.00228.27           N
ATOM    243  CA  TRP A  29      13.619  28.477  34.989  1.00228.27           C
ATOM    244  CB  TRP A  29      12.203  27.936  34.794  1.00228.27           C
ATOM    245  CG  TRP A  29      11.258  28.401  35.876  1.00228.27           C
ATOM    246  CD2 TRP A  29      11.196  27.880  37.214  1.00228.27           C
ATOM    247  CD1 TRP A  29      10.330  29.394  35.808  1.00228.27           C
ATOM    248  NE1 TRP A  29       9.685  29.524  37.013  1.00228.27           N
ATOM    249  CE2 TRP A  29      10.208  28.598  37.887  1.00228.27           C
ATOM    250  CE3 TRP A  29      11.908  26.897  37.831  1.00228.27           C
ATOM    251  CZ2 TRP A  29       9.916  28.336  39.196  1.00228.27           C
ATOM    252  CZ3 TRP A  29      11.601  26.624  39.146  1.00228.27           C
ATOM    253  CH2 TRP A  29      10.623  27.330  39.815  1.00228.27           C
ATOM    254  C   TRP A  29      14.235  28.533  33.638  1.00228.27           C
ATOM    255  O   TRP A  29      13.660  29.121  32.723  1.00228.27           O
ATOM    256  N   ASN A  30      15.425  27.936  33.476  1.00 75.03           N
ATOM    257  CA  ASN A  30      16.115  28.124  32.238  1.00 75.03           C
ATOM    258  CB  ASN A  30      17.483  27.426  32.197  1.00 75.03           C
ATOM    259  CG  ASN A  30      18.394  28.153  33.175  1.00 75.03           C
ATOM    260  OD1 ASN A  30      19.181  27.531  33.886  1.00 75.03           O
ATOM    261  ND2 ASN A  30      18.286  29.510  33.216  1.00 75.03           N
ATOM    262  C   ASN A  30      15.284  27.599  31.120  1.00 75.03           C
ATOM    263  O   ASN A  30      15.132  28.260  30.094  1.00 75.03           O
ATOM    264  N   ASP A  31      14.706  26.399  31.284  1.00 87.81           N
ATOM    265  CA  ASP A  31      13.927  25.877  30.203  1.00 87.81           C
ATOM    266  CB  ASP A  31      14.598  24.657  29.542  1.00 87.81           C
ATOM    267  CG  ASP A  31      13.978  24.412  28.174  1.00 87.81           C
ATOM    268  OD1 ASP A  31      13.381  25.370  27.614  1.00 87.81           O
ATOM    269  OD2 ASP A  31      14.106  23.266  27.664  1.00 87.81           O
ATOM    270  C   ASP A  31      12.626  25.418  30.780  1.00 87.81           C
ATOM    271  O   ASP A  31      12.610  24.629  31.723  1.00 87.81           O
ATOM    272  N   LYS A  32      11.493  25.923  30.251  1.00153.36           N
ATOM    273  CA  LYS A  32      10.213  25.484  30.731  1.00153.36           C
ATOM    274  CB  LYS A  32       9.338  26.621  31.288  1.00153.36           C
ATOM    275  CG  LYS A  32       9.077  27.742  30.278  1.00153.36           C
ATOM    276  CD  LYS A  32      10.333  28.524  29.883  1.00153.36           C
ATOM    277  CE  LYS A  32      10.102  29.521  28.745  1.00153.36           C
ATOM    278  NZ  LYS A  32       8.981  30.427  29.084  1.00153.36           N
ATOM    279  C   LYS A  32       9.485  24.907  29.562  1.00153.36           C
ATOM    280  O   LYS A  32       9.510  25.480  28.474  1.00153.36           O
ATOM    281  N   VAL A  33       8.819  23.744  29.737  1.00120.34           N
ATOM    282  CA  VAL A  33       8.124  23.235  28.591  1.00120.34           C
ATOM    283  CB  VAL A  33       8.793  22.104  27.862  1.00120.34           C
ATOM    284  CG1 VAL A  33      10.223  22.529  27.489  1.00120.34           C
ATOM    285  CG2 VAL A  33       8.646  20.811  28.681  1.00120.34           C
ATOM    286  C   VAL A  33       6.788  22.713  29.003  1.00120.34           C
ATOM    287  O   VAL A  33       6.526  22.475  30.182  1.00120.34           O
ATOM    288  N   ASN A  34       5.899  22.553  28.000  1.00 63.57           N
ATOM    289  CA  ASN A  34       4.586  22.009  28.184  1.00 63.57           C
ATOM    290  CB  ASN A  34       3.453  23.007  27.891  1.00 63.57           C
ATOM    291  CG  ASN A  34       3.455  24.071  28.983  1.00 63.57           C
ATOM    292  OD1 ASN A  34       3.121  25.230  28.739  1.00 63.57           O
ATOM    293  ND2 ASN A  34       3.839  23.670  30.224  1.00 63.57           N
ATOM    294  C   ASN A  34       4.458  20.879  27.208  1.00 63.57           C
ATOM    295  O   ASN A  34       5.183  20.824  26.217  1.00 63.57           O
ATOM    296  N   LYS A  35       3.551  19.919  27.476  1.00165.16           N
ATOM    297  CA  LYS A  35       3.399  18.839  26.544  1.00165.16           C
ATOM    298  CB  LYS A  35       2.626  17.630  27.088  1.00165.16           C
ATOM    299  CG  LYS A  35       2.520  16.492  26.071  1.00165.16           C
ATOM    300  CD  LYS A  35       3.838  15.746  25.860  1.00165.16           C
ATOM    301  CE  LYS A  35       4.078  14.669  26.919  1.00165.16           C
ATOM    302  NZ  LYS A  35       4.020  15.270  28.271  1.00165.16           N
ATOM    303  C   LYS A  35       2.615  19.363  25.386  1.00165.16           C
ATOM    304  O   LYS A  35       1.689  20.152  25.566  1.00165.16           O
ATOM    305  N   GLU A  36       2.966  18.927  24.157  1.00 47.24           N
ATOM    306  CA  GLU A  36       2.288  19.424  22.995  1.00 47.24           C
ATOM    307  CB  GLU A  36       2.911  19.015  21.646  1.00 47.24           C
ATOM    308  CG  GLU A  36       2.199  19.665  20.453  1.00 47.24           C
ATOM    309  CD  GLU A  36       2.889  19.230  19.169  1.00 47.24           C
ATOM    310  OE1 GLU A  36       2.641  18.080  18.719  1.00 47.24           O
ATOM    311  OE2 GLU A  36       3.675  20.047  18.619  1.00 47.24           O
ATOM    312  C   GLU A  36       0.886  18.910  22.996  1.00 47.24           C
ATOM    313  O   GLU A  36       0.635  17.760  23.353  1.00 47.24           O
ATOM    314  N   LYS A  37      -0.072  19.768  22.587  1.00 96.05           N
ATOM    315  CA  LYS A  37      -1.445  19.357  22.562  1.00 96.05           C
ATOM    316  CB  LYS A  37      -2.476  20.496  22.630  1.00 96.05           C
ATOM    317  CG  LYS A  37      -2.596  21.340  21.364  1.00 96.05           C
ATOM    318  CD  LYS A  37      -3.863  22.199  21.366  1.00 96.05           C
ATOM    319  CE  LYS A  37      -4.034  23.070  20.122  1.00 96.05           C
ATOM    320  NZ  LYS A  37      -5.349  23.747  20.164  1.00 96.05           N
ATOM    321  C   LYS A  37      -1.665  18.569  21.319  1.00 96.05           C
ATOM    322  O   LYS A  37      -0.802  18.521  20.445  1.00 96.05           O
ATOM    323  N   ASN A  38      -2.836  17.909  21.226  1.00 55.45           N
ATOM    324  CA  ASN A  38      -3.113  17.057  20.109  1.00 55.45           C
ATOM    325  CB  ASN A  38      -4.531  16.460  20.138  1.00 55.45           C
ATOM    326  CG  ASN A  38      -4.635  15.575  21.379  1.00 55.45           C
ATOM    327  OD1 ASN A  38      -3.650  14.995  21.833  1.00 55.45           O
ATOM    328  ND2 ASN A  38      -5.865  15.468  21.950  1.00 55.45           N
ATOM    329  C   ASN A  38      -2.939  17.863  18.865  1.00 55.45           C
ATOM    330  O   ASN A  38      -3.215  19.062  18.835  1.00 55.45           O
ATOM    331  N   GLN A  39      -2.443  17.202  17.801  1.00101.10           N
ATOM    332  CA  GLN A  39      -2.141  17.892  16.585  1.00101.10           C
ATOM    333  CB  GLN A  39      -1.570  16.972  15.490  1.00101.10           C
ATOM    334  CG  GLN A  39      -0.375  16.119  15.936  1.00101.10           C
ATOM    335  CD  GLN A  39       0.818  17.008  16.260  1.00101.10           C
ATOM    336  OE1 GLN A  39       1.867  16.525  16.685  1.00101.10           O
ATOM    337  NE2 GLN A  39       0.655  18.342  16.064  1.00101.10           N
ATOM    338  C   GLN A  39      -3.414  18.452  16.067  1.00101.10           C
ATOM    339  O   GLN A  39      -4.422  17.751  15.973  1.00101.10           O
ATOM    340  N   THR A  40      -3.386  19.753  15.721  1.00272.60           N
ATOM    341  CA  THR A  40      -4.570  20.391  15.244  1.00272.60           C
ATOM    342  CB  THR A  40      -5.292  21.144  16.315  1.00272.60           C
ATOM    343  OG1 THR A  40      -4.518  22.254  16.747  1.00272.60           O
ATOM    344  CG2 THR A  40      -5.502  20.180  17.489  1.00272.60           C
ATOM    345  C   THR A  40      -4.158  21.404  14.236  1.00272.60           C
ATOM    346  O   THR A  40      -2.975  21.616  13.973  1.00272.60           O
ATOM    347  N   SER A  41      -5.171  22.044  13.635  1.00189.77           N
ATOM    348  CA  SER A  41      -4.990  23.082  12.672  1.00189.77           C
ATOM    349  CB  SER A  41      -4.896  22.572  11.219  1.00189.77           C
ATOM    350  OG  SER A  41      -4.650  23.644  10.319  1.00189.77           O
ATOM    351  C   SER A  41      -6.244  23.883  12.805  1.00189.77           C
ATOM    352  O   SER A  41      -6.897  23.829  13.846  1.00189.77           O
ATOM    353  N   ARG A  42      -6.623  24.660  11.773  1.00137.85           N
ATOM    354  CA  ARG A  42      -7.821  25.429  11.916  1.00137.85           C
ATOM    355  CB  ARG A  42      -8.160  26.313  10.700  1.00137.85           C
ATOM    356  CG  ARG A  42      -9.465  27.097  10.893  1.00137.85           C
ATOM    357  CD  ARG A  42      -9.684  28.248   9.908  1.00137.85           C
ATOM    358  NE  ARG A  42     -11.098  28.703  10.064  1.00137.85           N
ATOM    359  CZ  ARG A  42     -11.467  29.546  11.073  1.00137.85           C
ATOM    360  NH1 ARG A  42     -10.557  29.945  12.010  1.00137.85           N
ATOM    361  NH2 ARG A  42     -12.756  29.990  11.143  1.00137.85           N
ATOM    362  C   ARG A  42      -8.953  24.486  12.143  1.00137.85           C
ATOM    363  O   ARG A  42      -9.798  24.711  13.008  1.00137.85           O
ATOM    364  N   GLY A  43      -8.985  23.387  11.378  1.00130.20           N
ATOM    365  CA  GLY A  43     -10.010  22.406  11.545  1.00130.20           C
ATOM    366  C   GLY A  43      -9.349  21.124  11.173  1.00130.20           C
ATOM    367  O   GLY A  43      -8.189  21.130  10.761  1.00130.20           O
ATOM    368  N   ASN A  44     -10.081  19.999  11.295  1.00227.43           N
ATOM    369  CA  ASN A  44      -9.543  18.719  10.937  1.00227.43           C
ATOM    370  CB  ASN A  44      -9.316  18.562   9.423  1.00227.43           C
ATOM    371  CG  ASN A  44     -10.655  18.709   8.718  1.00227.43           C
ATOM    372  OD1 ASN A  44     -10.718  18.881   7.501  1.00227.43           O
ATOM    373  ND2 ASN A  44     -11.760  18.652   9.507  1.00227.43           N
ATOM    374  C   ASN A  44      -8.220  18.537  11.606  1.00227.43           C
ATOM    375  O   ASN A  44      -7.192  18.451  10.935  1.00227.43           O
ATOM    376  N   GLU A  45      -8.214  18.498  12.955  1.00150.32           N
ATOM    377  CA  GLU A  45      -6.991  18.319  13.680  1.00150.32           C
ATOM    378  CB  GLU A  45      -7.249  18.191  15.190  1.00150.32           C
ATOM    379  CG  GLU A  45      -7.833  19.471  15.798  1.00150.32           C
ATOM    380  CD  GLU A  45      -8.263  19.181  17.229  1.00150.32           C
ATOM    381  OE1 GLU A  45      -8.249  17.985  17.622  1.00150.32           O
ATOM    382  OE2 GLU A  45      -8.608  20.156  17.949  1.00150.32           O
ATOM    383  C   GLU A  45      -6.466  17.029  13.163  1.00150.32           C
ATOM    384  O   GLU A  45      -5.289  16.901  12.829  1.00150.32           O
ATOM    385  N   VAL A  46      -7.365  16.042  13.043  1.00111.69           N
ATOM    386  CA  VAL A  46      -6.990  14.810  12.436  1.00111.69           C
ATOM    387  CB  VAL A  46      -7.574  13.611  13.116  1.00111.69           C
ATOM    388  CG1 VAL A  46      -7.026  13.566  14.552  1.00111.69           C
ATOM    389  CG2 VAL A  46      -9.106  13.703  13.035  1.00111.69           C
ATOM    390  C   VAL A  46      -7.586  14.891  11.076  1.00111.69           C
ATOM    391  O   VAL A  46      -8.667  15.453  10.910  1.00111.69           O
ATOM    392  N   PRO A  47      -6.918  14.383  10.082  1.00161.02           N
ATOM    393  CA  PRO A  47      -7.491  14.472   8.779  1.00161.02           C
ATOM    394  CD  PRO A  47      -5.465  14.354  10.044  1.00161.02           C
ATOM    395  CB  PRO A  47      -6.404  14.006   7.814  1.00161.02           C
ATOM    396  CG  PRO A  47      -5.102  14.392   8.547  1.00161.02           C
ATOM    397  C   PRO A  47      -8.753  13.680   8.757  1.00161.02           C
ATOM    398  O   PRO A  47      -8.726  12.501   9.105  1.00161.02           O
ATOM    399  N   SER A  48      -9.871  14.299   8.337  1.00119.98           N
ATOM    400  CA  SER A  48     -11.086  13.549   8.269  1.00119.98           C
ATOM    401  CB  SER A  48     -12.337  14.326   8.724  1.00119.98           C
ATOM    402  OG  SER A  48     -12.586  15.426   7.861  1.00119.98           O
ATOM    403  C   SER A  48     -11.233  13.226   6.837  1.00119.98           C
ATOM    404  O   SER A  48     -11.264  14.120   5.994  1.00119.98           O
ATOM    405  N   LYS A  49     -11.320  11.926   6.520  1.00222.11           N
ATOM    406  CA  LYS A  49     -11.303  11.647   5.127  1.00222.11           C
ATOM    407  CB  LYS A  49      -9.872  11.483   4.640  1.00222.11           C
ATOM    408  CG  LYS A  49      -8.911  12.583   5.094  1.00222.11           C
ATOM    409  CD  LYS A  49      -7.440  12.197   4.903  1.00222.11           C
ATOM    410  CE  LYS A  49      -6.956  11.088   5.844  1.00222.11           C
ATOM    411  NZ  LYS A  49      -5.539  10.762   5.561  1.00222.11           N
ATOM    412  C   LYS A  49     -12.066  10.387   4.876  1.00222.11           C
ATOM    413  O   LYS A  49     -12.414   9.654   5.800  1.00222.11           O
ATOM    414  N   LYS A  50     -12.368  10.129   3.589  1.00200.12           N
ATOM    415  CA  LYS A  50     -13.091   8.956   3.199  1.00200.12           C
ATOM    416  CB  LYS A  50     -14.516   9.254   2.711  1.00200.12           C
ATOM    417  CG  LYS A  50     -15.399   8.013   2.598  1.00200.12           C
ATOM    418  CD  LYS A  50     -16.891   8.337   2.507  1.00200.12           C
ATOM    419  CE  LYS A  50     -17.590   8.379   3.867  1.00200.12           C
ATOM    420  NZ  LYS A  50     -17.659   7.014   4.436  1.00200.12           N
ATOM    421  C   LYS A  50     -12.319   8.333   2.082  1.00200.12           C
ATOM    422  O   LYS A  50     -11.322   7.645   2.296  1.00200.12           O
ATOM    423  N   ILE A  51     -12.781   8.574   0.847  1.00110.77           N
ATOM    424  CA  ILE A  51     -12.189   8.028  -0.334  1.00110.77           C
ATOM    425  CB  ILE A  51     -12.932   8.430  -1.572  1.00110.77           C
ATOM    426  CG1 ILE A  51     -14.372   7.893  -1.527  1.00110.77           C
ATOM    427  CG2 ILE A  51     -12.118   7.959  -2.788  1.00110.77           C
ATOM    428  CD1 ILE A  51     -15.284   8.513  -2.583  1.00110.77           C
ATOM    429  C   ILE A  51     -10.781   8.529  -0.481  1.00110.77           C
ATOM    430  O   ILE A  51      -9.897   7.820  -0.951  1.00110.77           O
ATOM    431  N   ARG A  52     -10.539   9.800  -0.144  1.00230.89           N
ATOM    432  CA  ARG A  52      -9.223  10.372  -0.208  1.00230.89           C
ATOM    433  CB  ARG A  52      -9.067  11.348  -1.391  1.00230.89           C
ATOM    434  CG  ARG A  52      -9.173  10.657  -2.755  1.00230.89           C
ATOM    435  CD  ARG A  52      -9.133  11.600  -3.963  1.00230.89           C
ATOM    436  NE  ARG A  52      -7.828  12.319  -3.932  1.00230.89           N
ATOM    437  CZ  ARG A  52      -7.792  13.654  -3.649  1.00230.89           C
ATOM    438  NH1 ARG A  52      -8.956  14.348  -3.488  1.00230.89           N
ATOM    439  NH2 ARG A  52      -6.594  14.298  -3.523  1.00230.89           N
ATOM    440  C   ARG A  52      -9.185  11.174   1.039  1.00230.89           C
ATOM    441  O   ARG A  52      -9.863  10.807   1.996  1.00230.89           O
ATOM    442  N   PHE A  53      -8.375  12.250   1.093  1.00213.27           N
ATOM    443  CA  PHE A  53      -8.516  13.107   2.224  1.00213.27           C
ATOM    444  CB  PHE A  53      -7.658  14.386   2.164  1.00213.27           C
ATOM    445  CG  PHE A  53      -6.226  14.070   2.450  1.00213.27           C
ATOM    446  CD1 PHE A  53      -5.389  13.587   1.471  1.00213.27           C
ATOM    447  CD2 PHE A  53      -5.712  14.280   3.711  1.00213.27           C
ATOM    448  CE1 PHE A  53      -4.071  13.311   1.755  1.00213.27           C
ATOM    449  CE2 PHE A  53      -4.396  14.006   4.001  1.00213.27           C
ATOM    450  CZ  PHE A  53      -3.569  13.517   3.019  1.00213.27           C
ATOM    451  C   PHE A  53      -9.931  13.534   2.095  1.00213.27           C
ATOM    452  O   PHE A  53     -10.677  13.617   3.068  1.00213.27           O
ATOM    453  N   SER A  54     -10.327  13.784   0.837  1.00 45.85           N
ATOM    454  CA  SER A  54     -11.681  14.129   0.564  1.00 45.85           C
ATOM    455  CB  SER A  54     -11.931  14.519  -0.904  1.00 45.85           C
ATOM    456  OG  SER A  54     -11.736  13.394  -1.748  1.00 45.85           O
ATOM    457  C   SER A  54     -12.489  12.911   0.846  1.00 45.85           C
ATOM    458  O   SER A  54     -12.006  11.786   0.723  1.00 45.85           O
ATOM    459  N   SER A  55     -13.753  13.110   1.248  1.00 34.38           N
ATOM    460  CA  SER A  55     -14.594  11.995   1.554  1.00 34.38           C
ATOM    461  CB  SER A  55     -15.212  12.099   2.957  1.00 34.38           C
ATOM    462  OG  SER A  55     -16.074  13.225   3.020  1.00 34.38           O
ATOM    463  C   SER A  55     -15.737  12.026   0.593  1.00 34.38           C
ATOM    464  O   SER A  55     -16.228  13.095   0.232  1.00 34.38           O
ATOM    465  N   GLY A  56     -16.174  10.837   0.136  1.00 18.94           N
ATOM    466  CA  GLY A  56     -17.311  10.741  -0.732  1.00 18.94           C
ATOM    467  C   GLY A  56     -16.864  10.972  -2.138  1.00 18.94           C
ATOM    468  O   GLY A  56     -15.730  11.375  -2.390  1.00 18.94           O
ATOM    469  N   GLY A  57     -17.776  10.721  -3.099  1.00 24.39           N
ATOM    470  CA  GLY A  57     -17.475  10.926  -4.484  1.00 24.39           C
ATOM    471  C   GLY A  57     -18.788  11.088  -5.185  1.00 24.39           C
ATOM    472  O   GLY A  57     -19.773  10.443  -4.830  1.00 24.39           O
ATOM    473  N   ALA A  58     -18.839  11.948  -6.222  1.00 34.42           N
ATOM    474  CA  ALA A  58     -20.095  12.134  -6.888  1.00 34.42           C
ATOM    475  CB  ALA A  58     -20.475  13.614  -7.086  1.00 34.42           C
ATOM    476  C   ALA A  58     -20.004  11.515  -8.247  1.00 34.42           C
ATOM    477  O   ALA A  58     -19.027  11.709  -8.969  1.00 34.42           O
ATOM    478  N   LEU A  59     -21.035  10.727  -8.622  1.00141.99           N
ATOM    479  CA  LEU A  59     -21.055  10.086  -9.908  1.00141.99           C
ATOM    480  CB  LEU A  59     -20.363   8.708  -9.912  1.00141.99           C
ATOM    481  CG  LEU A  59     -20.851   7.715  -8.833  1.00141.99           C
ATOM    482  CD1 LEU A  59     -22.295   7.248  -9.079  1.00141.99           C
ATOM    483  CD2 LEU A  59     -19.869   6.541  -8.678  1.00141.99           C
ATOM    484  C   LEU A  59     -22.484   9.906 -10.327  1.00141.99           C
ATOM    485  O   LEU A  59     -23.390  10.007  -9.501  1.00141.99           O
ATOM    486  N   LYS A  60     -22.734   9.665 -11.636  1.00131.41           N
ATOM    487  CA  LYS A  60     -24.099   9.430 -12.024  1.00131.41           C
ATOM    488  CB  LYS A  60     -24.754  10.603 -12.784  1.00131.41           C
ATOM    489  CG  LYS A  60     -26.280  10.598 -12.634  1.00131.41           C
ATOM    490  CD  LYS A  60     -26.929  11.969 -12.835  1.00131.41           C
ATOM    491  CE  LYS A  60     -27.823  12.078 -14.067  1.00131.41           C
ATOM    492  NZ  LYS A  60     -29.190  11.593 -13.763  1.00131.41           N
ATOM    493  C   LYS A  60     -24.171   8.174 -12.837  1.00131.41           C
ATOM    494  O   LYS A  60     -23.332   7.933 -13.703  1.00131.41           O
ATOM    495  N   ALA A  61     -25.171   7.317 -12.527  1.00 49.60           N
ATOM    496  CA  ALA A  61     -25.382   6.072 -13.217  1.00 49.60           C
ATOM    497  CB  ALA A  61     -26.210   5.056 -12.410  1.00 49.60           C
ATOM    498  C   ALA A  61     -26.124   6.361 -14.480  1.00 49.60           C
ATOM    499  O   ALA A  61     -26.933   7.285 -14.528  1.00 49.60           O
ATOM    500  N   LEU A  62     -25.866   5.567 -15.542  1.00146.51           N
ATOM    501  CA  LEU A  62     -26.495   5.834 -16.803  1.00146.51           C
ATOM    502  CB  LEU A  62     -25.675   6.719 -17.744  1.00146.51           C
ATOM    503  CG  LEU A  62     -24.803   7.790 -17.084  1.00146.51           C
ATOM    504  CD1 LEU A  62     -25.584   8.855 -16.308  1.00146.51           C
ATOM    505  CD2 LEU A  62     -23.650   7.144 -16.306  1.00146.51           C
ATOM    506  C   LEU A  62     -26.371   4.566 -17.593  1.00146.51           C
ATOM    507  O   LEU A  62     -26.026   3.506 -17.073  1.00146.51           O
ATOM    508  N   MET A  63     -26.660   4.683 -18.907  1.00 90.46           N
ATOM    509  CA  MET A  63     -26.439   3.633 -19.861  1.00 90.46           C
ATOM    510  CB  MET A  63     -27.733   3.005 -20.414  1.00 90.46           C
ATOM    511  CG  MET A  63     -28.530   2.225 -19.364  1.00 90.46           C
ATOM    512  SD  MET A  63     -30.059   1.458 -19.983  1.00 90.46           S
ATOM    513  CE  MET A  63     -30.945   3.020 -20.245  1.00 90.46           C
ATOM    514  C   MET A  63     -25.706   4.274 -21.002  1.00 90.46           C
ATOM    515  O   MET A  63     -26.012   5.405 -21.376  1.00 90.46           O
ATOM    516  N   MET A  64     -24.696   3.583 -21.578  1.00 61.50           N
ATOM    517  CA  MET A  64     -23.970   4.220 -22.640  1.00 61.50           C
ATOM    518  CB  MET A  64     -22.654   4.869 -22.191  1.00 61.50           C
ATOM    519  CG  MET A  64     -22.895   6.094 -21.308  1.00 61.50           C
ATOM    520  SD  MET A  64     -21.382   6.913 -20.738  1.00 61.50           S
ATOM    521  CE  MET A  64     -20.854   7.439 -22.390  1.00 61.50           C
ATOM    522  C   MET A  64     -23.693   3.266 -23.763  1.00 61.50           C
ATOM    523  O   MET A  64     -23.670   2.049 -23.586  1.00 61.50           O
ATOM    524  N   LEU A  65     -23.545   3.834 -24.981  1.00109.55           N
ATOM    525  CA  LEU A  65     -23.168   3.102 -26.155  1.00109.55           C
ATOM    526  CB  LEU A  65     -24.248   3.053 -27.253  1.00109.55           C
ATOM    527  CG  LEU A  65     -25.471   2.189 -26.882  1.00109.55           C
ATOM    528  CD1 LEU A  65     -26.244   2.781 -25.694  1.00109.55           C
ATOM    529  CD2 LEU A  65     -26.361   1.911 -28.106  1.00109.55           C
ATOM    530  C   LEU A  65     -21.969   3.804 -26.715  1.00109.55           C
ATOM    531  O   LEU A  65     -21.990   5.017 -26.918  1.00109.55           O
ATOM    532  N   PHE A  66     -20.882   3.052 -26.985  1.00 52.67           N
ATOM    533  CA  PHE A  66     -19.677   3.675 -27.453  1.00 52.67           C
ATOM    534  CB  PHE A  66     -18.396   3.091 -26.826  1.00 52.67           C
ATOM    535  CG  PHE A  66     -18.478   3.354 -25.359  1.00 52.67           C
ATOM    536  CD1 PHE A  66     -18.122   4.581 -24.843  1.00 52.67           C
ATOM    537  CD2 PHE A  66     -18.936   2.382 -24.496  1.00 52.67           C
ATOM    538  CE1 PHE A  66     -18.205   4.827 -23.493  1.00 52.67           C
ATOM    539  CE2 PHE A  66     -19.020   2.622 -23.144  1.00 52.67           C
ATOM    540  CZ  PHE A  66     -18.653   3.847 -22.641  1.00 52.67           C
ATOM    541  C   PHE A  66     -19.602   3.509 -28.934  1.00 52.67           C
ATOM    542  O   PHE A  66     -19.949   2.463 -29.481  1.00 52.67           O
ATOM    543  N   CYS A  67     -19.161   4.577 -29.627  1.00 44.67           N
ATOM    544  CA  CYS A  67     -19.072   4.539 -31.055  1.00 44.67           C
ATOM    545  CB  CYS A  67     -19.961   5.593 -31.732  1.00 44.67           C
ATOM    546  SG  CYS A  67     -21.733   5.292 -31.464  1.00 44.67           S
ATOM    547  C   CYS A  67     -17.660   4.822 -31.455  1.00 44.67           C
ATOM    548  O   CYS A  67     -16.944   5.574 -30.792  1.00 44.67           O
ATOM    549  N   ILE A  68     -17.242   4.209 -32.581  1.00150.55           N
ATOM    550  CA  ILE A  68     -15.925   4.352 -33.132  1.00150.55           C
ATOM    551  CB  ILE A  68     -15.134   3.076 -33.177  1.00150.55           C
ATOM    552  CG1 ILE A  68     -15.801   2.044 -34.105  1.00150.55           C
ATOM    553  CG2 ILE A  68     -14.960   2.583 -31.734  1.00150.55           C
ATOM    554  CD1 ILE A  68     -17.188   1.597 -33.643  1.00150.55           C
ATOM    555  C   ILE A  68     -16.108   4.792 -34.546  1.00150.55           C
ATOM    556  O   ILE A  68     -17.174   4.609 -35.132  1.00150.55           O
ATOM    557  N   GLY A  69     -15.068   5.412 -35.133  1.00 33.29           N
ATOM    558  CA  GLY A  69     -15.197   5.891 -36.476  1.00 33.29           C
ATOM    559  C   GLY A  69     -15.223   4.728 -37.414  1.00 33.29           C
ATOM    560  O   GLY A  69     -14.757   3.634 -37.099  1.00 33.29           O
ATOM    561  N   THR A  70     -15.781   4.964 -38.617  1.00 86.09           N
ATOM    562  CA  THR A  70     -15.851   3.988 -39.658  1.00 86.09           C
ATOM    563  CB  THR A  70     -17.078   4.152 -40.515  1.00 86.09           C
ATOM    564  OG1 THR A  70     -18.251   4.029 -39.726  1.00 86.09           O
ATOM    565  CG2 THR A  70     -17.083   3.090 -41.623  1.00 86.09           C
ATOM    566  C   THR A  70     -14.661   4.279 -40.507  1.00 86.09           C
ATOM    567  O   THR A  70     -14.597   5.316 -41.164  1.00 86.09           O
ATOM    568  N   VAL A  71     -13.680   3.360 -40.505  1.00288.88           N
ATOM    569  CA  VAL A  71     -12.455   3.598 -41.207  1.00288.88           C
ATOM    570  CB  VAL A  71     -11.482   4.428 -40.419  1.00288.88           C
ATOM    571  CG1 VAL A  71     -12.068   5.841 -40.246  1.00288.88           C
ATOM    572  CG2 VAL A  71     -11.200   3.716 -39.084  1.00288.88           C
ATOM    573  C   VAL A  71     -11.838   2.266 -41.412  1.00288.88           C
ATOM    574  O   VAL A  71     -12.536   1.288 -41.662  1.00288.88           O
ATOM    575  N   PHE A  72     -10.497   2.202 -41.365  1.00249.42           N
ATOM    576  CA  PHE A  72      -9.894   0.913 -41.463  1.00249.42           C
ATOM    577  CB  PHE A  72      -8.361   0.947 -41.337  1.00249.42           C
ATOM    578  CG  PHE A  72      -7.831   1.890 -42.366  1.00249.42           C
ATOM    579  CD1 PHE A  72      -7.619   1.479 -43.662  1.00249.42           C
ATOM    580  CD2 PHE A  72      -7.557   3.198 -42.031  1.00249.42           C
ATOM    581  CE1 PHE A  72      -7.133   2.352 -44.606  1.00249.42           C
ATOM    582  CE2 PHE A  72      -7.070   4.075 -42.971  1.00249.42           C
ATOM    583  CZ  PHE A  72      -6.856   3.653 -44.261  1.00249.42           C
ATOM    584  C   PHE A  72     -10.434   0.171 -40.285  1.00249.42           C
ATOM    585  O   PHE A  72     -10.575   0.733 -39.200  1.00249.42           O
ATOM    586  N   GLY A  73     -10.781  -1.114 -40.470  1.00 48.80           N
ATOM    587  CA  GLY A  73     -11.320  -1.852 -39.367  1.00 48.80           C
ATOM    588  C   GLY A  73     -12.783  -1.564 -39.288  1.00 48.80           C
ATOM    589  O   GLY A  73     -13.424  -1.841 -38.275  1.00 48.80           O
ATOM    590  N   SER A  74     -13.351  -0.979 -40.359  1.00120.57           N
ATOM    591  CA  SER A  74     -14.763  -0.741 -40.380  1.00120.57           C
ATOM    592  CB  SER A  74     -15.190   0.731 -40.495  1.00120.57           C
ATOM    593  OG  SER A  74     -15.094   1.164 -41.844  1.00120.57           O
ATOM    594  C   SER A  74     -15.232  -1.386 -41.634  1.00120.57           C
ATOM    595  O   SER A  74     -14.450  -1.992 -42.363  1.00120.57           O
ATOM    596  N   GLU A  75     -16.541  -1.299 -41.911  1.00130.46           N
ATOM    597  CA  GLU A  75     -17.035  -1.917 -43.099  1.00130.46           C
ATOM    598  CB  GLU A  75     -18.278  -2.784 -42.823  1.00130.46           C
ATOM    599  CG  GLU A  75     -18.719  -3.670 -43.988  1.00130.46           C
ATOM    600  CD  GLU A  75     -19.735  -4.662 -43.437  1.00130.46           C
ATOM    601  OE1 GLU A  75     -20.825  -4.216 -42.986  1.00130.46           O
ATOM    602  OE2 GLU A  75     -19.426  -5.884 -43.449  1.00130.46           O
ATOM    603  C   GLU A  75     -17.412  -0.820 -44.035  1.00130.46           C
ATOM    604  O   GLU A  75     -18.005   0.185 -43.646  1.00130.46           O
ATOM    605  N   PRO A  76     -17.027  -0.987 -45.267  1.00 83.63           N
ATOM    606  CA  PRO A  76     -17.367  -0.025 -46.272  1.00 83.63           C
ATOM    607  CD  PRO A  76     -15.811  -1.707 -45.593  1.00 83.63           C
ATOM    608  CB  PRO A  76     -16.390  -0.248 -47.430  1.00 83.63           C
ATOM    609  CG  PRO A  76     -15.720  -1.600 -47.122  1.00 83.63           C
ATOM    610  C   PRO A  76     -18.798  -0.237 -46.628  1.00 83.63           C
ATOM    611  O   PRO A  76     -19.317  -1.325 -46.382  1.00 83.63           O
ATOM    612  N   SER A  77     -19.461   0.784 -47.195  1.00 92.54           N
ATOM    613  CA  SER A  77     -20.840   0.593 -47.520  1.00 92.54           C
ATOM    614  CB  SER A  77     -21.529   1.856 -48.061  1.00 92.54           C
ATOM    615  OG  SER A  77     -21.530   2.865 -47.062  1.00 92.54           O
ATOM    616  C   SER A  77     -20.897  -0.460 -48.570  1.00 92.54           C
ATOM    617  O   SER A  77     -20.064  -0.496 -49.474  1.00 92.54           O
ATOM    618  N   GLY A  78     -21.891  -1.363 -48.470  1.00 38.43           N
ATOM    619  CA  GLY A  78     -21.978  -2.407 -49.444  1.00 38.43           C
ATOM    620  C   GLY A  78     -23.403  -2.513 -49.872  1.00 38.43           C
ATOM    621  O   GLY A  78     -24.308  -2.505 -49.039  1.00 38.43           O
ATOM    622  N   LEU A  79     -23.637  -2.617 -51.196  1.00144.23           N
ATOM    623  CA  LEU A  79     -24.981  -2.726 -51.679  1.00144.23           C
ATOM    624  CB  LEU A  79     -25.547  -1.406 -52.241  1.00144.23           C
ATOM    625  CG  LEU A  79     -27.014  -1.519 -52.700  1.00144.23           C
ATOM    626  CD1 LEU A  79     -27.930  -1.908 -51.528  1.00144.23           C
ATOM    627  CD2 LEU A  79     -27.480  -0.240 -53.415  1.00144.23           C
ATOM    628  C   LEU A  79     -24.999  -3.752 -52.764  1.00144.23           C
ATOM    629  O   LEU A  79     -23.956  -4.108 -53.311  1.00144.23           O
ATOM    630  N   ILE A  80     -26.208  -4.263 -53.079  1.00110.37           N
ATOM    631  CA  ILE A  80     -26.406  -5.274 -54.079  1.00110.37           C
ATOM    632  CB  ILE A  80     -27.680  -6.048 -53.877  1.00110.37           C
ATOM    633  CG1 ILE A  80     -28.890  -5.109 -54.001  1.00110.37           C
ATOM    634  CG2 ILE A  80     -27.598  -6.774 -52.521  1.00110.37           C
ATOM    635  CD1 ILE A  80     -30.231  -5.836 -54.085  1.00110.37           C
ATOM    636  C   ILE A  80     -26.480  -4.610 -55.421  1.00110.37           C
ATOM    637  O   ILE A  80     -27.104  -3.561 -55.565  1.00110.37           O
ATOM    638  N   ALA A  81     -25.801  -5.196 -56.434  1.00 52.19           N
ATOM    639  CA  ALA A  81     -25.814  -4.652 -57.763  1.00 52.19           C
ATOM    640  CB  ALA A  81     -24.587  -3.781 -58.082  1.00 52.19           C
ATOM    641  C   ALA A  81     -25.816  -5.775 -58.755  1.00 52.19           C
ATOM    642  O   ALA A  81     -25.455  -6.906 -58.434  1.00 52.19           O
ATOM    643  N   TYR A  82     -26.228  -5.467 -60.007  1.00149.48           N
ATOM    644  CA  TYR A  82     -26.343  -6.460 -61.038  1.00149.48           C
ATOM    645  CB  TYR A  82     -27.800  -6.562 -61.521  1.00149.48           C
ATOM    646  CG  TYR A  82     -28.038  -7.881 -62.162  1.00149.48           C
ATOM    647  CD1 TYR A  82     -28.285  -8.969 -61.359  1.00149.48           C
ATOM    648  CD2 TYR A  82     -28.037  -8.039 -63.530  1.00149.48           C
ATOM    649  CE1 TYR A  82     -28.520 -10.203 -61.906  1.00149.48           C
ATOM    650  CE2 TYR A  82     -28.275  -9.275 -64.086  1.00149.48           C
ATOM    651  CZ  TYR A  82     -28.517 -10.354 -63.269  1.00149.48           C
ATOM    652  OH  TYR A  82     -28.764 -11.628 -63.815  1.00149.48           O
ATOM    653  C   TYR A  82     -25.506  -5.970 -62.184  1.00149.48           C
ATOM    654  O   TYR A  82     -25.540  -4.786 -62.512  1.00149.48           O
ATOM    655  N   ASP A  83     -24.698  -6.857 -62.807  1.00129.30           N
ATOM    656  CA  ASP A  83     -23.896  -6.431 -63.918  1.00129.30           C
ATOM    657  CB  ASP A  83     -22.392  -6.706 -63.770  1.00129.30           C
ATOM    658  CG  ASP A  83     -21.836  -5.634 -62.839  1.00129.30           C
ATOM    659  OD1 ASP A  83     -22.655  -4.858 -62.276  1.00129.30           O
ATOM    660  OD2 ASP A  83     -20.587  -5.564 -62.690  1.00129.30           O
ATOM    661  C   ASP A  83     -24.406  -7.094 -65.156  1.00129.30           C
ATOM    662  O   ASP A  83     -24.725  -8.281 -65.147  1.00129.30           O
ATOM    663  N   CYS A  84     -24.533  -6.315 -66.253  1.00 47.87           N
ATOM    664  CA  CYS A  84     -25.026  -6.863 -67.481  1.00 47.87           C
ATOM    665  CB  CYS A  84     -26.410  -6.319 -67.864  1.00 47.87           C
ATOM    666  SG  CYS A  84     -27.682  -6.697 -66.621  1.00 47.87           S
ATOM    667  C   CYS A  84     -24.064  -6.487 -68.566  1.00 47.87           C
ATOM    668  O   CYS A  84     -23.707  -5.319 -68.726  1.00 47.87           O
ATOM    669  N   ALA A  85     -23.612  -7.496 -69.338  1.00 44.01           N
ATOM    670  CA  ALA A  85     -22.692  -7.243 -70.408  1.00 44.01           C
ATOM    671  CB  ALA A  85     -21.235  -7.061 -69.946  1.00 44.01           C
ATOM    672  C   ALA A  85     -22.710  -8.421 -71.324  1.00 44.01           C
ATOM    673  O   ALA A  85     -23.214  -9.487 -70.977  1.00 44.01           O
ATOM    674  N   ASN A  86     -22.182  -8.240 -72.550  1.00 68.19           N
ATOM    675  CA  ASN A  86     -22.110  -9.333 -73.475  1.00 68.19           C
ATOM    676  CB  ASN A  86     -22.702  -9.008 -74.861  1.00 68.19           C
ATOM    677  CG  ASN A  86     -24.220  -8.955 -74.778  1.00 68.19           C
ATOM    678  OD1 ASN A  86     -24.907  -9.875 -75.220  1.00 68.19           O
ATOM    679  ND2 ASN A  86     -24.763  -7.851 -74.198  1.00 68.19           N
ATOM    680  C   ASN A  86     -20.661  -9.609 -73.717  1.00 68.19           C
ATOM    681  O   ASN A  86     -19.948  -8.732 -74.203  1.00 68.19           O
ATOM    682  N   PRO A  87     -20.183 -10.772 -73.333  1.00185.89           N
ATOM    683  CA  PRO A  87     -18.834 -11.088 -73.708  1.00185.89           C
ATOM    684  CD  PRO A  87     -20.451 -11.216 -71.969  1.00185.89           C
ATOM    685  CB  PRO A  87     -18.357 -12.173 -72.748  1.00185.89           C
ATOM    686  CG  PRO A  87     -19.153 -11.874 -71.467  1.00185.89           C
ATOM    687  C   PRO A  87     -18.706 -11.432 -75.156  1.00185.89           C
ATOM    688  O   PRO A  87     -19.270 -12.435 -75.594  1.00185.89           O
ATOM    689  N   ASP A  88     -17.897 -10.659 -75.899  1.00 54.11           N
ATOM    690  CA  ASP A  88     -17.726 -10.908 -77.299  1.00 54.11           C
ATOM    691  CB  ASP A  88     -17.876  -9.652 -78.169  1.00 54.11           C
ATOM    692  CG  ASP A  88     -19.327  -9.201 -78.097  1.00 54.11           C
ATOM    693  OD1 ASP A  88     -20.229 -10.076 -78.193  1.00 54.11           O
ATOM    694  OD2 ASP A  88     -19.551  -7.970 -77.953  1.00 54.11           O
ATOM    695  C   ASP A  88     -16.330 -11.400 -77.476  1.00 54.11           C
ATOM    696  O   ASP A  88     -15.384 -10.741 -77.048  1.00 54.11           O
ATOM    697  N   ILE A  89     -16.175 -12.593 -78.084  1.00 51.03           N
ATOM    698  CA  ILE A  89     -14.869 -13.132 -78.330  1.00 51.03           C
ATOM    699  CB  ILE A  89     -14.630 -14.428 -77.611  1.00 51.03           C
ATOM    700  CG1 ILE A  89     -14.736 -14.206 -76.095  1.00 51.03           C
ATOM    701  CG2 ILE A  89     -13.264 -14.986 -78.044  1.00 51.03           C
ATOM    702  CD1 ILE A  89     -14.822 -15.504 -75.298  1.00 51.03           C
ATOM    703  C   ILE A  89     -14.753 -13.391 -79.802  1.00 51.03           C
ATOM    704  O   ILE A  89     -15.615 -14.042 -80.391  1.00 51.03           O
ATOM    705  N   ASN A  90     -13.679 -12.868 -80.439  1.00 50.80           N
ATOM    706  CA  ASN A  90     -13.484 -13.059 -81.851  1.00 50.80           C
ATOM    707  CB  ASN A  90     -13.298 -11.745 -82.629  1.00 50.80           C
ATOM    708  CG  ASN A  90     -14.611 -10.975 -82.567  1.00 50.80           C
ATOM    709  OD1 ASN A  90     -15.147 -10.733 -81.487  1.00 50.80           O
ATOM    710  ND2 ASN A  90     -15.149 -10.580 -83.752  1.00 50.80           N
ATOM    711  C   ASN A  90     -12.244 -13.868 -82.034  1.00 50.80           C
ATOM    712  O   ASN A  90     -11.164 -13.474 -81.595  1.00 50.80           O
ATOM    713  N   MET A  91     -12.366 -15.031 -82.706  1.00100.56           N
ATOM    714  CA  MET A  91     -11.197 -15.845 -82.848  1.00100.56           C
ATOM    715  CB  MET A  91     -11.268 -17.187 -82.109  1.00100.56           C
ATOM    716  CG  MET A  91     -12.400 -18.100 -82.540  1.00100.56           C
ATOM    717  SD  MET A  91     -12.606 -19.570 -81.491  1.00100.56           S
ATOM    718  CE  MET A  91     -13.133 -18.625 -80.036  1.00100.56           C
ATOM    719  C   MET A  91     -10.877 -16.074 -84.280  1.00100.56           C
ATOM    720  O   MET A  91     -11.749 -16.327 -85.111  1.00100.56           O
ATOM    721  N   THR A  92      -9.570 -15.968 -84.589  1.00 39.45           N
ATOM    722  CA  THR A  92      -9.087 -16.162 -85.918  1.00 39.45           C
ATOM    723  CB  THR A  92      -8.205 -15.041 -86.385  1.00 39.45           C
ATOM    724  OG1 THR A  92      -8.912 -13.812 -86.327  1.00 39.45           O
ATOM    725  CG2 THR A  92      -7.771 -15.324 -87.832  1.00 39.45           C
ATOM    726  C   THR A  92      -8.277 -17.412 -85.902  1.00 39.45           C
ATOM    727  O   THR A  92      -7.331 -17.543 -85.128  1.00 39.45           O
ATOM    728  N   SER A  93      -8.645 -18.379 -86.764  1.00 78.58           N
ATOM    729  CA  SER A  93      -7.919 -19.614 -86.803  1.00 78.58           C
ATOM    730  CB  SER A  93      -8.765 -20.842 -86.435  1.00 78.58           C
ATOM    731  OG  SER A  93      -9.142 -20.778 -85.067  1.00 78.58           O
ATOM    732  C   SER A  93      -7.426 -19.810 -88.199  1.00 78.58           C
ATOM    733  O   SER A  93      -8.066 -19.397 -89.165  1.00 78.58           O
ATOM    734  N   TYR A  94      -6.251 -20.456 -88.326  1.00118.79           N
ATOM    735  CA  TYR A  94      -5.641 -20.670 -89.607  1.00118.79           C
ATOM    736  CB  TYR A  94      -4.158 -20.258 -89.557  1.00118.79           C
ATOM    737  CG  TYR A  94      -3.572 -20.129 -90.918  1.00118.79           C
ATOM    738  CD1 TYR A  94      -3.265 -21.230 -91.682  1.00118.79           C
ATOM    739  CD2 TYR A  94      -3.297 -18.874 -91.411  1.00118.79           C
ATOM    740  CE1 TYR A  94      -2.713 -21.068 -92.932  1.00118.79           C
ATOM    741  CE2 TYR A  94      -2.745 -18.707 -92.657  1.00118.79           C
ATOM    742  CZ  TYR A  94      -2.454 -19.810 -93.421  1.00118.79           C
ATOM    743  OH  TYR A  94      -1.887 -19.652 -94.704  1.00118.79           O
ATOM    744  C   TYR A  94      -5.682 -22.147 -89.842  1.00118.79           C
ATOM    745  O   TYR A  94      -5.007 -22.908 -89.149  1.00118.79           O
ATOM    746  N   SER A  95      -6.482 -22.596 -90.829  1.00148.72           N
ATOM    747  CA  SER A  95      -6.575 -24.005 -91.096  1.00148.72           C
ATOM    748  CB  SER A  95      -7.807 -24.390 -91.933  1.00148.72           C
ATOM    749  OG  SER A  95      -8.999 -24.034 -91.250  1.00148.72           O
ATOM    750  C   SER A  95      -5.375 -24.410 -91.895  1.00148.72           C
ATOM    751  O   SER A  95      -4.927 -23.673 -92.773  1.00148.72           O
ATOM    752  N   LEU A  96      -4.849 -25.621 -91.613  1.00139.73           N
ATOM    753  CA  LEU A  96      -3.681 -26.151 -92.265  1.00139.73           C
ATOM    754  CB  LEU A  96      -2.670 -26.778 -91.291  1.00139.73           C
ATOM    755  CG  LEU A  96      -1.950 -25.716 -90.436  1.00139.73           C
ATOM    756  CD1 LEU A  96      -2.950 -24.837 -89.669  1.00139.73           C
ATOM    757  CD2 LEU A  96      -0.903 -26.360 -89.512  1.00139.73           C
ATOM    758  C   LEU A  96      -4.089 -27.164 -93.286  1.00139.73           C
ATOM    759  O   LEU A  96      -5.235 -27.607 -93.309  1.00139.73           O
ATOM    760  N   LEU A  97      -3.124 -27.576 -94.138  1.00211.22           N
ATOM    761  CA  LEU A  97      -3.378 -28.383 -95.300  1.00211.22           C
ATOM    762  CB  LEU A  97      -2.121 -28.669 -96.133  1.00211.22           C
ATOM    763  CG  LEU A  97      -1.504 -27.375 -96.692  1.00211.22           C
ATOM    764  CD1 LEU A  97      -0.342 -27.675 -97.650  1.00211.22           C
ATOM    765  CD2 LEU A  97      -2.579 -26.464 -97.308  1.00211.22           C
ATOM    766  C   LEU A  97      -4.048 -29.670 -94.973  1.00211.22           C
ATOM    767  O   LEU A  97      -3.727 -30.342 -93.994  1.00211.22           O
ATOM    768  N   ASP A  98      -5.048 -30.006 -95.818  1.00 95.07           N
ATOM    769  CA  ASP A  98      -5.796 -31.222 -95.712  1.00 95.07           C
ATOM    770  CB  ASP A  98      -6.881 -31.342 -96.795  1.00 95.07           C
ATOM    771  CG  ASP A  98      -7.779 -32.516 -96.441  1.00 95.07           C
ATOM    772  OD1 ASP A  98      -8.251 -32.568 -95.274  1.00 95.07           O
ATOM    773  OD2 ASP A  98      -7.990 -33.385 -97.329  1.00 95.07           O
ATOM    774  C   ASP A  98      -4.826 -32.328 -95.943  1.00 95.07           C
ATOM    775  O   ASP A  98      -4.785 -33.300 -95.189  1.00 95.07           O
ATOM    776  N   VAL A  99      -3.997 -32.204 -97.002  1.00 79.42           N
ATOM    777  CA  VAL A  99      -3.014 -33.225 -97.186  1.00 79.42           C
ATOM    778  CB  VAL A  99      -2.626 -33.455 -98.618  1.00 79.42           C
ATOM    779  CG1 VAL A  99      -1.502 -34.505 -98.646  1.00 79.42           C
ATOM    780  CG2 VAL A  99      -3.876 -33.890 -99.404  1.00 79.42           C
ATOM    781  C   VAL A  99      -1.824 -32.734 -96.443  1.00 79.42           C
ATOM    782  O   VAL A  99      -0.773 -32.431 -97.005  1.00 79.42           O
ATOM    783  N   ASP A 100      -2.026 -32.641 -95.123  1.00215.55           N
ATOM    784  CA  ASP A 100      -1.117 -32.250 -94.091  1.00215.55           C
ATOM    785  CB  ASP A 100      -0.765 -30.751 -94.044  1.00215.55           C
ATOM    786  CG  ASP A 100       0.363 -30.465 -95.029  1.00215.55           C
ATOM    787  OD1 ASP A 100       1.009 -31.440 -95.495  1.00215.55           O
ATOM    788  OD2 ASP A 100       0.605 -29.261 -95.313  1.00215.55           O
ATOM    789  C   ASP A 100      -1.915 -32.552 -92.876  1.00215.55           C
ATOM    790  O   ASP A 100      -2.878 -33.313 -92.948  1.00215.55           O
ATOM    791  N   SER A 101      -1.541 -32.007 -91.710  1.00183.08           N
ATOM    792  CA  SER A 101      -2.409 -32.274 -90.609  1.00183.08           C
ATOM    793  CB  SER A 101      -1.754 -32.082 -89.235  1.00183.08           C
ATOM    794  OG  SER A 101      -2.707 -32.337 -88.213  1.00183.08           O
ATOM    795  C   SER A 101      -3.532 -31.308 -90.703  1.00183.08           C
ATOM    796  O   SER A 101      -3.321 -30.130 -90.982  1.00183.08           O
ATOM    797  N   CYS A 102      -4.767 -31.787 -90.465  1.00 47.29           N
ATOM    798  CA  CYS A 102      -5.875 -30.887 -90.521  1.00 47.29           C
ATOM    799  CB  CYS A 102      -7.209 -31.588 -90.817  1.00 47.29           C
ATOM    800  SG  CYS A 102      -7.220 -32.398 -92.442  1.00 47.29           S
ATOM    801  C   CYS A 102      -5.988 -30.312 -89.158  1.00 47.29           C
ATOM    802  O   CYS A 102      -6.961 -30.561 -88.447  1.00 47.29           O
ATOM    803  N   ILE A 103      -4.981 -29.513 -88.764  1.00 65.28           N
ATOM    804  CA  ILE A 103      -5.044 -28.927 -87.464  1.00 65.28           C
ATOM    805  CB  ILE A 103      -3.931 -29.338 -86.547  1.00 65.28           C
ATOM    806  CG1 ILE A 103      -4.036 -30.848 -86.271  1.00 65.28           C
ATOM    807  CG2 ILE A 103      -4.024 -28.492 -85.268  1.00 65.28           C
ATOM    808  CD1 ILE A 103      -2.848 -31.429 -85.506  1.00 65.28           C
ATOM    809  C   ILE A 103      -5.050 -27.449 -87.629  1.00 65.28           C
ATOM    810  O   ILE A 103      -4.334 -26.859 -88.437  1.00 65.28           O
ATOM    811  N   PRO A 104      -5.966 -26.876 -86.909  1.00131.07           N
ATOM    812  CA  PRO A 104      -6.084 -25.445 -86.909  1.00131.07           C
ATOM    813  CD  PRO A 104      -7.264 -27.526 -86.808  1.00131.07           C
ATOM    814  CB  PRO A 104      -7.535 -25.138 -86.540  1.00131.07           C
ATOM    815  CG  PRO A 104      -8.303 -26.405 -86.951  1.00131.07           C
ATOM    816  C   PRO A 104      -5.122 -24.852 -85.931  1.00131.07           C
ATOM    817  O   PRO A 104      -4.652 -25.565 -85.045  1.00131.07           O
ATOM    818  N   THR A 105      -4.812 -23.551 -86.084  1.00108.05           N
ATOM    819  CA  THR A 105      -3.969 -22.850 -85.161  1.00108.05           C
ATOM    820  CB  THR A 105      -2.654 -22.434 -85.750  1.00108.05           C
ATOM    821  OG1 THR A 105      -1.832 -21.848 -84.751  1.00108.05           O
ATOM    822  CG2 THR A 105      -2.919 -21.434 -86.890  1.00108.05           C
ATOM    823  C   THR A 105      -4.710 -21.597 -84.825  1.00108.05           C
ATOM    824  O   THR A 105      -5.419 -21.053 -85.670  1.00108.05           O
ATOM    825  N   ILE A 106      -4.567 -21.093 -83.584  1.00 61.17           N
ATOM    826  CA  ILE A 106      -5.286 -19.902 -83.233  1.00 61.17           C
ATOM    827  CB  ILE A 106      -5.773 -19.882 -81.817  1.00 61.17           C
ATOM    828  CG1 ILE A 106      -6.752 -21.034 -81.561  1.00 61.17           C
ATOM    829  CG2 ILE A 106      -6.378 -18.495 -81.549  1.00 61.17           C
ATOM    830  CD1 ILE A 106      -7.044 -21.246 -80.078  1.00 61.17           C
ATOM    831  C   ILE A 106      -4.332 -18.758 -83.346  1.00 61.17           C
ATOM    832  O   ILE A 106      -3.388 -18.648 -82.565  1.00 61.17           O
ATOM    833  N   LYS A 107      -4.523 -17.919 -84.383  1.00 83.53           N
ATOM    834  CA  LYS A 107      -3.739 -16.731 -84.563  1.00 83.53           C
ATOM    835  CB  LYS A 107      -3.983 -15.995 -85.893  1.00 83.53           C
ATOM    836  CG  LYS A 107      -3.391 -16.581 -87.173  1.00 83.53           C
ATOM    837  CD  LYS A 107      -3.851 -15.773 -88.390  1.00 83.53           C
ATOM    838  CE  LYS A 107      -3.064 -16.033 -89.674  1.00 83.53           C
ATOM    839  NZ  LYS A 107      -3.500 -15.080 -90.721  1.00 83.53           N
ATOM    840  C   LYS A 107      -4.141 -15.697 -83.561  1.00 83.53           C
ATOM    841  O   LYS A 107      -3.294 -15.010 -82.993  1.00 83.53           O
ATOM    842  N   ASN A 108      -5.465 -15.530 -83.349  1.00 78.34           N
ATOM    843  CA  ASN A 108      -5.903 -14.450 -82.514  1.00 78.34           C
ATOM    844  CB  ASN A 108      -6.201 -13.182 -83.341  1.00 78.34           C
ATOM    845  CG  ASN A 108      -6.571 -12.023 -82.425  1.00 78.34           C
ATOM    846  OD1 ASN A 108      -7.568 -11.339 -82.645  1.00 78.34           O
ATOM    847  ND2 ASN A 108      -5.748 -11.780 -81.373  1.00 78.34           N
ATOM    848  C   ASN A 108      -7.159 -14.833 -81.792  1.00 78.34           C
ATOM    849  O   ASN A 108      -7.975 -15.599 -82.301  1.00 78.34           O
ATOM    850  N   LEU A 109      -7.307 -14.321 -80.549  1.00 78.46           N
ATOM    851  CA  LEU A 109      -8.484 -14.487 -79.741  1.00 78.46           C
ATOM    852  CB  LEU A 109      -8.314 -15.507 -78.601  1.00 78.46           C
ATOM    853  CG  LEU A 109      -8.131 -16.968 -79.046  1.00 78.46           C
ATOM    854  CD1 LEU A 109      -7.972 -17.898 -77.831  1.00 78.46           C
ATOM    855  CD2 LEU A 109      -9.269 -17.413 -79.972  1.00 78.46           C
ATOM    856  C   LEU A 109      -8.681 -13.167 -79.056  1.00 78.46           C
ATOM    857  O   LEU A 109      -7.968 -12.849 -78.106  1.00 78.46           O
ATOM    858  N   THR A 110      -9.659 -12.350 -79.489  1.00117.44           N
ATOM    859  CA  THR A 110      -9.792 -11.090 -78.813  1.00117.44           C
ATOM    860  CB  THR A 110      -9.752  -9.902 -79.719  1.00117.44           C
ATOM    861  OG1 THR A 110     -10.813  -9.944 -80.662  1.00117.44           O
ATOM    862  CG2 THR A 110      -8.398  -9.924 -80.432  1.00117.44           C
ATOM    863  C   THR A 110     -11.099 -11.064 -78.103  1.00117.44           C
ATOM    864  O   THR A 110     -12.141 -11.363 -78.682  1.00117.44           O
ATOM    865  N   THR A 111     -11.067 -10.681 -76.812  1.00 41.16           N
ATOM    866  CA  THR A 111     -12.269 -10.671 -76.036  1.00 41.16           C
ATOM    867  CB  THR A 111     -12.158 -11.494 -74.785  1.00 41.16           C
ATOM    868  OG1 THR A 111     -11.853 -12.843 -75.109  1.00 41.16           O
ATOM    869  CG2 THR A 111     -13.485 -11.416 -74.011  1.00 41.16           C
ATOM    870  C   THR A 111     -12.558  -9.263 -75.624  1.00 41.16           C
ATOM    871  O   THR A 111     -11.651  -8.483 -75.335  1.00 41.16           O
ATOM    872  N   VAL A 112     -13.858  -8.899 -75.616  1.00100.55           N
ATOM    873  CA  VAL A 112     -14.255  -7.577 -75.238  1.00100.55           C
ATOM    874  CB  VAL A 112     -14.419  -6.670 -76.420  1.00100.55           C
ATOM    875  CG1 VAL A 112     -15.506  -7.272 -77.327  1.00100.55           C
ATOM    876  CG2 VAL A 112     -14.739  -5.251 -75.920  1.00100.55           C
ATOM    877  C   VAL A 112     -15.592  -7.664 -74.574  1.00100.55           C
ATOM    878  O   VAL A 112     -16.435  -8.474 -74.954  1.00100.55           O
ATOM    879  N   GLU A 113     -15.818  -6.812 -73.555  1.00 79.14           N
ATOM    880  CA  GLU A 113     -17.075  -6.790 -72.868  1.00 79.14           C
ATOM    881  CB  GLU A 113     -16.933  -6.660 -71.342  1.00 79.14           C
ATOM    882  CG  GLU A 113     -16.507  -7.961 -70.656  1.00 79.14           C
ATOM    883  CD  GLU A 113     -15.074  -8.298 -71.043  1.00 79.14           C
ATOM    884  OE1 GLU A 113     -14.212  -7.378 -71.025  1.00 79.14           O
ATOM    885  OE2 GLU A 113     -14.822  -9.490 -71.362  1.00 79.14           O
ATOM    886  C   GLU A 113     -17.817  -5.595 -73.380  1.00 79.14           C
ATOM    887  O   GLU A 113     -17.244  -4.516 -73.525  1.00 79.14           O
ATOM    888  N   VAL A 114     -19.119  -5.779 -73.690  1.00 59.51           N
ATOM    889  CA  VAL A 114     -19.948  -4.734 -74.225  1.00 59.51           C
ATOM    890  CB  VAL A 114     -20.472  -5.063 -75.591  1.00 59.51           C
ATOM    891  CG1 VAL A 114     -21.435  -3.952 -76.041  1.00 59.51           C
ATOM    892  CG2 VAL A 114     -19.274  -5.277 -76.531  1.00 59.51           C
ATOM    893  C   VAL A 114     -21.132  -4.579 -73.309  1.00 59.51           C
ATOM    894  O   VAL A 114     -21.522  -5.535 -72.641  1.00 59.51           O
ATOM    895  N   PRO A 115     -21.717  -3.409 -73.220  1.00 84.14           N
ATOM    896  CA  PRO A 115     -22.818  -3.210 -72.322  1.00 84.14           C
ATOM    897  CD  PRO A 115     -21.050  -2.164 -73.540  1.00 84.14           C
ATOM    898  CB  PRO A 115     -22.810  -1.727 -71.947  1.00 84.14           C
ATOM    899  CG  PRO A 115     -22.021  -1.062 -73.085  1.00 84.14           C
ATOM    900  C   PRO A 115     -24.107  -3.642 -72.933  1.00 84.14           C
ATOM    901  O   PRO A 115     -24.210  -3.665 -74.158  1.00 84.14           O
ATOM    902  N   ILE A 116     -25.106  -3.973 -72.092  1.00111.27           N
ATOM    903  CA  ILE A 116     -26.404  -4.297 -72.597  1.00111.27           C
ATOM    904  CB  ILE A 116     -27.073  -5.469 -71.929  1.00111.27           C
ATOM    905  CG1 ILE A 116     -28.408  -5.784 -72.624  1.00111.27           C
ATOM    906  CG2 ILE A 116     -27.231  -5.160 -70.437  1.00111.27           C
ATOM    907  CD1 ILE A 116     -29.099  -7.037 -72.087  1.00111.27           C
ATOM    908  C   ILE A 116     -27.244  -3.090 -72.316  1.00111.27           C
ATOM    909  O   ILE A 116     -27.216  -2.536 -71.219  1.00111.27           O
ATOM    910  N   GLN A 117     -28.012  -2.632 -73.320  1.00 94.72           N
ATOM    911  CA  GLN A 117     -28.761  -1.424 -73.134  1.00 94.72           C
ATOM    912  CB  GLN A 117     -29.497  -0.941 -74.397  1.00 94.72           C
ATOM    913  CG  GLN A 117     -30.268   0.362 -74.170  1.00 94.72           C
ATOM    914  CD  GLN A 117     -31.008   0.722 -75.451  1.00 94.72           C
ATOM    915  OE1 GLN A 117     -31.118   1.893 -75.811  1.00 94.72           O
ATOM    916  NE2 GLN A 117     -31.547  -0.310 -76.153  1.00 94.72           N
ATOM    917  C   GLN A 117     -29.792  -1.643 -72.078  1.00 94.72           C
ATOM    918  O   GLN A 117     -30.258  -2.758 -71.846  1.00 94.72           O
ATOM    919  N   VAL A 118     -30.167  -0.540 -71.400  1.00109.73           N
ATOM    920  CA  VAL A 118     -31.141  -0.576 -70.352  1.00109.73           C
ATOM    921  CB  VAL A 118     -31.393   0.776 -69.751  1.00109.73           C
ATOM    922  CG1 VAL A 118     -30.114   1.259 -69.049  1.00109.73           C
ATOM    923  CG2 VAL A 118     -31.852   1.721 -70.869  1.00109.73           C
ATOM    924  C   VAL A 118     -32.421  -1.054 -70.955  1.00109.73           C
ATOM    925  O   VAL A 118     -33.168  -1.811 -70.337  1.00109.73           O
ATOM    926  N   LEU A 119     -32.701  -0.636 -72.201  1.00 42.40           N
ATOM    927  CA  LEU A 119     -33.933  -1.022 -72.817  1.00 42.40           C
ATOM    928  CB  LEU A 119     -34.067  -0.493 -74.255  1.00 42.40           C
ATOM    929  CG  LEU A 119     -35.385  -0.889 -74.944  1.00 42.40           C
ATOM    930  CD1 LEU A 119     -36.597  -0.276 -74.227  1.00 42.40           C
ATOM    931  CD2 LEU A 119     -35.345  -0.556 -76.445  1.00 42.40           C
ATOM    932  C   LEU A 119     -33.974  -2.513 -72.878  1.00 42.40           C
ATOM    933  O   LEU A 119     -34.999  -3.125 -72.582  1.00 42.40           O
ATOM    934  N   GLN A 120     -32.848  -3.146 -73.252  1.00127.89           N
ATOM    935  CA  GLN A 120     -32.838  -4.574 -73.369  1.00127.89           C
ATOM    936  CB  GLN A 120     -31.505  -5.110 -73.926  1.00127.89           C
ATOM    937  CG  GLN A 120     -31.494  -6.623 -74.168  1.00127.89           C
ATOM    938  CD  GLN A 120     -32.369  -6.928 -75.381  1.00127.89           C
ATOM    939  OE1 GLN A 120     -32.672  -8.085 -75.670  1.00127.89           O
ATOM    940  NE2 GLN A 120     -32.790  -5.863 -76.114  1.00127.89           N
ATOM    941  C   GLN A 120     -33.065  -5.188 -72.021  1.00127.89           C
ATOM    942  O   GLN A 120     -33.822  -6.150 -71.900  1.00127.89           O
ATOM    943  N   ARG A 121     -32.414  -4.659 -70.962  1.00128.90           N
ATOM    944  CA  ARG A 121     -32.606  -5.267 -69.676  1.00128.90           C
ATOM    945  CB  ARG A 121     -31.765  -4.675 -68.537  1.00128.90           C
ATOM    946  CG  ARG A 121     -32.024  -5.410 -67.217  1.00128.90           C
ATOM    947  CD  ARG A 121     -31.651  -4.610 -65.971  1.00128.90           C
ATOM    948  NE  ARG A 121     -32.414  -3.336 -66.064  1.00128.90           N
ATOM    949  CZ  ARG A 121     -31.843  -2.259 -66.676  1.00128.90           C
ATOM    950  NH1 ARG A 121     -30.520  -2.291 -67.013  1.00128.90           N
ATOM    951  NH2 ARG A 121     -32.601  -1.162 -66.966  1.00128.90           N
ATOM    952  C   ARG A 121     -34.035  -5.081 -69.277  1.00128.90           C
ATOM    953  O   ARG A 121     -34.698  -6.014 -68.826  1.00128.90           O
ATOM    954  N   SER A 122     -34.556  -3.856 -69.466  1.00156.22           N
ATOM    955  CA  SER A 122     -35.894  -3.562 -69.058  1.00156.22           C
ATOM    956  CB  SER A 122     -36.225  -2.060 -69.064  1.00156.22           C
ATOM    957  OG  SER A 122     -37.571  -1.859 -68.661  1.00156.22           O
ATOM    958  C   SER A 122     -36.829  -4.220 -70.002  1.00156.22           C
ATOM    959  O   SER A 122     -36.461  -4.608 -71.107  1.00156.22           O
ATOM    960  N   ALA A 123     -38.085  -4.357 -69.558  1.00 91.56           N
ATOM    961  CA  ALA A 123     -39.114  -5.006 -70.305  1.00 91.56           C
ATOM    962  CB  ALA A 123     -40.445  -5.092 -69.540  1.00 91.56           C
ATOM    963  C   ALA A 123     -39.384  -4.251 -71.563  1.00 91.56           C
ATOM    964  O   ALA A 123     -39.616  -4.862 -72.606  1.00 91.56           O
ATOM    965  N   LYS A 124     -39.337  -2.904 -71.492  1.00215.00           N
ATOM    966  CA  LYS A 124     -39.716  -2.062 -72.592  1.00215.00           C
ATOM    967  CB  LYS A 124     -39.412  -0.568 -72.378  1.00215.00           C
ATOM    968  CG  LYS A 124     -40.052   0.339 -73.433  1.00215.00           C
ATOM    969  CD  LYS A 124     -39.947   1.830 -73.103  1.00215.00           C
ATOM    970  CE  LYS A 124     -40.527   2.196 -71.735  1.00215.00           C
ATOM    971  NZ  LYS A 124     -40.193   3.599 -71.397  1.00215.00           N
ATOM    972  C   LYS A 124     -39.031  -2.499 -73.842  1.00215.00           C
ATOM    973  O   LYS A 124     -37.847  -2.830 -73.853  1.00215.00           O
ATOM    974  N   SER A 125     -39.818  -2.541 -74.935  1.00120.00           N
ATOM    975  CA  SER A 125     -39.347  -2.949 -76.222  1.00120.00           C
ATOM    976  CB  SER A 125     -40.470  -3.415 -77.158  1.00120.00           C
ATOM    977  OG  SER A 125     -41.332  -2.325 -77.449  1.00120.00           O
ATOM    978  C   SER A 125     -38.714  -1.765 -76.871  1.00120.00           C
ATOM    979  O   SER A 125     -38.705  -0.667 -76.317  1.00120.00           O
ATOM    980  N   SER A 126     -38.153  -1.982 -78.075  1.00164.36           N
ATOM    981  CA  SER A 126     -37.490  -0.939 -78.799  1.00164.36           C
ATOM    982  CB  SER A 126     -36.582  -1.464 -79.922  1.00164.36           C
ATOM    983  OG  SER A 126     -35.550  -2.268 -79.370  1.00164.36           O
ATOM    984  C   SER A 126     -38.516  -0.055 -79.422  1.00164.36           C
ATOM    985  O   SER A 126     -39.668  -0.449 -79.588  1.00164.36           O
ATOM    986  N   ALA A 127     -38.126   1.192 -79.758  1.00197.06           N
ATOM    987  CA  ALA A 127     -39.076   2.027 -80.425  1.00197.06           C
ATOM    988  CB  ALA A 127     -38.763   3.528 -80.299  1.00197.06           C
ATOM    989  C   ALA A 127     -38.937   1.657 -81.859  1.00197.06           C
ATOM    990  O   ALA A 127     -38.167   2.248 -82.616  1.00197.06           O
ATOM    991  N   MET A 128     -39.698   0.619 -82.232  1.00359.83           N
ATOM    992  CA  MET A 128     -39.814   0.073 -83.545  1.00359.83           C
ATOM    993  CB  MET A 128     -38.731  -0.962 -83.893  1.00359.83           C
ATOM    994  CG  MET A 128     -38.867  -1.543 -85.303  1.00359.83           C
ATOM    995  SD  MET A 128     -37.576  -2.741 -85.757  1.00359.83           S
ATOM    996  CE  MET A 128     -36.370  -1.484 -86.271  1.00359.83           C
ATOM    997  C   MET A 128     -41.102  -0.657 -83.420  1.00359.83           C
ATOM    998  O   MET A 128     -41.484  -1.060 -82.322  1.00359.83           O
ATOM    999  N   VAL A 129     -41.838  -0.819 -84.521  1.00144.05           N
ATOM   1000  CA  VAL A 129     -43.075  -1.508 -84.367  1.00144.05           C
ATOM   1001  CB  VAL A 129     -43.848  -1.560 -85.652  1.00144.05           C
ATOM   1002  CG1 VAL A 129     -45.077  -2.465 -85.461  1.00144.05           C
ATOM   1003  CG2 VAL A 129     -44.180  -0.117 -86.077  1.00144.05           C
ATOM   1004  C   VAL A 129     -42.768  -2.908 -83.945  1.00144.05           C
ATOM   1005  O   VAL A 129     -43.421  -3.446 -83.052  1.00144.05           O
ATOM   1006  N   TYR A 130     -41.742  -3.542 -84.551  1.00278.14           N
ATOM   1007  CA  TYR A 130     -41.508  -4.901 -84.165  1.00278.14           C
ATOM   1008  CB  TYR A 130     -40.528  -5.693 -85.044  1.00278.14           C
ATOM   1009  CG  TYR A 130     -40.668  -7.109 -84.596  1.00278.14           C
ATOM   1010  CD1 TYR A 130     -41.723  -7.869 -85.048  1.00278.14           C
ATOM   1011  CD2 TYR A 130     -39.777  -7.670 -83.712  1.00278.14           C
ATOM   1012  CE1 TYR A 130     -41.881  -9.173 -84.641  1.00278.14           C
ATOM   1013  CE2 TYR A 130     -39.929  -8.976 -83.304  1.00278.14           C
ATOM   1014  CZ  TYR A 130     -40.979  -9.731 -83.767  1.00278.14           C
ATOM   1015  OH  TYR A 130     -41.130 -11.068 -83.342  1.00278.14           O
ATOM   1016  C   TYR A 130     -41.016  -4.900 -82.761  1.00278.14           C
ATOM   1017  O   TYR A 130     -40.119  -4.140 -82.399  1.00278.14           O
ATOM   1018  N   GLN A 131     -41.627  -5.758 -81.922  1.00201.09           N
ATOM   1019  CA  GLN A 131     -41.265  -5.771 -80.541  1.00201.09           C
ATOM   1020  CB  GLN A 131     -42.397  -6.193 -79.593  1.00201.09           C
ATOM   1021  CG  GLN A 131     -43.564  -5.208 -79.541  1.00201.09           C
ATOM   1022  CD  GLN A 131     -44.566  -5.759 -78.539  1.00201.09           C
ATOM   1023  OE1 GLN A 131     -44.945  -6.928 -78.598  1.00201.09           O
ATOM   1024  NE2 GLN A 131     -44.997  -4.897 -77.581  1.00201.09           N
ATOM   1025  C   GLN A 131     -40.149  -6.730 -80.312  1.00201.09           C
ATOM   1026  O   GLN A 131     -40.157  -7.851 -80.818  1.00201.09           O
ATOM   1027  N   CYS A 132     -39.153  -6.299 -79.514  1.00 63.59           N
ATOM   1028  CA  CYS A 132     -38.053  -7.152 -79.188  1.00 63.59           C
ATOM   1029  CB  CYS A 132     -36.681  -6.460 -79.256  1.00 63.59           C
ATOM   1030  SG  CYS A 132     -36.222  -6.004 -80.955  1.00 63.59           S
ATOM   1031  C   CYS A 132     -38.258  -7.600 -77.779  1.00 63.59           C
ATOM   1032  O   CYS A 132     -38.882  -6.908 -76.976  1.00 63.59           O
ATOM   1033  N   LYS A 133     -37.747  -8.798 -77.452  1.00188.02           N
ATOM   1034  CA  LYS A 133     -37.896  -9.335 -76.133  1.00188.02           C
ATOM   1035  CB  LYS A 133     -37.722 -10.864 -76.089  1.00188.02           C
ATOM   1036  CG  LYS A 133     -38.765 -11.626 -76.911  1.00188.02           C
ATOM   1037  CD  LYS A 133     -38.403 -13.092 -77.175  1.00188.02           C
ATOM   1038  CE  LYS A 133     -39.359 -13.798 -78.143  1.00188.02           C
ATOM   1039  NZ  LYS A 133     -38.928 -15.198 -78.364  1.00188.02           N
ATOM   1040  C   LYS A 133     -36.813  -8.752 -75.287  1.00188.02           C
ATOM   1041  O   LYS A 133     -35.819  -8.242 -75.800  1.00188.02           O
ATOM   1042  N   VAL A 134     -36.995  -8.797 -73.954  1.00281.04           N
ATOM   1043  CA  VAL A 134     -36.008  -8.269 -73.066  1.00281.04           C
ATOM   1044  CB  VAL A 134     -36.423  -6.979 -72.457  1.00281.04           C
ATOM   1045  CG1 VAL A 134     -36.564  -5.941 -73.582  1.00281.04           C
ATOM   1046  CG2 VAL A 134     -37.721  -7.217 -71.670  1.00281.04           C
ATOM   1047  C   VAL A 134     -35.807  -9.247 -71.958  1.00281.04           C
ATOM   1048  O   VAL A 134     -36.590 -10.178 -71.774  1.00281.04           O
ATOM   1049  N   ILE A 135     -34.708  -9.058 -71.204  1.00138.82           N
ATOM   1050  CA  ILE A 135     -34.362  -9.963 -70.154  1.00138.82           C
ATOM   1051  CB  ILE A 135     -33.026  -9.636 -69.546  1.00138.82           C
ATOM   1052  CG1 ILE A 135     -32.676 -10.644 -68.445  1.00138.82           C
ATOM   1053  CG2 ILE A 135     -33.034  -8.177 -69.068  1.00138.82           C
ATOM   1054  CD1 ILE A 135     -31.284 -10.421 -67.858  1.00138.82           C
ATOM   1055  C   ILE A 135     -35.388  -9.946 -69.060  1.00138.82           C
ATOM   1056  O   ILE A 135     -35.905 -10.999 -68.689  1.00138.82           O
ATOM   1057  N   ILE A 136     -35.739  -8.763 -68.516  1.00110.46           N
ATOM   1058  CA  ILE A 136     -36.646  -8.761 -67.405  1.00110.46           C
ATOM   1059  CB  ILE A 136     -36.738  -7.433 -66.699  1.00110.46           C
ATOM   1060  CG1 ILE A 136     -37.332  -6.342 -67.605  1.00110.46           C
ATOM   1061  CG2 ILE A 136     -35.333  -7.087 -66.184  1.00110.46           C
ATOM   1062  CD1 ILE A 136     -37.761  -5.092 -66.834  1.00110.46           C
ATOM   1063  C   ILE A 136     -38.030  -9.141 -67.835  1.00110.46           C
ATOM   1064  O   ILE A 136     -38.669  -9.991 -67.217  1.00110.46           O
ATOM   1065  N   LYS A 137     -38.534  -8.530 -68.922  1.00 82.26           N
ATOM   1066  CA  LYS A 137     -39.901  -8.769 -69.277  1.00 82.26           C
ATOM   1067  CB  LYS A 137     -40.393  -7.899 -70.446  1.00 82.26           C
ATOM   1068  CG  LYS A 137     -41.857  -8.164 -70.803  1.00 82.26           C
ATOM   1069  CD  LYS A 137     -42.502  -7.069 -71.655  1.00 82.26           C
ATOM   1070  CE  LYS A 137     -43.231  -6.010 -70.826  1.00 82.26           C
ATOM   1071  NZ  LYS A 137     -43.975  -5.092 -71.716  1.00 82.26           N
ATOM   1072  C   LYS A 137     -40.107 -10.193 -69.660  1.00 82.26           C
ATOM   1073  O   LYS A 137     -41.036 -10.840 -69.181  1.00 82.26           O
ATOM   1074  N   ARG A 138     -39.231 -10.742 -70.515  1.00221.61           N
ATOM   1075  CA  ARG A 138     -39.485 -12.091 -70.916  1.00221.61           C
ATOM   1076  CB  ARG A 138     -38.808 -12.457 -72.249  1.00221.61           C
ATOM   1077  CG  ARG A 138     -39.187 -11.552 -73.426  1.00221.61           C
ATOM   1078  CD  ARG A 138     -40.660 -11.641 -73.822  1.00221.61           C
ATOM   1079  NE  ARG A 138     -40.951 -13.072 -74.109  1.00221.61           N
ATOM   1080  CZ  ARG A 138     -42.208 -13.560 -73.904  1.00221.61           C
ATOM   1081  NH1 ARG A 138     -43.198 -12.727 -73.469  1.00221.61           N
ATOM   1082  NH2 ARG A 138     -42.474 -14.882 -74.118  1.00221.61           N
ATOM   1083  C   ARG A 138     -38.861 -12.937 -69.867  1.00221.61           C
ATOM   1084  O   ARG A 138     -37.654 -13.157 -69.891  1.00221.61           O
ATOM   1085  N   ILE A 139     -39.665 -13.404 -68.892  1.00 59.00           N
ATOM   1086  CA  ILE A 139     -39.098 -14.246 -67.883  1.00 59.00           C
ATOM   1087  CB  ILE A 139     -38.750 -13.544 -66.600  1.00 59.00           C
ATOM   1088  CG1 ILE A 139     -37.626 -12.520 -66.831  1.00 59.00           C
ATOM   1089  CG2 ILE A 139     -38.395 -14.618 -65.559  1.00 59.00           C
ATOM   1090  CD1 ILE A 139     -37.276 -11.701 -65.589  1.00 59.00           C
ATOM   1091  C   ILE A 139     -40.072 -15.316 -67.531  1.00 59.00           C
ATOM   1092  O   ILE A 139     -41.278 -15.083 -67.461  1.00 59.00           O
ATOM   1093  N   VAL A 140     -39.539 -16.530 -67.307  1.00 50.74           N
ATOM   1094  CA  VAL A 140     -40.291 -17.673 -66.890  1.00 50.74           C
ATOM   1095  CB  VAL A 140     -40.966 -18.397 -68.042  1.00 50.74           C
ATOM   1096  CG1 VAL A 140     -41.837 -19.569 -67.540  1.00 50.74           C
ATOM   1097  CG2 VAL A 140     -41.777 -17.378 -68.857  1.00 50.74           C
ATOM   1098  C   VAL A 140     -39.223 -18.537 -66.299  1.00 50.74           C
ATOM   1099  O   VAL A 140     -38.135 -18.037 -66.013  1.00 50.74           O
ATOM   1100  N   LYS A 141     -39.485 -19.834 -66.055  1.00160.81           N
ATOM   1101  CA  LYS A 141     -38.418 -20.623 -65.538  1.00160.81           C
ATOM   1102  CB  LYS A 141     -38.779 -22.089 -65.250  1.00160.81           C
ATOM   1103  CG  LYS A 141     -37.829 -22.687 -64.207  1.00160.81           C
ATOM   1104  CD  LYS A 141     -36.351 -22.595 -64.594  1.00160.81           C
ATOM   1105  CE  LYS A 141     -35.389 -22.603 -63.403  1.00160.81           C
ATOM   1106  NZ  LYS A 141     -35.169 -23.985 -62.929  1.00160.81           N
ATOM   1107  C   LYS A 141     -37.349 -20.596 -66.583  1.00160.81           C
ATOM   1108  O   LYS A 141     -36.169 -20.439 -66.274  1.00160.81           O
ATOM   1109  N   HIS A 142     -37.737 -20.713 -67.869  1.00123.76           N
ATOM   1110  CA  HIS A 142     -36.737 -20.678 -68.898  1.00123.76           C
ATOM   1111  ND1 HIS A 142     -35.574 -23.882 -68.917  1.00123.76           N
ATOM   1112  CG  HIS A 142     -36.743 -23.200 -69.169  1.00123.76           C
ATOM   1113  CB  HIS A 142     -36.828 -21.872 -69.863  1.00123.76           C
ATOM   1114  NE2 HIS A 142     -37.226 -25.127 -68.099  1.00123.76           N
ATOM   1115  CD2 HIS A 142     -37.741 -23.974 -68.663  1.00123.76           C
ATOM   1116  CE1 HIS A 142     -35.920 -25.028 -68.275  1.00123.76           C
ATOM   1117  C   HIS A 142     -36.973 -19.450 -69.722  1.00123.76           C
ATOM   1118  O   HIS A 142     -37.655 -19.499 -70.744  1.00123.76           O
ATOM   1119  N   CYS A 143     -36.399 -18.308 -69.300  1.00 50.89           N
ATOM   1120  CA  CYS A 143     -36.552 -17.100 -70.059  1.00 50.89           C
ATOM   1121  CB  CYS A 143     -37.861 -16.342 -69.795  1.00 50.89           C
ATOM   1122  SG  CYS A 143     -39.266 -17.129 -70.633  1.00 50.89           S
ATOM   1123  C   CYS A 143     -35.425 -16.191 -69.709  1.00 50.89           C
ATOM   1124  O   CYS A 143     -34.293 -16.631 -69.517  1.00 50.89           O
ATOM   1125  N   GLY A 144     -35.709 -14.876 -69.623  1.00 61.97           N
ATOM   1126  CA  GLY A 144     -34.645 -13.964 -69.345  1.00 61.97           C
ATOM   1127  C   GLY A 144     -33.826 -13.930 -70.584  1.00 61.97           C
ATOM   1128  O   GLY A 144     -32.598 -13.978 -70.558  1.00 61.97           O
ATOM   1129  N   ILE A 145     -34.543 -13.862 -71.713  1.00148.76           N
ATOM   1130  CA  ILE A 145     -34.042 -13.881 -73.051  1.00148.76           C
ATOM   1131  CB  ILE A 145     -35.190 -13.765 -74.016  1.00148.76           C
ATOM   1132  CG1 ILE A 145     -34.804 -14.222 -75.418  1.00148.76           C
ATOM   1133  CG2 ILE A 145     -35.749 -12.334 -73.941  1.00148.76           C
ATOM   1134  CD1 ILE A 145     -34.935 -15.730 -75.614  1.00148.76           C
ATOM   1135  C   ILE A 145     -33.160 -12.690 -73.266  1.00148.76           C
ATOM   1136  O   ILE A 145     -33.400 -11.610 -72.728  1.00148.76           O
ATOM   1137  N   HIS A 146     -32.073 -12.887 -74.034  1.00105.65           N
ATOM   1138  CA  HIS A 146     -31.177 -11.817 -74.365  1.00105.65           C
ATOM   1139  ND1 HIS A 146     -29.558 -10.943 -71.463  1.00105.65           N
ATOM   1140  CG  HIS A 146     -29.740 -12.041 -72.272  1.00105.65           C
ATOM   1141  CB  HIS A 146     -29.771 -11.988 -73.767  1.00105.65           C
ATOM   1142  NE2 HIS A 146     -29.758 -12.701 -70.117  1.00105.65           N
ATOM   1143  CD2 HIS A 146     -29.861 -13.107 -71.435  1.00105.65           C
ATOM   1144  CE1 HIS A 146     -29.577 -11.395 -70.184  1.00105.65           C
ATOM   1145  C   HIS A 146     -30.971 -11.910 -75.846  1.00105.65           C
ATOM   1146  O   HIS A 146     -31.086 -12.988 -76.426  1.00105.65           O
ATOM   1147  N   SER A 147     -30.665 -10.775 -76.504  1.00 78.61           N
ATOM   1148  CA  SER A 147     -30.447 -10.794 -77.923  1.00 78.61           C
ATOM   1149  CB  SER A 147     -30.554  -9.403 -78.566  1.00 78.61           C
ATOM   1150  OG  SER A 147     -30.285  -9.491 -79.956  1.00 78.61           O
ATOM   1151  C   SER A 147     -29.067 -11.313 -78.199  1.00 78.61           C
ATOM   1152  O   SER A 147     -28.144 -11.135 -77.409  1.00 78.61           O
ATOM   1153  N   HIS A 148     -28.913 -11.972 -79.365  1.00123.82           N
ATOM   1154  CA  HIS A 148     -27.698 -12.585 -79.827  1.00123.82           C
ATOM   1155  ND1 HIS A 148     -28.628 -15.793 -81.778  1.00123.82           N
ATOM   1156  CG  HIS A 148     -28.476 -14.826 -80.809  1.00123.82           C
ATOM   1157  CB  HIS A 148     -27.882 -13.472 -81.075  1.00123.82           C
ATOM   1158  NE2 HIS A 148     -29.374 -16.674 -79.878  1.00123.82           N
ATOM   1159  CD2 HIS A 148     -28.938 -15.379 -79.656  1.00123.82           C
ATOM   1160  CE1 HIS A 148     -29.167 -16.878 -81.166  1.00123.82           C
ATOM   1161  C   HIS A 148     -26.662 -11.569 -80.205  1.00123.82           C
ATOM   1162  O   HIS A 148     -25.474 -11.883 -80.217  1.00123.82           O
ATOM   1163  N   THR A 149     -27.071 -10.346 -80.582  1.00 58.97           N
ATOM   1164  CA  THR A 149     -26.122  -9.402 -81.107  1.00 58.97           C
ATOM   1165  CB  THR A 149     -26.630  -8.818 -82.404  1.00 58.97           C
ATOM   1166  OG1 THR A 149     -26.845  -9.862 -83.339  1.00 58.97           O
ATOM   1167  CG2 THR A 149     -25.648  -7.793 -82.993  1.00 58.97           C
ATOM   1168  C   THR A 149     -25.924  -8.278 -80.140  1.00 58.97           C
ATOM   1169  O   THR A 149     -26.714  -8.086 -79.217  1.00 58.97           O
ATOM   1170  N   SER A 150     -24.812  -7.529 -80.321  1.00 50.95           N
ATOM   1171  CA  SER A 150     -24.532  -6.381 -79.513  1.00 50.95           C
ATOM   1172  CB  SER A 150     -23.260  -6.519 -78.656  1.00 50.95           C
ATOM   1173  OG  SER A 150     -22.111  -6.621 -79.485  1.00 50.95           O
ATOM   1174  C   SER A 150     -24.325  -5.216 -80.428  1.00 50.95           C
ATOM   1175  O   SER A 150     -23.813  -5.371 -81.536  1.00 50.95           O
ATOM   1176  N   ASP A 151     -24.761  -4.015 -79.990  1.00104.97           N
ATOM   1177  CA  ASP A 151     -24.575  -2.809 -80.746  1.00104.97           C
ATOM   1178  CB  ASP A 151     -25.877  -2.268 -81.369  1.00104.97           C
ATOM   1179  CG  ASP A 151     -26.902  -2.058 -80.268  1.00104.97           C
ATOM   1180  OD1 ASP A 151     -27.142  -3.022 -79.493  1.00104.97           O
ATOM   1181  OD2 ASP A 151     -27.465  -0.934 -80.195  1.00104.97           O
ATOM   1182  C   ASP A 151     -23.978  -1.787 -79.827  1.00104.97           C
ATOM   1183  O   ASP A 151     -24.647  -1.254 -78.942  1.00104.97           O
ATOM   1184  N   TYR A 152     -22.670  -1.509 -80.009  1.00 67.69           N
ATOM   1185  CA  TYR A 152     -21.979  -0.593 -79.146  1.00 67.69           C
ATOM   1186  CB  TYR A 152     -21.219  -1.309 -78.015  1.00 67.69           C
ATOM   1187  CG  TYR A 152     -20.315  -2.301 -78.658  1.00 67.69           C
ATOM   1188  CD1 TYR A 152     -20.826  -3.476 -79.162  1.00 67.69           C
ATOM   1189  CD2 TYR A 152     -18.963  -2.068 -78.750  1.00 67.69           C
ATOM   1190  CE1 TYR A 152     -20.002  -4.400 -79.758  1.00 67.69           C
ATOM   1191  CE2 TYR A 152     -18.134  -2.990 -79.346  1.00 67.69           C
ATOM   1192  CZ  TYR A 152     -18.655  -4.156 -79.852  1.00 67.69           C
ATOM   1193  OH  TYR A 152     -17.810  -5.106 -80.465  1.00 67.69           O
ATOM   1194  C   TYR A 152     -21.001   0.203 -79.954  1.00 67.69           C
ATOM   1195  O   TYR A 152     -20.739  -0.103 -81.116  1.00 67.69           O
ATOM   1196  N   GLU A 153     -20.453   1.283 -79.361  1.00116.48           N
ATOM   1197  CA  GLU A 153     -19.495   2.076 -80.081  1.00116.48           C
ATOM   1198  CB  GLU A 153     -19.911   3.549 -80.244  1.00116.48           C
ATOM   1199  CG  GLU A 153     -20.490   4.177 -78.977  1.00116.48           C
ATOM   1200  CD  GLU A 153     -21.998   3.967 -79.045  1.00116.48           C
ATOM   1201  OE1 GLU A 153     -22.595   4.387 -80.073  1.00116.48           O
ATOM   1202  OE2 GLU A 153     -22.573   3.385 -78.087  1.00116.48           O
ATOM   1203  C   GLU A 153     -18.180   2.017 -79.378  1.00116.48           C
ATOM   1204  O   GLU A 153     -18.116   2.120 -78.154  1.00116.48           O
ATOM   1205  N   ARG A 154     -17.080   1.832 -80.142  1.00100.22           N
ATOM   1206  CA  ARG A 154     -15.829   1.745 -79.454  1.00100.22           C
ATOM   1207  CB  ARG A 154     -15.486   0.315 -79.009  1.00100.22           C
ATOM   1208  CG  ARG A 154     -14.585   0.280 -77.775  1.00100.22           C
ATOM   1209  CD  ARG A 154     -14.427  -1.117 -77.175  1.00100.22           C
ATOM   1210  NE  ARG A 154     -15.788  -1.715 -77.060  1.00100.22           N
ATOM   1211  CZ  ARG A 154     -16.574  -1.466 -75.972  1.00100.22           C
ATOM   1212  NH1 ARG A 154     -16.153  -0.598 -75.006  1.00100.22           N
ATOM   1213  NH2 ARG A 154     -17.781  -2.089 -75.850  1.00100.22           N
ATOM   1214  C   ARG A 154     -14.732   2.253 -80.327  1.00100.22           C
ATOM   1215  O   ARG A 154     -14.882   2.327 -81.547  1.00100.22           O
ATOM   1216  N   ARG A 155     -13.604   2.627 -79.680  1.00210.90           N
ATOM   1217  CA  ARG A 155     -12.399   3.019 -80.347  1.00210.90           C
ATOM   1218  CB  ARG A 155     -11.719   1.796 -80.951  1.00210.90           C
ATOM   1219  CG  ARG A 155     -11.274   0.793 -79.883  1.00210.90           C
ATOM   1220  CD  ARG A 155     -11.465  -0.671 -80.283  1.00210.90           C
ATOM   1221  NE  ARG A 155     -12.930  -0.945 -80.203  1.00210.90           N
ATOM   1222  CZ  ARG A 155     -13.390  -2.170 -79.810  1.00210.90           C
ATOM   1223  NH1 ARG A 155     -12.507  -3.167 -79.509  1.00210.90           N
ATOM   1224  NH2 ARG A 155     -14.734  -2.396 -79.720  1.00210.90           N
ATOM   1225  C   ARG A 155     -12.722   3.998 -81.397  1.00210.90           C
ATOM   1226  O   ARG A 155     -12.908   3.625 -82.553  1.00210.90           O
ATOM   1227  N   TYR A 156     -12.853   5.275 -80.994  1.00407.90           N
ATOM   1228  CA  TYR A 156     -13.236   6.310 -81.902  1.00407.90           C
ATOM   1229  CB  TYR A 156     -12.501   6.230 -83.249  1.00407.90           C
ATOM   1230  CG  TYR A 156     -12.588   7.523 -83.970  1.00407.90           C
ATOM   1231  CD1 TYR A 156     -13.732   7.915 -84.624  1.00407.90           C
ATOM   1232  CD2 TYR A 156     -11.482   8.339 -84.001  1.00407.90           C
ATOM   1233  CE1 TYR A 156     -13.774   9.111 -85.296  1.00407.90           C
ATOM   1234  CE2 TYR A 156     -11.520   9.536 -84.670  1.00407.90           C
ATOM   1235  CZ  TYR A 156     -12.667   9.923 -85.318  1.00407.90           C
ATOM   1236  OH  TYR A 156     -12.706  11.152 -86.007  1.00407.90           O
ATOM   1237  C   TYR A 156     -14.682   6.039 -82.122  1.00407.90           C
ATOM   1238  O   TYR A 156     -15.086   4.911 -82.404  1.00407.90           O
ATOM   1239  N   ALA A 157     -15.525   7.066 -81.987  1.00245.49           N
ATOM   1240  CA  ALA A 157     -16.906   6.725 -82.039  1.00245.49           C
ATOM   1241  CB  ALA A 157     -17.841   7.892 -81.680  1.00245.49           C
ATOM   1242  C   ALA A 157     -17.275   6.244 -83.401  1.00245.49           C
ATOM   1243  O   ALA A 157     -17.413   7.016 -84.349  1.00245.49           O
ATOM   1244  N   TYR A 158     -17.453   4.915 -83.504  1.00 87.19           N
ATOM   1245  CA  TYR A 158     -17.934   4.267 -84.682  1.00 87.19           C
ATOM   1246  CB  TYR A 158     -16.897   3.427 -85.447  1.00 87.19           C
ATOM   1247  CG  TYR A 158     -15.825   4.314 -85.981  1.00 87.19           C
ATOM   1248  CD1 TYR A 158     -16.023   5.046 -87.130  1.00 87.19           C
ATOM   1249  CD2 TYR A 158     -14.623   4.417 -85.322  1.00 87.19           C
ATOM   1250  CE1 TYR A 158     -15.027   5.859 -87.618  1.00 87.19           C
ATOM   1251  CE2 TYR A 158     -13.623   5.226 -85.806  1.00 87.19           C
ATOM   1252  CZ  TYR A 158     -13.825   5.949 -86.958  1.00 87.19           C
ATOM   1253  OH  TYR A 158     -12.805   6.784 -87.462  1.00 87.19           O
ATOM   1254  C   TYR A 158     -18.934   3.303 -84.147  1.00 87.19           C
ATOM   1255  O   TYR A 158     -18.761   2.787 -83.045  1.00 87.19           O
ATOM   1256  N   ILE A 159     -20.012   3.023 -84.899  1.00 99.01           N
ATOM   1257  CA  ILE A 159     -20.964   2.108 -84.349  1.00 99.01           C
ATOM   1258  CB  ILE A 159     -22.398   2.433 -84.690  1.00 99.01           C
ATOM   1259  CG1 ILE A 159     -23.353   1.501 -83.926  1.00 99.01           C
ATOM   1260  CG2 ILE A 159     -22.578   2.409 -86.218  1.00 99.01           C
ATOM   1261  CD1 ILE A 159     -24.820   1.910 -84.033  1.00 99.01           C
ATOM   1262  C   ILE A 159     -20.631   0.756 -84.889  1.00 99.01           C
ATOM   1263  O   ILE A 159     -20.571   0.546 -86.099  1.00 99.01           O
ATOM   1264  N   VAL A 160     -20.365  -0.202 -83.982  1.00103.61           N
ATOM   1265  CA  VAL A 160     -19.994  -1.504 -84.450  1.00103.61           C
ATOM   1266  CB  VAL A 160     -18.579  -1.869 -84.103  1.00103.61           C
ATOM   1267  CG1 VAL A 160     -17.647  -0.884 -84.830  1.00103.61           C
ATOM   1268  CG2 VAL A 160     -18.414  -1.857 -82.573  1.00103.61           C
ATOM   1269  C   VAL A 160     -20.910  -2.506 -83.825  1.00103.61           C
ATOM   1270  O   VAL A 160     -21.475  -2.272 -82.757  1.00103.61           O
ATOM   1271  N   LYS A 161     -21.102  -3.650 -84.513  1.00111.67           N
ATOM   1272  CA  LYS A 161     -21.980  -4.661 -84.003  1.00111.67           C
ATOM   1273  CB  LYS A 161     -23.272  -4.825 -84.821  1.00111.67           C
ATOM   1274  CG  LYS A 161     -24.264  -3.668 -84.678  1.00111.67           C
ATOM   1275  CD  LYS A 161     -23.796  -2.357 -85.311  1.00111.67           C
ATOM   1276  CE  LYS A 161     -24.877  -1.274 -85.327  1.00111.67           C
ATOM   1277  NZ  LYS A 161     -25.318  -0.980 -83.945  1.00111.67           N
ATOM   1278  C   LYS A 161     -21.276  -5.982 -84.023  1.00111.67           C
ATOM   1279  O   LYS A 161     -20.334  -6.189 -84.787  1.00111.67           O
ATOM   1280  N   GLU A 162     -21.715  -6.906 -83.141  1.00 84.48           N
ATOM   1281  CA  GLU A 162     -21.157  -8.228 -83.078  1.00 84.48           C
ATOM   1282  CB  GLU A 162     -20.331  -8.492 -81.810  1.00 84.48           C
ATOM   1283  CG  GLU A 162     -18.920  -7.906 -81.867  1.00 84.48           C
ATOM   1284  CD  GLU A 162     -18.072  -8.879 -82.675  1.00 84.48           C
ATOM   1285  OE1 GLU A 162     -18.534 -10.036 -82.864  1.00 84.48           O
ATOM   1286  OE2 GLU A 162     -16.956  -8.487 -83.110  1.00 84.48           O
ATOM   1287  C   GLU A 162     -22.287  -9.210 -83.084  1.00 84.48           C
ATOM   1288  O   GLU A 162     -23.280  -9.026 -82.382  1.00 84.48           O
ATOM   1289  N   PHE A 163     -22.146 -10.299 -83.872  1.00 65.19           N
ATOM   1290  CA  PHE A 163     -23.204 -11.266 -83.988  1.00 65.19           C
ATOM   1291  CB  PHE A 163     -23.556 -11.635 -85.439  1.00 65.19           C
ATOM   1292  CG  PHE A 163     -23.943 -10.407 -86.182  1.00 65.19           C
ATOM   1293  CD1 PHE A 163     -25.227  -9.916 -86.130  1.00 65.19           C
ATOM   1294  CD2 PHE A 163     -23.006  -9.756 -86.950  1.00 65.19           C
ATOM   1295  CE1 PHE A 163     -25.569  -8.781 -86.826  1.00 65.19           C
ATOM   1296  CE2 PHE A 163     -23.342  -8.621 -87.647  1.00 65.19           C
ATOM   1297  CZ  PHE A 163     -24.624  -8.132 -87.585  1.00 65.19           C
ATOM   1298  C   PHE A 163     -22.739 -12.561 -83.398  1.00 65.19           C
ATOM   1299  O   PHE A 163     -21.587 -12.953 -83.565  1.00 65.19           O
ATOM   1300  N   THR A 164     -23.663 -13.280 -82.723  1.00149.57           N
ATOM   1301  CA  THR A 164     -23.378 -14.570 -82.159  1.00149.57           C
ATOM   1302  CB  THR A 164     -24.591 -15.115 -81.443  1.00149.57           C
ATOM   1303  OG1 THR A 164     -24.236 -15.993 -80.385  1.00149.57           O
ATOM   1304  CG2 THR A 164     -25.463 -15.847 -82.473  1.00149.57           C
ATOM   1305  C   THR A 164     -23.070 -15.376 -83.387  1.00149.57           C
ATOM   1306  O   THR A 164     -23.530 -14.960 -84.450  1.00149.57           O
ATOM   1307  N   PRO A 165     -22.396 -16.514 -83.289  1.00218.46           N
ATOM   1308  CA  PRO A 165     -21.727 -17.149 -84.408  1.00218.46           C
ATOM   1309  CD  PRO A 165     -22.744 -17.495 -82.275  1.00218.46           C
ATOM   1310  CB  PRO A 165     -21.644 -18.640 -84.085  1.00218.46           C
ATOM   1311  CG  PRO A 165     -21.880 -18.723 -82.571  1.00218.46           C
ATOM   1312  C   PRO A 165     -22.281 -16.956 -85.768  1.00218.46           C
ATOM   1313  O   PRO A 165     -22.994 -17.826 -86.267  1.00218.46           O
ATOM   1314  N   GLU A 166     -21.912 -15.797 -86.355  1.00230.47           N
ATOM   1315  CA  GLU A 166     -22.210 -15.417 -87.698  1.00230.47           C
ATOM   1316  CB  GLU A 166     -21.337 -16.164 -88.720  1.00230.47           C
ATOM   1317  CG  GLU A 166     -19.844 -15.849 -88.636  1.00230.47           C
ATOM   1318  CD  GLU A 166     -19.131 -16.825 -89.562  1.00230.47           C
ATOM   1319  OE1 GLU A 166     -19.796 -17.783 -90.039  1.00230.47           O
ATOM   1320  OE2 GLU A 166     -17.911 -16.626 -89.805  1.00230.47           O
ATOM   1321  C   GLU A 166     -23.621 -15.794 -87.973  1.00230.47           C
ATOM   1322  O   GLU A 166     -23.921 -16.321 -89.043  1.00230.47           O
ATOM   1323  N   GLU A 167     -24.540 -15.529 -87.030  1.00131.96           N
ATOM   1324  CA  GLU A 167     -25.859 -16.006 -87.296  1.00131.96           C
ATOM   1325  CB  GLU A 167     -26.827 -15.902 -86.106  1.00131.96           C
ATOM   1326  CG  GLU A 167     -26.495 -16.919 -85.015  1.00131.96           C
ATOM   1327  CD  GLU A 167     -26.452 -18.291 -85.673  1.00131.96           C
ATOM   1328  OE1 GLU A 167     -27.199 -18.498 -86.666  1.00131.96           O
ATOM   1329  OE2 GLU A 167     -25.666 -19.150 -85.192  1.00131.96           O
ATOM   1330  C   GLU A 167     -26.401 -15.260 -88.458  1.00131.96           C
ATOM   1331  O   GLU A 167     -26.282 -14.037 -88.535  1.00131.96           O
ATOM   1332  N   CYS A 168     -26.999 -16.013 -89.404  1.00119.42           N
ATOM   1333  CA  CYS A 168     -27.553 -15.433 -90.587  1.00119.42           C
ATOM   1334  CB  CYS A 168     -28.212 -16.471 -91.511  1.00119.42           C
ATOM   1335  SG  CYS A 168     -28.911 -15.716 -93.008  1.00119.42           S
ATOM   1336  C   CYS A 168     -28.619 -14.507 -90.130  1.00119.42           C
ATOM   1337  O   CYS A 168     -28.689 -13.359 -90.565  1.00119.42           O
ATOM   1338  N   LYS A 169     -29.477 -14.989 -89.213  1.00228.61           N
ATOM   1339  CA  LYS A 169     -30.464 -14.103 -88.691  1.00228.61           C
ATOM   1340  CB  LYS A 169     -31.515 -14.806 -87.814  1.00228.61           C
ATOM   1341  CG  LYS A 169     -32.262 -15.929 -88.542  1.00228.61           C
ATOM   1342  CD  LYS A 169     -33.004 -15.490 -89.807  1.00228.61           C
ATOM   1343  CE  LYS A 169     -34.384 -14.885 -89.548  1.00228.61           C
ATOM   1344  NZ  LYS A 169     -35.019 -14.542 -90.840  1.00228.61           N
ATOM   1345  C   LYS A 169     -29.669 -13.168 -87.840  1.00228.61           C
ATOM   1346  O   LYS A 169     -28.865 -13.594 -87.012  1.00228.61           O
ATOM   1347  N   ARG A 170     -29.869 -11.858 -88.048  1.00236.29           N
ATOM   1348  CA  ARG A 170     -29.099 -10.847 -87.392  1.00236.29           C
ATOM   1349  CB  ARG A 170     -29.494  -9.440 -87.886  1.00236.29           C
ATOM   1350  CG  ARG A 170     -28.650  -8.292 -87.325  1.00236.29           C
ATOM   1351  CD  ARG A 170     -28.967  -6.934 -87.963  1.00236.29           C
ATOM   1352  NE  ARG A 170     -30.448  -6.766 -87.932  1.00236.29           N
ATOM   1353  CZ  ARG A 170     -31.035  -5.625 -88.399  1.00236.29           C
ATOM   1354  NH1 ARG A 170     -30.272  -4.613 -88.904  1.00236.29           N
ATOM   1355  NH2 ARG A 170     -32.395  -5.502 -88.360  1.00236.29           N
ATOM   1356  C   ARG A 170     -29.313 -10.921 -85.920  1.00236.29           C
ATOM   1357  O   ARG A 170     -28.356 -10.891 -85.152  1.00236.29           O
ATOM   1358  N   ILE A 171     -30.573 -11.037 -85.474  1.00 56.02           N
ATOM   1359  CA  ILE A 171     -30.801 -11.075 -84.060  1.00 56.02           C
ATOM   1360  CB  ILE A 171     -31.515  -9.860 -83.549  1.00 56.02           C
ATOM   1361  CG1 ILE A 171     -30.644  -8.605 -83.703  1.00 56.02           C
ATOM   1362  CG2 ILE A 171     -31.974 -10.147 -82.111  1.00 56.02           C
ATOM   1363  CD1 ILE A 171     -31.420  -7.309 -83.477  1.00 56.02           C
ATOM   1364  C   ILE A 171     -31.690 -12.231 -83.760  1.00 56.02           C
ATOM   1365  O   ILE A 171     -32.649 -12.495 -84.484  1.00 56.02           O
ATOM   1366  N   HIS A 172     -31.367 -12.965 -82.680  1.00 42.30           N
ATOM   1367  CA  HIS A 172     -32.190 -14.046 -82.226  1.00 42.30           C
ATOM   1368  ND1 HIS A 172     -32.075 -17.276 -80.884  1.00 42.30           N
ATOM   1369  CG  HIS A 172     -32.427 -16.576 -82.016  1.00 42.30           C
ATOM   1370  CB  HIS A 172     -31.624 -15.435 -82.573  1.00 42.30           C
ATOM   1371  NE2 HIS A 172     -33.976 -18.166 -81.613  1.00 42.30           N
ATOM   1372  CD2 HIS A 172     -33.592 -17.132 -82.449  1.00 42.30           C
ATOM   1373  CE1 HIS A 172     -33.035 -18.216 -80.689  1.00 42.30           C
ATOM   1374  C   HIS A 172     -32.231 -13.928 -80.738  1.00 42.30           C
ATOM   1375  O   HIS A 172     -31.219 -13.651 -80.096  1.00 42.30           O
ATOM   1376  N   LEU A 173     -33.418 -14.125 -80.145  1.00 87.53           N
ATOM   1377  CA  LEU A 173     -33.541 -14.018 -78.724  1.00 87.53           C
ATOM   1378  CB  LEU A 173     -34.986 -13.712 -78.297  1.00 87.53           C
ATOM   1379  CG  LEU A 173     -35.481 -12.298 -78.642  1.00 87.53           C
ATOM   1380  CD1 LEU A 173     -34.756 -11.234 -77.804  1.00 87.53           C
ATOM   1381  CD2 LEU A 173     -35.400 -12.029 -80.151  1.00 87.53           C
ATOM   1382  C   LEU A 173     -33.203 -15.360 -78.173  1.00 87.53           C
ATOM   1383  O   LEU A 173     -33.728 -16.374 -78.629  1.00 87.53           O
ATOM   1384  N   LEU A 174     -32.288 -15.409 -77.189  1.00 55.90           N
ATOM   1385  CA  LEU A 174     -31.974 -16.680 -76.614  1.00 55.90           C
ATOM   1386  CB  LEU A 174     -30.529 -17.132 -76.885  1.00 55.90           C
ATOM   1387  CG  LEU A 174     -30.245 -18.573 -76.425  1.00 55.90           C
ATOM   1388  CD1 LEU A 174     -31.103 -19.580 -77.210  1.00 55.90           C
ATOM   1389  CD2 LEU A 174     -28.745 -18.899 -76.491  1.00 55.90           C
ATOM   1390  C   LEU A 174     -32.150 -16.523 -75.137  1.00 55.90           C
ATOM   1391  O   LEU A 174     -31.815 -15.483 -74.573  1.00 55.90           O
ATOM   1392  N   GLY A 175     -32.708 -17.549 -74.469  1.00 24.65           N
ATOM   1393  CA  GLY A 175     -32.970 -17.427 -73.066  1.00 24.65           C
ATOM   1394  C   GLY A 175     -31.667 -17.472 -72.344  1.00 24.65           C
ATOM   1395  O   GLY A 175     -30.664 -17.949 -72.872  1.00 24.65           O
ATOM   1396  N   THR A 176     -31.652 -16.966 -71.095  1.00120.46           N
ATOM   1397  CA  THR A 176     -30.423 -17.022 -70.372  1.00120.46           C
ATOM   1398  CB  THR A 176     -30.032 -15.733 -69.718  1.00120.46           C
ATOM   1399  OG1 THR A 176     -28.676 -15.807 -69.306  1.00120.46           O
ATOM   1400  CG2 THR A 176     -30.948 -15.465 -68.515  1.00120.46           C
ATOM   1401  C   THR A 176     -30.560 -18.101 -69.350  1.00120.46           C
ATOM   1402  O   THR A 176     -31.528 -18.143 -68.592  1.00120.46           O
ATOM   1403  N   LEU A 177     -29.591 -19.036 -69.331  1.00 51.11           N
ATOM   1404  CA  LEU A 177     -29.664 -20.132 -68.410  1.00 51.11           C
ATOM   1405  CB  LEU A 177     -29.364 -21.506 -69.033  1.00 51.11           C
ATOM   1406  CG  LEU A 177     -30.421 -21.971 -70.053  1.00 51.11           C
ATOM   1407  CD1 LEU A 177     -30.142 -23.406 -70.529  1.00 51.11           C
ATOM   1408  CD2 LEU A 177     -31.848 -21.783 -69.511  1.00 51.11           C
ATOM   1409  C   LEU A 177     -28.661 -19.901 -67.327  1.00 51.11           C
ATOM   1410  O   LEU A 177     -27.613 -19.290 -67.530  1.00 51.11           O
ATOM   1411  N   PRO A 178     -28.992 -20.373 -66.159  1.00152.89           N
ATOM   1412  CA  PRO A 178     -28.117 -20.187 -65.035  1.00152.89           C
ATOM   1413  CD  PRO A 178     -30.389 -20.439 -65.762  1.00152.89           C
ATOM   1414  CB  PRO A 178     -28.965 -20.465 -63.794  1.00152.89           C
ATOM   1415  CG  PRO A 178     -30.399 -20.144 -64.254  1.00152.89           C
ATOM   1416  C   PRO A 178     -26.906 -21.051 -65.153  1.00152.89           C
ATOM   1417  O   PRO A 178     -26.984 -22.101 -65.790  1.00152.89           O
ATOM   1418  N   LEU A 179     -25.769 -20.624 -64.564  1.00102.19           N
ATOM   1419  CA  LEU A 179     -24.584 -21.421 -64.651  1.00102.19           C
ATOM   1420  CB  LEU A 179     -23.268 -20.635 -64.516  1.00102.19           C
ATOM   1421  CG  LEU A 179     -23.048 -19.658 -65.688  1.00102.19           C
ATOM   1422  CD1 LEU A 179     -23.111 -20.406 -67.031  1.00102.19           C
ATOM   1423  CD2 LEU A 179     -23.978 -18.437 -65.615  1.00102.19           C
ATOM   1424  C   LEU A 179     -24.649 -22.511 -63.626  1.00102.19           C
ATOM   1425  O   LEU A 179     -25.311 -22.387 -62.596  1.00102.19           O
ATOM   1426  N   THR A 180     -23.965 -23.633 -63.922  1.00105.65           N
ATOM   1427  CA  THR A 180     -23.951 -24.797 -63.084  1.00105.65           C
ATOM   1428  CB  THR A 180     -23.180 -25.936 -63.682  1.00105.65           C
ATOM   1429  OG1 THR A 180     -21.816 -25.578 -63.833  1.00105.65           O
ATOM   1430  CG2 THR A 180     -23.793 -26.280 -65.050  1.00105.65           C
ATOM   1431  C   THR A 180     -23.286 -24.449 -61.798  1.00105.65           C
ATOM   1432  O   THR A 180     -23.672 -24.920 -60.729  1.00105.65           O
ATOM   1433  N   PHE A 181     -22.260 -23.590 -61.887  1.00 68.56           N
ATOM   1434  CA  PHE A 181     -21.453 -23.209 -60.771  1.00 68.56           C
ATOM   1435  CB  PHE A 181     -20.219 -22.405 -61.198  1.00 68.56           C
ATOM   1436  CG  PHE A 181     -19.451 -23.361 -62.054  1.00 68.56           C
ATOM   1437  CD1 PHE A 181     -18.591 -24.274 -61.489  1.00 68.56           C
ATOM   1438  CD2 PHE A 181     -19.614 -23.373 -63.423  1.00 68.56           C
ATOM   1439  CE1 PHE A 181     -17.894 -25.160 -62.278  1.00 68.56           C
ATOM   1440  CE2 PHE A 181     -18.915 -24.257 -64.215  1.00 68.56           C
ATOM   1441  CZ  PHE A 181     -18.049 -25.154 -63.643  1.00 68.56           C
ATOM   1442  C   PHE A 181     -22.285 -22.468 -59.774  1.00 68.56           C
ATOM   1443  O   PHE A 181     -21.991 -22.516 -58.581  1.00 68.56           O
ATOM   1444  N   ASN A 182     -23.332 -21.754 -60.241  1.00 55.50           N
ATOM   1445  CA  ASN A 182     -24.176 -20.976 -59.372  1.00 55.50           C
ATOM   1446  CB  ASN A 182     -25.473 -20.500 -60.042  1.00 55.50           C
ATOM   1447  CG  ASN A 182     -25.105 -19.617 -61.219  1.00 55.50           C
ATOM   1448  OD1 ASN A 182     -23.955 -19.209 -61.374  1.00 55.50           O
ATOM   1449  ND2 ASN A 182     -26.115 -19.314 -62.077  1.00 55.50           N
ATOM   1450  C   ASN A 182     -24.605 -21.823 -58.217  1.00 55.50           C
ATOM   1451  O   ASN A 182     -25.232 -22.867 -58.387  1.00 55.50           O
ATOM   1452  N   VAL A 183     -24.263 -21.380 -56.990  1.00108.20           N
ATOM   1453  CA  VAL A 183     -24.644 -22.143 -55.842  1.00108.20           C
ATOM   1454  CB  VAL A 183     -23.481 -22.728 -55.096  1.00108.20           C
ATOM   1455  CG1 VAL A 183     -22.618 -21.572 -54.566  1.00108.20           C
ATOM   1456  CG2 VAL A 183     -24.020 -23.656 -53.993  1.00108.20           C
ATOM   1457  C   VAL A 183     -25.367 -21.242 -54.899  1.00108.20           C
ATOM   1458  O   VAL A 183     -24.961 -20.104 -54.665  1.00108.20           O
ATOM   1459  N   GLY A 184     -26.491 -21.743 -54.351  1.00 64.96           N
ATOM   1460  CA  GLY A 184     -27.252 -20.989 -53.406  1.00 64.96           C
ATOM   1461  C   GLY A 184     -27.612 -19.711 -54.072  1.00 64.96           C
ATOM   1462  O   GLY A 184     -27.753 -19.652 -55.293  1.00 64.96           O
ATOM   1463  N   LEU A 185     -27.775 -18.641 -53.276  1.00208.32           N
ATOM   1464  CA  LEU A 185     -28.047 -17.363 -53.855  1.00208.32           C
ATOM   1465  CB  LEU A 185     -29.292 -16.672 -53.280  1.00208.32           C
ATOM   1466  CG  LEU A 185     -30.592 -17.466 -53.486  1.00208.32           C
ATOM   1467  CD1 LEU A 185     -31.810 -16.692 -52.955  1.00208.32           C
ATOM   1468  CD2 LEU A 185     -30.745 -17.906 -54.949  1.00208.32           C
ATOM   1469  C   LEU A 185     -26.892 -16.505 -53.474  1.00208.32           C
ATOM   1470  O   LEU A 185     -26.578 -16.371 -52.293  1.00208.32           O
ATOM   1471  N   SER A 186     -26.217 -15.907 -54.467  1.00211.22           N
ATOM   1472  CA  SER A 186     -25.091 -15.086 -54.142  1.00211.22           C
ATOM   1473  CB  SER A 186     -23.834 -15.878 -53.731  1.00211.22           C
ATOM   1474  OG  SER A 186     -24.008 -16.482 -52.458  1.00211.22           O
ATOM   1475  C   SER A 186     -24.725 -14.341 -55.375  1.00211.22           C
ATOM   1476  O   SER A 186     -25.438 -14.350 -56.376  1.00211.22           O
ATOM   1477  N   GLU A 187     -23.593 -13.626 -55.295  1.00143.38           N
ATOM   1478  CA  GLU A 187     -23.051 -12.878 -56.384  1.00143.38           C
ATOM   1479  CB  GLU A 187     -21.785 -12.102 -55.976  1.00143.38           C
ATOM   1480  CG  GLU A 187     -20.975 -11.514 -57.133  1.00143.38           C
ATOM   1481  CD  GLU A 187     -19.769 -12.418 -57.363  1.00143.38           C
ATOM   1482  OE1 GLU A 187     -19.874 -13.639 -57.074  1.00143.38           O
ATOM   1483  OE2 GLU A 187     -18.723 -11.893 -57.831  1.00143.38           O
ATOM   1484  C   GLU A 187     -22.706 -13.880 -57.423  1.00143.38           C
ATOM   1485  O   GLU A 187     -22.644 -13.577 -58.613  1.00143.38           O
ATOM   1486  N   LEU A 188     -22.493 -15.123 -56.965  1.00 72.95           N
ATOM   1487  CA  LEU A 188     -22.086 -16.204 -57.804  1.00 72.95           C
ATOM   1488  CB  LEU A 188     -21.954 -17.535 -57.046  1.00 72.95           C
ATOM   1489  CG  LEU A 188     -20.912 -17.503 -55.913  1.00 72.95           C
ATOM   1490  CD1 LEU A 188     -20.703 -18.899 -55.304  1.00 72.95           C
ATOM   1491  CD2 LEU A 188     -19.599 -16.858 -56.378  1.00 72.95           C
ATOM   1492  C   LEU A 188     -23.099 -16.417 -58.882  1.00 72.95           C
ATOM   1493  O   LEU A 188     -22.731 -16.762 -60.004  1.00 72.95           O
ATOM   1494  N   LYS A 189     -24.399 -16.229 -58.580  1.00106.60           N
ATOM   1495  CA  LYS A 189     -25.406 -16.477 -59.575  1.00106.60           C
ATOM   1496  CB  LYS A 189     -26.835 -16.109 -59.136  1.00106.60           C
ATOM   1497  CG  LYS A 189     -27.530 -17.144 -58.247  1.00106.60           C
ATOM   1498  CD  LYS A 189     -27.833 -18.465 -58.961  1.00106.60           C
ATOM   1499  CE  LYS A 189     -28.539 -19.495 -58.076  1.00106.60           C
ATOM   1500  NZ  LYS A 189     -28.853 -20.708 -58.865  1.00106.60           N
ATOM   1501  C   LYS A 189     -25.114 -15.660 -60.789  1.00106.60           C
ATOM   1502  O   LYS A 189     -24.865 -14.457 -60.714  1.00106.60           O
ATOM   1503  N   ARG A 190     -25.143 -16.333 -61.957  1.00164.12           N
ATOM   1504  CA  ARG A 190     -24.869 -15.697 -63.208  1.00164.12           C
ATOM   1505  CB  ARG A 190     -23.395 -15.876 -63.625  1.00164.12           C
ATOM   1506  CG  ARG A 190     -22.988 -15.145 -64.905  1.00164.12           C
ATOM   1507  CD  ARG A 190     -21.626 -15.583 -65.459  1.00164.12           C
ATOM   1508  NE  ARG A 190     -20.565 -15.160 -64.501  1.00164.12           N
ATOM   1509  CZ  ARG A 190     -19.539 -14.363 -64.926  1.00164.12           C
ATOM   1510  NH1 ARG A 190     -19.500 -13.921 -66.217  1.00164.12           N
ATOM   1511  NH2 ARG A 190     -18.547 -14.012 -64.057  1.00164.12           N
ATOM   1512  C   ARG A 190     -25.724 -16.387 -64.232  1.00164.12           C
ATOM   1513  O   ARG A 190     -26.069 -17.556 -64.072  1.00164.12           O
ATOM   1514  N   ASN A 191     -26.113 -15.671 -65.306  1.00 51.40           N
ATOM   1515  CA  ASN A 191     -26.908 -16.272 -66.343  1.00 51.40           C
ATOM   1516  CB  ASN A 191     -28.248 -15.558 -66.573  1.00 51.40           C
ATOM   1517  CG  ASN A 191     -29.155 -15.801 -65.377  1.00 51.40           C
ATOM   1518  OD1 ASN A 191     -29.474 -16.940 -65.041  1.00 51.40           O
ATOM   1519  ND2 ASN A 191     -29.587 -14.694 -64.715  1.00 51.40           N
ATOM   1520  C   ASN A 191     -26.111 -16.146 -67.607  1.00 51.40           C
ATOM   1521  O   ASN A 191     -25.347 -15.194 -67.759  1.00 51.40           O
ATOM   1522  N   HIS A 192     -26.260 -17.112 -68.544  1.00 85.40           N
ATOM   1523  CA  HIS A 192     -25.455 -17.077 -69.736  1.00 85.40           C
ATOM   1524  ND1 HIS A 192     -25.381 -20.091 -68.750  1.00 85.40           N
ATOM   1525  CG  HIS A 192     -24.560 -19.465 -69.657  1.00 85.40           C
ATOM   1526  CB  HIS A 192     -24.232 -18.000 -69.628  1.00 85.40           C
ATOM   1527  NE2 HIS A 192     -24.671 -21.663 -70.154  1.00 85.40           N
ATOM   1528  CD2 HIS A 192     -24.133 -20.438 -70.509  1.00 85.40           C
ATOM   1529  CE1 HIS A 192     -25.414 -21.405 -69.094  1.00 85.40           C
ATOM   1530  C   HIS A 192     -26.249 -17.548 -70.917  1.00 85.40           C
ATOM   1531  O   HIS A 192     -27.102 -18.424 -70.796  1.00 85.40           O
ATOM   1532  N   THR A 193     -26.026 -16.911 -72.086  1.00132.57           N
ATOM   1533  CA  THR A 193     -26.666 -17.279 -73.320  1.00132.57           C
ATOM   1534  CB  THR A 193     -26.650 -16.174 -74.337  1.00132.57           C
ATOM   1535  OG1 THR A 193     -27.407 -16.548 -75.477  1.00132.57           O
ATOM   1536  CG2 THR A 193     -25.199 -15.879 -74.739  1.00132.57           C
ATOM   1537  C   THR A 193     -26.054 -18.501 -73.958  1.00132.57           C
ATOM   1538  O   THR A 193     -26.780 -19.327 -74.509  1.00132.57           O
ATOM   1539  N   THR A 194     -24.707 -18.655 -73.927  1.00137.30           N
ATOM   1540  CA  THR A 194     -24.127 -19.738 -74.681  1.00137.30           C
ATOM   1541  CB  THR A 194     -23.517 -19.259 -75.966  1.00137.30           C
ATOM   1542  OG1 THR A 194     -23.093 -20.355 -76.762  1.00137.30           O
ATOM   1543  CG2 THR A 194     -22.331 -18.340 -75.627  1.00137.30           C
ATOM   1544  C   THR A 194     -23.044 -20.440 -73.912  1.00137.30           C
ATOM   1545  O   THR A 194     -22.308 -19.840 -73.129  1.00137.30           O
ATOM   1546  N   ARG A 195     -22.991 -21.775 -74.099  1.00184.78           N
ATOM   1547  CA  ARG A 195     -22.023 -22.692 -73.570  1.00184.78           C
ATOM   1548  CB  ARG A 195     -22.512 -24.151 -73.635  1.00184.78           C
ATOM   1549  CG  ARG A 195     -23.536 -24.510 -72.553  1.00184.78           C
ATOM   1550  CD  ARG A 195     -24.766 -23.598 -72.507  1.00184.78           C
ATOM   1551  NE  ARG A 195     -25.250 -23.377 -73.900  1.00184.78           N
ATOM   1552  CZ  ARG A 195     -26.519 -23.749 -74.237  1.00184.78           C
ATOM   1553  NH1 ARG A 195     -27.295 -24.410 -73.330  1.00184.78           N
ATOM   1554  NH2 ARG A 195     -27.012 -23.475 -75.480  1.00184.78           N
ATOM   1555  C   ARG A 195     -20.720 -22.613 -74.315  1.00184.78           C
ATOM   1556  O   ARG A 195     -19.660 -22.864 -73.743  1.00184.78           O
ATOM   1557  N   GLY A 196     -20.748 -22.291 -75.626  1.00 48.18           N
ATOM   1558  CA  GLY A 196     -19.512 -22.383 -76.348  1.00 48.18           C
ATOM   1559  C   GLY A 196     -19.149 -21.093 -76.997  1.00 48.18           C
ATOM   1560  O   GLY A 196     -19.945 -20.158 -77.084  1.00 48.18           O
ATOM   1561  N   GLU A 197     -17.888 -21.038 -77.468  1.00 70.76           N
ATOM   1562  CA  GLU A 197     -17.370 -19.885 -78.140  1.00 70.76           C
ATOM   1563  CB  GLU A 197     -15.999 -19.479 -77.584  1.00 70.76           C
ATOM   1564  CG  GLU A 197     -16.092 -19.115 -76.100  1.00 70.76           C
ATOM   1565  CD  GLU A 197     -14.701 -19.170 -75.490  1.00 70.76           C
ATOM   1566  OE1 GLU A 197     -13.921 -18.206 -75.710  1.00 70.76           O
ATOM   1567  OE2 GLU A 197     -14.400 -20.176 -74.793  1.00 70.76           O
ATOM   1568  C   GLU A 197     -17.231 -20.268 -79.578  1.00 70.76           C
ATOM   1569  O   GLU A 197     -16.507 -21.203 -79.914  1.00 70.76           O
ATOM   1570  N   THR A 198     -17.913 -19.542 -80.483  1.00118.37           N
ATOM   1571  CA  THR A 198     -17.887 -19.989 -81.841  1.00118.37           C
ATOM   1572  CB  THR A 198     -18.933 -19.383 -82.722  1.00118.37           C
ATOM   1573  OG1 THR A 198     -19.053 -20.114 -83.934  1.00118.37           O
ATOM   1574  CG2 THR A 198     -18.505 -17.948 -83.034  1.00118.37           C
ATOM   1575  C   THR A 198     -16.563 -19.703 -82.460  1.00118.37           C
ATOM   1576  O   THR A 198     -15.957 -18.658 -82.231  1.00118.37           O
ATOM   1577  N   LEU A 199     -16.095 -20.685 -83.256  1.00112.04           N
ATOM   1578  CA  LEU A 199     -14.870 -20.660 -83.998  1.00112.04           C
ATOM   1579  CB  LEU A 199     -13.811 -21.630 -83.440  1.00112.04           C
ATOM   1580  CG  LEU A 199     -12.504 -21.707 -84.255  1.00112.04           C
ATOM   1581  CD1 LEU A 199     -11.792 -20.348 -84.344  1.00112.04           C
ATOM   1582  CD2 LEU A 199     -11.595 -22.825 -83.713  1.00112.04           C
ATOM   1583  C   LEU A 199     -15.224 -21.135 -85.373  1.00112.04           C
ATOM   1584  O   LEU A 199     -16.147 -21.931 -85.538  1.00112.04           O
ATOM   1585  N   VAL A 200     -14.497 -20.669 -86.406  1.00 46.33           N
ATOM   1586  CA  VAL A 200     -14.869 -21.060 -87.736  1.00 46.33           C
ATOM   1587  CB  VAL A 200     -14.812 -19.934 -88.726  1.00 46.33           C
ATOM   1588  CG1 VAL A 200     -15.103 -20.490 -90.131  1.00 46.33           C
ATOM   1589  CG2 VAL A 200     -15.792 -18.841 -88.272  1.00 46.33           C
ATOM   1590  C   VAL A 200     -13.952 -22.123 -88.243  1.00 46.33           C
ATOM   1591  O   VAL A 200     -12.732 -22.040 -88.101  1.00 46.33           O
ATOM   1592  N   VAL A 201     -14.545 -23.167 -88.858  1.00 99.18           N
ATOM   1593  CA  VAL A 201     -13.751 -24.201 -89.443  1.00 99.18           C
ATOM   1594  CB  VAL A 201     -14.210 -25.597 -89.124  1.00 99.18           C
ATOM   1595  CG1 VAL A 201     -15.531 -25.886 -89.857  1.00 99.18           C
ATOM   1596  CG2 VAL A 201     -13.067 -26.573 -89.451  1.00 99.18           C
ATOM   1597  C   VAL A 201     -13.824 -23.977 -90.917  1.00 99.18           C
ATOM   1598  O   VAL A 201     -14.900 -23.770 -91.479  1.00 99.18           O
ATOM   1599  N   GLY A 202     -12.661 -24.000 -91.593  1.00 30.41           N
ATOM   1600  CA  GLY A 202     -12.709 -23.674 -92.983  1.00 30.41           C
ATOM   1601  C   GLY A 202     -11.671 -24.444 -93.726  1.00 30.41           C
ATOM   1602  O   GLY A 202     -10.988 -25.307 -93.177  1.00 30.41           O
ATOM   1603  N   SER A 203     -11.546 -24.127 -95.030  1.00 36.65           N
ATOM   1604  CA  SER A 203     -10.628 -24.792 -95.899  1.00 36.65           C
ATOM   1605  CB  SER A 203     -10.893 -24.533 -97.394  1.00 36.65           C
ATOM   1606  OG  SER A 203     -10.760 -23.150 -97.681  1.00 36.65           O
ATOM   1607  C   SER A 203      -9.242 -24.333 -95.584  1.00 36.65           C
ATOM   1608  O   SER A 203      -9.030 -23.294 -94.963  1.00 36.65           O
ATOM   1609  N   VAL A 204      -8.264 -25.134 -96.034  1.00144.85           N
ATOM   1610  CA  VAL A 204      -6.866 -24.947 -95.795  1.00144.85           C
ATOM   1611  CB  VAL A 204      -6.051 -26.092 -96.312  1.00144.85           C
ATOM   1612  CG1 VAL A 204      -6.583 -27.386 -95.677  1.00144.85           C
ATOM   1613  CG2 VAL A 204      -6.124 -26.089 -97.848  1.00144.85           C
ATOM   1614  C   VAL A 204      -6.401 -23.729 -96.529  1.00144.85           C
ATOM   1615  O   VAL A 204      -7.026 -23.283 -97.490  1.00144.85           O
ATOM   1616  N   TRP A 205      -5.269 -23.168 -96.059  1.00239.11           N
ATOM   1617  CA  TRP A 205      -4.634 -22.012 -96.625  1.00239.11           C
ATOM   1618  CB  TRP A 205      -4.233 -22.177 -98.105  1.00239.11           C
ATOM   1619  CG  TRP A 205      -3.350 -21.049 -98.596  1.00239.11           C
ATOM   1620  CD2 TRP A 205      -3.040 -20.771 -99.972  1.00239.11           C
ATOM   1621  CD1 TRP A 205      -2.699 -20.107 -97.857  1.00239.11           C
ATOM   1622  NE1 TRP A 205      -1.998 -19.261 -98.683  1.00239.11           N
ATOM   1623  CE2 TRP A 205      -2.199 -19.658 -99.987  1.00239.11           C
ATOM   1624  CE3 TRP A 205      -3.421 -21.389-101.129  1.00239.11           C
ATOM   1625  CZ2 TRP A 205      -1.725 -19.146-101.161  1.00239.11           C
ATOM   1626  CZ3 TRP A 205      -2.939 -20.870-102.312  1.00239.11           C
ATOM   1627  CH2 TRP A 205      -2.107 -19.770-102.327  1.00239.11           C
ATOM   1628  C   TRP A 205      -5.543 -20.832 -96.509  1.00239.11           C
ATOM   1629  O   TRP A 205      -5.515 -19.927 -97.343  1.00239.11           O
ATOM   1630  N   SER A 206      -6.379 -20.797 -95.456  1.00 96.08           N
ATOM   1631  CA  SER A 206      -7.227 -19.654 -95.315  1.00 96.08           C
ATOM   1632  CB  SER A 206      -8.672 -19.908 -95.772  1.00 96.08           C
ATOM   1633  OG  SER A 206      -9.447 -18.730 -95.612  1.00 96.08           O
ATOM   1634  C   SER A 206      -7.276 -19.299 -93.861  1.00 96.08           C
ATOM   1635  O   SER A 206      -7.068 -20.147 -92.994  1.00 96.08           O
ATOM   1636  N   SER A 207      -7.534 -18.010 -93.560  1.00 41.11           N
ATOM   1637  CA  SER A 207      -7.669 -17.595 -92.195  1.00 41.11           C
ATOM   1638  CB  SER A 207      -6.920 -16.296 -91.856  1.00 41.11           C
ATOM   1639  OG  SER A 207      -5.520 -16.498 -91.961  1.00 41.11           O
ATOM   1640  C   SER A 207      -9.126 -17.324 -92.016  1.00 41.11           C
ATOM   1641  O   SER A 207      -9.725 -16.563 -92.775  1.00 41.11           O
ATOM   1642  N   HIS A 208      -9.734 -17.941 -90.987  1.00 53.76           N
ATOM   1643  CA  HIS A 208     -11.151 -17.815 -90.823  1.00 53.76           C
ATOM   1644  ND1 HIS A 208     -12.175 -19.969 -93.192  1.00 53.76           N
ATOM   1645  CG  HIS A 208     -11.521 -20.040 -91.982  1.00 53.76           C
ATOM   1646  CB  HIS A 208     -11.846 -19.189 -90.784  1.00 53.76           C
ATOM   1647  NE2 HIS A 208     -10.600 -21.523 -93.417  1.00 53.76           N
ATOM   1648  CD2 HIS A 208     -10.562 -20.996 -92.138  1.00 53.76           C
ATOM   1649  CE1 HIS A 208     -11.585 -20.875 -94.013  1.00 53.76           C
ATOM   1650  C   HIS A 208     -11.406 -17.141 -89.510  1.00 53.76           C
ATOM   1651  O   HIS A 208     -10.660 -17.331 -88.550  1.00 53.76           O
ATOM   1652  N   CYS A 209     -12.471 -16.314 -89.435  1.00 53.00           N
ATOM   1653  CA  CYS A 209     -12.740 -15.654 -88.193  1.00 53.00           C
ATOM   1654  CB  CYS A 209     -12.600 -14.125 -88.287  1.00 53.00           C
ATOM   1655  SG  CYS A 209     -12.437 -13.339 -86.660  1.00 53.00           S
ATOM   1656  C   CYS A 209     -14.146 -15.986 -87.798  1.00 53.00           C
ATOM   1657  O   CYS A 209     -15.058 -15.978 -88.623  1.00 53.00           O
ATOM   1658  N   SER A 210     -14.344 -16.292 -86.501  1.00 54.64           N
ATOM   1659  CA  SER A 210     -15.620 -16.669 -85.963  1.00 54.64           C
ATOM   1660  CB  SER A 210     -15.555 -18.021 -85.262  1.00 54.64           C
ATOM   1661  OG  SER A 210     -14.565 -17.913 -84.257  1.00 54.64           O
ATOM   1662  C   SER A 210     -15.935 -15.670 -84.894  1.00 54.64           C
ATOM   1663  O   SER A 210     -15.025 -15.070 -84.324  1.00 54.64           O
ATOM   1664  N   GLY A 211     -17.234 -15.460 -84.587  1.00 41.08           N
ATOM   1665  CA  GLY A 211     -17.551 -14.480 -83.585  1.00 41.08           C
ATOM   1666  C   GLY A 211     -18.552 -15.040 -82.633  1.00 41.08           C
ATOM   1667  O   GLY A 211     -19.648 -15.448 -83.021  1.00 41.08           O
ATOM   1668  N   GLY A 212     -18.196 -15.036 -81.332  1.00 39.39           N
ATOM   1669  CA  GLY A 212     -19.080 -15.559 -80.334  1.00 39.39           C
ATOM   1670  C   GLY A 212     -19.582 -14.403 -79.534  1.00 39.39           C
ATOM   1671  O   GLY A 212     -18.828 -13.492 -79.194  1.00 39.39           O
ATOM   1672  N   VAL A 213     -20.895 -14.412 -79.232  1.00 58.33           N
ATOM   1673  CA  VAL A 213     -21.487 -13.391 -78.423  1.00 58.33           C
ATOM   1674  CB  VAL A 213     -22.496 -12.558 -79.162  1.00 58.33           C
ATOM   1675  CG1 VAL A 213     -23.123 -11.549 -78.184  1.00 58.33           C
ATOM   1676  CG2 VAL A 213     -21.797 -11.905 -80.366  1.00 58.33           C
ATOM   1677  C   VAL A 213     -22.205 -14.120 -77.339  1.00 58.33           C
ATOM   1678  O   VAL A 213     -23.100 -14.925 -77.589  1.00 58.33           O
ATOM   1679  N   TYR A 214     -21.810 -13.834 -76.094  1.00140.04           N
ATOM   1680  CA  TYR A 214     -22.307 -14.467 -74.916  1.00140.04           C
ATOM   1681  CB  TYR A 214     -21.090 -15.038 -74.174  1.00140.04           C
ATOM   1682  CG  TYR A 214     -21.355 -15.443 -72.774  1.00140.04           C
ATOM   1683  CD1 TYR A 214     -21.260 -14.513 -71.766  1.00140.04           C
ATOM   1684  CD2 TYR A 214     -21.672 -16.743 -72.468  1.00140.04           C
ATOM   1685  CE1 TYR A 214     -21.480 -14.873 -70.461  1.00140.04           C
ATOM   1686  CE2 TYR A 214     -21.892 -17.107 -71.163  1.00140.04           C
ATOM   1687  CZ  TYR A 214     -21.795 -16.174 -70.157  1.00140.04           C
ATOM   1688  OH  TYR A 214     -22.015 -16.539 -68.813  1.00140.04           O
ATOM   1689  C   TYR A 214     -22.889 -13.367 -74.087  1.00140.04           C
ATOM   1690  O   TYR A 214     -22.208 -12.382 -73.821  1.00140.04           O
ATOM   1691  N   LYS A 215     -24.161 -13.475 -73.658  1.00120.07           N
ATOM   1692  CA  LYS A 215     -24.701 -12.415 -72.848  1.00120.07           C
ATOM   1693  CB  LYS A 215     -26.180 -12.094 -73.123  1.00120.07           C
ATOM   1694  CG  LYS A 215     -26.742 -11.016 -72.191  1.00120.07           C
ATOM   1695  CD  LYS A 215     -26.069  -9.652 -72.351  1.00120.07           C
ATOM   1696  CE  LYS A 215     -26.654  -8.558 -71.453  1.00120.07           C
ATOM   1697  NZ  LYS A 215     -26.608  -8.976 -70.033  1.00120.07           N
ATOM   1698  C   LYS A 215     -24.594 -12.845 -71.421  1.00120.07           C
ATOM   1699  O   LYS A 215     -24.998 -13.956 -71.080  1.00120.07           O
ATOM   1700  N   THR A 216     -24.032 -11.983 -70.542  1.00139.41           N
ATOM   1701  CA  THR A 216     -23.871 -12.417 -69.183  1.00139.41           C
ATOM   1702  CB  THR A 216     -22.440 -12.640 -68.794  1.00139.41           C
ATOM   1703  OG1 THR A 216     -22.369 -13.158 -67.474  1.00139.41           O
ATOM   1704  CG2 THR A 216     -21.666 -11.317 -68.898  1.00139.41           C
ATOM   1705  C   THR A 216     -24.467 -11.461 -68.198  1.00139.41           C
ATOM   1706  O   THR A 216     -24.067 -10.303 -68.073  1.00139.41           O
ATOM   1707  N   PRO A 217     -25.492 -11.940 -67.540  1.00 98.13           N
ATOM   1708  CA  PRO A 217     -26.012 -11.222 -66.407  1.00 98.13           C
ATOM   1709  CD  PRO A 217     -26.553 -12.593 -68.289  1.00 98.13           C
ATOM   1710  CB  PRO A 217     -27.519 -11.462 -66.385  1.00 98.13           C
ATOM   1711  CG  PRO A 217     -27.731 -12.669 -67.309  1.00 98.13           C
ATOM   1712  C   PRO A 217     -25.280 -11.718 -65.197  1.00 98.13           C
ATOM   1713  O   PRO A 217     -24.956 -12.904 -65.149  1.00 98.13           O
ATOM   1714  N   GLU A 218     -25.028 -10.851 -64.198  1.00100.02           N
ATOM   1715  CA  GLU A 218     -24.336 -11.282 -63.018  1.00100.02           C
ATOM   1716  CB  GLU A 218     -22.967 -10.597 -62.852  1.00100.02           C
ATOM   1717  CG  GLU A 218     -21.981 -10.988 -63.962  1.00100.02           C
ATOM   1718  CD  GLU A 218     -20.711 -10.158 -63.824  1.00100.02           C
ATOM   1719  OE1 GLU A 218     -20.179 -10.066 -62.686  1.00100.02           O
ATOM   1720  OE2 GLU A 218     -20.256  -9.601 -64.859  1.00100.02           O
ATOM   1721  C   GLU A 218     -25.226 -10.915 -61.881  1.00100.02           C
ATOM   1722  O   GLU A 218     -25.698  -9.782 -61.788  1.00100.02           O
ATOM   1723  N   TYR A 219     -25.451 -11.875 -60.968  1.00179.88           N
ATOM   1724  CA  TYR A 219     -26.419 -11.720 -59.929  1.00179.88           C
ATOM   1725  CB  TYR A 219     -26.516 -12.926 -58.970  1.00179.88           C
ATOM   1726  CG  TYR A 219     -27.694 -12.706 -58.080  1.00179.88           C
ATOM   1727  CD1 TYR A 219     -28.971 -12.675 -58.596  1.00179.88           C
ATOM   1728  CD2 TYR A 219     -27.535 -12.568 -56.724  1.00179.88           C
ATOM   1729  CE1 TYR A 219     -30.057 -12.474 -57.775  1.00179.88           C
ATOM   1730  CE2 TYR A 219     -28.612 -12.368 -55.894  1.00179.88           C
ATOM   1731  CZ  TYR A 219     -29.879 -12.317 -56.422  1.00179.88           C
ATOM   1732  OH  TYR A 219     -30.992 -12.110 -55.581  1.00179.88           O
ATOM   1733  C   TYR A 219     -26.202 -10.462 -59.177  1.00179.88           C
ATOM   1734  O   TYR A 219     -25.069 -10.018 -59.001  1.00179.88           O
ATOM   1735  N   THR A 220     -27.344  -9.892 -58.727  1.00112.94           N
ATOM   1736  CA  THR A 220     -27.515  -8.649 -58.031  1.00112.94           C
ATOM   1737  CB  THR A 220     -28.941  -8.373 -57.635  1.00112.94           C
ATOM   1738  OG1 THR A 220     -29.419  -9.381 -56.754  1.00112.94           O
ATOM   1739  CG2 THR A 220     -29.801  -8.326 -58.906  1.00112.94           C
ATOM   1740  C   THR A 220     -26.729  -8.741 -56.775  1.00112.94           C
ATOM   1741  O   THR A 220     -26.306  -7.744 -56.196  1.00112.94           O
ATOM   1742  N   TRP A 221     -26.516  -9.971 -56.310  1.00147.72           N
ATOM   1743  CA  TRP A 221     -25.761 -10.160 -55.122  1.00147.72           C
ATOM   1744  CB  TRP A 221     -25.587 -11.624 -54.738  1.00147.72           C
ATOM   1745  CG  TRP A 221     -24.949 -11.865 -53.397  1.00147.72           C
ATOM   1746  CD2 TRP A 221     -25.699 -12.223 -52.229  1.00147.72           C
ATOM   1747  CD1 TRP A 221     -23.636 -11.870 -53.033  1.00147.72           C
ATOM   1748  NE1 TRP A 221     -23.521 -12.207 -51.705  1.00147.72           N
ATOM   1749  CE2 TRP A 221     -24.785 -12.429 -51.199  1.00147.72           C
ATOM   1750  CE3 TRP A 221     -27.041 -12.378 -52.035  1.00147.72           C
ATOM   1751  CZ2 TRP A 221     -25.202 -12.797 -49.951  1.00147.72           C
ATOM   1752  CZ3 TRP A 221     -27.458 -12.740 -50.775  1.00147.72           C
ATOM   1753  CH2 TRP A 221     -26.557 -12.946 -49.751  1.00147.72           C
ATOM   1754  C   TRP A 221     -24.403  -9.595 -55.384  1.00147.72           C
ATOM   1755  O   TRP A 221     -23.698  -9.314 -54.415  1.00147.72           O
ATOM   1756  N   LEU A 222     -24.007  -9.469 -56.687  1.00151.76           N
ATOM   1757  CA  LEU A 222     -22.731  -8.922 -57.083  1.00151.76           C
ATOM   1758  CB  LEU A 222     -22.624  -8.541 -58.574  1.00151.76           C
ATOM   1759  CG  LEU A 222     -21.198  -8.185 -59.071  1.00151.76           C
ATOM   1760  CD1 LEU A 222     -21.222  -7.819 -60.563  1.00151.76           C
ATOM   1761  CD2 LEU A 222     -20.496  -7.107 -58.227  1.00151.76           C
ATOM   1762  C   LEU A 222     -22.600  -7.683 -56.269  1.00151.76           C
ATOM   1763  O   LEU A 222     -23.254  -6.670 -56.516  1.00151.76           O
ATOM   1764  N   ASP A 223     -21.742  -7.781 -55.236  1.00 67.41           N
ATOM   1765  CA  ASP A 223     -21.642  -6.742 -54.266  1.00 67.41           C
ATOM   1766  CB  ASP A 223     -21.091  -7.197 -52.900  1.00 67.41           C
ATOM   1767  CG  ASP A 223     -22.155  -8.040 -52.207  1.00 67.41           C
ATOM   1768  OD1 ASP A 223     -23.188  -7.459 -51.778  1.00 67.41           O
ATOM   1769  OD2 ASP A 223     -21.943  -9.277 -52.089  1.00 67.41           O
ATOM   1770  C   ASP A 223     -20.784  -5.641 -54.765  1.00 67.41           C
ATOM   1771  O   ASP A 223     -19.836  -5.842 -55.523  1.00 67.41           O
ATOM   1772  N   ALA A 224     -21.148  -4.418 -54.349  1.00 52.87           N
ATOM   1773  CA  ALA A 224     -20.367  -3.270 -54.668  1.00 52.87           C
ATOM   1774  CB  ALA A 224     -21.113  -2.235 -55.527  1.00 52.87           C
ATOM   1775  C   ALA A 224     -20.080  -2.622 -53.357  1.00 52.87           C
ATOM   1776  O   ALA A 224     -20.966  -2.521 -52.509  1.00 52.87           O
ATOM   1777  N   LEU A 225     -18.824  -2.194 -53.122  1.00171.70           N
ATOM   1778  CA  LEU A 225     -18.626  -1.520 -51.878  1.00171.70           C
ATOM   1779  CB  LEU A 225     -17.803  -2.273 -50.797  1.00171.70           C
ATOM   1780  CG  LEU A 225     -16.264  -2.145 -50.806  1.00171.70           C
ATOM   1781  CD1 LEU A 225     -15.778  -0.751 -50.375  1.00171.70           C
ATOM   1782  CD2 LEU A 225     -15.628  -3.270 -49.973  1.00171.70           C
ATOM   1783  C   LEU A 225     -18.036  -0.188 -52.170  1.00171.70           C
ATOM   1784  O   LEU A 225     -17.368   0.010 -53.185  1.00171.70           O
ATOM   1785  N   VAL A 226     -18.321   0.780 -51.282  1.00113.50           N
ATOM   1786  CA  VAL A 226     -17.858   2.116 -51.474  1.00113.50           C
ATOM   1787  CB  VAL A 226     -18.967   3.027 -51.869  1.00113.50           C
ATOM   1788  CG1 VAL A 226     -19.423   2.572 -53.263  1.00113.50           C
ATOM   1789  CG2 VAL A 226     -20.080   2.921 -50.812  1.00113.50           C
ATOM   1790  C   VAL A 226     -17.255   2.583 -50.193  1.00113.50           C
ATOM   1791  O   VAL A 226     -17.650   2.151 -49.112  1.00113.50           O
ATOM   1792  N   TYR A 227     -16.242   3.465 -50.291  1.00155.56           N
ATOM   1793  CA  TYR A 227     -15.620   3.966 -49.107  1.00155.56           C
ATOM   1794  CB  TYR A 227     -14.131   3.594 -48.983  1.00155.56           C
ATOM   1795  CG  TYR A 227     -13.662   4.037 -47.639  1.00155.56           C
ATOM   1796  CD1 TYR A 227     -13.976   3.302 -46.518  1.00155.56           C
ATOM   1797  CD2 TYR A 227     -12.900   5.173 -47.493  1.00155.56           C
ATOM   1798  CE1 TYR A 227     -13.548   3.697 -45.273  1.00155.56           C
ATOM   1799  CE2 TYR A 227     -12.468   5.574 -46.249  1.00155.56           C
ATOM   1800  CZ  TYR A 227     -12.793   4.836 -45.136  1.00155.56           C
ATOM   1801  OH  TYR A 227     -12.352   5.245 -43.860  1.00155.56           O
ATOM   1802  C   TYR A 227     -15.733   5.454 -49.181  1.00155.56           C
ATOM   1803  O   TYR A 227     -15.787   6.025 -50.269  1.00155.56           O
ATOM   1804  N   PHE A 228     -15.795   6.116 -48.009  1.00214.82           N
ATOM   1805  CA  PHE A 228     -15.940   7.544 -47.958  1.00214.82           C
ATOM   1806  CB  PHE A 228     -15.863   8.080 -46.514  1.00214.82           C
ATOM   1807  CG  PHE A 228     -16.290   9.509 -46.461  1.00214.82           C
ATOM   1808  CD1 PHE A 228     -15.403  10.532 -46.704  1.00214.82           C
ATOM   1809  CD2 PHE A 228     -17.593   9.825 -46.151  1.00214.82           C
ATOM   1810  CE1 PHE A 228     -15.812  11.845 -46.644  1.00214.82           C
ATOM   1811  CE2 PHE A 228     -18.009  11.134 -46.090  1.00214.82           C
ATOM   1812  CZ  PHE A 228     -17.117  12.148 -46.338  1.00214.82           C
ATOM   1813  C   PHE A 228     -14.792   8.081 -48.733  1.00214.82           C
ATOM   1814  O   PHE A 228     -13.706   7.501 -48.707  1.00214.82           O
ATOM   1815  N   GLU A 229     -14.969   9.204 -49.460  1.00177.98           N
ATOM   1816  CA  GLU A 229     -16.117  10.069 -49.538  1.00177.98           C
ATOM   1817  CB  GLU A 229     -15.812  11.334 -50.357  1.00177.98           C
ATOM   1818  CG  GLU A 229     -14.776  12.211 -49.645  1.00177.98           C
ATOM   1819  CD  GLU A 229     -14.440  13.422 -50.503  1.00177.98           C
ATOM   1820  OE1 GLU A 229     -14.960  13.509 -51.647  1.00177.98           O
ATOM   1821  OE2 GLU A 229     -13.651  14.278 -50.021  1.00177.98           O
ATOM   1822  C   GLU A 229     -17.295   9.344 -50.110  1.00177.98           C
ATOM   1823  O   GLU A 229     -18.440   9.720 -49.860  1.00177.98           O
ATOM   1824  N   TYR A 230     -17.031   8.287 -50.896  1.00247.51           N
ATOM   1825  CA  TYR A 230     -18.032   7.495 -51.554  1.00247.51           C
ATOM   1826  CB  TYR A 230     -19.327   7.285 -50.742  1.00247.51           C
ATOM   1827  CG  TYR A 230     -19.042   6.579 -49.464  1.00247.51           C
ATOM   1828  CD1 TYR A 230     -18.862   5.218 -49.434  1.00247.51           C
ATOM   1829  CD2 TYR A 230     -18.978   7.284 -48.286  1.00247.51           C
ATOM   1830  CE1 TYR A 230     -18.610   4.568 -48.251  1.00247.51           C
ATOM   1831  CE2 TYR A 230     -18.725   6.642 -47.097  1.00247.51           C
ATOM   1832  CZ  TYR A 230     -18.539   5.282 -47.081  1.00247.51           C
ATOM   1833  OH  TYR A 230     -18.280   4.620 -45.863  1.00247.51           O
ATOM   1834  C   TYR A 230     -18.467   8.230 -52.781  1.00247.51           C
ATOM   1835  O   TYR A 230     -19.272   7.727 -53.562  1.00247.51           O
ATOM   1836  N   GLU A 231     -17.963   9.458 -52.975  1.00102.73           N
ATOM   1837  CA  GLU A 231     -18.253  10.193 -54.171  1.00102.73           C
ATOM   1838  CB  GLU A 231     -17.905  11.683 -54.045  1.00102.73           C
ATOM   1839  CG  GLU A 231     -18.781  12.413 -53.029  1.00102.73           C
ATOM   1840  CD  GLU A 231     -18.225  13.814 -52.838  1.00102.73           C
ATOM   1841  OE1 GLU A 231     -17.106  14.088 -53.348  1.00102.73           O
ATOM   1842  OE2 GLU A 231     -18.916  14.629 -52.170  1.00102.73           O
ATOM   1843  C   GLU A 231     -17.427   9.642 -55.275  1.00102.73           C
ATOM   1844  O   GLU A 231     -17.879   9.532 -56.416  1.00102.73           O
ATOM   1845  N   VAL A 232     -16.178   9.270 -54.937  1.00147.38           N
ATOM   1846  CA  VAL A 232     -15.279   8.839 -55.955  1.00147.38           C
ATOM   1847  CB  VAL A 232     -13.914   8.452 -55.432  1.00147.38           C
ATOM   1848  CG1 VAL A 232     -13.223   9.718 -54.890  1.00147.38           C
ATOM   1849  CG2 VAL A 232     -14.053   7.338 -54.379  1.00147.38           C
ATOM   1850  C   VAL A 232     -15.885   7.685 -56.665  1.00147.38           C
ATOM   1851  O   VAL A 232     -16.094   7.773 -57.874  1.00147.38           O
ATOM   1852  N   SER A 233     -16.286   6.620 -55.941  1.00136.21           N
ATOM   1853  CA  SER A 233     -16.750   5.510 -56.714  1.00136.21           C
ATOM   1854  CB  SER A 233     -15.623   4.740 -57.427  1.00136.21           C
ATOM   1855  OG  SER A 233     -14.942   5.542 -58.374  1.00136.21           O
ATOM   1856  C   SER A 233     -17.320   4.445 -55.852  1.00136.21           C
ATOM   1857  O   SER A 233     -17.485   4.581 -54.641  1.00136.21           O
ATOM   1858  N   LEU A 234     -17.646   3.338 -56.550  1.00117.20           N
ATOM   1859  CA  LEU A 234     -18.101   2.091 -56.013  1.00117.20           C
ATOM   1860  CB  LEU A 234     -19.507   1.680 -56.469  1.00117.20           C
ATOM   1861  CG  LEU A 234     -20.632   2.696 -56.226  1.00117.20           C
ATOM   1862  CD1 LEU A 234     -20.443   3.960 -57.078  1.00117.20           C
ATOM   1863  CD2 LEU A 234     -22.006   2.044 -56.447  1.00117.20           C
ATOM   1864  C   LEU A 234     -17.246   1.077 -56.704  1.00117.20           C
ATOM   1865  O   LEU A 234     -16.666   1.373 -57.748  1.00117.20           O
ATOM   1866  N   TYR A 235     -17.125  -0.147 -56.156  1.00185.06           N
ATOM   1867  CA  TYR A 235     -16.361  -1.121 -56.884  1.00185.06           C
ATOM   1868  CB  TYR A 235     -15.018  -1.484 -56.231  1.00185.06           C
ATOM   1869  CG  TYR A 235     -15.273  -2.639 -55.330  1.00185.06           C
ATOM   1870  CD1 TYR A 235     -15.895  -2.509 -54.111  1.00185.06           C
ATOM   1871  CD2 TYR A 235     -14.896  -3.890 -55.752  1.00185.06           C
ATOM   1872  CE1 TYR A 235     -16.115  -3.623 -53.334  1.00185.06           C
ATOM   1873  CE2 TYR A 235     -15.113  -5.003 -54.979  1.00185.06           C
ATOM   1874  CZ  TYR A 235     -15.726  -4.869 -53.760  1.00185.06           C
ATOM   1875  OH  TYR A 235     -15.958  -6.003 -52.954  1.00185.06           O
ATOM   1876  C   TYR A 235     -17.189  -2.371 -56.843  1.00185.06           C
ATOM   1877  O   TYR A 235     -17.988  -2.545 -55.927  1.00185.06           O
ATOM   1878  N   ASN A 236     -17.035  -3.275 -57.834  1.00 56.80           N
ATOM   1879  CA  ASN A 236     -17.808  -4.490 -57.816  1.00 56.80           C
ATOM   1880  CB  ASN A 236     -18.678  -4.721 -59.064  1.00 56.80           C
ATOM   1881  CG  ASN A 236     -19.922  -3.852 -58.954  1.00 56.80           C
ATOM   1882  OD1 ASN A 236     -20.547  -3.771 -57.898  1.00 56.80           O
ATOM   1883  ND2 ASN A 236     -20.300  -3.194 -60.083  1.00 56.80           N
ATOM   1884  C   ASN A 236     -16.873  -5.662 -57.706  1.00 56.80           C
ATOM   1885  O   ASN A 236     -15.658  -5.519 -57.816  1.00 56.80           O
ATOM   1886  N   TYR A 237     -17.444  -6.870 -57.499  1.00 90.27           N
ATOM   1887  CA  TYR A 237     -16.704  -8.100 -57.347  1.00 90.27           C
ATOM   1888  CB  TYR A 237     -17.572  -9.371 -57.248  1.00 90.27           C
ATOM   1889  CG  TYR A 237     -18.033  -9.591 -55.853  1.00 90.27           C
ATOM   1890  CD1 TYR A 237     -17.182 -10.195 -54.957  1.00 90.27           C
ATOM   1891  CD2 TYR A 237     -19.295  -9.231 -55.444  1.00 90.27           C
ATOM   1892  CE1 TYR A 237     -17.574 -10.423 -53.662  1.00 90.27           C
ATOM   1893  CE2 TYR A 237     -19.689  -9.462 -54.148  1.00 90.27           C
ATOM   1894  CZ  TYR A 237     -18.831 -10.055 -53.254  1.00 90.27           C
ATOM   1895  OH  TYR A 237     -19.236 -10.290 -51.923  1.00 90.27           O
ATOM   1896  C   TYR A 237     -15.891  -8.331 -58.576  1.00 90.27           C
ATOM   1897  O   TYR A 237     -14.800  -8.896 -58.516  1.00 90.27           O
ATOM   1898  N   ILE A 238     -16.438  -7.925 -59.729  1.00178.54           N
ATOM   1899  CA  ILE A 238     -15.810  -8.097 -61.003  1.00178.54           C
ATOM   1900  CB  ILE A 238     -16.637  -7.688 -62.193  1.00178.54           C
ATOM   1901  CG1 ILE A 238     -16.973  -6.194 -62.195  1.00178.54           C
ATOM   1902  CG2 ILE A 238     -17.874  -8.599 -62.244  1.00178.54           C
ATOM   1903  CD1 ILE A 238     -17.603  -5.770 -63.523  1.00178.54           C
ATOM   1904  C   ILE A 238     -14.494  -7.385 -60.993  1.00178.54           C
ATOM   1905  O   ILE A 238     -13.628  -7.684 -61.814  1.00178.54           O
ATOM   1906  N   ALA A 239     -14.318  -6.435 -60.046  1.00265.72           N
ATOM   1907  CA  ALA A 239     -13.138  -5.620 -59.918  1.00265.72           C
ATOM   1908  CB  ALA A 239     -11.833  -6.379 -60.215  1.00265.72           C
ATOM   1909  C   ALA A 239     -13.217  -4.458 -60.853  1.00265.72           C
ATOM   1910  O   ALA A 239     -12.202  -3.857 -61.205  1.00265.72           O
ATOM   1911  N   THR A 240     -14.448  -4.092 -61.257  1.00 85.86           N
ATOM   1912  CA  THR A 240     -14.608  -2.905 -62.042  1.00 85.86           C
ATOM   1913  CB  THR A 240     -15.665  -2.997 -63.099  1.00 85.86           C
ATOM   1914  OG1 THR A 240     -16.923  -3.287 -62.507  1.00 85.86           O
ATOM   1915  CG2 THR A 240     -15.255  -4.075 -64.116  1.00 85.86           C
ATOM   1916  C   THR A 240     -15.004  -1.816 -61.096  1.00 85.86           C
ATOM   1917  O   THR A 240     -15.758  -2.047 -60.151  1.00 85.86           O
ATOM   1918  N   VAL A 241     -14.465  -0.599 -61.314  1.00107.23           N
ATOM   1919  CA  VAL A 241     -14.778   0.513 -60.466  1.00107.23           C
ATOM   1920  CB  VAL A 241     -13.571   1.283 -60.012  1.00107.23           C
ATOM   1921  CG1 VAL A 241     -12.849   1.825 -61.257  1.00107.23           C
ATOM   1922  CG2 VAL A 241     -14.031   2.388 -59.044  1.00107.23           C
ATOM   1923  C   VAL A 241     -15.634   1.452 -61.253  1.00107.23           C
ATOM   1924  O   VAL A 241     -15.371   1.712 -62.425  1.00107.23           O
ATOM   1925  N   ASP A 242     -16.714   1.957 -60.621  1.00 76.54           N
ATOM   1926  CA  ASP A 242     -17.591   2.906 -61.248  1.00 76.54           C
ATOM   1927  CB  ASP A 242     -19.087   2.595 -61.037  1.00 76.54           C
ATOM   1928  CG  ASP A 242     -19.422   1.305 -61.776  1.00 76.54           C
ATOM   1929  OD1 ASP A 242     -19.087   0.220 -61.232  1.00 76.54           O
ATOM   1930  OD2 ASP A 242     -20.008   1.383 -62.890  1.00 76.54           O
ATOM   1931  C   ASP A 242     -17.305   4.207 -60.572  1.00 76.54           C
ATOM   1932  O   ASP A 242     -17.522   4.334 -59.367  1.00 76.54           O
ATOM   1933  N   HIS A 243     -16.806   5.223 -61.306  1.00151.61           N
ATOM   1934  CA  HIS A 243     -16.466   6.390 -60.550  1.00151.61           C
ATOM   1935  ND1 HIS A 243     -13.442   5.458 -61.542  1.00151.61           N
ATOM   1936  CG  HIS A 243     -13.924   6.533 -60.827  1.00151.61           C
ATOM   1937  CB  HIS A 243     -15.251   7.192 -61.060  1.00151.61           C
ATOM   1938  NE2 HIS A 243     -11.890   5.967 -60.032  1.00151.61           N
ATOM   1939  CD2 HIS A 243     -12.963   6.832 -59.913  1.00151.61           C
ATOM   1940  CE1 HIS A 243     -12.223   5.161 -61.024  1.00151.61           C
ATOM   1941  C   HIS A 243     -17.616   7.309 -60.446  1.00151.61           C
ATOM   1942  O   HIS A 243     -17.519   8.450 -60.871  1.00151.61           O
ATOM   1943  N   GLU A 244     -18.719   6.853 -59.831  1.00113.28           N
ATOM   1944  CA  GLU A 244     -19.868   7.674 -59.595  1.00113.28           C
ATOM   1945  CB  GLU A 244     -21.114   7.274 -60.397  1.00113.28           C
ATOM   1946  CG  GLU A 244     -22.281   8.244 -60.196  1.00113.28           C
ATOM   1947  CD  GLU A 244     -23.484   7.663 -60.917  1.00113.28           C
ATOM   1948  OE1 GLU A 244     -23.287   6.646 -61.631  1.00113.28           O
ATOM   1949  OE2 GLU A 244     -24.607   8.216 -60.763  1.00113.28           O
ATOM   1950  C   GLU A 244     -20.224   7.433 -58.165  1.00113.28           C
ATOM   1951  O   GLU A 244     -19.657   6.551 -57.524  1.00113.28           O
ATOM   1952  N   ASN A 245     -21.143   8.243 -57.609  1.00 81.38           N
ATOM   1953  CA  ASN A 245     -21.558   8.009 -56.257  1.00 81.38           C
ATOM   1954  CB  ASN A 245     -22.036   9.277 -55.522  1.00 81.38           C
ATOM   1955  CG  ASN A 245     -21.930   9.051 -54.015  1.00 81.38           C
ATOM   1956  OD1 ASN A 245     -21.133   9.697 -53.337  1.00 81.38           O
ATOM   1957  ND2 ASN A 245     -22.752   8.117 -53.467  1.00 81.38           N
ATOM   1958  C   ASN A 245     -22.699   7.041 -56.333  1.00 81.38           C
ATOM   1959  O   ASN A 245     -23.504   7.086 -57.260  1.00 81.38           O
ATOM   1960  N   ASP A 246     -22.787   6.125 -55.353  1.00 84.25           N
ATOM   1961  CA  ASP A 246     -23.819   5.122 -55.313  1.00 84.25           C
ATOM   1962  CB  ASP A 246     -23.727   4.228 -54.062  1.00 84.25           C
ATOM   1963  CG  ASP A 246     -22.355   3.581 -53.955  1.00 84.25           C
ATOM   1964  OD1 ASP A 246     -21.347   4.315 -54.132  1.00 84.25           O
ATOM   1965  OD2 ASP A 246     -22.292   2.358 -53.656  1.00 84.25           O
ATOM   1966  C   ASP A 246     -25.124   5.835 -55.118  1.00 84.25           C
ATOM   1967  O   ASP A 246     -26.173   5.394 -55.585  1.00 84.25           O
ATOM   1968  N   GLN A 247     -25.065   6.936 -54.345  1.00136.75           N
ATOM   1969  CA  GLN A 247     -26.157   7.769 -53.917  1.00136.75           C
ATOM   1970  CB  GLN A 247     -25.751   8.768 -52.817  1.00136.75           C
ATOM   1971  CG  GLN A 247     -26.936   9.557 -52.251  1.00136.75           C
ATOM   1972  CD  GLN A 247     -26.429  10.525 -51.188  1.00136.75           C
ATOM   1973  OE1 GLN A 247     -27.214  11.199 -50.522  1.00136.75           O
ATOM   1974  NE2 GLN A 247     -25.081  10.603 -51.023  1.00136.75           N
ATOM   1975  C   GLN A 247     -26.759   8.564 -55.037  1.00136.75           C
ATOM   1976  O   GLN A 247     -27.924   8.948 -54.958  1.00136.75           O
ATOM   1977  N   ILE A 248     -25.971   8.881 -56.080  1.00148.58           N
ATOM   1978  CA  ILE A 248     -26.384   9.733 -57.166  1.00148.58           C
ATOM   1979  CB  ILE A 248     -25.495   9.611 -58.366  1.00148.58           C
ATOM   1980  CG1 ILE A 248     -24.072  10.018 -57.986  1.00148.58           C
ATOM   1981  CG2 ILE A 248     -26.097  10.458 -59.500  1.00148.58           C
ATOM   1982  CD1 ILE A 248     -24.040  11.433 -57.433  1.00148.58           C
ATOM   1983  C   ILE A 248     -27.763   9.411 -57.659  1.00148.58           C
ATOM   1984  O   ILE A 248     -28.092   8.256 -57.923  1.00148.58           O
ATOM   1985  N   LEU A 249     -28.605  10.463 -57.782  1.00166.22           N
ATOM   1986  CA  LEU A 249     -29.931  10.358 -58.327  1.00166.22           C
ATOM   1987  CB  LEU A 249     -30.992   9.887 -57.320  1.00166.22           C
ATOM   1988  CG  LEU A 249     -32.407   9.797 -57.924  1.00166.22           C
ATOM   1989  CD1 LEU A 249     -32.480   8.758 -59.055  1.00166.22           C
ATOM   1990  CD2 LEU A 249     -33.463   9.565 -56.833  1.00166.22           C
ATOM   1991  C   LEU A 249     -30.331  11.726 -58.782  1.00166.22           C
ATOM   1992  O   LEU A 249     -29.805  12.725 -58.296  1.00166.22           O
ATOM   1993  N   LEU A 250     -31.243  11.809 -59.770  1.00137.55           N
ATOM   1994  CA  LEU A 250     -31.713  13.090 -60.213  1.00137.55           C
ATOM   1995  CB  LEU A 250     -32.698  13.021 -61.388  1.00137.55           C
ATOM   1996  CG  LEU A 250     -33.230  14.415 -61.771  1.00137.55           C
ATOM   1997  CD1 LEU A 250     -32.141  15.267 -62.441  1.00137.55           C
ATOM   1998  CD2 LEU A 250     -34.536  14.328 -62.575  1.00137.55           C
ATOM   1999  C   LEU A 250     -32.493  13.717 -59.103  1.00137.55           C
ATOM   2000  O   LEU A 250     -32.339  14.899 -58.802  1.00137.55           O
ATOM   2001  N   ARG A 251     -33.344  12.907 -58.450  1.00108.54           N
ATOM   2002  CA  ARG A 251     -34.247  13.378 -57.442  1.00108.54           C
ATOM   2003  CB  ARG A 251     -35.213  12.290 -56.953  1.00108.54           C
ATOM   2004  CG  ARG A 251     -36.279  11.923 -57.985  1.00108.54           C
ATOM   2005  CD  ARG A 251     -37.028  10.629 -57.665  1.00108.54           C
ATOM   2006  NE  ARG A 251     -37.086  10.485 -56.183  1.00108.54           N
ATOM   2007  CZ  ARG A 251     -36.580   9.364 -55.589  1.00108.54           C
ATOM   2008  NH1 ARG A 251     -36.042   8.366 -56.350  1.00108.54           N
ATOM   2009  NH2 ARG A 251     -36.622   9.233 -54.231  1.00108.54           N
ATOM   2010  C   ARG A 251     -33.484  13.858 -56.255  1.00108.54           C
ATOM   2011  O   ARG A 251     -32.320  13.521 -56.051  1.00108.54           O
ATOM   2012  N   HIS A 252     -34.157  14.690 -55.442  1.00106.36           N
ATOM   2013  CA  HIS A 252     -33.585  15.234 -54.249  1.00106.36           C
ATOM   2014  ND1 HIS A 252     -35.864  17.276 -55.584  1.00106.36           N
ATOM   2015  CG  HIS A 252     -34.758  17.382 -54.767  1.00106.36           C
ATOM   2016  CB  HIS A 252     -34.427  16.388 -53.693  1.00106.36           C
ATOM   2017  NE2 HIS A 252     -34.779  19.109 -56.220  1.00106.36           N
ATOM   2018  CD2 HIS A 252     -34.106  18.506 -55.171  1.00106.36           C
ATOM   2019  CE1 HIS A 252     -35.827  18.334 -56.432  1.00106.36           C
ATOM   2020  C   HIS A 252     -33.629  14.108 -53.274  1.00106.36           C
ATOM   2021  O   HIS A 252     -33.458  12.950 -53.653  1.00106.36           O
ATOM   2022  N   GLY A 253     -33.852  14.398 -51.983  1.00 60.63           N
ATOM   2023  CA  GLY A 253     -33.926  13.294 -51.075  1.00 60.63           C
ATOM   2024  C   GLY A 253     -32.602  13.114 -50.416  1.00 60.63           C
ATOM   2025  O   GLY A 253     -32.361  12.106 -49.756  1.00 60.63           O
ATOM   2026  N   ILE A 254     -31.684  14.079 -50.571  1.00101.22           N
ATOM   2027  CA  ILE A 254     -30.442  13.896 -49.884  1.00101.22           C
ATOM   2028  CB  ILE A 254     -29.230  13.752 -50.756  1.00101.22           C
ATOM   2029  CG1 ILE A 254     -28.945  15.030 -51.554  1.00101.22           C
ATOM   2030  CG2 ILE A 254     -29.435  12.502 -51.626  1.00101.22           C
ATOM   2031  CD1 ILE A 254     -27.513  15.073 -52.084  1.00101.22           C
ATOM   2032  C   ILE A 254     -30.238  15.090 -49.016  1.00101.22           C
ATOM   2033  O   ILE A 254     -30.998  16.052 -49.097  1.00101.22           O
ATOM   2034  N   ILE A 255     -29.227  15.047 -48.123  1.00119.20           N
ATOM   2035  CA  ILE A 255     -29.046  16.169 -47.250  1.00119.20           C
ATOM   2036  CB  ILE A 255     -27.936  16.025 -46.241  1.00119.20           C
ATOM   2037  CG1 ILE A 255     -28.078  17.117 -45.161  1.00119.20           C
ATOM   2038  CG2 ILE A 255     -26.587  16.044 -46.975  1.00119.20           C
ATOM   2039  CD1 ILE A 255     -27.228  16.887 -43.910  1.00119.20           C
ATOM   2040  C   ILE A 255     -28.784  17.349 -48.121  1.00119.20           C
ATOM   2041  O   ILE A 255     -29.317  18.431 -47.882  1.00119.20           O
ATOM   2042  N   CYS A 256     -27.962  17.166 -49.172  1.00 54.82           N
ATOM   2043  CA  CYS A 256     -27.736  18.232 -50.100  1.00 54.82           C
ATOM   2044  CB  CYS A 256     -26.640  17.908 -51.139  1.00 54.82           C
ATOM   2045  SG  CYS A 256     -24.986  17.768 -50.391  1.00 54.82           S
ATOM   2046  C   CYS A 256     -29.042  18.422 -50.799  1.00 54.82           C
ATOM   2047  O   CYS A 256     -29.866  17.512 -50.835  1.00 54.82           O
ATOM   2048  N   PRO A 257     -29.262  19.593 -51.325  1.00166.86           N
ATOM   2049  CA  PRO A 257     -30.519  19.922 -51.942  1.00166.86           C
ATOM   2050  CD  PRO A 257     -28.175  20.423 -51.820  1.00166.86           C
ATOM   2051  CB  PRO A 257     -30.301  21.291 -52.583  1.00166.86           C
ATOM   2052  CG  PRO A 257     -28.800  21.285 -52.926  1.00166.86           C
ATOM   2053  C   PRO A 257     -30.910  18.894 -52.950  1.00166.86           C
ATOM   2054  O   PRO A 257     -32.099  18.594 -53.059  1.00166.86           O
ATOM   2055  N   TYR A 258     -29.942  18.357 -53.712  1.00290.59           N
ATOM   2056  CA  TYR A 258     -30.262  17.345 -54.671  1.00290.59           C
ATOM   2057  CB  TYR A 258     -30.372  17.875 -56.112  1.00290.59           C
ATOM   2058  CG  TYR A 258     -29.354  18.949 -56.290  1.00290.59           C
ATOM   2059  CD1 TYR A 258     -28.006  18.688 -56.391  1.00290.59           C
ATOM   2060  CD2 TYR A 258     -29.785  20.255 -56.367  1.00290.59           C
ATOM   2061  CE1 TYR A 258     -27.113  19.724 -56.556  1.00290.59           C
ATOM   2062  CE2 TYR A 258     -28.901  21.293 -56.532  1.00290.59           C
ATOM   2063  CZ  TYR A 258     -27.559  21.025 -56.625  1.00290.59           C
ATOM   2064  OH  TYR A 258     -26.644  22.086 -56.795  1.00290.59           O
ATOM   2065  C   TYR A 258     -29.260  16.244 -54.609  1.00290.59           C
ATOM   2066  O   TYR A 258     -28.077  16.477 -54.367  1.00290.59           O
ATOM   2067  N   SER A 259     -29.737  15.002 -54.847  1.00118.15           N
ATOM   2068  CA  SER A 259     -28.919  13.826 -54.823  1.00118.15           C
ATOM   2069  CB  SER A 259     -29.701  12.525 -55.069  1.00118.15           C
ATOM   2070  OG  SER A 259     -28.812  11.417 -55.026  1.00118.15           O
ATOM   2071  C   SER A 259     -27.946  13.978 -55.935  1.00118.15           C
ATOM   2072  O   SER A 259     -26.890  13.348 -55.967  1.00118.15           O
ATOM   2073  N   HIS A 260     -28.299  14.863 -56.875  1.00 92.25           N
ATOM   2074  CA  HIS A 260     -27.538  15.133 -58.050  1.00 92.25           C
ATOM   2075  ND1 HIS A 260     -26.866  17.633 -60.463  1.00 92.25           N
ATOM   2076  CG  HIS A 260     -27.528  16.444 -60.245  1.00 92.25           C
ATOM   2077  CB  HIS A 260     -28.269  16.115 -58.985  1.00 92.25           C
ATOM   2078  NE2 HIS A 260     -26.629  16.425 -62.315  1.00 92.25           N
ATOM   2079  CD2 HIS A 260     -27.370  15.717 -61.385  1.00 92.25           C
ATOM   2080  CE1 HIS A 260     -26.349  17.569 -61.715  1.00 92.25           C
ATOM   2081  C   HIS A 260     -26.219  15.728 -57.695  1.00 92.25           C
ATOM   2082  O   HIS A 260     -25.224  15.508 -58.384  1.00 92.25           O
ATOM   2083  N   GLY A 261     -26.171  16.494 -56.595  1.00 36.87           N
ATOM   2084  CA  GLY A 261     -24.967  17.188 -56.258  1.00 36.87           C
ATOM   2085  C   GLY A 261     -23.853  16.205 -56.111  1.00 36.87           C
ATOM   2086  O   GLY A 261     -22.719  16.502 -56.483  1.00 36.87           O
ATOM   2087  N   LYS A 262     -24.142  15.009 -55.564  1.00152.45           N
ATOM   2088  CA  LYS A 262     -23.106  14.033 -55.382  1.00152.45           C
ATOM   2089  CB  LYS A 262     -23.595  12.695 -54.809  1.00152.45           C
ATOM   2090  CG  LYS A 262     -23.781  12.701 -53.292  1.00152.45           C
ATOM   2091  CD  LYS A 262     -24.854  13.659 -52.781  1.00152.45           C
ATOM   2092  CE  LYS A 262     -25.109  13.496 -51.282  1.00152.45           C
ATOM   2093  NZ  LYS A 262     -23.820  13.422 -50.556  1.00152.45           N
ATOM   2094  C   LYS A 262     -22.443  13.784 -56.693  1.00152.45           C
ATOM   2095  O   LYS A 262     -23.018  14.014 -57.756  1.00152.45           O
ATOM   2096  N   CYS A 263     -21.186  13.308 -56.638  1.00 96.24           N
ATOM   2097  CA  CYS A 263     -20.416  13.114 -57.828  1.00 96.24           C
ATOM   2098  CB  CYS A 263     -19.010  12.555 -57.563  1.00 96.24           C
ATOM   2099  SG  CYS A 263     -17.966  13.713 -56.634  1.00 96.24           S
ATOM   2100  C   CYS A 263     -21.110  12.130 -58.709  1.00 96.24           C
ATOM   2101  O   CYS A 263     -21.456  11.028 -58.289  1.00 96.24           O
ATOM   2102  N   LEU A 264     -21.337  12.529 -59.973  1.00159.44           N
ATOM   2103  CA  LEU A 264     -21.951  11.651 -60.920  1.00159.44           C
ATOM   2104  CB  LEU A 264     -23.203  12.287 -61.566  1.00159.44           C
ATOM   2105  CG  LEU A 264     -24.015  11.407 -62.544  1.00159.44           C
ATOM   2106  CD1 LEU A 264     -25.241  12.178 -63.056  1.00159.44           C
ATOM   2107  CD2 LEU A 264     -23.174  10.853 -63.707  1.00159.44           C
ATOM   2108  C   LEU A 264     -20.906  11.475 -61.947  1.00159.44           C
ATOM   2109  O   LEU A 264     -20.795  12.270 -62.878  1.00159.44           O
ATOM   2110  N   ASP A 265     -20.098  10.418 -61.790  1.00213.01           N
ATOM   2111  CA  ASP A 265     -19.037  10.273 -62.724  1.00213.01           C
ATOM   2112  CB  ASP A 265     -17.696  10.796 -62.147  1.00213.01           C
ATOM   2113  CG  ASP A 265     -17.775  12.304 -61.965  1.00213.01           C
ATOM   2114  OD1 ASP A 265     -18.361  12.986 -62.847  1.00213.01           O
ATOM   2115  OD2 ASP A 265     -17.249  12.792 -60.930  1.00213.01           O
ATOM   2116  C   ASP A 265     -18.971   8.826 -63.146  1.00213.01           C
ATOM   2117  O   ASP A 265     -19.430   7.931 -62.443  1.00213.01           O
ATOM   2118  N   SER A 266     -18.438   8.578 -64.352  1.00150.10           N
ATOM   2119  CA  SER A 266     -18.252   7.308 -64.990  1.00150.10           C
ATOM   2120  CB  SER A 266     -18.250   7.398 -66.529  1.00150.10           C
ATOM   2121  OG  SER A 266     -18.137   6.113 -67.128  1.00150.10           O
ATOM   2122  C   SER A 266     -16.892   6.943 -64.579  1.00150.10           C
ATOM   2123  O   SER A 266     -16.553   7.157 -63.424  1.00150.10           O
ATOM   2124  N   GLU A 267     -16.081   6.365 -65.480  1.00 68.61           N
ATOM   2125  CA  GLU A 267     -14.742   6.093 -65.083  1.00 68.61           C
ATOM   2126  CB  GLU A 267     -13.888   5.450 -66.194  1.00 68.61           C
ATOM   2127  CG  GLU A 267     -14.309   4.011 -66.516  1.00 68.61           C
ATOM   2128  CD  GLU A 267     -13.392   3.464 -67.604  1.00 68.61           C
ATOM   2129  OE1 GLU A 267     -12.877   4.278 -68.418  1.00 68.61           O
ATOM   2130  OE2 GLU A 267     -13.189   2.221 -67.631  1.00 68.61           O
ATOM   2131  C   GLU A 267     -14.173   7.435 -64.735  1.00 68.61           C
ATOM   2132  O   GLU A 267     -13.471   7.571 -63.735  1.00 68.61           O
ATOM   2133  N   ASP A 268     -14.482   8.478 -65.538  1.00202.20           N
ATOM   2134  CA  ASP A 268     -14.026   9.776 -65.136  1.00202.20           C
ATOM   2135  CB  ASP A 268     -12.920  10.386 -66.030  1.00202.20           C
ATOM   2136  CG  ASP A 268     -13.481  10.734 -67.406  1.00202.20           C
ATOM   2137  OD1 ASP A 268     -14.525  10.142 -67.789  1.00202.20           O
ATOM   2138  OD2 ASP A 268     -12.865  11.591 -68.096  1.00202.20           O
ATOM   2139  C   ASP A 268     -15.178  10.736 -65.190  1.00202.20           C
ATOM   2140  O   ASP A 268     -14.998  11.918 -65.483  1.00202.20           O
ATOM   2141  N   GLY A 269     -16.399  10.294 -64.839  1.00347.83           N
ATOM   2142  CA  GLY A 269     -17.471  11.230 -65.010  1.00347.83           C
ATOM   2143  C   GLY A 269     -18.328  10.728 -66.111  1.00347.83           C
ATOM   2144  O   GLY A 269     -17.858  10.506 -67.223  1.00347.83           O
ATOM   2145  N   TYR A 270     -19.621  10.513 -65.789  1.00140.91           N
ATOM   2146  CA  TYR A 270     -20.536  10.029 -66.772  1.00140.91           C
ATOM   2147  CB  TYR A 270     -21.718   9.148 -66.275  1.00140.91           C
ATOM   2148  CG  TYR A 270     -21.325   7.771 -65.851  1.00140.91           C
ATOM   2149  CD1 TYR A 270     -21.121   6.790 -66.794  1.00140.91           C
ATOM   2150  CD2 TYR A 270     -21.178   7.444 -64.523  1.00140.91           C
ATOM   2151  CE1 TYR A 270     -20.759   5.517 -66.424  1.00140.91           C
ATOM   2152  CE2 TYR A 270     -20.818   6.170 -64.142  1.00140.91           C
ATOM   2153  CZ  TYR A 270     -20.604   5.206 -65.098  1.00140.91           C
ATOM   2154  OH  TYR A 270     -20.230   3.899 -64.723  1.00140.91           O
ATOM   2155  C   TYR A 270     -21.257  11.234 -67.239  1.00140.91           C
ATOM   2156  O   TYR A 270     -21.880  11.935 -66.443  1.00140.91           O
ATOM   2157  N   SER A 271     -21.175  11.530 -68.542  1.00101.99           N
ATOM   2158  CA  SER A 271     -21.968  12.634 -68.963  1.00101.99           C
ATOM   2159  CB  SER A 271     -21.595  13.173 -70.353  1.00101.99           C
ATOM   2160  OG  SER A 271     -22.436  14.265 -70.689  1.00101.99           O
ATOM   2161  C   SER A 271     -23.356  12.103 -69.025  1.00101.99           C
ATOM   2162  O   SER A 271     -23.658  11.239 -69.845  1.00101.99           O
ATOM   2163  N   THR A 272     -24.219  12.542 -68.090  1.00 51.40           N
ATOM   2164  CA  THR A 272     -25.587  12.125 -68.124  1.00 51.40           C
ATOM   2165  CB  THR A 272     -26.314  12.412 -66.846  1.00 51.40           C
ATOM   2166  OG1 THR A 272     -25.681  11.736 -65.768  1.00 51.40           O
ATOM   2167  CG2 THR A 272     -27.774  11.947 -66.985  1.00 51.40           C
ATOM   2168  C   THR A 272     -26.287  12.863 -69.217  1.00 51.40           C
ATOM   2169  O   THR A 272     -27.059  12.290 -69.984  1.00 51.40           O
ATOM   2170  N   TRP A 273     -26.006  14.181 -69.281  1.00140.17           N
ATOM   2171  CA  TRP A 273     -26.628  15.142 -70.148  1.00140.17           C
ATOM   2172  CB  TRP A 273     -26.150  16.567 -69.805  1.00140.17           C
ATOM   2173  CG  TRP A 273     -26.767  17.699 -70.595  1.00140.17           C
ATOM   2174  CD2 TRP A 273     -27.993  18.342 -70.222  1.00140.17           C
ATOM   2175  CD1 TRP A 273     -26.329  18.331 -71.723  1.00140.17           C
ATOM   2176  NE1 TRP A 273     -27.205  19.332 -72.071  1.00140.17           N
ATOM   2177  CE2 TRP A 273     -28.235  19.350 -71.153  1.00140.17           C
ATOM   2178  CE3 TRP A 273     -28.847  18.115 -69.181  1.00140.17           C
ATOM   2179  CZ2 TRP A 273     -29.339  20.146 -71.058  1.00140.17           C
ATOM   2180  CZ3 TRP A 273     -29.961  18.918 -69.090  1.00140.17           C
ATOM   2181  CH2 TRP A 273     -30.204  19.916 -70.010  1.00140.17           C
ATOM   2182  C   TRP A 273     -26.314  14.898 -71.588  1.00140.17           C
ATOM   2183  O   TRP A 273     -27.216  14.808 -72.420  1.00140.17           O
ATOM   2184  N   GLU A 274     -25.017  14.750 -71.917  1.00 88.70           N
ATOM   2185  CA  GLU A 274     -24.609  14.674 -73.290  1.00 88.70           C
ATOM   2186  CB  GLU A 274     -23.091  14.462 -73.390  1.00 88.70           C
ATOM   2187  CG  GLU A 274     -22.510  14.479 -74.800  1.00 88.70           C
ATOM   2188  CD  GLU A 274     -21.000  14.512 -74.626  1.00 88.70           C
ATOM   2189  OE1 GLU A 274     -20.465  15.594 -74.265  1.00 88.70           O
ATOM   2190  OE2 GLU A 274     -20.359  13.452 -74.846  1.00 88.70           O
ATOM   2191  C   GLU A 274     -25.300  13.517 -73.928  1.00 88.70           C
ATOM   2192  O   GLU A 274     -25.954  13.652 -74.961  1.00 88.70           O
ATOM   2193  N   VAL A 275     -25.181  12.345 -73.293  1.00 41.78           N
ATOM   2194  CA  VAL A 275     -25.851  11.160 -73.725  1.00 41.78           C
ATOM   2195  CB  VAL A 275     -24.960  10.191 -74.442  1.00 41.78           C
ATOM   2196  CG1 VAL A 275     -25.752   8.909 -74.747  1.00 41.78           C
ATOM   2197  CG2 VAL A 275     -24.423  10.888 -75.701  1.00 41.78           C
ATOM   2198  C   VAL A 275     -26.239  10.551 -72.432  1.00 41.78           C
ATOM   2199  O   VAL A 275     -25.590  10.806 -71.422  1.00 41.78           O
ATOM   2200  N   SER A 276     -27.301   9.738 -72.386  1.00132.41           N
ATOM   2201  CA  SER A 276     -27.609   9.298 -71.065  1.00132.41           C
ATOM   2202  CB  SER A 276     -29.100   8.977 -70.861  1.00132.41           C
ATOM   2203  OG  SER A 276     -29.876  10.161 -70.975  1.00132.41           O
ATOM   2204  C   SER A 276     -26.837   8.056 -70.787  1.00132.41           C
ATOM   2205  O   SER A 276     -27.305   6.950 -71.050  1.00132.41           O
ATOM   2206  N   LEU A 277     -25.611   8.225 -70.256  1.00 58.89           N
ATOM   2207  CA  LEU A 277     -24.847   7.099 -69.815  1.00 58.89           C
ATOM   2208  CB  LEU A 277     -23.420   7.446 -69.347  1.00 58.89           C
ATOM   2209  CG  LEU A 277     -22.459   7.919 -70.454  1.00 58.89           C
ATOM   2210  CD1 LEU A 277     -21.040   8.142 -69.898  1.00 58.89           C
ATOM   2211  CD2 LEU A 277     -22.479   6.965 -71.658  1.00 58.89           C
ATOM   2212  C   LEU A 277     -25.580   6.595 -68.621  1.00 58.89           C
ATOM   2213  O   LEU A 277     -25.687   5.390 -68.398  1.00 58.89           O
ATOM   2214  N   SER A 278     -26.111   7.545 -67.822  1.00 82.65           N
ATOM   2215  CA  SER A 278     -26.818   7.201 -66.626  1.00 82.65           C
ATOM   2216  CB  SER A 278     -26.378   8.008 -65.393  1.00 82.65           C
ATOM   2217  OG  SER A 278     -25.029   7.704 -65.064  1.00 82.65           O
ATOM   2218  C   SER A 278     -28.271   7.472 -66.844  1.00 82.65           C
ATOM   2219  O   SER A 278     -28.651   8.376 -67.587  1.00 82.65           O
ATOM   2220  N   GLN A 279     -29.119   6.644 -66.206  1.00 56.01           N
ATOM   2221  CA  GLN A 279     -30.544   6.760 -66.304  1.00 56.01           C
ATOM   2222  CB  GLN A 279     -31.146   5.889 -67.418  1.00 56.01           C
ATOM   2223  CG  GLN A 279     -32.666   5.991 -67.536  1.00 56.01           C
ATOM   2224  CD  GLN A 279     -33.084   5.074 -68.673  1.00 56.01           C
ATOM   2225  OE1 GLN A 279     -33.853   5.465 -69.550  1.00 56.01           O
ATOM   2226  NE2 GLN A 279     -32.559   3.820 -68.661  1.00 56.01           N
ATOM   2227  C   GLN A 279     -31.092   6.240 -65.022  1.00 56.01           C
ATOM   2228  O   GLN A 279     -30.427   5.486 -64.313  1.00 56.01           O
ATOM   2229  N   ARG A 280     -32.328   6.642 -64.676  1.00104.14           N
ATOM   2230  CA  ARG A 280     -32.874   6.161 -63.449  1.00104.14           C
ATOM   2231  CB  ARG A 280     -32.854   7.248 -62.361  1.00104.14           C
ATOM   2232  CG  ARG A 280     -31.502   7.969 -62.286  1.00104.14           C
ATOM   2233  CD  ARG A 280     -31.305   8.964 -63.437  1.00104.14           C
ATOM   2234  NE  ARG A 280     -29.896   9.450 -63.425  1.00104.14           N
ATOM   2235  CZ  ARG A 280     -29.577  10.593 -64.099  1.00104.14           C
ATOM   2236  NH1 ARG A 280     -30.558  11.321 -64.707  1.00104.14           N
ATOM   2237  NH2 ARG A 280     -28.280  11.016 -64.163  1.00104.14           N
ATOM   2238  C   ARG A 280     -34.300   5.815 -63.733  1.00104.14           C
ATOM   2239  O   ARG A 280     -34.989   6.539 -64.449  1.00104.14           O
ATOM   2240  N   CYS A 281     -34.768   4.665 -63.211  1.00 47.32           N
ATOM   2241  CA  CYS A 281     -36.157   4.332 -63.337  1.00 47.32           C
ATOM   2242  CB  CYS A 281     -36.428   2.840 -63.611  1.00 47.32           C
ATOM   2243  SG  CYS A 281     -35.867   2.303 -65.257  1.00 47.32           S
ATOM   2244  C   CYS A 281     -36.713   4.664 -61.993  1.00 47.32           C
ATOM   2245  O   CYS A 281     -36.210   4.192 -60.974  1.00 47.32           O
ATOM   2246  N   GLU A 282     -37.768   5.496 -61.939  1.00138.27           N
ATOM   2247  CA  GLU A 282     -38.177   5.935 -60.640  1.00138.27           C
ATOM   2248  CB  GLU A 282     -38.646   7.402 -60.636  1.00138.27           C
ATOM   2249  CG  GLU A 282     -37.577   8.386 -61.125  1.00138.27           C
ATOM   2250  CD  GLU A 282     -36.469   8.461 -60.086  1.00138.27           C
ATOM   2251  OE1 GLU A 282     -36.640   7.849 -59.000  1.00138.27           O
ATOM   2252  OE2 GLU A 282     -35.439   9.133 -60.363  1.00138.27           O
ATOM   2253  C   GLU A 282     -39.326   5.109 -60.166  1.00138.27           C
ATOM   2254  O   GLU A 282     -40.475   5.334 -60.539  1.00138.27           O
ATOM   2255  N   ASP A 283     -39.012   4.100 -59.333  1.00189.12           N
ATOM   2256  CA  ASP A 283     -39.968   3.233 -58.711  1.00189.12           C
ATOM   2257  CB  ASP A 283     -40.854   3.924 -57.662  1.00189.12           C
ATOM   2258  CG  ASP A 283     -40.028   4.021 -56.385  1.00189.12           C
ATOM   2259  OD1 ASP A 283     -38.866   3.531 -56.393  1.00189.12           O
ATOM   2260  OD2 ASP A 283     -40.550   4.577 -55.383  1.00189.12           O
ATOM   2261  C   ASP A 283     -40.816   2.569 -59.739  1.00189.12           C
ATOM   2262  O   ASP A 283     -41.835   1.963 -59.417  1.00189.12           O
ATOM   2263  N   THR A 284     -40.426   2.663 -61.019  1.00179.99           N
ATOM   2264  CA  THR A 284     -41.161   1.949 -62.010  1.00179.99           C
ATOM   2265  CB  THR A 284     -40.836   2.379 -63.408  1.00179.99           C
ATOM   2266  OG1 THR A 284     -39.465   2.137 -63.687  1.00179.99           O
ATOM   2267  CG2 THR A 284     -41.156   3.876 -63.554  1.00179.99           C
ATOM   2268  C   THR A 284     -40.771   0.519 -61.883  1.00179.99           C
ATOM   2269  O   THR A 284     -41.601  -0.383 -61.982  1.00179.99           O
ATOM   2270  N   GLU A 285     -39.468   0.294 -61.621  1.00 95.70           N
ATOM   2271  CA  GLU A 285     -38.920  -1.027 -61.675  1.00 95.70           C
ATOM   2272  CB  GLU A 285     -37.383  -1.059 -61.731  1.00 95.70           C
ATOM   2273  CG  GLU A 285     -36.834  -2.408 -62.198  1.00 95.70           C
ATOM   2274  CD  GLU A 285     -37.146  -2.529 -63.685  1.00 95.70           C
ATOM   2275  OE1 GLU A 285     -37.815  -1.607 -64.226  1.00 95.70           O
ATOM   2276  OE2 GLU A 285     -36.722  -3.543 -64.300  1.00 95.70           O
ATOM   2277  C   GLU A 285     -39.362  -1.878 -60.531  1.00 95.70           C
ATOM   2278  O   GLU A 285     -39.457  -1.438 -59.385  1.00 95.70           O
ATOM   2279  N   PHE A 286     -39.664  -3.148 -60.864  1.00 60.15           N
ATOM   2280  CA  PHE A 286     -39.990  -4.174 -59.917  1.00 60.15           C
ATOM   2281  CB  PHE A 286     -41.377  -4.816 -60.122  1.00 60.15           C
ATOM   2282  CG  PHE A 286     -42.441  -3.888 -59.635  1.00 60.15           C
ATOM   2283  CD1 PHE A 286     -42.931  -2.869 -60.421  1.00 60.15           C
ATOM   2284  CD2 PHE A 286     -42.962  -4.056 -58.372  1.00 60.15           C
ATOM   2285  CE1 PHE A 286     -43.917  -2.034 -59.945  1.00 60.15           C
ATOM   2286  CE2 PHE A 286     -43.946  -3.226 -57.891  1.00 60.15           C
ATOM   2287  CZ  PHE A 286     -44.426  -2.209 -58.680  1.00 60.15           C
ATOM   2288  C   PHE A 286     -38.976  -5.246 -60.154  1.00 60.15           C
ATOM   2289  O   PHE A 286     -38.740  -5.633 -61.296  1.00 60.15           O
ATOM   2290  N   GLU A 287     -38.332  -5.759 -59.087  1.00115.85           N
ATOM   2291  CA  GLU A 287     -37.329  -6.756 -59.325  1.00115.85           C
ATOM   2292  CB  GLU A 287     -36.318  -6.955 -58.176  1.00115.85           C
ATOM   2293  CG  GLU A 287     -36.928  -7.346 -56.828  1.00115.85           C
ATOM   2294  CD  GLU A 287     -37.260  -6.063 -56.083  1.00115.85           C
ATOM   2295  OE1 GLU A 287     -37.385  -5.005 -56.754  1.00115.85           O
ATOM   2296  OE2 GLU A 287     -37.400  -6.124 -54.831  1.00115.85           O
ATOM   2297  C   GLU A 287     -37.985  -8.070 -59.612  1.00115.85           C
ATOM   2298  O   GLU A 287     -39.053  -8.373 -59.084  1.00115.85           O
ATOM   2299  N   VAL A 288     -37.356  -8.874 -60.496  1.00 46.63           N
ATOM   2300  CA  VAL A 288     -37.870 -10.175 -60.815  1.00 46.63           C
ATOM   2301  CB  VAL A 288     -38.454 -10.276 -62.190  1.00 46.63           C
ATOM   2302  CG1 VAL A 288     -38.842 -11.742 -62.437  1.00 46.63           C
ATOM   2303  CG2 VAL A 288     -39.632  -9.292 -62.292  1.00 46.63           C
ATOM   2304  C   VAL A 288     -36.733 -11.139 -60.743  1.00 46.63           C
ATOM   2305  O   VAL A 288     -35.591 -10.790 -61.036  1.00 46.63           O
ATOM   2306  N   ILE A 289     -37.027 -12.392 -60.342  1.00 98.79           N
ATOM   2307  CA  ILE A 289     -35.976 -13.361 -60.234  1.00 98.79           C
ATOM   2308  CB  ILE A 289     -36.237 -14.476 -59.261  1.00 98.79           C
ATOM   2309  CG1 ILE A 289     -36.310 -13.947 -57.819  1.00 98.79           C
ATOM   2310  CG2 ILE A 289     -35.124 -15.518 -59.459  1.00 98.79           C
ATOM   2311  CD1 ILE A 289     -37.493 -13.018 -57.566  1.00 98.79           C
ATOM   2312  C   ILE A 289     -35.766 -13.993 -61.573  1.00 98.79           C
ATOM   2313  O   ILE A 289     -36.708 -14.391 -62.255  1.00 98.79           O
ATOM   2314  N   TYR A 290     -34.485 -14.055 -61.979  1.00121.60           N
ATOM   2315  CA  TYR A 290     -34.046 -14.625 -63.217  1.00121.60           C
ATOM   2316  CB  TYR A 290     -32.551 -14.384 -63.488  1.00121.60           C
ATOM   2317  CG  TYR A 290     -32.335 -12.909 -63.481  1.00121.60           C
ATOM   2318  CD1 TYR A 290     -32.044 -12.263 -62.300  1.00121.60           C
ATOM   2319  CD2 TYR A 290     -32.436 -12.173 -64.639  1.00121.60           C
ATOM   2320  CE1 TYR A 290     -31.844 -10.903 -62.273  1.00121.60           C
ATOM   2321  CE2 TYR A 290     -32.238 -10.813 -64.618  1.00121.60           C
ATOM   2322  CZ  TYR A 290     -31.941 -10.176 -63.436  1.00121.60           C
ATOM   2323  OH  TYR A 290     -31.739  -8.780 -63.422  1.00121.60           O
ATOM   2324  C   TYR A 290     -34.257 -16.104 -63.168  1.00121.60           C
ATOM   2325  O   TYR A 290     -34.538 -16.740 -64.183  1.00121.60           O
ATOM   2326  N   GLU A 291     -34.069 -16.695 -61.974  1.00 93.34           N
ATOM   2327  CA  GLU A 291     -34.175 -18.114 -61.815  1.00 93.34           C
ATOM   2328  CB  GLU A 291     -33.934 -18.540 -60.361  1.00 93.34           C
ATOM   2329  CG  GLU A 291     -34.034 -20.045 -60.127  1.00 93.34           C
ATOM   2330  CD  GLU A 291     -33.872 -20.265 -58.631  1.00 93.34           C
ATOM   2331  OE1 GLU A 291     -32.815 -19.850 -58.086  1.00 93.34           O
ATOM   2332  OE2 GLU A 291     -34.808 -20.837 -58.011  1.00 93.34           O
ATOM   2333  C   GLU A 291     -35.553 -18.550 -62.178  1.00 93.34           C
ATOM   2334  O   GLU A 291     -35.731 -19.463 -62.982  1.00 93.34           O
ATOM   2335  N   GLY A 292     -36.573 -17.884 -61.614  1.00 43.32           N
ATOM   2336  CA  GLY A 292     -37.908 -18.280 -61.936  1.00 43.32           C
ATOM   2337  C   GLY A 292     -38.687 -17.032 -62.101  1.00 43.32           C
ATOM   2338  O   GLY A 292     -38.468 -16.053 -61.388  1.00 43.32           O
ATOM   2339  N   ASN A 293     -39.635 -17.037 -63.051  1.00185.66           N
ATOM   2340  CA  ASN A 293     -40.408 -15.852 -63.205  1.00185.66           C
ATOM   2341  CB  ASN A 293     -41.265 -15.821 -64.481  1.00185.66           C
ATOM   2342  CG  ASN A 293     -42.053 -14.517 -64.464  1.00185.66           C
ATOM   2343  OD1 ASN A 293     -42.996 -14.359 -63.693  1.00185.66           O
ATOM   2344  ND2 ASN A 293     -41.650 -13.546 -65.327  1.00185.66           N
ATOM   2345  C   ASN A 293     -41.340 -15.839 -62.054  1.00185.66           C
ATOM   2346  O   ASN A 293     -42.400 -16.459 -62.087  1.00185.66           O
ATOM   2347  N   VAL A 294     -40.954 -15.120 -60.989  1.00137.29           N
ATOM   2348  CA  VAL A 294     -41.795 -15.048 -59.839  1.00137.29           C
ATOM   2349  CB  VAL A 294     -41.053 -15.042 -58.534  1.00137.29           C
ATOM   2350  CG1 VAL A 294     -40.207 -13.758 -58.452  1.00137.29           C
ATOM   2351  CG2 VAL A 294     -42.080 -15.175 -57.397  1.00137.29           C
ATOM   2352  C   VAL A 294     -42.475 -13.740 -59.952  1.00137.29           C
ATOM   2353  O   VAL A 294     -42.013 -12.875 -60.694  1.00137.29           O
ATOM   2354  N   ASN A 295     -43.605 -13.578 -59.239  1.00190.85           N
ATOM   2355  CA  ASN A 295     -44.313 -12.339 -59.311  1.00190.85           C
ATOM   2356  CB  ASN A 295     -45.513 -12.280 -58.345  1.00190.85           C
ATOM   2357  CG  ASN A 295     -46.497 -11.225 -58.833  1.00190.85           C
ATOM   2358  OD1 ASN A 295     -47.060 -11.343 -59.920  1.00190.85           O
ATOM   2359  ND2 ASN A 295     -46.733 -10.176 -58.000  1.00190.85           N
ATOM   2360  C   ASN A 295     -43.324 -11.307 -58.886  1.00190.85           C
ATOM   2361  O   ASN A 295     -42.503 -11.547 -58.003  1.00190.85           O
ATOM   2362  N   LYS A 296     -43.357 -10.130 -59.530  1.00172.43           N
ATOM   2363  CA  LYS A 296     -42.382  -9.131 -59.218  1.00172.43           C
ATOM   2364  CB  LYS A 296     -42.562  -7.814 -59.991  1.00172.43           C
ATOM   2365  CG  LYS A 296     -42.191  -7.914 -61.472  1.00172.43           C
ATOM   2366  CD  LYS A 296     -43.127  -8.801 -62.294  1.00172.43           C
ATOM   2367  CE  LYS A 296     -44.471  -8.140 -62.599  1.00172.43           C
ATOM   2368  NZ  LYS A 296     -44.247  -6.879 -63.339  1.00172.43           N
ATOM   2369  C   LYS A 296     -42.483  -8.810 -57.773  1.00172.43           C
ATOM   2370  O   LYS A 296     -43.465  -9.134 -57.107  1.00172.43           O
ATOM   2371  N   THR A 297     -41.418  -8.184 -57.250  1.00104.35           N
ATOM   2372  CA  THR A 297     -41.395  -7.796 -55.878  1.00104.35           C
ATOM   2373  CB  THR A 297     -40.149  -7.047 -55.525  1.00104.35           C
ATOM   2374  OG1 THR A 297     -40.079  -6.796 -54.129  1.00104.35           O
ATOM   2375  CG2 THR A 297     -40.175  -5.728 -56.311  1.00104.35           C
ATOM   2376  C   THR A 297     -42.549  -6.871 -55.688  1.00104.35           C
ATOM   2377  O   THR A 297     -42.956  -6.166 -56.610  1.00104.35           O
ATOM   2378  N   THR A 298     -43.126  -6.891 -54.474  1.00 94.26           N
ATOM   2379  CA  THR A 298     -44.274  -6.091 -54.168  1.00 94.26           C
ATOM   2380  CB  THR A 298     -44.846  -6.383 -52.804  1.00 94.26           C
ATOM   2381  OG1 THR A 298     -46.104  -5.741 -52.661  1.00 94.26           O
ATOM   2382  CG2 THR A 298     -43.878  -5.909 -51.703  1.00 94.26           C
ATOM   2383  C   THR A 298     -43.896  -4.646 -54.214  1.00 94.26           C
ATOM   2384  O   THR A 298     -44.649  -3.816 -54.724  1.00 94.26           O
ATOM   2385  N   ASP A 299     -42.701  -4.306 -53.697  1.00 37.70           N
ATOM   2386  CA  ASP A 299     -42.324  -2.930 -53.599  1.00 37.70           C
ATOM   2387  CB  ASP A 299     -41.479  -2.638 -52.348  1.00 37.70           C
ATOM   2388  CG  ASP A 299     -42.375  -2.850 -51.134  1.00 37.70           C
ATOM   2389  OD1 ASP A 299     -43.445  -2.189 -51.070  1.00 37.70           O
ATOM   2390  OD2 ASP A 299     -42.004  -3.674 -50.254  1.00 37.70           O
ATOM   2391  C   ASP A 299     -41.525  -2.545 -54.797  1.00 37.70           C
ATOM   2392  O   ASP A 299     -40.608  -3.256 -55.202  1.00 37.70           O
ATOM   2393  N   GLU A 300     -41.874  -1.395 -55.407  1.00112.37           N
ATOM   2394  CA  GLU A 300     -41.150  -0.931 -56.553  1.00112.37           C
ATOM   2395  CB  GLU A 300     -41.903   0.090 -57.419  1.00112.37           C
ATOM   2396  CG  GLU A 300     -42.139   1.437 -56.729  1.00112.37           C
ATOM   2397  CD  GLU A 300     -43.553   1.452 -56.173  1.00112.37           C
ATOM   2398  OE1 GLU A 300     -44.442   0.854 -56.835  1.00112.37           O
ATOM   2399  OE2 GLU A 300     -43.766   2.057 -55.089  1.00112.37           O
ATOM   2400  C   GLU A 300     -39.929  -0.234 -56.059  1.00112.37           C
ATOM   2401  O   GLU A 300     -39.870   0.181 -54.903  1.00112.37           O
ATOM   2402  N   ASP A 301     -38.906  -0.115 -56.926  1.00 53.17           N
ATOM   2403  CA  ASP A 301     -37.703   0.552 -56.527  1.00 53.17           C
ATOM   2404  CB  ASP A 301     -36.495  -0.391 -56.397  1.00 53.17           C
ATOM   2405  CG  ASP A 301     -36.741  -1.353 -55.243  1.00 53.17           C
ATOM   2406  OD1 ASP A 301     -37.796  -1.227 -54.572  1.00 53.17           O
ATOM   2407  OD2 ASP A 301     -35.867  -2.231 -55.012  1.00 53.17           O
ATOM   2408  C   ASP A 301     -37.347   1.520 -57.606  1.00 53.17           C
ATOM   2409  O   ASP A 301     -37.859   1.452 -58.724  1.00 53.17           O
ATOM   2410  N   THR A 302     -36.462   2.475 -57.269  1.00 60.26           N
ATOM   2411  CA  THR A 302     -35.947   3.377 -58.251  1.00 60.26           C
ATOM   2412  CB  THR A 302     -35.605   4.731 -57.701  1.00 60.26           C
ATOM   2413  OG1 THR A 302     -36.747   5.335 -57.111  1.00 60.26           O
ATOM   2414  CG2 THR A 302     -35.073   5.601 -58.852  1.00 60.26           C
ATOM   2415  C   THR A 302     -34.654   2.741 -58.635  1.00 60.26           C
ATOM   2416  O   THR A 302     -33.754   2.608 -57.807  1.00 60.26           O
ATOM   2417  N   ASP A 303     -34.536   2.311 -59.903  1.00 51.49           N
ATOM   2418  CA  ASP A 303     -33.355   1.595 -60.277  1.00 51.49           C
ATOM   2419  CB  ASP A 303     -33.644   0.381 -61.183  1.00 51.49           C
ATOM   2420  CG  ASP A 303     -34.417  -0.649 -60.363  1.00 51.49           C
ATOM   2421  OD1 ASP A 303     -34.912  -0.281 -59.264  1.00 51.49           O
ATOM   2422  OD2 ASP A 303     -34.519  -1.818 -60.820  1.00 51.49           O
ATOM   2423  C   ASP A 303     -32.425   2.510 -61.004  1.00 51.49           C
ATOM   2424  O   ASP A 303     -32.827   3.249 -61.900  1.00 51.49           O
ATOM   2425  N   LYS A 304     -31.139   2.497 -60.601  1.00116.42           N
ATOM   2426  CA  LYS A 304     -30.150   3.303 -61.251  1.00116.42           C
ATOM   2427  CB  LYS A 304     -29.030   3.800 -60.329  1.00116.42           C
ATOM   2428  CG  LYS A 304     -27.960   4.597 -61.077  1.00116.42           C
ATOM   2429  CD  LYS A 304     -26.895   5.186 -60.155  1.00116.42           C
ATOM   2430  CE  LYS A 304     -25.997   4.120 -59.522  1.00116.42           C
ATOM   2431  NZ  LYS A 304     -25.013   4.755 -58.618  1.00116.42           N
ATOM   2432  C   LYS A 304     -29.476   2.449 -62.266  1.00116.42           C
ATOM   2433  O   LYS A 304     -29.253   1.263 -62.031  1.00116.42           O
ATOM   2434  N   SER A 305     -29.146   3.033 -63.435  1.00 92.74           N
ATOM   2435  CA  SER A 305     -28.446   2.274 -64.426  1.00 92.74           C
ATOM   2436  CB  SER A 305     -29.310   1.888 -65.643  1.00 92.74           C
ATOM   2437  OG  SER A 305     -29.740   3.054 -66.332  1.00 92.74           O
ATOM   2438  C   SER A 305     -27.317   3.121 -64.921  1.00 92.74           C
ATOM   2439  O   SER A 305     -27.484   4.315 -65.165  1.00 92.74           O
ATOM   2440  N   SER A 306     -26.120   2.520 -65.057  1.00 46.57           N
ATOM   2441  CA  SER A 306     -24.997   3.247 -65.563  1.00 46.57           C
ATOM   2442  CB  SER A 306     -23.893   3.476 -64.519  1.00 46.57           C
ATOM   2443  OG  SER A 306     -23.339   2.228 -64.132  1.00 46.57           O
ATOM   2444  C   SER A 306     -24.402   2.420 -66.653  1.00 46.57           C
ATOM   2445  O   SER A 306     -24.053   1.259 -66.442  1.00 46.57           O
ATOM   2446  N   ARG A 307     -24.263   3.005 -67.857  1.00131.99           N
ATOM   2447  CA  ARG A 307     -23.714   2.247 -68.941  1.00131.99           C
ATOM   2448  CB  ARG A 307     -24.471   2.432 -70.261  1.00131.99           C
ATOM   2449  CG  ARG A 307     -23.827   1.724 -71.454  1.00131.99           C
ATOM   2450  CD  ARG A 307     -24.488   2.125 -72.771  1.00131.99           C
ATOM   2451  NE  ARG A 307     -24.991   3.512 -72.568  1.00131.99           N
ATOM   2452  CZ  ARG A 307     -25.518   4.232 -73.600  1.00131.99           C
ATOM   2453  NH1 ARG A 307     -25.537   3.717 -74.864  1.00131.99           N
ATOM   2454  NH2 ARG A 307     -26.022   5.477 -73.362  1.00131.99           N
ATOM   2455  C   ARG A 307     -22.317   2.714 -69.166  1.00131.99           C
ATOM   2456  O   ARG A 307     -22.084   3.868 -69.522  1.00131.99           O
ATOM   2457  N   GLN A 308     -21.348   1.810 -68.933  1.00 64.23           N
ATOM   2458  CA  GLN A 308     -19.975   2.098 -69.210  1.00 64.23           C
ATOM   2459  CB  GLN A 308     -18.963   1.592 -68.166  1.00 64.23           C
ATOM   2460  CG  GLN A 308     -18.953   2.390 -66.864  1.00 64.23           C
ATOM   2461  CD  GLN A 308     -17.717   1.970 -66.080  1.00 64.23           C
ATOM   2462  OE1 GLN A 308     -16.827   1.304 -66.606  1.00 64.23           O
ATOM   2463  NE2 GLN A 308     -17.656   2.385 -64.787  1.00 64.23           N
ATOM   2464  C   GLN A 308     -19.661   1.413 -70.501  1.00 64.23           C
ATOM   2465  O   GLN A 308     -20.466   0.644 -71.024  1.00 64.23           O
ATOM   2466  N   ALA A 309     -18.468   1.680 -71.058  1.00 48.43           N
ATOM   2467  CA  ALA A 309     -18.125   1.113 -72.326  1.00 48.43           C
ATOM   2468  CB  ALA A 309     -16.722   1.524 -72.807  1.00 48.43           C
ATOM   2469  C   ALA A 309     -18.134  -0.381 -72.211  1.00 48.43           C
ATOM   2470  O   ALA A 309     -18.499  -1.069 -73.160  1.00 48.43           O
ATOM   2471  N   VAL A 310     -17.632  -0.918 -71.083  1.00144.39           N
ATOM   2472  CA  VAL A 310     -17.568  -2.335 -70.827  1.00144.39           C
ATOM   2473  CB  VAL A 310     -16.537  -2.638 -69.776  1.00144.39           C
ATOM   2474  CG1 VAL A 310     -16.816  -1.746 -68.558  1.00144.39           C
ATOM   2475  CG2 VAL A 310     -16.554  -4.146 -69.474  1.00144.39           C
ATOM   2476  C   VAL A 310     -18.877  -2.983 -70.452  1.00144.39           C
ATOM   2477  O   VAL A 310     -19.211  -4.038 -70.987  1.00144.39           O
ATOM   2478  N   TYR A 311     -19.660  -2.400 -69.516  1.00153.18           N
ATOM   2479  CA  TYR A 311     -20.847  -3.090 -69.063  1.00153.18           C
ATOM   2480  CB  TYR A 311     -20.582  -4.028 -67.872  1.00153.18           C
ATOM   2481  CG  TYR A 311     -19.958  -3.213 -66.787  1.00153.18           C
ATOM   2482  CD1 TYR A 311     -20.721  -2.499 -65.887  1.00153.18           C
ATOM   2483  CD2 TYR A 311     -18.590  -3.154 -66.680  1.00153.18           C
ATOM   2484  CE1 TYR A 311     -20.123  -1.750 -64.897  1.00153.18           C
ATOM   2485  CE2 TYR A 311     -17.987  -2.409 -65.694  1.00153.18           C
ATOM   2486  CZ  TYR A 311     -18.754  -1.704 -64.799  1.00153.18           C
ATOM   2487  OH  TYR A 311     -18.140  -0.938 -63.786  1.00153.18           O
ATOM   2488  C   TYR A 311     -21.877  -2.117 -68.579  1.00153.18           C
ATOM   2489  O   TYR A 311     -21.645  -0.910 -68.520  1.00153.18           O
ATOM   2490  N   THR A 312     -23.073  -2.646 -68.234  1.00 56.60           N
ATOM   2491  CA  THR A 312     -24.118  -1.850 -67.653  1.00 56.60           C
ATOM   2492  CB  THR A 312     -25.435  -1.967 -68.367  1.00 56.60           C
ATOM   2493  OG1 THR A 312     -25.301  -1.568 -69.722  1.00 56.60           O
ATOM   2494  CG2 THR A 312     -26.462  -1.070 -67.654  1.00 56.60           C
ATOM   2495  C   THR A 312     -24.316  -2.378 -66.267  1.00 56.60           C
ATOM   2496  O   THR A 312     -24.425  -3.587 -66.061  1.00 56.60           O
ATOM   2497  N   ALA A 313     -24.348  -1.474 -65.268  1.00 43.30           N
ATOM   2498  CA  ALA A 313     -24.511  -1.895 -63.907  1.00 43.30           C
ATOM   2499  CB  ALA A 313     -23.362  -1.445 -62.989  1.00 43.30           C
ATOM   2500  C   ALA A 313     -25.762  -1.259 -63.395  1.00 43.30           C
ATOM   2501  O   ALA A 313     -26.091  -0.132 -63.761  1.00 43.30           O
ATOM   2502  N   ILE A 314     -26.506  -1.988 -62.544  1.00 84.85           N
ATOM   2503  CA  ILE A 314     -27.722  -1.457 -62.005  1.00 84.85           C
ATOM   2504  CB  ILE A 314     -28.947  -2.181 -62.478  1.00 84.85           C
ATOM   2505  CG1 ILE A 314     -30.219  -1.425 -62.057  1.00 84.85           C
ATOM   2506  CG2 ILE A 314     -28.861  -3.626 -61.959  1.00 84.85           C
ATOM   2507  CD1 ILE A 314     -31.494  -1.963 -62.705  1.00 84.85           C
ATOM   2508  C   ILE A 314     -27.679  -1.617 -60.521  1.00 84.85           C
ATOM   2509  O   ILE A 314     -27.144  -2.598 -60.006  1.00 84.85           O
ATOM   2510  N   SER A 315     -28.227  -0.625 -59.793  1.00 30.60           N
ATOM   2511  CA  SER A 315     -28.268  -0.698 -58.364  1.00 30.60           C
ATOM   2512  CB  SER A 315     -27.127   0.068 -57.671  1.00 30.60           C
ATOM   2513  OG  SER A 315     -27.229   1.456 -57.955  1.00 30.60           O
ATOM   2514  C   SER A 315     -29.543  -0.055 -57.930  1.00 30.60           C
ATOM   2515  O   SER A 315     -30.082   0.812 -58.616  1.00 30.60           O
ATOM   2516  N   ASP A 316     -30.060  -0.475 -56.760  1.00 39.43           N
ATOM   2517  CA  ASP A 316     -31.278   0.091 -56.269  1.00 39.43           C
ATOM   2518  CB  ASP A 316     -32.020  -0.798 -55.254  1.00 39.43           C
ATOM   2519  CG  ASP A 316     -32.606  -2.001 -55.980  1.00 39.43           C
ATOM   2520  OD1 ASP A 316     -32.704  -1.949 -57.234  1.00 39.43           O
ATOM   2521  OD2 ASP A 316     -32.969  -2.989 -55.285  1.00 39.43           O
ATOM   2522  C   ASP A 316     -30.930   1.349 -55.554  1.00 39.43           C
ATOM   2523  O   ASP A 316     -30.086   1.359 -54.659  1.00 39.43           O
ATOM   2524  N   SER A 317     -31.561   2.464 -55.964  1.00100.75           N
ATOM   2525  CA  SER A 317     -31.336   3.691 -55.269  1.00100.75           C
ATOM   2526  CB  SER A 317     -30.779   4.808 -56.166  1.00100.75           C
ATOM   2527  OG  SER A 317     -31.693   5.096 -57.214  1.00100.75           O
ATOM   2528  C   SER A 317     -32.665   4.142 -54.747  1.00100.75           C
ATOM   2529  O   SER A 317     -33.557   4.510 -55.507  1.00100.75           O
ATOM   2530  N   HIS A 318     -32.832   4.146 -53.415  1.00181.45           N
ATOM   2531  CA  HIS A 318     -34.078   4.572 -52.846  1.00181.45           C
ATOM   2532  ND1 HIS A 318     -37.154   4.198 -51.440  1.00181.45           N
ATOM   2533  CG  HIS A 318     -36.542   3.974 -52.650  1.00181.45           C
ATOM   2534  CB  HIS A 318     -35.140   3.460 -52.818  1.00181.45           C
ATOM   2535  NE2 HIS A 318     -38.641   4.723 -53.006  1.00181.45           N
ATOM   2536  CD2 HIS A 318     -37.463   4.302 -53.597  1.00181.45           C
ATOM   2537  CE1 HIS A 318     -38.408   4.644 -51.709  1.00181.45           C
ATOM   2538  C   HIS A 318     -33.729   4.938 -51.446  1.00181.45           C
ATOM   2539  O   HIS A 318     -33.067   5.949 -51.217  1.00181.45           O
ATOM   2540  N   LEU A 319     -34.174   4.136 -50.462  1.00 90.26           N
ATOM   2541  CA  LEU A 319     -33.714   4.418 -49.136  1.00 90.26           C
ATOM   2542  CB  LEU A 319     -34.209   3.434 -48.055  1.00 90.26           C
ATOM   2543  CG  LEU A 319     -35.728   3.454 -47.792  1.00 90.26           C
ATOM   2544  CD1 LEU A 319     -36.515   2.885 -48.980  1.00 90.26           C
ATOM   2545  CD2 LEU A 319     -36.073   2.758 -46.466  1.00 90.26           C
ATOM   2546  C   LEU A 319     -32.236   4.237 -49.242  1.00 90.26           C
ATOM   2547  O   LEU A 319     -31.449   4.985 -48.665  1.00 90.26           O
ATOM   2548  N   PHE A 320     -31.838   3.223 -50.030  1.00 36.41           N
ATOM   2549  CA  PHE A 320     -30.457   2.940 -50.269  1.00 36.41           C
ATOM   2550  CB  PHE A 320     -30.255   1.682 -51.126  1.00 36.41           C
ATOM   2551  CG  PHE A 320     -30.773   0.554 -50.299  1.00 36.41           C
ATOM   2552  CD1 PHE A 320     -32.121   0.282 -50.272  1.00 36.41           C
ATOM   2553  CD2 PHE A 320     -29.924  -0.224 -49.546  1.00 36.41           C
ATOM   2554  CE1 PHE A 320     -32.618  -0.752 -49.513  1.00 36.41           C
ATOM   2555  CE2 PHE A 320     -30.415  -1.259 -48.783  1.00 36.41           C
ATOM   2556  CZ  PHE A 320     -31.763  -1.525 -48.766  1.00 36.41           C
ATOM   2557  C   PHE A 320     -29.880   4.123 -50.972  1.00 36.41           C
ATOM   2558  O   PHE A 320     -28.768   4.557 -50.674  1.00 36.41           O
ATOM   2559  N   SER A 321     -30.642   4.695 -51.920  1.00158.19           N
ATOM   2560  CA  SER A 321     -30.155   5.842 -52.618  1.00158.19           C
ATOM   2561  CB  SER A 321     -31.137   6.403 -53.657  1.00158.19           C
ATOM   2562  OG  SER A 321     -30.581   7.544 -54.295  1.00158.19           O
ATOM   2563  C   SER A 321     -29.928   6.940 -51.649  1.00158.19           C
ATOM   2564  O   SER A 321     -29.016   7.745 -51.828  1.00158.19           O
ATOM   2565  N   ILE A 322     -30.736   7.012 -50.577  1.00118.17           N
ATOM   2566  CA  ILE A 322     -30.507   8.124 -49.713  1.00118.17           C
ATOM   2567  CB  ILE A 322     -31.713   8.505 -48.909  1.00118.17           C
ATOM   2568  CG1 ILE A 322     -32.923   8.705 -49.836  1.00118.17           C
ATOM   2569  CG2 ILE A 322     -31.351   9.744 -48.070  1.00118.17           C
ATOM   2570  CD1 ILE A 322     -32.667   9.678 -50.982  1.00118.17           C
ATOM   2571  C   ILE A 322     -29.475   7.662 -48.749  1.00118.17           C
ATOM   2572  O   ILE A 322     -29.763   6.910 -47.820  1.00118.17           O
ATOM   2573  N   ARG A 323     -28.229   8.111 -48.968  1.00 98.09           N
ATOM   2574  CA  ARG A 323     -27.137   7.679 -48.153  1.00 98.09           C
ATOM   2575  CB  ARG A 323     -25.803   8.265 -48.644  1.00 98.09           C
ATOM   2576  CG  ARG A 323     -24.560   7.643 -48.011  1.00 98.09           C
ATOM   2577  CD  ARG A 323     -23.265   8.159 -48.638  1.00 98.09           C
ATOM   2578  NE  ARG A 323     -23.008   9.511 -48.072  1.00 98.09           N
ATOM   2579  CZ  ARG A 323     -22.486  10.492 -48.864  1.00 98.09           C
ATOM   2580  NH1 ARG A 323     -22.261  10.247 -50.187  1.00 98.09           N
ATOM   2581  NH2 ARG A 323     -22.182  11.711 -48.331  1.00 98.09           N
ATOM   2582  C   ARG A 323     -27.366   8.133 -46.748  1.00 98.09           C
ATOM   2583  O   ARG A 323     -27.253   7.350 -45.807  1.00 98.09           O
ATOM   2584  N   THR A 324     -27.723   9.418 -46.579  1.00 43.85           N
ATOM   2585  CA  THR A 324     -27.898   9.978 -45.271  1.00 43.85           C
ATOM   2586  CB  THR A 324     -28.161  11.454 -45.309  1.00 43.85           C
ATOM   2587  OG1 THR A 324     -29.365  11.718 -46.014  1.00 43.85           O
ATOM   2588  CG2 THR A 324     -26.973  12.150 -45.994  1.00 43.85           C
ATOM   2589  C   THR A 324     -29.060   9.350 -44.580  1.00 43.85           C
ATOM   2590  O   THR A 324     -28.963   8.960 -43.418  1.00 43.85           O
ATOM   2591  N   LYS A 325     -30.189   9.204 -45.293  1.00135.94           N
ATOM   2592  CA  LYS A 325     -31.379   8.747 -44.640  1.00135.94           C
ATOM   2593  CB  LYS A 325     -32.560   8.613 -45.614  1.00135.94           C
ATOM   2594  CG  LYS A 325     -33.895   8.340 -44.922  1.00135.94           C
ATOM   2595  CD  LYS A 325     -35.102   8.471 -45.853  1.00135.94           C
ATOM   2596  CE  LYS A 325     -36.444   8.384 -45.123  1.00135.94           C
ATOM   2597  NZ  LYS A 325     -36.491   7.164 -44.285  1.00135.94           N
ATOM   2598  C   LYS A 325     -31.139   7.399 -44.052  1.00135.94           C
ATOM   2599  O   LYS A 325     -31.364   7.194 -42.860  1.00135.94           O
ATOM   2600  N   GLN A 326     -30.633   6.439 -44.845  1.00180.37           N
ATOM   2601  CA  GLN A 326     -30.492   5.153 -44.233  1.00180.37           C
ATOM   2602  CB  GLN A 326     -30.296   3.969 -45.201  1.00180.37           C
ATOM   2603  CG  GLN A 326     -31.517   3.577 -46.031  1.00180.37           C
ATOM   2604  CD  GLN A 326     -31.229   2.186 -46.584  1.00180.37           C
ATOM   2605  OE1 GLN A 326     -30.709   2.030 -47.688  1.00180.37           O
ATOM   2606  NE2 GLN A 326     -31.561   1.140 -45.780  1.00180.37           N
ATOM   2607  C   GLN A 326     -29.273   5.167 -43.387  1.00180.37           C
ATOM   2608  O   GLN A 326     -28.170   5.433 -43.863  1.00180.37           O
ATOM   2609  N   ALA A 327     -29.456   4.890 -42.085  1.00 39.59           N
ATOM   2610  CA  ALA A 327     -28.330   4.769 -41.216  1.00 39.59           C
ATOM   2611  CB  ALA A 327     -28.730   4.497 -39.755  1.00 39.59           C
ATOM   2612  C   ALA A 327     -27.593   3.576 -41.711  1.00 39.59           C
ATOM   2613  O   ALA A 327     -26.365   3.559 -41.785  1.00 39.59           O
ATOM   2614  N   THR A 328     -28.365   2.541 -42.082  1.00 17.47           N
ATOM   2615  CA  THR A 328     -27.803   1.324 -42.572  1.00 17.47           C
ATOM   2616  CB  THR A 328     -28.838   0.275 -42.850  1.00 17.47           C
ATOM   2617  OG1 THR A 328     -29.570  -0.023 -41.669  1.00 17.47           O
ATOM   2618  CG2 THR A 328     -28.126  -0.987 -43.364  1.00 17.47           C
ATOM   2619  C   THR A 328     -27.105   1.613 -43.857  1.00 17.47           C
ATOM   2620  O   THR A 328     -26.016   1.092 -44.092  1.00 17.47           O
ATOM   2621  N   GLN A 329     -27.706   2.461 -44.722  1.00136.55           N
ATOM   2622  CA  GLN A 329     -27.079   2.684 -45.990  1.00136.55           C
ATOM   2623  CB  GLN A 329     -27.852   3.661 -46.894  1.00136.55           C
ATOM   2624  CG  GLN A 329     -27.192   3.864 -48.261  1.00136.55           C
ATOM   2625  CD  GLN A 329     -27.294   2.551 -49.029  1.00136.55           C
ATOM   2626  OE1 GLN A 329     -27.639   1.515 -48.464  1.00136.55           O
ATOM   2627  NE2 GLN A 329     -26.983   2.592 -50.353  1.00136.55           N
ATOM   2628  C   GLN A 329     -25.734   3.265 -45.734  1.00136.55           C
ATOM   2629  O   GLN A 329     -24.735   2.746 -46.229  1.00136.55           O
ATOM   2630  N   ILE A 330     -25.642   4.338 -44.926  1.00115.65           N
ATOM   2631  CA  ILE A 330     -24.305   4.760 -44.649  1.00115.65           C
ATOM   2632  CB  ILE A 330     -23.858   6.042 -45.300  1.00115.65           C
ATOM   2633  CG1 ILE A 330     -22.332   6.182 -45.129  1.00115.65           C
ATOM   2634  CG2 ILE A 330     -24.664   7.214 -44.720  1.00115.65           C
ATOM   2635  CD1 ILE A 330     -21.672   7.199 -46.059  1.00115.65           C
ATOM   2636  C   ILE A 330     -24.115   4.868 -43.181  1.00115.65           C
ATOM   2637  O   ILE A 330     -24.803   5.621 -42.493  1.00115.65           O
ATOM   2638  N   CYS A 331     -23.163   4.073 -42.663  1.00158.53           N
ATOM   2639  CA  CYS A 331     -22.810   4.161 -41.286  1.00158.53           C
ATOM   2640  CB  CYS A 331     -21.693   3.177 -40.892  1.00158.53           C
ATOM   2641  SG  CYS A 331     -22.143   1.440 -41.186  1.00158.53           S
ATOM   2642  C   CYS A 331     -22.230   5.517 -41.195  1.00158.53           C
ATOM   2643  O   CYS A 331     -22.414   6.241 -40.219  1.00158.53           O
ATOM   2644  N   GLY A 332     -21.515   5.891 -42.267  1.00 60.89           N
ATOM   2645  CA  GLY A 332     -20.904   7.172 -42.296  1.00 60.89           C
ATOM   2646  C   GLY A 332     -19.732   7.096 -41.392  1.00 60.89           C
ATOM   2647  O   GLY A 332     -19.051   6.076 -41.301  1.00 60.89           O
ATOM   2648  N   TYR A 333     -19.476   8.211 -40.702  1.00 94.05           N
ATOM   2649  CA  TYR A 333     -18.364   8.309 -39.820  1.00 94.05           C
ATOM   2650  CB  TYR A 333     -18.095   9.745 -39.339  1.00 94.05           C
ATOM   2651  CG  TYR A 333     -17.381  10.422 -40.461  1.00 94.05           C
ATOM   2652  CD1 TYR A 333     -18.047  10.851 -41.587  1.00 94.05           C
ATOM   2653  CD2 TYR A 333     -16.023  10.625 -40.379  1.00 94.05           C
ATOM   2654  CE1 TYR A 333     -17.362  11.466 -42.610  1.00 94.05           C
ATOM   2655  CE2 TYR A 333     -15.332  11.240 -41.396  1.00 94.05           C
ATOM   2656  CZ  TYR A 333     -16.005  11.662 -42.517  1.00 94.05           C
ATOM   2657  OH  TYR A 333     -15.304  12.293 -43.567  1.00 94.05           O
ATOM   2658  C   TYR A 333     -18.501   7.404 -38.640  1.00 94.05           C
ATOM   2659  O   TYR A 333     -17.502   6.866 -38.175  1.00 94.05           O
ATOM   2660  N   LYS A 334     -19.715   7.189 -38.098  1.00180.54           N
ATOM   2661  CA  LYS A 334     -19.707   6.481 -36.849  1.00180.54           C
ATOM   2662  CB  LYS A 334     -20.513   7.224 -35.771  1.00180.54           C
ATOM   2663  CG  LYS A 334     -20.032   6.943 -34.350  1.00180.54           C
ATOM   2664  CD  LYS A 334     -18.606   7.446 -34.085  1.00180.54           C
ATOM   2665  CE  LYS A 334     -18.346   8.886 -34.539  1.00180.54           C
ATOM   2666  NZ  LYS A 334     -18.824   9.845 -33.518  1.00180.54           N
ATOM   2667  C   LYS A 334     -20.207   5.066 -36.968  1.00180.54           C
ATOM   2668  O   LYS A 334     -20.943   4.717 -37.890  1.00180.54           O
ATOM   2669  N   GLY A 335     -19.772   4.210 -36.011  1.00 39.89           N
ATOM   2670  CA  GLY A 335     -20.152   2.821 -35.928  1.00 39.89           C
ATOM   2671  C   GLY A 335     -20.284   2.496 -34.466  1.00 39.89           C
ATOM   2672  O   GLY A 335     -19.625   3.124 -33.640  1.00 39.89           O
ATOM   2673  N   HIS A 336     -21.115   1.492 -34.091  1.00126.91           N
ATOM   2674  CA  HIS A 336     -21.263   1.261 -32.677  1.00126.91           C
ATOM   2675  ND1 HIS A 336     -22.610  -1.348 -31.095  1.00126.91           N
ATOM   2676  CG  HIS A 336     -23.063  -0.518 -32.098  1.00126.91           C
ATOM   2677  CB  HIS A 336     -22.701   0.937 -32.194  1.00126.91           C
ATOM   2678  NE2 HIS A 336     -23.918  -2.584 -32.399  1.00126.91           N
ATOM   2679  CD2 HIS A 336     -23.860  -1.289 -32.886  1.00126.91           C
ATOM   2680  CE1 HIS A 336     -23.151  -2.570 -31.324  1.00126.91           C
ATOM   2681  C   HIS A 336     -20.329   0.170 -32.246  1.00126.91           C
ATOM   2682  O   HIS A 336     -20.399  -0.970 -32.706  1.00126.91           O
ATOM   2683  N   ALA A 337     -19.325   0.547 -31.429  1.00 64.95           N
ATOM   2684  CA  ALA A 337     -18.383  -0.404 -30.918  1.00 64.95           C
ATOM   2685  CB  ALA A 337     -17.117   0.268 -30.355  1.00 64.95           C
ATOM   2686  C   ALA A 337     -18.938  -1.283 -29.825  1.00 64.95           C
ATOM   2687  O   ALA A 337     -18.857  -2.505 -29.928  1.00 64.95           O
ATOM   2688  N   THR A 338     -19.545  -0.693 -28.763  1.00135.51           N
ATOM   2689  CA  THR A 338     -19.920  -1.505 -27.625  1.00135.51           C
ATOM   2690  CB  THR A 338     -18.779  -1.727 -26.673  1.00135.51           C
ATOM   2691  OG1 THR A 338     -18.380  -0.488 -26.108  1.00135.51           O
ATOM   2692  CG2 THR A 338     -17.597  -2.356 -27.430  1.00135.51           C
ATOM   2693  C   THR A 338     -20.973  -0.818 -26.804  1.00135.51           C
ATOM   2694  O   THR A 338     -21.256   0.363 -26.989  1.00135.51           O
ATOM   2695  N   ASP A 339     -21.580  -1.560 -25.847  1.00 99.54           N
ATOM   2696  CA  ASP A 339     -22.579  -0.984 -24.987  1.00 99.54           C
ATOM   2697  CB  ASP A 339     -23.984  -1.579 -25.186  1.00 99.54           C
ATOM   2698  CG  ASP A 339     -24.957  -0.740 -24.373  1.00 99.54           C
ATOM   2699  OD1 ASP A 339     -24.862  -0.777 -23.117  1.00 99.54           O
ATOM   2700  OD2 ASP A 339     -25.811  -0.054 -24.996  1.00 99.54           O
ATOM   2701  C   ASP A 339     -22.186  -1.223 -23.562  1.00 99.54           C
ATOM   2702  O   ASP A 339     -21.777  -2.327 -23.204  1.00 99.54           O
ATOM   2703  N   HIS A 340     -22.265  -0.178 -22.706  1.00110.97           N
ATOM   2704  CA  HIS A 340     -21.981  -0.428 -21.321  1.00110.97           C
ATOM   2705  ND1 HIS A 340     -19.945  -1.402 -19.171  1.00110.97           N
ATOM   2706  CG  HIS A 340     -20.471  -0.146 -19.361  1.00110.97           C
ATOM   2707  CB  HIS A 340     -20.836   0.385 -20.718  1.00110.97           C
ATOM   2708  NE2 HIS A 340     -20.124  -0.478 -17.157  1.00110.97           N
ATOM   2709  CD2 HIS A 340     -20.573   0.408 -18.124  1.00110.97           C
ATOM   2710  CE1 HIS A 340     -19.757  -1.549 -17.835  1.00110.97           C
ATOM   2711  C   HIS A 340     -23.225  -0.184 -20.525  1.00110.97           C
ATOM   2712  O   HIS A 340     -23.645   0.946 -20.276  1.00110.97           O
ATOM   2713  N   PRO A 341     -23.807  -1.277 -20.119  1.00124.27           N
ATOM   2714  CA  PRO A 341     -25.054  -1.257 -19.403  1.00124.27           C
ATOM   2715  CD  PRO A 341     -23.594  -2.535 -20.817  1.00124.27           C
ATOM   2716  CB  PRO A 341     -25.499  -2.716 -19.316  1.00124.27           C
ATOM   2717  CG  PRO A 341     -24.865  -3.362 -20.564  1.00124.27           C
ATOM   2718  C   PRO A 341     -25.009  -0.539 -18.097  1.00124.27           C
ATOM   2719  O   PRO A 341     -26.014   0.070 -17.732  1.00124.27           O
ATOM   2720  N   ARG A 342     -23.890  -0.605 -17.355  1.00209.16           N
ATOM   2721  CA  ARG A 342     -23.881   0.128 -16.128  1.00209.16           C
ATOM   2722  CB  ARG A 342     -23.673  -0.773 -14.898  1.00209.16           C
ATOM   2723  CG  ARG A 342     -24.773  -1.831 -14.755  1.00209.16           C
ATOM   2724  CD  ARG A 342     -24.631  -2.716 -13.515  1.00209.16           C
ATOM   2725  NE  ARG A 342     -25.585  -2.211 -12.488  1.00209.16           N
ATOM   2726  CZ  ARG A 342     -26.831  -2.760 -12.386  1.00209.16           C
ATOM   2727  NH1 ARG A 342     -27.201  -3.780 -13.215  1.00209.16           N
ATOM   2728  NH2 ARG A 342     -27.697  -2.306 -11.434  1.00209.16           N
ATOM   2729  C   ARG A 342     -22.754   1.101 -16.209  1.00209.16           C
ATOM   2730  O   ARG A 342     -21.775   1.003 -15.472  1.00209.16           O
ATOM   2731  N   ILE A 343     -22.886   2.094 -17.107  1.00141.27           N
ATOM   2732  CA  ILE A 343     -21.879   3.099 -17.264  1.00141.27           C
ATOM   2733  CB  ILE A 343     -22.094   4.016 -18.431  1.00141.27           C
ATOM   2734  CG1 ILE A 343     -21.741   3.348 -19.761  1.00141.27           C
ATOM   2735  CG2 ILE A 343     -21.285   5.290 -18.141  1.00141.27           C
ATOM   2736  CD1 ILE A 343     -20.235   3.132 -19.895  1.00141.27           C
ATOM   2737  C   ILE A 343     -21.983   4.018 -16.102  1.00141.27           C
ATOM   2738  O   ILE A 343     -23.074   4.458 -15.744  1.00141.27           O
ATOM   2739  N   PHE A 344     -20.835   4.320 -15.475  1.00 61.77           N
ATOM   2740  CA  PHE A 344     -20.848   5.276 -14.418  1.00 61.77           C
ATOM   2741  CB  PHE A 344     -20.292   4.759 -13.080  1.00 61.77           C
ATOM   2742  CG  PHE A 344     -21.342   3.855 -12.534  1.00 61.77           C
ATOM   2743  CD1 PHE A 344     -21.406   2.539 -12.924  1.00 61.77           C
ATOM   2744  CD2 PHE A 344     -22.271   4.333 -11.638  1.00 61.77           C
ATOM   2745  CE1 PHE A 344     -22.382   1.712 -12.420  1.00 61.77           C
ATOM   2746  CE2 PHE A 344     -23.249   3.511 -11.130  1.00 61.77           C
ATOM   2747  CZ  PHE A 344     -23.303   2.197 -11.522  1.00 61.77           C
ATOM   2748  C   PHE A 344     -20.022   6.426 -14.870  1.00 61.77           C
ATOM   2749  O   PHE A 344     -18.927   6.248 -15.406  1.00 61.77           O
ATOM   2750  N   ILE A 345     -20.559   7.648 -14.694  1.00118.04           N
ATOM   2751  CA  ILE A 345     -19.789   8.789 -15.076  1.00118.04           C
ATOM   2752  CB  ILE A 345     -20.507   9.783 -15.932  1.00118.04           C
ATOM   2753  CG1 ILE A 345     -21.715  10.399 -15.208  1.00118.04           C
ATOM   2754  CG2 ILE A 345     -20.832   9.052 -17.239  1.00118.04           C
ATOM   2755  CD1 ILE A 345     -22.261  11.639 -15.914  1.00118.04           C
ATOM   2756  C   ILE A 345     -19.364   9.456 -13.813  1.00118.04           C
ATOM   2757  O   ILE A 345     -20.197   9.823 -12.986  1.00118.04           O
ATOM   2758  N   LEU A 346     -18.034   9.600 -13.642  1.00 77.77           N
ATOM   2759  CA  LEU A 346     -17.464  10.155 -12.445  1.00 77.77           C
ATOM   2760  CB  LEU A 346     -16.056   9.624 -12.134  1.00 77.77           C
ATOM   2761  CG  LEU A 346     -16.037   8.128 -11.788  1.00 77.77           C
ATOM   2762  CD1 LEU A 346     -14.614   7.648 -11.464  1.00 77.77           C
ATOM   2763  CD2 LEU A 346     -17.057   7.813 -10.683  1.00 77.77           C
ATOM   2764  C   LEU A 346     -17.332  11.635 -12.592  1.00 77.77           C
ATOM   2765  O   LEU A 346     -16.808  12.139 -13.583  1.00 77.77           O
ATOM   2766  N   GLU A 347     -17.913  12.346 -11.609  1.00138.45           N
ATOM   2767  CA  GLU A 347     -17.971  13.768 -11.412  1.00138.45           C
ATOM   2768  CB  GLU A 347     -19.175  14.135 -10.532  1.00138.45           C
ATOM   2769  CG  GLU A 347     -20.489  13.513 -11.014  1.00138.45           C
ATOM   2770  CD  GLU A 347     -20.821  14.066 -12.388  1.00138.45           C
ATOM   2771  OE1 GLU A 347     -20.177  15.069 -12.792  1.00138.45           O
ATOM   2772  OE2 GLU A 347     -21.727  13.494 -13.052  1.00138.45           O
ATOM   2773  C   GLU A 347     -16.756  14.323 -10.709  1.00138.45           C
ATOM   2774  O   GLU A 347     -16.495  15.521 -10.787  1.00138.45           O
ATOM   2775  N   SER A 348     -16.013  13.482  -9.958  1.00100.10           N
ATOM   2776  CA  SER A 348     -14.982  13.925  -9.045  1.00100.10           C
ATOM   2777  CB  SER A 348     -14.157  12.758  -8.479  1.00100.10           C
ATOM   2778  OG  SER A 348     -14.991  11.897  -7.721  1.00100.10           O
ATOM   2779  C   SER A 348     -14.010  14.872  -9.680  1.00100.10           C
ATOM   2780  O   SER A 348     -13.831  15.984  -9.183  1.00100.10           O
ATOM   2781  N   SER A 349     -13.351  14.482 -10.790  1.00 79.09           N
ATOM   2782  CA  SER A 349     -12.385  15.385 -11.348  1.00 79.09           C
ATOM   2783  CB  SER A 349     -11.510  14.785 -12.463  1.00 79.09           C
ATOM   2784  OG  SER A 349     -10.583  15.759 -12.919  1.00 79.09           O
ATOM   2785  C   SER A 349     -13.125  16.554 -11.906  1.00 79.09           C
ATOM   2786  O   SER A 349     -14.306  16.458 -12.239  1.00 79.09           O
ATOM   2787  N   SER A 350     -12.433  17.705 -12.021  1.00102.24           N
ATOM   2788  CA  SER A 350     -13.080  18.906 -12.460  1.00102.24           C
ATOM   2789  CB  SER A 350     -12.573  20.162 -11.729  1.00102.24           C
ATOM   2790  OG  SER A 350     -13.232  21.320 -12.219  1.00102.24           O
ATOM   2791  C   SER A 350     -12.825  19.114 -13.917  1.00102.24           C
ATOM   2792  O   SER A 350     -11.754  18.800 -14.434  1.00102.24           O
ATOM   2793  N   PHE A 351     -13.845  19.666 -14.606  1.00261.87           N
ATOM   2794  CA  PHE A 351     -13.813  19.972 -16.006  1.00261.87           C
ATOM   2795  CB  PHE A 351     -12.834  21.097 -16.386  1.00261.87           C
ATOM   2796  CG  PHE A 351     -13.441  22.359 -15.883  1.00261.87           C
ATOM   2797  CD1 PHE A 351     -14.309  23.080 -16.674  1.00261.87           C
ATOM   2798  CD2 PHE A 351     -13.156  22.815 -14.617  1.00261.87           C
ATOM   2799  CE1 PHE A 351     -14.878  24.244 -16.214  1.00261.87           C
ATOM   2800  CE2 PHE A 351     -13.720  23.979 -14.153  1.00261.87           C
ATOM   2801  CZ  PHE A 351     -14.581  24.694 -14.951  1.00261.87           C
ATOM   2802  C   PHE A 351     -13.508  18.746 -16.798  1.00261.87           C
ATOM   2803  O   PHE A 351     -12.898  18.820 -17.864  1.00261.87           O
ATOM   2804  N   LYS A 352     -13.951  17.577 -16.303  1.00 89.38           N
ATOM   2805  CA  LYS A 352     -13.710  16.349 -17.003  1.00 89.38           C
ATOM   2806  CB  LYS A 352     -12.415  15.650 -16.553  1.00 89.38           C
ATOM   2807  CG  LYS A 352     -11.149  16.510 -16.625  1.00 89.38           C
ATOM   2808  CD  LYS A 352     -10.007  15.964 -15.758  1.00 89.38           C
ATOM   2809  CE  LYS A 352      -8.825  16.926 -15.600  1.00 89.38           C
ATOM   2810  NZ  LYS A 352      -7.870  16.399 -14.598  1.00 89.38           N
ATOM   2811  C   LYS A 352     -14.793  15.411 -16.579  1.00 89.38           C
ATOM   2812  O   LYS A 352     -15.331  15.536 -15.479  1.00 89.38           O
ATOM   2813  N   SER A 353     -15.153  14.451 -17.454  1.00109.90           N
ATOM   2814  CA  SER A 353     -16.111  13.449 -17.083  1.00109.90           C
ATOM   2815  CB  SER A 353     -17.451  13.581 -17.828  1.00109.90           C
ATOM   2816  OG  SER A 353     -18.337  12.545 -17.432  1.00109.90           O
ATOM   2817  C   SER A 353     -15.528  12.137 -17.491  1.00109.90           C
ATOM   2818  O   SER A 353     -15.247  11.934 -18.668  1.00109.90           O
ATOM   2819  N   PRO A 354     -15.261  11.271 -16.551  1.00185.56           N
ATOM   2820  CA  PRO A 354     -14.792   9.963 -16.928  1.00185.56           C
ATOM   2821  CD  PRO A 354     -14.563  11.760 -15.370  1.00185.56           C
ATOM   2822  CB  PRO A 354     -13.892   9.476 -15.793  1.00185.56           C
ATOM   2823  CG  PRO A 354     -13.415  10.772 -15.119  1.00185.56           C
ATOM   2824  C   PRO A 354     -15.945   9.041 -17.170  1.00185.56           C
ATOM   2825  O   PRO A 354     -16.936   9.127 -16.446  1.00185.56           O
ATOM   2826  N   PHE A 355     -15.833   8.127 -18.150  1.00 92.55           N
ATOM   2827  CA  PHE A 355     -16.880   7.174 -18.348  1.00 92.55           C
ATOM   2828  CB  PHE A 355     -17.370   7.087 -19.805  1.00 92.55           C
ATOM   2829  CG  PHE A 355     -17.887   8.426 -20.209  1.00 92.55           C
ATOM   2830  CD1 PHE A 355     -19.153   8.830 -19.853  1.00 92.55           C
ATOM   2831  CD2 PHE A 355     -17.100   9.276 -20.953  1.00 92.55           C
ATOM   2832  CE1 PHE A 355     -19.627  10.064 -20.230  1.00 92.55           C
ATOM   2833  CE2 PHE A 355     -17.568  10.512 -21.333  1.00 92.55           C
ATOM   2834  CZ  PHE A 355     -18.833  10.905 -20.970  1.00 92.55           C
ATOM   2835  C   PHE A 355     -16.241   5.865 -18.042  1.00 92.55           C
ATOM   2836  O   PHE A 355     -15.399   5.386 -18.798  1.00 92.55           O
ATOM   2837  N   SER A 356     -16.641   5.232 -16.930  1.00 89.70           N
ATOM   2838  CA  SER A 356     -15.968   4.025 -16.573  1.00 89.70           C
ATOM   2839  CB  SER A 356     -15.433   4.054 -15.135  1.00 89.70           C
ATOM   2840  OG  SER A 356     -16.502   4.258 -14.224  1.00 89.70           O
ATOM   2841  C   SER A 356     -16.916   2.880 -16.669  1.00 89.70           C
ATOM   2842  O   SER A 356     -18.108   3.007 -16.396  1.00 89.70           O
ATOM   2843  N   ARG A 357     -16.377   1.723 -17.095  1.00153.73           N
ATOM   2844  CA  ARG A 357     -17.128   0.510 -17.188  1.00153.73           C
ATOM   2845  CB  ARG A 357     -17.064  -0.105 -18.594  1.00153.73           C
ATOM   2846  CG  ARG A 357     -17.659   0.816 -19.660  1.00153.73           C
ATOM   2847  CD  ARG A 357     -17.477   0.309 -21.089  1.00153.73           C
ATOM   2848  NE  ARG A 357     -17.981  -1.091 -21.130  1.00153.73           N
ATOM   2849  CZ  ARG A 357     -18.377  -1.634 -22.318  1.00153.73           C
ATOM   2850  NH1 ARG A 357     -18.425  -0.848 -23.431  1.00153.73           N
ATOM   2851  NH2 ARG A 357     -18.715  -2.954 -22.397  1.00153.73           N
ATOM   2852  C   ARG A 357     -16.449  -0.437 -16.248  1.00153.73           C
ATOM   2853  O   ARG A 357     -15.243  -0.646 -16.356  1.00153.73           O
ATOM   2854  N   ARG A 358     -17.199  -1.053 -15.309  1.00300.31           N
ATOM   2855  CA  ARG A 358     -16.552  -1.865 -14.315  1.00300.31           C
ATOM   2856  CB  ARG A 358     -16.787  -1.366 -12.877  1.00300.31           C
ATOM   2857  CG  ARG A 358     -16.176   0.001 -12.571  1.00300.31           C
ATOM   2858  CD  ARG A 358     -16.561   0.525 -11.186  1.00300.31           C
ATOM   2859  NE  ARG A 358     -18.036   0.739 -11.196  1.00300.31           N
ATOM   2860  CZ  ARG A 358     -18.695   1.004 -10.031  1.00300.31           C
ATOM   2861  NH1 ARG A 358     -18.003   1.061  -8.856  1.00300.31           N
ATOM   2862  NH2 ARG A 358     -20.045   1.206 -10.041  1.00300.31           N
ATOM   2863  C   ARG A 358     -17.093  -3.254 -14.351  1.00300.31           C
ATOM   2864  O   ARG A 358     -18.152  -3.530 -14.905  1.00300.31           O
ATOM   2865  N   PRO A 359     -16.359  -4.157 -13.778  1.00111.87           N
ATOM   2866  CA  PRO A 359     -16.785  -5.522 -13.766  1.00111.87           C
ATOM   2867  CD  PRO A 359     -14.921  -4.029 -13.652  1.00111.87           C
ATOM   2868  CB  PRO A 359     -15.564  -6.343 -13.338  1.00111.87           C
ATOM   2869  CG  PRO A 359     -14.526  -5.297 -12.882  1.00111.87           C
ATOM   2870  C   PRO A 359     -17.983  -5.652 -12.887  1.00111.87           C
ATOM   2871  O   PRO A 359     -18.072  -4.933 -11.892  1.00111.87           O
ATOM   2872  N   GLU A 360     -18.924  -6.546 -13.250  1.00297.72           N
ATOM   2873  CA  GLU A 360     -20.118  -6.725 -12.479  1.00297.72           C
ATOM   2874  CB  GLU A 360     -21.305  -5.881 -12.981  1.00297.72           C
ATOM   2875  CG  GLU A 360     -22.603  -6.084 -12.193  1.00297.72           C
ATOM   2876  CD  GLU A 360     -22.473  -5.369 -10.858  1.00297.72           C
ATOM   2877  OE1 GLU A 360     -21.386  -4.786 -10.603  1.00297.72           O
ATOM   2878  OE2 GLU A 360     -23.459  -5.399 -10.075  1.00297.72           O
ATOM   2879  C   GLU A 360     -20.531  -8.154 -12.588  1.00297.72           C
ATOM   2880  O   GLU A 360     -20.047  -8.880 -13.454  1.00297.72           O
ATOM   2881  N   ASN A 361     -21.428  -8.618 -11.693  1.00176.63           N
ATOM   2882  CA  ASN A 361     -21.847  -9.978 -11.851  1.00176.63           C
ATOM   2883  CB  ASN A 361     -22.437 -10.615 -10.576  1.00176.63           C
ATOM   2884  CG  ASN A 361     -22.419 -12.132 -10.749  1.00176.63           C
ATOM   2885  OD1 ASN A 361     -22.521 -12.885  -9.781  1.00176.63           O
ATOM   2886  ND2 ASN A 361     -22.270 -12.599 -12.018  1.00176.63           N
ATOM   2887  C   ASN A 361     -22.909  -9.946 -12.893  1.00176.63           C
ATOM   2888  O   ASN A 361     -24.066 -10.281 -12.646  1.00176.63           O
ATOM   2889  N   VAL A 362     -22.507  -9.509 -14.099  1.00 68.17           N
ATOM   2890  CA  VAL A 362     -23.344  -9.500 -15.255  1.00 68.17           C
ATOM   2891  CB  VAL A 362     -23.616  -8.125 -15.790  1.00 68.17           C
ATOM   2892  CG1 VAL A 362     -24.478  -8.256 -17.056  1.00 68.17           C
ATOM   2893  CG2 VAL A 362     -24.247  -7.267 -14.680  1.00 68.17           C
ATOM   2894  C   VAL A 362     -22.496 -10.184 -16.261  1.00 68.17           C
ATOM   2895  O   VAL A 362     -21.328  -9.835 -16.426  1.00 68.17           O
ATOM   2896  N   ARG A 363     -23.036 -11.195 -16.960  1.00268.68           N
ATOM   2897  CA  ARG A 363     -22.228 -11.751 -17.999  1.00268.68           C
ATOM   2898  CB  ARG A 363     -22.874 -12.951 -18.700  1.00268.68           C
ATOM   2899  CG  ARG A 363     -21.923 -13.674 -19.651  1.00268.68           C
ATOM   2900  CD  ARG A 363     -22.597 -14.820 -20.400  1.00268.68           C
ATOM   2901  NE  ARG A 363     -23.404 -14.200 -21.486  1.00268.68           N
ATOM   2902  CZ  ARG A 363     -24.520 -14.826 -21.956  1.00268.68           C
ATOM   2903  NH1 ARG A 363     -24.904 -16.027 -21.434  1.00268.68           N
ATOM   2904  NH2 ARG A 363     -25.259 -14.244 -22.946  1.00268.68           N
ATOM   2905  C   ARG A 363     -22.167 -10.599 -18.951  1.00268.68           C
ATOM   2906  O   ARG A 363     -23.020  -9.715 -18.895  1.00268.68           O
ATOM   2907  N   ASN A 364     -21.194 -10.557 -19.876  1.00250.74           N
ATOM   2908  CA  ASN A 364     -21.096  -9.350 -20.646  1.00250.74           C
ATOM   2909  CB  ASN A 364     -22.366  -9.013 -21.457  1.00250.74           C
ATOM   2910  CG  ASN A 364     -22.495 -10.052 -22.564  1.00250.74           C
ATOM   2911  OD1 ASN A 364     -23.528 -10.702 -22.715  1.00250.74           O
ATOM   2912  ND2 ASN A 364     -21.407 -10.213 -23.365  1.00250.74           N
ATOM   2913  C   ASN A 364     -20.768  -8.227 -19.712  1.00250.74           C
ATOM   2914  O   ASN A 364     -21.491  -7.238 -19.604  1.00250.74           O
ATOM   2915  N   HIS A 365     -19.624  -8.396 -19.015  1.00211.36           N
ATOM   2916  CA  HIS A 365     -19.061  -7.481 -18.058  1.00211.36           C
ATOM   2917  ND1 HIS A 365     -18.290 -10.320 -16.474  1.00211.36           N
ATOM   2918  CG  HIS A 365     -17.930  -9.005 -16.282  1.00211.36           C
ATOM   2919  CB  HIS A 365     -17.778  -7.985 -17.370  1.00211.36           C
ATOM   2920  NE2 HIS A 365     -17.888 -10.083 -14.300  1.00211.36           N
ATOM   2921  CD2 HIS A 365     -17.693  -8.877 -14.947  1.00211.36           C
ATOM   2922  CE1 HIS A 365     -18.248 -10.919 -15.256  1.00211.36           C
ATOM   2923  C   HIS A 365     -18.614  -6.243 -18.760  1.00211.36           C
ATOM   2924  O   HIS A 365     -18.826  -6.060 -19.957  1.00211.36           O
ATOM   2925  N   ASP A 366     -17.993  -5.348 -17.965  1.00247.79           N
ATOM   2926  CA  ASP A 366     -17.481  -4.085 -18.393  1.00247.79           C
ATOM   2927  CB  ASP A 366     -16.851  -3.248 -17.283  1.00247.79           C
ATOM   2928  CG  ASP A 366     -15.629  -4.022 -16.783  1.00247.79           C
ATOM   2929  OD1 ASP A 366     -15.725  -5.272 -16.654  1.00247.79           O
ATOM   2930  OD2 ASP A 366     -14.586  -3.370 -16.508  1.00247.79           O
ATOM   2931  C   ASP A 366     -16.342  -4.264 -19.323  1.00247.79           C
ATOM   2932  O   ASP A 366     -15.730  -5.324 -19.438  1.00247.79           O
ATOM   2933  N   LEU A 367     -16.072  -3.154 -20.019  1.00175.23           N
ATOM   2934  CA  LEU A 367     -15.018  -2.965 -20.957  1.00175.23           C
ATOM   2935  CB  LEU A 367     -15.233  -1.668 -21.759  1.00175.23           C
ATOM   2936  CG  LEU A 367     -14.406  -1.563 -23.051  1.00175.23           C
ATOM   2937  CD1 LEU A 367     -14.811  -2.658 -24.052  1.00175.23           C
ATOM   2938  CD2 LEU A 367     -14.504  -0.155 -23.664  1.00175.23           C
ATOM   2939  C   LEU A 367     -13.739  -2.897 -20.181  1.00175.23           C
ATOM   2940  O   LEU A 367     -12.674  -3.213 -20.707  1.00175.23           O
ATOM   2941  N   PHE A 368     -13.819  -2.514 -18.886  1.00136.60           N
ATOM   2942  CA  PHE A 368     -12.626  -2.299 -18.114  1.00136.60           C
ATOM   2943  CB  PHE A 368     -11.724  -3.553 -18.037  1.00136.60           C
ATOM   2944  CG  PHE A 368     -10.532  -3.289 -17.172  1.00136.60           C
ATOM   2945  CD1 PHE A 368     -10.659  -3.186 -15.804  1.00136.60           C
ATOM   2946  CD2 PHE A 368      -9.273  -3.187 -17.720  1.00136.60           C
ATOM   2947  CE1 PHE A 368      -9.563  -2.952 -15.004  1.00136.60           C
ATOM   2948  CE2 PHE A 368      -8.174  -2.952 -16.928  1.00136.60           C
ATOM   2949  CZ  PHE A 368      -8.316  -2.831 -15.567  1.00136.60           C
ATOM   2950  C   PHE A 368     -11.901  -1.185 -18.795  1.00136.60           C
ATOM   2951  O   PHE A 368     -10.687  -1.212 -18.982  1.00136.60           O
ATOM   2952  N   THR A 369     -12.689  -0.171 -19.209  1.00 59.76           N
ATOM   2953  CA  THR A 369     -12.200   0.978 -19.909  1.00 59.76           C
ATOM   2954  CB  THR A 369     -12.714   1.017 -21.308  1.00 59.76           C
ATOM   2955  OG1 THR A 369     -12.262  -0.124 -22.016  1.00 59.76           O
ATOM   2956  CG2 THR A 369     -12.238   2.306 -21.979  1.00 59.76           C
ATOM   2957  C   THR A 369     -12.709   2.225 -19.238  1.00 59.76           C
ATOM   2958  O   THR A 369     -13.808   2.242 -18.683  1.00 59.76           O
ATOM   2959  N   TYR A 370     -11.887   3.298 -19.271  1.00 79.17           N
ATOM   2960  CA  TYR A 370     -12.243   4.614 -18.804  1.00 79.17           C
ATOM   2961  CB  TYR A 370     -11.336   5.209 -17.706  1.00 79.17           C
ATOM   2962  CG  TYR A 370     -11.857   4.917 -16.337  1.00 79.17           C
ATOM   2963  CD1 TYR A 370     -11.656   3.710 -15.718  1.00 79.17           C
ATOM   2964  CD2 TYR A 370     -12.574   5.881 -15.668  1.00 79.17           C
ATOM   2965  CE1 TYR A 370     -12.139   3.467 -14.453  1.00 79.17           C
ATOM   2966  CE2 TYR A 370     -13.063   5.653 -14.404  1.00 79.17           C
ATOM   2967  CZ  TYR A 370     -12.843   4.445 -13.792  1.00 79.17           C
ATOM   2968  OH  TYR A 370     -13.345   4.214 -12.494  1.00 79.17           O
ATOM   2969  C   TYR A 370     -12.134   5.544 -19.969  1.00 79.17           C
ATOM   2970  O   TYR A 370     -11.146   5.515 -20.700  1.00 79.17           O
ATOM   2971  N   PHE A 371     -13.164   6.392 -20.178  1.00 73.69           N
ATOM   2972  CA  PHE A 371     -13.124   7.313 -21.280  1.00 73.69           C
ATOM   2973  CB  PHE A 371     -14.331   7.177 -22.218  1.00 73.69           C
ATOM   2974  CG  PHE A 371     -14.392   5.772 -22.713  1.00 73.69           C
ATOM   2975  CD1 PHE A 371     -13.694   5.379 -23.832  1.00 73.69           C
ATOM   2976  CD2 PHE A 371     -15.157   4.846 -22.043  1.00 73.69           C
ATOM   2977  CE1 PHE A 371     -13.767   4.080 -24.277  1.00 73.69           C
ATOM   2978  CE2 PHE A 371     -15.235   3.547 -22.482  1.00 73.69           C
ATOM   2979  CZ  PHE A 371     -14.540   3.164 -23.604  1.00 73.69           C
ATOM   2980  C   PHE A 371     -13.186   8.700 -20.718  1.00 73.69           C
ATOM   2981  O   PHE A 371     -14.125   9.044 -20.001  1.00 73.69           O
ATOM   2982  N   ASN A 372     -12.198   9.549 -21.066  1.00 65.77           N
ATOM   2983  CA  ASN A 372     -12.155  10.882 -20.535  1.00 65.77           C
ATOM   2984  CB  ASN A 372     -10.724  11.380 -20.258  1.00 65.77           C
ATOM   2985  CG  ASN A 372     -10.056  10.447 -19.260  1.00 65.77           C
ATOM   2986  OD1 ASN A 372      -8.951   9.962 -19.497  1.00 65.77           O
ATOM   2987  ND2 ASN A 372     -10.738  10.191 -18.112  1.00 65.77           N
ATOM   2988  C   ASN A 372     -12.707  11.801 -21.574  1.00 65.77           C
ATOM   2989  O   ASN A 372     -12.303  11.756 -22.734  1.00 65.77           O
ATOM   2990  N   SER A 373     -13.659  12.663 -21.171  1.00 40.61           N
ATOM   2991  CA  SER A 373     -14.247  13.595 -22.087  1.00 40.61           C
ATOM   2992  CB  SER A 373     -15.639  13.175 -22.589  1.00 40.61           C
ATOM   2993  OG  SER A 373     -16.574  13.200 -21.521  1.00 40.61           O
ATOM   2994  C   SER A 373     -14.433  14.870 -21.334  1.00 40.61           C
ATOM   2995  O   SER A 373     -14.252  14.927 -20.120  1.00 40.61           O
ATOM   2996  N   LYS A 374     -14.777  15.941 -22.068  1.00121.84           N
ATOM   2997  CA  LYS A 374     -15.033  17.228 -21.498  1.00121.84           C
ATOM   2998  CB  LYS A 374     -15.077  18.336 -22.565  1.00121.84           C
ATOM   2999  CG  LYS A 374     -15.681  19.668 -22.110  1.00121.84           C
ATOM   3000  CD  LYS A 374     -14.793  20.508 -21.195  1.00121.84           C
ATOM   3001  CE  LYS A 374     -15.361  21.907 -20.949  1.00121.84           C
ATOM   3002  NZ  LYS A 374     -14.453  22.672 -20.070  1.00121.84           N
ATOM   3003  C   LYS A 374     -16.382  17.177 -20.863  1.00121.84           C
ATOM   3004  O   LYS A 374     -17.196  16.302 -21.154  1.00121.84           O
ATOM   3005  N   ILE A 375     -16.617  18.116 -19.930  1.00129.63           N
ATOM   3006  CA  ILE A 375     -17.866  18.231 -19.246  1.00129.63           C
ATOM   3007  CB  ILE A 375     -17.827  19.245 -18.136  1.00129.63           C
ATOM   3008  CG1 ILE A 375     -19.086  19.114 -17.269  1.00129.63           C
ATOM   3009  CG2 ILE A 375     -17.626  20.645 -18.740  1.00129.63           C
ATOM   3010  CD1 ILE A 375     -19.160  17.787 -16.516  1.00129.63           C
ATOM   3011  C   ILE A 375     -18.895  18.635 -20.243  1.00129.63           C
ATOM   3012  O   ILE A 375     -20.032  18.163 -20.213  1.00129.63           O
ATOM   3013  N   THR A 376     -18.499  19.521 -21.173  1.00 56.89           N
ATOM   3014  CA  THR A 376     -19.411  20.043 -22.138  1.00 56.89           C
ATOM   3015  CB  THR A 376     -18.807  21.112 -22.992  1.00 56.89           C
ATOM   3016  OG1 THR A 376     -17.752  20.566 -23.768  1.00 56.89           O
ATOM   3017  CG2 THR A 376     -18.268  22.224 -22.073  1.00 56.89           C
ATOM   3018  C   THR A 376     -19.863  18.927 -23.012  1.00 56.89           C
ATOM   3019  O   THR A 376     -19.182  17.916 -23.176  1.00 56.89           O
ATOM   3020  N   LEU A 377     -21.074  19.095 -23.566  1.00 80.02           N
ATOM   3021  CA  LEU A 377     -21.701  18.129 -24.406  1.00 80.02           C
ATOM   3022  CB  LEU A 377     -23.163  18.506 -24.688  1.00 80.02           C
ATOM   3023  CG  LEU A 377     -23.904  19.125 -23.479  1.00 80.02           C
ATOM   3024  CD1 LEU A 377     -25.416  19.227 -23.744  1.00 80.02           C
ATOM   3025  CD2 LEU A 377     -23.546  18.456 -22.145  1.00 80.02           C
ATOM   3026  C   LEU A 377     -21.006  18.274 -25.713  1.00 80.02           C
ATOM   3027  O   LEU A 377     -20.529  19.357 -26.047  1.00 80.02           O
ATOM   3028  N   VAL A 378     -20.901  17.197 -26.502  1.00128.98           N
ATOM   3029  CA  VAL A 378     -20.297  17.465 -27.762  1.00128.98           C
ATOM   3030  CB  VAL A 378     -19.751  16.247 -28.440  1.00128.98           C
ATOM   3031  CG1 VAL A 378     -20.888  15.232 -28.601  1.00128.98           C
ATOM   3032  CG2 VAL A 378     -19.089  16.674 -29.760  1.00128.98           C
ATOM   3033  C   VAL A 378     -21.381  18.065 -28.572  1.00128.98           C
ATOM   3034  O   VAL A 378     -22.447  17.482 -28.745  1.00128.98           O
ATOM   3035  N   GLU A 379     -21.127  19.285 -29.062  1.00112.09           N
ATOM   3036  CA  GLU A 379     -22.105  20.040 -29.771  1.00112.09           C
ATOM   3037  CB  GLU A 379     -21.894  21.545 -29.574  1.00112.09           C
ATOM   3038  CG  GLU A 379     -22.054  21.930 -28.103  1.00112.09           C
ATOM   3039  CD  GLU A 379     -21.381  23.272 -27.884  1.00112.09           C
ATOM   3040  OE1 GLU A 379     -20.774  23.794 -28.857  1.00112.09           O
ATOM   3041  OE2 GLU A 379     -21.457  23.791 -26.739  1.00112.09           O
ATOM   3042  C   GLU A 379     -21.949  19.721 -31.212  1.00112.09           C
ATOM   3043  O   GLU A 379     -21.092  18.933 -31.607  1.00112.09           O
ATOM   3044  N   ASN A 380     -22.796  20.328 -32.052  1.00205.37           N
ATOM   3045  CA  ASN A 380     -22.670  20.029 -33.440  1.00205.37           C
ATOM   3046  CB  ASN A 380     -21.268  20.353 -33.978  1.00205.37           C
ATOM   3047  CG  ASN A 380     -21.022  21.840 -33.750  1.00205.37           C
ATOM   3048  OD1 ASN A 380     -19.960  22.239 -33.275  1.00205.37           O
ATOM   3049  ND2 ASN A 380     -22.031  22.685 -34.087  1.00205.37           N
ATOM   3050  C   ASN A 380     -22.923  18.571 -33.622  1.00205.37           C
ATOM   3051  O   ASN A 380     -22.169  17.869 -34.294  1.00205.37           O
ATOM   3052  N   TYR A 381     -23.996  18.077 -32.977  1.00163.10           N
ATOM   3053  CA  TYR A 381     -24.452  16.753 -33.251  1.00163.10           C
ATOM   3054  CB  TYR A 381     -25.730  16.417 -32.456  1.00163.10           C
ATOM   3055  CG  TYR A 381     -26.788  17.433 -32.692  1.00163.10           C
ATOM   3056  CD1 TYR A 381     -26.777  18.623 -32.000  1.00163.10           C
ATOM   3057  CD2 TYR A 381     -27.789  17.197 -33.601  1.00163.10           C
ATOM   3058  CE1 TYR A 381     -27.748  19.574 -32.211  1.00163.10           C
ATOM   3059  CE2 TYR A 381     -28.763  18.141 -33.813  1.00163.10           C
ATOM   3060  CZ  TYR A 381     -28.745  19.330 -33.124  1.00163.10           C
ATOM   3061  OH  TYR A 381     -29.749  20.294 -33.356  1.00163.10           O
ATOM   3062  C   TYR A 381     -24.786  16.819 -34.696  1.00163.10           C
ATOM   3063  O   TYR A 381     -24.501  15.906 -35.470  1.00163.10           O
ATOM   3064  N   ILE A 382     -25.388  17.953 -35.089  1.00 60.45           N
ATOM   3065  CA  ILE A 382     -25.670  18.176 -36.467  1.00 60.45           C
ATOM   3066  CB  ILE A 382     -26.355  19.476 -36.781  1.00 60.45           C
ATOM   3067  CG1 ILE A 382     -27.790  19.466 -36.246  1.00 60.45           C
ATOM   3068  CG2 ILE A 382     -26.311  19.672 -38.304  1.00 60.45           C
ATOM   3069  CD1 ILE A 382     -28.492  20.820 -36.312  1.00 60.45           C
ATOM   3070  C   ILE A 382     -24.361  18.195 -37.164  1.00 60.45           C
ATOM   3071  O   ILE A 382     -24.245  17.737 -38.299  1.00 60.45           O
ATOM   3072  N   GLY A 383     -23.329  18.715 -36.481  1.00 56.51           N
ATOM   3073  CA  GLY A 383     -22.049  18.872 -37.097  1.00 56.51           C
ATOM   3074  C   GLY A 383     -21.577  17.562 -37.627  1.00 56.51           C
ATOM   3075  O   GLY A 383     -21.032  17.521 -38.728  1.00 56.51           O
ATOM   3076  N   LYS A 384     -21.743  16.446 -36.889  1.00137.74           N
ATOM   3077  CA  LYS A 384     -21.243  15.253 -37.505  1.00137.74           C
ATOM   3078  CB  LYS A 384     -21.073  14.043 -36.573  1.00137.74           C
ATOM   3079  CG  LYS A 384     -20.179  12.966 -37.186  1.00137.74           C
ATOM   3080  CD  LYS A 384     -19.571  12.002 -36.166  1.00137.74           C
ATOM   3081  CE  LYS A 384     -18.457  11.143 -36.766  1.00137.74           C
ATOM   3082  NZ  LYS A 384     -17.522  12.006 -37.525  1.00137.74           N
ATOM   3083  C   LYS A 384     -22.177  14.892 -38.608  1.00137.74           C
ATOM   3084  O   LYS A 384     -23.397  14.945 -38.456  1.00137.74           O
ATOM   3085  N   ARG A 385     -21.606  14.527 -39.770  1.00130.46           N
ATOM   3086  CA  ARG A 385     -22.426  14.191 -40.892  1.00130.46           C
ATOM   3087  CB  ARG A 385     -21.811  14.534 -42.259  1.00130.46           C
ATOM   3088  CG  ARG A 385     -21.767  16.025 -42.595  1.00130.46           C
ATOM   3089  CD  ARG A 385     -21.173  16.300 -43.979  1.00130.46           C
ATOM   3090  NE  ARG A 385     -21.372  17.743 -44.288  1.00130.46           N
ATOM   3091  CZ  ARG A 385     -22.519  18.153 -44.906  1.00130.46           C
ATOM   3092  NH1 ARG A 385     -23.513  17.256 -45.172  1.00130.46           N
ATOM   3093  NH2 ARG A 385     -22.668  19.460 -45.270  1.00130.46           N
ATOM   3094  C   ARG A 385     -22.605  12.715 -40.896  1.00130.46           C
ATOM   3095  O   ARG A 385     -21.691  11.962 -40.562  1.00130.46           O
ATOM   3096  N   LEU A 386     -23.816  12.268 -41.271  1.00233.35           N
ATOM   3097  CA  LEU A 386     -24.076  10.862 -41.324  1.00233.35           C
ATOM   3098  CB  LEU A 386     -23.186  10.111 -42.323  1.00233.35           C
ATOM   3099  CG  LEU A 386     -23.493  10.449 -43.790  1.00233.35           C
ATOM   3100  CD1 LEU A 386     -22.573   9.667 -44.733  1.00233.35           C
ATOM   3101  CD2 LEU A 386     -24.978  10.222 -44.117  1.00233.35           C
ATOM   3102  C   LEU A 386     -23.807  10.313 -39.970  1.00233.35           C
ATOM   3103  O   LEU A 386     -23.428   9.152 -39.827  1.00233.35           O
ATOM   3104  N   ASP A 387     -23.996  11.143 -38.930  1.00211.78           N
ATOM   3105  CA  ASP A 387     -23.764  10.649 -37.611  1.00211.78           C
ATOM   3106  CB  ASP A 387     -23.184  11.710 -36.658  1.00211.78           C
ATOM   3107  CG  ASP A 387     -22.853  11.030 -35.337  1.00211.78           C
ATOM   3108  OD1 ASP A 387     -21.710  10.516 -35.205  1.00211.78           O
ATOM   3109  OD2 ASP A 387     -23.736  11.024 -34.438  1.00211.78           O
ATOM   3110  C   ASP A 387     -25.094  10.236 -37.092  1.00211.78           C
ATOM   3111  O   ASP A 387     -25.671  10.921 -36.253  1.00211.78           O
ATOM   3112  N   ASP A 388     -25.617   9.094 -37.576  1.00128.85           N
ATOM   3113  CA  ASP A 388     -26.911   8.666 -37.131  1.00128.85           C
ATOM   3114  CB  ASP A 388     -27.631   7.786 -38.165  1.00128.85           C
ATOM   3115  CG  ASP A 388     -27.938   8.626 -39.399  1.00128.85           C
ATOM   3116  OD1 ASP A 388     -27.619   9.844 -39.389  1.00128.85           O
ATOM   3117  OD2 ASP A 388     -28.492   8.051 -40.375  1.00128.85           O
ATOM   3118  C   ASP A 388     -26.670   7.811 -35.928  1.00128.85           C
ATOM   3119  O   ASP A 388     -27.232   6.725 -35.798  1.00128.85           O
ATOM   3120  N   VAL A 389     -25.822   8.304 -35.003  1.00 69.64           N
ATOM   3121  CA  VAL A 389     -25.477   7.594 -33.806  1.00 69.64           C
ATOM   3122  CB  VAL A 389     -24.391   8.236 -33.017  1.00 69.64           C
ATOM   3123  CG1 VAL A 389     -24.255   7.410 -31.733  1.00 69.64           C
ATOM   3124  CG2 VAL A 389     -23.114   8.277 -33.873  1.00 69.64           C
ATOM   3125  C   VAL A 389     -26.672   7.488 -32.911  1.00 69.64           C
ATOM   3126  O   VAL A 389     -26.821   6.501 -32.192  1.00 69.64           O
ATOM   3127  N   TYR A 390     -27.561   8.501 -32.922  1.00 86.08           N
ATOM   3128  CA  TYR A 390     -28.671   8.448 -32.016  1.00 86.08           C
ATOM   3129  CB  TYR A 390     -29.712   9.590 -32.092  1.00 86.08           C
ATOM   3130  CG  TYR A 390     -29.360  10.808 -31.301  1.00 86.08           C
ATOM   3131  CD1 TYR A 390     -29.383  10.771 -29.925  1.00 86.08           C
ATOM   3132  CD2 TYR A 390     -29.022  11.989 -31.918  1.00 86.08           C
ATOM   3133  CE1 TYR A 390     -29.074  11.888 -29.183  1.00 86.08           C
ATOM   3134  CE2 TYR A 390     -28.713  13.109 -31.181  1.00 86.08           C
ATOM   3135  CZ  TYR A 390     -28.738  13.061 -29.812  1.00 86.08           C
ATOM   3136  OH  TYR A 390     -28.421  14.208 -29.054  1.00 86.08           O
ATOM   3137  C   TYR A 390     -29.500   7.224 -32.235  1.00 86.08           C
ATOM   3138  O   TYR A 390     -29.923   6.589 -31.271  1.00 86.08           O
ATOM   3139  N   ARG A 391     -29.767   6.855 -33.497  1.00100.65           N
ATOM   3140  CA  ARG A 391     -30.687   5.780 -33.733  1.00100.65           C
ATOM   3141  CB  ARG A 391     -30.809   5.452 -35.230  1.00100.65           C
ATOM   3142  CG  ARG A 391     -31.746   4.288 -35.558  1.00100.65           C
ATOM   3143  CD  ARG A 391     -31.720   3.925 -37.045  1.00100.65           C
ATOM   3144  NE  ARG A 391     -32.602   2.744 -37.254  1.00100.65           N
ATOM   3145  CZ  ARG A 391     -32.700   2.196 -38.501  1.00100.65           C
ATOM   3146  NH1 ARG A 391     -32.032   2.772 -39.544  1.00100.65           N
ATOM   3147  NH2 ARG A 391     -33.448   1.074 -38.703  1.00100.65           N
ATOM   3148  C   ARG A 391     -30.224   4.530 -33.056  1.00100.65           C
ATOM   3149  O   ARG A 391     -30.979   3.907 -32.310  1.00100.65           O
ATOM   3150  N   THR A 392     -28.958   4.138 -33.283  1.00103.11           N
ATOM   3151  CA  THR A 392     -28.479   2.915 -32.711  1.00103.11           C
ATOM   3152  CB  THR A 392     -27.126   2.488 -33.219  1.00103.11           C
ATOM   3153  OG1 THR A 392     -26.843   1.163 -32.795  1.00103.11           O
ATOM   3154  CG2 THR A 392     -26.049   3.451 -32.692  1.00103.11           C
ATOM   3155  C   THR A 392     -28.394   3.060 -31.225  1.00103.11           C
ATOM   3156  O   THR A 392     -28.742   2.138 -30.489  1.00103.11           O
ATOM   3157  N   VAL A 393     -27.931   4.229 -30.741  1.00 95.32           N
ATOM   3158  CA  VAL A 393     -27.734   4.392 -29.333  1.00 95.32           C
ATOM   3159  CB  VAL A 393     -27.074   5.690 -28.955  1.00 95.32           C
ATOM   3160  CG1 VAL A 393     -27.981   6.862 -29.359  1.00 95.32           C
ATOM   3161  CG2 VAL A 393     -26.748   5.646 -27.451  1.00 95.32           C
ATOM   3162  C   VAL A 393     -29.047   4.299 -28.630  1.00 95.32           C
ATOM   3163  O   VAL A 393     -29.156   3.648 -27.593  1.00 95.32           O
ATOM   3164  N   MET A 394     -30.091   4.932 -29.190  1.00 40.99           N
ATOM   3165  CA  MET A 394     -31.369   4.948 -28.537  1.00 40.99           C
ATOM   3166  CB  MET A 394     -32.417   5.788 -29.289  1.00 40.99           C
ATOM   3167  CG  MET A 394     -32.122   7.289 -29.292  1.00 40.99           C
ATOM   3168  SD  MET A 394     -33.333   8.299 -30.199  1.00 40.99           S
ATOM   3169  CE  MET A 394     -34.714   7.965 -29.068  1.00 40.99           C
ATOM   3170  C   MET A 394     -31.928   3.560 -28.421  1.00 40.99           C
ATOM   3171  O   MET A 394     -32.475   3.196 -27.382  1.00 40.99           O
ATOM   3172  N   THR A 395     -31.813   2.742 -29.483  1.00105.77           N
ATOM   3173  CA  THR A 395     -32.415   1.437 -29.441  1.00105.77           C
ATOM   3174  CB  THR A 395     -32.304   0.703 -30.746  1.00105.77           C
ATOM   3175  OG1 THR A 395     -30.942   0.474 -31.076  1.00105.77           O
ATOM   3176  CG2 THR A 395     -32.978   1.551 -31.837  1.00105.77           C
ATOM   3177  C   THR A 395     -31.778   0.585 -28.382  1.00105.77           C
ATOM   3178  O   THR A 395     -32.476  -0.019 -27.570  1.00105.77           O
ATOM   3179  N   GLU A 396     -30.433   0.521 -28.342  1.00 92.17           N
ATOM   3180  CA  GLU A 396     -29.780  -0.320 -27.375  1.00 92.17           C
ATOM   3181  CB  GLU A 396     -28.253  -0.407 -27.557  1.00 92.17           C
ATOM   3182  CG  GLU A 396     -27.827  -1.511 -28.526  1.00 92.17           C
ATOM   3183  CD  GLU A 396     -28.750  -1.460 -29.732  1.00 92.17           C
ATOM   3184  OE1 GLU A 396     -29.868  -2.031 -29.628  1.00 92.17           O
ATOM   3185  OE2 GLU A 396     -28.363  -0.851 -30.765  1.00 92.17           O
ATOM   3186  C   GLU A 396     -30.062   0.166 -25.989  1.00 92.17           C
ATOM   3187  O   GLU A 396     -30.328  -0.630 -25.088  1.00 92.17           O
ATOM   3188  N   MET A 397     -30.033   1.493 -25.782  1.00124.20           N
ATOM   3189  CA  MET A 397     -30.248   2.012 -24.466  1.00124.20           C
ATOM   3190  CB  MET A 397     -30.173   3.550 -24.398  1.00124.20           C
ATOM   3191  CG  MET A 397     -31.337   4.241 -25.115  1.00124.20           C
ATOM   3192  SD  MET A 397     -31.522   6.018 -24.790  1.00124.20           S
ATOM   3193  CE  MET A 397     -33.132   6.116 -25.625  1.00124.20           C
ATOM   3194  C   MET A 397     -31.627   1.637 -24.029  1.00124.20           C
ATOM   3195  O   MET A 397     -31.842   1.277 -22.873  1.00124.20           O
ATOM   3196  N   CYS A 398     -32.597   1.722 -24.957  1.00 72.55           N
ATOM   3197  CA  CYS A 398     -33.975   1.461 -24.659  1.00 72.55           C
ATOM   3198  CB  CYS A 398     -34.897   1.710 -25.867  1.00 72.55           C
ATOM   3199  SG  CYS A 398     -36.646   1.388 -25.490  1.00 72.55           S
ATOM   3200  C   CYS A 398     -34.128   0.030 -24.265  1.00 72.55           C
ATOM   3201  O   CYS A 398     -34.854  -0.288 -23.324  1.00 72.55           O
ATOM   3202  N   LYS A 399     -33.440  -0.877 -24.982  1.00 66.88           N
ATOM   3203  CA  LYS A 399     -33.579  -2.275 -24.694  1.00 66.88           C
ATOM   3204  CB  LYS A 399     -32.752  -3.171 -25.630  1.00 66.88           C
ATOM   3205  CG  LYS A 399     -32.907  -4.660 -25.310  1.00 66.88           C
ATOM   3206  CD  LYS A 399     -32.331  -5.589 -26.378  1.00 66.88           C
ATOM   3207  CE  LYS A 399     -32.466  -7.069 -26.016  1.00 66.88           C
ATOM   3208  NZ  LYS A 399     -31.807  -7.908 -27.041  1.00 66.88           N
ATOM   3209  C   LYS A 399     -33.084  -2.535 -23.308  1.00 66.88           C
ATOM   3210  O   LYS A 399     -33.726  -3.239 -22.532  1.00 66.88           O
ATOM   3211  N   LEU A 400     -31.923  -1.955 -22.961  1.00128.14           N
ATOM   3212  CA  LEU A 400     -31.309  -2.213 -21.691  1.00128.14           C
ATOM   3213  CB  LEU A 400     -29.918  -1.561 -21.582  1.00128.14           C
ATOM   3214  CG  LEU A 400     -29.099  -1.982 -20.344  1.00128.14           C
ATOM   3215  CD1 LEU A 400     -29.686  -1.442 -19.030  1.00128.14           C
ATOM   3216  CD2 LEU A 400     -28.892  -3.505 -20.326  1.00128.14           C
ATOM   3217  C   LEU A 400     -32.173  -1.687 -20.580  1.00128.14           C
ATOM   3218  O   LEU A 400     -32.375  -2.359 -19.568  1.00128.14           O
ATOM   3219  N   ASP A 401     -32.731  -0.476 -20.754  1.00 48.00           N
ATOM   3220  CA  ASP A 401     -33.464   0.173 -19.703  1.00 48.00           C
ATOM   3221  CB  ASP A 401     -33.964   1.570 -20.103  1.00 48.00           C
ATOM   3222  CG  ASP A 401     -34.476   2.267 -18.851  1.00 48.00           C
ATOM   3223  OD1 ASP A 401     -35.494   1.796 -18.276  1.00 48.00           O
ATOM   3224  OD2 ASP A 401     -33.841   3.276 -18.444  1.00 48.00           O
ATOM   3225  C   ASP A 401     -34.644  -0.651 -19.310  1.00 48.00           C
ATOM   3226  O   ASP A 401     -34.929  -0.814 -18.124  1.00 48.00           O
ATOM   3227  N   LYS A 402     -35.351  -1.215 -20.301  1.00 33.50           N
ATOM   3228  CA  LYS A 402     -36.519  -1.964 -19.970  1.00 33.50           C
ATOM   3229  CB  LYS A 402     -37.232  -2.550 -21.204  1.00 33.50           C
ATOM   3230  CG  LYS A 402     -37.902  -1.502 -22.096  1.00 33.50           C
ATOM   3231  CD  LYS A 402     -38.332  -2.044 -23.461  1.00 33.50           C
ATOM   3232  CE  LYS A 402     -39.025  -1.003 -24.342  1.00 33.50           C
ATOM   3233  NZ  LYS A 402     -39.403  -1.610 -25.637  1.00 33.50           N
ATOM   3234  C   LYS A 402     -36.112  -3.106 -19.110  1.00 33.50           C
ATOM   3235  O   LYS A 402     -36.793  -3.430 -18.137  1.00 33.50           O
ATOM   3236  N   ALA A 403     -34.998  -3.777 -19.451  1.00 55.54           N
ATOM   3237  CA  ALA A 403     -34.685  -4.913 -18.647  1.00 55.54           C
ATOM   3238  CB  ALA A 403     -33.511  -5.736 -19.213  1.00 55.54           C
ATOM   3239  C   ALA A 403     -34.331  -4.518 -17.240  1.00 55.54           C
ATOM   3240  O   ALA A 403     -34.957  -4.989 -16.293  1.00 55.54           O
ATOM   3241  N   LEU A 404     -33.304  -3.653 -17.063  1.00174.30           N
ATOM   3242  CA  LEU A 404     -32.847  -3.333 -15.736  1.00174.30           C
ATOM   3243  CB  LEU A 404     -31.381  -2.861 -15.730  1.00174.30           C
ATOM   3244  CG  LEU A 404     -30.820  -2.617 -14.319  1.00174.30           C
ATOM   3245  CD1 LEU A 404     -30.735  -3.931 -13.524  1.00174.30           C
ATOM   3246  CD2 LEU A 404     -29.485  -1.857 -14.374  1.00174.30           C
ATOM   3247  C   LEU A 404     -33.630  -2.299 -14.956  1.00174.30           C
ATOM   3248  O   LEU A 404     -34.111  -2.565 -13.857  1.00174.30           O
ATOM   3249  N   LEU A 405     -33.731  -1.086 -15.538  1.00116.33           N
ATOM   3250  CA  LEU A 405     -34.174   0.182 -14.984  1.00116.33           C
ATOM   3251  CB  LEU A 405     -33.535   1.352 -15.748  1.00116.33           C
ATOM   3252  CG  LEU A 405     -31.997   1.255 -15.736  1.00116.33           C
ATOM   3253  CD1 LEU A 405     -31.340   2.456 -16.432  1.00116.33           C
ATOM   3254  CD2 LEU A 405     -31.467   1.010 -14.314  1.00116.33           C
ATOM   3255  C   LEU A 405     -35.642   0.468 -14.845  1.00116.33           C
ATOM   3256  O   LEU A 405     -36.017   1.306 -14.021  1.00116.33           O
ATOM   3257  N   GLU A 406     -36.510  -0.210 -15.610  1.00125.44           N
ATOM   3258  CA  GLU A 406     -37.857   0.244 -15.853  1.00125.44           C
ATOM   3259  CB  GLU A 406     -38.710  -0.851 -16.512  1.00125.44           C
ATOM   3260  CG  GLU A 406     -38.868  -2.106 -15.649  1.00125.44           C
ATOM   3261  CD  GLU A 406     -39.726  -3.110 -16.410  1.00125.44           C
ATOM   3262  OE1 GLU A 406     -39.149  -3.890 -17.213  1.00125.44           O
ATOM   3263  OE2 GLU A 406     -40.969  -3.113 -16.200  1.00125.44           O
ATOM   3264  C   GLU A 406     -38.614   0.706 -14.633  1.00125.44           C
ATOM   3265  O   GLU A 406     -39.200   1.787 -14.672  1.00125.44           O
ATOM   3266  N   THR A 407     -38.671  -0.054 -13.533  1.00 68.27           N
ATOM   3267  CA  THR A 407     -39.515   0.426 -12.468  1.00 68.27           C
ATOM   3268  CB  THR A 407     -39.745  -0.617 -11.418  1.00 68.27           C
ATOM   3269  OG1 THR A 407     -40.310  -1.779 -12.007  1.00 68.27           O
ATOM   3270  CG2 THR A 407     -40.706  -0.042 -10.362  1.00 68.27           C
ATOM   3271  C   THR A 407     -38.992   1.652 -11.765  1.00 68.27           C
ATOM   3272  O   THR A 407     -39.677   2.671 -11.679  1.00 68.27           O
ATOM   3273  N   LYS A 408     -37.755   1.562 -11.238  1.00130.45           N
ATOM   3274  CA  LYS A 408     -37.160   2.556 -10.382  1.00130.45           C
ATOM   3275  CB  LYS A 408     -35.966   1.963  -9.614  1.00130.45           C
ATOM   3276  CG  LYS A 408     -35.084   1.090 -10.507  1.00130.45           C
ATOM   3277  CD  LYS A 408     -33.878   0.475  -9.795  1.00130.45           C
ATOM   3278  CE  LYS A 408     -33.221  -0.650 -10.600  1.00130.45           C
ATOM   3279  NZ  LYS A 408     -32.258  -1.391  -9.756  1.00130.45           N
ATOM   3280  C   LYS A 408     -36.756   3.831 -11.046  1.00130.45           C
ATOM   3281  O   LYS A 408     -37.011   4.923 -10.531  1.00130.45           O
ATOM   3282  N   LEU A 409     -36.117   3.742 -12.220  1.00 81.83           N
ATOM   3283  CA  LEU A 409     -35.582   4.958 -12.749  1.00 81.83           C
ATOM   3284  CB  LEU A 409     -34.047   4.896 -12.864  1.00 81.83           C
ATOM   3285  CG  LEU A 409     -33.380   4.477 -11.533  1.00 81.83           C
ATOM   3286  CD1 LEU A 409     -31.846   4.470 -11.622  1.00 81.83           C
ATOM   3287  CD2 LEU A 409     -33.907   5.306 -10.353  1.00 81.83           C
ATOM   3288  C   LEU A 409     -36.150   5.169 -14.107  1.00 81.83           C
ATOM   3289  O   LEU A 409     -36.858   4.312 -14.633  1.00 81.83           O
ATOM   3290  N   THR A 410     -35.899   6.355 -14.692  1.00134.65           N
ATOM   3291  CA  THR A 410     -36.378   6.590 -16.018  1.00134.65           C
ATOM   3292  CB  THR A 410     -37.545   7.530 -16.117  1.00134.65           C
ATOM   3293  OG1 THR A 410     -38.059   7.515 -17.440  1.00134.65           O
ATOM   3294  CG2 THR A 410     -37.106   8.949 -15.736  1.00134.65           C
ATOM   3295  C   THR A 410     -35.246   7.144 -16.820  1.00134.65           C
ATOM   3296  O   THR A 410     -34.247   7.600 -16.266  1.00134.65           O
ATOM   3297  N   LEU A 411     -35.361   7.079 -18.161  1.00 92.45           N
ATOM   3298  CA  LEU A 411     -34.340   7.591 -19.030  1.00 92.45           C
ATOM   3299  CB  LEU A 411     -34.511   7.168 -20.501  1.00 92.45           C
ATOM   3300  CG  LEU A 411     -34.294   5.663 -20.736  1.00 92.45           C
ATOM   3301  CD1 LEU A 411     -34.475   5.291 -22.217  1.00 92.45           C
ATOM   3302  CD2 LEU A 411     -32.933   5.214 -20.179  1.00 92.45           C
ATOM   3303  C   LEU A 411     -34.436   9.073 -18.983  1.00 92.45           C
ATOM   3304  O   LEU A 411     -35.509   9.622 -18.740  1.00 92.45           O
ATOM   3305  N   ALA A 412     -33.303   9.762 -19.219  1.00 93.94           N
ATOM   3306  CA  ALA A 412     -33.314  11.185 -19.083  1.00 93.94           C
ATOM   3307  CB  ALA A 412     -32.044  11.753 -18.423  1.00 93.94           C
ATOM   3308  C   ALA A 412     -33.448  11.836 -20.407  1.00 93.94           C
ATOM   3309  O   ALA A 412     -32.737  11.513 -21.357  1.00 93.94           O
ATOM   3310  N   ARG A 413     -34.384  12.801 -20.451  1.00217.56           N
ATOM   3311  CA  ARG A 413     -34.705  13.595 -21.589  1.00217.56           C
ATOM   3312  CB  ARG A 413     -33.690  14.685 -21.924  1.00217.56           C
ATOM   3313  CG  ARG A 413     -33.692  15.742 -20.825  1.00217.56           C
ATOM   3314  CD  ARG A 413     -35.085  16.221 -20.404  1.00217.56           C
ATOM   3315  NE  ARG A 413     -35.693  16.936 -21.561  1.00217.56           N
ATOM   3316  CZ  ARG A 413     -36.845  17.647 -21.400  1.00217.56           C
ATOM   3317  NH1 ARG A 413     -37.448  17.700 -20.176  1.00217.56           N
ATOM   3318  NH2 ARG A 413     -37.389  18.316 -22.459  1.00217.56           N
ATOM   3319  C   ARG A 413     -35.005  12.746 -22.765  1.00217.56           C
ATOM   3320  O   ARG A 413     -34.849  11.528 -22.759  1.00217.56           O
ATOM   3321  N   ILE A 414     -35.474  13.403 -23.826  1.00114.02           N
ATOM   3322  CA  ILE A 414     -35.912  12.720 -24.997  1.00114.02           C
ATOM   3323  CB  ILE A 414     -36.422  13.638 -26.066  1.00114.02           C
ATOM   3324  CG1 ILE A 414     -37.684  14.376 -25.595  1.00114.02           C
ATOM   3325  CG2 ILE A 414     -36.641  12.803 -27.339  1.00114.02           C
ATOM   3326  CD1 ILE A 414     -38.100  15.502 -26.539  1.00114.02           C
ATOM   3327  C   ILE A 414     -34.789  11.941 -25.597  1.00114.02           C
ATOM   3328  O   ILE A 414     -35.026  10.864 -26.142  1.00114.02           O
ATOM   3329  N   ASN A 415     -33.547  12.464 -25.553  1.00 73.66           N
ATOM   3330  CA  ASN A 415     -32.509  11.774 -26.263  1.00 73.66           C
ATOM   3331  CB  ASN A 415     -32.061  12.558 -27.507  1.00 73.66           C
ATOM   3332  CG  ASN A 415     -33.293  12.762 -28.383  1.00 73.66           C
ATOM   3333  OD1 ASN A 415     -33.980  11.808 -28.745  1.00 73.66           O
ATOM   3334  ND2 ASN A 415     -33.594  14.046 -28.716  1.00 73.66           N
ATOM   3335  C   ASN A 415     -31.306  11.582 -25.389  1.00 73.66           C
ATOM   3336  O   ASN A 415     -31.187  12.138 -24.298  1.00 73.66           O
ATOM   3337  N   PRO A 416     -30.426  10.739 -25.874  1.00140.68           N
ATOM   3338  CA  PRO A 416     -29.194  10.470 -25.179  1.00140.68           C
ATOM   3339  CD  PRO A 416     -30.885   9.581 -26.626  1.00140.68           C
ATOM   3340  CB  PRO A 416     -28.657   9.166 -25.764  1.00140.68           C
ATOM   3341  CG  PRO A 416     -29.916   8.443 -26.272  1.00140.68           C
ATOM   3342  C   PRO A 416     -28.256  11.623 -25.344  1.00140.68           C
ATOM   3343  O   PRO A 416     -28.384  12.370 -26.313  1.00140.68           O
ATOM   3344  N   MET A 417     -27.323  11.792 -24.389  1.00 71.82           N
ATOM   3345  CA  MET A 417     -26.333  12.829 -24.402  1.00 71.82           C
ATOM   3346  CB  MET A 417     -25.900  13.197 -22.973  1.00 71.82           C
ATOM   3347  CG  MET A 417     -27.028  13.880 -22.192  1.00 71.82           C
ATOM   3348  SD  MET A 417     -26.769  14.029 -20.400  1.00 71.82           S
ATOM   3349  CE  MET A 417     -27.616  12.463 -20.043  1.00 71.82           C
ATOM   3350  C   MET A 417     -25.158  12.305 -25.166  1.00 71.82           C
ATOM   3351  O   MET A 417     -24.926  11.099 -25.200  1.00 71.82           O
ATOM   3352  N   GLU A 418     -24.397  13.197 -25.837  1.00105.82           N
ATOM   3353  CA  GLU A 418     -23.262  12.720 -26.577  1.00105.82           C
ATOM   3354  CB  GLU A 418     -23.394  12.859 -28.104  1.00105.82           C
ATOM   3355  CG  GLU A 418     -24.473  11.982 -28.731  1.00105.82           C
ATOM   3356  CD  GLU A 418     -25.827  12.398 -28.188  1.00105.82           C
ATOM   3357  OE1 GLU A 418     -26.055  13.625 -28.013  1.00105.82           O
ATOM   3358  OE2 GLU A 418     -26.656  11.483 -27.942  1.00105.82           O
ATOM   3359  C   GLU A 418     -22.054  13.508 -26.182  1.00105.82           C
ATOM   3360  O   GLU A 418     -22.110  14.731 -26.045  1.00105.82           O
ATOM   3361  N   PHE A 419     -20.917  12.803 -26.001  1.00 87.97           N
ATOM   3362  CA  PHE A 419     -19.692  13.451 -25.623  1.00 87.97           C
ATOM   3363  CB  PHE A 419     -19.185  13.081 -24.223  1.00 87.97           C
ATOM   3364  CG  PHE A 419     -20.241  13.305 -23.202  1.00 87.97           C
ATOM   3365  CD1 PHE A 419     -21.219  12.355 -23.035  1.00 87.97           C
ATOM   3366  CD2 PHE A 419     -20.248  14.428 -22.409  1.00 87.97           C
ATOM   3367  CE1 PHE A 419     -22.204  12.514 -22.093  1.00 87.97           C
ATOM   3368  CE2 PHE A 419     -21.233  14.593 -21.463  1.00 87.97           C
ATOM   3369  CZ  PHE A 419     -22.207  13.636 -21.303  1.00 87.97           C
ATOM   3370  C   PHE A 419     -18.620  12.918 -26.514  1.00 87.97           C
ATOM   3371  O   PHE A 419     -18.735  11.821 -27.058  1.00 87.97           O
ATOM   3372  N   VAL A 420     -17.536  13.694 -26.697  1.00 62.27           N
ATOM   3373  CA  VAL A 420     -16.451  13.167 -27.465  1.00 62.27           C
ATOM   3374  CB  VAL A 420     -15.900  14.113 -28.489  1.00 62.27           C
ATOM   3375  CG1 VAL A 420     -14.664  13.459 -29.130  1.00 62.27           C
ATOM   3376  CG2 VAL A 420     -17.014  14.446 -29.497  1.00 62.27           C
ATOM   3377  C   VAL A 420     -15.369  12.849 -26.496  1.00 62.27           C
ATOM   3378  O   VAL A 420     -14.832  13.726 -25.818  1.00 62.27           O
ATOM   3379  N   THR A 421     -15.022  11.555 -26.411  1.00115.25           N
ATOM   3380  CA  THR A 421     -14.037  11.133 -25.467  1.00115.25           C
ATOM   3381  CB  THR A 421     -14.291   9.757 -24.922  1.00115.25           C
ATOM   3382  OG1 THR A 421     -14.288   8.798 -25.968  1.00115.25           O
ATOM   3383  CG2 THR A 421     -15.645   9.762 -24.200  1.00115.25           C
ATOM   3384  C   THR A 421     -12.699  11.106 -26.125  1.00115.25           C
ATOM   3385  O   THR A 421     -12.574  11.304 -27.333  1.00115.25           O
ATOM   3386  N   SER A 422     -11.659  10.848 -25.306  1.00114.25           N
ATOM   3387  CA  SER A 422     -10.310  10.798 -25.779  1.00114.25           C
ATOM   3388  CB  SER A 422      -9.267  10.657 -24.656  1.00114.25           C
ATOM   3389  OG  SER A 422      -7.959  10.629 -25.208  1.00114.25           O
ATOM   3390  C   SER A 422     -10.181   9.617 -26.684  1.00114.25           C
ATOM   3391  O   SER A 422     -10.789   8.573 -26.460  1.00114.25           O
ATOM   3392  N   ILE A 423      -9.357   9.810 -27.729  1.00327.53           N
ATOM   3393  CA  ILE A 423      -8.965   8.968 -28.830  1.00327.53           C
ATOM   3394  CB  ILE A 423      -8.298   7.690 -28.387  1.00327.53           C
ATOM   3395  CG1 ILE A 423      -9.259   6.695 -27.706  1.00327.53           C
ATOM   3396  CG2 ILE A 423      -7.216   8.142 -27.400  1.00327.53           C
ATOM   3397  CD1 ILE A 423      -8.786   5.248 -27.771  1.00327.53           C
ATOM   3398  C   ILE A 423     -10.152   8.613 -29.681  1.00327.53           C
ATOM   3399  O   ILE A 423     -10.350   7.462 -30.067  1.00327.53           O
ATOM   3400  N   MET A 424     -10.859   9.657 -30.155  1.00216.51           N
ATOM   3401  CA  MET A 424     -11.986   9.532 -31.037  1.00216.51           C
ATOM   3402  CB  MET A 424     -11.648   9.108 -32.470  1.00216.51           C
ATOM   3403  CG  MET A 424     -12.717   9.405 -33.538  1.00216.51           C
ATOM   3404  SD  MET A 424     -14.075   8.230 -33.871  1.00216.51           S
ATOM   3405  CE  MET A 424     -15.199   8.873 -32.598  1.00216.51           C
ATOM   3406  C   MET A 424     -12.969   8.510 -30.573  1.00216.51           C
ATOM   3407  O   MET A 424     -13.224   7.526 -31.262  1.00216.51           O
ATOM   3408  N   ARG A 425     -13.536   8.646 -29.377  1.00123.74           N
ATOM   3409  CA  ARG A 425     -14.591   7.716 -29.130  1.00123.74           C
ATOM   3410  CB  ARG A 425     -14.337   6.743 -27.968  1.00123.74           C
ATOM   3411  CG  ARG A 425     -13.236   5.728 -28.285  1.00123.74           C
ATOM   3412  CD  ARG A 425     -13.379   4.416 -27.514  1.00123.74           C
ATOM   3413  NE  ARG A 425     -14.461   3.645 -28.189  1.00123.74           N
ATOM   3414  CZ  ARG A 425     -14.980   2.524 -27.611  1.00123.74           C
ATOM   3415  NH1 ARG A 425     -14.502   2.086 -26.410  1.00123.74           N
ATOM   3416  NH2 ARG A 425     -15.983   1.844 -28.240  1.00123.74           N
ATOM   3417  C   ARG A 425     -15.760   8.568 -28.797  1.00123.74           C
ATOM   3418  O   ARG A 425     -15.637   9.528 -28.039  1.00123.74           O
ATOM   3419  N   ARG A 426     -16.922   8.251 -29.390  1.00187.75           N
ATOM   3420  CA  ARG A 426     -18.087   9.042 -29.153  1.00187.75           C
ATOM   3421  CB  ARG A 426     -18.985   9.166 -30.385  1.00187.75           C
ATOM   3422  CG  ARG A 426     -20.210  10.032 -30.134  1.00187.75           C
ATOM   3423  CD  ARG A 426     -21.380   9.628 -31.017  1.00187.75           C
ATOM   3424  NE  ARG A 426     -21.857   8.328 -30.474  1.00187.75           N
ATOM   3425  CZ  ARG A 426     -22.710   8.323 -29.409  1.00187.75           C
ATOM   3426  NH1 ARG A 426     -23.064   9.500 -28.821  1.00187.75           N
ATOM   3427  NH2 ARG A 426     -23.235   7.149 -28.953  1.00187.75           N
ATOM   3428  C   ARG A 426     -18.866   8.317 -28.119  1.00187.75           C
ATOM   3429  O   ARG A 426     -19.141   7.125 -28.259  1.00187.75           O
ATOM   3430  N   THR A 427     -19.234   9.028 -27.040  1.00132.95           N
ATOM   3431  CA  THR A 427     -19.961   8.382 -25.997  1.00132.95           C
ATOM   3432  CB  THR A 427     -19.383   8.620 -24.642  1.00132.95           C
ATOM   3433  OG1 THR A 427     -19.345  10.009 -24.350  1.00132.95           O
ATOM   3434  CG2 THR A 427     -17.974   8.010 -24.616  1.00132.95           C
ATOM   3435  C   THR A 427     -21.355   8.898 -26.012  1.00132.95           C
ATOM   3436  O   THR A 427     -21.584  10.101 -25.896  1.00132.95           O
ATOM   3437  N   GLY A 428     -22.315   7.967 -26.188  1.00 64.26           N
ATOM   3438  CA  GLY A 428     -23.708   8.282 -26.121  1.00 64.26           C
ATOM   3439  C   GLY A 428     -24.098   7.776 -24.777  1.00 64.26           C
ATOM   3440  O   GLY A 428     -24.183   6.573 -24.535  1.00 64.26           O
ATOM   3441  N   PHE A 429     -24.363   8.736 -23.886  1.00208.14           N
ATOM   3442  CA  PHE A 429     -24.574   8.588 -22.484  1.00208.14           C
ATOM   3443  CB  PHE A 429     -23.526   9.523 -21.851  1.00208.14           C
ATOM   3444  CG  PHE A 429     -23.807  10.051 -20.493  1.00208.14           C
ATOM   3445  CD1 PHE A 429     -24.719  11.067 -20.324  1.00208.14           C
ATOM   3446  CD2 PHE A 429     -23.146   9.574 -19.394  1.00208.14           C
ATOM   3447  CE1 PHE A 429     -24.979  11.589 -19.080  1.00208.14           C
ATOM   3448  CE2 PHE A 429     -23.412  10.106 -18.157  1.00208.14           C
ATOM   3449  CZ  PHE A 429     -24.325  11.109 -17.979  1.00208.14           C
ATOM   3450  C   PHE A 429     -25.943   9.085 -22.173  1.00208.14           C
ATOM   3451  O   PHE A 429     -26.327  10.176 -22.588  1.00208.14           O
ATOM   3452  N   SER A 430     -26.735   8.278 -21.450  1.00116.26           N
ATOM   3453  CA  SER A 430     -28.013   8.769 -21.044  1.00116.26           C
ATOM   3454  CB  SER A 430     -29.200   8.040 -21.696  1.00116.26           C
ATOM   3455  OG  SER A 430     -29.236   6.683 -21.278  1.00116.26           O
ATOM   3456  C   SER A 430     -28.070   8.508 -19.585  1.00116.26           C
ATOM   3457  O   SER A 430     -27.940   7.368 -19.146  1.00116.26           O
ATOM   3458  N   ALA A 431     -28.280   9.563 -18.790  1.00 75.10           N
ATOM   3459  CA  ALA A 431     -28.276   9.361 -17.382  1.00 75.10           C
ATOM   3460  CB  ALA A 431     -28.296  10.670 -16.595  1.00 75.10           C
ATOM   3461  C   ALA A 431     -29.493   8.600 -17.013  1.00 75.10           C
ATOM   3462  O   ALA A 431     -30.531   8.696 -17.667  1.00 75.10           O
ATOM   3463  N   VAL A 432     -29.360   7.779 -15.956  1.00125.17           N
ATOM   3464  CA  VAL A 432     -30.492   7.094 -15.427  1.00125.17           C
ATOM   3465  CB  VAL A 432     -30.182   5.718 -14.903  1.00125.17           C
ATOM   3466  CG1 VAL A 432     -29.133   5.813 -13.779  1.00125.17           C
ATOM   3467  CG2 VAL A 432     -31.509   5.060 -14.490  1.00125.17           C
ATOM   3468  C   VAL A 432     -30.932   7.975 -14.311  1.00125.17           C
ATOM   3469  O   VAL A 432     -30.148   8.331 -13.432  1.00125.17           O
ATOM   3470  N   VAL A 433     -32.208   8.388 -14.347  1.00127.50           N
ATOM   3471  CA  VAL A 433     -32.655   9.329 -13.371  1.00127.50           C
ATOM   3472  CB  VAL A 433     -33.319  10.524 -13.996  1.00127.50           C
ATOM   3473  CG1 VAL A 433     -32.319  11.194 -14.953  1.00127.50           C
ATOM   3474  CG2 VAL A 433     -34.595  10.064 -14.707  1.00127.50           C
ATOM   3475  C   VAL A 433     -33.679   8.666 -12.521  1.00127.50           C
ATOM   3476  O   VAL A 433     -34.522   7.916 -13.008  1.00127.50           O
ATOM   3477  N   ALA A 434     -33.603   8.888 -11.201  1.00103.35           N
ATOM   3478  CA  ALA A 434     -34.654   8.357 -10.400  1.00103.35           C
ATOM   3479  CB  ALA A 434     -34.324   8.273  -8.906  1.00103.35           C
ATOM   3480  C   ALA A 434     -35.757   9.341 -10.515  1.00103.35           C
ATOM   3481  O   ALA A 434     -35.549  10.540 -10.338  1.00103.35           O
ATOM   3482  N   GLY A 435     -36.956   8.855 -10.852  1.00217.12           N
ATOM   3483  CA  GLY A 435     -38.073   9.735 -10.886  1.00217.12           C
ATOM   3484  C   GLY A 435     -37.809  10.845 -11.858  1.00217.12           C
ATOM   3485  O   GLY A 435     -36.778  10.917 -12.528  1.00217.12           O
ATOM   3486  N   GLU A 436     -38.738  11.806 -11.856  1.00194.79           N
ATOM   3487  CA  GLU A 436     -38.802  12.941 -12.727  1.00194.79           C
ATOM   3488  CB  GLU A 436     -40.102  13.738 -12.529  1.00194.79           C
ATOM   3489  CG  GLU A 436     -40.321  14.201 -11.088  1.00194.79           C
ATOM   3490  CD  GLU A 436     -40.728  12.997 -10.241  1.00194.79           C
ATOM   3491  OE1 GLU A 436     -41.139  11.957 -10.822  1.00194.79           O
ATOM   3492  OE2 GLU A 436     -40.635  13.110  -8.989  1.00194.79           O
ATOM   3493  C   GLU A 436     -37.645  13.870 -12.516  1.00194.79           C
ATOM   3494  O   GLU A 436     -37.231  14.584 -13.431  1.00194.79           O
ATOM   3495  N   VAL A 437     -37.094  13.872 -11.298  1.00131.02           N
ATOM   3496  CA  VAL A 437     -36.149  14.842 -10.830  1.00131.02           C
ATOM   3497  CB  VAL A 437     -35.797  14.609  -9.389  1.00131.02           C
ATOM   3498  CG1 VAL A 437     -35.132  13.227  -9.271  1.00131.02           C
ATOM   3499  CG2 VAL A 437     -34.910  15.768  -8.903  1.00131.02           C
ATOM   3500  C   VAL A 437     -34.838  14.969 -11.565  1.00131.02           C
ATOM   3501  O   VAL A 437     -34.383  16.090 -11.784  1.00131.02           O
ATOM   3502  N   LEU A 438     -34.189  13.871 -11.990  1.00177.22           N
ATOM   3503  CA  LEU A 438     -32.776  14.035 -12.257  1.00177.22           C
ATOM   3504  CB  LEU A 438     -32.039  12.696 -12.436  1.00177.22           C
ATOM   3505  CG  LEU A 438     -31.971  11.876 -11.134  1.00177.22           C
ATOM   3506  CD1 LEU A 438     -31.036  10.664 -11.282  1.00177.22           C
ATOM   3507  CD2 LEU A 438     -31.617  12.767  -9.931  1.00177.22           C
ATOM   3508  C   LEU A 438     -32.218  14.994 -13.323  1.00177.22           C
ATOM   3509  O   LEU A 438     -31.603  15.976 -12.909  1.00177.22           O
ATOM   3510  N   HIS A 439     -32.418  14.851 -14.671  1.00285.19           N
ATOM   3511  CA  HIS A 439     -31.570  15.701 -15.526  1.00285.19           C
ATOM   3512  ND1 HIS A 439     -29.263  14.677 -13.264  1.00285.19           N
ATOM   3513  CG  HIS A 439     -29.291  15.502 -14.367  1.00285.19           C
ATOM   3514  CB  HIS A 439     -30.099  15.232 -15.604  1.00285.19           C
ATOM   3515  NE2 HIS A 439     -27.934  16.399 -12.801  1.00285.19           N
ATOM   3516  CD2 HIS A 439     -28.472  16.549 -14.067  1.00285.19           C
ATOM   3517  CE1 HIS A 439     -28.439  15.261 -12.358  1.00285.19           C
ATOM   3518  C   HIS A 439     -32.021  15.876 -16.979  1.00285.19           C
ATOM   3519  O   HIS A 439     -33.194  15.682 -17.292  1.00285.19           O
ATOM   3520  N   VAL A 440     -31.065  16.266 -17.902  1.00252.09           N
ATOM   3521  CA  VAL A 440     -31.410  16.684 -19.256  1.00252.09           C
ATOM   3522  CB  VAL A 440     -31.618  18.168 -19.383  1.00252.09           C
ATOM   3523  CG1 VAL A 440     -32.837  18.564 -18.531  1.00252.09           C
ATOM   3524  CG2 VAL A 440     -30.318  18.891 -18.992  1.00252.09           C
ATOM   3525  C   VAL A 440     -30.486  16.253 -20.394  1.00252.09           C
ATOM   3526  O   VAL A 440     -29.443  15.619 -20.226  1.00252.09           O
ATOM   3527  N   LEU A 441     -30.902  16.649 -21.631  1.00242.29           N
ATOM   3528  CA  LEU A 441     -30.351  16.278 -22.920  1.00242.29           C
ATOM   3529  CB  LEU A 441     -31.139  16.756 -24.160  1.00242.29           C
ATOM   3530  CG  LEU A 441     -32.627  16.394 -24.239  1.00242.29           C
ATOM   3531  CD1 LEU A 441     -33.456  17.293 -23.314  1.00242.29           C
ATOM   3532  CD2 LEU A 441     -33.121  16.422 -25.695  1.00242.29           C
ATOM   3533  C   LEU A 441     -29.007  16.888 -23.177  1.00242.29           C
ATOM   3534  O   LEU A 441     -28.527  17.748 -22.437  1.00242.29           O
ATOM   3535  N   GLN A 442     -28.362  16.388 -24.264  1.00224.80           N
ATOM   3536  CA  GLN A 442     -27.095  16.852 -24.769  1.00224.80           C
ATOM   3537  CB  GLN A 442     -25.883  16.118 -24.190  1.00224.80           C
ATOM   3538  CG  GLN A 442     -25.659  16.432 -22.716  1.00224.80           C
ATOM   3539  CD  GLN A 442     -24.433  15.656 -22.276  1.00224.80           C
ATOM   3540  OE1 GLN A 442     -23.781  15.000 -23.087  1.00224.80           O
ATOM   3541  NE2 GLN A 442     -24.099  15.756 -20.962  1.00224.80           N
ATOM   3542  C   GLN A 442     -27.057  16.632 -26.256  1.00224.80           C
ATOM   3543  O   GLN A 442     -27.999  16.094 -26.835  1.00224.80           O
ATOM   3544  N   CYS A 443     -25.951  17.057 -26.915  1.00 81.09           N
ATOM   3545  CA  CYS A 443     -25.833  16.927 -28.345  1.00 81.09           C
ATOM   3546  CB  CYS A 443     -25.554  18.253 -29.073  1.00 81.09           C
ATOM   3547  SG  CYS A 443     -26.964  19.395 -28.976  1.00 81.09           S
ATOM   3548  C   CYS A 443     -24.722  15.980 -28.692  1.00 81.09           C
ATOM   3549  O   CYS A 443     -24.018  15.497 -27.811  1.00 81.09           O
ATOM   3550  N   LYS A 444     -24.540  15.725 -30.012  1.00205.09           N
ATOM   3551  CA  LYS A 444     -23.605  14.784 -30.589  1.00205.09           C
ATOM   3552  CB  LYS A 444     -24.170  14.022 -31.802  1.00205.09           C
ATOM   3553  CG  LYS A 444     -25.497  13.325 -31.533  1.00205.09           C
ATOM   3554  CD  LYS A 444     -26.274  13.043 -32.817  1.00205.09           C
ATOM   3555  CE  LYS A 444     -26.349  11.570 -33.207  1.00205.09           C
ATOM   3556  NZ  LYS A 444     -27.391  11.402 -34.243  1.00205.09           N
ATOM   3557  C   LYS A 444     -22.391  15.495 -31.130  1.00205.09           C
ATOM   3558  O   LYS A 444     -22.293  16.721 -31.164  1.00205.09           O
ATOM   3559  N   PRO A 445     -21.453  14.666 -31.537  1.00137.52           N
ATOM   3560  CA  PRO A 445     -20.174  15.089 -32.076  1.00137.52           C
ATOM   3561  CD  PRO A 445     -21.357  13.350 -30.919  1.00137.52           C
ATOM   3562  CB  PRO A 445     -19.182  13.970 -31.750  1.00137.52           C
ATOM   3563  CG  PRO A 445     -20.062  12.745 -31.471  1.00137.52           C
ATOM   3564  C   PRO A 445     -20.113  15.461 -33.530  1.00137.52           C
ATOM   3565  O   PRO A 445     -21.137  15.405 -34.206  1.00137.52           O
ATOM   3566  N   VAL A 446     -18.897  15.847 -33.999  1.00145.47           N
ATOM   3567  CA  VAL A 446     -18.541  16.219 -35.350  1.00145.47           C
ATOM   3568  CB  VAL A 446     -17.867  17.560 -35.435  1.00145.47           C
ATOM   3569  CG1 VAL A 446     -16.471  17.436 -34.805  1.00145.47           C
ATOM   3570  CG2 VAL A 446     -17.861  18.045 -36.895  1.00145.47           C
ATOM   3571  C   VAL A 446     -17.541  15.177 -35.805  1.00145.47           C
ATOM   3572  O   VAL A 446     -17.408  14.136 -35.167  1.00145.47           O
ATOM   3573  N   TYR A 447     -16.835  15.418 -36.935  1.00154.43           N
ATOM   3574  CA  TYR A 447     -15.888  14.496 -37.527  1.00154.43           C
ATOM   3575  CB  TYR A 447     -15.058  15.083 -38.684  1.00154.43           C
ATOM   3576  CG  TYR A 447     -15.895  15.279 -39.901  1.00154.43           C
ATOM   3577  CD1 TYR A 447     -16.140  14.232 -40.760  1.00154.43           C
ATOM   3578  CD2 TYR A 447     -16.414  16.517 -40.195  1.00154.43           C
ATOM   3579  CE1 TYR A 447     -16.905  14.416 -41.889  1.00154.43           C
ATOM   3580  CE2 TYR A 447     -17.180  16.709 -41.320  1.00154.43           C
ATOM   3581  CZ  TYR A 447     -17.428  15.657 -42.169  1.00154.43           C
ATOM   3582  OH  TYR A 447     -18.212  15.853 -43.324  1.00154.43           O
ATOM   3583  C   TYR A 447     -14.876  14.016 -36.523  1.00154.43           C
ATOM   3584  O   TYR A 447     -14.360  14.790 -35.719  1.00154.43           O
ATOM   3585  N   VAL A 448     -14.559  12.698 -36.563  1.00129.39           N
ATOM   3586  CA  VAL A 448     -13.632  12.137 -35.616  1.00129.39           C
ATOM   3587  CB  VAL A 448     -14.364  11.684 -34.394  1.00129.39           C
ATOM   3588  CG1 VAL A 448     -14.898  12.927 -33.663  1.00129.39           C
ATOM   3589  CG2 VAL A 448     -15.502  10.757 -34.856  1.00129.39           C
ATOM   3590  C   VAL A 448     -12.875  10.969 -36.217  1.00129.39           C
ATOM   3591  O   VAL A 448     -13.383  10.277 -37.097  1.00129.39           O
ATOM   3592  N   GLN A 449     -11.615  10.729 -35.756  1.00113.21           N
ATOM   3593  CA  GLN A 449     -10.804   9.638 -36.256  1.00113.21           C
ATOM   3594  CB  GLN A 449      -9.576  10.121 -37.049  1.00113.21           C
ATOM   3595  CG  GLN A 449      -8.572  10.909 -36.203  1.00113.21           C
ATOM   3596  CD  GLN A 449      -7.409  11.332 -37.093  1.00113.21           C
ATOM   3597  OE1 GLN A 449      -7.598  12.028 -38.091  1.00113.21           O
ATOM   3598  NE2 GLN A 449      -6.174  10.899 -36.727  1.00113.21           N
ATOM   3599  C   GLN A 449     -10.296   8.804 -35.103  1.00113.21           C
ATOM   3600  O   GLN A 449      -9.581   9.286 -34.225  1.00113.21           O
ATOM   3601  N   PRO A 450     -10.682   7.546 -35.120  1.00 99.05           N
ATOM   3602  CA  PRO A 450     -10.376   6.584 -34.078  1.00 99.05           C
ATOM   3603  CD  PRO A 450     -11.874   7.175 -35.864  1.00 99.05           C
ATOM   3604  CB  PRO A 450     -11.540   5.592 -34.078  1.00 99.05           C
ATOM   3605  CG  PRO A 450     -12.147   5.713 -35.485  1.00 99.05           C
ATOM   3606  C   PRO A 450      -9.069   5.862 -34.214  1.00 99.05           C
ATOM   3607  O   PRO A 450      -8.514   5.818 -35.310  1.00 99.05           O
ATOM   3608  N   PHE A 451      -8.594   5.241 -33.107  1.00158.11           N
ATOM   3609  CA  PHE A 451      -7.374   4.487 -33.118  1.00158.11           C
ATOM   3610  CB  PHE A 451      -6.167   5.270 -32.613  1.00158.11           C
ATOM   3611  CG  PHE A 451      -5.016   4.828 -33.444  1.00158.11           C
ATOM   3612  CD1 PHE A 451      -4.377   3.623 -33.263  1.00158.11           C
ATOM   3613  CD2 PHE A 451      -4.616   5.653 -34.468  1.00158.11           C
ATOM   3614  CE1 PHE A 451      -3.327   3.278 -34.084  1.00158.11           C
ATOM   3615  CE2 PHE A 451      -3.571   5.315 -35.288  1.00158.11           C
ATOM   3616  CZ  PHE A 451      -2.923   4.122 -35.092  1.00158.11           C
ATOM   3617  C   PHE A 451      -7.620   3.358 -32.150  1.00158.11           C
ATOM   3618  O   PHE A 451      -8.709   2.789 -32.128  1.00158.11           O
ATOM   3619  N   ALA A 452      -6.601   2.950 -31.359  1.00 56.46           N
ATOM   3620  CA  ALA A 452      -6.798   1.873 -30.419  1.00 56.46           C
ATOM   3621  CB  ALA A 452      -5.544   1.011 -30.208  1.00 56.46           C
ATOM   3622  C   ALA A 452      -7.205   2.392 -29.072  1.00 56.46           C
ATOM   3623  O   ALA A 452      -6.880   3.517 -28.699  1.00 56.46           O
ATOM   3624  N   SER A 453      -7.989   1.572 -28.334  1.00 71.23           N
ATOM   3625  CA  SER A 453      -8.449   1.841 -26.995  1.00 71.23           C
ATOM   3626  CB  SER A 453      -9.680   0.988 -26.634  1.00 71.23           C
ATOM   3627  OG  SER A 453      -9.322  -0.384 -26.549  1.00 71.23           O
ATOM   3628  C   SER A 453      -7.386   1.528 -25.976  1.00 71.23           C
ATOM   3629  O   SER A 453      -7.257   2.208 -24.961  1.00 71.23           O
ATOM   3630  N   GLU A 454      -6.638   0.433 -26.187  1.00151.93           N
ATOM   3631  CA  GLU A 454      -5.663   0.002 -25.225  1.00151.93           C
ATOM   3632  CB  GLU A 454      -5.184  -1.440 -25.469  1.00151.93           C
ATOM   3633  CG  GLU A 454      -4.130  -1.898 -24.460  1.00151.93           C
ATOM   3634  CD  GLU A 454      -4.745  -1.852 -23.072  1.00151.93           C
ATOM   3635  OE1 GLU A 454      -5.740  -2.587 -22.835  1.00151.93           O
ATOM   3636  OE2 GLU A 454      -4.225  -1.074 -22.230  1.00151.93           O
ATOM   3637  C   GLU A 454      -4.449   0.851 -25.203  1.00151.93           C
ATOM   3638  O   GLU A 454      -3.989   1.239 -24.128  1.00151.93           O
ATOM   3639  N   ARG A 455      -3.942   1.192 -26.403  1.00212.59           N
ATOM   3640  CA  ARG A 455      -2.649   1.794 -26.503  1.00212.59           C
ATOM   3641  CB  ARG A 455      -2.221   2.071 -27.954  1.00212.59           C
ATOM   3642  CG  ARG A 455      -1.771   0.794 -28.671  1.00212.59           C
ATOM   3643  CD  ARG A 455      -1.464   0.965 -30.160  1.00212.59           C
ATOM   3644  NE  ARG A 455      -2.761   0.983 -30.889  1.00212.59           N
ATOM   3645  CZ  ARG A 455      -2.788   0.806 -32.243  1.00212.59           C
ATOM   3646  NH1 ARG A 455      -1.621   0.696 -32.942  1.00212.59           N
ATOM   3647  NH2 ARG A 455      -3.983   0.738 -32.898  1.00212.59           N
ATOM   3648  C   ARG A 455      -2.583   3.039 -25.696  1.00212.59           C
ATOM   3649  O   ARG A 455      -3.051   4.101 -26.105  1.00212.59           O
ATOM   3650  N   CYS A 456      -2.000   2.898 -24.490  1.00149.62           N
ATOM   3651  CA  CYS A 456      -1.779   3.985 -23.587  1.00149.62           C
ATOM   3652  CB  CYS A 456      -0.783   5.022 -24.135  1.00149.62           C
ATOM   3653  SG  CYS A 456      -0.335   6.281 -22.900  1.00149.62           S
ATOM   3654  C   CYS A 456      -3.097   4.642 -23.369  1.00149.62           C
ATOM   3655  O   CYS A 456      -3.162   5.824 -23.034  1.00149.62           O
ATOM   3656  N   TYR A 457      -4.203   3.897 -23.546  1.00398.45           N
ATOM   3657  CA  TYR A 457      -5.436   4.588 -23.370  1.00398.45           C
ATOM   3658  CB  TYR A 457      -5.965   5.218 -24.684  1.00398.45           C
ATOM   3659  CG  TYR A 457      -7.190   6.036 -24.425  1.00398.45           C
ATOM   3660  CD1 TYR A 457      -7.119   7.199 -23.693  1.00398.45           C
ATOM   3661  CD2 TYR A 457      -8.421   5.631 -24.881  1.00398.45           C
ATOM   3662  CE1 TYR A 457      -8.244   7.950 -23.442  1.00398.45           C
ATOM   3663  CE2 TYR A 457      -9.550   6.379 -24.638  1.00398.45           C
ATOM   3664  CZ  TYR A 457      -9.466   7.541 -23.917  1.00398.45           C
ATOM   3665  OH  TYR A 457     -10.627   8.304 -23.665  1.00398.45           O
ATOM   3666  C   TYR A 457      -6.435   3.665 -22.751  1.00398.45           C
ATOM   3667  O   TYR A 457      -6.174   2.476 -22.593  1.00398.45           O
ATOM   3668  N   GLN A 458      -7.568   4.238 -22.298  1.00219.24           N
ATOM   3669  CA  GLN A 458      -8.713   3.534 -21.795  1.00219.24           C
ATOM   3670  CB  GLN A 458      -9.484   2.777 -22.887  1.00219.24           C
ATOM   3671  CG  GLN A 458     -10.340   3.709 -23.736  1.00219.24           C
ATOM   3672  CD  GLN A 458     -10.994   2.945 -24.871  1.00219.24           C
ATOM   3673  OE1 GLN A 458     -11.547   1.864 -24.681  1.00219.24           O
ATOM   3674  NE2 GLN A 458     -10.921   3.526 -26.099  1.00219.24           N
ATOM   3675  C   GLN A 458      -8.375   2.569 -20.719  1.00219.24           C
ATOM   3676  O   GLN A 458      -8.468   2.887 -19.537  1.00219.24           O
ATOM   3677  N   GLU A 459      -8.003   1.345 -21.124  1.00105.02           N
ATOM   3678  CA  GLU A 459      -7.756   0.269 -20.217  1.00105.02           C
ATOM   3679  CB  GLU A 459      -7.266  -1.004 -20.925  1.00105.02           C
ATOM   3680  CG  GLU A 459      -8.352  -1.690 -21.756  1.00105.02           C
ATOM   3681  CD  GLU A 459      -8.753  -0.742 -22.875  1.00105.02           C
ATOM   3682  OE1 GLU A 459      -8.029  -0.703 -23.904  1.00105.02           O
ATOM   3683  OE2 GLU A 459      -9.781  -0.032 -22.709  1.00105.02           O
ATOM   3684  C   GLU A 459      -6.698   0.684 -19.252  1.00105.02           C
ATOM   3685  O   GLU A 459      -6.782   0.377 -18.066  1.00105.02           O
ATOM   3686  N   LEU A 460      -5.654   1.381 -19.718  1.00 56.16           N
ATOM   3687  CA  LEU A 460      -4.640   1.791 -18.793  1.00 56.16           C
ATOM   3688  CB  LEU A 460      -3.440   2.418 -19.515  1.00 56.16           C
ATOM   3689  CG  LEU A 460      -2.738   1.428 -20.463  1.00 56.16           C
ATOM   3690  CD1 LEU A 460      -1.538   2.079 -21.165  1.00 56.16           C
ATOM   3691  CD2 LEU A 460      -2.358   0.127 -19.739  1.00 56.16           C
ATOM   3692  C   LEU A 460      -5.227   2.770 -17.824  1.00 56.16           C
ATOM   3693  O   LEU A 460      -4.984   2.669 -16.623  1.00 56.16           O
ATOM   3694  N   PRO A 461      -6.008   3.710 -18.277  1.00136.84           N
ATOM   3695  CA  PRO A 461      -6.570   4.651 -17.350  1.00136.84           C
ATOM   3696  CD  PRO A 461      -5.857   4.278 -19.607  1.00136.84           C
ATOM   3697  CB  PRO A 461      -7.242   5.720 -18.207  1.00136.84           C
ATOM   3698  CG  PRO A 461      -6.395   5.716 -19.496  1.00136.84           C
ATOM   3699  C   PRO A 461      -7.458   3.975 -16.355  1.00136.84           C
ATOM   3700  O   PRO A 461      -7.462   4.390 -15.198  1.00136.84           O
ATOM   3701  N   VAL A 462      -8.213   2.937 -16.768  1.00106.12           N
ATOM   3702  CA  VAL A 462      -9.085   2.294 -15.828  1.00106.12           C
ATOM   3703  CB  VAL A 462     -10.050   1.294 -16.423  1.00106.12           C
ATOM   3704  CG1 VAL A 462      -9.284   0.108 -17.017  1.00106.12           C
ATOM   3705  CG2 VAL A 462     -11.046   0.856 -15.333  1.00106.12           C
ATOM   3706  C   VAL A 462      -8.287   1.606 -14.774  1.00106.12           C
ATOM   3707  O   VAL A 462      -8.617   1.695 -13.592  1.00106.12           O
ATOM   3708  N   LYS A 463      -7.209   0.902 -15.173  1.00 94.94           N
ATOM   3709  CA  LYS A 463      -6.434   0.154 -14.222  1.00 94.94           C
ATOM   3710  CB  LYS A 463      -5.248  -0.610 -14.841  1.00 94.94           C
ATOM   3711  CG  LYS A 463      -5.609  -1.642 -15.910  1.00 94.94           C
ATOM   3712  CD  LYS A 463      -4.366  -2.274 -16.544  1.00 94.94           C
ATOM   3713  CE  LYS A 463      -3.207  -1.290 -16.730  1.00 94.94           C
ATOM   3714  NZ  LYS A 463      -1.936  -2.028 -16.918  1.00 94.94           N
ATOM   3715  C   LYS A 463      -5.810   1.093 -13.240  1.00 94.94           C
ATOM   3716  O   LYS A 463      -5.896   0.887 -12.030  1.00 94.94           O
ATOM   3717  N   TYR A 464      -5.183   2.169 -13.751  1.00 56.35           N
ATOM   3718  CA  TYR A 464      -4.449   3.074 -12.918  1.00 56.35           C
ATOM   3719  CB  TYR A 464      -3.794   4.210 -13.725  1.00 56.35           C
ATOM   3720  CG  TYR A 464      -3.011   5.062 -12.786  1.00 56.35           C
ATOM   3721  CD1 TYR A 464      -1.693   4.767 -12.518  1.00 56.35           C
ATOM   3722  CD2 TYR A 464      -3.588   6.149 -12.172  1.00 56.35           C
ATOM   3723  CE1 TYR A 464      -0.961   5.545 -11.654  1.00 56.35           C
ATOM   3724  CE2 TYR A 464      -2.863   6.933 -11.305  1.00 56.35           C
ATOM   3725  CZ  TYR A 464      -1.548   6.629 -11.048  1.00 56.35           C
ATOM   3726  OH  TYR A 464      -0.802   7.431 -10.159  1.00 56.35           O
ATOM   3727  C   TYR A 464      -5.386   3.710 -11.943  1.00 56.35           C
ATOM   3728  O   TYR A 464      -5.113   3.755 -10.745  1.00 56.35           O
ATOM   3729  N   GLY A 465      -6.542   4.195 -12.432  1.00 30.26           N
ATOM   3730  CA  GLY A 465      -7.455   4.901 -11.581  1.00 30.26           C
ATOM   3731  C   GLY A 465      -7.975   4.003 -10.507  1.00 30.26           C
ATOM   3732  O   GLY A 465      -8.101   4.416  -9.356  1.00 30.26           O
ATOM   3733  N   ASN A 466      -8.295   2.743 -10.848  1.00 85.44           N
ATOM   3734  CA  ASN A 466      -8.890   1.880  -9.870  1.00 85.44           C
ATOM   3735  CB  ASN A 466      -9.246   0.500 -10.441  1.00 85.44           C
ATOM   3736  CG  ASN A 466     -10.374   0.710 -11.440  1.00 85.44           C
ATOM   3737  OD1 ASN A 466     -10.751  -0.202 -12.174  1.00 85.44           O
ATOM   3738  ND2 ASN A 466     -10.926   1.952 -11.475  1.00 85.44           N
ATOM   3739  C   ASN A 466      -7.947   1.680  -8.727  1.00 85.44           C
ATOM   3740  O   ASN A 466      -8.351   1.758  -7.569  1.00 85.44           O
ATOM   3741  N   ASN A 467      -6.664   1.398  -9.020  1.00 54.82           N
ATOM   3742  CA  ASN A 467      -5.709   1.169  -7.973  1.00 54.82           C
ATOM   3743  CB  ASN A 467      -4.388   0.573  -8.496  1.00 54.82           C
ATOM   3744  CG  ASN A 467      -4.664  -0.871  -8.905  1.00 54.82           C
ATOM   3745  OD1 ASN A 467      -5.472  -1.138  -9.794  1.00 54.82           O
ATOM   3746  ND2 ASN A 467      -3.975  -1.834  -8.238  1.00 54.82           N
ATOM   3747  C   ASN A 467      -5.414   2.436  -7.221  1.00 54.82           C
ATOM   3748  O   ASN A 467      -5.377   2.437  -5.992  1.00 54.82           O
ATOM   3749  N   THR A 468      -5.231   3.570  -7.929  1.00107.15           N
ATOM   3750  CA  THR A 468      -4.855   4.778  -7.247  1.00107.15           C
ATOM   3751  CB  THR A 468      -4.641   5.944  -8.170  1.00107.15           C
ATOM   3752  OG1 THR A 468      -4.181   7.068  -7.432  1.00107.15           O
ATOM   3753  CG2 THR A 468      -5.958   6.274  -8.889  1.00107.15           C
ATOM   3754  C   THR A 468      -5.923   5.147  -6.272  1.00107.15           C
ATOM   3755  O   THR A 468      -5.641   5.564  -5.150  1.00107.15           O
ATOM   3756  N   MET A 469      -7.187   4.996  -6.692  1.00152.21           N
ATOM   3757  CA  MET A 469      -8.331   5.368  -5.919  1.00152.21           C
ATOM   3758  CB  MET A 469      -9.636   5.387  -6.730  1.00152.21           C
ATOM   3759  CG  MET A 469     -10.802   5.962  -5.927  1.00152.21           C
ATOM   3760  SD  MET A 469     -10.596   7.711  -5.465  1.00152.21           S
ATOM   3761  CE  MET A 469     -10.764   8.383  -7.143  1.00152.21           C
ATOM   3762  C   MET A 469      -8.527   4.494  -4.733  1.00152.21           C
ATOM   3763  O   MET A 469      -9.254   4.912  -3.843  1.00152.21           O
ATOM   3764  N   PHE A 470      -8.094   3.215  -4.768  1.00108.66           N
ATOM   3765  CA  PHE A 470      -8.099   2.357  -3.604  1.00108.66           C
ATOM   3766  CB  PHE A 470      -7.988   0.855  -3.899  1.00108.66           C
ATOM   3767  CG  PHE A 470      -9.326   0.231  -3.725  1.00108.66           C
ATOM   3768  CD1 PHE A 470     -10.294   0.268  -4.698  1.00108.66           C
ATOM   3769  CD2 PHE A 470      -9.597  -0.410  -2.538  1.00108.66           C
ATOM   3770  CE1 PHE A 470     -11.513  -0.332  -4.476  1.00108.66           C
ATOM   3771  CE2 PHE A 470     -10.812  -1.010  -2.311  1.00108.66           C
ATOM   3772  CZ  PHE A 470     -11.776  -0.971  -3.287  1.00108.66           C
ATOM   3773  C   PHE A 470      -6.983   2.639  -2.640  1.00108.66           C
ATOM   3774  O   PHE A 470      -7.167   2.587  -1.423  1.00108.66           O
ATOM   3775  N   LEU A 471      -5.762   2.861  -3.157  1.00135.27           N
ATOM   3776  CA  LEU A 471      -4.628   3.061  -2.299  1.00135.27           C
ATOM   3777  CB  LEU A 471      -3.284   3.091  -3.043  1.00135.27           C
ATOM   3778  CG  LEU A 471      -2.088   3.307  -2.097  1.00135.27           C
ATOM   3779  CD1 LEU A 471      -1.961   2.148  -1.094  1.00135.27           C
ATOM   3780  CD2 LEU A 471      -0.793   3.566  -2.881  1.00135.27           C
ATOM   3781  C   LEU A 471      -4.768   4.360  -1.582  1.00135.27           C
ATOM   3782  O   LEU A 471      -4.416   4.473  -0.409  1.00135.27           O
ATOM   3783  N   THR A 472      -5.278   5.388  -2.282  1.00 63.74           N
ATOM   3784  CA  THR A 472      -5.423   6.676  -1.664  1.00 63.74           C
ATOM   3785  CB  THR A 472      -6.056   7.681  -2.583  1.00 63.74           C
ATOM   3786  OG1 THR A 472      -5.274   7.814  -3.762  1.00 63.74           O
ATOM   3787  CG2 THR A 472      -6.148   9.036  -1.856  1.00 63.74           C
ATOM   3788  C   THR A 472      -6.279   6.590  -0.418  1.00 63.74           C
ATOM   3789  O   THR A 472      -5.796   6.980   0.640  1.00 63.74           O
ATOM   3790  N   PRO A 473      -7.504   6.114  -0.437  1.00106.19           N
ATOM   3791  CA  PRO A 473      -8.335   6.028   0.723  1.00106.19           C
ATOM   3792  CD  PRO A 473      -8.008   5.262  -1.457  1.00106.19           C
ATOM   3793  CB  PRO A 473      -9.634   5.343   0.311  1.00106.19           C
ATOM   3794  CG  PRO A 473      -9.182   4.473  -0.858  1.00106.19           C
ATOM   3795  C   PRO A 473      -7.716   5.175   1.770  1.00106.19           C
ATOM   3796  O   PRO A 473      -7.907   5.461   2.949  1.00106.19           O
ATOM   3797  N   VAL A 474      -7.026   4.096   1.365  1.00 41.71           N
ATOM   3798  CA  VAL A 474      -6.476   3.205   2.336  1.00 41.71           C
ATOM   3799  CB  VAL A 474      -5.785   2.022   1.722  1.00 41.71           C
ATOM   3800  CG1 VAL A 474      -5.090   1.241   2.849  1.00 41.71           C
ATOM   3801  CG2 VAL A 474      -6.815   1.194   0.933  1.00 41.71           C
ATOM   3802  C   VAL A 474      -5.449   3.934   3.143  1.00 41.71           C
ATOM   3803  O   VAL A 474      -5.409   3.807   4.365  1.00 41.71           O
ATOM   3804  N   THR A 475      -4.574   4.713   2.478  1.00107.30           N
ATOM   3805  CA  THR A 475      -3.539   5.426   3.172  1.00107.30           C
ATOM   3806  CB  THR A 475      -2.527   6.062   2.265  1.00107.30           C
ATOM   3807  OG1 THR A 475      -1.437   6.560   3.028  1.00107.30           O
ATOM   3808  CG2 THR A 475      -3.197   7.205   1.489  1.00107.30           C
ATOM   3809  C   THR A 475      -4.144   6.495   4.011  1.00107.30           C
ATOM   3810  O   THR A 475      -3.688   6.789   5.115  1.00107.30           O
ATOM   3811  N   ARG A 476      -5.206   7.106   3.475  1.00172.08           N
ATOM   3812  CA  ARG A 476      -5.940   8.154   4.105  1.00172.08           C
ATOM   3813  CB  ARG A 476      -7.109   8.491   3.181  1.00172.08           C
ATOM   3814  CG  ARG A 476      -8.262   9.191   3.855  1.00172.08           C
ATOM   3815  CD  ARG A 476      -9.432   8.264   4.190  1.00172.08           C
ATOM   3816  NE  ARG A 476      -9.414   8.022   5.659  1.00172.08           N
ATOM   3817  CZ  ARG A 476     -10.497   7.447   6.260  1.00172.08           C
ATOM   3818  NH1 ARG A 476     -11.566   7.055   5.508  1.00172.08           N
ATOM   3819  NH2 ARG A 476     -10.515   7.275   7.614  1.00172.08           N
ATOM   3820  C   ARG A 476      -6.459   7.626   5.399  1.00172.08           C
ATOM   3821  O   ARG A 476      -6.362   8.294   6.429  1.00172.08           O
ATOM   3822  N   THR A 477      -6.999   6.394   5.385  1.00111.91           N
ATOM   3823  CA  THR A 477      -7.542   5.840   6.586  1.00111.91           C
ATOM   3824  CB  THR A 477      -8.215   4.508   6.413  1.00111.91           C
ATOM   3825  OG1 THR A 477      -7.269   3.496   6.109  1.00111.91           O
ATOM   3826  CG2 THR A 477      -9.247   4.636   5.279  1.00111.91           C
ATOM   3827  C   THR A 477      -6.429   5.655   7.567  1.00111.91           C
ATOM   3828  O   THR A 477      -6.615   5.859   8.765  1.00111.91           O
ATOM   3829  N   LEU A 478      -5.242   5.240   7.084  1.00125.67           N
ATOM   3830  CA  LEU A 478      -4.141   4.988   7.969  1.00125.67           C
ATOM   3831  CB  LEU A 478      -2.926   4.356   7.259  1.00125.67           C
ATOM   3832  CG  LEU A 478      -1.827   3.834   8.212  1.00125.67           C
ATOM   3833  CD1 LEU A 478      -1.104   4.963   8.964  1.00125.67           C
ATOM   3834  CD2 LEU A 478      -2.393   2.762   9.157  1.00125.67           C
ATOM   3835  C   LEU A 478      -3.712   6.273   8.613  1.00125.67           C
ATOM   3836  O   LEU A 478      -3.487   6.314   9.820  1.00125.67           O
ATOM   3837  N   GLN A 479      -3.616   7.365   7.829  1.00 84.61           N
ATOM   3838  CA  GLN A 479      -3.126   8.620   8.332  1.00 84.61           C
ATOM   3839  CB  GLN A 479      -3.060   9.700   7.236  1.00 84.61           C
ATOM   3840  CG  GLN A 479      -2.484  11.038   7.703  1.00 84.61           C
ATOM   3841  CD  GLN A 479      -2.504  11.991   6.514  1.00 84.61           C
ATOM   3842  OE1 GLN A 479      -1.979  11.685   5.445  1.00 84.61           O
ATOM   3843  NE2 GLN A 479      -3.148  13.174   6.699  1.00 84.61           N
ATOM   3844  C   GLN A 479      -4.034   9.121   9.409  1.00 84.61           C
ATOM   3845  O   GLN A 479      -3.565   9.615  10.431  1.00 84.61           O
ATOM   3846  N   MET A 480      -5.361   9.013   9.213  1.00105.54           N
ATOM   3847  CA  MET A 480      -6.283   9.518  10.191  1.00105.54           C
ATOM   3848  CB  MET A 480      -7.752   9.416   9.745  1.00105.54           C
ATOM   3849  CG  MET A 480      -8.731  10.041  10.743  1.00105.54           C
ATOM   3850  SD  MET A 480     -10.459  10.092  10.182  1.00105.54           S
ATOM   3851  CE  MET A 480     -11.083  10.957  11.652  1.00105.54           C
ATOM   3852  C   MET A 480      -6.138   8.755  11.474  1.00105.54           C
ATOM   3853  O   MET A 480      -6.131   9.345  12.553  1.00105.54           O
ATOM   3854  N   ARG A 481      -6.007   7.418  11.383  1.00157.68           N
ATOM   3855  CA  ARG A 481      -5.904   6.542  12.520  1.00157.68           C
ATOM   3856  CB  ARG A 481      -5.785   5.071  12.084  1.00157.68           C
ATOM   3857  CG  ARG A 481      -5.664   4.067  13.231  1.00157.68           C
ATOM   3858  CD  ARG A 481      -5.195   2.686  12.763  1.00157.68           C
ATOM   3859  NE  ARG A 481      -3.742   2.797  12.441  1.00157.68           N
ATOM   3860  CZ  ARG A 481      -2.815   2.564  13.415  1.00157.68           C
ATOM   3861  NH1 ARG A 481      -3.220   2.180  14.660  1.00157.68           N
ATOM   3862  NH2 ARG A 481      -1.484   2.707  13.149  1.00157.68           N
ATOM   3863  C   ARG A 481      -4.661   6.863  13.274  1.00157.68           C
ATOM   3864  O   ARG A 481      -4.669   6.909  14.504  1.00157.68           O
ATOM   3865  N   GLY A 482      -3.552   7.095  12.548  1.00 25.84           N
ATOM   3866  CA  GLY A 482      -2.305   7.350  13.199  1.00 25.84           C
ATOM   3867  C   GLY A 482      -2.424   8.594  14.020  1.00 25.84           C
ATOM   3868  O   GLY A 482      -1.941   8.644  15.148  1.00 25.84           O
ATOM   3869  N   THR A 483      -3.054   9.648  13.469  1.00105.85           N
ATOM   3870  CA  THR A 483      -3.171  10.878  14.200  1.00105.85           C
ATOM   3871  CB  THR A 483      -3.729  11.988  13.361  1.00105.85           C
ATOM   3872  OG1 THR A 483      -5.041  11.663  12.922  1.00105.85           O
ATOM   3873  CG2 THR A 483      -2.794  12.199  12.156  1.00105.85           C
ATOM   3874  C   THR A 483      -4.069  10.685  15.381  1.00105.85           C
ATOM   3875  O   THR A 483      -3.757  11.123  16.488  1.00105.85           O
ATOM   3876  N   GLU A 484      -5.213  10.005  15.179  1.00 43.19           N
ATOM   3877  CA  GLU A 484      -6.159   9.827  16.243  1.00 43.19           C
ATOM   3878  CB  GLU A 484      -7.488   9.212  15.770  1.00 43.19           C
ATOM   3879  CG  GLU A 484      -8.264  10.165  14.855  1.00 43.19           C
ATOM   3880  CD  GLU A 484      -9.571   9.505  14.443  1.00 43.19           C
ATOM   3881  OE1 GLU A 484      -9.528   8.605  13.563  1.00 43.19           O
ATOM   3882  OE2 GLU A 484     -10.630   9.889  15.008  1.00 43.19           O
ATOM   3883  C   GLU A 484      -5.553   8.976  17.315  1.00 43.19           C
ATOM   3884  O   GLU A 484      -5.758   9.223  18.501  1.00 43.19           O
ATOM   3885  N   ILE A 485      -4.783   7.946  16.921  1.00 94.88           N
ATOM   3886  CA  ILE A 485      -4.151   7.081  17.873  1.00 94.88           C
ATOM   3887  CB  ILE A 485      -3.371   5.969  17.234  1.00 94.88           C
ATOM   3888  CG1 ILE A 485      -4.299   5.019  16.461  1.00 94.88           C
ATOM   3889  CG2 ILE A 485      -2.565   5.274  18.342  1.00 94.88           C
ATOM   3890  CD1 ILE A 485      -5.324   4.315  17.347  1.00 94.88           C
ATOM   3891  C   ILE A 485      -3.171   7.877  18.670  1.00 94.88           C
ATOM   3892  O   ILE A 485      -3.114   7.747  19.881  1.00 94.88           O
ATOM   3893  N   GLU A 486      -2.365   8.745  18.045  1.00 80.51           N
ATOM   3894  CA  GLU A 486      -1.385   9.441  18.827  1.00 80.51           C
ATOM   3895  CB  GLU A 486      -0.486  10.364  17.986  1.00 80.51           C
ATOM   3896  CG  GLU A 486       0.570   9.619  17.166  1.00 80.51           C
ATOM   3897  CD  GLU A 486       1.745   9.312  18.087  1.00 80.51           C
ATOM   3898  OE1 GLU A 486       1.535   8.594  19.101  1.00 80.51           O
ATOM   3899  OE2 GLU A 486       2.871   9.796  17.791  1.00 80.51           O
ATOM   3900  C   GLU A 486      -2.079  10.285  19.847  1.00 80.51           C
ATOM   3901  O   GLU A 486      -1.618  10.411  20.981  1.00 80.51           O
ATOM   3902  N   CYS A 487      -3.220  10.887  19.471  1.00 43.32           N
ATOM   3903  CA  CYS A 487      -3.904  11.764  20.370  1.00 43.32           C
ATOM   3904  CB  CYS A 487      -5.163  12.382  19.738  1.00 43.32           C
ATOM   3905  SG  CYS A 487      -4.778  13.451  18.318  1.00 43.32           S
ATOM   3906  C   CYS A 487      -4.338  11.033  21.612  1.00 43.32           C
ATOM   3907  O   CYS A 487      -4.092  11.501  22.721  1.00 43.32           O
ATOM   3908  N   THR A 488      -4.988   9.860  21.470  1.00162.26           N
ATOM   3909  CA  THR A 488      -5.505   9.159  22.625  1.00162.26           C
ATOM   3910  CB  THR A 488      -6.580   8.156  22.253  1.00162.26           C
ATOM   3911  OG1 THR A 488      -6.834   7.261  23.324  1.00162.26           O
ATOM   3912  CG2 THR A 488      -6.288   7.450  20.916  1.00162.26           C
ATOM   3913  C   THR A 488      -4.432   8.642  23.565  1.00162.26           C
ATOM   3914  O   THR A 488      -4.543   8.856  24.771  1.00162.26           O
ATOM   3915  N   PRO A 489      -3.399   8.003  23.087  1.00161.54           N
ATOM   3916  CA  PRO A 489      -2.285   7.669  23.936  1.00161.54           C
ATOM   3917  CD  PRO A 489      -3.761   6.780  22.386  1.00161.54           C
ATOM   3918  CB  PRO A 489      -1.482   6.615  23.190  1.00161.54           C
ATOM   3919  CG  PRO A 489      -2.599   5.786  22.547  1.00161.54           C
ATOM   3920  C   PRO A 489      -1.502   8.820  24.461  1.00161.54           C
ATOM   3921  O   PRO A 489      -0.305   8.672  24.671  1.00161.54           O
ATOM   3922  N   LEU A 490      -2.179   9.962  24.647  1.00177.04           N
ATOM   3923  CA  LEU A 490      -1.750  11.200  25.227  1.00177.04           C
ATOM   3924  CB  LEU A 490      -2.862  12.259  25.175  1.00177.04           C
ATOM   3925  CG  LEU A 490      -2.435  13.638  25.695  1.00177.04           C
ATOM   3926  CD1 LEU A 490      -1.321  14.228  24.816  1.00177.04           C
ATOM   3927  CD2 LEU A 490      -3.647  14.572  25.838  1.00177.04           C
ATOM   3928  C   LEU A 490      -1.408  10.913  26.672  1.00177.04           C
ATOM   3929  O   LEU A 490      -0.873  11.769  27.373  1.00177.04           O
ATOM   3930  N   LEU A 491      -1.703   9.679  27.145  1.00161.20           N
ATOM   3931  CA  LEU A 491      -1.531   9.208  28.498  1.00161.20           C
ATOM   3932  CB  LEU A 491      -1.636   7.677  28.618  1.00161.20           C
ATOM   3933  CG  LEU A 491      -3.046   7.106  28.374  1.00161.20           C
ATOM   3934  CD1 LEU A 491      -4.014   7.527  29.490  1.00161.20           C
ATOM   3935  CD2 LEU A 491      -3.561   7.451  26.968  1.00161.20           C
ATOM   3936  C   LEU A 491      -0.174   9.573  29.032  1.00161.20           C
ATOM   3937  O   LEU A 491      -0.026   9.664  30.251  1.00161.20           O
ATOM   3938  N   PRO A 492       0.843   9.770  28.243  1.00146.18           N
ATOM   3939  CA  PRO A 492       2.082  10.203  28.813  1.00146.18           C
ATOM   3940  CD  PRO A 492       1.089   8.942  27.080  1.00146.18           C
ATOM   3941  CB  PRO A 492       3.062  10.257  27.647  1.00146.18           C
ATOM   3942  CG  PRO A 492       2.584   9.095  26.759  1.00146.18           C
ATOM   3943  C   PRO A 492       1.904  11.482  29.569  1.00146.18           C
ATOM   3944  O   PRO A 492       2.801  11.846  30.326  1.00146.18           O
ATOM   3945  N   ALA A 493       0.781  12.197  29.372  1.00 36.13           N
ATOM   3946  CA  ALA A 493       0.547  13.364  30.168  1.00 36.13           C
ATOM   3947  CB  ALA A 493      -0.783  14.063  29.838  1.00 36.13           C
ATOM   3948  C   ALA A 493       0.470  12.898  31.590  1.00 36.13           C
ATOM   3949  O   ALA A 493       1.018  13.530  32.492  1.00 36.13           O
ATOM   3950  N   LYS A 494      -0.203  11.755  31.824  1.00101.64           N
ATOM   3951  CA  LYS A 494      -0.325  11.262  33.165  1.00101.64           C
ATOM   3952  CB  LYS A 494      -1.168   9.985  33.289  1.00101.64           C
ATOM   3953  CG  LYS A 494      -1.287   9.519  34.741  1.00101.64           C
ATOM   3954  CD  LYS A 494      -2.418   8.520  34.994  1.00101.64           C
ATOM   3955  CE  LYS A 494      -2.497   8.038  36.444  1.00101.64           C
ATOM   3956  NZ  LYS A 494      -1.315   7.208  36.771  1.00101.64           N
ATOM   3957  C   LYS A 494       1.047  10.951  33.680  1.00101.64           C
ATOM   3958  O   LYS A 494       1.350  11.206  34.845  1.00101.64           O
ATOM   3959  N   PHE A 495       1.916  10.394  32.813  1.00112.79           N
ATOM   3960  CA  PHE A 495       3.264  10.072  33.202  1.00112.79           C
ATOM   3961  CB  PHE A 495       4.149   9.534  32.061  1.00112.79           C
ATOM   3962  CG  PHE A 495       3.854   8.129  31.664  1.00112.79           C
ATOM   3963  CD1 PHE A 495       2.758   7.825  30.893  1.00112.79           C
ATOM   3964  CD2 PHE A 495       4.711   7.115  32.032  1.00112.79           C
ATOM   3965  CE1 PHE A 495       2.509   6.529  30.512  1.00112.79           C
ATOM   3966  CE2 PHE A 495       4.468   5.817  31.655  1.00112.79           C
ATOM   3967  CZ  PHE A 495       3.365   5.526  30.893  1.00112.79           C
ATOM   3968  C   PHE A 495       3.969  11.340  33.573  1.00112.79           C
ATOM   3969  O   PHE A 495       4.725  11.374  34.543  1.00112.79           O
ATOM   3970  N   LYS A 496       3.723  12.423  32.808  1.00133.93           N
ATOM   3971  CA  LYS A 496       4.444  13.655  32.977  1.00133.93           C
ATOM   3972  CB  LYS A 496       3.901  14.810  32.120  1.00133.93           C
ATOM   3973  CG  LYS A 496       4.671  16.117  32.326  1.00133.93           C
ATOM   3974  CD  LYS A 496       4.375  17.194  31.282  1.00133.93           C
ATOM   3975  CE  LYS A 496       5.027  18.540  31.604  1.00133.93           C
ATOM   3976  NZ  LYS A 496       4.450  19.102  32.847  1.00133.93           N
ATOM   3977  C   LYS A 496       4.328  14.085  34.398  1.00133.93           C
ATOM   3978  O   LYS A 496       5.271  14.649  34.951  1.00133.93           O
ATOM   3979  N   PHE A 497       3.164  13.874  35.034  1.00254.75           N
ATOM   3980  CA  PHE A 497       3.141  14.210  36.422  1.00254.75           C
ATOM   3981  CB  PHE A 497       1.738  14.404  37.023  1.00254.75           C
ATOM   3982  CG  PHE A 497       0.895  15.257  36.143  1.00254.75           C
ATOM   3983  CD1 PHE A 497       1.074  16.616  36.045  1.00254.75           C
ATOM   3984  CD2 PHE A 497      -0.115  14.664  35.424  1.00254.75           C
ATOM   3985  CE1 PHE A 497       0.259  17.360  35.223  1.00254.75           C
ATOM   3986  CE2 PHE A 497      -0.931  15.402  34.603  1.00254.75           C
ATOM   3987  CZ  PHE A 497      -0.741  16.757  34.501  1.00254.75           C
ATOM   3988  C   PHE A 497       3.580  12.938  37.063  1.00254.75           C
ATOM   3989  O   PHE A 497       2.893  11.935  36.945  1.00254.75           O
ATOM   3990  N   GLY A 498       4.714  12.911  37.771  1.00252.10           N
ATOM   3991  CA  GLY A 498       5.095  11.668  38.378  1.00252.10           C
ATOM   3992  C   GLY A 498       6.409  11.231  37.814  1.00252.10           C
ATOM   3993  O   GLY A 498       7.263  10.749  38.555  1.00252.10           O
ATOM   3994  N   GLY A 499       6.622  11.397  36.496  1.00 82.01           N
ATOM   3995  CA  GLY A 499       7.887  11.025  35.934  1.00 82.01           C
ATOM   3996  C   GLY A 499       8.099  11.913  34.755  1.00 82.01           C
ATOM   3997  O   GLY A 499       8.087  11.471  33.608  1.00 82.01           O
ATOM   3998  N   ARG A 500       8.342  13.205  35.029  1.00189.51           N
ATOM   3999  CA  ARG A 500       8.524  14.187  34.003  1.00189.51           C
ATOM   4000  CB  ARG A 500       8.612  15.621  34.548  1.00189.51           C
ATOM   4001  CG  ARG A 500       9.757  15.836  35.536  1.00189.51           C
ATOM   4002  CD  ARG A 500       9.633  14.985  36.801  1.00189.51           C
ATOM   4003  NE  ARG A 500       8.321  15.303  37.430  1.00189.51           N
ATOM   4004  CZ  ARG A 500       7.797  14.463  38.368  1.00189.51           C
ATOM   4005  NH1 ARG A 500       8.483  13.343  38.740  1.00189.51           N
ATOM   4006  NH2 ARG A 500       6.588  14.745  38.934  1.00189.51           N
ATOM   4007  C   ARG A 500       9.781  13.888  33.255  1.00189.51           C
ATOM   4008  O   ARG A 500       9.903  14.210  32.074  1.00189.51           O
ATOM   4009  N   TRP A 501      10.756  13.288  33.956  1.00106.69           N
ATOM   4010  CA  TRP A 501      12.062  12.985  33.441  1.00106.69           C
ATOM   4011  CB  TRP A 501      12.884  12.221  34.489  1.00106.69           C
ATOM   4012  CG  TRP A 501      13.148  12.974  35.767  1.00106.69           C
ATOM   4013  CD2 TRP A 501      12.928  12.416  37.072  1.00106.69           C
ATOM   4014  CD1 TRP A 501      13.589  14.250  35.962  1.00106.69           C
ATOM   4015  NE1 TRP A 501      13.679  14.515  37.307  1.00106.69           N
ATOM   4016  CE2 TRP A 501      13.270  13.397  38.002  1.00106.69           C
ATOM   4017  CE3 TRP A 501      12.473  11.187  37.462  1.00106.69           C
ATOM   4018  CZ2 TRP A 501      13.164  13.160  39.342  1.00106.69           C
ATOM   4019  CZ3 TRP A 501      12.369  10.950  38.815  1.00106.69           C
ATOM   4020  CH2 TRP A 501      12.710  11.920  39.734  1.00106.69           C
ATOM   4021  C   TRP A 501      11.985  12.059  32.270  1.00106.69           C
ATOM   4022  O   TRP A 501      12.495  12.345  31.187  1.00106.69           O
ATOM   4023  N   TYR A 502      11.316  10.919  32.474  1.00156.40           N
ATOM   4024  CA  TYR A 502      11.244   9.857  31.516  1.00156.40           C
ATOM   4025  CB  TYR A 502      10.388   8.704  32.074  1.00156.40           C
ATOM   4026  CG  TYR A 502      10.352   7.567  31.117  1.00156.40           C
ATOM   4027  CD1 TYR A 502       9.440   7.537  30.086  1.00156.40           C
ATOM   4028  CD2 TYR A 502      11.240   6.528  31.261  1.00156.40           C
ATOM   4029  CE1 TYR A 502       9.415   6.477  29.210  1.00156.40           C
ATOM   4030  CE2 TYR A 502      11.219   5.467  30.390  1.00156.40           C
ATOM   4031  CZ  TYR A 502      10.307   5.441  29.363  1.00156.40           C
ATOM   4032  OH  TYR A 502      10.294   4.347  28.473  1.00156.40           O
ATOM   4033  C   TYR A 502      10.561  10.363  30.286  1.00156.40           C
ATOM   4034  O   TYR A 502      10.983  10.071  29.168  1.00156.40           O
ATOM   4035  N   THR A 503       9.470  11.128  30.472  1.00 48.73           N
ATOM   4036  CA  THR A 503       8.693  11.620  29.372  1.00 48.73           C
ATOM   4037  CB  THR A 503       7.485  12.380  29.819  1.00 48.73           C
ATOM   4038  OG1 THR A 503       6.681  11.562  30.656  1.00 48.73           O
ATOM   4039  CG2 THR A 503       6.689  12.793  28.570  1.00 48.73           C
ATOM   4040  C   THR A 503       9.510  12.556  28.536  1.00 48.73           C
ATOM   4041  O   THR A 503       9.551  12.429  27.314  1.00 48.73           O
ATOM   4042  N   PHE A 504      10.200  13.507  29.191  1.00 96.29           N
ATOM   4043  CA  PHE A 504      10.951  14.541  28.535  1.00 96.29           C
ATOM   4044  CB  PHE A 504      11.521  15.546  29.547  1.00 96.29           C
ATOM   4045  CG  PHE A 504      11.997  16.776  28.850  1.00 96.29           C
ATOM   4046  CD1 PHE A 504      11.119  17.799  28.570  1.00 96.29           C
ATOM   4047  CD2 PHE A 504      13.316  16.919  28.490  1.00 96.29           C
ATOM   4048  CE1 PHE A 504      11.548  18.943  27.938  1.00 96.29           C
ATOM   4049  CE2 PHE A 504      13.751  18.060  27.858  1.00 96.29           C
ATOM   4050  CZ  PHE A 504      12.868  19.075  27.581  1.00 96.29           C
ATOM   4051  C   PHE A 504      12.092  13.922  27.790  1.00 96.29           C
ATOM   4052  O   PHE A 504      12.462  14.380  26.710  1.00 96.29           O
ATOM   4053  N   ASP A 505      12.715  12.883  28.374  1.00 57.19           N
ATOM   4054  CA  ASP A 505      13.813  12.242  27.714  1.00 57.19           C
ATOM   4055  CB  ASP A 505      14.518  11.195  28.590  1.00 57.19           C
ATOM   4056  CG  ASP A 505      15.249  11.986  29.670  1.00 57.19           C
ATOM   4057  OD1 ASP A 505      14.911  13.189  29.832  1.00 57.19           O
ATOM   4058  OD2 ASP A 505      16.146  11.413  30.341  1.00 57.19           O
ATOM   4059  C   ASP A 505      13.321  11.587  26.461  1.00 57.19           C
ATOM   4060  O   ASP A 505      13.994  11.638  25.433  1.00 57.19           O
ATOM   4061  N   GLY A 506      12.138  10.941  26.499  1.00101.47           N
ATOM   4062  CA  GLY A 506      11.663  10.285  25.315  1.00101.47           C
ATOM   4063  C   GLY A 506      11.396  11.304  24.251  1.00101.47           C
ATOM   4064  O   GLY A 506      11.838  11.151  23.113  1.00101.47           O
ATOM   4065  N   LYS A 507      10.679  12.390  24.601  1.00140.22           N
ATOM   4066  CA  LYS A 507      10.317  13.365  23.615  1.00140.22           C
ATOM   4067  CB  LYS A 507       9.349  14.436  24.161  1.00140.22           C
ATOM   4068  CG  LYS A 507       9.958  15.491  25.088  1.00140.22           C
ATOM   4069  CD  LYS A 507      10.669  16.623  24.345  1.00140.22           C
ATOM   4070  CE  LYS A 507      11.178  17.729  25.270  1.00140.22           C
ATOM   4071  NZ  LYS A 507      11.768  18.823  24.468  1.00140.22           N
ATOM   4072  C   LYS A 507      11.547  14.021  23.059  1.00140.22           C
ATOM   4073  O   LYS A 507      11.712  14.102  21.844  1.00140.22           O
ATOM   4074  N   ILE A 508      12.461  14.479  23.934  1.00102.28           N
ATOM   4075  CA  ILE A 508      13.659  15.151  23.507  1.00102.28           C
ATOM   4076  CB  ILE A 508      14.398  15.838  24.614  1.00102.28           C
ATOM   4077  CG1 ILE A 508      15.402  16.859  24.048  1.00102.28           C
ATOM   4078  CG2 ILE A 508      15.037  14.759  25.490  1.00102.28           C
ATOM   4079  CD1 ILE A 508      15.860  17.891  25.079  1.00102.28           C
ATOM   4080  C   ILE A 508      14.567  14.182  22.799  1.00102.28           C
ATOM   4081  O   ILE A 508      15.298  14.558  21.885  1.00102.28           O
ATOM   4082  N   ARG A 509      14.543  12.901  23.212  1.00216.75           N
ATOM   4083  CA  ARG A 509      15.418  11.890  22.684  1.00216.75           C
ATOM   4084  CB  ARG A 509      15.503  11.862  21.145  1.00216.75           C
ATOM   4085  CG  ARG A 509      14.317  11.187  20.452  1.00216.75           C
ATOM   4086  CD  ARG A 509      14.514  11.031  18.941  1.00216.75           C
ATOM   4087  NE  ARG A 509      15.751  10.227  18.732  1.00216.75           N
ATOM   4088  CZ  ARG A 509      15.680   8.865  18.662  1.00216.75           C
ATOM   4089  NH1 ARG A 509      14.471   8.239  18.750  1.00216.75           N
ATOM   4090  NH2 ARG A 509      16.818   8.131  18.487  1.00216.75           N
ATOM   4091  C   ARG A 509      16.799  12.143  23.199  1.00216.75           C
ATOM   4092  O   ARG A 509      17.783  11.686  22.619  1.00216.75           O
ATOM   4093  N   GLU A 510      16.904  12.884  24.318  1.00109.90           N
ATOM   4094  CA  GLU A 510      18.180  13.113  24.929  1.00109.90           C
ATOM   4095  CB  GLU A 510      18.775  14.493  24.614  1.00109.90           C
ATOM   4096  CG  GLU A 510      17.939  15.669  25.115  1.00109.90           C
ATOM   4097  CD  GLU A 510      18.603  16.927  24.582  1.00109.90           C
ATOM   4098  OE1 GLU A 510      18.525  17.146  23.344  1.00109.90           O
ATOM   4099  OE2 GLU A 510      19.203  17.678  25.397  1.00109.90           O
ATOM   4100  C   GLU A 510      17.951  13.014  26.409  1.00109.90           C
ATOM   4101  O   GLU A 510      16.847  13.262  26.886  1.00109.90           O
ATOM   4102  N   ALA A 511      18.973  12.618  27.193  1.00 57.56           N
ATOM   4103  CA  ALA A 511      18.725  12.470  28.603  1.00 57.56           C
ATOM   4104  CB  ALA A 511      19.849  11.741  29.362  1.00 57.56           C
ATOM   4105  C   ALA A 511      18.537  13.824  29.223  1.00 57.56           C
ATOM   4106  O   ALA A 511      19.384  14.707  29.082  1.00 57.56           O
ATOM   4107  N   ILE A 512      17.417  14.001  29.966  1.00134.40           N
ATOM   4108  CA  ILE A 512      17.113  15.270  30.575  1.00134.40           C
ATOM   4109  CB  ILE A 512      16.130  16.057  29.745  1.00134.40           C
ATOM   4110  CG1 ILE A 512      16.728  16.390  28.368  1.00134.40           C
ATOM   4111  CG2 ILE A 512      15.674  17.287  30.544  1.00134.40           C
ATOM   4112  CD1 ILE A 512      17.977  17.268  28.435  1.00134.40           C
ATOM   4113  C   ILE A 512      16.451  15.057  31.913  1.00134.40           C
ATOM   4114  O   ILE A 512      15.640  14.147  32.065  1.00134.40           O
ATOM   4115  N   PRO A 513      16.860  15.788  32.926  1.00140.50           N
ATOM   4116  CA  PRO A 513      16.097  15.777  34.156  1.00140.50           C
ATOM   4117  CD  PRO A 513      18.286  15.792  33.209  1.00140.50           C
ATOM   4118  CB  PRO A 513      17.092  15.933  35.301  1.00140.50           C
ATOM   4119  CG  PRO A 513      18.399  16.372  34.624  1.00140.50           C
ATOM   4120  C   PRO A 513      15.004  16.824  34.197  1.00140.50           C
ATOM   4121  O   PRO A 513      15.329  18.003  34.119  1.00140.50           O
ATOM   4122  N   PRO A 514      13.758  16.453  34.266  1.00187.85           N
ATOM   4123  CA  PRO A 514      12.727  17.455  34.452  1.00187.85           C
ATOM   4124  CD  PRO A 514      13.439  15.621  33.123  1.00187.85           C
ATOM   4125  CB  PRO A 514      11.624  17.156  33.442  1.00187.85           C
ATOM   4126  CG  PRO A 514      12.324  16.337  32.358  1.00187.85           C
ATOM   4127  C   PRO A 514      12.159  17.548  35.839  1.00187.85           C
ATOM   4128  O   PRO A 514      12.342  16.625  36.631  1.00187.85           O
ATOM   4129  N   HIS A 515      11.420  18.643  36.132  1.00116.48           N
ATOM   4130  CA  HIS A 515      10.760  18.778  37.400  1.00116.48           C
ATOM   4131  ND1 HIS A 515      12.126  19.221  40.907  1.00116.48           N
ATOM   4132  CG  HIS A 515      11.241  19.183  39.852  1.00116.48           C
ATOM   4133  CB  HIS A 515      11.616  19.521  38.440  1.00116.48           C
ATOM   4134  NE2 HIS A 515      10.181  18.530  41.732  1.00116.48           N
ATOM   4135  CD2 HIS A 515      10.058  18.763  40.373  1.00116.48           C
ATOM   4136  CE1 HIS A 515      11.440  18.821  42.006  1.00116.48           C
ATOM   4137  C   HIS A 515       9.514  19.569  37.131  1.00116.48           C
ATOM   4138  O   HIS A 515       9.509  20.438  36.261  1.00116.48           O
ATOM   4139  N   LYS A 516       8.410  19.289  37.856  1.00101.94           N
ATOM   4140  CA  LYS A 516       7.204  20.017  37.566  1.00101.94           C
ATOM   4141  CB  LYS A 516       5.916  19.302  38.013  1.00101.94           C
ATOM   4142  CG  LYS A 516       5.667  17.947  37.347  1.00101.94           C
ATOM   4143  CD  LYS A 516       4.450  17.215  37.921  1.00101.94           C
ATOM   4144  CE  LYS A 516       4.323  17.333  39.442  1.00101.94           C
ATOM   4145  NZ  LYS A 516       3.031  16.769  39.895  1.00101.94           N
ATOM   4146  C   LYS A 516       7.235  21.317  38.312  1.00101.94           C
ATOM   4147  O   LYS A 516       7.366  21.345  39.535  1.00101.94           O
ATOM   4148  N   LEU A 517       7.138  22.438  37.568  1.00119.13           N
ATOM   4149  CA  LEU A 517       7.068  23.762  38.125  1.00119.13           C
ATOM   4150  CB  LEU A 517       7.104  24.867  37.056  1.00119.13           C
ATOM   4151  CG  LEU A 517       8.484  25.016  36.407  1.00119.13           C
ATOM   4152  CD1 LEU A 517       8.513  26.139  35.357  1.00119.13           C
ATOM   4153  CD2 LEU A 517       9.546  25.178  37.502  1.00119.13           C
ATOM   4154  C   LEU A 517       5.755  23.880  38.804  1.00119.13           C
ATOM   4155  O   LEU A 517       5.596  24.553  39.819  1.00119.13           O
ATOM   4156  N   ALA A 518       4.753  23.251  38.183  1.00265.50           N
ATOM   4157  CA  ALA A 518       3.419  23.179  38.669  1.00265.50           C
ATOM   4158  CB  ALA A 518       2.486  24.275  38.137  1.00265.50           C
ATOM   4159  C   ALA A 518       2.976  21.915  38.056  1.00265.50           C
ATOM   4160  O   ALA A 518       3.740  21.297  37.322  1.00265.50           O
ATOM   4161  N   THR A 519       1.754  21.473  38.347  1.00134.63           N
ATOM   4162  CA  THR A 519       1.309  20.278  37.712  1.00134.63           C
ATOM   4163  CB  THR A 519      -0.074  19.940  38.152  1.00134.63           C
ATOM   4164  OG1 THR A 519      -0.574  18.805  37.459  1.00134.63           O
ATOM   4165  CG2 THR A 519      -0.941  21.188  37.944  1.00134.63           C
ATOM   4166  C   THR A 519       1.341  20.551  36.243  1.00134.63           C
ATOM   4167  O   THR A 519       1.693  19.688  35.441  1.00134.63           O
ATOM   4168  N   GLU A 520       0.998  21.794  35.861  1.00156.32           N
ATOM   4169  CA  GLU A 520       0.928  22.159  34.478  1.00156.32           C
ATOM   4170  CB  GLU A 520       0.310  23.548  34.260  1.00156.32           C
ATOM   4171  CG  GLU A 520       0.422  24.025  32.811  1.00156.32           C
ATOM   4172  CD  GLU A 520      -0.276  23.012  31.915  1.00156.32           C
ATOM   4173  OE1 GLU A 520      -1.483  22.735  32.145  1.00156.32           O
ATOM   4174  OE2 GLU A 520       0.399  22.501  30.982  1.00156.32           O
ATOM   4175  C   GLU A 520       2.246  22.138  33.750  1.00156.32           C
ATOM   4176  O   GLU A 520       2.311  21.601  32.646  1.00156.32           O
ATOM   4177  N   ILE A 521       3.344  22.679  34.320  1.00107.05           N
ATOM   4178  CA  ILE A 521       4.517  22.820  33.489  1.00107.05           C
ATOM   4179  CB  ILE A 521       4.873  24.252  33.229  1.00107.05           C
ATOM   4180  CG1 ILE A 521       6.017  24.331  32.202  1.00107.05           C
ATOM   4181  CG2 ILE A 521       5.164  24.921  34.584  1.00107.05           C
ATOM   4182  CD1 ILE A 521       6.270  25.737  31.663  1.00107.05           C
ATOM   4183  C   ILE A 521       5.723  22.188  34.112  1.00107.05           C
ATOM   4184  O   ILE A 521       5.809  22.040  35.329  1.00107.05           O
ATOM   4185  N   VAL A 522       6.696  21.793  33.255  1.00108.49           N
ATOM   4186  CA  VAL A 522       7.900  21.155  33.713  1.00108.49           C
ATOM   4187  CB  VAL A 522       8.114  19.788  33.129  1.00108.49           C
ATOM   4188  CG1 VAL A 522       8.208  19.909  31.598  1.00108.49           C
ATOM   4189  CG2 VAL A 522       9.378  19.191  33.769  1.00108.49           C
ATOM   4190  C   VAL A 522       9.095  21.975  33.328  1.00108.49           C
ATOM   4191  O   VAL A 522       9.123  22.609  32.273  1.00108.49           O
ATOM   4192  N   THR A 523      10.124  21.986  34.204  1.00 57.04           N
ATOM   4193  CA  THR A 523      11.355  22.659  33.892  1.00 57.04           C
ATOM   4194  CB  THR A 523      11.897  23.556  34.961  1.00 57.04           C
ATOM   4195  OG1 THR A 523      10.996  24.624  35.198  1.00 57.04           O
ATOM   4196  CG2 THR A 523      13.256  24.104  34.492  1.00 57.04           C
ATOM   4197  C   THR A 523      12.365  21.597  33.634  1.00 57.04           C
ATOM   4198  O   THR A 523      12.332  20.535  34.254  1.00 57.04           O
ATOM   4199  N   LYS A 524      13.289  21.844  32.684  1.00148.83           N
ATOM   4200  CA  LYS A 524      14.204  20.793  32.366  1.00148.83           C
ATOM   4201  CB  LYS A 524      13.957  20.127  31.002  1.00148.83           C
ATOM   4202  CG  LYS A 524      12.710  19.246  30.966  1.00148.83           C
ATOM   4203  CD  LYS A 524      11.404  20.034  31.048  1.00148.83           C
ATOM   4204  CE  LYS A 524      11.279  21.093  29.954  1.00148.83           C
ATOM   4205  NZ  LYS A 524      11.737  22.409  30.446  1.00148.83           N
ATOM   4206  C   LYS A 524      15.620  21.265  32.361  1.00148.83           C
ATOM   4207  O   LYS A 524      15.921  22.420  32.057  1.00148.83           O
ATOM   4208  N   TRP A 525      16.524  20.338  32.745  1.00154.29           N
ATOM   4209  CA  TRP A 525      17.941  20.529  32.667  1.00154.29           C
ATOM   4210  CB  TRP A 525      18.665  20.649  34.016  1.00154.29           C
ATOM   4211  CG  TRP A 525      20.107  21.069  33.857  1.00154.29           C
ATOM   4212  CD2 TRP A 525      20.513  22.423  33.596  1.00154.29           C
ATOM   4213  CD1 TRP A 525      21.251  20.324  33.888  1.00154.29           C
ATOM   4214  NE1 TRP A 525      22.342  21.133  33.673  1.00154.29           N
ATOM   4215  CE2 TRP A 525      21.903  22.427  33.490  1.00154.29           C
ATOM   4216  CE3 TRP A 525      19.785  23.571  33.453  1.00154.29           C
ATOM   4217  CZ2 TRP A 525      22.588  23.582  33.239  1.00154.29           C
ATOM   4218  CZ3 TRP A 525      20.483  24.734  33.203  1.00154.29           C
ATOM   4219  CH2 TRP A 525      21.859  24.741  33.099  1.00154.29           C
ATOM   4220  C   TRP A 525      18.438  19.307  31.967  1.00154.29           C
ATOM   4221  O   TRP A 525      17.776  18.274  31.997  1.00154.29           O
ATOM   4222  N   ARG A 526      19.590  19.394  31.278  1.00 99.00           N
ATOM   4223  CA  ARG A 526      20.084  18.264  30.538  1.00 99.00           C
ATOM   4224  CB  ARG A 526      20.930  18.664  29.319  1.00 99.00           C
ATOM   4225  CG  ARG A 526      20.128  19.372  28.226  1.00 99.00           C
ATOM   4226  CD  ARG A 526      20.999  19.977  27.123  1.00 99.00           C
ATOM   4227  NE  ARG A 526      21.946  18.923  26.665  1.00 99.00           N
ATOM   4228  CZ  ARG A 526      23.187  18.830  27.224  1.00 99.00           C
ATOM   4229  NH1 ARG A 526      23.580  19.717  28.185  1.00 99.00           N
ATOM   4230  NH2 ARG A 526      24.034  17.841  26.816  1.00 99.00           N
ATOM   4231  C   ARG A 526      20.953  17.428  31.425  1.00 99.00           C
ATOM   4232  O   ARG A 526      21.503  17.911  32.413  1.00 99.00           O
ATOM   4233  N   TYR A 527      21.071  16.127  31.088  1.00 81.74           N
ATOM   4234  CA  TYR A 527      21.953  15.237  31.794  1.00 81.74           C
ATOM   4235  CB  TYR A 527      21.596  13.735  31.716  1.00 81.74           C
ATOM   4236  CG  TYR A 527      20.416  13.383  32.558  1.00 81.74           C
ATOM   4237  CD1 TYR A 527      20.545  13.279  33.922  1.00 81.74           C
ATOM   4238  CD2 TYR A 527      19.190  13.113  31.995  1.00 81.74           C
ATOM   4239  CE1 TYR A 527      19.463  12.940  34.699  1.00 81.74           C
ATOM   4240  CE2 TYR A 527      18.103  12.773  32.766  1.00 81.74           C
ATOM   4241  CZ  TYR A 527      18.240  12.691  34.128  1.00 81.74           C
ATOM   4242  OH  TYR A 527      17.138  12.345  34.940  1.00 81.74           O
ATOM   4243  C   TYR A 527      23.273  15.331  31.098  1.00 81.74           C
ATOM   4244  O   TYR A 527      23.329  15.403  29.870  1.00 81.74           O
ATOM   4245  N   THR A 528      24.373  15.351  31.876  1.00 39.25           N
ATOM   4246  CA  THR A 528      25.681  15.423  31.289  1.00 39.25           C
ATOM   4247  CB  THR A 528      26.601  16.376  31.996  1.00 39.25           C
ATOM   4248  OG1 THR A 528      26.049  17.684  31.997  1.00 39.25           O
ATOM   4249  CG2 THR A 528      27.958  16.378  31.273  1.00 39.25           C
ATOM   4250  C   THR A 528      26.285  14.060  31.400  1.00 39.25           C
ATOM   4251  O   THR A 528      26.207  13.409  32.440  1.00 39.25           O
ATOM   4252  N   PRO A 529      26.871  13.597  30.329  1.00 91.89           N
ATOM   4253  CA  PRO A 529      27.451  12.286  30.360  1.00 91.89           C
ATOM   4254  CD  PRO A 529      26.381  13.936  29.003  1.00 91.89           C
ATOM   4255  CB  PRO A 529      27.517  11.803  28.909  1.00 91.89           C
ATOM   4256  CG  PRO A 529      27.221  13.055  28.066  1.00 91.89           C
ATOM   4257  C   PRO A 529      28.763  12.266  31.065  1.00 91.89           C
ATOM   4258  O   PRO A 529      29.422  13.303  31.118  1.00 91.89           O
ATOM   4259  N   LEU A 530      29.154  11.106  31.634  1.00180.62           N
ATOM   4260  CA  LEU A 530      30.449  11.063  32.240  1.00180.62           C
ATOM   4261  CB  LEU A 530      30.633  10.045  33.377  1.00180.62           C
ATOM   4262  CG  LEU A 530      29.808  10.431  34.624  1.00180.62           C
ATOM   4263  CD1 LEU A 530      30.159   9.554  35.836  1.00180.62           C
ATOM   4264  CD2 LEU A 530      29.888  11.939  34.917  1.00180.62           C
ATOM   4265  C   LEU A 530      31.428  10.851  31.130  1.00180.62           C
ATOM   4266  O   LEU A 530      31.116  10.252  30.102  1.00180.62           O
ATOM   4267  N   PRO A 531      32.610  11.358  31.331  1.00170.74           N
ATOM   4268  CA  PRO A 531      33.573  11.435  30.265  1.00170.74           C
ATOM   4269  CD  PRO A 531      32.793  12.424  32.302  1.00170.74           C
ATOM   4270  CB  PRO A 531      34.677  12.362  30.764  1.00170.74           C
ATOM   4271  CG  PRO A 531      33.945  13.285  31.754  1.00170.74           C
ATOM   4272  C   PRO A 531      34.088  10.187  29.618  1.00170.74           C
ATOM   4273  O   PRO A 531      34.523  10.279  28.473  1.00170.74           O
ATOM   4274  N   ASN A 532      34.072   9.018  30.274  1.00237.21           N
ATOM   4275  CA  ASN A 532      34.601   7.876  29.583  1.00237.21           C
ATOM   4276  CB  ASN A 532      33.876   7.613  28.248  1.00237.21           C
ATOM   4277  CG  ASN A 532      34.093   6.159  27.850  1.00237.21           C
ATOM   4278  OD1 ASN A 532      34.426   5.321  28.686  1.00237.21           O
ATOM   4279  ND2 ASN A 532      33.886   5.843  26.543  1.00237.21           N
ATOM   4280  C   ASN A 532      36.053   8.116  29.303  1.00237.21           C
ATOM   4281  O   ASN A 532      36.573   7.706  28.266  1.00237.21           O
ATOM   4282  N   LEU A 533      36.750   8.789  30.240  1.00198.03           N
ATOM   4283  CA  LEU A 533      38.157   9.034  30.089  1.00198.03           C
ATOM   4284  CB  LEU A 533      38.570  10.476  30.425  1.00198.03           C
ATOM   4285  CG  LEU A 533      37.836  11.541  29.586  1.00198.03           C
ATOM   4286  CD1 LEU A 533      38.330  12.958  29.920  1.00198.03           C
ATOM   4287  CD2 LEU A 533      37.904  11.227  28.084  1.00198.03           C
ATOM   4288  C   LEU A 533      38.838   8.146  31.081  1.00198.03           C
ATOM   4289  O   LEU A 533      38.186   7.572  31.952  1.00198.03           O
ATOM   4290  N   MET A 534      40.171   7.980  30.969  1.00159.22           N
ATOM   4291  CA  MET A 534      40.808   7.118  31.921  1.00159.22           C
ATOM   4292  CB  MET A 534      42.325   6.942  31.707  1.00159.22           C
ATOM   4293  CG  MET A 534      43.163   8.184  32.017  1.00159.22           C
ATOM   4294  SD  MET A 534      43.056   9.506  30.775  1.00159.22           S
ATOM   4295  CE  MET A 534      43.988   8.594  29.510  1.00159.22           C
ATOM   4296  C   MET A 534      40.614   7.721  33.268  1.00159.22           C
ATOM   4297  O   MET A 534      40.264   7.028  34.222  1.00159.22           O
ATOM   4298  N   GLU A 535      40.814   9.046  33.375  1.00 77.62           N
ATOM   4299  CA  GLU A 535      40.648   9.684  34.646  1.00 77.62           C
ATOM   4300  CB  GLU A 535      41.073  11.160  34.655  1.00 77.62           C
ATOM   4301  CG  GLU A 535      42.595  11.311  34.640  1.00 77.62           C
ATOM   4302  CD  GLU A 535      43.104  10.791  35.978  1.00 77.62           C
ATOM   4303  OE1 GLU A 535      42.358  10.933  36.983  1.00 77.62           O
ATOM   4304  OE2 GLU A 535      44.243  10.252  36.018  1.00 77.62           O
ATOM   4305  C   GLU A 535      39.213   9.584  35.028  1.00 77.62           C
ATOM   4306  O   GLU A 535      38.883   9.334  36.186  1.00 77.62           O
ATOM   4307  N   SER A 536      38.324   9.753  34.036  1.00 72.88           N
ATOM   4308  CA  SER A 536      36.915   9.688  34.257  1.00 72.88           C
ATOM   4309  CB  SER A 536      36.109  10.266  33.083  1.00 72.88           C
ATOM   4310  OG  SER A 536      36.489  11.614  32.852  1.00 72.88           O
ATOM   4311  C   SER A 536      36.588   8.239  34.362  1.00 72.88           C
ATOM   4312  O   SER A 536      37.423   7.430  34.756  1.00 72.88           O
ATOM   4313  N   GLY A 537      35.333   7.874  34.058  1.00104.10           N
ATOM   4314  CA  GLY A 537      34.987   6.492  34.148  1.00104.10           C
ATOM   4315  C   GLY A 537      34.444   6.294  35.516  1.00104.10           C
ATOM   4316  O   GLY A 537      34.569   7.163  36.377  1.00104.10           O
ATOM   4317  N   ILE A 538      33.825   5.128  35.754  1.00 71.79           N
ATOM   4318  CA  ILE A 538      33.219   4.922  37.029  1.00 71.79           C
ATOM   4319  CB  ILE A 538      31.741   4.967  36.934  1.00 71.79           C
ATOM   4320  CG1 ILE A 538      31.346   6.332  36.362  1.00 71.79           C
ATOM   4321  CG2 ILE A 538      31.158   4.668  38.323  1.00 71.79           C
ATOM   4322  CD1 ILE A 538      29.960   6.332  35.746  1.00 71.79           C
ATOM   4323  C   ILE A 538      33.605   3.568  37.521  1.00 71.79           C
ATOM   4324  O   ILE A 538      33.898   2.666  36.737  1.00 71.79           O
ATOM   4325  N   TYR A 539      33.644   3.414  38.859  1.00129.12           N
ATOM   4326  CA  TYR A 539      33.985   2.154  39.442  1.00129.12           C
ATOM   4327  CB  TYR A 539      35.307   2.199  40.229  1.00129.12           C
ATOM   4328  CG  TYR A 539      36.373   2.696  39.312  1.00129.12           C
ATOM   4329  CD1 TYR A 539      37.084   1.823  38.521  1.00129.12           C
ATOM   4330  CD2 TYR A 539      36.654   4.042  39.240  1.00129.12           C
ATOM   4331  CE1 TYR A 539      38.067   2.281  37.676  1.00129.12           C
ATOM   4332  CE2 TYR A 539      37.636   4.507  38.397  1.00129.12           C
ATOM   4333  CZ  TYR A 539      38.344   3.626  37.614  1.00129.12           C
ATOM   4334  OH  TYR A 539      39.351   4.099  36.749  1.00129.12           O
ATOM   4335  C   TYR A 539      32.910   1.831  40.439  1.00129.12           C
ATOM   4336  O   TYR A 539      32.487   2.698  41.202  1.00129.12           O
ATOM   4337  N   ASP A 540      32.422   0.573  40.443  1.00 61.42           N
ATOM   4338  CA  ASP A 540      31.433   0.177  41.405  1.00 61.42           C
ATOM   4339  CB  ASP A 540      30.590  -1.048  41.013  1.00 61.42           C
ATOM   4340  CG  ASP A 540      29.466  -0.642  40.079  1.00 61.42           C
ATOM   4341  OD1 ASP A 540      29.115   0.567  40.034  1.00 61.42           O
ATOM   4342  OD2 ASP A 540      28.928  -1.563  39.410  1.00 61.42           O
ATOM   4343  C   ASP A 540      32.146  -0.231  42.655  1.00 61.42           C
ATOM   4344  O   ASP A 540      33.273  -0.724  42.608  1.00 61.42           O
ATOM   4345  N   LYS A 541      31.488  -0.037  43.817  1.00113.90           N
ATOM   4346  CA  LYS A 541      32.078  -0.417  45.067  1.00113.90           C
ATOM   4347  CB  LYS A 541      31.674   0.475  46.254  1.00113.90           C
ATOM   4348  CG  LYS A 541      32.324   0.037  47.568  1.00113.90           C
ATOM   4349  CD  LYS A 541      32.305   1.107  48.661  1.00113.90           C
ATOM   4350  CE  LYS A 541      33.434   2.129  48.512  1.00113.90           C
ATOM   4351  NZ  LYS A 541      33.370   3.129  49.602  1.00113.90           N
ATOM   4352  C   LYS A 541      31.639  -1.813  45.372  1.00113.90           C
ATOM   4353  O   LYS A 541      30.469  -2.164  45.221  1.00113.90           O
ATOM   4354  N   GLU A 542      32.593  -2.632  45.845  1.00 89.80           N
ATOM   4355  CA  GLU A 542      32.404  -4.029  46.097  1.00 89.80           C
ATOM   4356  CB  GLU A 542      33.702  -4.653  46.647  1.00 89.80           C
ATOM   4357  CG  GLU A 542      33.641  -6.148  46.961  1.00 89.80           C
ATOM   4358  CD  GLU A 542      34.986  -6.543  47.559  1.00 89.80           C
ATOM   4359  OE1 GLU A 542      35.950  -5.741  47.432  1.00 89.80           O
ATOM   4360  OE2 GLU A 542      35.066  -7.650  48.158  1.00 89.80           O
ATOM   4361  C   GLU A 542      31.342  -4.241  47.129  1.00 89.80           C
ATOM   4362  O   GLU A 542      30.452  -5.070  46.949  1.00 89.80           O
ATOM   4363  N   SER A 543      31.377  -3.493  48.245  1.00 76.68           N
ATOM   4364  CA  SER A 543      30.381  -3.801  49.224  1.00 76.68           C
ATOM   4365  CB  SER A 543      30.946  -4.297  50.569  1.00 76.68           C
ATOM   4366  OG  SER A 543      29.884  -4.553  51.478  1.00 76.68           O
ATOM   4367  C   SER A 543      29.594  -2.583  49.533  1.00 76.68           C
ATOM   4368  O   SER A 543      30.102  -1.463  49.508  1.00 76.68           O
ATOM   4369  N   ILE A 544      28.289  -2.773  49.777  1.00290.15           N
ATOM   4370  CA  ILE A 544      27.547  -1.650  50.236  1.00290.15           C
ATOM   4371  CB  ILE A 544      26.378  -1.294  49.373  1.00290.15           C
ATOM   4372  CG1 ILE A 544      25.681  -0.100  50.023  1.00290.15           C
ATOM   4373  CG2 ILE A 544      25.489  -2.526  49.126  1.00290.15           C
ATOM   4374  CD1 ILE A 544      26.559   1.149  50.090  1.00290.15           C
ATOM   4375  C   ILE A 544      27.065  -1.970  51.614  1.00290.15           C
ATOM   4376  O   ILE A 544      25.920  -2.371  51.820  1.00290.15           O
ATOM   4377  N   ARG A 545      27.932  -1.763  52.619  1.00175.02           N
ATOM   4378  CA  ARG A 545      27.501  -2.103  53.937  1.00175.02           C
ATOM   4379  CB  ARG A 545      27.791  -3.558  54.341  1.00175.02           C
ATOM   4380  CG  ARG A 545      29.287  -3.882  54.330  1.00175.02           C
ATOM   4381  CD  ARG A 545      29.656  -5.101  55.177  1.00175.02           C
ATOM   4382  NE  ARG A 545      31.080  -5.431  54.893  1.00175.02           N
ATOM   4383  CZ  ARG A 545      31.371  -6.543  54.158  1.00175.02           C
ATOM   4384  NH1 ARG A 545      30.365  -7.392  53.794  1.00175.02           N
ATOM   4385  NH2 ARG A 545      32.660  -6.810  53.794  1.00175.02           N
ATOM   4386  C   ARG A 545      28.270  -1.295  54.918  1.00175.02           C
ATOM   4387  O   ARG A 545      29.358  -0.809  54.624  1.00175.02           O
ATOM   4388  N   LYS A 546      27.686  -1.130  56.118  1.00280.00           N
ATOM   4389  CA  LYS A 546      28.314  -0.484  57.230  1.00280.00           C
ATOM   4390  CB  LYS A 546      28.066   1.032  57.273  1.00280.00           C
ATOM   4391  CG  LYS A 546      28.857   1.835  58.311  1.00280.00           C
ATOM   4392  CD  LYS A 546      28.628   3.350  58.184  1.00280.00           C
ATOM   4393  CE  LYS A 546      29.432   4.185  59.184  1.00280.00           C
ATOM   4394  NZ  LYS A 546      28.964   5.584  59.274  1.00280.00           N
ATOM   4395  C   LYS A 546      27.593  -1.038  58.404  1.00280.00           C
ATOM   4396  O   LYS A 546      26.395  -1.303  58.330  1.00280.00           O
ATOM   4397  N   MET A 547      28.302  -1.255  59.518  1.00138.94           N
ATOM   4398  CA  MET A 547      27.612  -1.764  60.661  1.00138.94           C
ATOM   4399  CB  MET A 547      28.564  -2.125  61.813  1.00138.94           C
ATOM   4400  CG  MET A 547      29.597  -3.198  61.452  1.00138.94           C
ATOM   4401  SD  MET A 547      28.901  -4.837  61.089  1.00138.94           S
ATOM   4402  CE  MET A 547      30.499  -5.631  60.751  1.00138.94           C
ATOM   4403  C   MET A 547      26.669  -0.687  61.097  1.00138.94           C
ATOM   4404  O   MET A 547      25.560  -0.957  61.550  1.00138.94           O
ATOM   4405  N   ARG A 548      27.097   0.582  60.967  1.00240.59           N
ATOM   4406  CA  ARG A 548      26.286   1.695  61.361  1.00240.59           C
ATOM   4407  CB  ARG A 548      27.094   2.964  61.661  1.00240.59           C
ATOM   4408  CG  ARG A 548      26.258   4.077  62.288  1.00240.59           C
ATOM   4409  CD  ARG A 548      27.107   5.130  62.997  1.00240.59           C
ATOM   4410  NE  ARG A 548      27.810   4.428  64.109  1.00240.59           N
ATOM   4411  CZ  ARG A 548      28.757   5.076  64.847  1.00240.59           C
ATOM   4412  NH1 ARG A 548      29.034   6.388  64.599  1.00240.59           N
ATOM   4413  NH2 ARG A 548      29.427   4.413  65.835  1.00240.59           N
ATOM   4414  C   ARG A 548      25.325   1.983  60.252  1.00240.59           C
ATOM   4415  O   ARG A 548      25.413   1.409  59.167  1.00240.59           O
ATOM   4416  N   THR A 549      24.356   2.880  60.519  1.00127.83           N
ATOM   4417  CA  THR A 549      23.343   3.200  59.561  1.00127.83           C
ATOM   4418  CB  THR A 549      22.329   4.182  60.080  1.00127.83           C
ATOM   4419  OG1 THR A 549      21.242   4.282  59.173  1.00127.83           O
ATOM   4420  CG2 THR A 549      22.994   5.557  60.271  1.00127.83           C
ATOM   4421  C   THR A 549      23.983   3.783  58.345  1.00127.83           C
ATOM   4422  O   THR A 549      23.595   3.461  57.223  1.00127.83           O
ATOM   4423  N   MET A 550      25.006   4.638  58.523  1.00211.80           N
ATOM   4424  CA  MET A 550      25.590   5.247  57.367  1.00211.80           C
ATOM   4425  CB  MET A 550      26.669   6.297  57.663  1.00211.80           C
ATOM   4426  CG  MET A 550      26.110   7.579  58.283  1.00211.80           C
ATOM   4427  SD  MET A 550      27.364   8.770  58.849  1.00211.80           S
ATOM   4428  CE  MET A 550      27.553   8.061  60.511  1.00211.80           C
ATOM   4429  C   MET A 550      26.164   4.160  56.528  1.00211.80           C
ATOM   4430  O   MET A 550      26.204   3.002  56.935  1.00211.80           O
ATOM   4431  N   ILE A 551      26.584   4.519  55.304  1.00285.40           N
ATOM   4432  CA  ILE A 551      26.953   3.558  54.315  1.00285.40           C
ATOM   4433  CB  ILE A 551      27.174   4.202  52.966  1.00285.40           C
ATOM   4434  CG1 ILE A 551      28.358   5.191  52.973  1.00285.40           C
ATOM   4435  CG2 ILE A 551      25.852   4.873  52.559  1.00285.40           C
ATOM   4436  CD1 ILE A 551      28.174   6.390  53.904  1.00285.40           C
ATOM   4437  C   ILE A 551      28.149   2.724  54.622  1.00285.40           C
ATOM   4438  O   ILE A 551      28.086   1.497  54.581  1.00285.40           O
ATOM   4439  N   TYR A 552      29.272   3.374  54.923  1.00174.55           N
ATOM   4440  CA  TYR A 552      30.517   2.739  55.213  1.00174.55           C
ATOM   4441  CB  TYR A 552      30.829   1.483  54.384  1.00174.55           C
ATOM   4442  CG  TYR A 552      32.121   0.944  54.905  1.00174.55           C
ATOM   4443  CD1 TYR A 552      33.332   1.454  54.495  1.00174.55           C
ATOM   4444  CD2 TYR A 552      32.116  -0.083  55.820  1.00174.55           C
ATOM   4445  CE1 TYR A 552      34.513   0.946  54.993  1.00174.55           C
ATOM   4446  CE2 TYR A 552      33.290  -0.595  56.321  1.00174.55           C
ATOM   4447  CZ  TYR A 552      34.495  -0.080  55.909  1.00174.55           C
ATOM   4448  OH  TYR A 552      35.699  -0.607  56.425  1.00174.55           O
ATOM   4449  C   TYR A 552      31.468   3.766  54.731  1.00174.55           C
ATOM   4450  O   TYR A 552      31.842   3.795  53.561  1.00174.55           O
ATOM   4451  N   ASP A 553      31.877   4.650  55.643  1.00111.88           N
ATOM   4452  CA  ASP A 553      32.815   5.665  55.312  1.00111.88           C
ATOM   4453  CB  ASP A 553      32.279   7.087  55.528  1.00111.88           C
ATOM   4454  CG  ASP A 553      31.153   7.329  54.540  1.00111.88           C
ATOM   4455  OD1 ASP A 553      31.256   6.839  53.385  1.00111.88           O
ATOM   4456  OD2 ASP A 553      30.164   8.002  54.937  1.00111.88           O
ATOM   4457  C   ASP A 553      33.820   5.465  56.381  1.00111.88           C
ATOM   4458  O   ASP A 553      34.902   4.919  56.176  1.00111.88           O
ATOM   4459  N   GLN A 554      33.422   5.910  57.583  1.00 80.89           N
ATOM   4460  CA  GLN A 554      34.177   5.713  58.774  1.00 80.89           C
ATOM   4461  CB  GLN A 554      33.578   6.446  59.982  1.00 80.89           C
ATOM   4462  CG  GLN A 554      34.448   6.369  61.235  1.00 80.89           C
ATOM   4463  CD  GLN A 554      33.811   7.265  62.285  1.00 80.89           C
ATOM   4464  OE1 GLN A 554      32.764   7.865  62.050  1.00 80.89           O
ATOM   4465  NE2 GLN A 554      34.456   7.357  63.478  1.00 80.89           N
ATOM   4466  C   GLN A 554      34.144   4.236  59.023  1.00 80.89           C
ATOM   4467  O   GLN A 554      35.104   3.659  59.530  1.00 80.89           O
ATOM   4468  N   GLY A 555      33.034   3.572  58.639  1.00 30.27           N
ATOM   4469  CA  GLY A 555      32.947   2.164  58.896  1.00 30.27           C
ATOM   4470  C   GLY A 555      32.390   1.997  60.269  1.00 30.27           C
ATOM   4471  O   GLY A 555      32.772   1.102  61.021  1.00 30.27           O
ATOM   4472  N   ASP A 556      31.447   2.884  60.614  1.00 79.56           N
ATOM   4473  CA  ASP A 556      30.824   2.906  61.898  1.00 79.56           C
ATOM   4474  CB  ASP A 556      29.863   4.086  62.107  1.00 79.56           C
ATOM   4475  CG  ASP A 556      30.692   5.357  62.079  1.00 79.56           C
ATOM   4476  OD1 ASP A 556      31.944   5.247  61.986  1.00 79.56           O
ATOM   4477  OD2 ASP A 556      30.084   6.458  62.145  1.00 79.56           O
ATOM   4478  C   ASP A 556      30.030   1.661  62.081  1.00 79.56           C
ATOM   4479  O   ASP A 556      29.677   0.983  61.118  1.00 79.56           O
ATOM   4480  N   ARG A 557      29.756   1.321  63.357  1.00161.60           N
ATOM   4481  CA  ARG A 557      28.999   0.140  63.623  1.00161.60           C
ATOM   4482  CB  ARG A 557      29.731  -0.928  64.467  1.00161.60           C
ATOM   4483  CG  ARG A 557      30.055  -0.507  65.905  1.00161.60           C
ATOM   4484  CD  ARG A 557      30.866  -1.547  66.691  1.00161.60           C
ATOM   4485  NE  ARG A 557      30.077  -2.813  66.773  1.00161.60           N
ATOM   4486  CZ  ARG A 557      29.267  -3.058  67.845  1.00161.60           C
ATOM   4487  NH1 ARG A 557      29.149  -2.135  68.843  1.00161.60           N
ATOM   4488  NH2 ARG A 557      28.572  -4.231  67.923  1.00161.60           N
ATOM   4489  C   ARG A 557      27.791   0.537  64.401  1.00161.60           C
ATOM   4490  O   ARG A 557      27.791   1.538  65.112  1.00161.60           O
ATOM   4491  N   ARG A 558      26.709  -0.241  64.223  1.00253.90           N
ATOM   4492  CA  ARG A 558      25.453  -0.084  64.896  1.00253.90           C
ATOM   4493  CB  ARG A 558      24.749   1.271  64.686  1.00253.90           C
ATOM   4494  CG  ARG A 558      25.235   2.380  65.623  1.00253.90           C
ATOM   4495  CD  ARG A 558      24.403   2.509  66.901  1.00253.90           C
ATOM   4496  NE  ARG A 558      25.068   3.522  67.768  1.00253.90           N
ATOM   4497  CZ  ARG A 558      25.423   3.198  69.046  1.00253.90           C
ATOM   4498  NH1 ARG A 558      25.131   1.963  69.546  1.00253.90           N
ATOM   4499  NH2 ARG A 558      26.064   4.115  69.828  1.00253.90           N
ATOM   4500  C   ARG A 558      24.579  -1.125  64.298  1.00253.90           C
ATOM   4501  O   ARG A 558      25.071  -2.126  63.778  1.00253.90           O
ATOM   4502  N   ILE A 559      23.249  -0.943  64.383  1.00162.74           N
ATOM   4503  CA  ILE A 559      22.461  -1.896  63.675  1.00162.74           C
ATOM   4504  CB  ILE A 559      20.985  -1.734  63.852  1.00162.74           C
ATOM   4505  CG1 ILE A 559      20.622  -1.954  65.331  1.00162.74           C
ATOM   4506  CG2 ILE A 559      20.290  -2.710  62.890  1.00162.74           C
ATOM   4507  CD1 ILE A 559      21.073  -3.312  65.872  1.00162.74           C
ATOM   4508  C   ILE A 559      22.838  -1.669  62.256  1.00162.74           C
ATOM   4509  O   ILE A 559      22.791  -0.545  61.759  1.00162.74           O
ATOM   4510  N   ALA A 560      23.248  -2.751  61.572  1.00214.18           N
ATOM   4511  CA  ALA A 560      23.793  -2.594  60.262  1.00214.18           C
ATOM   4512  CB  ALA A 560      24.271  -3.910  59.621  1.00214.18           C
ATOM   4513  C   ALA A 560      22.800  -1.965  59.360  1.00214.18           C
ATOM   4514  O   ALA A 560      21.626  -2.330  59.336  1.00214.18           O
ATOM   4515  N   SER A 561      23.279  -0.961  58.605  1.00117.93           N
ATOM   4516  CA  SER A 561      22.485  -0.335  57.597  1.00117.93           C
ATOM   4517  CB  SER A 561      22.115   1.129  57.879  1.00117.93           C
ATOM   4518  OG  SER A 561      21.295   1.219  59.034  1.00117.93           O
ATOM   4519  C   SER A 561      23.353  -0.353  56.390  1.00117.93           C
ATOM   4520  O   SER A 561      24.576  -0.253  56.487  1.00117.93           O
ATOM   4521  N   ASN A 562      22.729  -0.511  55.215  1.00 78.84           N
ATOM   4522  CA  ASN A 562      23.448  -0.589  53.981  1.00 78.84           C
ATOM   4523  CB  ASN A 562      23.324  -1.960  53.301  1.00 78.84           C
ATOM   4524  CG  ASN A 562      23.688  -3.037  54.308  1.00 78.84           C
ATOM   4525  OD1 ASN A 562      22.965  -3.262  55.277  1.00 78.84           O
ATOM   4526  ND2 ASN A 562      24.828  -3.737  54.068  1.00 78.84           N
ATOM   4527  C   ASN A 562      22.709   0.328  53.071  1.00 78.84           C
ATOM   4528  O   ASN A 562      21.707   0.912  53.475  1.00 78.84           O
ATOM   4529  N   VAL A 563      23.181   0.521  51.823  1.00133.87           N
ATOM   4530  CA  VAL A 563      22.337   1.316  50.981  1.00133.87           C
ATOM   4531  CB  VAL A 563      22.951   2.514  50.318  1.00133.87           C
ATOM   4532  CG1 VAL A 563      23.566   3.407  51.405  1.00133.87           C
ATOM   4533  CG2 VAL A 563      23.901   2.076  49.209  1.00133.87           C
ATOM   4534  C   VAL A 563      21.760   0.406  49.946  1.00133.87           C
ATOM   4535  O   VAL A 563      22.347  -0.619  49.602  1.00133.87           O
ATOM   4536  N   VAL A 564      20.557   0.759  49.455  1.00111.36           N
ATOM   4537  CA  VAL A 564      19.798  -0.068  48.561  1.00111.36           C
ATOM   4538  CB  VAL A 564      18.428   0.475  48.276  1.00111.36           C
ATOM   4539  CG1 VAL A 564      18.568   1.810  47.529  1.00111.36           C
ATOM   4540  CG2 VAL A 564      17.640  -0.590  47.497  1.00111.36           C
ATOM   4541  C   VAL A 564      20.496  -0.278  47.251  1.00111.36           C
ATOM   4542  O   VAL A 564      20.485  -1.390  46.726  1.00111.36           O
ATOM   4543  N   HIS A 565      21.119   0.775  46.682  1.00 71.15           N
ATOM   4544  CA  HIS A 565      21.738   0.652  45.389  1.00 71.15           C
ATOM   4545  ND1 HIS A 565      19.029   1.444  43.690  1.00 71.15           N
ATOM   4546  CG  HIS A 565      19.970   2.166  44.392  1.00 71.15           C
ATOM   4547  CB  HIS A 565      21.432   1.839  44.461  1.00 71.15           C
ATOM   4548  NE2 HIS A 565      17.945   3.127  44.662  1.00 71.15           N
ATOM   4549  CD2 HIS A 565      19.291   3.189  44.977  1.00 71.15           C
ATOM   4550  CE1 HIS A 565      17.837   2.063  43.886  1.00 71.15           C
ATOM   4551  C   HIS A 565      23.218   0.680  45.616  1.00 71.15           C
ATOM   4552  O   HIS A 565      23.693   1.160  46.641  1.00 71.15           O
ATOM   4553  N   LYS A 566      23.990   0.160  44.645  1.00122.11           N
ATOM   4554  CA  LYS A 566      25.419   0.086  44.749  1.00122.11           C
ATOM   4555  CB  LYS A 566      26.016  -0.751  43.605  1.00122.11           C
ATOM   4556  CG  LYS A 566      25.438  -0.341  42.247  1.00122.11           C
ATOM   4557  CD  LYS A 566      26.072  -1.016  41.029  1.00122.11           C
ATOM   4558  CE  LYS A 566      25.304  -0.728  39.736  1.00122.11           C
ATOM   4559  NZ  LYS A 566      25.996  -1.334  38.578  1.00122.11           N
ATOM   4560  C   LYS A 566      26.006   1.461  44.676  1.00122.11           C
ATOM   4561  O   LYS A 566      25.406   2.384  44.126  1.00122.11           O
ATOM   4562  N   MET A 567      27.213   1.619  45.260  1.00108.62           N
ATOM   4563  CA  MET A 567      27.902   2.878  45.296  1.00108.62           C
ATOM   4564  CB  MET A 567      28.669   3.117  46.610  1.00108.62           C
ATOM   4565  CG  MET A 567      29.599   4.335  46.573  1.00108.62           C
ATOM   4566  SD  MET A 567      30.539   4.629  48.106  1.00108.62           S
ATOM   4567  CE  MET A 567      29.304   5.706  48.890  1.00108.62           C
ATOM   4568  C   MET A 567      28.938   2.887  44.224  1.00108.62           C
ATOM   4569  O   MET A 567      29.563   1.865  43.938  1.00108.62           O
ATOM   4570  N   LEU A 568      29.129   4.057  43.578  1.00128.56           N
ATOM   4571  CA  LEU A 568      30.153   4.142  42.581  1.00128.56           C
ATOM   4572  CB  LEU A 568      29.657   4.065  41.136  1.00128.56           C
ATOM   4573  CG  LEU A 568      28.958   5.337  40.653  1.00128.56           C
ATOM   4574  CD1 LEU A 568      28.397   5.108  39.251  1.00128.56           C
ATOM   4575  CD2 LEU A 568      27.898   5.829  41.648  1.00128.56           C
ATOM   4576  C   LEU A 568      30.908   5.425  42.753  1.00128.56           C
ATOM   4577  O   LEU A 568      30.464   6.338  43.446  1.00128.56           O
ATOM   4578  N   THR A 569      32.107   5.501  42.138  1.00119.87           N
ATOM   4579  CA  THR A 569      32.921   6.682  42.191  1.00119.87           C
ATOM   4580  CB  THR A 569      34.310   6.440  42.709  1.00119.87           C
ATOM   4581  OG1 THR A 569      35.008   5.558  41.841  1.00119.87           O
ATOM   4582  CG2 THR A 569      34.223   5.836  44.118  1.00119.87           C
ATOM   4583  C   THR A 569      33.092   7.140  40.781  1.00119.87           C
ATOM   4584  O   THR A 569      33.095   6.328  39.857  1.00119.87           O
ATOM   4585  N   GLY A 570      33.230   8.464  40.568  1.00 34.17           N
ATOM   4586  CA  GLY A 570      33.412   8.918  39.222  1.00 34.17           C
ATOM   4587  C   GLY A 570      33.763  10.365  39.257  1.00 34.17           C
ATOM   4588  O   GLY A 570      33.602  11.038  40.275  1.00 34.17           O
ATOM   4589  N   GLN A 571      34.266  10.882  38.121  1.00 59.27           N
ATOM   4590  CA  GLN A 571      34.583  12.273  38.066  1.00 59.27           C
ATOM   4591  CB  GLN A 571      35.876  12.618  37.317  1.00 59.27           C
ATOM   4592  CG  GLN A 571      37.170  12.201  38.006  1.00 59.27           C
ATOM   4593  CD  GLN A 571      38.274  12.657  37.069  1.00 59.27           C
ATOM   4594  OE1 GLN A 571      38.241  12.361  35.876  1.00 59.27           O
ATOM   4595  NE2 GLN A 571      39.263  13.418  37.610  1.00 59.27           N
ATOM   4596  C   GLN A 571      33.502  12.927  37.283  1.00 59.27           C
ATOM   4597  O   GLN A 571      33.093  12.438  36.231  1.00 59.27           O
ATOM   4598  N   ASN A 572      32.997  14.057  37.798  1.00 78.95           N
ATOM   4599  CA  ASN A 572      32.018  14.777  37.052  1.00 78.95           C
ATOM   4600  CB  ASN A 572      30.864  15.337  37.898  1.00 78.95           C
ATOM   4601  CG  ASN A 572      30.028  14.159  38.371  1.00 78.95           C
ATOM   4602  OD1 ASN A 572      30.135  13.053  37.845  1.00 78.95           O
ATOM   4603  ND2 ASN A 572      29.163  14.403  39.391  1.00 78.95           N
ATOM   4604  C   ASN A 572      32.761  15.931  36.487  1.00 78.95           C
ATOM   4605  O   ASN A 572      33.623  16.507  37.150  1.00 78.95           O
ATOM   4606  N   PRO A 573      32.481  16.270  35.265  1.00162.62           N
ATOM   4607  CA  PRO A 573      33.181  17.378  34.702  1.00162.62           C
ATOM   4608  CD  PRO A 573      32.079  15.302  34.258  1.00162.62           C
ATOM   4609  CB  PRO A 573      32.855  17.363  33.212  1.00162.62           C
ATOM   4610  CG  PRO A 573      32.597  15.871  32.924  1.00162.62           C
ATOM   4611  C   PRO A 573      32.741  18.588  35.441  1.00162.62           C
ATOM   4612  O   PRO A 573      31.542  18.756  35.654  1.00162.62           O
ATOM   4613  N   ASN A 574      33.689  19.441  35.854  1.00248.82           N
ATOM   4614  CA  ASN A 574      33.302  20.624  36.551  1.00248.82           C
ATOM   4615  CB  ASN A 574      33.506  20.561  38.071  1.00248.82           C
ATOM   4616  CG  ASN A 574      32.391  19.701  38.635  1.00248.82           C
ATOM   4617  OD1 ASN A 574      32.638  18.683  39.278  1.00248.82           O
ATOM   4618  ND2 ASN A 574      31.123  20.124  38.387  1.00248.82           N
ATOM   4619  C   ASN A 574      34.168  21.716  36.048  1.00248.82           C
ATOM   4620  O   ASN A 574      35.252  21.473  35.521  1.00248.82           O
ATOM   4621  N   LYS A 575      33.701  22.964  36.206  1.00110.14           N
ATOM   4622  CA  LYS A 575      34.469  24.057  35.705  1.00110.14           C
ATOM   4623  CB  LYS A 575      33.807  25.420  35.963  1.00110.14           C
ATOM   4624  CG  LYS A 575      34.214  26.477  34.937  1.00110.14           C
ATOM   4625  CD  LYS A 575      33.579  26.233  33.562  1.00110.14           C
ATOM   4626  CE  LYS A 575      33.970  24.894  32.925  1.00110.14           C
ATOM   4627  NZ  LYS A 575      33.129  24.616  31.739  1.00110.14           N
ATOM   4628  C   LYS A 575      35.759  24.015  36.450  1.00110.14           C
ATOM   4629  O   LYS A 575      36.825  24.224  35.873  1.00110.14           O
ATOM   4630  N   GLN A 576      35.700  23.730  37.769  1.00 60.97           N
ATOM   4631  CA  GLN A 576      36.934  23.650  38.488  1.00 60.97           C
ATOM   4632  CB  GLN A 576      36.792  23.291  39.981  1.00 60.97           C
ATOM   4633  CG  GLN A 576      36.184  24.383  40.861  1.00 60.97           C
ATOM   4634  CD  GLN A 576      36.394  23.962  42.310  1.00 60.97           C
ATOM   4635  OE1 GLN A 576      35.443  23.830  43.079  1.00 60.97           O
ATOM   4636  NE2 GLN A 576      37.681  23.751  42.698  1.00 60.97           N
ATOM   4637  C   GLN A 576      37.705  22.528  37.882  1.00 60.97           C
ATOM   4638  O   GLN A 576      38.882  22.672  37.555  1.00 60.97           O
ATOM   4639  N   GLY A 577      37.035  21.374  37.699  1.00209.22           N
ATOM   4640  CA  GLY A 577      37.669  20.239  37.100  1.00209.22           C
ATOM   4641  C   GLY A 577      38.709  19.733  38.040  1.00209.22           C
ATOM   4642  O   GLY A 577      39.624  19.016  37.636  1.00209.22           O
ATOM   4643  N   PHE A 578      38.585  20.082  39.332  1.00277.05           N
ATOM   4644  CA  PHE A 578      39.580  19.685  40.279  1.00277.05           C
ATOM   4645  CB  PHE A 578      39.404  20.346  41.658  1.00277.05           C
ATOM   4646  CG  PHE A 578      40.685  20.186  42.399  1.00277.05           C
ATOM   4647  CD1 PHE A 578      40.974  19.037  43.095  1.00277.05           C
ATOM   4648  CD2 PHE A 578      41.604  21.208  42.393  1.00277.05           C
ATOM   4649  CE1 PHE A 578      42.163  18.905  43.773  1.00277.05           C
ATOM   4650  CE2 PHE A 578      42.794  21.084  43.068  1.00277.05           C
ATOM   4651  CZ  PHE A 578      43.075  19.932  43.760  1.00277.05           C
ATOM   4652  C   PHE A 578      39.466  18.207  40.445  1.00277.05           C
ATOM   4653  O   PHE A 578      38.385  17.645  40.284  1.00277.05           O
ATOM   4654  N   HIS A 579      40.591  17.524  40.736  1.00 86.58           N
ATOM   4655  CA  HIS A 579      40.526  16.098  40.879  1.00 86.58           C
ATOM   4656  ND1 HIS A 579      43.546  16.022  39.210  1.00 86.58           N
ATOM   4657  CG  HIS A 579      42.576  15.198  39.732  1.00 86.58           C
ATOM   4658  CB  HIS A 579      41.890  15.406  41.049  1.00 86.58           C
ATOM   4659  NE2 HIS A 579      43.214  14.407  37.717  1.00 86.58           N
ATOM   4660  CD2 HIS A 579      42.385  14.216  38.807  1.00 86.58           C
ATOM   4661  CE1 HIS A 579      43.893  15.503  38.004  1.00 86.58           C
ATOM   4662  C   HIS A 579      39.654  15.745  42.036  1.00 86.58           C
ATOM   4663  O   HIS A 579      38.841  14.826  41.948  1.00 86.58           O
ATOM   4664  N   PHE A 580      39.785  16.479  43.152  1.00116.75           N
ATOM   4665  CA  PHE A 580      39.025  16.165  44.323  1.00116.75           C
ATOM   4666  CB  PHE A 580      39.340  17.127  45.484  1.00116.75           C
ATOM   4667  CG  PHE A 580      38.971  16.467  46.768  1.00116.75           C
ATOM   4668  CD1 PHE A 580      37.669  16.403  47.210  1.00116.75           C
ATOM   4669  CD2 PHE A 580      39.963  15.909  47.542  1.00116.75           C
ATOM   4670  CE1 PHE A 580      37.374  15.785  48.404  1.00116.75           C
ATOM   4671  CE2 PHE A 580      39.674  15.292  48.735  1.00116.75           C
ATOM   4672  CZ  PHE A 580      38.373  15.228  49.168  1.00116.75           C
ATOM   4673  C   PHE A 580      37.586  16.340  43.974  1.00116.75           C
ATOM   4674  O   PHE A 580      36.759  15.467  44.234  1.00116.75           O
ATOM   4675  N   ASP A 581      37.260  17.474  43.328  1.00118.61           N
ATOM   4676  CA  ASP A 581      35.897  17.748  42.987  1.00118.61           C
ATOM   4677  CB  ASP A 581      35.707  19.106  42.292  1.00118.61           C
ATOM   4678  CG  ASP A 581      34.215  19.416  42.285  1.00118.61           C
ATOM   4679  OD1 ASP A 581      33.416  18.519  42.666  1.00118.61           O
ATOM   4680  OD2 ASP A 581      33.853  20.562  41.909  1.00118.61           O
ATOM   4681  C   ASP A 581      35.453  16.677  42.050  1.00118.61           C
ATOM   4682  O   ASP A 581      34.316  16.211  42.116  1.00118.61           O
ATOM   4683  N   ALA A 582      36.362  16.236  41.163  1.00 38.64           N
ATOM   4684  CA  ALA A 582      36.006  15.252  40.188  1.00 38.64           C
ATOM   4685  CB  ALA A 582      37.180  14.867  39.270  1.00 38.64           C
ATOM   4686  C   ALA A 582      35.576  14.015  40.903  1.00 38.64           C
ATOM   4687  O   ALA A 582      34.559  13.418  40.555  1.00 38.64           O
ATOM   4688  N   LEU A 583      36.316  13.601  41.948  1.00 46.38           N
ATOM   4689  CA  LEU A 583      35.901  12.408  42.620  1.00 46.38           C
ATOM   4690  CB  LEU A 583      36.941  11.833  43.597  1.00 46.38           C
ATOM   4691  CG  LEU A 583      36.452  10.553  44.300  1.00 46.38           C
ATOM   4692  CD1 LEU A 583      36.190   9.430  43.282  1.00 46.38           C
ATOM   4693  CD2 LEU A 583      37.399  10.131  45.435  1.00 46.38           C
ATOM   4694  C   LEU A 583      34.689  12.752  43.416  1.00 46.38           C
ATOM   4695  O   LEU A 583      34.655  13.769  44.105  1.00 46.38           O
ATOM   4696  N   VAL A 584      33.642  11.913  43.315  1.00 45.80           N
ATOM   4697  CA  VAL A 584      32.468  12.168  44.091  1.00 45.80           C
ATOM   4698  CB  VAL A 584      31.339  12.775  43.309  1.00 45.80           C
ATOM   4699  CG1 VAL A 584      30.109  12.870  44.228  1.00 45.80           C
ATOM   4700  CG2 VAL A 584      31.799  14.124  42.733  1.00 45.80           C
ATOM   4701  C   VAL A 584      31.976  10.851  44.578  1.00 45.80           C
ATOM   4702  O   VAL A 584      32.105   9.835  43.895  1.00 45.80           O
ATOM   4703  N   SER A 585      31.399  10.832  45.793  1.00 56.84           N
ATOM   4704  CA  SER A 585      30.852   9.596  46.251  1.00 56.84           C
ATOM   4705  CB  SER A 585      30.757   9.485  47.785  1.00 56.84           C
ATOM   4706  OG  SER A 585      32.061   9.471  48.351  1.00 56.84           O
ATOM   4707  C   SER A 585      29.478   9.570  45.684  1.00 56.84           C
ATOM   4708  O   SER A 585      28.629  10.389  46.034  1.00 56.84           O
ATOM   4709  N   GLU A 586      29.227   8.610  44.778  1.00 72.43           N
ATOM   4710  CA  GLU A 586      27.983   8.598  44.074  1.00 72.43           C
ATOM   4711  CB  GLU A 586      28.161   8.881  42.572  1.00 72.43           C
ATOM   4712  CG  GLU A 586      28.677  10.289  42.265  1.00 72.43           C
ATOM   4713  CD  GLU A 586      28.851  10.397  40.757  1.00 72.43           C
ATOM   4714  OE1 GLU A 586      28.256   9.554  40.036  1.00 72.43           O
ATOM   4715  OE2 GLU A 586      29.582  11.320  40.306  1.00 72.43           O
ATOM   4716  C   GLU A 586      27.375   7.241  44.181  1.00 72.43           C
ATOM   4717  O   GLU A 586      28.010   6.295  44.644  1.00 72.43           O
ATOM   4718  N   LYS A 587      26.093   7.127  43.771  1.00157.98           N
ATOM   4719  CA  LYS A 587      25.429   5.856  43.788  1.00157.98           C
ATOM   4720  CB  LYS A 587      24.253   5.763  44.777  1.00157.98           C
ATOM   4721  CG  LYS A 587      24.675   5.594  46.239  1.00157.98           C
ATOM   4722  CD  LYS A 587      25.535   4.351  46.488  1.00157.98           C
ATOM   4723  CE  LYS A 587      25.743   4.017  47.968  1.00157.98           C
ATOM   4724  NZ  LYS A 587      26.294   5.185  48.691  1.00157.98           N
ATOM   4725  C   LYS A 587      24.871   5.579  42.430  1.00157.98           C
ATOM   4726  O   LYS A 587      24.650   6.483  41.626  1.00157.98           O
ATOM   4727  N   LEU A 588      24.641   4.284  42.149  1.00125.94           N
ATOM   4728  CA  LEU A 588      24.088   3.862  40.898  1.00125.94           C
ATOM   4729  CB  LEU A 588      24.413   2.380  40.607  1.00125.94           C
ATOM   4730  CG  LEU A 588      23.742   1.760  39.364  1.00125.94           C
ATOM   4731  CD1 LEU A 588      22.246   1.472  39.584  1.00125.94           C
ATOM   4732  CD2 LEU A 588      24.013   2.612  38.120  1.00125.94           C
ATOM   4733  C   LEU A 588      22.610   4.006  41.027  1.00125.94           C
ATOM   4734  O   LEU A 588      21.990   3.404  41.902  1.00125.94           O
ATOM   4735  N   ILE A 589      21.998   4.809  40.142  1.00142.05           N
ATOM   4736  CA  ILE A 589      20.586   5.006  40.243  1.00142.05           C
ATOM   4737  CB  ILE A 589      20.198   6.423  40.553  1.00142.05           C
ATOM   4738  CG1 ILE A 589      18.761   6.488  41.095  1.00142.05           C
ATOM   4739  CG2 ILE A 589      20.411   7.260  39.281  1.00142.05           C
ATOM   4740  CD1 ILE A 589      18.619   5.901  42.500  1.00142.05           C
ATOM   4741  C   ILE A 589      20.017   4.680  38.909  1.00142.05           C
ATOM   4742  O   ILE A 589      20.730   4.668  37.908  1.00142.05           O
ATOM   4743  N   ASP A 590      18.727   4.312  38.869  1.00 78.77           N
ATOM   4744  CA  ASP A 590      18.130   4.090  37.592  1.00 78.77           C
ATOM   4745  CB  ASP A 590      16.932   3.129  37.623  1.00 78.77           C
ATOM   4746  CG  ASP A 590      17.493   1.743  37.891  1.00 78.77           C
ATOM   4747  OD1 ASP A 590      18.737   1.634  38.053  1.00 78.77           O
ATOM   4748  OD2 ASP A 590      16.693   0.773  37.926  1.00 78.77           O
ATOM   4749  C   ASP A 590      17.655   5.419  37.130  1.00 78.77           C
ATOM   4750  O   ASP A 590      17.610   6.372  37.905  1.00 78.77           O
ATOM   4751  N   ASN A 591      17.326   5.547  35.835  1.00214.30           N
ATOM   4752  CA  ASN A 591      16.812   6.817  35.437  1.00214.30           C
ATOM   4753  CB  ASN A 591      17.753   7.640  34.543  1.00214.30           C
ATOM   4754  CG  ASN A 591      17.280   9.086  34.601  1.00214.30           C
ATOM   4755  OD1 ASN A 591      17.766   9.948  33.871  1.00214.30           O
ATOM   4756  ND2 ASN A 591      16.319   9.365  35.522  1.00214.30           N
ATOM   4757  C   ASN A 591      15.570   6.559  34.670  1.00214.30           C
ATOM   4758  O   ASN A 591      15.506   5.619  33.879  1.00214.30           O
ATOM   4759  N   MET A 592      14.530   7.377  34.903  1.00204.45           N
ATOM   4760  CA  MET A 592      13.362   7.171  34.115  1.00204.45           C
ATOM   4761  CB  MET A 592      12.142   7.970  34.593  1.00204.45           C
ATOM   4762  CG  MET A 592      11.697   7.660  36.021  1.00204.45           C
ATOM   4763  SD  MET A 592      10.269   8.649  36.556  1.00204.45           S
ATOM   4764  CE  MET A 592      10.471   8.334  38.332  1.00204.45           C
ATOM   4765  C   MET A 592      13.748   7.769  32.809  1.00204.45           C
ATOM   4766  O   MET A 592      13.616   8.974  32.604  1.00204.45           O
ATOM   4767  N   VAL A 593      14.252   6.934  31.890  1.00130.56           N
ATOM   4768  CA  VAL A 593      14.722   7.481  30.658  1.00130.56           C
ATOM   4769  CB  VAL A 593      16.139   7.959  30.734  1.00130.56           C
ATOM   4770  CG1 VAL A 593      16.228   9.081  31.776  1.00130.56           C
ATOM   4771  CG2 VAL A 593      17.032   6.753  31.063  1.00130.56           C
ATOM   4772  C   VAL A 593      14.722   6.369  29.671  1.00130.56           C
ATOM   4773  O   VAL A 593      14.180   5.294  29.925  1.00130.56           O
ATOM   4774  N   GLN A 594      15.327   6.614  28.496  1.00170.71           N
ATOM   4775  CA  GLN A 594      15.385   5.573  27.519  1.00170.71           C
ATOM   4776  CB  GLN A 594      15.943   6.004  26.149  1.00170.71           C
ATOM   4777  CG  GLN A 594      15.030   6.973  25.394  1.00170.71           C
ATOM   4778  CD  GLN A 594      15.620   7.219  24.010  1.00170.71           C
ATOM   4779  OE1 GLN A 594      14.899   7.559  23.073  1.00170.71           O
ATOM   4780  NE2 GLN A 594      16.960   7.039  23.872  1.00170.71           N
ATOM   4781  C   GLN A 594      16.262   4.503  28.072  1.00170.71           C
ATOM   4782  O   GLN A 594      17.066   4.740  28.973  1.00170.71           O
ATOM   4783  N   LYS A 595      16.107   3.280  27.537  1.00106.71           N
ATOM   4784  CA  LYS A 595      16.825   2.139  28.016  1.00106.71           C
ATOM   4785  CB  LYS A 595      16.500   0.831  27.273  1.00106.71           C
ATOM   4786  CG  LYS A 595      17.346  -0.344  27.777  1.00106.71           C
ATOM   4787  CD  LYS A 595      16.881  -1.720  27.296  1.00106.71           C
ATOM   4788  CE  LYS A 595      17.797  -2.856  27.758  1.00106.71           C
ATOM   4789  NZ  LYS A 595      17.249  -4.161  27.325  1.00106.71           N
ATOM   4790  C   LYS A 595      18.290   2.350  27.840  1.00106.71           C
ATOM   4791  O   LYS A 595      19.077   1.910  28.676  1.00106.71           O
ATOM   4792  N   TYR A 596      18.696   3.047  26.763  1.00 47.57           N
ATOM   4793  CA  TYR A 596      20.091   3.129  26.451  1.00 47.57           C
ATOM   4794  CB  TYR A 596      20.370   4.011  25.220  1.00 47.57           C
ATOM   4795  CG  TYR A 596      19.716   3.358  24.049  1.00 47.57           C
ATOM   4796  CD1 TYR A 596      18.374   3.543  23.810  1.00 47.57           C
ATOM   4797  CD2 TYR A 596      20.440   2.563  23.190  1.00 47.57           C
ATOM   4798  CE1 TYR A 596      17.758   2.947  22.736  1.00 47.57           C
ATOM   4799  CE2 TYR A 596      19.830   1.962  22.113  1.00 47.57           C
ATOM   4800  CZ  TYR A 596      18.488   2.154  21.885  1.00 47.57           C
ATOM   4801  OH  TYR A 596      17.859   1.540  20.782  1.00 47.57           O
ATOM   4802  C   TYR A 596      20.842   3.707  27.602  1.00 47.57           C
ATOM   4803  O   TYR A 596      21.840   3.135  28.039  1.00 47.57           O
ATOM   4804  N   TRP A 597      20.383   4.843  28.148  1.00197.53           N
ATOM   4805  CA  TRP A 597      21.109   5.360  29.264  1.00197.53           C
ATOM   4806  CB  TRP A 597      21.497   6.840  29.089  1.00197.53           C
ATOM   4807  CG  TRP A 597      20.377   7.710  28.572  1.00197.53           C
ATOM   4808  CD2 TRP A 597      20.288   8.151  27.207  1.00197.53           C
ATOM   4809  CD1 TRP A 597      19.292   8.226  29.217  1.00197.53           C
ATOM   4810  NE1 TRP A 597      18.521   8.946  28.335  1.00197.53           N
ATOM   4811  CE2 TRP A 597      19.125   8.910  27.096  1.00197.53           C
ATOM   4812  CE3 TRP A 597      21.107   7.938  26.136  1.00197.53           C
ATOM   4813  CZ2 TRP A 597      18.759   9.467  25.904  1.00197.53           C
ATOM   4814  CZ3 TRP A 597      20.739   8.504  24.934  1.00197.53           C
ATOM   4815  CH2 TRP A 597      19.586   9.252  24.822  1.00197.53           C
ATOM   4816  C   TRP A 597      20.279   5.199  30.492  1.00197.53           C
ATOM   4817  O   TRP A 597      19.727   6.164  31.018  1.00197.53           O
ATOM   4818  N   ASP A 598      20.154   3.942  30.963  1.00204.30           N
ATOM   4819  CA  ASP A 598      19.459   3.670  32.182  1.00204.30           C
ATOM   4820  CB  ASP A 598      19.169   2.176  32.394  1.00204.30           C
ATOM   4821  CG  ASP A 598      18.159   2.065  33.524  1.00204.30           C
ATOM   4822  OD1 ASP A 598      17.780   3.133  34.076  1.00204.30           O
ATOM   4823  OD2 ASP A 598      17.744   0.920  33.844  1.00204.30           O
ATOM   4824  C   ASP A 598      20.341   4.135  33.287  1.00204.30           C
ATOM   4825  O   ASP A 598      19.896   4.744  34.257  1.00204.30           O
ATOM   4826  N   LYS A 599      21.650   3.889  33.120  1.00220.41           N
ATOM   4827  CA  LYS A 599      22.580   4.148  34.170  1.00220.41           C
ATOM   4828  CB  LYS A 599      23.943   3.502  33.899  1.00220.41           C
ATOM   4829  CG  LYS A 599      24.956   3.753  35.008  1.00220.41           C
ATOM   4830  CD  LYS A 599      26.116   2.760  35.001  1.00220.41           C
ATOM   4831  CE  LYS A 599      27.316   3.260  35.794  1.00220.41           C
ATOM   4832  NZ  LYS A 599      27.855   4.446  35.102  1.00220.41           N
ATOM   4833  C   LYS A 599      22.739   5.616  34.393  1.00220.41           C
ATOM   4834  O   LYS A 599      23.410   6.318  33.639  1.00220.41           O
ATOM   4835  N   LEU A 600      22.106   6.104  35.477  1.00166.62           N
ATOM   4836  CA  LEU A 600      22.237   7.463  35.901  1.00166.62           C
ATOM   4837  CB  LEU A 600      20.911   8.167  36.233  1.00166.62           C
ATOM   4838  CG  LEU A 600      21.109   9.624  36.696  1.00166.62           C
ATOM   4839  CD1 LEU A 600      21.683  10.499  35.570  1.00166.62           C
ATOM   4840  CD2 LEU A 600      19.823  10.195  37.314  1.00166.62           C
ATOM   4841  C   LEU A 600      23.007   7.397  37.174  1.00166.62           C
ATOM   4842  O   LEU A 600      22.792   6.496  37.984  1.00166.62           O
ATOM   4843  N   LEU A 601      23.949   8.334  37.378  1.00 82.00           N
ATOM   4844  CA  LEU A 601      24.695   8.294  38.597  1.00 82.00           C
ATOM   4845  CB  LEU A 601      26.167   8.674  38.464  1.00 82.00           C
ATOM   4846  CG  LEU A 601      26.910   7.798  37.464  1.00 82.00           C
ATOM   4847  CD1 LEU A 601      28.422   7.985  37.630  1.00 82.00           C
ATOM   4848  CD2 LEU A 601      26.410   6.347  37.489  1.00 82.00           C
ATOM   4849  C   LEU A 601      24.121   9.345  39.483  1.00 82.00           C
ATOM   4850  O   LEU A 601      23.677  10.386  39.004  1.00 82.00           O
ATOM   4851  N   SER A 602      24.112   9.097  40.806  1.00 41.83           N
ATOM   4852  CA  SER A 602      23.589  10.088  41.699  1.00 41.83           C
ATOM   4853  CB  SER A 602      22.817   9.509  42.895  1.00 41.83           C
ATOM   4854  OG  SER A 602      23.700   8.773  43.728  1.00 41.83           O
ATOM   4855  C   SER A 602      24.760  10.830  42.250  1.00 41.83           C
ATOM   4856  O   SER A 602      25.783  10.236  42.580  1.00 41.83           O
ATOM   4857  N   ILE A 603      24.630  12.163  42.364  1.00 89.92           N
ATOM   4858  CA  ILE A 603      25.715  12.986  42.810  1.00 89.92           C
ATOM   4859  CB  ILE A 603      25.361  14.442  42.815  1.00 89.92           C
ATOM   4860  CG1 ILE A 603      25.044  14.920  41.390  1.00 89.92           C
ATOM   4861  CG2 ILE A 603      26.527  15.207  43.461  1.00 89.92           C
ATOM   4862  CD1 ILE A 603      26.251  14.847  40.459  1.00 89.92           C
ATOM   4863  C   ILE A 603      26.077  12.616  44.211  1.00 89.92           C
ATOM   4864  O   ILE A 603      27.256  12.476  44.534  1.00 89.92           O
ATOM   4865  N   SER A 604      25.074  12.439  45.089  1.00 64.28           N
ATOM   4866  CA  SER A 604      25.418  12.159  46.450  1.00 64.28           C
ATOM   4867  CB  SER A 604      24.960  13.244  47.436  1.00 64.28           C
ATOM   4868  OG  SER A 604      23.542  13.292  47.478  1.00 64.28           O
ATOM   4869  C   SER A 604      24.761  10.885  46.864  1.00 64.28           C
ATOM   4870  O   SER A 604      23.777  10.446  46.273  1.00 64.28           O
ATOM   4871  N   THR A 605      25.363  10.209  47.857  1.00114.91           N
ATOM   4872  CA  THR A 605      24.775   9.029  48.407  1.00114.91           C
ATOM   4873  CB  THR A 605      25.713   8.314  49.331  1.00114.91           C
ATOM   4874  OG1 THR A 605      25.998   9.125  50.462  1.00114.91           O
ATOM   4875  CG2 THR A 605      27.011   8.013  48.560  1.00114.91           C
ATOM   4876  C   THR A 605      23.580   9.450  49.210  1.00114.91           C
ATOM   4877  O   THR A 605      22.525   8.820  49.176  1.00114.91           O
ATOM   4878  N   TRP A 606      23.725  10.554  49.967  1.00 66.23           N
ATOM   4879  CA  TRP A 606      22.663  10.989  50.824  1.00 66.23           C
ATOM   4880  CB  TRP A 606      23.007  12.270  51.605  1.00 66.23           C
ATOM   4881  CG  TRP A 606      24.017  12.121  52.715  1.00 66.23           C
ATOM   4882  CD2 TRP A 606      23.664  11.986  54.102  1.00 66.23           C
ATOM   4883  CD1 TRP A 606      25.380  12.113  52.659  1.00 66.23           C
ATOM   4884  NE1 TRP A 606      25.899  11.976  53.924  1.00 66.23           N
ATOM   4885  CE2 TRP A 606      24.855  11.899  54.821  1.00 66.23           C
ATOM   4886  CE3 TRP A 606      22.450  11.944  54.726  1.00 66.23           C
ATOM   4887  CZ2 TRP A 606      24.850  11.760  56.180  1.00 66.23           C
ATOM   4888  CZ3 TRP A 606      22.449  11.805  56.097  1.00 66.23           C
ATOM   4889  CH2 TRP A 606      23.626  11.715  56.810  1.00 66.23           C
ATOM   4890  C   TRP A 606      21.465  11.343  50.017  1.00 66.23           C
ATOM   4891  O   TRP A 606      20.385  10.787  50.209  1.00 66.23           O
ATOM   4892  N   LEU A 607      21.638  12.273  49.065  1.00166.66           N
ATOM   4893  CA  LEU A 607      20.515  12.695  48.289  1.00166.66           C
ATOM   4894  CB  LEU A 607      20.551  14.186  47.919  1.00166.66           C
ATOM   4895  CG  LEU A 607      20.558  15.115  49.144  1.00166.66           C
ATOM   4896  CD1 LEU A 607      20.481  16.593  48.730  1.00166.66           C
ATOM   4897  CD2 LEU A 607      19.467  14.715  50.149  1.00166.66           C
ATOM   4898  C   LEU A 607      20.591  11.941  47.010  1.00166.66           C
ATOM   4899  O   LEU A 607      21.655  11.829  46.407  1.00166.66           O
ATOM   4900  N   GLY A 608      19.451  11.393  46.562  1.00 65.46           N
ATOM   4901  CA  GLY A 608      19.452  10.685  45.319  1.00 65.46           C
ATOM   4902  C   GLY A 608      19.313   9.224  45.590  1.00 65.46           C
ATOM   4903  O   GLY A 608      18.672   8.509  44.820  1.00 65.46           O
ATOM   4904  N   ASN A 609      19.902   8.726  46.696  1.00262.66           N
ATOM   4905  CA  ASN A 609      19.718   7.328  46.943  1.00262.66           C
ATOM   4906  CB  ASN A 609      20.903   6.404  46.588  1.00262.66           C
ATOM   4907  CG  ASN A 609      22.122   6.772  47.410  1.00262.66           C
ATOM   4908  OD1 ASN A 609      22.937   7.588  46.986  1.00262.66           O
ATOM   4909  ND2 ASN A 609      22.250   6.171  48.624  1.00262.66           N
ATOM   4910  C   ASN A 609      19.340   7.110  48.358  1.00262.66           C
ATOM   4911  O   ASN A 609      19.533   7.966  49.220  1.00262.66           O
ATOM   4912  N   VAL A 610      18.755   5.930  48.618  1.00 80.34           N
ATOM   4913  CA  VAL A 610      18.301   5.660  49.940  1.00 80.34           C
ATOM   4914  CB  VAL A 610      16.836   5.336  50.012  1.00 80.34           C
ATOM   4915  CG1 VAL A 610      16.478   4.996  51.469  1.00 80.34           C
ATOM   4916  CG2 VAL A 610      16.046   6.531  49.450  1.00 80.34           C
ATOM   4917  C   VAL A 610      19.047   4.492  50.477  1.00 80.34           C
ATOM   4918  O   VAL A 610      19.484   3.610  49.739  1.00 80.34           O
ATOM   4919  N   THR A 611      19.239   4.508  51.806  1.00115.37           N
ATOM   4920  CA  THR A 611      19.878   3.439  52.500  1.00115.37           C
ATOM   4921  CB  THR A 611      20.690   3.906  53.670  1.00115.37           C
ATOM   4922  OG1 THR A 611      19.847   4.506  54.643  1.00115.37           O
ATOM   4923  CG2 THR A 611      21.725   4.929  53.170  1.00115.37           C
ATOM   4924  C   THR A 611      18.780   2.575  53.027  1.00115.37           C
ATOM   4925  O   THR A 611      17.603   2.915  52.917  1.00115.37           O
ATOM   4926  N   SER A 612      19.141   1.403  53.575  1.00 84.74           N
ATOM   4927  CA  SER A 612      18.161   0.540  54.160  1.00 84.74           C
ATOM   4928  CB  SER A 612      17.569  -0.483  53.175  1.00 84.74           C
ATOM   4929  OG  SER A 612      16.591  -1.284  53.824  1.00 84.74           O
ATOM   4930  C   SER A 612      18.888  -0.238  55.205  1.00 84.74           C
ATOM   4931  O   SER A 612      20.114  -0.325  55.182  1.00 84.74           O
ATOM   4932  N   THR A 613      18.150  -0.809  56.172  1.00 37.01           N
ATOM   4933  CA  THR A 613      18.822  -1.620  57.139  1.00 37.01           C
ATOM   4934  CB  THR A 613      18.006  -1.913  58.366  1.00 37.01           C
ATOM   4935  OG1 THR A 613      16.815  -2.604  58.019  1.00 37.01           O
ATOM   4936  CG2 THR A 613      17.669  -0.585  59.063  1.00 37.01           C
ATOM   4937  C   THR A 613      19.090  -2.908  56.441  1.00 37.01           C
ATOM   4938  O   THR A 613      18.397  -3.263  55.489  1.00 37.01           O
ATOM   4939  N   MET A 614      20.116  -3.648  56.891  1.00 92.22           N
ATOM   4940  CA  MET A 614      20.430  -4.862  56.205  1.00 92.22           C
ATOM   4941  CB  MET A 614      21.657  -5.594  56.771  1.00 92.22           C
ATOM   4942  CG  MET A 614      21.999  -6.885  56.026  1.00 92.22           C
ATOM   4943  SD  MET A 614      23.449  -7.768  56.676  1.00 92.22           S
ATOM   4944  CE  MET A 614      22.630  -8.319  58.199  1.00 92.22           C
ATOM   4945  C   MET A 614      19.257  -5.770  56.344  1.00 92.22           C
ATOM   4946  O   MET A 614      18.592  -5.804  57.377  1.00 92.22           O
ATOM   4947  N   ILE A 615      18.970  -6.520  55.267  1.00 67.49           N
ATOM   4948  CA  ILE A 615      17.873  -7.435  55.238  1.00 67.49           C
ATOM   4949  CB  ILE A 615      16.736  -6.933  54.383  1.00 67.49           C
ATOM   4950  CG1 ILE A 615      16.259  -5.564  54.901  1.00 67.49           C
ATOM   4951  CG2 ILE A 615      15.600  -7.969  54.370  1.00 67.49           C
ATOM   4952  CD1 ILE A 615      15.258  -4.877  53.973  1.00 67.49           C
ATOM   4953  C   ILE A 615      18.443  -8.683  54.639  1.00 67.49           C
ATOM   4954  O   ILE A 615      19.570  -8.677  54.147  1.00 67.49           O
ATOM   4955  N   GLY A 616      17.703  -9.804  54.665  1.00 64.80           N
ATOM   4956  CA  GLY A 616      18.300 -10.979  54.119  1.00 64.80           C
ATOM   4957  C   GLY A 616      19.110 -11.596  55.203  1.00 64.80           C
ATOM   4958  O   GLY A 616      20.212 -12.090  54.974  1.00 64.80           O
ATOM   4959  N   LEU A 617      18.556 -11.574  56.430  1.00101.59           N
ATOM   4960  CA  LEU A 617      19.209 -12.163  57.557  1.00101.59           C
ATOM   4961  CB  LEU A 617      18.351 -12.086  58.834  1.00101.59           C
ATOM   4962  CG  LEU A 617      18.121 -10.644  59.332  1.00101.59           C
ATOM   4963  CD1 LEU A 617      17.336  -9.812  58.306  1.00101.59           C
ATOM   4964  CD2 LEU A 617      17.466 -10.624  60.722  1.00101.59           C
ATOM   4965  C   LEU A 617      19.384 -13.592  57.184  1.00101.59           C
ATOM   4966  O   LEU A 617      20.410 -14.201  57.482  1.00101.59           O
ATOM   4967  N   TYR A 618      18.366 -14.152  56.501  1.00184.35           N
ATOM   4968  CA  TYR A 618      18.443 -15.488  55.997  1.00184.35           C
ATOM   4969  CB  TYR A 618      17.282 -15.880  55.066  1.00184.35           C
ATOM   4970  CG  TYR A 618      16.058 -16.063  55.897  1.00184.35           C
ATOM   4971  CD1 TYR A 618      15.324 -14.982  56.326  1.00184.35           C
ATOM   4972  CD2 TYR A 618      15.642 -17.329  56.241  1.00184.35           C
ATOM   4973  CE1 TYR A 618      14.194 -15.160  57.090  1.00184.35           C
ATOM   4974  CE2 TYR A 618      14.514 -17.513  57.005  1.00184.35           C
ATOM   4975  CZ  TYR A 618      13.788 -16.427  57.430  1.00184.35           C
ATOM   4976  OH  TYR A 618      12.629 -16.615  58.214  1.00184.35           O
ATOM   4977  C   TYR A 618      19.719 -15.595  55.229  1.00184.35           C
ATOM   4978  O   TYR A 618      20.199 -14.613  54.664  1.00184.35           O
ATOM   4979  N   LEU A 619      20.320 -16.798  55.217  1.00110.45           N
ATOM   4980  CA  LEU A 619      21.575 -16.985  54.555  1.00110.45           C
ATOM   4981  CB  LEU A 619      22.128 -18.416  54.646  1.00110.45           C
ATOM   4982  CG  LEU A 619      22.832 -18.709  55.983  1.00110.45           C
ATOM   4983  CD1 LEU A 619      24.156 -17.932  56.078  1.00110.45           C
ATOM   4984  CD2 LEU A 619      21.912 -18.449  57.186  1.00110.45           C
ATOM   4985  C   LEU A 619      21.441 -16.620  53.115  1.00110.45           C
ATOM   4986  O   LEU A 619      22.382 -16.083  52.531  1.00110.45           O
ATOM   4987  N   ILE A 620      20.279 -16.888  52.490  1.00129.61           N
ATOM   4988  CA  ILE A 620      20.173 -16.549  51.102  1.00129.61           C
ATOM   4989  CB  ILE A 620      18.846 -16.896  50.482  1.00129.61           C
ATOM   4990  CG1 ILE A 620      17.692 -16.113  51.129  1.00129.61           C
ATOM   4991  CG2 ILE A 620      18.683 -18.423  50.550  1.00129.61           C
ATOM   4992  CD1 ILE A 620      16.395 -16.178  50.320  1.00129.61           C
ATOM   4993  C   ILE A 620      20.368 -15.071  50.976  1.00129.61           C
ATOM   4994  O   ILE A 620      21.106 -14.608  50.108  1.00129.61           O
ATOM   4995  N   GLY A 621      19.725 -14.289  51.863  1.00 77.12           N
ATOM   4996  CA  GLY A 621      19.895 -12.868  51.821  1.00 77.12           C
ATOM   4997  C   GLY A 621      19.131 -12.338  50.654  1.00 77.12           C
ATOM   4998  O   GLY A 621      18.150 -12.932  50.210  1.00 77.12           O
ATOM   4999  N   ARG A 622      19.581 -11.185  50.128  1.00 98.70           N
ATOM   5000  CA  ARG A 622      18.926 -10.552  49.024  1.00 98.70           C
ATOM   5001  CB  ARG A 622      18.682  -9.047  49.230  1.00 98.70           C
ATOM   5002  CG  ARG A 622      17.580  -8.695  50.230  1.00 98.70           C
ATOM   5003  CD  ARG A 622      17.443  -7.182  50.417  1.00 98.70           C
ATOM   5004  NE  ARG A 622      16.282  -6.918  51.312  1.00 98.70           N
ATOM   5005  CZ  ARG A 622      15.057  -6.657  50.770  1.00 98.70           C
ATOM   5006  NH1 ARG A 622      14.889  -6.704  49.416  1.00 98.70           N
ATOM   5007  NH2 ARG A 622      14.005  -6.332  51.576  1.00 98.70           N
ATOM   5008  C   ARG A 622      19.833 -10.645  47.848  1.00 98.70           C
ATOM   5009  O   ARG A 622      21.039 -10.854  47.980  1.00 98.70           O
ATOM   5010  N   GLY A 623      19.240 -10.519  46.649  1.00 42.26           N
ATOM   5011  CA  GLY A 623      20.010 -10.507  45.445  1.00 42.26           C
ATOM   5012  C   GLY A 623      19.476  -9.363  44.645  1.00 42.26           C
ATOM   5013  O   GLY A 623      18.271  -9.117  44.637  1.00 42.26           O
ATOM   5014  N   ILE A 624      20.360  -8.609  43.963  1.00 63.80           N
ATOM   5015  CA  ILE A 624      19.872  -7.504  43.191  1.00 63.80           C
ATOM   5016  CB  ILE A 624      20.068  -6.172  43.856  1.00 63.80           C
ATOM   5017  CG1 ILE A 624      19.299  -6.097  45.187  1.00 63.80           C
ATOM   5018  CG2 ILE A 624      19.665  -5.088  42.842  1.00 63.80           C
ATOM   5019  CD1 ILE A 624      19.689  -4.891  46.041  1.00 63.80           C
ATOM   5020  C   ILE A 624      20.629  -7.448  41.905  1.00 63.80           C
ATOM   5021  O   ILE A 624      21.823  -7.744  41.869  1.00 63.80           O
ATOM   5022  N   LYS A 625      19.943  -7.088  40.798  1.00 98.45           N
ATOM   5023  CA  LYS A 625      20.667  -6.908  39.573  1.00 98.45           C
ATOM   5024  CB  LYS A 625      20.232  -7.789  38.392  1.00 98.45           C
ATOM   5025  CG  LYS A 625      20.794  -9.207  38.473  1.00 98.45           C
ATOM   5026  CD  LYS A 625      20.373 -10.101  37.310  1.00 98.45           C
ATOM   5027  CE  LYS A 625      21.102 -11.447  37.258  1.00 98.45           C
ATOM   5028  NZ  LYS A 625      22.525 -11.244  36.908  1.00 98.45           N
ATOM   5029  C   LYS A 625      20.508  -5.488  39.144  1.00 98.45           C
ATOM   5030  O   LYS A 625      19.392  -4.998  38.981  1.00 98.45           O
ATOM   5031  N   PHE A 626      21.643  -4.786  38.944  1.00 76.14           N
ATOM   5032  CA  PHE A 626      21.612  -3.410  38.539  1.00 76.14           C
ATOM   5033  CB  PHE A 626      22.479  -2.479  39.407  1.00 76.14           C
ATOM   5034  CG  PHE A 626      21.817  -2.297  40.724  1.00 76.14           C
ATOM   5035  CD1 PHE A 626      20.811  -1.372  40.857  1.00 76.14           C
ATOM   5036  CD2 PHE A 626      22.202  -3.033  41.823  1.00 76.14           C
ATOM   5037  CE1 PHE A 626      20.191  -1.190  42.069  1.00 76.14           C
ATOM   5038  CE2 PHE A 626      21.585  -2.856  43.039  1.00 76.14           C
ATOM   5039  CZ  PHE A 626      20.577  -1.931  43.161  1.00 76.14           C
ATOM   5040  C   PHE A 626      22.192  -3.310  37.169  1.00 76.14           C
ATOM   5041  O   PHE A 626      23.167  -3.981  36.838  1.00 76.14           O
ATOM   5042  N   LEU A 627      21.590  -2.448  36.332  1.00144.08           N
ATOM   5043  CA  LEU A 627      22.065  -2.279  34.995  1.00144.08           C
ATOM   5044  CB  LEU A 627      21.042  -1.561  34.093  1.00144.08           C
ATOM   5045  CG  LEU A 627      21.487  -1.360  32.632  1.00144.08           C
ATOM   5046  CD1 LEU A 627      21.614  -2.701  31.893  1.00144.08           C
ATOM   5047  CD2 LEU A 627      20.560  -0.377  31.902  1.00144.08           C
ATOM   5048  C   LEU A 627      23.302  -1.445  35.065  1.00144.08           C
ATOM   5049  O   LEU A 627      23.341  -0.409  35.728  1.00144.08           O
ATOM   5050  N   ILE A 628      24.369  -1.919  34.400  1.00152.84           N
ATOM   5051  CA  ILE A 628      25.600  -1.193  34.358  1.00152.84           C
ATOM   5052  CB  ILE A 628      26.526  -1.586  35.471  1.00152.84           C
ATOM   5053  CG1 ILE A 628      27.707  -0.617  35.554  1.00152.84           C
ATOM   5054  CG2 ILE A 628      26.930  -3.055  35.264  1.00152.84           C
ATOM   5055  CD1 ILE A 628      28.525  -0.736  36.834  1.00152.84           C
ATOM   5056  C   ILE A 628      26.255  -1.564  33.066  1.00152.84           C
[truncated: 992,800 more chars]
