# Supplementary material for: In and Outs of Chuviridae Endogenous Viral Elements: Origin of a Potentially New Retrovirus and Signature of Ancient and Ongoing Arms Race in Mosquito Genomes
Source: Front Genet. 2020 Oct 22;11:542437. doi: 10.3389/fgene.2020.542437 (PMC7642597; doi:10.3389/fgene.2020.542437)
Supplement: Supplementary file 1 [file Data_Sheet_1.ZIP › Supplementary_Material_Anakin_MS_v2/Supplementary_Material_9/AAlC636_MNAF02000166_1_145823_147295_MC.B99990003.pdb]

EXPDTA    THEORETICAL MODEL, MODELLER 9.23 2019/11/22 13:40:49
REMARK   6 MODELLER OBJECTIVE FUNCTION:     16466.4570
REMARK   6 MODELLER BEST TEMPLATE % SEQ ID:  19.697
REMARK   6 SEQUENCE: AAlC636_MNAF02000166_1_145823_147295_MC
REMARK   6 ALIGNMENT: multchain.ali
REMARK   6 SCRIPT: /home/crhisllane/Doutorado/Filipe/modeller_to_multichain/modelagem.py
REMARK   6 TEMPLATE: 6ESC 1:A - 638:A MODELS 1:A - 687:A AT 19.7%
REMARK   6 TEMPLATE: 6ESC 1:B - 638:B MODELS 694:B - 1380:B AT 19.7%
REMARK   6 TEMPLATE: 6ESC 1:C - 638:C MODELS 1387:C - 2073:C AT 19.7%
SSBOND   1 CYS A   47    CYS A  479                          1555   1555  2.02
SSBOND   2 CYS B  740    CYS B 1172                          1555   1555  2.02
SSBOND   3 CYS C 1433    CYS C 1865                          1555   1555  2.02
ATOM      1  N   LYS A   1      29.817  -9.736  51.525  1.00104.23           N
ATOM      2  CA  LYS A   1      31.251  -9.465  51.755  1.00104.23           C
ATOM      3  CB  LYS A   1      32.017 -10.777  51.970  1.00104.23           C
ATOM      4  CG  LYS A   1      33.505 -10.547  52.216  1.00104.23           C
ATOM      5  CD  LYS A   1      34.297 -11.830  52.449  1.00104.23           C
ATOM      6  CE  LYS A   1      35.699 -11.731  51.854  1.00104.23           C
ATOM      7  NZ  LYS A   1      35.593 -11.222  50.468  1.00104.23           N
ATOM      8  C   LYS A   1      31.851  -8.774  50.575  1.00104.23           C
ATOM      9  O   LYS A   1      31.932  -7.547  50.536  1.00104.23           O
ATOM     10  N   ARG A   2      32.286  -9.562  49.570  1.00 92.61           N
ATOM     11  CA  ARG A   2      32.919  -8.988  48.421  1.00 92.61           C
ATOM     12  CB  ARG A   2      33.752  -9.967  47.571  1.00 92.61           C
ATOM     13  CG  ARG A   2      32.947 -11.086  46.902  1.00 92.61           C
ATOM     14  CD  ARG A   2      33.816 -12.027  46.061  1.00 92.61           C
ATOM     15  NE  ARG A   2      32.918 -12.978  45.346  1.00 92.61           N
ATOM     16  CZ  ARG A   2      32.467 -12.687  44.090  1.00 92.61           C
ATOM     17  NH1 ARG A   2      32.845 -11.525  43.479  1.00 92.61           N
ATOM     18  NH2 ARG A   2      31.648 -13.563  43.437  1.00 92.61           N
ATOM     19  C   ARG A   2      31.873  -8.420  47.530  1.00 92.61           C
ATOM     20  O   ARG A   2      30.696  -8.766  47.624  1.00 92.61           O
ATOM     21  N   LYS A   3      32.287  -7.484  46.657  1.00127.98           N
ATOM     22  CA  LYS A   3      31.357  -6.919  45.733  1.00127.98           C
ATOM     23  CB  LYS A   3      31.516  -5.403  45.499  1.00127.98           C
ATOM     24  CG  LYS A   3      32.855  -4.974  44.890  1.00127.98           C
ATOM     25  CD  LYS A   3      34.057  -5.192  45.811  1.00127.98           C
ATOM     26  CE  LYS A   3      35.373  -4.663  45.236  1.00127.98           C
ATOM     27  NZ  LYS A   3      36.419  -4.670  46.283  1.00127.98           N
ATOM     28  C   LYS A   3      31.559  -7.606  44.425  1.00127.98           C
ATOM     29  O   LYS A   3      32.634  -8.139  44.152  1.00127.98           O
ATOM     30  N   ALA A   4      30.502  -7.642  43.591  1.00 31.08           N
ATOM     31  CA  ALA A   4      30.620  -8.269  42.310  1.00 31.08           C
ATOM     32  CB  ALA A   4      29.460  -9.226  41.983  1.00 31.08           C
ATOM     33  C   ALA A   4      30.604  -7.177  41.293  1.00 31.08           C
ATOM     34  O   ALA A   4      29.771  -6.274  41.346  1.00 31.08           O
ATOM     35  N   ASN A   5      31.545  -7.239  40.333  1.00 84.58           N
ATOM     36  CA  ASN A   5      31.658  -6.228  39.325  1.00 84.58           C
ATOM     37  CB  ASN A   5      32.955  -6.367  38.509  1.00 84.58           C
ATOM     38  CG  ASN A   5      33.136  -5.130  37.647  1.00 84.58           C
ATOM     39  OD1 ASN A   5      32.579  -4.072  37.931  1.00 84.58           O
ATOM     40  ND2 ASN A   5      33.938  -5.268  36.558  1.00 84.58           N
ATOM     41  C   ASN A   5      30.509  -6.392  38.387  1.00 84.58           C
ATOM     42  O   ASN A   5      30.153  -7.511  38.024  1.00 84.58           O
ATOM     43  N   ILE A   6      29.896  -5.270  37.965  1.00144.38           N
ATOM     44  CA  ILE A   6      28.794  -5.365  37.055  1.00144.38           C
ATOM     45  CB  ILE A   6      27.592  -4.548  37.459  1.00144.38           C
ATOM     46  CG1 ILE A   6      27.890  -3.040  37.503  1.00144.38           C
ATOM     47  CG2 ILE A   6      27.093  -5.113  38.798  1.00144.38           C
ATOM     48  CD1 ILE A   6      27.928  -2.369  36.132  1.00144.38           C
ATOM     49  C   ILE A   6      29.293  -4.939  35.718  1.00144.38           C
ATOM     50  O   ILE A   6      30.078  -4.000  35.603  1.00144.38           O
ATOM     51  N   ASN A   7      28.890  -5.675  34.668  1.00 61.03           N
ATOM     52  CA  ASN A   7      29.321  -5.337  33.346  1.00 61.03           C
ATOM     53  CB  ASN A   7      29.238  -6.506  32.350  1.00 61.03           C
ATOM     54  CG  ASN A   7      30.228  -7.580  32.773  1.00 61.03           C
ATOM     55  OD1 ASN A   7      31.228  -7.298  33.431  1.00 61.03           O
ATOM     56  ND2 ASN A   7      29.944  -8.850  32.380  1.00 61.03           N
ATOM     57  C   ASN A   7      28.390  -4.287  32.844  1.00 61.03           C
ATOM     58  O   ASN A   7      27.359  -4.029  33.456  1.00 61.03           O
ATOM     59  N   PHE A   8      28.773  -3.611  31.745  1.00127.95           N
ATOM     60  CA  PHE A   8      27.930  -2.646  31.100  1.00127.95           C
ATOM     61  CB  PHE A   8      28.469  -1.205  31.161  1.00127.95           C
ATOM     62  CG  PHE A   8      28.749  -0.776  32.561  1.00127.95           C
ATOM     63  CD1 PHE A   8      27.775  -0.201  33.345  1.00127.95           C
ATOM     64  CD2 PHE A   8      30.011  -0.942  33.083  1.00127.95           C
ATOM     65  CE1 PHE A   8      28.061   0.197  34.630  1.00127.95           C
ATOM     66  CE2 PHE A   8      30.302  -0.546  34.367  1.00127.95           C
ATOM     67  CZ  PHE A   8      29.325   0.026  35.144  1.00127.95           C
ATOM     68  C   PHE A   8      28.082  -2.982  29.653  1.00127.95           C
ATOM     69  O   PHE A   8      29.203  -3.168  29.183  1.00127.95           O
ATOM     70  N   ALA A   9      26.979  -3.067  28.893  1.00 47.12           N
ATOM     71  CA  ALA A   9      27.181  -3.374  27.510  1.00 47.12           C
ATOM     72  CB  ALA A   9      25.999  -4.112  26.857  1.00 47.12           C
ATOM     73  C   ALA A   9      27.352  -2.080  26.798  1.00 47.12           C
ATOM     74  O   ALA A   9      26.614  -1.124  27.032  1.00 47.12           O
ATOM     75  N   GLU A  10      28.377  -2.006  25.934  1.00124.48           N
ATOM     76  CA  GLU A  10      28.541  -0.830  25.142  1.00124.48           C
ATOM     77  CB  GLU A  10      30.001  -0.464  24.811  1.00124.48           C
ATOM     78  CG  GLU A  10      30.838  -0.019  26.013  1.00124.48           C
ATOM     79  CD  GLU A  10      31.470  -1.253  26.641  1.00124.48           C
ATOM     80  OE1 GLU A  10      32.386  -1.834  25.999  1.00124.48           O
ATOM     81  OE2 GLU A  10      31.047  -1.632  27.765  1.00124.48           O
ATOM     82  C   GLU A  10      27.872  -1.126  23.853  1.00124.48           C
ATOM     83  O   GLU A  10      27.570  -2.286  23.576  1.00124.48           O
ATOM     84  N   TRP A  11      27.571  -0.056  23.092  1.00285.99           N
ATOM     85  CA  TRP A  11      26.998  -0.077  21.777  1.00285.99           C
ATOM     86  CB  TRP A  11      26.382  -1.404  21.286  1.00285.99           C
ATOM     87  CG  TRP A  11      27.419  -2.412  20.845  1.00285.99           C
ATOM     88  CD2 TRP A  11      27.141  -3.782  20.517  1.00285.99           C
ATOM     89  CD1 TRP A  11      28.762  -2.240  20.677  1.00285.99           C
ATOM     90  NE1 TRP A  11      29.339  -3.417  20.263  1.00285.99           N
ATOM     91  CE2 TRP A  11      28.353  -4.375  20.160  1.00285.99           C
ATOM     92  CE3 TRP A  11      25.973  -4.489  20.513  1.00285.99           C
ATOM     93  CZ2 TRP A  11      28.415  -5.689  19.793  1.00285.99           C
ATOM     94  CZ3 TRP A  11      26.039  -5.814  20.142  1.00285.99           C
ATOM     95  CH2 TRP A  11      27.237  -6.402  19.790  1.00285.99           C
ATOM     96  C   TRP A  11      25.947   0.972  21.746  1.00285.99           C
ATOM     97  O   TRP A  11      25.932   1.868  22.588  1.00285.99           O
ATOM     98  N   GLY A  12      25.046   0.899  20.749  1.00103.55           N
ATOM     99  CA  GLY A  12      23.990   1.861  20.726  1.00103.55           C
ATOM    100  C   GLY A  12      23.264   1.629  22.005  1.00103.55           C
ATOM    101  O   GLY A  12      23.225   0.505  22.503  1.00103.55           O
ATOM    102  N   LYS A  13      22.672   2.691  22.577  1.00207.80           N
ATOM    103  CA  LYS A  13      22.031   2.520  23.843  1.00207.80           C
ATOM    104  CB  LYS A  13      21.388   3.811  24.376  1.00207.80           C
ATOM    105  CG  LYS A  13      20.327   4.386  23.434  1.00207.80           C
ATOM    106  CD  LYS A  13      19.482   5.498  24.059  1.00207.80           C
ATOM    107  CE  LYS A  13      18.414   4.990  25.027  1.00207.80           C
ATOM    108  NZ  LYS A  13      17.651   6.131  25.579  1.00207.80           N
ATOM    109  C   LYS A  13      20.956   1.503  23.674  1.00207.80           C
ATOM    110  O   LYS A  13      20.147   1.582  22.750  1.00207.80           O
ATOM    111  N   ARG A  14      20.943   0.495  24.566  1.00223.82           N
ATOM    112  CA  ARG A  14      19.928  -0.507  24.476  1.00223.82           C
ATOM    113  CB  ARG A  14      20.278  -1.804  25.228  1.00223.82           C
ATOM    114  CG  ARG A  14      19.297  -2.953  24.985  1.00223.82           C
ATOM    115  CD  ARG A  14      19.665  -4.233  25.741  1.00223.82           C
ATOM    116  NE  ARG A  14      20.981  -4.704  25.222  1.00223.82           N
ATOM    117  CZ  ARG A  14      21.035  -5.632  24.222  1.00223.82           C
ATOM    118  NH1 ARG A  14      19.882  -6.156  23.712  1.00223.82           N
ATOM    119  NH2 ARG A  14      22.243  -6.042  23.737  1.00223.82           N
ATOM    120  C   ARG A  14      18.703   0.099  25.073  1.00223.82           C
ATOM    121  O   ARG A  14      18.823   0.937  25.964  1.00223.82           O
ATOM    122  N   GLN A  15      17.496  -0.289  24.594  1.00103.86           N
ATOM    123  CA  GLN A  15      16.305   0.310  25.135  1.00103.86           C
ATOM    124  CB  GLN A  15      15.002  -0.243  24.532  1.00103.86           C
ATOM    125  CG  GLN A  15      14.774   0.228  23.095  1.00103.86           C
ATOM    126  CD  GLN A  15      14.605   1.742  23.135  1.00103.86           C
ATOM    127  OE1 GLN A  15      14.039   2.291  24.078  1.00103.86           O
ATOM    128  NE2 GLN A  15      15.120   2.439  22.087  1.00103.86           N
ATOM    129  C   GLN A  15      16.334   0.005  26.589  1.00103.86           C
ATOM    130  O   GLN A  15      16.142   0.891  27.420  1.00103.86           O
ATOM    131  N   LYS A  16      16.599  -1.263  26.941  1.00204.72           N
ATOM    132  CA  LYS A  16      16.940  -1.453  28.311  1.00204.72           C
ATOM    133  CB  LYS A  16      16.790  -2.907  28.811  1.00204.72           C
ATOM    134  CG  LYS A  16      17.495  -3.968  27.957  1.00204.72           C
ATOM    135  CD  LYS A  16      17.655  -5.319  28.656  1.00204.72           C
ATOM    136  CE  LYS A  16      18.379  -6.366  27.806  1.00204.72           C
ATOM    137  NZ  LYS A  16      18.619  -7.591  28.603  1.00204.72           N
ATOM    138  C   LYS A  16      18.383  -1.081  28.228  1.00204.72           C
ATOM    139  O   LYS A  16      19.212  -1.853  27.751  1.00204.72           O
ATOM    140  N   VAL A  17      18.719   0.141  28.677  1.00118.14           N
ATOM    141  CA  VAL A  17      20.025   0.662  28.401  1.00118.14           C
ATOM    142  CB  VAL A  17      20.247   2.030  28.975  1.00118.14           C
ATOM    143  CG1 VAL A  17      19.253   3.000  28.316  1.00118.14           C
ATOM    144  CG2 VAL A  17      20.113   1.946  30.505  1.00118.14           C
ATOM    145  C   VAL A  17      21.077  -0.240  28.940  1.00118.14           C
ATOM    146  O   VAL A  17      21.059  -0.635  30.102  1.00118.14           O
ATOM    147  N   ASP A  18      22.033  -0.611  28.072  1.00 82.63           N
ATOM    148  CA  ASP A  18      23.097  -1.450  28.519  1.00 82.63           C
ATOM    149  CB  ASP A  18      24.012  -1.907  27.374  1.00 82.63           C
ATOM    150  CG  ASP A  18      23.230  -2.890  26.517  1.00 82.63           C
ATOM    151  OD1 ASP A  18      22.685  -3.870  27.091  1.00 82.63           O
ATOM    152  OD2 ASP A  18      23.174  -2.677  25.277  1.00 82.63           O
ATOM    153  C   ASP A  18      23.914  -0.652  29.479  1.00 82.63           C
ATOM    154  O   ASP A  18      24.426  -1.178  30.465  1.00 82.63           O
ATOM    155  N   HIS A  19      24.054   0.656  29.197  1.00 84.07           N
ATOM    156  CA  HIS A  19      24.869   1.524  29.995  1.00 84.07           C
ATOM    157  ND1 HIS A  19      25.606   2.319  26.783  1.00 84.07           N
ATOM    158  CG  HIS A  19      26.127   2.535  28.039  1.00 84.07           C
ATOM    159  CB  HIS A  19      25.294   2.801  29.256  1.00 84.07           C
ATOM    160  NE2 HIS A  19      27.817   2.192  26.584  1.00 84.07           N
ATOM    161  CD2 HIS A  19      27.478   2.453  27.900  1.00 84.07           C
ATOM    162  CE1 HIS A  19      26.659   2.120  25.952  1.00 84.07           C
ATOM    163  C   HIS A  19      24.118   1.960  31.214  1.00 84.07           C
ATOM    164  O   HIS A  19      22.889   2.020  31.218  1.00 84.07           O
ATOM    165  N   GLU A  20      24.860   2.249  32.305  1.00 59.39           N
ATOM    166  CA  GLU A  20      24.231   2.747  33.493  1.00 59.39           C
ATOM    167  CB  GLU A  20      24.890   2.346  34.826  1.00 59.39           C
ATOM    168  CG  GLU A  20      24.579   0.906  35.237  1.00 59.39           C
ATOM    169  CD  GLU A  20      24.850   0.774  36.729  1.00 59.39           C
ATOM    170  OE1 GLU A  20      25.652   1.588  37.261  1.00 59.39           O
ATOM    171  OE2 GLU A  20      24.250  -0.138  37.360  1.00 59.39           O
ATOM    172  C   GLU A  20      24.182   4.237  33.425  1.00 59.39           C
ATOM    173  O   GLU A  20      24.999   4.869  32.756  1.00 59.39           O
ATOM    174  N   LYS A  21      23.187   4.840  34.107  1.00 51.50           N
ATOM    175  CA  LYS A  21      23.096   6.267  34.085  1.00 51.50           C
ATOM    176  CB  LYS A  21      22.074   6.822  33.077  1.00 51.50           C
ATOM    177  CG  LYS A  21      22.554   6.723  31.628  1.00 51.50           C
ATOM    178  CD  LYS A  21      21.472   7.019  30.589  1.00 51.50           C
ATOM    179  CE  LYS A  21      21.987   6.977  29.148  1.00 51.50           C
ATOM    180  NZ  LYS A  21      20.888   7.281  28.205  1.00 51.50           N
ATOM    181  C   LYS A  21      22.723   6.775  35.439  1.00 51.50           C
ATOM    182  O   LYS A  21      22.140   6.064  36.258  1.00 51.50           O
ATOM    183  N   VAL A  22      23.093   8.043  35.711  1.00 44.33           N
ATOM    184  CA  VAL A  22      22.746   8.653  36.957  1.00 44.33           C
ATOM    185  CB  VAL A  22      23.922   9.153  37.743  1.00 44.33           C
ATOM    186  CG1 VAL A  22      23.403   9.834  39.025  1.00 44.33           C
ATOM    187  CG2 VAL A  22      24.874   7.973  38.003  1.00 44.33           C
ATOM    188  C   VAL A  22      21.901   9.841  36.636  1.00 44.33           C
ATOM    189  O   VAL A  22      22.198  10.587  35.704  1.00 44.33           O
ATOM    190  N   LEU A  23      20.803  10.038  37.394  1.00162.05           N
ATOM    191  CA  LEU A  23      20.006  11.204  37.167  1.00162.05           C
ATOM    192  CB  LEU A  23      18.545  11.146  37.613  1.00162.05           C
ATOM    193  CG  LEU A  23      18.001  12.589  37.663  1.00162.05           C
ATOM    194  CD1 LEU A  23      18.043  13.262  36.282  1.00162.05           C
ATOM    195  CD2 LEU A  23      16.650  12.676  38.387  1.00162.05           C
ATOM    196  C   LEU A  23      20.569  12.297  37.991  1.00162.05           C
ATOM    197  O   LEU A  23      20.695  12.158  39.204  1.00162.05           O
ATOM    198  N   GLU A  24      20.892  13.435  37.354  1.00 98.93           N
ATOM    199  CA  GLU A  24      21.453  14.491  38.127  1.00 98.93           C
ATOM    200  CB  GLU A  24      21.778  15.753  37.306  1.00 98.93           C
ATOM    201  CG  GLU A  24      22.941  15.582  36.326  1.00 98.93           C
ATOM    202  CD  GLU A  24      24.239  15.702  37.111  1.00 98.93           C
ATOM    203  OE1 GLU A  24      24.308  16.587  38.005  1.00 98.93           O
ATOM    204  OE2 GLU A  24      25.179  14.911  36.829  1.00 98.93           O
ATOM    205  C   GLU A  24      20.441  14.873  39.142  1.00 98.93           C
ATOM    206  O   GLU A  24      19.397  15.438  38.809  1.00 98.93           O
ATOM    207  N   ILE A  25      20.747  14.520  40.408  1.00 63.55           N
ATOM    208  CA  ILE A  25      19.919  14.842  41.526  1.00 63.55           C
ATOM    209  CB  ILE A  25      19.447  13.649  42.303  1.00 63.55           C
ATOM    210  CG1 ILE A  25      18.550  12.756  41.431  1.00 63.55           C
ATOM    211  CG2 ILE A  25      18.760  14.157  43.582  1.00 63.55           C
ATOM    212  CD1 ILE A  25      18.255  11.398  42.066  1.00 63.55           C
ATOM    213  C   ILE A  25      20.770  15.642  42.449  1.00 63.55           C
ATOM    214  O   ILE A  25      21.749  15.139  42.998  1.00 63.55           O
ATOM    215  N   ARG A  26      20.410  16.923  42.631  1.00279.95           N
ATOM    216  CA  ARG A  26      21.143  17.805  43.489  1.00279.95           C
ATOM    217  CB  ARG A  26      22.514  18.240  42.937  1.00279.95           C
ATOM    218  CG  ARG A  26      23.598  17.162  42.948  1.00279.95           C
ATOM    219  CD  ARG A  26      24.937  17.648  42.389  1.00279.95           C
ATOM    220  NE  ARG A  26      25.445  18.716  43.296  1.00279.95           N
ATOM    221  CZ  ARG A  26      26.208  18.389  44.381  1.00279.95           C
ATOM    222  NH1 ARG A  26      26.516  17.083  44.629  1.00279.95           N
ATOM    223  NH2 ARG A  26      26.665  19.369  45.214  1.00279.95           N
ATOM    224  C   ARG A  26      20.337  19.054  43.546  1.00279.95           C
ATOM    225  O   ARG A  26      19.167  19.072  43.166  1.00279.95           O
ATOM    226  N   ASP A  27      20.950  20.139  44.048  1.00102.36           N
ATOM    227  CA  ASP A  27      20.248  21.382  44.050  1.00102.36           C
ATOM    228  CB  ASP A  27      21.096  22.531  44.625  1.00102.36           C
ATOM    229  CG  ASP A  27      20.187  23.721  44.896  1.00102.36           C
ATOM    230  OD1 ASP A  27      19.058  23.747  44.338  1.00102.36           O
ATOM    231  OD2 ASP A  27      20.610  24.620  45.670  1.00102.36           O
ATOM    232  C   ASP A  27      19.987  21.654  42.608  1.00102.36           C
ATOM    233  O   ASP A  27      18.887  22.049  42.224  1.00102.36           O
ATOM    234  N   GLN A  28      21.012  21.422  41.766  1.00141.36           N
ATOM    235  CA  GLN A  28      20.827  21.551  40.353  1.00141.36           C
ATOM    236  CB  GLN A  28      22.092  22.029  39.622  1.00141.36           C
ATOM    237  CG  GLN A  28      22.561  23.426  40.032  1.00141.36           C
ATOM    238  CD  GLN A  28      23.881  23.695  39.321  1.00141.36           C
ATOM    239  OE1 GLN A  28      24.809  22.890  39.388  1.00141.36           O
ATOM    240  NE2 GLN A  28      23.968  24.853  38.614  1.00141.36           N
ATOM    241  C   GLN A  28      20.570  20.140  39.885  1.00141.36           C
ATOM    242  O   GLN A  28      21.472  19.445  39.422  1.00141.36           O
ATOM    243  N   LEU A  29      19.304  19.700  40.017  1.00201.62           N
ATOM    244  CA  LEU A  29      18.757  18.424  39.669  1.00201.62           C
ATOM    245  CB  LEU A  29      17.919  17.849  40.839  1.00201.62           C
ATOM    246  CG  LEU A  29      17.497  16.352  40.858  1.00201.62           C
ATOM    247  CD1 LEU A  29      16.676  16.071  42.124  1.00201.62           C
ATOM    248  CD2 LEU A  29      16.803  15.809  39.597  1.00201.62           C
ATOM    249  C   LEU A  29      17.798  18.841  38.640  1.00201.62           C
ATOM    250  O   LEU A  29      18.180  19.484  37.664  1.00201.62           O
ATOM    251  N   LYS A  30      16.523  18.475  38.824  1.00244.66           N
ATOM    252  CA  LYS A  30      15.615  18.950  37.867  1.00244.66           C
ATOM    253  CB  LYS A  30      14.176  18.444  38.088  1.00244.66           C
ATOM    254  CG  LYS A  30      13.543  18.865  39.417  1.00244.66           C
ATOM    255  CD  LYS A  30      14.307  18.381  40.650  1.00244.66           C
ATOM    256  CE  LYS A  30      13.665  18.810  41.970  1.00244.66           C
ATOM    257  NZ  LYS A  30      14.459  18.302  43.111  1.00244.66           N
ATOM    258  C   LYS A  30      15.638  20.459  37.947  1.00244.66           C
ATOM    259  O   LYS A  30      16.136  21.146  37.071  1.00244.66           O
ATOM    260  N   ALA A  31      15.238  21.091  39.050  1.00184.03           N
ATOM    261  CA  ALA A  31      15.171  22.527  38.927  1.00184.03           C
ATOM    262  CB  ALA A  31      16.495  23.293  38.676  1.00184.03           C
ATOM    263  C   ALA A  31      14.138  22.846  37.889  1.00184.03           C
ATOM    264  O   ALA A  31      13.430  21.957  37.440  1.00184.03           O
ATOM    265  N   LYS A  32      13.901  24.118  37.529  1.00205.92           N
ATOM    266  CA  LYS A  32      12.953  24.257  36.458  1.00205.92           C
ATOM    267  CB  LYS A  32      11.650  24.974  36.858  1.00205.92           C
ATOM    268  CG  LYS A  32      11.829  26.403  37.367  1.00205.92           C
ATOM    269  CD  LYS A  32      10.519  27.194  37.381  1.00205.92           C
ATOM    270  CE  LYS A  32      10.629  28.552  38.072  1.00205.92           C
ATOM    271  NZ  LYS A  32      11.776  29.306  37.522  1.00205.92           N
ATOM    272  C   LYS A  32      13.616  25.051  35.380  1.00205.92           C
ATOM    273  O   LYS A  32      13.036  25.986  34.830  1.00205.92           O
ATOM    274  N   ALA A  33      14.859  24.669  35.031  1.00 46.90           N
ATOM    275  CA  ALA A  33      15.586  25.394  34.033  1.00 46.90           C
ATOM    276  CB  ALA A  33      17.018  24.866  33.842  1.00 46.90           C
ATOM    277  C   ALA A  33      14.885  25.262  32.712  1.00 46.90           C
ATOM    278  O   ALA A  33      14.644  26.258  32.033  1.00 46.90           O
ATOM    279  N   THR A  34      14.515  24.024  32.321  1.00 45.24           N
ATOM    280  CA  THR A  34      13.841  23.827  31.065  1.00 45.24           C
ATOM    281  CB  THR A  34      14.632  23.008  30.088  1.00 45.24           C
ATOM    282  OG1 THR A  34      15.879  23.634  29.825  1.00 45.24           O
ATOM    283  CG2 THR A  34      13.824  22.876  28.786  1.00 45.24           C
ATOM    284  C   THR A  34      12.598  23.067  31.388  1.00 45.24           C
ATOM    285  O   THR A  34      12.634  22.063  32.096  1.00 45.24           O
ATOM    286  N   THR A  35      11.449  23.532  30.873  1.00 38.12           N
ATOM    287  CA  THR A  35      10.228  22.856  31.181  1.00 38.12           C
ATOM    288  CB  THR A  35       9.210  23.732  31.850  1.00 38.12           C
ATOM    289  OG1 THR A  35       8.831  24.792  30.984  1.00 38.12           O
ATOM    290  CG2 THR A  35       9.817  24.296  33.145  1.00 38.12           C
ATOM    291  C   THR A  35       9.631  22.406  29.887  1.00 38.12           C
ATOM    292  O   THR A  35       9.916  22.963  28.827  1.00 38.12           O
ATOM    293  N   LEU A  36       8.778  21.367  29.953  1.00147.33           N
ATOM    294  CA  LEU A  36       8.254  20.772  28.762  1.00147.33           C
ATOM    295  CB  LEU A  36       9.055  19.487  28.491  1.00147.33           C
ATOM    296  CG  LEU A  36       8.824  18.808  27.145  1.00147.33           C
ATOM    297  CD1 LEU A  36       7.438  18.158  27.063  1.00147.33           C
ATOM    298  CD2 LEU A  36       9.152  19.786  26.009  1.00147.33           C
ATOM    299  C   LEU A  36       6.821  20.425  29.027  1.00147.33           C
ATOM    300  O   LEU A  36       6.423  20.207  30.172  1.00147.33           O
ATOM    301  N   ARG A  37       5.998  20.405  27.961  1.00 91.07           N
ATOM    302  CA  ARG A  37       4.623  20.024  28.085  1.00 91.07           C
ATOM    303  CB  ARG A  37       3.651  21.189  27.825  1.00 91.07           C
ATOM    304  CG  ARG A  37       3.822  21.846  26.454  1.00 91.07           C
ATOM    305  CD  ARG A  37       3.099  23.190  26.339  1.00 91.07           C
ATOM    306  NE  ARG A  37       1.638  22.926  26.452  1.00 91.07           N
ATOM    307  CZ  ARG A  37       0.886  22.783  25.323  1.00 91.07           C
ATOM    308  NH1 ARG A  37       1.467  22.921  24.096  1.00 91.07           N
ATOM    309  NH2 ARG A  37      -0.446  22.502  25.421  1.00 91.07           N
ATOM    310  C   ARG A  37       4.369  18.953  27.072  1.00 91.07           C
ATOM    311  O   ARG A  37       5.017  18.911  26.027  1.00 91.07           O
ATOM    312  N   VAL A  38       3.427  18.034  27.365  1.00 96.03           N
ATOM    313  CA  VAL A  38       3.151  16.987  26.427  1.00 96.03           C
ATOM    314  CB  VAL A  38       2.293  15.889  26.985  1.00 96.03           C
ATOM    315  CG1 VAL A  38       0.925  16.482  27.364  1.00 96.03           C
ATOM    316  CG2 VAL A  38       2.210  14.759  25.945  1.00 96.03           C
ATOM    317  C   VAL A  38       2.417  17.615  25.293  1.00 96.03           C
ATOM    318  O   VAL A  38       1.503  18.413  25.497  1.00 96.03           O
ATOM    319  N   LYS A  39       2.806  17.263  24.054  1.00 79.88           N
ATOM    320  CA  LYS A  39       2.202  17.875  22.910  1.00 79.88           C
ATOM    321  CB  LYS A  39       2.877  17.496  21.581  1.00 79.88           C
ATOM    322  CG  LYS A  39       2.377  18.307  20.384  1.00 79.88           C
ATOM    323  CD  LYS A  39       2.800  19.777  20.423  1.00 79.88           C
ATOM    324  CE  LYS A  39       2.326  20.582  19.211  1.00 79.88           C
ATOM    325  NZ  LYS A  39       2.760  21.992  19.337  1.00 79.88           N
ATOM    326  C   LYS A  39       0.779  17.434  22.835  1.00 79.88           C
ATOM    327  O   LYS A  39       0.434  16.288  23.109  1.00 79.88           O
ATOM    328  N   PRO A  40      -0.050  18.372  22.485  1.00 76.64           N
ATOM    329  CA  PRO A  40      -1.450  18.115  22.305  1.00 76.64           C
ATOM    330  CD  PRO A  40       0.209  19.760  22.826  1.00 76.64           C
ATOM    331  CB  PRO A  40      -2.155  19.466  22.441  1.00 76.64           C
ATOM    332  CG  PRO A  40      -1.031  20.509  22.318  1.00 76.64           C
ATOM    333  C   PRO A  40      -1.604  17.491  20.960  1.00 76.64           C
ATOM    334  O   PRO A  40      -0.603  17.395  20.250  1.00 76.64           O
ATOM    335  N   LYS A  41      -2.828  17.051  20.600  1.00162.38           N
ATOM    336  CA  LYS A  41      -3.026  16.461  19.308  1.00162.38           C
ATOM    337  CB  LYS A  41      -4.490  16.092  18.995  1.00162.38           C
ATOM    338  CG  LYS A  41      -5.469  17.268  18.905  1.00162.38           C
ATOM    339  CD  LYS A  41      -5.333  18.106  17.632  1.00162.38           C
ATOM    340  CE  LYS A  41      -6.496  19.076  17.415  1.00162.38           C
ATOM    341  NZ  LYS A  41      -7.724  18.326  17.065  1.00162.38           N
ATOM    342  C   LYS A  41      -2.538  17.471  18.328  1.00162.38           C
ATOM    343  O   LYS A  41      -2.619  18.672  18.581  1.00162.38           O
ATOM    344  N   ARG A  42      -1.987  17.010  17.191  1.00162.61           N
ATOM    345  CA  ARG A  42      -1.337  17.937  16.315  1.00162.61           C
ATOM    346  CB  ARG A  42      -0.496  17.238  15.232  1.00162.61           C
ATOM    347  CG  ARG A  42       0.566  18.128  14.585  1.00162.61           C
ATOM    348  CD  ARG A  42       1.747  18.417  15.515  1.00162.61           C
ATOM    349  NE  ARG A  42       2.781  19.151  14.733  1.00162.61           N
ATOM    350  CZ  ARG A  42       3.897  19.625  15.361  1.00162.61           C
ATOM    351  NH1 ARG A  42       4.068  19.413  16.699  1.00162.61           N
ATOM    352  NH2 ARG A  42       4.842  20.310  14.653  1.00162.61           N
ATOM    353  C   ARG A  42      -2.358  18.775  15.626  1.00162.61           C
ATOM    354  O   ARG A  42      -2.839  18.431  14.547  1.00162.61           O
ATOM    355  N   ARG A  43      -2.735  19.896  16.272  1.00124.13           N
ATOM    356  CA  ARG A  43      -3.623  20.852  15.687  1.00124.13           C
ATOM    357  CB  ARG A  43      -4.043  21.958  16.675  1.00124.13           C
ATOM    358  CG  ARG A  43      -4.808  21.443  17.895  1.00124.13           C
ATOM    359  CD  ARG A  43      -5.319  22.541  18.833  1.00124.13           C
ATOM    360  NE  ARG A  43      -4.140  23.207  19.457  1.00124.13           N
ATOM    361  CZ  ARG A  43      -3.577  24.303  18.869  1.00124.13           C
ATOM    362  NH1 ARG A  43      -4.097  24.799  17.708  1.00124.13           N
ATOM    363  NH2 ARG A  43      -2.501  24.910  19.449  1.00124.13           N
ATOM    364  C   ARG A  43      -2.854  21.531  14.599  1.00124.13           C
ATOM    365  O   ARG A  43      -3.361  21.767  13.504  1.00124.13           O
ATOM    366  N   VAL A  44      -1.574  21.836  14.899  1.00162.73           N
ATOM    367  CA  VAL A  44      -0.732  22.608  14.033  1.00162.73           C
ATOM    368  CB  VAL A  44       0.604  22.924  14.642  1.00162.73           C
ATOM    369  CG1 VAL A  44       0.375  23.824  15.867  1.00162.73           C
ATOM    370  CG2 VAL A  44       1.329  21.610  14.972  1.00162.73           C
ATOM    371  C   VAL A  44      -0.508  21.935  12.731  1.00162.73           C
ATOM    372  O   VAL A  44      -0.616  22.571  11.684  1.00162.73           O
ATOM    373  N   ARG A  45      -0.139  20.646  12.758  1.00174.68           N
ATOM    374  CA  ARG A  45      -0.087  19.918  11.533  1.00174.68           C
ATOM    375  CB  ARG A  45       1.102  18.948  11.427  1.00174.68           C
ATOM    376  CG  ARG A  45       2.462  19.639  11.300  1.00174.68           C
ATOM    377  CD  ARG A  45       3.630  18.656  11.198  1.00174.68           C
ATOM    378  NE  ARG A  45       4.882  19.454  11.078  1.00174.68           N
ATOM    379  CZ  ARG A  45       6.095  18.850  11.246  1.00174.68           C
ATOM    380  NH1 ARG A  45       6.161  17.520  11.546  1.00174.68           N
ATOM    381  NH2 ARG A  45       7.242  19.577  11.112  1.00174.68           N
ATOM    382  C   ARG A  45      -1.315  19.094  11.665  1.00174.68           C
ATOM    383  O   ARG A  45      -1.334  18.111  12.404  1.00174.68           O
ATOM    384  N   PRO A  46      -2.360  19.475  10.997  1.00152.62           N
ATOM    385  CA  PRO A  46      -3.567  18.734  11.151  1.00152.62           C
ATOM    386  CD  PRO A  46      -2.622  20.872  10.696  1.00152.62           C
ATOM    387  CB  PRO A  46      -4.682  19.605  10.580  1.00152.62           C
ATOM    388  CG  PRO A  46      -4.148  21.035  10.762  1.00152.62           C
ATOM    389  C   PRO A  46      -3.360  17.466  10.410  1.00152.62           C
ATOM    390  O   PRO A  46      -2.456  17.405   9.578  1.00152.62           O
ATOM    391  N   CYS A  47      -4.161  16.434  10.703  1.00 85.89           N
ATOM    392  CA  CYS A  47      -3.974  15.215   9.990  1.00 85.89           C
ATOM    393  CB  CYS A  47      -4.806  14.057  10.548  1.00 85.89           C
ATOM    394  SG  CYS A  47      -6.586  14.395  10.487  1.00 85.89           S
ATOM    395  C   CYS A  47      -4.406  15.466   8.583  1.00 85.89           C
ATOM    396  O   CYS A  47      -5.200  16.366   8.318  1.00 85.89           O
ATOM    397  N   ASN A  48      -3.868  14.678   7.633  1.00 45.98           N
ATOM    398  CA  ASN A  48      -4.206  14.892   6.258  1.00 45.98           C
ATOM    399  CB  ASN A  48      -3.403  14.023   5.273  1.00 45.98           C
ATOM    400  CG  ASN A  48      -1.977  14.556   5.222  1.00 45.98           C
ATOM    401  OD1 ASN A  48      -1.755  15.757   5.079  1.00 45.98           O
ATOM    402  ND2 ASN A  48      -0.980  13.638   5.344  1.00 45.98           N
ATOM    403  C   ASN A  48      -5.649  14.567   6.076  1.00 45.98           C
ATOM    404  O   ASN A  48      -6.178  13.644   6.694  1.00 45.98           O
ATOM    405  N   TRP A  49      -6.328  15.348   5.214  1.00 45.85           N
ATOM    406  CA  TRP A  49      -7.720  15.123   4.972  1.00 45.85           C
ATOM    407  CB  TRP A  49      -8.567  16.403   5.045  1.00 45.85           C
ATOM    408  CG  TRP A  49      -8.687  16.950   6.445  1.00 45.85           C
ATOM    409  CD2 TRP A  49      -9.693  16.526   7.375  1.00 45.85           C
ATOM    410  CD1 TRP A  49      -7.923  17.875   7.094  1.00 45.85           C
ATOM    411  NE1 TRP A  49      -8.391  18.053   8.375  1.00 45.85           N
ATOM    412  CE2 TRP A  49      -9.481  17.228   8.561  1.00 45.85           C
ATOM    413  CE3 TRP A  49     -10.709  15.622   7.251  1.00 45.85           C
ATOM    414  CZ2 TRP A  49     -10.287  17.035   9.646  1.00 45.85           C
ATOM    415  CZ3 TRP A  49     -11.521  15.432   8.345  1.00 45.85           C
ATOM    416  CH2 TRP A  49     -11.313  16.124   9.520  1.00 45.85           C
ATOM    417  C   TRP A  49      -7.852  14.565   3.596  1.00 45.85           C
ATOM    418  O   TRP A  49      -7.229  15.045   2.650  1.00 45.85           O
ATOM    419  N   VAL A  50      -8.676  13.509   3.469  1.00115.94           N
ATOM    420  CA  VAL A  50      -8.884  12.846   2.217  1.00115.94           C
ATOM    421  CB  VAL A  50      -9.123  11.377   2.392  1.00115.94           C
ATOM    422  CG1 VAL A  50      -7.926  10.800   3.158  1.00115.94           C
ATOM    423  CG2 VAL A  50     -10.467  11.165   3.112  1.00115.94           C
ATOM    424  C   VAL A  50     -10.131  13.416   1.644  1.00115.94           C
ATOM    425  O   VAL A  50     -11.057  13.743   2.383  1.00115.94           O
ATOM    426  N   SER A  51     -10.197  13.577   0.310  1.00109.09           N
ATOM    427  CA  SER A  51     -11.426  14.106  -0.188  1.00109.09           C
ATOM    428  CB  SER A  51     -11.434  14.385  -1.702  1.00109.09           C
ATOM    429  OG  SER A  51     -11.300  13.174  -2.430  1.00109.09           O
ATOM    430  C   SER A  51     -12.472  13.091   0.125  1.00109.09           C
ATOM    431  O   SER A  51     -12.516  12.015  -0.472  1.00109.09           O
ATOM    432  N   LEU A  52     -13.328  13.409   1.113  1.00184.24           N
ATOM    433  CA  LEU A  52     -14.384  12.520   1.487  1.00184.24           C
ATOM    434  CB  LEU A  52     -15.143  12.997   2.742  1.00184.24           C
ATOM    435  CG  LEU A  52     -16.296  12.083   3.213  1.00184.24           C
ATOM    436  CD1 LEU A  52     -17.512  12.128   2.273  1.00184.24           C
ATOM    437  CD2 LEU A  52     -15.794  10.652   3.467  1.00184.24           C
ATOM    438  C   LEU A  52     -15.329  12.495   0.339  1.00184.24           C
ATOM    439  O   LEU A  52     -15.813  11.441  -0.071  1.00184.24           O
ATOM    440  N   ILE A  53     -15.588  13.685  -0.228  1.00 87.87           N
ATOM    441  CA  ILE A  53     -16.503  13.775  -1.318  1.00 87.87           C
ATOM    442  CB  ILE A  53     -16.734  15.180  -1.797  1.00 87.87           C
ATOM    443  CG1 ILE A  53     -17.367  16.036  -0.685  1.00 87.87           C
ATOM    444  CG2 ILE A  53     -17.587  15.105  -3.074  1.00 87.87           C
ATOM    445  CD1 ILE A  53     -16.436  16.283   0.502  1.00 87.87           C
ATOM    446  C   ILE A  53     -15.900  13.014  -2.445  1.00 87.87           C
ATOM    447  O   ILE A  53     -14.706  13.120  -2.720  1.00 87.87           O
ATOM    448  N   LEU A  54     -16.729  12.198  -3.116  1.00 57.94           N
ATOM    449  CA  LEU A  54     -16.252  11.434  -4.223  1.00 57.94           C
ATOM    450  CB  LEU A  54     -17.256  10.395  -4.752  1.00 57.94           C
ATOM    451  CG  LEU A  54     -17.561   9.266  -3.752  1.00 57.94           C
ATOM    452  CD1 LEU A  54     -18.568   8.262  -4.336  1.00 57.94           C
ATOM    453  CD2 LEU A  54     -16.269   8.596  -3.259  1.00 57.94           C
ATOM    454  C   LEU A  54     -16.000  12.405  -5.322  1.00 57.94           C
ATOM    455  O   LEU A  54     -16.360  13.577  -5.225  1.00 57.94           O
ATOM    456  N   THR A  55     -15.334  11.938  -6.390  1.00120.41           N
ATOM    457  CA  THR A  55     -15.010  12.808  -7.476  1.00120.41           C
ATOM    458  CB  THR A  55     -14.147  12.163  -8.521  1.00120.41           C
ATOM    459  OG1 THR A  55     -14.836  11.078  -9.126  1.00120.41           O
ATOM    460  CG2 THR A  55     -12.858  11.661  -7.850  1.00120.41           C
ATOM    461  C   THR A  55     -16.283  13.221  -8.138  1.00120.41           C
ATOM    462  O   THR A  55     -17.350  12.666  -7.877  1.00120.41           O
ATOM    463  N   MET A  56     -16.188  14.246  -9.007  1.00 49.79           N
ATOM    464  CA  MET A  56     -17.329  14.773  -9.696  1.00 49.79           C
ATOM    465  CB  MET A  56     -17.266  16.301  -9.852  1.00 49.79           C
ATOM    466  CG  MET A  56     -17.266  17.072  -8.531  1.00 49.79           C
ATOM    467  SD  MET A  56     -16.792  18.821  -8.694  1.00 49.79           S
ATOM    468  CE  MET A  56     -18.232  19.303  -9.689  1.00 49.79           C
ATOM    469  C   MET A  56     -17.285  14.226 -11.088  1.00 49.79           C
ATOM    470  O   MET A  56     -16.220  14.152 -11.700  1.00 49.79           O
ATOM    471  N   PHE A  57     -18.451  13.807 -11.622  1.00 57.12           N
ATOM    472  CA  PHE A  57     -18.486  13.288 -12.961  1.00 57.12           C
ATOM    473  CB  PHE A  57     -18.251  11.767 -13.033  1.00 57.12           C
ATOM    474  CG  PHE A  57     -19.286  11.095 -12.198  1.00 57.12           C
ATOM    475  CD1 PHE A  57     -20.527  10.800 -12.713  1.00 57.12           C
ATOM    476  CD2 PHE A  57     -19.008  10.756 -10.893  1.00 57.12           C
ATOM    477  CE1 PHE A  57     -21.475  10.178 -11.935  1.00 57.12           C
ATOM    478  CE2 PHE A  57     -19.952  10.134 -10.112  1.00 57.12           C
ATOM    479  CZ  PHE A  57     -21.189   9.844 -10.633  1.00 57.12           C
ATOM    480  C   PHE A  57     -19.822  13.596 -13.568  1.00 57.12           C
ATOM    481  O   PHE A  57     -20.773  13.936 -12.863  1.00 57.12           O
ATOM    482  N   LEU A  58     -19.913  13.512 -14.915  1.00105.50           N
ATOM    483  CA  LEU A  58     -21.153  13.784 -15.589  1.00105.50           C
ATOM    484  CB  LEU A  58     -21.044  14.862 -16.680  1.00105.50           C
ATOM    485  CG  LEU A  58     -22.391  15.184 -17.351  1.00105.50           C
ATOM    486  CD1 LEU A  58     -23.385  15.778 -16.340  1.00105.50           C
ATOM    487  CD2 LEU A  58     -22.199  16.078 -18.587  1.00105.50           C
ATOM    488  C   LEU A  58     -21.613  12.522 -16.236  1.00105.50           C
ATOM    489  O   LEU A  58     -20.849  11.843 -16.922  1.00105.50           O
ATOM    490  N   PHE A  59     -22.893  12.173 -16.007  1.00117.83           N
ATOM    491  CA  PHE A  59     -23.462  10.998 -16.591  1.00117.83           C
ATOM    492  CB  PHE A  59     -24.771  10.515 -15.936  1.00117.83           C
ATOM    493  CG  PHE A  59     -24.496   9.883 -14.617  1.00117.83           C
ATOM    494  CD1 PHE A  59     -24.051   8.582 -14.555  1.00117.83           C
ATOM    495  CD2 PHE A  59     -24.705  10.573 -13.446  1.00117.83           C
ATOM    496  CE1 PHE A  59     -23.803   7.983 -13.343  1.00117.83           C
ATOM    497  CE2 PHE A  59     -24.459   9.979 -12.231  1.00117.83           C
ATOM    498  CZ  PHE A  59     -24.007   8.683 -12.178  1.00117.83           C
ATOM    499  C   PHE A  59     -23.828  11.324 -17.995  1.00117.83           C
ATOM    500  O   PHE A  59     -24.126  12.473 -18.319  1.00117.83           O
ATOM    501  N   SER A  60     -23.800  10.303 -18.870  1.00120.75           N
ATOM    502  CA  SER A  60     -24.142  10.523 -20.238  1.00120.75           C
ATOM    503  CB  SER A  60     -23.034  11.235 -21.040  1.00120.75           C
ATOM    504  OG  SER A  60     -22.673  12.470 -20.443  1.00120.75           O
ATOM    505  C   SER A  60     -24.235   9.176 -20.880  1.00120.75           C
ATOM    506  O   SER A  60     -24.194   8.147 -20.207  1.00120.75           O
ATOM    507  N   LEU A  61     -24.401   9.172 -22.219  1.00 85.37           N
ATOM    508  CA  LEU A  61     -24.404   7.978 -23.018  1.00 85.37           C
ATOM    509  CB  LEU A  61     -25.733   7.737 -23.758  1.00 85.37           C
ATOM    510  CG  LEU A  61     -26.984   7.681 -22.861  1.00 85.37           C
ATOM    511  CD1 LEU A  61     -28.251   7.434 -23.695  1.00 85.37           C
ATOM    512  CD2 LEU A  61     -26.821   6.674 -21.717  1.00 85.37           C
ATOM    513  C   LEU A  61     -23.409   8.254 -24.109  1.00 85.37           C
ATOM    514  O   LEU A  61     -23.320   9.387 -24.580  1.00 85.37           O
ATOM    515  N   VAL A  62     -22.628   7.246 -24.557  1.00119.67           N
ATOM    516  CA  VAL A  62     -21.666   7.560 -25.577  1.00119.67           C
ATOM    517  CB  VAL A  62     -20.279   7.726 -25.061  1.00119.67           C
ATOM    518  CG1 VAL A  62     -20.221   9.015 -24.232  1.00119.67           C
ATOM    519  CG2 VAL A  62     -19.934   6.454 -24.274  1.00119.67           C
ATOM    520  C   VAL A  62     -21.604   6.497 -26.622  1.00119.67           C
ATOM    521  O   VAL A  62     -21.989   5.349 -26.410  1.00119.67           O
ATOM    522  N   PHE A  63     -21.131   6.916 -27.814  1.00132.51           N
ATOM    523  CA  PHE A  63     -20.887   6.074 -28.946  1.00132.51           C
ATOM    524  CB  PHE A  63     -21.850   6.374 -30.102  1.00132.51           C
ATOM    525  CG  PHE A  63     -21.593   5.365 -31.154  1.00132.51           C
ATOM    526  CD1 PHE A  63     -20.526   5.521 -32.000  1.00132.51           C
ATOM    527  CD2 PHE A  63     -22.397   4.258 -31.279  1.00132.51           C
ATOM    528  CE1 PHE A  63     -20.282   4.586 -32.969  1.00132.51           C
ATOM    529  CE2 PHE A  63     -22.154   3.318 -32.252  1.00132.51           C
ATOM    530  CZ  PHE A  63     -21.091   3.484 -33.104  1.00132.51           C
ATOM    531  C   PHE A  63     -19.508   6.477 -29.394  1.00132.51           C
ATOM    532  O   PHE A  63     -19.218   7.664 -29.519  1.00132.51           O
ATOM    533  N   GLY A  64     -18.602   5.517 -29.657  1.00 47.40           N
ATOM    534  CA  GLY A  64     -17.272   5.923 -30.027  1.00 47.40           C
ATOM    535  C   GLY A  64     -17.120   5.722 -31.499  1.00 47.40           C
ATOM    536  O   GLY A  64     -17.637   4.756 -32.058  1.00 47.40           O
ATOM    537  N   PHE A  65     -16.384   6.638 -32.165  1.00 88.84           N
ATOM    538  CA  PHE A  65     -16.213   6.540 -33.587  1.00 88.84           C
ATOM    539  CB  PHE A  65     -16.843   7.702 -34.377  1.00 88.84           C
ATOM    540  CG  PHE A  65     -18.328   7.682 -34.263  1.00 88.84           C
ATOM    541  CD1 PHE A  65     -18.957   8.264 -33.187  1.00 88.84           C
ATOM    542  CD2 PHE A  65     -19.093   7.095 -35.245  1.00 88.84           C
ATOM    543  CE1 PHE A  65     -20.328   8.252 -33.090  1.00 88.84           C
ATOM    544  CE2 PHE A  65     -20.464   7.080 -35.151  1.00 88.84           C
ATOM    545  CZ  PHE A  65     -21.085   7.658 -34.071  1.00 88.84           C
ATOM    546  C   PHE A  65     -14.754   6.632 -33.908  1.00 88.84           C
ATOM    547  O   PHE A  65     -13.984   7.282 -33.202  1.00 88.84           O
ATOM    548  N   ASP A  66     -14.351   5.947 -34.998  1.00120.16           N
ATOM    549  CA  ASP A  66     -13.024   6.012 -35.539  1.00120.16           C
ATOM    550  CB  ASP A  66     -12.300   4.658 -35.627  1.00120.16           C
ATOM    551  CG  ASP A  66     -13.036   3.790 -36.637  1.00120.16           C
ATOM    552  OD1 ASP A  66     -14.277   3.633 -36.494  1.00120.16           O
ATOM    553  OD2 ASP A  66     -12.362   3.266 -37.564  1.00120.16           O
ATOM    554  C   ASP A  66     -13.231   6.478 -36.945  1.00120.16           C
ATOM    555  O   ASP A  66     -14.340   6.380 -37.467  1.00120.16           O
ATOM    556  N   THR A  67     -12.192   7.015 -37.612  1.00 63.42           N
ATOM    557  CA  THR A  67     -12.468   7.480 -38.941  1.00 63.42           C
ATOM    558  CB  THR A  67     -11.488   8.479 -39.479  1.00 63.42           C
ATOM    559  OG1 THR A  67     -11.474   9.630 -38.647  1.00 63.42           O
ATOM    560  CG2 THR A  67     -11.859   8.862 -40.920  1.00 63.42           C
ATOM    561  C   THR A  67     -12.515   6.333 -39.890  1.00 63.42           C
ATOM    562  O   THR A  67     -11.830   5.324 -39.724  1.00 63.42           O
ATOM    563  N   LYS A  68     -13.380   6.482 -40.911  1.00149.97           N
ATOM    564  CA  LYS A  68     -13.528   5.520 -41.957  1.00149.97           C
ATOM    565  CB  LYS A  68     -14.906   4.837 -41.973  1.00149.97           C
ATOM    566  CG  LYS A  68     -14.932   3.541 -42.783  1.00149.97           C
ATOM    567  CD  LYS A  68     -14.175   2.395 -42.106  1.00149.97           C
ATOM    568  CE  LYS A  68     -12.694   2.692 -41.862  1.00149.97           C
ATOM    569  NZ  LYS A  68     -12.080   1.601 -41.074  1.00149.97           N
ATOM    570  C   LYS A  68     -13.406   6.313 -43.209  1.00149.97           C
ATOM    571  O   LYS A  68     -13.539   7.533 -43.195  1.00149.97           O
ATOM    572  N   GLY A  69     -13.085   5.658 -44.329  1.00 33.36           N
ATOM    573  CA  GLY A  69     -12.949   6.408 -45.538  1.00 33.36           C
ATOM    574  C   GLY A  69     -11.520   6.804 -45.556  1.00 33.36           C
ATOM    575  O   GLY A  69     -10.861   6.804 -46.595  1.00 33.36           O
ATOM    576  N   LEU A  70     -11.006   7.223 -44.387  1.00 50.08           N
ATOM    577  CA  LEU A  70      -9.594   7.369 -44.359  1.00 50.08           C
ATOM    578  CB  LEU A  70      -9.087   7.976 -43.041  1.00 50.08           C
ATOM    579  CG  LEU A  70      -9.620   9.398 -42.786  1.00 50.08           C
ATOM    580  CD1 LEU A  70      -9.089   9.968 -41.461  1.00 50.08           C
ATOM    581  CD2 LEU A  70      -9.353  10.320 -43.987  1.00 50.08           C
ATOM    582  C   LEU A  70      -9.145   5.954 -44.424  1.00 50.08           C
ATOM    583  O   LEU A  70      -8.371   5.563 -45.296  1.00 50.08           O
ATOM    584  N   ILE A  71      -9.666   5.140 -43.478  1.00 89.55           N
ATOM    585  CA  ILE A  71      -9.373   3.746 -43.507  1.00 89.55           C
ATOM    586  CB  ILE A  71      -9.736   3.028 -42.245  1.00 89.55           C
ATOM    587  CG1 ILE A  71      -8.911   3.573 -41.068  1.00 89.55           C
ATOM    588  CG2 ILE A  71      -9.538   1.523 -42.495  1.00 89.55           C
ATOM    589  CD1 ILE A  71      -9.410   3.101 -39.704  1.00 89.55           C
ATOM    590  C   ILE A  71     -10.152   3.124 -44.608  1.00 89.55           C
ATOM    591  O   ILE A  71      -9.599   2.469 -45.490  1.00 89.55           O
ATOM    592  N   ALA A  72     -11.475   3.375 -44.603  1.00105.47           N
ATOM    593  CA  ALA A  72     -12.298   2.764 -45.591  1.00105.47           C
ATOM    594  CB  ALA A  72     -13.789   3.122 -45.471  1.00105.47           C
ATOM    595  C   ALA A  72     -11.811   3.279 -46.884  1.00105.47           C
ATOM    596  O   ALA A  72     -11.696   4.479 -47.106  1.00105.47           O
ATOM    597  N   TYR A  73     -11.450   2.337 -47.746  1.00368.75           N
ATOM    598  CA  TYR A  73     -10.987   2.595 -49.060  1.00368.75           C
ATOM    599  CB  TYR A  73      -9.448   2.724 -49.033  1.00368.75           C
ATOM    600  CG  TYR A  73      -8.779   3.107 -50.321  1.00368.75           C
ATOM    601  CD1 TYR A  73      -9.197   2.678 -51.564  1.00368.75           C
ATOM    602  CD2 TYR A  73      -7.692   3.951 -50.261  1.00368.75           C
ATOM    603  CE1 TYR A  73      -8.535   3.064 -52.707  1.00368.75           C
ATOM    604  CE2 TYR A  73      -7.026   4.345 -51.395  1.00368.75           C
ATOM    605  CZ  TYR A  73      -7.447   3.900 -52.623  1.00368.75           C
ATOM    606  OH  TYR A  73      -6.765   4.307 -53.788  1.00368.75           O
ATOM    607  C   TYR A  73     -11.480   1.324 -49.691  1.00368.75           C
ATOM    608  O   TYR A  73     -11.783   0.387 -48.960  1.00368.75           O
ATOM    609  N   ASP A  74     -11.615   1.221 -51.024  1.00225.80           N
ATOM    610  CA  ASP A  74     -12.051  -0.053 -51.543  1.00225.80           C
ATOM    611  CB  ASP A  74     -11.194  -1.244 -51.071  1.00225.80           C
ATOM    612  CG  ASP A  74     -11.291  -2.395 -52.070  1.00225.80           C
ATOM    613  OD1 ASP A  74     -11.060  -2.145 -53.283  1.00225.80           O
ATOM    614  OD2 ASP A  74     -11.603  -3.534 -51.632  1.00225.80           O
ATOM    615  C   ASP A  74     -13.425  -0.353 -51.031  1.00225.80           C
ATOM    616  O   ASP A  74     -14.274   0.527 -50.905  1.00225.80           O
ATOM    617  N   CYS A  75     -13.655  -1.651 -50.739  1.00 84.77           N
ATOM    618  CA  CYS A  75     -14.894  -2.186 -50.259  1.00 84.77           C
ATOM    619  CB  CYS A  75     -14.843  -3.708 -50.039  1.00 84.77           C
ATOM    620  SG  CYS A  75     -14.582  -4.633 -51.582  1.00 84.77           S
ATOM    621  C   CYS A  75     -15.178  -1.560 -48.941  1.00 84.77           C
ATOM    622  O   CYS A  75     -16.327  -1.245 -48.634  1.00 84.77           O
ATOM    623  N   THR A  76     -14.141  -1.380 -48.104  1.00109.77           N
ATOM    624  CA  THR A  76     -14.419  -0.707 -46.877  1.00109.77           C
ATOM    625  CB  THR A  76     -13.266  -0.639 -45.911  1.00109.77           C
ATOM    626  OG1 THR A  76     -12.189   0.114 -46.441  1.00109.77           O
ATOM    627  CG2 THR A  76     -12.809  -2.074 -45.600  1.00109.77           C
ATOM    628  C   THR A  76     -14.825   0.667 -47.285  1.00109.77           C
ATOM    629  O   THR A  76     -15.706   1.270 -46.675  1.00109.77           O
ATOM    630  N   ASN A  77     -14.198   1.197 -48.359  1.00128.48           N
ATOM    631  CA  ASN A  77     -14.613   2.491 -48.816  1.00128.48           C
ATOM    632  CB  ASN A  77     -13.729   3.183 -49.842  1.00128.48           C
ATOM    633  CG  ASN A  77     -13.527   4.622 -49.395  1.00128.48           C
ATOM    634  OD1 ASN A  77     -12.894   5.409 -50.091  1.00128.48           O
ATOM    635  ND2 ASN A  77     -14.054   4.974 -48.190  1.00128.48           N
ATOM    636  C   ASN A  77     -15.900   2.252 -49.524  1.00128.48           C
ATOM    637  O   ASN A  77     -16.427   1.145 -49.457  1.00128.48           O
ATOM    638  N   PRO A  78     -16.464   3.213 -50.198  1.00111.53           N
ATOM    639  CA  PRO A  78     -17.707   2.883 -50.805  1.00111.53           C
ATOM    640  CD  PRO A  78     -16.528   4.576 -49.706  1.00111.53           C
ATOM    641  CB  PRO A  78     -18.392   4.196 -51.192  1.00111.53           C
ATOM    642  CG  PRO A  78     -17.409   5.289 -50.740  1.00111.53           C
ATOM    643  C   PRO A  78     -17.619   1.883 -51.894  1.00111.53           C
ATOM    644  O   PRO A  78     -16.706   1.939 -52.717  1.00111.53           O
ATOM    645  N   GLU A  79     -18.587   0.953 -51.886  1.00 91.11           N
ATOM    646  CA  GLU A  79     -18.695  -0.046 -52.895  1.00 91.11           C
ATOM    647  CB  GLU A  79     -18.642  -1.482 -52.348  1.00 91.11           C
ATOM    648  CG  GLU A  79     -18.757  -2.555 -53.432  1.00 91.11           C
ATOM    649  CD  GLU A  79     -18.678  -3.916 -52.755  1.00 91.11           C
ATOM    650  OE1 GLU A  79     -19.753  -4.443 -52.361  1.00 91.11           O
ATOM    651  OE2 GLU A  79     -17.542  -4.444 -52.617  1.00 91.11           O
ATOM    652  C   GLU A  79     -20.052   0.152 -53.481  1.00 91.11           C
ATOM    653  O   GLU A  79     -21.030   0.321 -52.754  1.00 91.11           O
ATOM    654  N   VAL A  80     -20.144   0.167 -54.822  1.00 94.65           N
ATOM    655  CA  VAL A  80     -21.420   0.350 -55.441  1.00 94.65           C
ATOM    656  CB  VAL A  80     -21.593   1.701 -56.070  1.00 94.65           C
ATOM    657  CG1 VAL A  80     -21.497   2.770 -54.968  1.00 94.65           C
ATOM    658  CG2 VAL A  80     -20.550   1.859 -57.190  1.00 94.65           C
ATOM    659  C   VAL A  80     -21.517  -0.651 -56.541  1.00 94.65           C
ATOM    660  O   VAL A  80     -20.501  -1.118 -57.054  1.00 94.65           O
ATOM    661  N   ASN A  81     -22.757  -1.026 -56.910  1.00 49.66           N
ATOM    662  CA  ASN A  81     -22.946  -1.976 -57.965  1.00 49.66           C
ATOM    663  CB  ASN A  81     -24.278  -2.735 -57.872  1.00 49.66           C
ATOM    664  CG  ASN A  81     -24.201  -3.613 -56.631  1.00 49.66           C
ATOM    665  OD1 ASN A  81     -24.275  -3.123 -55.505  1.00 49.66           O
ATOM    666  ND2 ASN A  81     -24.044  -4.948 -56.838  1.00 49.66           N
ATOM    667  C   ASN A  81     -22.908  -1.235 -59.261  1.00 49.66           C
ATOM    668  O   ASN A  81     -23.278  -0.064 -59.332  1.00 49.66           O
ATOM    669  N   MET A  82     -22.423  -1.909 -60.322  1.00 44.04           N
ATOM    670  CA  MET A  82     -22.350  -1.303 -61.619  1.00 44.04           C
ATOM    671  CB  MET A  82     -21.010  -0.603 -61.910  1.00 44.04           C
ATOM    672  CG  MET A  82     -20.767   0.650 -61.068  1.00 44.04           C
ATOM    673  SD  MET A  82     -19.186   1.481 -61.407  1.00 44.04           S
ATOM    674  CE  MET A  82     -19.657   2.037 -63.071  1.00 44.04           C
ATOM    675  C   MET A  82     -22.502  -2.392 -62.633  1.00 44.04           C
ATOM    676  O   MET A  82     -22.479  -3.576 -62.298  1.00 44.04           O
ATOM    677  N   THR A  83     -22.699  -2.007 -63.909  1.00107.53           N
ATOM    678  CA  THR A  83     -22.828  -2.974 -64.960  1.00107.53           C
ATOM    679  CB  THR A  83     -24.201  -2.993 -65.557  1.00107.53           C
ATOM    680  OG1 THR A  83     -24.494  -1.729 -66.133  1.00107.53           O
ATOM    681  CG2 THR A  83     -25.214  -3.302 -64.442  1.00107.53           C
ATOM    682  C   THR A  83     -21.873  -2.578 -66.039  1.00107.53           C
ATOM    683  O   THR A  83     -21.678  -1.391 -66.299  1.00107.53           O
ATOM    684  N   SER A  84     -21.238  -3.572 -66.690  1.00 44.61           N
ATOM    685  CA  SER A  84     -20.319  -3.269 -67.747  1.00 44.61           C
ATOM    686  CB  SER A  84     -18.922  -3.879 -67.540  1.00 44.61           C
ATOM    687  OG  SER A  84     -18.311  -3.322 -66.386  1.00 44.61           O
ATOM    688  C   SER A  84     -20.886  -3.860 -68.999  1.00 44.61           C
ATOM    689  O   SER A  84     -21.375  -4.989 -69.000  1.00 44.61           O
ATOM    690  N   TYR A  85     -20.852  -3.080 -70.099  1.00 74.15           N
ATOM    691  CA  TYR A  85     -21.373  -3.532 -71.356  1.00 74.15           C
ATOM    692  CB  TYR A  85     -22.528  -2.659 -71.862  1.00 74.15           C
ATOM    693  CG  TYR A  85     -23.629  -2.635 -70.859  1.00 74.15           C
ATOM    694  CD1 TYR A  85     -23.602  -1.707 -69.845  1.00 74.15           C
ATOM    695  CD2 TYR A  85     -24.687  -3.515 -70.931  1.00 74.15           C
ATOM    696  CE1 TYR A  85     -24.607  -1.658 -68.911  1.00 74.15           C
ATOM    697  CE2 TYR A  85     -25.697  -3.471 -69.996  1.00 74.15           C
ATOM    698  CZ  TYR A  85     -25.656  -2.541 -68.984  1.00 74.15           C
ATOM    699  OH  TYR A  85     -26.687  -2.487 -68.022  1.00 74.15           O
ATOM    700  C   TYR A  85     -20.271  -3.351 -72.354  1.00 74.15           C
ATOM    701  O   TYR A  85     -19.739  -2.250 -72.491  1.00 74.15           O
ATOM    702  N   SER A  86     -19.894  -4.425 -73.078  1.00 42.15           N
ATOM    703  CA  SER A  86     -18.858  -4.305 -74.065  1.00 42.15           C
ATOM    704  CB  SER A  86     -17.437  -4.357 -73.477  1.00 42.15           C
ATOM    705  OG  SER A  86     -17.194  -5.631 -72.897  1.00 42.15           O
ATOM    706  C   SER A  86     -18.978  -5.457 -75.007  1.00 42.15           C
ATOM    707  O   SER A  86     -19.693  -6.422 -74.742  1.00 42.15           O
ATOM    708  N   LEU A  87     -18.286  -5.364 -76.159  1.00 57.02           N
ATOM    709  CA  LEU A  87     -18.303  -6.441 -77.102  1.00 57.02           C
ATOM    710  CB  LEU A  87     -18.764  -6.009 -78.505  1.00 57.02           C
ATOM    711  CG  LEU A  87     -20.174  -5.386 -78.489  1.00 57.02           C
ATOM    712  CD1 LEU A  87     -20.722  -5.167 -79.907  1.00 57.02           C
ATOM    713  CD2 LEU A  87     -21.127  -6.187 -77.593  1.00 57.02           C
ATOM    714  C   LEU A  87     -16.896  -6.932 -77.189  1.00 57.02           C
ATOM    715  O   LEU A  87     -15.970  -6.147 -77.385  1.00 57.02           O
ATOM    716  N   LEU A  88     -16.691  -8.253 -77.024  1.00 56.99           N
ATOM    717  CA  LEU A  88     -15.356  -8.768 -77.078  1.00 56.99           C
ATOM    718  CB  LEU A  88     -15.134 -10.024 -76.217  1.00 56.99           C
ATOM    719  CG  LEU A  88     -15.255  -9.769 -74.703  1.00 56.99           C
ATOM    720  CD1 LEU A  88     -16.676  -9.327 -74.319  1.00 56.99           C
ATOM    721  CD2 LEU A  88     -14.769 -10.984 -73.895  1.00 56.99           C
ATOM    722  C   LEU A  88     -15.079  -9.145 -78.494  1.00 56.99           C
ATOM    723  O   LEU A  88     -15.631 -10.115 -79.012  1.00 56.99           O
ATOM    724  N   GLU A  89     -14.186  -8.378 -79.150  1.00 90.60           N
ATOM    725  CA  GLU A  89     -13.879  -8.629 -80.525  1.00 90.60           C
ATOM    726  CB  GLU A  89     -13.817  -7.351 -81.381  1.00 90.60           C
ATOM    727  CG  GLU A  89     -12.756  -6.353 -80.912  1.00 90.60           C
ATOM    728  CD  GLU A  89     -12.805  -5.148 -81.839  1.00 90.60           C
ATOM    729  OE1 GLU A  89     -12.697  -5.350 -83.077  1.00 90.60           O
ATOM    730  OE2 GLU A  89     -12.947  -4.008 -81.321  1.00 90.60           O
ATOM    731  C   GLU A  89     -12.546  -9.299 -80.611  1.00 90.60           C
ATOM    732  O   GLU A  89     -11.551  -8.800 -80.089  1.00 90.60           O
ATOM    733  N   VAL A  90     -12.507 -10.476 -81.271  1.00 42.96           N
ATOM    734  CA  VAL A  90     -11.271 -11.179 -81.454  1.00 42.96           C
ATOM    735  CB  VAL A  90     -11.256 -12.535 -80.810  1.00 42.96           C
ATOM    736  CG1 VAL A  90      -9.921 -13.221 -81.145  1.00 42.96           C
ATOM    737  CG2 VAL A  90     -11.518 -12.372 -79.304  1.00 42.96           C
ATOM    738  C   VAL A  90     -11.103 -11.410 -82.926  1.00 42.96           C
ATOM    739  O   VAL A  90     -12.023 -11.872 -83.600  1.00 42.96           O
ATOM    740  N   GLU A  91      -9.908 -11.089 -83.464  1.00112.52           N
ATOM    741  CA  GLU A  91      -9.644 -11.289 -84.862  1.00112.52           C
ATOM    742  CB  GLU A  91      -9.166 -10.020 -85.585  1.00112.52           C
ATOM    743  CG  GLU A  91      -9.067 -10.196 -87.100  1.00112.52           C
ATOM    744  CD  GLU A  91     -10.484 -10.113 -87.643  1.00112.52           C
ATOM    745  OE1 GLU A  91     -11.318  -9.434 -86.986  1.00112.52           O
ATOM    746  OE2 GLU A  91     -10.752 -10.719 -88.715  1.00112.52           O
ATOM    747  C   GLU A  91      -8.524 -12.275 -84.952  1.00112.52           C
ATOM    748  O   GLU A  91      -7.460 -12.066 -84.370  1.00112.52           O
ATOM    749  N   SER A  92      -8.728 -13.376 -85.703  1.00 47.76           N
ATOM    750  CA  SER A  92      -7.691 -14.365 -85.765  1.00 47.76           C
ATOM    751  CB  SER A  92      -8.137 -15.739 -85.234  1.00 47.76           C
ATOM    752  OG  SER A  92      -8.523 -15.632 -83.872  1.00 47.76           O
ATOM    753  C   SER A  92      -7.278 -14.562 -87.189  1.00 47.76           C
ATOM    754  O   SER A  92      -8.110 -14.653 -88.091  1.00 47.76           O
ATOM    755  N   CYS A  93      -5.951 -14.630 -87.420  1.00 88.66           N
ATOM    756  CA  CYS A  93      -5.439 -14.864 -88.738  1.00 88.66           C
ATOM    757  CB  CYS A  93      -4.360 -13.854 -89.161  1.00 88.66           C
ATOM    758  SG  CYS A  93      -4.997 -12.154 -89.243  1.00 88.66           S
ATOM    759  C   CYS A  93      -4.798 -16.211 -88.706  1.00 88.66           C
ATOM    760  O   CYS A  93      -3.890 -16.454 -87.912  1.00 88.66           O
ATOM    761  N   VAL A  94      -5.269 -17.134 -89.567  1.00 58.63           N
ATOM    762  CA  VAL A  94      -4.690 -18.444 -89.568  1.00 58.63           C
ATOM    763  CB  VAL A  94      -5.672 -19.530 -89.230  1.00 58.63           C
ATOM    764  CG1 VAL A  94      -4.974 -20.890 -89.391  1.00 58.63           C
ATOM    765  CG2 VAL A  94      -6.221 -19.278 -87.814  1.00 58.63           C
ATOM    766  C   VAL A  94      -4.166 -18.733 -90.937  1.00 58.63           C
ATOM    767  O   VAL A  94      -4.884 -18.633 -91.931  1.00 58.63           O
ATOM    768  N   PRO A  95      -2.902 -19.049 -91.008  1.00 93.85           N
ATOM    769  CA  PRO A  95      -2.364 -19.437 -92.280  1.00 93.85           C
ATOM    770  CD  PRO A  95      -1.926 -18.301 -90.234  1.00 93.85           C
ATOM    771  CB  PRO A  95      -0.865 -19.125 -92.242  1.00 93.85           C
ATOM    772  CG  PRO A  95      -0.573 -18.794 -90.767  1.00 93.85           C
ATOM    773  C   PRO A  95      -2.694 -20.857 -92.587  1.00 93.85           C
ATOM    774  O   PRO A  95      -2.642 -21.700 -91.692  1.00 93.85           O
ATOM    775  N   LYS A  96      -3.016 -21.147 -93.857  1.00113.13           N
ATOM    776  CA  LYS A  96      -3.314 -22.489 -94.239  1.00113.13           C
ATOM    777  CB  LYS A  96      -4.234 -22.601 -95.461  1.00113.13           C
ATOM    778  CG  LYS A  96      -5.625 -22.006 -95.243  1.00113.13           C
ATOM    779  CD  LYS A  96      -6.477 -22.034 -96.510  1.00113.13           C
ATOM    780  CE  LYS A  96      -7.160 -23.385 -96.718  1.00113.13           C
ATOM    781  NZ  LYS A  96      -6.192 -24.484 -96.504  1.00113.13           N
ATOM    782  C   LYS A  96      -2.016 -23.117 -94.613  1.00113.13           C
ATOM    783  O   LYS A  96      -1.036 -22.433 -94.904  1.00113.13           O
ATOM    784  N   VAL A  97      -1.979 -24.458 -94.597  1.00123.63           N
ATOM    785  CA  VAL A  97      -0.777 -25.154 -94.928  1.00123.63           C
ATOM    786  CB  VAL A  97      -0.149 -25.827 -93.758  1.00123.63           C
ATOM    787  CG1 VAL A  97       0.244 -24.764 -92.718  1.00123.63           C
ATOM    788  CG2 VAL A  97      -1.155 -26.881 -93.266  1.00123.63           C
ATOM    789  C   VAL A  97      -1.184 -26.268 -95.824  1.00123.63           C
ATOM    790  O   VAL A  97      -2.342 -26.368 -96.227  1.00123.63           O
ATOM    791  N   THR A  98      -0.221 -27.139 -96.165  1.00197.62           N
ATOM    792  CA  THR A  98      -0.550 -28.247 -97.001  1.00197.62           C
ATOM    793  CB  THR A  98       0.640 -29.088 -97.366  1.00197.62           C
ATOM    794  OG1 THR A  98       1.609 -28.289 -98.030  1.00197.62           O
ATOM    795  CG2 THR A  98       0.186 -30.230 -98.290  1.00197.62           C
ATOM    796  C   THR A  98      -1.506 -29.082 -96.217  1.00197.62           C
ATOM    797  O   THR A  98      -1.593 -28.969 -94.996  1.00197.62           O
ATOM    798  N   ASN A  99      -2.266 -29.941 -96.918  1.00 58.09           N
ATOM    799  CA  ASN A  99      -3.277 -30.735 -96.289  1.00 58.09           C
ATOM    800  CB  ASN A  99      -4.041 -31.624 -97.283  1.00 58.09           C
ATOM    801  CG  ASN A  99      -4.861 -30.709 -98.179  1.00 58.09           C
ATOM    802  OD1 ASN A  99      -5.084 -31.004 -99.352  1.00 58.09           O
ATOM    803  ND2 ASN A  99      -5.323 -29.561 -97.614  1.00 58.09           N
ATOM    804  C   ASN A  99      -2.637 -31.629 -95.281  1.00 58.09           C
ATOM    805  O   ASN A  99      -3.189 -31.853 -94.205  1.00 58.09           O
ATOM    806  N   LEU A 100      -1.439 -32.152 -95.590  1.00127.22           N
ATOM    807  CA  LEU A 100      -0.819 -33.069 -94.681  1.00127.22           C
ATOM    808  CB  LEU A 100       0.569 -33.530 -95.155  1.00127.22           C
ATOM    809  CG  LEU A 100       1.258 -34.509 -94.186  1.00127.22           C
ATOM    810  CD1 LEU A 100       0.473 -35.824 -94.058  1.00127.22           C
ATOM    811  CD2 LEU A 100       2.731 -34.725 -94.567  1.00127.22           C
ATOM    812  C   LEU A 100      -0.626 -32.383 -93.372  1.00127.22           C
ATOM    813  O   LEU A 100      -0.937 -32.943 -92.322  1.00127.22           O
ATOM    814  N   THR A 101      -0.122 -31.137 -93.393  1.00146.88           N
ATOM    815  CA  THR A 101       0.090 -30.467 -92.149  1.00146.88           C
ATOM    816  CB  THR A 101       1.261 -29.525 -92.154  1.00146.88           C
ATOM    817  OG1 THR A 101       1.088 -28.518 -93.138  1.00146.88           O
ATOM    818  CG2 THR A 101       2.536 -30.334 -92.442  1.00146.88           C
ATOM    819  C   THR A 101      -1.155 -29.714 -91.807  1.00146.88           C
ATOM    820  O   THR A 101      -2.213 -29.957 -92.385  1.00146.88           O
ATOM    821  N   SER A 102      -1.068 -28.788 -90.832  1.00 78.04           N
ATOM    822  CA  SER A 102      -2.252 -28.102 -90.401  1.00 78.04           C
ATOM    823  CB  SER A 102      -2.708 -28.497 -88.986  1.00 78.04           C
ATOM    824  OG  SER A 102      -1.744 -28.086 -88.028  1.00 78.04           O
ATOM    825  C   SER A 102      -2.003 -26.627 -90.380  1.00 78.04           C
ATOM    826  O   SER A 102      -0.901 -26.151 -90.646  1.00 78.04           O
ATOM    827  N   GLU A 103      -3.070 -25.866 -90.070  1.00 50.16           N
ATOM    828  CA  GLU A 103      -3.031 -24.434 -90.043  1.00 50.16           C
ATOM    829  CB  GLU A 103      -4.429 -23.797 -90.099  1.00 50.16           C
ATOM    830  CG  GLU A 103      -5.154 -24.033 -91.425  1.00 50.16           C
ATOM    831  CD  GLU A 103      -6.572 -23.499 -91.283  1.00 50.16           C
ATOM    832  OE1 GLU A 103      -7.024 -23.324 -90.120  1.00 50.16           O
ATOM    833  OE2 GLU A 103      -7.224 -23.263 -92.335  1.00 50.16           O
ATOM    834  C   GLU A 103      -2.387 -23.984 -88.773  1.00 50.16           C
ATOM    835  O   GLU A 103      -2.329 -24.720 -87.789  1.00 50.16           O
ATOM    836  N   SER A 104      -1.855 -22.746 -88.787  1.00 83.04           N
ATOM    837  CA  SER A 104      -1.228 -22.190 -87.624  1.00 83.04           C
ATOM    838  CB  SER A 104       0.282 -21.953 -87.792  1.00 83.04           C
ATOM    839  OG  SER A 104       0.826 -21.404 -86.600  1.00 83.04           O
ATOM    840  C   SER A 104      -1.860 -20.859 -87.384  1.00 83.04           C
ATOM    841  O   SER A 104      -2.449 -20.274 -88.290  1.00 83.04           O
ATOM    842  N   ILE A 105      -1.769 -20.346 -86.141  1.00 59.87           N
ATOM    843  CA  ILE A 105      -2.357 -19.070 -85.868  1.00 59.87           C
ATOM    844  CB  ILE A 105      -3.036 -19.000 -84.529  1.00 59.87           C
ATOM    845  CG1 ILE A 105      -4.207 -19.995 -84.476  1.00 59.87           C
ATOM    846  CG2 ILE A 105      -3.454 -17.541 -84.275  1.00 59.87           C
ATOM    847  CD1 ILE A 105      -4.750 -20.236 -83.069  1.00 59.87           C
ATOM    848  C   ILE A 105      -1.244 -18.078 -85.861  1.00 59.87           C
ATOM    849  O   ILE A 105      -0.347 -18.134 -85.023  1.00 59.87           O
ATOM    850  N   SER A 106      -1.242 -17.191 -86.874  1.00 60.55           N
ATOM    851  CA  SER A 106      -0.263 -16.153 -86.982  1.00 60.55           C
ATOM    852  CB  SER A 106      -0.208 -15.542 -88.392  1.00 60.55           C
ATOM    853  OG  SER A 106      -1.450 -14.933 -88.712  1.00 60.55           O
ATOM    854  C   SER A 106      -0.584 -15.058 -86.015  1.00 60.55           C
ATOM    855  O   SER A 106       0.313 -14.514 -85.373  1.00 60.55           O
ATOM    856  N   ILE A 107      -1.876 -14.677 -85.909  1.00 65.09           N
ATOM    857  CA  ILE A 107      -2.205 -13.609 -85.009  1.00 65.09           C
ATOM    858  CB  ILE A 107      -2.108 -12.253 -85.652  1.00 65.09           C
ATOM    859  CG1 ILE A 107      -0.658 -12.011 -86.109  1.00 65.09           C
ATOM    860  CG2 ILE A 107      -2.614 -11.190 -84.662  1.00 65.09           C
ATOM    861  CD1 ILE A 107      -0.489 -10.786 -87.005  1.00 65.09           C
ATOM    862  C   ILE A 107      -3.588 -13.795 -84.466  1.00 65.09           C
ATOM    863  O   ILE A 107      -4.451 -14.394 -85.106  1.00 65.09           O
ATOM    864  N   GLN A 108      -3.802 -13.309 -83.225  1.00101.71           N
ATOM    865  CA  GLN A 108      -5.085 -13.296 -82.585  1.00101.71           C
ATOM    866  CB  GLN A 108      -5.249 -14.404 -81.530  1.00101.71           C
ATOM    867  CG  GLN A 108      -6.614 -14.399 -80.839  1.00101.71           C
ATOM    868  CD  GLN A 108      -6.629 -15.533 -79.825  1.00101.71           C
ATOM    869  OE1 GLN A 108      -5.739 -16.382 -79.811  1.00101.71           O
ATOM    870  NE2 GLN A 108      -7.665 -15.547 -78.944  1.00101.71           N
ATOM    871  C   GLN A 108      -5.139 -11.996 -81.842  1.00101.71           C
ATOM    872  O   GLN A 108      -4.469 -11.830 -80.825  1.00101.71           O
ATOM    873  N   VAL A 109      -5.950 -11.030 -82.313  1.00 39.03           N
ATOM    874  CA  VAL A 109      -5.972  -9.766 -81.633  1.00 39.03           C
ATOM    875  CB  VAL A 109      -5.832  -8.591 -82.555  1.00 39.03           C
ATOM    876  CG1 VAL A 109      -5.963  -7.303 -81.725  1.00 39.03           C
ATOM    877  CG2 VAL A 109      -4.498  -8.716 -83.310  1.00 39.03           C
ATOM    878  C   VAL A 109      -7.289  -9.629 -80.943  1.00 39.03           C
ATOM    879  O   VAL A 109      -8.341  -9.832 -81.546  1.00 39.03           O
ATOM    880  N   LEU A 110      -7.249  -9.274 -79.642  1.00 89.40           N
ATOM    881  CA  LEU A 110      -8.441  -9.120 -78.859  1.00 89.40           C
ATOM    882  CB  LEU A 110      -8.383  -9.871 -77.517  1.00 89.40           C
ATOM    883  CG  LEU A 110      -9.639  -9.685 -76.645  1.00 89.40           C
ATOM    884  CD1 LEU A 110     -10.882 -10.297 -77.308  1.00 89.40           C
ATOM    885  CD2 LEU A 110      -9.407 -10.199 -75.216  1.00 89.40           C
ATOM    886  C   LEU A 110      -8.604  -7.671 -78.531  1.00 89.40           C
ATOM    887  O   LEU A 110      -7.625  -6.962 -78.304  1.00 89.40           O
ATOM    888  N   GLN A 111      -9.866  -7.192 -78.523  1.00 86.47           N
ATOM    889  CA  GLN A 111     -10.131  -5.821 -78.197  1.00 86.47           C
ATOM    890  CB  GLN A 111     -10.123  -4.895 -79.425  1.00 86.47           C
ATOM    891  CG  GLN A 111      -8.766  -4.806 -80.127  1.00 86.47           C
ATOM    892  CD  GLN A 111      -7.845  -3.953 -79.269  1.00 86.47           C
ATOM    893  OE1 GLN A 111      -8.259  -2.938 -78.711  1.00 86.47           O
ATOM    894  NE2 GLN A 111      -6.557  -4.375 -79.157  1.00 86.47           N
ATOM    895  C   GLN A 111     -11.512  -5.757 -77.630  1.00 86.47           C
ATOM    896  O   GLN A 111     -12.409  -6.484 -78.056  1.00 86.47           O
ATOM    897  N   ARG A 112     -11.708  -4.865 -76.644  1.00 98.80           N
ATOM    898  CA  ARG A 112     -12.988  -4.686 -76.031  1.00 98.80           C
ATOM    899  CB  ARG A 112     -12.894  -4.575 -74.498  1.00 98.80           C
ATOM    900  CG  ARG A 112     -12.451  -5.883 -73.836  1.00 98.80           C
ATOM    901  CD  ARG A 112     -11.904  -5.728 -72.414  1.00 98.80           C
ATOM    902  NE  ARG A 112     -12.992  -5.207 -71.541  1.00 98.80           N
ATOM    903  CZ  ARG A 112     -12.821  -4.025 -70.878  1.00 98.80           C
ATOM    904  NH1 ARG A 112     -11.671  -3.309 -71.042  1.00 98.80           N
ATOM    905  NH2 ARG A 112     -13.796  -3.565 -70.040  1.00 98.80           N
ATOM    906  C   ARG A 112     -13.511  -3.393 -76.559  1.00 98.80           C
ATOM    907  O   ARG A 112     -12.793  -2.395 -76.605  1.00 98.80           O
ATOM    908  N   ASN A 113     -14.780  -3.392 -77.004  1.00 96.74           N
ATOM    909  CA  ASN A 113     -15.368  -2.200 -77.534  1.00 96.74           C
ATOM    910  CB  ASN A 113     -15.779  -2.315 -79.012  1.00 96.74           C
ATOM    911  CG  ASN A 113     -16.845  -3.394 -79.132  1.00 96.74           C
ATOM    912  OD1 ASN A 113     -16.538  -4.573 -79.295  1.00 96.74           O
ATOM    913  ND2 ASN A 113     -18.138  -2.982 -79.043  1.00 96.74           N
ATOM    914  C   ASN A 113     -16.601  -1.917 -76.734  1.00 96.74           C
ATOM    915  O   ASN A 113     -17.217  -2.823 -76.177  1.00 96.74           O
ATOM    916  N   VAL A 114     -16.989  -0.631 -76.646  1.00113.75           N
ATOM    917  CA  VAL A 114     -18.121  -0.264 -75.843  1.00113.75           C
ATOM    918  CB  VAL A 114     -18.139   1.176 -75.438  1.00113.75           C
ATOM    919  CG1 VAL A 114     -16.951   1.427 -74.508  1.00113.75           C
ATOM    920  CG2 VAL A 114     -18.140   2.044 -76.707  1.00113.75           C
ATOM    921  C   VAL A 114     -19.400  -0.498 -76.575  1.00113.75           C
ATOM    922  O   VAL A 114     -19.432  -0.504 -77.805  1.00113.75           O
ATOM    923  N   ARG A 115     -20.494  -0.737 -75.814  1.00145.10           N
ATOM    924  CA  ARG A 115     -21.771  -0.821 -76.459  1.00145.10           C
ATOM    925  CB  ARG A 115     -22.739  -1.929 -75.994  1.00145.10           C
ATOM    926  CG  ARG A 115     -23.280  -1.803 -74.574  1.00145.10           C
ATOM    927  CD  ARG A 115     -24.546  -2.645 -74.366  1.00145.10           C
ATOM    928  NE  ARG A 115     -24.167  -3.973 -73.800  1.00145.10           N
ATOM    929  CZ  ARG A 115     -23.654  -4.961 -74.590  1.00145.10           C
ATOM    930  NH1 ARG A 115     -23.382  -4.722 -75.905  1.00145.10           N
ATOM    931  NH2 ARG A 115     -23.400  -6.191 -74.055  1.00145.10           N
ATOM    932  C   ARG A 115     -22.423   0.500 -76.204  1.00145.10           C
ATOM    933  O   ARG A 115     -22.500   0.961 -75.066  1.00145.10           O
ATOM    934  N   SER A 116     -22.917   1.147 -77.274  1.00 82.69           N
ATOM    935  CA  SER A 116     -23.439   2.475 -77.158  1.00 82.69           C
ATOM    936  CB  SER A 116     -23.814   3.110 -78.509  1.00 82.69           C
ATOM    937  OG  SER A 116     -24.316   4.424 -78.310  1.00 82.69           O
ATOM    938  C   SER A 116     -24.652   2.489 -76.294  1.00 82.69           C
ATOM    939  O   SER A 116     -25.324   1.476 -76.102  1.00 82.69           O
ATOM    940  N   LEU A 117     -24.950   3.687 -75.757  1.00 58.03           N
ATOM    941  CA  LEU A 117     -26.060   3.891 -74.879  1.00 58.03           C
ATOM    942  CB  LEU A 117     -26.188   5.344 -74.395  1.00 58.03           C
ATOM    943  CG  LEU A 117     -27.382   5.560 -73.448  1.00 58.03           C
ATOM    944  CD1 LEU A 117     -27.230   4.737 -72.159  1.00 58.03           C
ATOM    945  CD2 LEU A 117     -27.619   7.054 -73.178  1.00 58.03           C
ATOM    946  C   LEU A 117     -27.306   3.557 -75.623  1.00 58.03           C
ATOM    947  O   LEU A 117     -28.226   2.982 -75.052  1.00 58.03           O
ATOM    948  N   SER A 118     -27.373   3.891 -76.924  1.00 78.41           N
ATOM    949  CA  SER A 118     -28.573   3.624 -77.662  1.00 78.41           C
ATOM    950  CB  SER A 118     -28.450   3.994 -79.150  1.00 78.41           C
ATOM    951  OG  SER A 118     -28.237   5.391 -79.289  1.00 78.41           O
ATOM    952  C   SER A 118     -28.840   2.156 -77.589  1.00 78.41           C
ATOM    953  O   SER A 118     -29.981   1.731 -77.423  1.00 78.41           O
ATOM    954  N   ARG A 119     -27.774   1.346 -77.699  1.00167.64           N
ATOM    955  CA  ARG A 119     -27.871  -0.083 -77.673  1.00167.64           C
ATOM    956  CB  ARG A 119     -26.541  -0.771 -78.029  1.00167.64           C
ATOM    957  CG  ARG A 119     -26.062  -0.435 -79.442  1.00167.64           C
ATOM    958  CD  ARG A 119     -25.583   1.012 -79.585  1.00167.64           C
ATOM    959  NE  ARG A 119     -25.307   1.262 -81.028  1.00167.64           N
ATOM    960  CZ  ARG A 119     -26.308   1.722 -81.834  1.00167.64           C
ATOM    961  NH1 ARG A 119     -27.543   1.968 -81.308  1.00167.64           N
ATOM    962  NH2 ARG A 119     -26.075   1.941 -83.161  1.00167.64           N
ATOM    963  C   ARG A 119     -28.290  -0.565 -76.317  1.00167.64           C
ATOM    964  O   ARG A 119     -28.899  -1.625 -76.216  1.00167.64           O
ATOM    965  N   VAL A 120     -27.845   0.112 -75.238  1.00 82.36           N
ATOM    966  CA  VAL A 120     -28.212  -0.233 -73.886  1.00 82.36           C
ATOM    967  CB  VAL A 120     -27.256   0.332 -72.878  1.00 82.36           C
ATOM    968  CG1 VAL A 120     -27.771  -0.007 -71.469  1.00 82.36           C
ATOM    969  CG2 VAL A 120     -25.850  -0.215 -73.178  1.00 82.36           C
ATOM    970  C   VAL A 120     -29.599   0.240 -73.486  1.00 82.36           C
ATOM    971  O   VAL A 120     -30.294  -0.441 -72.735  1.00 82.36           O
ATOM    972  N   PHE A 121     -29.965   1.494 -73.831  1.00204.06           N
ATOM    973  CA  PHE A 121     -31.228   2.105 -73.486  1.00204.06           C
ATOM    974  CB  PHE A 121     -31.132   3.638 -73.418  1.00204.06           C
ATOM    975  CG  PHE A 121     -32.473   4.150 -73.020  1.00204.06           C
ATOM    976  CD1 PHE A 121     -32.864   4.115 -71.701  1.00204.06           C
ATOM    977  CD2 PHE A 121     -33.334   4.669 -73.958  1.00204.06           C
ATOM    978  CE1 PHE A 121     -34.098   4.586 -71.323  1.00204.06           C
ATOM    979  CE2 PHE A 121     -34.570   5.142 -73.585  1.00204.06           C
ATOM    980  CZ  PHE A 121     -34.954   5.101 -72.266  1.00204.06           C
ATOM    981  C   PHE A 121     -32.391   1.782 -74.388  1.00204.06           C
ATOM    982  O   PHE A 121     -33.465   1.403 -73.923  1.00204.06           O
ATOM    983  N   GLN A 122     -32.175   1.891 -75.713  1.00173.14           N
ATOM    984  CA  GLN A 122     -33.200   1.848 -76.730  1.00173.14           C
ATOM    985  CB  GLN A 122     -32.664   2.007 -78.165  1.00173.14           C
ATOM    986  CG  GLN A 122     -32.071   3.390 -78.446  1.00173.14           C
ATOM    987  CD  GLN A 122     -31.583   3.414 -79.889  1.00173.14           C
ATOM    988  OE1 GLN A 122     -30.975   4.385 -80.336  1.00173.14           O
ATOM    989  NE2 GLN A 122     -31.859   2.316 -80.642  1.00173.14           N
ATOM    990  C   GLN A 122     -34.035   0.605 -76.695  1.00173.14           C
ATOM    991  O   GLN A 122     -33.921  -0.236 -75.809  1.00173.14           O
ATOM    992  N   CYS A 123     -35.013   0.551 -77.624  1.00 89.13           N
ATOM    993  CA  CYS A 123     -35.911  -0.557 -77.796  1.00 89.13           C
ATOM    994  CB  CYS A 123     -37.067  -0.235 -78.759  1.00 89.13           C
ATOM    995  SG  CYS A 123     -38.156   1.074 -78.123  1.00 89.13           S
ATOM    996  C   CYS A 123     -35.198  -1.757 -78.352  1.00 89.13           C
ATOM    997  O   CYS A 123     -35.418  -2.880 -77.899  1.00 89.13           O
ATOM    998  N   LYS A 124     -34.303  -1.547 -79.339  1.00170.63           N
ATOM    999  CA  LYS A 124     -33.664  -2.637 -80.031  1.00170.63           C
ATOM   1000  CB  LYS A 124     -32.653  -2.146 -81.083  1.00170.63           C
ATOM   1001  CG  LYS A 124     -31.950  -3.274 -81.844  1.00170.63           C
ATOM   1002  CD  LYS A 124     -31.051  -2.778 -82.981  1.00170.63           C
ATOM   1003  CE  LYS A 124     -31.811  -2.152 -84.152  1.00170.63           C
ATOM   1004  NZ  LYS A 124     -30.856  -1.705 -85.191  1.00170.63           N
ATOM   1005  C   LYS A 124     -32.891  -3.404 -79.026  1.00170.63           C
ATOM   1006  O   LYS A 124     -32.803  -4.630 -79.040  1.00170.63           O
ATOM   1007  N   VAL A 125     -32.345  -2.621 -78.104  1.00205.49           N
ATOM   1008  CA  VAL A 125     -31.515  -2.916 -76.994  1.00205.49           C
ATOM   1009  CB  VAL A 125     -31.735  -1.831 -76.026  1.00205.49           C
ATOM   1010  CG1 VAL A 125     -31.092  -2.115 -74.679  1.00205.49           C
ATOM   1011  CG2 VAL A 125     -31.332  -0.557 -76.765  1.00205.49           C
ATOM   1012  C   VAL A 125     -31.823  -4.207 -76.318  1.00205.49           C
ATOM   1013  O   VAL A 125     -32.916  -4.763 -76.412  1.00205.49           O
ATOM   1014  N   ILE A 126     -30.775  -4.710 -75.633  1.00 89.15           N
ATOM   1015  CA  ILE A 126     -30.813  -5.861 -74.796  1.00 89.15           C
ATOM   1016  CB  ILE A 126     -29.483  -6.113 -74.145  1.00 89.15           C
ATOM   1017  CG1 ILE A 126     -28.409  -6.398 -75.208  1.00 89.15           C
ATOM   1018  CG2 ILE A 126     -29.653  -7.232 -73.106  1.00 89.15           C
ATOM   1019  CD1 ILE A 126     -26.981  -6.329 -74.666  1.00 89.15           C
ATOM   1020  C   ILE A 126     -31.793  -5.573 -73.700  1.00 89.15           C
ATOM   1021  O   ILE A 126     -32.628  -6.415 -73.374  1.00 89.15           O
ATOM   1022  N   LEU A 127     -31.718  -4.368 -73.098  1.00 97.32           N
ATOM   1023  CA  LEU A 127     -32.604  -4.036 -72.017  1.00 97.32           C
ATOM   1024  CB  LEU A 127     -32.265  -2.692 -71.351  1.00 97.32           C
ATOM   1025  CG  LEU A 127     -30.925  -2.706 -70.593  1.00 97.32           C
ATOM   1026  CD1 LEU A 127     -30.976  -3.664 -69.392  1.00 97.32           C
ATOM   1027  CD2 LEU A 127     -29.749  -2.997 -71.539  1.00 97.32           C
ATOM   1028  C   LEU A 127     -34.017  -3.958 -72.495  1.00 97.32           C
ATOM   1029  O   LEU A 127     -34.909  -4.562 -71.902  1.00 97.32           O
ATOM   1030  N   LYS A 128     -34.263  -3.241 -73.607  1.00123.20           N
ATOM   1031  CA  LYS A 128     -35.627  -3.067 -74.010  1.00123.20           C
ATOM   1032  CB  LYS A 128     -35.816  -2.142 -75.223  1.00123.20           C
ATOM   1033  CG  LYS A 128     -37.292  -1.815 -75.466  1.00123.20           C
ATOM   1034  CD  LYS A 128     -37.924  -1.019 -74.319  1.00123.20           C
ATOM   1035  CE  LYS A 128     -39.428  -0.785 -74.474  1.00123.20           C
ATOM   1036  NZ  LYS A 128     -39.683   0.204 -75.545  1.00123.20           N
ATOM   1037  C   LYS A 128     -36.201  -4.394 -74.348  1.00123.20           C
ATOM   1038  O   LYS A 128     -37.335  -4.701 -73.984  1.00123.20           O
ATOM   1039  N   ARG A 129     -35.422  -5.238 -75.042  1.00212.45           N
ATOM   1040  CA  ARG A 129     -35.983  -6.502 -75.385  1.00212.45           C
ATOM   1041  CB  ARG A 129     -35.218  -7.215 -76.511  1.00212.45           C
ATOM   1042  CG  ARG A 129     -35.209  -6.419 -77.818  1.00212.45           C
ATOM   1043  CD  ARG A 129     -34.613  -7.179 -79.003  1.00212.45           C
ATOM   1044  NE  ARG A 129     -34.675  -6.271 -80.181  1.00212.45           N
ATOM   1045  CZ  ARG A 129     -35.824  -6.173 -80.912  1.00212.45           C
ATOM   1046  NH1 ARG A 129     -36.922  -6.903 -80.559  1.00212.45           N
ATOM   1047  NH2 ARG A 129     -35.876  -5.337 -81.989  1.00212.45           N
ATOM   1048  C   ARG A 129     -35.904  -7.337 -74.156  1.00212.45           C
ATOM   1049  O   ARG A 129     -34.818  -7.685 -73.697  1.00212.45           O
ATOM   1050  N   SER A 130     -37.066  -7.636 -73.549  1.00105.56           N
ATOM   1051  CA  SER A 130     -37.026  -8.492 -72.407  1.00105.56           C
ATOM   1052  CB  SER A 130     -37.454  -7.805 -71.100  1.00105.56           C
ATOM   1053  OG  SER A 130     -38.775  -7.294 -71.202  1.00105.56           O
ATOM   1054  C   SER A 130     -37.975  -9.609 -72.675  1.00105.56           C
ATOM   1055  O   SER A 130     -39.185  -9.476 -72.506  1.00105.56           O
ATOM   1056  N   ILE A 131     -37.421 -10.734 -73.152  1.00 61.11           N
ATOM   1057  CA  ILE A 131     -38.145 -11.941 -73.399  1.00 61.11           C
ATOM   1058  CB  ILE A 131     -38.871 -11.954 -74.731  1.00 61.11           C
ATOM   1059  CG1 ILE A 131     -39.859 -10.779 -74.818  1.00 61.11           C
ATOM   1060  CG2 ILE A 131     -39.597 -13.299 -74.914  1.00 61.11           C
ATOM   1061  CD1 ILE A 131     -40.529 -10.641 -76.185  1.00 61.11           C
ATOM   1062  C   ILE A 131     -37.055 -12.964 -73.435  1.00 61.11           C
ATOM   1063  O   ILE A 131     -35.882 -12.597 -73.392  1.00 61.11           O
ATOM   1064  N   ARG A 132     -37.384 -14.267 -73.484  1.00111.13           N
ATOM   1065  CA  ARG A 132     -36.315 -15.213 -73.556  1.00111.13           C
ATOM   1066  CB  ARG A 132     -36.799 -16.671 -73.624  1.00111.13           C
ATOM   1067  CG  ARG A 132     -35.655 -17.686 -73.584  1.00111.13           C
ATOM   1068  CD  ARG A 132     -36.111 -19.137 -73.741  1.00111.13           C
ATOM   1069  NE  ARG A 132     -36.396 -19.359 -75.186  1.00111.13           N
ATOM   1070  CZ  ARG A 132     -36.469 -20.629 -75.681  1.00111.13           C
ATOM   1071  NH1 ARG A 132     -36.290 -21.697 -74.849  1.00111.13           N
ATOM   1072  NH2 ARG A 132     -36.718 -20.830 -77.008  1.00111.13           N
ATOM   1073  C   ARG A 132     -35.569 -14.918 -74.816  1.00111.13           C
ATOM   1074  O   ARG A 132     -34.342 -14.834 -74.819  1.00111.13           O
ATOM   1075  N   HIS A 133     -36.310 -14.726 -75.923  1.00 56.10           N
ATOM   1076  CA  HIS A 133     -35.703 -14.407 -77.182  1.00 56.10           C
ATOM   1077  ND1 HIS A 133     -38.402 -16.274 -78.141  1.00 56.10           N
ATOM   1078  CG  HIS A 133     -37.249 -15.749 -78.681  1.00 56.10           C
ATOM   1079  CB  HIS A 133     -36.703 -14.390 -78.351  1.00 56.10           C
ATOM   1080  NE2 HIS A 133     -37.593 -17.811 -79.529  1.00 56.10           N
ATOM   1081  CD2 HIS A 133     -36.768 -16.701 -79.526  1.00 56.10           C
ATOM   1082  CE1 HIS A 133     -38.561 -17.508 -78.683  1.00 56.10           C
ATOM   1083  C   HIS A 133     -35.097 -13.044 -77.086  1.00 56.10           C
ATOM   1084  O   HIS A 133     -33.992 -12.808 -77.569  1.00 56.10           O
ATOM   1085  N   CYS A 134     -35.809 -12.113 -76.425  1.00 32.74           N
ATOM   1086  CA  CYS A 134     -35.369 -10.751 -76.333  1.00 32.74           C
ATOM   1087  CB  CYS A 134     -36.433  -9.796 -75.771  1.00 32.74           C
ATOM   1088  SG  CYS A 134     -37.782  -9.507 -76.953  1.00 32.74           S
ATOM   1089  C   CYS A 134     -34.169 -10.685 -75.454  1.00 32.74           C
ATOM   1090  O   CYS A 134     -33.670 -11.706 -74.983  1.00 32.74           O
ATOM   1091  N   GLY A 135     -33.664  -9.457 -75.226  1.00 44.51           N
ATOM   1092  CA  GLY A 135     -32.471  -9.316 -74.451  1.00 44.51           C
ATOM   1093  C   GLY A 135     -31.365  -9.669 -75.381  1.00 44.51           C
ATOM   1094  O   GLY A 135     -30.463 -10.426 -75.035  1.00 44.51           O
ATOM   1095  N   MET A 136     -31.440  -9.133 -76.615  1.00 77.33           N
ATOM   1096  CA  MET A 136     -30.473  -9.437 -77.625  1.00 77.33           C
ATOM   1097  CB  MET A 136     -31.100  -9.783 -78.986  1.00 77.33           C
ATOM   1098  CG  MET A 136     -31.946 -11.057 -78.968  1.00 77.33           C
ATOM   1099  SD  MET A 136     -32.698 -11.481 -80.568  1.00 77.33           S
ATOM   1100  CE  MET A 136     -33.890 -10.111 -80.555  1.00 77.33           C
ATOM   1101  C   MET A 136     -29.600  -8.244 -77.847  1.00 77.33           C
ATOM   1102  O   MET A 136     -29.960  -7.120 -77.503  1.00 77.33           O
ATOM   1103  N   HIS A 137     -28.390  -8.482 -78.396  1.00 78.42           N
ATOM   1104  CA  HIS A 137     -27.517  -7.392 -78.725  1.00 78.42           C
ATOM   1105  ND1 HIS A 137     -24.514  -5.738 -78.954  1.00 78.42           N
ATOM   1106  CG  HIS A 137     -25.550  -5.989 -78.083  1.00 78.42           C
ATOM   1107  CB  HIS A 137     -26.217  -7.322 -77.910  1.00 78.42           C
ATOM   1108  NE2 HIS A 137     -24.981  -3.809 -77.950  1.00 78.42           N
ATOM   1109  CD2 HIS A 137     -25.823  -4.801 -77.478  1.00 78.42           C
ATOM   1110  CE1 HIS A 137     -24.213  -4.420 -78.834  1.00 78.42           C
ATOM   1111  C   HIS A 137     -27.156  -7.554 -80.172  1.00 78.42           C
ATOM   1112  O   HIS A 137     -27.369  -8.611 -80.761  1.00 78.42           O
ATOM   1113  N   SER A 138     -26.629  -6.490 -80.806  1.00 83.91           N
ATOM   1114  CA  SER A 138     -26.306  -6.584 -82.201  1.00 83.91           C
ATOM   1115  CB  SER A 138     -26.130  -5.217 -82.886  1.00 83.91           C
ATOM   1116  OG  SER A 138     -25.813  -5.394 -84.258  1.00 83.91           O
ATOM   1117  C   SER A 138     -25.023  -7.343 -82.362  1.00 83.91           C
ATOM   1118  O   SER A 138     -24.146  -7.308 -81.502  1.00 83.91           O
ATOM   1119  N   HIS A 139     -24.903  -8.055 -83.498  1.00131.14           N
ATOM   1120  CA  HIS A 139     -23.772  -8.858 -83.874  1.00131.14           C
ATOM   1121  ND1 HIS A 139     -25.972 -11.244 -84.235  1.00131.14           N
ATOM   1122  CG  HIS A 139     -24.670 -11.097 -84.657  1.00131.14           C
ATOM   1123  CB  HIS A 139     -24.041  -9.796 -85.064  1.00131.14           C
ATOM   1124  NE2 HIS A 139     -25.054 -13.268 -84.170  1.00131.14           N
ATOM   1125  CD2 HIS A 139     -24.124 -12.343 -84.611  1.00131.14           C
ATOM   1126  CE1 HIS A 139     -26.148 -12.561 -83.957  1.00131.14           C
ATOM   1127  C   HIS A 139     -22.586  -8.006 -84.213  1.00131.14           C
ATOM   1128  O   HIS A 139     -21.463  -8.504 -84.233  1.00131.14           O
ATOM   1129  N   THR A 140     -22.788  -6.718 -84.550  1.00128.14           N
ATOM   1130  CA  THR A 140     -21.661  -5.935 -84.980  1.00128.14           C
ATOM   1131  CB  THR A 140     -21.914  -5.232 -86.275  1.00128.14           C
ATOM   1132  OG1 THR A 140     -22.940  -4.263 -86.118  1.00128.14           O
ATOM   1133  CG2 THR A 140     -22.355  -6.291 -87.295  1.00128.14           C
ATOM   1134  C   THR A 140     -21.335  -4.875 -83.970  1.00128.14           C
ATOM   1135  O   THR A 140     -22.128  -4.579 -83.077  1.00128.14           O
ATOM   1136  N   SER A 141     -20.114  -4.299 -84.086  1.00 98.32           N
ATOM   1137  CA  SER A 141     -19.659  -3.247 -83.218  1.00 98.32           C
ATOM   1138  CB  SER A 141     -18.374  -3.596 -82.445  1.00 98.32           C
ATOM   1139  OG  SER A 141     -18.579  -4.737 -81.626  1.00 98.32           O
ATOM   1140  C   SER A 141     -19.292  -2.087 -84.090  1.00 98.32           C
ATOM   1141  O   SER A 141     -18.733  -2.266 -85.171  1.00 98.32           O
ATOM   1142  N   ASP A 142     -19.623  -0.859 -83.644  1.00 94.49           N
ATOM   1143  CA  ASP A 142     -19.264   0.314 -84.386  1.00 94.49           C
ATOM   1144  CB  ASP A 142     -20.472   1.078 -84.950  1.00 94.49           C
ATOM   1145  CG  ASP A 142     -19.944   2.108 -85.935  1.00 94.49           C
ATOM   1146  OD1 ASP A 142     -18.695   2.213 -86.068  1.00 94.49           O
ATOM   1147  OD2 ASP A 142     -20.781   2.806 -86.567  1.00 94.49           O
ATOM   1148  C   ASP A 142     -18.566   1.215 -83.421  1.00 94.49           C
ATOM   1149  O   ASP A 142     -19.190   1.804 -82.539  1.00 94.49           O
ATOM   1150  N   TYR A 143     -17.235   1.331 -83.564  1.00151.06           N
ATOM   1151  CA  TYR A 143     -16.442   2.111 -82.662  1.00151.06           C
ATOM   1152  CB  TYR A 143     -15.691   1.230 -81.653  1.00151.06           C
ATOM   1153  CG  TYR A 143     -15.159   0.078 -82.438  1.00151.06           C
ATOM   1154  CD1 TYR A 143     -14.146   0.228 -83.352  1.00151.06           C
ATOM   1155  CD2 TYR A 143     -15.687  -1.176 -82.251  1.00151.06           C
ATOM   1156  CE1 TYR A 143     -13.674  -0.846 -84.067  1.00151.06           C
ATOM   1157  CE2 TYR A 143     -15.219  -2.256 -82.961  1.00151.06           C
ATOM   1158  CZ  TYR A 143     -14.209  -2.093 -83.874  1.00151.06           C
ATOM   1159  OH  TYR A 143     -13.724  -3.196 -84.608  1.00151.06           O
ATOM   1160  C   TYR A 143     -15.429   2.876 -83.448  1.00151.06           C
ATOM   1161  O   TYR A 143     -15.231   2.643 -84.639  1.00151.06           O
ATOM   1162  N   GLN A 144     -14.779   3.851 -82.788  1.00 58.79           N
ATOM   1163  CA  GLN A 144     -13.748   4.602 -83.436  1.00 58.79           C
ATOM   1164  CB  GLN A 144     -13.941   6.121 -83.296  1.00 58.79           C
ATOM   1165  CG  GLN A 144     -15.260   6.614 -83.895  1.00 58.79           C
ATOM   1166  CD  GLN A 144     -15.385   8.106 -83.620  1.00 58.79           C
ATOM   1167  OE1 GLN A 144     -14.432   8.755 -83.193  1.00 58.79           O
ATOM   1168  NE2 GLN A 144     -16.598   8.667 -83.870  1.00 58.79           N
ATOM   1169  C   GLN A 144     -12.494   4.249 -82.711  1.00 58.79           C
ATOM   1170  O   GLN A 144     -12.490   4.168 -81.484  1.00 58.79           O
ATOM   1171  N   HIS A 145     -11.393   4.000 -83.444  1.00 96.74           N
ATOM   1172  CA  HIS A 145     -10.196   3.660 -82.736  1.00 96.74           C
ATOM   1173  ND1 HIS A 145      -7.626   1.857 -81.682  1.00 96.74           N
ATOM   1174  CG  HIS A 145      -8.990   1.814 -81.492  1.00 96.74           C
ATOM   1175  CB  HIS A 145     -10.008   2.146 -82.543  1.00 96.74           C
ATOM   1176  NE2 HIS A 145      -7.955   1.229 -79.574  1.00 96.74           N
ATOM   1177  CD2 HIS A 145      -9.172   1.429 -80.199  1.00 96.74           C
ATOM   1178  CE1 HIS A 145      -7.056   1.498 -80.504  1.00 96.74           C
ATOM   1179  C   HIS A 145      -9.029   4.160 -83.525  1.00 96.74           C
ATOM   1180  O   HIS A 145      -9.137   4.411 -84.725  1.00 96.74           O
ATOM   1181  N   GLY A 146      -7.880   4.332 -82.840  1.00122.53           N
ATOM   1182  CA  GLY A 146      -6.668   4.749 -83.480  1.00122.53           C
ATOM   1183  C   GLY A 146      -6.827   6.157 -83.910  1.00122.53           C
ATOM   1184  O   GLY A 146      -7.333   6.982 -83.153  1.00122.53           O
ATOM   1185  N   PHE A 147      -6.351   6.477 -85.130  1.00254.58           N
ATOM   1186  CA  PHE A 147      -6.616   7.794 -85.612  1.00254.58           C
ATOM   1187  CB  PHE A 147      -6.131   8.069 -87.044  1.00254.58           C
ATOM   1188  CG  PHE A 147      -6.526   9.472 -87.360  1.00254.58           C
ATOM   1189  CD1 PHE A 147      -5.703  10.527 -87.042  1.00254.58           C
ATOM   1190  CD2 PHE A 147      -7.735   9.732 -87.965  1.00254.58           C
ATOM   1191  CE1 PHE A 147      -6.077  11.817 -87.334  1.00254.58           C
ATOM   1192  CE2 PHE A 147      -8.115  11.018 -88.260  1.00254.58           C
ATOM   1193  CZ  PHE A 147      -7.284  12.064 -87.944  1.00254.58           C
ATOM   1194  C   PHE A 147      -8.096   7.808 -85.637  1.00254.58           C
ATOM   1195  O   PHE A 147      -8.697   6.761 -85.871  1.00254.58           O
ATOM   1196  N   ALA A 148      -8.720   8.962 -85.338  1.00216.29           N
ATOM   1197  CA  ALA A 148     -10.145   8.937 -85.253  1.00216.29           C
ATOM   1198  CB  ALA A 148     -10.765  10.306 -84.922  1.00216.29           C
ATOM   1199  C   ALA A 148     -10.678   8.503 -86.576  1.00216.29           C
ATOM   1200  O   ALA A 148     -10.665   9.246 -87.555  1.00216.29           O
ATOM   1201  N   TYR A 149     -11.154   7.246 -86.611  1.00 94.62           N
ATOM   1202  CA  TYR A 149     -11.751   6.668 -87.772  1.00 94.62           C
ATOM   1203  CB  TYR A 149     -10.846   5.732 -88.593  1.00 94.62           C
ATOM   1204  CG  TYR A 149      -9.862   6.565 -89.336  1.00 94.62           C
ATOM   1205  CD1 TYR A 149     -10.275   7.321 -90.409  1.00 94.62           C
ATOM   1206  CD2 TYR A 149      -8.532   6.575 -88.986  1.00 94.62           C
ATOM   1207  CE1 TYR A 149      -9.381   8.092 -91.113  1.00 94.62           C
ATOM   1208  CE2 TYR A 149      -7.634   7.344 -89.688  1.00 94.62           C
ATOM   1209  CZ  TYR A 149      -8.057   8.105 -90.750  1.00 94.62           C
ATOM   1210  OH  TYR A 149      -7.134   8.894 -91.468  1.00 94.62           O
ATOM   1211  C   TYR A 149     -12.887   5.843 -87.278  1.00 94.62           C
ATOM   1212  O   TYR A 149     -12.898   5.409 -86.128  1.00 94.62           O
ATOM   1213  N   ILE A 150     -13.883   5.604 -88.145  1.00 99.61           N
ATOM   1214  CA  ILE A 150     -14.982   4.793 -87.725  1.00 99.61           C
ATOM   1215  CB  ILE A 150     -16.300   5.206 -88.314  1.00 99.61           C
ATOM   1216  CG1 ILE A 150     -16.699   6.612 -87.838  1.00 99.61           C
ATOM   1217  CG2 ILE A 150     -17.329   4.121 -87.954  1.00 99.61           C
ATOM   1218  CD1 ILE A 150     -16.923   6.702 -86.329  1.00 99.61           C
ATOM   1219  C   ILE A 150     -14.692   3.427 -88.242  1.00 99.61           C
ATOM   1220  O   ILE A 150     -14.481   3.236 -89.439  1.00 99.61           O
ATOM   1221  N   VAL A 151     -14.649   2.436 -87.333  1.00 64.83           N
ATOM   1222  CA  VAL A 151     -14.336   1.099 -87.739  1.00 64.83           C
ATOM   1223  CB  VAL A 151     -13.099   0.564 -87.083  1.00 64.83           C
ATOM   1224  CG1 VAL A 151     -12.852  -0.870 -87.579  1.00 64.83           C
ATOM   1225  CG2 VAL A 151     -11.939   1.535 -87.333  1.00 64.83           C
ATOM   1226  C   VAL A 151     -15.460   0.234 -87.266  1.00 64.83           C
ATOM   1227  O   VAL A 151     -16.175   0.589 -86.330  1.00 64.83           O
ATOM   1228  N   LYS A 152     -15.657  -0.927 -87.922  1.00 60.11           N
ATOM   1229  CA  LYS A 152     -16.725  -1.795 -87.521  1.00 60.11           C
ATOM   1230  CB  LYS A 152     -17.873  -1.845 -88.543  1.00 60.11           C
ATOM   1231  CG  LYS A 152     -18.520  -0.487 -88.813  1.00 60.11           C
ATOM   1232  CD  LYS A 152     -19.381  -0.470 -90.078  1.00 60.11           C
ATOM   1233  CE  LYS A 152     -19.872   0.925 -90.470  1.00 60.11           C
ATOM   1234  NZ  LYS A 152     -20.478   0.887 -91.819  1.00 60.11           N
ATOM   1235  C   LYS A 152     -16.183  -3.189 -87.436  1.00 60.11           C
ATOM   1236  O   LYS A 152     -15.187  -3.520 -88.079  1.00 60.11           O
ATOM   1237  N   GLU A 153     -16.824  -4.038 -86.606  1.00119.74           N
ATOM   1238  CA  GLU A 153     -16.425  -5.412 -86.513  1.00119.74           C
ATOM   1239  CB  GLU A 153     -15.775  -5.774 -85.168  1.00119.74           C
ATOM   1240  CG  GLU A 153     -14.943  -7.055 -85.227  1.00119.74           C
ATOM   1241  CD  GLU A 153     -13.657  -6.710 -85.967  1.00119.74           C
ATOM   1242  OE1 GLU A 153     -13.006  -5.705 -85.574  1.00119.74           O
ATOM   1243  OE2 GLU A 153     -13.308  -7.439 -86.933  1.00119.74           O
ATOM   1244  C   GLU A 153     -17.676  -6.225 -86.650  1.00119.74           C
ATOM   1245  O   GLU A 153     -18.695  -5.916 -86.033  1.00119.74           O
ATOM   1246  N   PHE A 154     -17.629  -7.292 -87.474  1.00119.83           N
ATOM   1247  CA  PHE A 154     -18.795  -8.099 -87.702  1.00119.83           C
ATOM   1248  CB  PHE A 154     -19.118  -8.300 -89.197  1.00119.83           C
ATOM   1249  CG  PHE A 154     -19.608  -7.031 -89.809  1.00119.83           C
ATOM   1250  CD1 PHE A 154     -18.733  -6.122 -90.358  1.00119.83           C
ATOM   1251  CD2 PHE A 154     -20.954  -6.753 -89.842  1.00119.83           C
ATOM   1252  CE1 PHE A 154     -19.195  -4.956 -90.923  1.00119.83           C
ATOM   1253  CE2 PHE A 154     -21.424  -5.590 -90.404  1.00119.83           C
ATOM   1254  CZ  PHE A 154     -20.543  -4.687 -90.946  1.00119.83           C
ATOM   1255  C   PHE A 154     -18.520  -9.470 -87.180  1.00119.83           C
ATOM   1256  O   PHE A 154     -17.458 -10.039 -87.428  1.00119.83           O
ATOM   1257  N   ASN A 155     -19.488 -10.043 -86.440  1.00 76.67           N
ATOM   1258  CA  ASN A 155     -19.332 -11.381 -85.961  1.00 76.67           C
ATOM   1259  CB  ASN A 155     -20.380 -11.768 -84.903  1.00 76.67           C
ATOM   1260  CG  ASN A 155     -20.120 -13.202 -84.467  1.00 76.67           C
ATOM   1261  OD1 ASN A 155     -19.106 -13.502 -83.841  1.00 76.67           O
ATOM   1262  ND2 ASN A 155     -21.069 -14.117 -84.806  1.00 76.67           N
ATOM   1263  C   ASN A 155     -19.524 -12.283 -87.137  1.00 76.67           C
ATOM   1264  O   ASN A 155     -20.358 -12.020 -88.002  1.00 76.67           O
ATOM   1265  N   SER A 156     -18.713 -13.356 -87.200  1.00182.34           N
ATOM   1266  CA  SER A 156     -18.772 -14.355 -88.228  1.00182.34           C
ATOM   1267  CB  SER A 156     -20.076 -15.179 -88.235  1.00182.34           C
ATOM   1268  OG  SER A 156     -21.182 -14.379 -88.624  1.00182.34           O
ATOM   1269  C   SER A 156     -18.591 -13.713 -89.564  1.00182.34           C
ATOM   1270  O   SER A 156     -18.987 -14.275 -90.584  1.00182.34           O
ATOM   1271  N   GLU A 157     -17.954 -12.526 -89.586  1.00221.04           N
ATOM   1272  CA  GLU A 157     -17.684 -11.813 -90.801  1.00221.04           C
ATOM   1273  CB  GLU A 157     -16.564 -12.429 -91.658  1.00221.04           C
ATOM   1274  CG  GLU A 157     -15.181 -12.331 -91.011  1.00221.04           C
ATOM   1275  CD  GLU A 157     -14.149 -12.799 -92.028  1.00221.04           C
ATOM   1276  OE1 GLU A 157     -13.747 -11.968 -92.886  1.00221.04           O
ATOM   1277  OE2 GLU A 157     -13.749 -13.992 -91.962  1.00221.04           O
ATOM   1278  C   GLU A 157     -18.927 -11.740 -91.620  1.00221.04           C
ATOM   1279  O   GLU A 157     -18.908 -12.016 -92.819  1.00221.04           O
ATOM   1280  N   GLU A 158     -20.052 -11.360 -90.992  1.00102.12           N
ATOM   1281  CA  GLU A 158     -21.244 -11.246 -91.770  1.00102.12           C
ATOM   1282  CB  GLU A 158     -22.523 -11.179 -90.920  1.00102.12           C
ATOM   1283  CG  GLU A 158     -22.775 -12.452 -90.109  1.00102.12           C
ATOM   1284  CD  GLU A 158     -23.080 -13.579 -91.083  1.00102.12           C
ATOM   1285  OE1 GLU A 158     -23.373 -13.273 -92.270  1.00102.12           O
ATOM   1286  OE2 GLU A 158     -23.024 -14.762 -90.653  1.00102.12           O
ATOM   1287  C   GLU A 158     -21.108  -9.948 -92.486  1.00102.12           C
ATOM   1288  O   GLU A 158     -21.075  -8.888 -91.862  1.00102.12           O
ATOM   1289  N   CYS A 159     -21.004 -10.007 -93.827  1.00 94.69           N
ATOM   1290  CA  CYS A 159     -20.827  -8.797 -94.566  1.00 94.69           C
ATOM   1291  CB  CYS A 159     -20.373  -9.017 -96.022  1.00 94.69           C
ATOM   1292  SG  CYS A 159     -21.553  -9.995 -97.002  1.00 94.69           S
ATOM   1293  C   CYS A 159     -22.129  -8.078 -94.584  1.00 94.69           C
ATOM   1294  O   CYS A 159     -23.137  -8.588 -95.072  1.00 94.69           O
ATOM   1295  N   ARG A 160     -22.137  -6.864 -94.008  1.00285.81           N
ATOM   1296  CA  ARG A 160     -23.320  -6.063 -93.995  1.00285.81           C
ATOM   1297  CB  ARG A 160     -23.793  -5.695 -95.412  1.00285.81           C
ATOM   1298  CG  ARG A 160     -22.760  -4.888 -96.203  1.00285.81           C
ATOM   1299  CD  ARG A 160     -21.488  -5.678 -96.517  1.00285.81           C
ATOM   1300  NE  ARG A 160     -21.790  -6.597 -97.651  1.00285.81           N
ATOM   1301  CZ  ARG A 160     -21.599  -6.176 -98.936  1.00285.81           C
ATOM   1302  NH1 ARG A 160     -21.113  -4.924 -99.177  1.00285.81           N
ATOM   1303  NH2 ARG A 160     -21.886  -7.009 -99.978  1.00285.81           N
ATOM   1304  C   ARG A 160     -24.397  -6.858 -93.340  1.00285.81           C
ATOM   1305  O   ARG A 160     -25.580  -6.598 -93.552  1.00285.81           O
ATOM   1306  N   LYS A 161     -24.022  -7.847 -92.507  1.00 73.71           N
ATOM   1307  CA  LYS A 161     -25.059  -8.609 -91.888  1.00 73.71           C
ATOM   1308  CB  LYS A 161     -25.004 -10.114 -92.201  1.00 73.71           C
ATOM   1309  CG  LYS A 161     -25.394 -10.432 -93.647  1.00 73.71           C
ATOM   1310  CD  LYS A 161     -25.096 -11.869 -94.078  1.00 73.71           C
ATOM   1311  CE  LYS A 161     -25.496 -12.160 -95.527  1.00 73.71           C
ATOM   1312  NZ  LYS A 161     -25.177 -13.563 -95.871  1.00 73.71           N
ATOM   1313  C   LYS A 161     -24.951  -8.433 -90.418  1.00 73.71           C
ATOM   1314  O   LYS A 161     -24.009  -8.903 -89.782  1.00 73.71           O
ATOM   1315  N   VAL A 162     -25.938  -7.724 -89.846  1.00 91.53           N
ATOM   1316  CA  VAL A 162     -25.998  -7.528 -88.435  1.00 91.53           C
ATOM   1317  CB  VAL A 162     -26.112  -6.084 -88.036  1.00 91.53           C
ATOM   1318  CG1 VAL A 162     -24.859  -5.341 -88.526  1.00 91.53           C
ATOM   1319  CG2 VAL A 162     -27.424  -5.512 -88.601  1.00 91.53           C
ATOM   1320  C   VAL A 162     -27.264  -8.193 -88.027  1.00 91.53           C
ATOM   1321  O   VAL A 162     -28.271  -8.117 -88.730  1.00 91.53           O
ATOM   1322  N   HIS A 163     -27.245  -8.901 -86.890  1.00108.21           N
ATOM   1323  CA  HIS A 163     -28.457  -9.541 -86.493  1.00108.21           C
ATOM   1324  ND1 HIS A 163     -27.180 -11.460 -88.977  1.00108.21           N
ATOM   1325  CG  HIS A 163     -28.379 -11.279 -88.324  1.00108.21           C
ATOM   1326  CB  HIS A 163     -28.500 -11.035 -86.849  1.00108.21           C
ATOM   1327  NE2 HIS A 163     -28.772 -11.588 -90.524  1.00108.21           N
ATOM   1328  CD2 HIS A 163     -29.340 -11.360 -89.284  1.00108.21           C
ATOM   1329  CE1 HIS A 163     -27.473 -11.640 -90.290  1.00108.21           C
ATOM   1330  C   HIS A 163     -28.522  -9.435 -85.013  1.00108.21           C
ATOM   1331  O   HIS A 163     -27.537  -9.096 -84.358  1.00108.21           O
ATOM   1332  N   GLY A 164     -29.708  -9.696 -84.443  1.00 44.13           N
ATOM   1333  CA  GLY A 164     -29.783  -9.666 -83.020  1.00 44.13           C
ATOM   1334  C   GLY A 164     -29.051 -10.886 -82.591  1.00 44.13           C
ATOM   1335  O   GLY A 164     -28.868 -11.822 -83.368  1.00 44.13           O
ATOM   1336  N   VAL A 165     -28.632 -10.910 -81.320  1.00122.36           N
ATOM   1337  CA  VAL A 165     -27.849 -11.992 -80.816  1.00122.36           C
ATOM   1338  CB  VAL A 165     -27.447 -11.817 -79.375  1.00122.36           C
ATOM   1339  CG1 VAL A 165     -26.881 -13.148 -78.865  1.00122.36           C
ATOM   1340  CG2 VAL A 165     -26.419 -10.682 -79.262  1.00122.36           C
ATOM   1341  C   VAL A 165     -28.605 -13.261 -80.870  1.00122.36           C
ATOM   1342  O   VAL A 165     -28.018 -14.320 -81.066  1.00122.36           O
ATOM   1343  N   GLY A 166     -29.926 -13.195 -80.673  1.00 40.00           N
ATOM   1344  CA  GLY A 166     -30.693 -14.395 -80.598  1.00 40.00           C
ATOM   1345  C   GLY A 166     -31.041 -14.472 -79.163  1.00 40.00           C
ATOM   1346  O   GLY A 166     -32.126 -14.917 -78.791  1.00 40.00           O
ATOM   1347  N   SER A 167     -30.093 -14.016 -78.320  1.00143.21           N
ATOM   1348  CA  SER A 167     -30.354 -13.922 -76.921  1.00143.21           C
ATOM   1349  CB  SER A 167     -30.992 -15.182 -76.313  1.00143.21           C
ATOM   1350  OG  SER A 167     -31.212 -14.993 -74.922  1.00143.21           O
ATOM   1351  C   SER A 167     -29.059 -13.731 -76.216  1.00143.21           C
ATOM   1352  O   SER A 167     -28.023 -14.248 -76.632  1.00143.21           O
ATOM   1353  N   LEU A 168     -29.090 -12.960 -75.117  1.00 70.25           N
ATOM   1354  CA  LEU A 168     -27.928 -12.888 -74.298  1.00 70.25           C
ATOM   1355  CB  LEU A 168     -27.766 -11.565 -73.532  1.00 70.25           C
ATOM   1356  CG  LEU A 168     -27.481 -10.363 -74.451  1.00 70.25           C
ATOM   1357  CD1 LEU A 168     -27.230  -9.084 -73.638  1.00 70.25           C
ATOM   1358  CD2 LEU A 168     -26.343 -10.676 -75.437  1.00 70.25           C
ATOM   1359  C   LEU A 168     -28.174 -13.976 -73.315  1.00 70.25           C
ATOM   1360  O   LEU A 168     -29.223 -14.018 -72.673  1.00 70.25           O
ATOM   1361  N   ILE A 169     -27.216 -14.906 -73.185  1.00125.95           N
ATOM   1362  CA  ILE A 169     -27.455 -16.037 -72.347  1.00125.95           C
ATOM   1363  CB  ILE A 169     -27.177 -17.338 -73.030  1.00125.95           C
ATOM   1364  CG1 ILE A 169     -27.613 -18.520 -72.148  1.00125.95           C
ATOM   1365  CG2 ILE A 169     -25.690 -17.335 -73.411  1.00125.95           C
ATOM   1366  CD1 ILE A 169     -29.125 -18.598 -71.940  1.00125.95           C
ATOM   1367  C   ILE A 169     -26.543 -15.949 -71.174  1.00125.95           C
ATOM   1368  O   ILE A 169     -25.418 -15.462 -71.275  1.00125.95           O
ATOM   1369  N   LEU A 170     -27.038 -16.414 -70.013  1.00 81.50           N
ATOM   1370  CA  LEU A 170     -26.279 -16.365 -68.800  1.00 81.50           C
ATOM   1371  CB  LEU A 170     -27.074 -16.790 -67.550  1.00 81.50           C
ATOM   1372  CG  LEU A 170     -28.158 -15.791 -67.107  1.00 81.50           C
ATOM   1373  CD1 LEU A 170     -27.527 -14.509 -66.541  1.00 81.50           C
ATOM   1374  CD2 LEU A 170     -29.169 -15.521 -68.232  1.00 81.50           C
ATOM   1375  C   LEU A 170     -25.125 -17.305 -68.910  1.00 81.50           C
ATOM   1376  O   LEU A 170     -25.173 -18.300 -69.632  1.00 81.50           O
ATOM   1377  N   THR A 171     -24.037 -16.972 -68.190  1.00102.72           N
ATOM   1378  CA  THR A 171     -22.856 -17.780 -68.161  1.00102.72           C
ATOM   1379  CB  THR A 171     -21.664 -17.069 -67.596  1.00102.72           C
ATOM   1380  OG1 THR A 171     -20.537 -17.932 -67.602  1.00102.72           O
ATOM   1381  CG2 THR A 171     -21.990 -16.631 -66.158  1.00102.72           C
ATOM   1382  C   THR A 171     -23.110 -18.949 -67.272  1.00102.72           C
ATOM   1383  O   THR A 171     -23.941 -18.890 -66.367  1.00102.72           O
ATOM   1384  N   HIS A 172     -22.396 -20.059 -67.534  1.00 71.44           N
ATOM   1385  CA  HIS A 172     -22.546 -21.236 -66.736  1.00 71.44           C
ATOM   1386  ND1 HIS A 172     -22.247 -24.270 -69.057  1.00 71.44           N
ATOM   1387  CG  HIS A 172     -22.599 -23.096 -68.429  1.00 71.44           C
ATOM   1388  CB  HIS A 172     -21.831 -22.475 -67.300  1.00 71.44           C
ATOM   1389  NE2 HIS A 172     -24.125 -23.572 -70.022  1.00 71.44           N
ATOM   1390  CD2 HIS A 172     -23.748 -22.683 -69.032  1.00 71.44           C
ATOM   1391  CE1 HIS A 172     -23.194 -24.508 -70.000  1.00 71.44           C
ATOM   1392  C   HIS A 172     -22.037 -20.966 -65.356  1.00 71.44           C
ATOM   1393  O   HIS A 172     -22.613 -21.445 -64.380  1.00 71.44           O
ATOM   1394  N   ASP A 173     -20.947 -20.183 -65.226  1.00138.98           N
ATOM   1395  CA  ASP A 173     -20.413 -19.990 -63.910  1.00138.98           C
ATOM   1396  CB  ASP A 173     -18.877 -19.876 -63.898  1.00138.98           C
ATOM   1397  CG  ASP A 173     -18.399 -20.024 -62.459  1.00138.98           C
ATOM   1398  OD1 ASP A 173     -19.273 -20.120 -61.556  1.00138.98           O
ATOM   1399  OD2 ASP A 173     -17.158 -20.038 -62.244  1.00138.98           O
ATOM   1400  C   ASP A 173     -20.966 -18.735 -63.310  1.00138.98           C
ATOM   1401  O   ASP A 173     -20.264 -18.018 -62.598  1.00138.98           O
ATOM   1402  N   ARG A 174     -22.262 -18.459 -63.542  1.00144.02           N
ATOM   1403  CA  ARG A 174     -22.876 -17.294 -62.977  1.00144.02           C
ATOM   1404  CB  ARG A 174     -24.303 -17.065 -63.498  1.00144.02           C
ATOM   1405  CG  ARG A 174     -24.995 -15.833 -62.918  1.00144.02           C
ATOM   1406  CD  ARG A 174     -26.512 -15.861 -63.117  1.00144.02           C
ATOM   1407  NE  ARG A 174     -27.077 -16.705 -62.026  1.00144.02           N
ATOM   1408  CZ  ARG A 174     -28.393 -17.065 -62.040  1.00144.02           C
ATOM   1409  NH1 ARG A 174     -29.199 -16.678 -63.071  1.00144.02           N
ATOM   1410  NH2 ARG A 174     -28.902 -17.816 -61.020  1.00144.02           N
ATOM   1411  C   ARG A 174     -22.984 -17.512 -61.498  1.00144.02           C
ATOM   1412  O   ARG A 174     -23.311 -18.611 -61.052  1.00144.02           O
ATOM   1413  N   VAL A 175     -22.688 -16.468 -60.691  1.00 90.89           N
ATOM   1414  CA  VAL A 175     -22.859 -16.593 -59.271  1.00 90.89           C
ATOM   1415  CB  VAL A 175     -21.614 -16.851 -58.466  1.00 90.89           C
ATOM   1416  CG1 VAL A 175     -20.929 -15.521 -58.138  1.00 90.89           C
ATOM   1417  CG2 VAL A 175     -22.007 -17.663 -57.221  1.00 90.89           C
ATOM   1418  C   VAL A 175     -23.455 -15.303 -58.805  1.00 90.89           C
ATOM   1419  O   VAL A 175     -23.642 -14.378 -59.595  1.00 90.89           O
ATOM   1420  N   ILE A 176     -23.791 -15.206 -57.506  1.00124.62           N
ATOM   1421  CA  ILE A 176     -24.429 -14.014 -57.027  1.00124.62           C
ATOM   1422  CB  ILE A 176     -24.828 -14.087 -55.580  1.00124.62           C
ATOM   1423  CG1 ILE A 176     -25.676 -12.862 -55.198  1.00124.62           C
ATOM   1424  CG2 ILE A 176     -23.557 -14.267 -54.734  1.00124.62           C
ATOM   1425  CD1 ILE A 176     -26.357 -12.990 -53.836  1.00124.62           C
ATOM   1426  C   ILE A 176     -23.497 -12.853 -57.193  1.00124.62           C
ATOM   1427  O   ILE A 176     -22.340 -12.894 -56.776  1.00124.62           O
ATOM   1428  N   SER A 177     -24.019 -11.783 -57.830  1.00211.50           N
ATOM   1429  CA  SER A 177     -23.350 -10.537 -58.092  1.00211.50           C
ATOM   1430  CB  SER A 177     -22.631  -9.981 -56.850  1.00211.50           C
ATOM   1431  OG  SER A 177     -23.576  -9.688 -55.831  1.00211.50           O
ATOM   1432  C   SER A 177     -22.326 -10.712 -59.179  1.00211.50           C
ATOM   1433  O   SER A 177     -21.786  -9.729 -59.683  1.00211.50           O
ATOM   1434  N   GLU A 178     -22.018 -11.974 -59.539  1.00128.09           N
ATOM   1435  CA  GLU A 178     -21.113 -12.375 -60.589  1.00128.09           C
ATOM   1436  CB  GLU A 178     -20.315 -13.659 -60.324  1.00128.09           C
ATOM   1437  CG  GLU A 178     -19.185 -13.456 -59.311  1.00128.09           C
ATOM   1438  CD  GLU A 178     -18.327 -14.714 -59.305  1.00128.09           C
ATOM   1439  OE1 GLU A 178     -18.403 -15.484 -60.299  1.00128.09           O
ATOM   1440  OE2 GLU A 178     -17.580 -14.917 -58.310  1.00128.09           O
ATOM   1441  C   GLU A 178     -21.748 -12.505 -61.948  1.00128.09           C
ATOM   1442  O   GLU A 178     -21.046 -12.802 -62.912  1.00128.09           O
ATOM   1443  N   LEU A 179     -23.085 -12.390 -62.064  1.00110.33           N
ATOM   1444  CA  LEU A 179     -23.782 -12.710 -63.288  1.00110.33           C
ATOM   1445  CB  LEU A 179     -25.281 -12.368 -63.234  1.00110.33           C
ATOM   1446  CG  LEU A 179     -26.054 -13.120 -62.135  1.00110.33           C
ATOM   1447  CD1 LEU A 179     -25.567 -12.721 -60.733  1.00110.33           C
ATOM   1448  CD2 LEU A 179     -27.572 -12.955 -62.311  1.00110.33           C
ATOM   1449  C   LEU A 179     -23.225 -11.997 -64.485  1.00110.33           C
ATOM   1450  O   LEU A 179     -22.761 -10.861 -64.406  1.00110.33           O
ATOM   1451  N   LYS A 180     -23.241 -12.707 -65.640  1.00104.40           N
ATOM   1452  CA  LYS A 180     -22.791 -12.186 -66.901  1.00104.40           C
ATOM   1453  CB  LYS A 180     -21.316 -12.491 -67.211  1.00104.40           C
ATOM   1454  CG  LYS A 180     -20.327 -11.811 -66.263  1.00104.40           C
ATOM   1455  CD  LYS A 180     -18.895 -12.333 -66.398  1.00104.40           C
ATOM   1456  CE  LYS A 180     -18.648 -13.650 -65.662  1.00104.40           C
ATOM   1457  NZ  LYS A 180     -18.589 -13.410 -64.203  1.00104.40           N
ATOM   1458  C   LYS A 180     -23.590 -12.862 -67.980  1.00104.40           C
ATOM   1459  O   LYS A 180     -24.015 -14.005 -67.816  1.00104.40           O
ATOM   1460  N   LEU A 181     -23.821 -12.152 -69.108  1.00111.11           N
ATOM   1461  CA  LEU A 181     -24.528 -12.680 -70.244  1.00111.11           C
ATOM   1462  CB  LEU A 181     -25.812 -11.903 -70.582  1.00111.11           C
ATOM   1463  CG  LEU A 181     -26.935 -12.058 -69.545  1.00111.11           C
ATOM   1464  CD1 LEU A 181     -28.183 -11.257 -69.952  1.00111.11           C
ATOM   1465  CD2 LEU A 181     -27.253 -13.542 -69.310  1.00111.11           C
ATOM   1466  C   LEU A 181     -23.638 -12.516 -71.442  1.00111.11           C
ATOM   1467  O   LEU A 181     -22.832 -11.587 -71.492  1.00111.11           O
ATOM   1468  N   ASN A 182     -23.752 -13.431 -72.433  1.00103.14           N
ATOM   1469  CA  ASN A 182     -22.948 -13.326 -73.622  1.00103.14           C
ATOM   1470  CB  ASN A 182     -21.603 -14.063 -73.533  1.00103.14           C
ATOM   1471  CG  ASN A 182     -20.684 -13.220 -72.665  1.00103.14           C
ATOM   1472  OD1 ASN A 182     -20.488 -13.500 -71.484  1.00103.14           O
ATOM   1473  ND2 ASN A 182     -20.102 -12.154 -73.277  1.00103.14           N
ATOM   1474  C   ASN A 182     -23.706 -13.885 -74.797  1.00103.14           C
ATOM   1475  O   ASN A 182     -24.651 -14.656 -74.642  1.00103.14           O
ATOM   1476  N   ASP A 183     -23.338 -13.402 -76.005  1.00134.17           N
ATOM   1477  CA  ASP A 183     -23.868 -13.746 -77.301  1.00134.17           C
ATOM   1478  CB  ASP A 183     -23.439 -12.689 -78.344  1.00134.17           C
ATOM   1479  CG  ASP A 183     -23.975 -12.935 -79.758  1.00134.17           C
ATOM   1480  OD1 ASP A 183     -24.564 -14.011 -80.043  1.00134.17           O
ATOM   1481  OD2 ASP A 183     -23.786 -12.010 -80.593  1.00134.17           O
ATOM   1482  C   ASP A 183     -23.414 -15.089 -77.813  1.00134.17           C
ATOM   1483  O   ASP A 183     -24.237 -15.847 -78.326  1.00134.17           O
ATOM   1484  N   THR A 184     -22.106 -15.430 -77.732  1.00142.99           N
ATOM   1485  CA  THR A 184     -21.726 -16.659 -78.379  1.00142.99           C
ATOM   1486  CB  THR A 184     -21.234 -16.468 -79.784  1.00142.99           C
ATOM   1487  OG1 THR A 184     -20.878 -17.718 -80.358  1.00142.99           O
ATOM   1488  CG2 THR A 184     -20.033 -15.517 -79.759  1.00142.99           C
ATOM   1489  C   THR A 184     -20.683 -17.413 -77.618  1.00142.99           C
ATOM   1490  O   THR A 184     -19.895 -16.850 -76.858  1.00142.99           O
ATOM   1491  N   THR A 185     -20.742 -18.752 -77.790  1.00143.85           N
ATOM   1492  CA  THR A 185     -19.866 -19.752 -77.255  1.00143.85           C
ATOM   1493  CB  THR A 185     -20.436 -21.130 -77.338  1.00143.85           C
ATOM   1494  OG1 THR A 185     -19.489 -22.059 -76.833  1.00143.85           O
ATOM   1495  CG2 THR A 185     -20.791 -21.443 -78.800  1.00143.85           C
ATOM   1496  C   THR A 185     -18.560 -19.787 -77.983  1.00143.85           C
ATOM   1497  O   THR A 185     -17.518 -20.062 -77.387  1.00143.85           O
ATOM   1498  N   HIS A 186     -18.564 -19.533 -79.304  1.00 98.07           N
ATOM   1499  CA  HIS A 186     -17.322 -19.755 -79.980  1.00 98.07           C
ATOM   1500  ND1 HIS A 186     -18.766 -22.865 -80.242  1.00 98.07           N
ATOM   1501  CG  HIS A 186     -17.552 -22.244 -80.432  1.00 98.07           C
ATOM   1502  CB  HIS A 186     -17.384 -20.878 -81.032  1.00 98.07           C
ATOM   1503  NE2 HIS A 186     -17.213 -24.269 -79.493  1.00 98.07           N
ATOM   1504  CD2 HIS A 186     -16.614 -23.116 -79.970  1.00 98.07           C
ATOM   1505  CE1 HIS A 186     -18.506 -24.072 -79.677  1.00 98.07           C
ATOM   1506  C   HIS A 186     -16.820 -18.534 -80.663  1.00 98.07           C
ATOM   1507  O   HIS A 186     -17.542 -17.558 -80.861  1.00 98.07           O
ATOM   1508  N   GLY A 187     -15.520 -18.588 -81.028  1.00 39.83           N
ATOM   1509  CA  GLY A 187     -14.865 -17.512 -81.706  1.00 39.83           C
ATOM   1510  C   GLY A 187     -14.659 -17.947 -83.118  1.00 39.83           C
ATOM   1511  O   GLY A 187     -14.059 -18.987 -83.387  1.00 39.83           O
ATOM   1512  N   GLU A 188     -15.138 -17.126 -84.069  1.00107.26           N
ATOM   1513  CA  GLU A 188     -15.041 -17.505 -85.444  1.00107.26           C
ATOM   1514  CB  GLU A 188     -15.909 -16.652 -86.385  1.00107.26           C
ATOM   1515  CG  GLU A 188     -17.412 -16.891 -86.224  1.00107.26           C
ATOM   1516  CD  GLU A 188     -17.726 -18.275 -86.775  1.00107.26           C
ATOM   1517  OE1 GLU A 188     -16.761 -19.046 -87.022  1.00107.26           O
ATOM   1518  OE2 GLU A 188     -18.935 -18.579 -86.958  1.00107.26           O
ATOM   1519  C   GLU A 188     -13.629 -17.387 -85.907  1.00107.26           C
ATOM   1520  O   GLU A 188     -12.943 -16.399 -85.647  1.00107.26           O
ATOM   1521  N   THR A 189     -13.171 -18.438 -86.610  1.00124.08           N
ATOM   1522  CA  THR A 189     -11.882 -18.468 -87.228  1.00124.08           C
ATOM   1523  CB  THR A 189     -10.886 -19.342 -86.519  1.00124.08           C
ATOM   1524  OG1 THR A 189     -11.394 -20.660 -86.390  1.00124.08           O
ATOM   1525  CG2 THR A 189     -10.583 -18.744 -85.136  1.00124.08           C
ATOM   1526  C   THR A 189     -12.116 -19.018 -88.591  1.00124.08           C
ATOM   1527  O   THR A 189     -13.029 -19.817 -88.794  1.00124.08           O
ATOM   1528  N   LEU A 190     -11.312 -18.595 -89.582  1.00155.66           N
ATOM   1529  CA  LEU A 190     -11.596 -19.092 -90.890  1.00155.66           C
ATOM   1530  CB  LEU A 190     -11.116 -18.209 -92.054  1.00155.66           C
ATOM   1531  CG  LEU A 190     -11.560 -18.772 -93.419  1.00155.66           C
ATOM   1532  CD1 LEU A 190     -13.090 -18.902 -93.484  1.00155.66           C
ATOM   1533  CD2 LEU A 190     -11.008 -17.943 -94.588  1.00155.66           C
ATOM   1534  C   LEU A 190     -10.980 -20.438 -91.023  1.00155.66           C
ATOM   1535  O   LEU A 190      -9.996 -20.765 -90.362  1.00155.66           O
ATOM   1536  N   ILE A 191     -11.562 -21.242 -91.927  1.00179.57           N
ATOM   1537  CA  ILE A 191     -11.165 -22.593 -92.162  1.00179.57           C
ATOM   1538  CB  ILE A 191     -12.310 -23.566 -92.216  1.00179.57           C
ATOM   1539  CG1 ILE A 191     -13.267 -23.242 -93.377  1.00179.57           C
ATOM   1540  CG2 ILE A 191     -12.988 -23.563 -90.836  1.00179.57           C
ATOM   1541  CD1 ILE A 191     -13.972 -21.891 -93.249  1.00179.57           C
ATOM   1542  C   ILE A 191     -10.526 -22.571 -93.497  1.00179.57           C
ATOM   1543  O   ILE A 191     -10.073 -21.510 -93.922  1.00179.57           O
ATOM   1544  N   VAL A 192     -10.425 -23.744 -94.157  1.00 98.90           N
ATOM   1545  CA  VAL A 192      -9.767 -23.795 -95.427  1.00 98.90           C
ATOM   1546  CB  VAL A 192      -9.867 -25.136 -96.104  1.00 98.90           C
ATOM   1547  CG1 VAL A 192      -9.101 -26.161 -95.252  1.00 98.90           C
ATOM   1548  CG2 VAL A 192     -11.350 -25.499 -96.298  1.00 98.90           C
ATOM   1549  C   VAL A 192     -10.380 -22.757 -96.307  1.00 98.90           C
ATOM   1550  O   VAL A 192     -11.567 -22.789 -96.629  1.00 98.90           O
ATOM   1551  N   GLY A 193      -9.545 -21.770 -96.685  1.00 55.71           N
ATOM   1552  CA  GLY A 193     -10.010 -20.678 -97.480  1.00 55.71           C
ATOM   1553  C   GLY A 193     -10.109 -21.172 -98.877  1.00 55.71           C
ATOM   1554  O   GLY A 193      -9.623 -22.258 -99.189  1.00 55.71           O
ATOM   1555  N   ASN A 194     -10.731 -20.363 -99.758  1.00 79.51           N
ATOM   1556  CA  ASN A 194     -10.894 -20.771-101.120  1.00 79.51           C
ATOM   1557  CB  ASN A 194     -11.543 -19.687-101.997  1.00 79.51           C
ATOM   1558  CG  ASN A 194     -11.796 -20.282-103.376  1.00 79.51           C
ATOM   1559  OD1 ASN A 194     -12.431 -21.327-103.508  1.00 79.51           O
ATOM   1560  ND2 ASN A 194     -11.286 -19.598-104.435  1.00 79.51           N
ATOM   1561  C   ASN A 194      -9.523 -21.017-101.636  1.00 79.51           C
ATOM   1562  O   ASN A 194      -9.250 -22.055-102.236  1.00 79.51           O
ATOM   1563  N   LEU A 195      -8.607 -20.064-101.391  1.00142.60           N
ATOM   1564  CA  LEU A 195      -7.259 -20.326-101.774  1.00142.60           C
ATOM   1565  CB  LEU A 195      -6.467 -19.069-102.169  1.00142.60           C
ATOM   1566  CG  LEU A 195      -7.013 -18.383-103.435  1.00142.60           C
ATOM   1567  CD1 LEU A 195      -6.185 -17.142-103.802  1.00142.60           C
ATOM   1568  CD2 LEU A 195      -7.143 -19.381-104.597  1.00142.60           C
ATOM   1569  C   LEU A 195      -6.646 -20.899-100.552  1.00142.60           C
ATOM   1570  O   LEU A 195      -6.237 -20.183 -99.640  1.00142.60           O
ATOM   1571  N   SER A 196      -6.585 -22.237-100.514  1.00119.37           N
ATOM   1572  CA  SER A 196      -6.030 -22.919 -99.395  1.00119.37           C
ATOM   1573  CB  SER A 196      -6.328 -24.428 -99.404  1.00119.37           C
ATOM   1574  OG  SER A 196      -7.726 -24.651 -99.296  1.00119.37           O
ATOM   1575  C   SER A 196      -4.562 -22.756 -99.543  1.00119.37           C
ATOM   1576  O   SER A 196      -4.096 -21.946-100.342  1.00119.37           O
ATOM   1577  N   GLY A 197      -3.785 -23.487 -98.731  1.00111.87           N
ATOM   1578  CA  GLY A 197      -2.373 -23.441 -98.933  1.00111.87           C
ATOM   1579  C   GLY A 197      -1.755 -22.246 -98.293  1.00111.87           C
ATOM   1580  O   GLY A 197      -2.061 -21.893 -97.158  1.00111.87           O
ATOM   1581  N   SER A 198      -0.862 -21.592 -99.056  1.00 70.46           N
ATOM   1582  CA  SER A 198      -0.008 -20.528 -98.615  1.00 70.46           C
ATOM   1583  CB  SER A 198       0.947 -20.036 -99.715  1.00 70.46           C
ATOM   1584  OG  SER A 198       0.208 -19.448-100.774  1.00 70.46           O
ATOM   1585  C   SER A 198      -0.810 -19.348 -98.161  1.00 70.46           C
ATOM   1586  O   SER A 198      -0.248 -18.382 -97.649  1.00 70.46           O
ATOM   1587  N   SER A 199      -2.143 -19.389 -98.330  1.00 53.97           N
ATOM   1588  CA  SER A 199      -2.955 -18.246 -98.020  1.00 53.97           C
ATOM   1589  CB  SER A 199      -4.370 -18.332 -98.618  1.00 53.97           C
ATOM   1590  OG  SER A 199      -4.301 -18.369-100.036  1.00 53.97           O
ATOM   1591  C   SER A 199      -3.119 -18.029 -96.557  1.00 53.97           C
ATOM   1592  O   SER A 199      -2.920 -18.920 -95.733  1.00 53.97           O
ATOM   1593  N   CYS A 200      -3.483 -16.775 -96.223  1.00 77.46           N
ATOM   1594  CA  CYS A 200      -3.754 -16.372 -94.881  1.00 77.46           C
ATOM   1595  CB  CYS A 200      -2.968 -15.123 -94.448  1.00 77.46           C
ATOM   1596  SG  CYS A 200      -3.331 -14.634 -92.736  1.00 77.46           S
ATOM   1597  C   CYS A 200      -5.203 -16.022 -94.847  1.00 77.46           C
ATOM   1598  O   CYS A 200      -5.694 -15.293 -95.708  1.00 77.46           O
ATOM   1599  N   SER A 201      -5.933 -16.548 -93.848  1.00 37.87           N
ATOM   1600  CA  SER A 201      -7.333 -16.266 -93.773  1.00 37.87           C
ATOM   1601  CB  SER A 201      -8.200 -17.533 -93.805  1.00 37.87           C
ATOM   1602  OG  SER A 201      -8.066 -18.184 -95.060  1.00 37.87           O
ATOM   1603  C   SER A 201      -7.575 -15.593 -92.463  1.00 37.87           C
ATOM   1604  O   SER A 201      -6.868 -15.840 -91.488  1.00 37.87           O
ATOM   1605  N   GLY A 202      -8.586 -14.704 -92.409  1.00 32.08           N
ATOM   1606  CA  GLY A 202      -8.853 -14.026 -91.175  1.00 32.08           C
ATOM   1607  C   GLY A 202     -10.306 -14.185 -90.865  1.00 32.08           C
ATOM   1608  O   GLY A 202     -11.158 -14.095 -91.748  1.00 32.08           O
ATOM   1609  N   GLY A 203     -10.618 -14.407 -89.573  1.00 27.21           N
ATOM   1610  CA  GLY A 203     -11.980 -14.561 -89.159  1.00 27.21           C
ATOM   1611  C   GLY A 203     -12.211 -13.556 -88.075  1.00 27.21           C
ATOM   1612  O   GLY A 203     -11.275 -13.163 -87.380  1.00 27.21           O
ATOM   1613  N   THR A 204     -13.474 -13.110 -87.910  1.00 49.77           N
ATOM   1614  CA  THR A 204     -13.774 -12.121 -86.914  1.00 49.77           C
ATOM   1615  CB  THR A 204     -14.254 -10.829 -87.505  1.00 49.77           C
ATOM   1616  OG1 THR A 204     -13.286 -10.307 -88.402  1.00 49.77           O
ATOM   1617  CG2 THR A 204     -14.518  -9.834 -86.362  1.00 49.77           C
ATOM   1618  C   THR A 204     -14.899 -12.623 -86.074  1.00 49.77           C
ATOM   1619  O   THR A 204     -15.961 -13.007 -86.561  1.00 49.77           O
ATOM   1620  N   TYR A 205     -14.684 -12.583 -84.756  1.00138.97           N
ATOM   1621  CA  TYR A 205     -15.635 -13.041 -83.798  1.00138.97           C
ATOM   1622  CB  TYR A 205     -14.970 -14.154 -82.966  1.00138.97           C
ATOM   1623  CG  TYR A 205     -15.508 -14.299 -81.589  1.00138.97           C
ATOM   1624  CD1 TYR A 205     -16.734 -14.859 -81.329  1.00138.97           C
ATOM   1625  CD2 TYR A 205     -14.722 -13.887 -80.537  1.00138.97           C
ATOM   1626  CE1 TYR A 205     -17.157 -14.981 -80.026  1.00138.97           C
ATOM   1627  CE2 TYR A 205     -15.144 -14.011 -79.236  1.00138.97           C
ATOM   1628  CZ  TYR A 205     -16.372 -14.563 -78.981  1.00138.97           C
ATOM   1629  OH  TYR A 205     -16.824 -14.705 -77.653  1.00138.97           O
ATOM   1630  C   TYR A 205     -15.979 -11.871 -82.933  1.00138.97           C
ATOM   1631  O   TYR A 205     -15.103 -11.110 -82.524  1.00138.97           O
ATOM   1632  N   SER A 206     -17.289 -11.663 -82.687  1.00 92.52           N
ATOM   1633  CA  SER A 206     -17.712 -10.596 -81.826  1.00 92.52           C
ATOM   1634  CB  SER A 206     -18.436  -9.456 -82.563  1.00 92.52           C
ATOM   1635  OG  SER A 206     -18.817  -8.446 -81.641  1.00 92.52           O
ATOM   1636  C   SER A 206     -18.689 -11.186 -80.861  1.00 92.52           C
ATOM   1637  O   SER A 206     -19.711 -11.741 -81.264  1.00 92.52           O
ATOM   1638  N   THR A 207     -18.385 -11.087 -79.551  1.00129.00           N
ATOM   1639  CA  THR A 207     -19.291 -11.585 -78.564  1.00129.00           C
ATOM   1640  CB  THR A 207     -18.714 -12.666 -77.690  1.00129.00           C
ATOM   1641  OG1 THR A 207     -19.712 -13.166 -76.812  1.00129.00           O
ATOM   1642  CG2 THR A 207     -17.517 -12.118 -76.895  1.00129.00           C
ATOM   1643  C   THR A 207     -19.692 -10.432 -77.694  1.00129.00           C
ATOM   1644  O   THR A 207     -18.849  -9.740 -77.125  1.00129.00           O
ATOM   1645  N   PRO A 208     -20.973 -10.171 -77.633  1.00174.35           N
ATOM   1646  CA  PRO A 208     -21.425  -9.114 -76.765  1.00174.35           C
ATOM   1647  CD  PRO A 208     -21.759 -10.223 -78.856  1.00174.35           C
ATOM   1648  CB  PRO A 208     -22.798  -8.694 -77.282  1.00174.35           C
ATOM   1649  CG  PRO A 208     -22.734  -9.036 -78.780  1.00174.35           C
ATOM   1650  C   PRO A 208     -21.437  -9.584 -75.347  1.00174.35           C
ATOM   1651  O   PRO A 208     -21.893 -10.698 -75.092  1.00174.35           O
ATOM   1652  N   PHE A 209     -21.001  -8.732 -74.401  1.00124.06           N
ATOM   1653  CA  PHE A 209     -20.897  -9.169 -73.040  1.00124.06           C
ATOM   1654  CB  PHE A 209     -19.418  -9.414 -72.675  1.00124.06           C
ATOM   1655  CG  PHE A 209     -19.230  -9.731 -71.232  1.00124.06           C
ATOM   1656  CD1 PHE A 209     -19.496 -10.985 -70.733  1.00124.06           C
ATOM   1657  CD2 PHE A 209     -18.749  -8.765 -70.380  1.00124.06           C
ATOM   1658  CE1 PHE A 209     -19.302 -11.266 -69.402  1.00124.06           C
ATOM   1659  CE2 PHE A 209     -18.552  -9.038 -69.048  1.00124.06           C
ATOM   1660  CZ  PHE A 209     -18.831 -10.291 -68.558  1.00124.06           C
ATOM   1661  C   PHE A 209     -21.456  -8.126 -72.115  1.00124.06           C
ATOM   1662  O   PHE A 209     -21.134  -6.941 -72.208  1.00124.06           O
ATOM   1663  N   TYR A 210     -22.332  -8.571 -71.191  1.00166.28           N
ATOM   1664  CA  TYR A 210     -22.887  -7.756 -70.145  1.00166.28           C
ATOM   1665  CB  TYR A 210     -24.421  -7.663 -70.186  1.00166.28           C
ATOM   1666  CG  TYR A 210     -24.866  -7.159 -68.857  1.00166.28           C
ATOM   1667  CD1 TYR A 210     -24.725  -5.837 -68.503  1.00166.28           C
ATOM   1668  CD2 TYR A 210     -25.439  -8.033 -67.961  1.00166.28           C
ATOM   1669  CE1 TYR A 210     -25.145  -5.399 -67.267  1.00166.28           C
ATOM   1670  CE2 TYR A 210     -25.860  -7.601 -66.727  1.00166.28           C
ATOM   1671  CZ  TYR A 210     -25.713  -6.282 -66.379  1.00166.28           C
ATOM   1672  OH  TYR A 210     -26.146  -5.839 -65.111  1.00166.28           O
ATOM   1673  C   TYR A 210     -22.509  -8.433 -68.866  1.00166.28           C
ATOM   1674  O   TYR A 210     -22.671  -9.645 -68.731  1.00166.28           O
ATOM   1675  N   THR A 211     -21.964  -7.674 -67.894  1.00118.41           N
ATOM   1676  CA  THR A 211     -21.557  -8.313 -66.673  1.00118.41           C
ATOM   1677  CB  THR A 211     -20.075  -8.511 -66.569  1.00118.41           C
ATOM   1678  OG1 THR A 211     -19.759  -9.232 -65.387  1.00118.41           O
ATOM   1679  CG2 THR A 211     -19.394  -7.132 -66.545  1.00118.41           C
ATOM   1680  C   THR A 211     -21.929  -7.467 -65.500  1.00118.41           C
ATOM   1681  O   THR A 211     -21.884  -6.239 -65.557  1.00118.41           O
ATOM   1682  N   TRP A 212     -22.316  -8.123 -64.387  1.00127.34           N
ATOM   1683  CA  TRP A 212     -22.586  -7.374 -63.199  1.00127.34           C
ATOM   1684  CB  TRP A 212     -23.460  -8.104 -62.165  1.00127.34           C
ATOM   1685  CG  TRP A 212     -24.012  -7.180 -61.105  1.00127.34           C
ATOM   1686  CD2 TRP A 212     -24.878  -7.594 -60.037  1.00127.34           C
ATOM   1687  CD1 TRP A 212     -23.847  -5.832 -60.967  1.00127.34           C
ATOM   1688  NE1 TRP A 212     -24.562  -5.379 -59.883  1.00127.34           N
ATOM   1689  CE2 TRP A 212     -25.201  -6.453 -59.301  1.00127.34           C
ATOM   1690  CE3 TRP A 212     -25.370  -8.823 -59.702  1.00127.34           C
ATOM   1691  CZ2 TRP A 212     -26.024  -6.525 -58.214  1.00127.34           C
ATOM   1692  CZ3 TRP A 212     -26.195  -8.892 -58.601  1.00127.34           C
ATOM   1693  CH2 TRP A 212     -26.515  -7.766 -57.872  1.00127.34           C
ATOM   1694  C   TRP A 212     -21.240  -7.121 -62.605  1.00127.34           C
ATOM   1695  O   TRP A 212     -20.419  -8.033 -62.517  1.00127.34           O
ATOM   1696  N   SER A 213     -20.960  -5.871 -62.191  1.00 83.56           N
ATOM   1697  CA  SER A 213     -19.640  -5.614 -61.697  1.00 83.56           C
ATOM   1698  CB  SER A 213     -18.786  -4.779 -62.667  1.00 83.56           C
ATOM   1699  OG  SER A 213     -18.578  -5.495 -63.875  1.00 83.56           O
ATOM   1700  C   SER A 213     -19.735  -4.853 -60.416  1.00 83.56           C
ATOM   1701  O   SER A 213     -20.741  -4.206 -60.131  1.00 83.56           O
ATOM   1702  N   GLU A 214     -18.671  -4.939 -59.593  1.00 71.46           N
ATOM   1703  CA  GLU A 214     -18.634  -4.220 -58.355  1.00 71.46           C
ATOM   1704  CB  GLU A 214     -18.197  -5.070 -57.148  1.00 71.46           C
ATOM   1705  CG  GLU A 214     -19.259  -6.073 -56.690  1.00 71.46           C
ATOM   1706  CD  GLU A 214     -20.336  -5.299 -55.941  1.00 71.46           C
ATOM   1707  OE1 GLU A 214     -20.119  -4.084 -55.684  1.00 71.46           O
ATOM   1708  OE2 GLU A 214     -21.388  -5.911 -55.614  1.00 71.46           O
ATOM   1709  C   GLU A 214     -17.631  -3.127 -58.522  1.00 71.46           C
ATOM   1710  O   GLU A 214     -16.589  -3.318 -59.147  1.00 71.46           O
ATOM   1711  N   ALA A 215     -17.934  -1.935 -57.972  1.00 47.03           N
ATOM   1712  CA  ALA A 215     -17.045  -0.820 -58.118  1.00 47.03           C
ATOM   1713  CB  ALA A 215     -17.681   0.346 -58.891  1.00 47.03           C
ATOM   1714  C   ALA A 215     -16.664  -0.336 -56.753  1.00 47.03           C
ATOM   1715  O   ALA A 215     -17.416  -0.501 -55.794  1.00 47.03           O
ATOM   1716  N   LEU A 216     -15.449   0.238 -56.625  1.00 71.34           N
ATOM   1717  CA  LEU A 216     -15.003   0.724 -55.350  1.00 71.34           C
ATOM   1718  CB  LEU A 216     -14.013  -0.234 -54.671  1.00 71.34           C
ATOM   1719  CG  LEU A 216     -14.677  -1.599 -54.397  1.00 71.34           C
ATOM   1720  CD1 LEU A 216     -13.727  -2.591 -53.718  1.00 71.34           C
ATOM   1721  CD2 LEU A 216     -15.987  -1.422 -53.621  1.00 71.34           C
ATOM   1722  C   LEU A 216     -14.361   2.057 -55.562  1.00 71.34           C
ATOM   1723  O   LEU A 216     -13.710   2.295 -56.579  1.00 71.34           O
ATOM   1724  N   VAL A 217     -14.563   2.980 -54.599  1.00105.82           N
ATOM   1725  CA  VAL A 217     -14.001   4.292 -54.719  1.00105.82           C
ATOM   1726  CB  VAL A 217     -15.029   5.358 -54.960  1.00105.82           C
ATOM   1727  CG1 VAL A 217     -15.987   5.391 -53.758  1.00105.82           C
ATOM   1728  CG2 VAL A 217     -14.303   6.690 -55.214  1.00105.82           C
ATOM   1729  C   VAL A 217     -13.308   4.624 -53.443  1.00105.82           C
ATOM   1730  O   VAL A 217     -13.736   4.214 -52.368  1.00105.82           O
ATOM   1731  N   PHE A 218     -12.198   5.379 -53.545  1.00 89.41           N
ATOM   1732  CA  PHE A 218     -11.451   5.793 -52.394  1.00 89.41           C
ATOM   1733  CB  PHE A 218      -9.940   5.618 -52.558  1.00 89.41           C
ATOM   1734  CG  PHE A 218      -9.201   6.330 -51.473  1.00 89.41           C
ATOM   1735  CD1 PHE A 218      -9.561   6.209 -50.149  1.00 89.41           C
ATOM   1736  CD2 PHE A 218      -8.084   7.072 -51.788  1.00 89.41           C
ATOM   1737  CE1 PHE A 218      -8.847   6.860 -49.170  1.00 89.41           C
ATOM   1738  CE2 PHE A 218      -7.361   7.722 -50.815  1.00 89.41           C
ATOM   1739  CZ  PHE A 218      -7.750   7.620 -49.500  1.00 89.41           C
ATOM   1740  C   PHE A 218     -11.679   7.251 -52.191  1.00 89.41           C
ATOM   1741  O   PHE A 218     -11.695   8.010 -53.155  1.00 89.41           O
ATOM   1742  N   TYR A 219     -11.855   7.659 -50.915  1.00184.04           N
ATOM   1743  CA  TYR A 219     -12.042   9.022 -50.502  1.00184.04           C
ATOM   1744  CB  TYR A 219     -12.230   9.151 -48.977  1.00184.04           C
ATOM   1745  CG  TYR A 219     -12.478  10.575 -48.612  1.00184.04           C
ATOM   1746  CD1 TYR A 219     -11.435  11.447 -48.401  1.00184.04           C
ATOM   1747  CD2 TYR A 219     -13.768  11.035 -48.468  1.00184.04           C
ATOM   1748  CE1 TYR A 219     -11.677  12.758 -48.060  1.00184.04           C
ATOM   1749  CE2 TYR A 219     -14.016  12.344 -48.128  1.00184.04           C
ATOM   1750  CZ  TYR A 219     -12.968  13.208 -47.923  1.00184.04           C
ATOM   1751  OH  TYR A 219     -13.219  14.551 -47.573  1.00184.04           O
ATOM   1752  C   TYR A 219     -10.784   9.708 -50.893  1.00184.04           C
ATOM   1753  O   TYR A 219      -9.722   9.095 -50.823  1.00184.04           O
ATOM   1754  N   GLU A 220     -10.816  10.982 -51.339  1.00191.18           N
ATOM   1755  CA  GLU A 220     -11.900  11.923 -51.407  1.00191.18           C
ATOM   1756  CB  GLU A 220     -11.476  13.305 -51.933  1.00191.18           C
ATOM   1757  CG  GLU A 220     -10.550  14.074 -50.989  1.00191.18           C
ATOM   1758  CD  GLU A 220     -10.297  15.444 -51.605  1.00191.18           C
ATOM   1759  OE1 GLU A 220     -10.977  15.770 -52.615  1.00191.18           O
ATOM   1760  OE2 GLU A 220      -9.426  16.183 -51.073  1.00191.18           O
ATOM   1761  C   GLU A 220     -12.977  11.427 -52.307  1.00191.18           C
ATOM   1762  O   GLU A 220     -14.096  11.935 -52.268  1.00191.18           O
ATOM   1763  N   TYR A 221     -12.647  10.441 -53.154  1.00260.24           N
ATOM   1764  CA  TYR A 221     -13.520   9.908 -54.156  1.00260.24           C
ATOM   1765  CB  TYR A 221     -15.008   9.837 -53.761  1.00260.24           C
ATOM   1766  CG  TYR A 221     -15.135   9.106 -52.470  1.00260.24           C
ATOM   1767  CD1 TYR A 221     -14.889   7.756 -52.380  1.00260.24           C
ATOM   1768  CD2 TYR A 221     -15.530   9.787 -51.341  1.00260.24           C
ATOM   1769  CE1 TYR A 221     -15.020   7.103 -51.177  1.00260.24           C
ATOM   1770  CE2 TYR A 221     -15.664   9.141 -50.137  1.00260.24           C
ATOM   1771  CZ  TYR A 221     -15.407   7.796 -50.054  1.00260.24           C
ATOM   1772  OH  TYR A 221     -15.546   7.136 -48.816  1.00260.24           O
ATOM   1773  C   TYR A 221     -13.428  10.872 -55.282  1.00260.24           C
ATOM   1774  O   TYR A 221     -14.135  10.756 -56.283  1.00260.24           O
ATOM   1775  N   GLU A 222     -12.527  11.862 -55.139  1.00151.97           N
ATOM   1776  CA  GLU A 222     -12.252  12.665 -56.284  1.00151.97           C
ATOM   1777  CB  GLU A 222     -11.182  13.756 -56.068  1.00151.97           C
ATOM   1778  CG  GLU A 222      -9.825  13.218 -55.601  1.00151.97           C
ATOM   1779  CD  GLU A 222      -8.733  14.191 -56.019  1.00151.97           C
ATOM   1780  OE1 GLU A 222      -9.040  15.134 -56.796  1.00151.97           O
ATOM   1781  OE2 GLU A 222      -7.569  13.990 -55.580  1.00151.97           O
ATOM   1782  C   GLU A 222     -11.656  11.645 -57.170  1.00151.97           C
ATOM   1783  O   GLU A 222     -11.912  11.593 -58.371  1.00151.97           O
ATOM   1784  N   ILE A 223     -10.855  10.772 -56.529  1.00104.99           N
ATOM   1785  CA  ILE A 223     -10.287   9.659 -57.197  1.00104.99           C
ATOM   1786  CB  ILE A 223      -9.478   8.766 -56.301  1.00104.99           C
ATOM   1787  CG1 ILE A 223      -8.281   9.537 -55.719  1.00104.99           C
ATOM   1788  CG2 ILE A 223      -9.078   7.517 -57.105  1.00104.99           C
ATOM   1789  CD1 ILE A 223      -7.324  10.071 -56.782  1.00104.99           C
ATOM   1790  C   ILE A 223     -11.490   8.914 -57.624  1.00104.99           C
ATOM   1791  O   ILE A 223     -12.456   8.777 -56.875  1.00104.99           O
ATOM   1792  N   SER A 224     -11.466   8.430 -58.865  1.00 90.82           N
ATOM   1793  CA  SER A 224     -12.626   7.826 -59.417  1.00 90.82           C
ATOM   1794  CB  SER A 224     -12.435   7.409 -60.869  1.00 90.82           C
ATOM   1795  OG  SER A 224     -11.252   6.637 -60.969  1.00 90.82           O
ATOM   1796  C   SER A 224     -13.021   6.618 -58.662  1.00 90.82           C
ATOM   1797  O   SER A 224     -12.351   6.168 -57.736  1.00 90.82           O
ATOM   1798  N   LEU A 225     -14.218   6.142 -59.032  1.00191.29           N
ATOM   1799  CA  LEU A 225     -14.831   4.940 -58.582  1.00191.29           C
ATOM   1800  CB  LEU A 225     -16.253   5.194 -58.044  1.00191.29           C
ATOM   1801  CG  LEU A 225     -16.835   4.114 -57.107  1.00191.29           C
ATOM   1802  CD1 LEU A 225     -18.332   4.350 -56.858  1.00191.29           C
ATOM   1803  CD2 LEU A 225     -16.509   2.688 -57.555  1.00191.29           C
ATOM   1804  C   LEU A 225     -14.912   4.255 -59.900  1.00191.29           C
ATOM   1805  O   LEU A 225     -14.755   4.901 -60.932  1.00191.29           O
ATOM   1806  N   HIS A 226     -15.048   2.925 -59.950  1.00225.21           N
ATOM   1807  CA  HIS A 226     -14.997   2.231 -61.210  1.00225.21           C
ATOM   1808  ND1 HIS A 226     -15.046   2.422 -64.607  1.00225.21           N
ATOM   1809  CG  HIS A 226     -15.876   2.074 -63.565  1.00225.21           C
ATOM   1810  CB  HIS A 226     -15.948   2.820 -62.268  1.00225.21           C
ATOM   1811  NE2 HIS A 226     -16.119   0.580 -65.236  1.00225.21           N
ATOM   1812  CD2 HIS A 226     -16.526   0.948 -63.967  1.00225.21           C
ATOM   1813  CE1 HIS A 226     -15.231   1.496 -65.579  1.00225.21           C
ATOM   1814  C   HIS A 226     -13.590   2.297 -61.731  1.00225.21           C
ATOM   1815  O   HIS A 226     -13.255   1.665 -62.731  1.00225.21           O
ATOM   1816  N   ASP A 227     -12.714   3.016 -60.998  1.00124.64           N
ATOM   1817  CA  ASP A 227     -11.308   3.003 -61.165  1.00124.64           C
ATOM   1818  CB  ASP A 227     -10.576   4.037 -60.282  1.00124.64           C
ATOM   1819  CG  ASP A 227     -11.037   4.027 -58.827  1.00124.64           C
ATOM   1820  OD1 ASP A 227     -12.094   3.425 -58.499  1.00124.64           O
ATOM   1821  OD2 ASP A 227     -10.322   4.663 -58.007  1.00124.64           O
ATOM   1822  C   ASP A 227     -11.054   1.618 -60.768  1.00124.64           C
ATOM   1823  O   ASP A 227     -10.188   0.924 -61.295  1.00124.64           O
ATOM   1824  N   TYR A 228     -11.877   1.173 -59.808  1.00153.04           N
ATOM   1825  CA  TYR A 228     -11.795  -0.202 -59.533  1.00153.04           C
ATOM   1826  CB  TYR A 228     -11.392  -0.536 -58.087  1.00153.04           C
ATOM   1827  CG  TYR A 228     -11.355  -2.023 -57.972  1.00153.04           C
ATOM   1828  CD1 TYR A 228     -10.266  -2.728 -58.428  1.00153.04           C
ATOM   1829  CD2 TYR A 228     -12.404  -2.713 -57.408  1.00153.04           C
ATOM   1830  CE1 TYR A 228     -10.221  -4.099 -58.327  1.00153.04           C
ATOM   1831  CE2 TYR A 228     -12.366  -4.084 -57.303  1.00153.04           C
ATOM   1832  CZ  TYR A 228     -11.274  -4.779 -57.763  1.00153.04           C
ATOM   1833  OH  TYR A 228     -11.231  -6.185 -57.658  1.00153.04           O
ATOM   1834  C   TYR A 228     -13.127  -0.795 -59.759  1.00153.04           C
ATOM   1835  O   TYR A 228     -14.102  -0.493 -59.073  1.00153.04           O
ATOM   1836  N   VAL A 229     -13.168  -1.658 -60.774  1.00126.45           N
ATOM   1837  CA  VAL A 229     -14.290  -2.463 -61.084  1.00126.45           C
ATOM   1838  CB  VAL A 229     -14.786  -2.252 -62.480  1.00126.45           C
ATOM   1839  CG1 VAL A 229     -13.583  -2.346 -63.427  1.00126.45           C
ATOM   1840  CG2 VAL A 229     -15.900  -3.272 -62.771  1.00126.45           C
ATOM   1841  C   VAL A 229     -13.708  -3.825 -60.945  1.00126.45           C
ATOM   1842  O   VAL A 229     -12.488  -3.976 -60.910  1.00126.45           O
ATOM   1843  N   ALA A 230     -14.556  -4.853 -60.849  1.00 49.24           N
ATOM   1844  CA  ALA A 230     -14.081  -6.185 -60.627  1.00 49.24           C
ATOM   1845  CB  ALA A 230     -15.224  -7.212 -60.609  1.00 49.24           C
ATOM   1846  C   ALA A 230     -13.160  -6.539 -61.753  1.00 49.24           C
ATOM   1847  O   ALA A 230     -12.213  -7.303 -61.577  1.00 49.24           O
ATOM   1848  N   THR A 231     -13.432  -5.985 -62.946  1.00 89.28           N
ATOM   1849  CA  THR A 231     -12.705  -6.266 -64.151  1.00 89.28           C
ATOM   1850  CB  THR A 231     -13.346  -5.727 -65.400  1.00 89.28           C
ATOM   1851  OG1 THR A 231     -13.394  -4.312 -65.374  1.00 89.28           O
ATOM   1852  CG2 THR A 231     -14.769  -6.302 -65.502  1.00 89.28           C
ATOM   1853  C   THR A 231     -11.291  -5.771 -64.067  1.00 89.28           C
ATOM   1854  O   THR A 231     -10.447  -6.249 -64.820  1.00 89.28           O
ATOM   1855  N   VAL A 232     -11.002  -4.839 -63.129  1.00208.35           N
ATOM   1856  CA  VAL A 232      -9.746  -4.155 -62.913  1.00208.35           C
ATOM   1857  CB  VAL A 232      -8.497  -4.957 -63.191  1.00208.35           C
ATOM   1858  CG1 VAL A 232      -8.112  -4.860 -64.680  1.00208.35           C
ATOM   1859  CG2 VAL A 232      -7.393  -4.450 -62.248  1.00208.35           C
ATOM   1860  C   VAL A 232      -9.689  -2.935 -63.771  1.00208.35           C
ATOM   1861  O   VAL A 232      -8.645  -2.292 -63.885  1.00208.35           O
ATOM   1862  N   ASP A 233     -10.842  -2.553 -64.354  1.00 72.24           N
ATOM   1863  CA  ASP A 233     -10.896  -1.359 -65.143  1.00 72.24           C
ATOM   1864  CB  ASP A 233     -12.121  -1.283 -66.071  1.00 72.24           C
ATOM   1865  CG  ASP A 233     -11.950  -2.315 -67.177  1.00 72.24           C
ATOM   1866  OD1 ASP A 233     -10.804  -2.471 -67.677  1.00 72.24           O
ATOM   1867  OD2 ASP A 233     -12.966  -2.968 -67.533  1.00 72.24           O
ATOM   1868  C   ASP A 233     -10.963  -0.198 -64.210  1.00 72.24           C
ATOM   1869  O   ASP A 233     -11.564  -0.278 -63.139  1.00 72.24           O
ATOM   1870  N   ILE A 234     -10.337   0.925 -64.611  1.00 62.10           N
ATOM   1871  CA  ILE A 234     -10.315   2.090 -63.784  1.00 62.10           C
ATOM   1872  CB  ILE A 234      -8.927   2.626 -63.564  1.00 62.10           C
ATOM   1873  CG1 ILE A 234      -8.042   1.581 -62.862  1.00 62.10           C
ATOM   1874  CG2 ILE A 234      -9.040   3.954 -62.799  1.00 62.10           C
ATOM   1875  CD1 ILE A 234      -6.561   1.954 -62.829  1.00 62.10           C
ATOM   1876  C   ILE A 234     -11.082   3.162 -64.485  1.00 62.10           C
ATOM   1877  O   ILE A 234     -10.814   3.478 -65.643  1.00 62.10           O
ATOM   1878  N   GLU A 235     -12.082   3.741 -63.793  1.00145.30           N
ATOM   1879  CA  GLU A 235     -12.805   4.830 -64.369  1.00145.30           C
ATOM   1880  CB  GLU A 235     -14.090   5.200 -63.608  1.00145.30           C
ATOM   1881  CG  GLU A 235     -14.998   6.159 -64.380  1.00145.30           C
ATOM   1882  CD  GLU A 235     -15.749   5.364 -65.438  1.00145.30           C
ATOM   1883  OE1 GLU A 235     -15.086   4.601 -66.189  1.00145.30           O
ATOM   1884  OE2 GLU A 235     -16.999   5.508 -65.505  1.00145.30           O
ATOM   1885  C   GLU A 235     -11.844   5.955 -64.256  1.00145.30           C
ATOM   1886  O   GLU A 235     -10.955   5.894 -63.411  1.00145.30           O
ATOM   1887  N   ASN A 236     -11.977   6.991 -65.106  1.00139.93           N
ATOM   1888  CA  ASN A 236     -11.018   8.057 -65.088  1.00139.93           C
ATOM   1889  CB  ASN A 236     -11.351   9.185 -66.071  1.00139.93           C
ATOM   1890  CG  ASN A 236     -12.678   9.759 -65.626  1.00139.93           C
ATOM   1891  OD1 ASN A 236     -12.724  10.853 -65.076  1.00139.93           O
ATOM   1892  ND2 ASN A 236     -13.787   9.002 -65.842  1.00139.93           N
ATOM   1893  C   ASN A 236     -10.965   8.603 -63.708  1.00139.93           C
ATOM   1894  O   ASN A 236     -11.993   8.897 -63.112  1.00139.93           O
ATOM   1895  N   ASP A 237      -9.740   8.796 -63.188  1.00 83.73           N
ATOM   1896  CA  ASP A 237      -9.541   9.128 -61.808  1.00 83.73           C
ATOM   1897  CB  ASP A 237      -8.063   9.381 -61.461  1.00 83.73           C
ATOM   1898  CG  ASP A 237      -7.570  10.575 -62.267  1.00 83.73           C
ATOM   1899  OD1 ASP A 237      -7.927  10.669 -63.471  1.00 83.73           O
ATOM   1900  OD2 ASP A 237      -6.835  11.416 -61.683  1.00 83.73           O
ATOM   1901  C   ASP A 237     -10.308  10.357 -61.479  1.00 83.73           C
ATOM   1902  O   ASP A 237     -10.854  10.477 -60.385  1.00 83.73           O
ATOM   1903  N   GLN A 238     -10.394  11.301 -62.422  1.00 66.01           N
ATOM   1904  CA  GLN A 238     -11.089  12.517 -62.141  1.00 66.01           C
ATOM   1905  CB  GLN A 238     -11.117  13.472 -63.347  1.00 66.01           C
ATOM   1906  CG  GLN A 238      -9.745  14.014 -63.753  1.00 66.01           C
ATOM   1907  CD  GLN A 238      -9.358  15.107 -62.767  1.00 66.01           C
ATOM   1908  OE1 GLN A 238      -9.991  15.275 -61.726  1.00 66.01           O
ATOM   1909  NE2 GLN A 238      -8.290  15.876 -63.107  1.00 66.01           N
ATOM   1910  C   GLN A 238     -12.521  12.192 -61.825  1.00 66.01           C
ATOM   1911  O   GLN A 238     -13.125  12.809 -60.950  1.00 66.01           O
ATOM   1912  N   ILE A 239     -13.091  11.189 -62.519  1.00133.69           N
ATOM   1913  CA  ILE A 239     -14.492  10.889 -62.435  1.00133.69           C
ATOM   1914  CB  ILE A 239     -14.971   9.748 -63.285  1.00133.69           C
ATOM   1915  CG1 ILE A 239     -16.485   9.881 -63.522  1.00133.69           C
ATOM   1916  CG2 ILE A 239     -14.628   8.440 -62.555  1.00133.69           C
ATOM   1917  CD1 ILE A 239     -17.020   8.943 -64.602  1.00133.69           C
ATOM   1918  C   ILE A 239     -14.885  10.559 -61.042  1.00133.69           C
ATOM   1919  O   ILE A 239     -14.146   9.921 -60.297  1.00133.69           O
ATOM   1920  N   MET A 240     -16.078  11.036 -60.644  1.00106.37           N
ATOM   1921  CA  MET A 240     -16.573  10.712 -59.346  1.00106.37           C
ATOM   1922  CB  MET A 240     -16.841  11.939 -58.457  1.00106.37           C
ATOM   1923  CG  MET A 240     -17.915  12.882 -58.989  1.00106.37           C
ATOM   1924  SD  MET A 240     -18.162  14.369 -57.977  1.00106.37           S
ATOM   1925  CE  MET A 240     -18.688  13.433 -56.515  1.00106.37           C
ATOM   1926  C   MET A 240     -17.836   9.938 -59.532  1.00106.37           C
ATOM   1927  O   MET A 240     -18.589  10.169 -60.476  1.00106.37           O
ATOM   1928  N   LEU A 241     -18.080   8.970 -58.630  1.00106.85           N
ATOM   1929  CA  LEU A 241     -19.246   8.141 -58.713  1.00106.85           C
ATOM   1930  CB  LEU A 241     -19.325   7.069 -57.605  1.00106.85           C
ATOM   1931  CG  LEU A 241     -19.314   7.609 -56.157  1.00106.85           C
ATOM   1932  CD1 LEU A 241     -19.470   6.464 -55.143  1.00106.85           C
ATOM   1933  CD2 LEU A 241     -18.059   8.447 -55.860  1.00106.85           C
ATOM   1934  C   LEU A 241     -20.440   9.025 -58.567  1.00106.85           C
ATOM   1935  O   LEU A 241     -21.449   8.842 -59.244  1.00106.85           O
ATOM   1936  N   ARG A 242     -20.338  10.013 -57.661  1.00169.02           N
ATOM   1937  CA  ARG A 242     -21.390  10.941 -57.363  1.00169.02           C
ATOM   1938  CB  ARG A 242     -21.122  11.816 -56.129  1.00169.02           C
ATOM   1939  CG  ARG A 242     -22.212  12.866 -55.889  1.00169.02           C
ATOM   1940  CD  ARG A 242     -23.602  12.281 -55.620  1.00169.02           C
ATOM   1941  NE  ARG A 242     -24.536  13.424 -55.410  1.00169.02           N
ATOM   1942  CZ  ARG A 242     -25.849  13.318 -55.769  1.00169.02           C
ATOM   1943  NH1 ARG A 242     -26.315  12.162 -56.326  1.00169.02           N
ATOM   1944  NH2 ARG A 242     -26.697  14.369 -55.575  1.00169.02           N
ATOM   1945  C   ARG A 242     -21.652  11.859 -58.509  1.00169.02           C
ATOM   1946  O   ARG A 242     -22.766  12.366 -58.633  1.00169.02           O
ATOM   1947  N   ASN A 243     -20.630  12.117 -59.350  1.00 73.80           N
ATOM   1948  CA  ASN A 243     -20.722  13.070 -60.424  1.00 73.80           C
ATOM   1949  CB  ASN A 243     -19.562  12.962 -61.429  1.00 73.80           C
ATOM   1950  CG  ASN A 243     -19.635  14.129 -62.402  1.00 73.80           C
ATOM   1951  OD1 ASN A 243     -20.381  15.086 -62.201  1.00 73.80           O
ATOM   1952  ND2 ASN A 243     -18.833  14.042 -63.495  1.00 73.80           N
ATOM   1953  C   ASN A 243     -21.980  12.851 -61.201  1.00 73.80           C
ATOM   1954  O   ASN A 243     -22.374  11.720 -61.485  1.00 73.80           O
ATOM   1955  N   GLY A 244     -22.656  13.966 -61.542  1.00 33.61           N
ATOM   1956  CA  GLY A 244     -23.880  13.888 -62.276  1.00 33.61           C
ATOM   1957  C   GLY A 244     -24.175  15.246 -62.828  1.00 33.61           C
ATOM   1958  O   GLY A 244     -23.596  16.247 -62.410  1.00 33.61           O
ATOM   1959  N   LEU A 245     -25.097  15.289 -63.806  1.00 56.33           N
ATOM   1960  CA  LEU A 245     -25.517  16.487 -64.471  1.00 56.33           C
ATOM   1961  CB  LEU A 245     -26.403  16.222 -65.700  1.00 56.33           C
ATOM   1962  CG  LEU A 245     -25.650  15.532 -66.852  1.00 56.33           C
ATOM   1963  CD1 LEU A 245     -26.552  15.359 -68.085  1.00 56.33           C
ATOM   1964  CD2 LEU A 245     -24.335  16.260 -67.174  1.00 56.33           C
ATOM   1965  C   LEU A 245     -26.285  17.355 -63.532  1.00 56.33           C
ATOM   1966  O   LEU A 245     -26.248  18.578 -63.662  1.00 56.33           O
ATOM   1967  N   SER A 246     -27.000  16.733 -62.571  1.00 92.44           N
ATOM   1968  CA  SER A 246     -27.885  17.417 -61.671  1.00 92.44           C
ATOM   1969  CB  SER A 246     -28.347  16.549 -60.486  1.00 92.44           C
ATOM   1970  OG  SER A 246     -29.218  17.290 -59.644  1.00 92.44           O
ATOM   1971  C   SER A 246     -27.217  18.629 -61.116  1.00 92.44           C
ATOM   1972  O   SER A 246     -26.035  18.630 -60.780  1.00 92.44           O
ATOM   1973  N   CYS A 247     -28.017  19.705 -61.040  1.00 63.91           N
ATOM   1974  CA  CYS A 247     -27.625  21.016 -60.628  1.00 63.91           C
ATOM   1975  CB  CYS A 247     -28.760  22.043 -60.788  1.00 63.91           C
ATOM   1976  SG  CYS A 247     -29.262  22.265 -62.522  1.00 63.91           S
ATOM   1977  C   CYS A 247     -27.241  21.006 -59.191  1.00 63.91           C
ATOM   1978  O   CYS A 247     -26.409  21.809 -58.772  1.00 63.91           O
ATOM   1979  N   ILE A 248     -27.826  20.097 -58.390  1.00 70.97           N
ATOM   1980  CA  ILE A 248     -27.583  20.189 -56.983  1.00 70.97           C
ATOM   1981  CB  ILE A 248     -28.606  19.444 -56.176  1.00 70.97           C
ATOM   1982  CG1 ILE A 248     -30.015  19.983 -56.471  1.00 70.97           C
ATOM   1983  CG2 ILE A 248     -28.213  19.543 -54.693  1.00 70.97           C
ATOM   1984  CD1 ILE A 248     -31.132  19.078 -55.952  1.00 70.97           C
ATOM   1985  C   ILE A 248     -26.249  19.595 -56.659  1.00 70.97           C
ATOM   1986  O   ILE A 248     -26.146  18.479 -56.153  1.00 70.97           O
ATOM   1987  N   TYR A 249     -25.187  20.361 -56.969  1.00166.64           N
ATOM   1988  CA  TYR A 249     -23.834  20.084 -56.589  1.00166.64           C
ATOM   1989  CB  TYR A 249     -23.666  20.206 -55.060  1.00166.64           C
ATOM   1990  CG  TYR A 249     -22.227  20.124 -54.680  1.00166.64           C
ATOM   1991  CD1 TYR A 249     -21.387  21.189 -54.906  1.00166.64           C
ATOM   1992  CD2 TYR A 249     -21.726  18.996 -54.071  1.00166.64           C
ATOM   1993  CE1 TYR A 249     -20.061  21.124 -54.550  1.00166.64           C
ATOM   1994  CE2 TYR A 249     -20.402  18.925 -53.713  1.00166.64           C
ATOM   1995  CZ  TYR A 249     -19.567  19.989 -53.954  1.00166.64           C
ATOM   1996  OH  TYR A 249     -18.207  19.918 -53.586  1.00166.64           O
ATOM   1997  C   TYR A 249     -23.439  18.717 -57.043  1.00166.64           C
ATOM   1998  O   TYR A 249     -22.439  18.166 -56.586  1.00166.64           O
ATOM   1999  N   SER A 250     -24.190  18.126 -57.984  1.00 79.52           N
ATOM   2000  CA  SER A 250     -23.782  16.828 -58.422  1.00 79.52           C
ATOM   2001  CB  SER A 250     -24.794  16.186 -59.383  1.00 79.52           C
ATOM   2002  OG  SER A 250     -24.371  14.875 -59.721  1.00 79.52           O
ATOM   2003  C   SER A 250     -22.492  17.013 -59.150  1.00 79.52           C
ATOM   2004  O   SER A 250     -21.503  16.328 -58.897  1.00 79.52           O
ATOM   2005  N   HIS A 251     -22.492  17.989 -60.074  1.00 86.90           N
ATOM   2006  CA  HIS A 251     -21.381  18.280 -60.927  1.00 86.90           C
ATOM   2007  ND1 HIS A 251     -21.758  21.594 -60.954  1.00 86.90           N
ATOM   2008  CG  HIS A 251     -22.425  20.508 -61.476  1.00 86.90           C
ATOM   2009  CB  HIS A 251     -21.752  19.287 -62.027  1.00 86.90           C
ATOM   2010  NE2 HIS A 251     -23.930  22.037 -60.777  1.00 86.90           N
ATOM   2011  CD2 HIS A 251     -23.750  20.795 -61.360  1.00 86.90           C
ATOM   2012  CE1 HIS A 251     -22.706  22.478 -60.552  1.00 86.90           C
ATOM   2013  C   HIS A 251     -20.213  18.837 -60.183  1.00 86.90           C
ATOM   2014  O   HIS A 251     -19.074  18.426 -60.393  1.00 86.90           O
ATOM   2015  N   GLY A 252     -20.477  19.789 -59.280  1.00 38.28           N
ATOM   2016  CA  GLY A 252     -19.439  20.494 -58.593  1.00 38.28           C
ATOM   2017  C   GLY A 252     -18.652  19.570 -57.734  1.00 38.28           C
ATOM   2018  O   GLY A 252     -17.468  19.812 -57.504  1.00 38.28           O
ATOM   2019  N   LYS A 253     -19.309  18.508 -57.230  1.00121.01           N
ATOM   2020  CA  LYS A 253     -18.743  17.619 -56.259  1.00121.01           C
ATOM   2021  CB  LYS A 253     -19.591  16.358 -56.026  1.00121.01           C
ATOM   2022  CG  LYS A 253     -19.300  15.669 -54.694  1.00121.01           C
ATOM   2023  CD  LYS A 253     -20.418  14.719 -54.262  1.00121.01           C
ATOM   2024  CE  LYS A 253     -21.707  15.440 -53.859  1.00121.01           C
ATOM   2025  NZ  LYS A 253     -22.732  14.455 -53.447  1.00121.01           N
ATOM   2026  C   LYS A 253     -17.353  17.235 -56.633  1.00121.01           C
ATOM   2027  O   LYS A 253     -17.045  17.008 -57.804  1.00121.01           O
ATOM   2028  N   CYS A 254     -16.482  17.167 -55.601  1.00 66.80           N
ATOM   2029  CA  CYS A 254     -15.085  16.914 -55.781  1.00 66.80           C
ATOM   2030  CB  CYS A 254     -14.749  15.455 -56.122  1.00 66.80           C
ATOM   2031  SG  CYS A 254     -15.021  14.319 -54.732  1.00 66.80           S
ATOM   2032  C   CYS A 254     -14.599  17.807 -56.873  1.00 66.80           C
ATOM   2033  O   CYS A 254     -14.313  17.365 -57.985  1.00 66.80           O
ATOM   2034  N   LEU A 255     -14.512  19.112 -56.556  1.00 83.79           N
ATOM   2035  CA  LEU A 255     -14.103  20.119 -57.488  1.00 83.79           C
ATOM   2036  CB  LEU A 255     -14.016  21.505 -56.803  1.00 83.79           C
ATOM   2037  CG  LEU A 255     -13.654  22.734 -57.674  1.00 83.79           C
ATOM   2038  CD1 LEU A 255     -13.627  24.002 -56.806  1.00 83.79           C
ATOM   2039  CD2 LEU A 255     -12.338  22.575 -58.455  1.00 83.79           C
ATOM   2040  C   LEU A 255     -12.745  19.716 -57.946  1.00 83.79           C
ATOM   2041  O   LEU A 255     -12.420  19.829 -59.127  1.00 83.79           O
ATOM   2042  N   ASP A 256     -11.911  19.220 -57.018  1.00 84.21           N
ATOM   2043  CA  ASP A 256     -10.605  18.806 -57.423  1.00 84.21           C
ATOM   2044  CB  ASP A 256      -9.726  18.324 -56.248  1.00 84.21           C
ATOM   2045  CG  ASP A 256     -10.401  17.187 -55.488  1.00 84.21           C
ATOM   2046  OD1 ASP A 256     -11.643  17.020 -55.619  1.00 84.21           O
ATOM   2047  OD2 ASP A 256      -9.674  16.480 -54.740  1.00 84.21           O
ATOM   2048  C   ASP A 256     -10.780  17.721 -58.436  1.00 84.21           C
ATOM   2049  O   ASP A 256     -10.064  17.680 -59.435  1.00 84.21           O
ATOM   2050  N   SER A 257     -11.758  16.820 -58.225  1.00 94.42           N
ATOM   2051  CA  SER A 257     -11.978  15.804 -59.209  1.00 94.42           C
ATOM   2052  CB  SER A 257     -12.798  14.593 -58.739  1.00 94.42           C
ATOM   2053  OG  SER A 257     -14.182  14.903 -58.783  1.00 94.42           O
ATOM   2054  C   SER A 257     -12.785  16.449 -60.280  1.00 94.42           C
ATOM   2055  O   SER A 257     -13.106  17.634 -60.204  1.00 94.42           O
ATOM   2056  N   LYS A 258     -13.116  15.684 -61.331  1.00124.53           N
ATOM   2057  CA  LYS A 258     -13.849  16.277 -62.402  1.00124.53           C
ATOM   2058  CB  LYS A 258     -12.927  17.066 -63.347  1.00124.53           C
ATOM   2059  CG  LYS A 258     -13.635  17.988 -64.339  1.00124.53           C
ATOM   2060  CD  LYS A 258     -12.672  18.988 -64.985  1.00124.53           C
ATOM   2061  CE  LYS A 258     -13.329  19.937 -65.987  1.00124.53           C
ATOM   2062  NZ  LYS A 258     -12.330  20.910 -66.484  1.00124.53           N
ATOM   2063  C   LYS A 258     -14.453  15.158 -63.175  1.00124.53           C
ATOM   2064  O   LYS A 258     -14.499  14.019 -62.715  1.00124.53           O
ATOM   2065  N   GLU A 259     -14.968  15.482 -64.372  1.00197.95           N
ATOM   2066  CA  GLU A 259     -15.586  14.499 -65.206  1.00197.95           C
ATOM   2067  CB  GLU A 259     -16.140  15.112 -66.504  1.00197.95           C
ATOM   2068  CG  GLU A 259     -17.215  16.179 -66.282  1.00197.95           C
ATOM   2069  CD  GLU A 259     -18.526  15.485 -65.951  1.00197.95           C
ATOM   2070  OE1 GLU A 259     -18.687  14.301 -66.352  1.00197.95           O
ATOM   2071  OE2 GLU A 259     -19.386  16.129 -65.293  1.00197.95           O
ATOM   2072  C   GLU A 259     -14.556  13.494 -65.618  1.00197.95           C
ATOM   2073  O   GLU A 259     -14.772  12.290 -65.498  1.00197.95           O
ATOM   2074  N   GLY A 260     -13.401  13.976 -66.115  1.00210.16           N
ATOM   2075  CA  GLY A 260     -12.331  13.120 -66.539  1.00210.16           C
ATOM   2076  C   GLY A 260     -12.501  12.868 -68.000  1.00210.16           C
ATOM   2077  O   GLY A 260     -11.528  12.685 -68.732  1.00210.16           O
ATOM   2078  N   TYR A 261     -13.764  12.854 -68.459  1.00 86.20           N
ATOM   2079  CA  TYR A 261     -14.046  12.693 -69.853  1.00 86.20           C
ATOM   2080  CB  TYR A 261     -14.924  11.481 -70.215  1.00 86.20           C
ATOM   2081  CG  TYR A 261     -14.167  10.219 -69.986  1.00 86.20           C
ATOM   2082  CD1 TYR A 261     -13.309   9.746 -70.951  1.00 86.20           C
ATOM   2083  CD2 TYR A 261     -14.305   9.509 -68.816  1.00 86.20           C
ATOM   2084  CE1 TYR A 261     -12.603   8.581 -70.761  1.00 86.20           C
ATOM   2085  CE2 TYR A 261     -13.602   8.343 -68.622  1.00 86.20           C
ATOM   2086  CZ  TYR A 261     -12.751   7.876 -69.593  1.00 86.20           C
ATOM   2087  OH  TYR A 261     -12.032   6.679 -69.389  1.00 86.20           O
ATOM   2088  C   TYR A 261     -14.847  13.894 -70.216  1.00 86.20           C
ATOM   2089  O   TYR A 261     -15.730  14.309 -69.467  1.00 86.20           O
ATOM   2090  N   LEU A 262     -14.550  14.503 -71.373  1.00146.98           N
ATOM   2091  CA  LEU A 262     -15.283  15.676 -71.731  1.00146.98           C
ATOM   2092  CB  LEU A 262     -14.662  16.459 -72.901  1.00146.98           C
ATOM   2093  CG  LEU A 262     -15.456  17.721 -73.283  1.00146.98           C
ATOM   2094  CD1 LEU A 262     -15.452  18.749 -72.142  1.00146.98           C
ATOM   2095  CD2 LEU A 262     -14.971  18.305 -74.619  1.00146.98           C
ATOM   2096  C   LEU A 262     -16.652  15.264 -72.156  1.00146.98           C
ATOM   2097  O   LEU A 262     -16.848  14.197 -72.736  1.00146.98           O
ATOM   2098  N   THR A 263     -17.649  16.108 -71.835  1.00174.04           N
ATOM   2099  CA  THR A 263     -18.985  15.852 -72.275  1.00174.04           C
ATOM   2100  CB  THR A 263     -20.006  15.959 -71.179  1.00174.04           C
ATOM   2101  OG1 THR A 263     -19.710  15.038 -70.140  1.00174.04           O
ATOM   2102  CG2 THR A 263     -21.396  15.667 -71.769  1.00174.04           C
ATOM   2103  C   THR A 263     -19.279  16.938 -73.252  1.00174.04           C
ATOM   2104  O   THR A 263     -19.311  18.110 -72.884  1.00174.04           O
ATOM   2105  N   TRP A 264     -19.498  16.581 -74.530  1.00237.08           N
ATOM   2106  CA  TRP A 264     -19.718  17.595 -75.517  1.00237.08           C
ATOM   2107  CB  TRP A 264     -18.448  17.941 -76.319  1.00237.08           C
ATOM   2108  CG  TRP A 264     -18.548  19.204 -77.142  1.00237.08           C
ATOM   2109  CD2 TRP A 264     -17.554  19.637 -78.083  1.00237.08           C
ATOM   2110  CD1 TRP A 264     -19.531  20.150 -77.156  1.00237.08           C
ATOM   2111  NE1 TRP A 264     -19.209  21.149 -78.044  1.00237.08           N
ATOM   2112  CE2 TRP A 264     -17.995  20.845 -78.622  1.00237.08           C
ATOM   2113  CE3 TRP A 264     -16.370  19.074 -78.465  1.00237.08           C
ATOM   2114  CZ2 TRP A 264     -17.254  21.512 -79.556  1.00237.08           C
ATOM   2115  CZ3 TRP A 264     -15.627  19.747 -79.408  1.00237.08           C
ATOM   2116  CH2 TRP A 264     -16.060  20.943 -79.943  1.00237.08           C
ATOM   2117  C   TRP A 264     -20.732  17.041 -76.457  1.00237.08           C
ATOM   2118  O   TRP A 264     -21.615  16.292 -76.043  1.00237.08           O
ATOM   2119  N   ASP A 265     -20.645  17.420 -77.748  1.00 44.70           N
ATOM   2120  CA  ASP A 265     -21.567  16.885 -78.702  1.00 44.70           C
ATOM   2121  CB  ASP A 265     -21.285  17.336 -80.145  1.00 44.70           C
ATOM   2122  CG  ASP A 265     -21.676  18.803 -80.254  1.00 44.70           C
ATOM   2123  OD1 ASP A 265     -22.138  19.367 -79.227  1.00 44.70           O
ATOM   2124  OD2 ASP A 265     -21.519  19.380 -81.364  1.00 44.70           O
ATOM   2125  C   ASP A 265     -21.367  15.413 -78.623  1.00 44.70           C
ATOM   2126  O   ASP A 265     -22.327  14.645 -78.606  1.00 44.70           O
ATOM   2127  N   VAL A 266     -20.095  14.982 -78.545  1.00105.18           N
ATOM   2128  CA  VAL A 266     -19.878  13.589 -78.323  1.00105.18           C
ATOM   2129  CB  VAL A 266     -18.455  13.152 -78.531  1.00105.18           C
ATOM   2130  CG1 VAL A 266     -18.091  13.376 -80.008  1.00105.18           C
ATOM   2131  CG2 VAL A 266     -17.546  13.912 -77.549  1.00105.18           C
ATOM   2132  C   VAL A 266     -20.221  13.403 -76.883  1.00105.18           C
ATOM   2133  O   VAL A 266     -19.816  14.196 -76.035  1.00105.18           O
ATOM   2134  N   ASP A 267     -21.009  12.364 -76.562  1.00135.04           N
ATOM   2135  CA  ASP A 267     -21.393  12.224 -75.193  1.00135.04           C
ATOM   2136  CB  ASP A 267     -22.864  11.817 -75.007  1.00135.04           C
ATOM   2137  CG  ASP A 267     -23.725  13.013 -75.387  1.00135.04           C
ATOM   2138  OD1 ASP A 267     -23.225  14.163 -75.264  1.00135.04           O
ATOM   2139  OD2 ASP A 267     -24.893  12.793 -75.804  1.00135.04           O
ATOM   2140  C   ASP A 267     -20.556  11.162 -74.576  1.00135.04           C
ATOM   2141  O   ASP A 267     -20.893   9.980 -74.622  1.00135.04           O
ATOM   2142  N   LEU A 268     -19.419  11.568 -73.988  1.00 58.71           N
ATOM   2143  CA  LEU A 268     -18.588  10.625 -73.312  1.00 58.71           C
ATOM   2144  CB  LEU A 268     -17.268  11.242 -72.819  1.00 58.71           C
ATOM   2145  CG  LEU A 268     -16.392  11.780 -73.966  1.00 58.71           C
ATOM   2146  CD1 LEU A 268     -15.024  12.257 -73.453  1.00 58.71           C
ATOM   2147  CD2 LEU A 268     -16.285  10.764 -75.115  1.00 58.71           C
ATOM   2148  C   LEU A 268     -19.365  10.165 -72.125  1.00 58.71           C
ATOM   2149  O   LEU A 268     -19.346   8.987 -71.775  1.00 58.71           O
ATOM   2150  N   ASN A 269     -20.081  11.103 -71.475  1.00 68.94           N
ATOM   2151  CA  ASN A 269     -20.853  10.767 -70.316  1.00 68.94           C
ATOM   2152  CB  ASN A 269     -20.429  11.551 -69.063  1.00 68.94           C
ATOM   2153  CG  ASN A 269     -18.995  11.167 -68.727  1.00 68.94           C
ATOM   2154  OD1 ASN A 269     -18.677   9.992 -68.549  1.00 68.94           O
ATOM   2155  ND2 ASN A 269     -18.098  12.187 -68.649  1.00 68.94           N
ATOM   2156  C   ASN A 269     -22.271  11.145 -70.603  1.00 68.94           C
ATOM   2157  O   ASN A 269     -22.536  12.099 -71.332  1.00 68.94           O
ATOM   2158  N   LYS A 270     -23.224  10.369 -70.053  1.00102.83           N
ATOM   2159  CA  LYS A 270     -24.615  10.660 -70.237  1.00102.83           C
ATOM   2160  CB  LYS A 270     -25.242   9.929 -71.436  1.00102.83           C
ATOM   2161  CG  LYS A 270     -26.726  10.247 -71.628  1.00102.83           C
ATOM   2162  CD  LYS A 270     -27.002  11.690 -72.051  1.00102.83           C
ATOM   2163  CE  LYS A 270     -28.489  11.996 -72.237  1.00102.83           C
ATOM   2164  NZ  LYS A 270     -29.050  11.160 -73.322  1.00102.83           N
ATOM   2165  C   LYS A 270     -25.331  10.183 -69.017  1.00102.83           C
ATOM   2166  O   LYS A 270     -24.885   9.255 -68.345  1.00102.83           O
ATOM   2167  N   SER A 271     -26.466  10.830 -68.688  1.00 35.33           N
ATOM   2168  CA  SER A 271     -27.232  10.404 -67.557  1.00 35.33           C
ATOM   2169  CB  SER A 271     -27.279  11.439 -66.422  1.00 35.33           C
ATOM   2170  OG  SER A 271     -27.938  12.616 -66.866  1.00 35.33           O
ATOM   2171  C   SER A 271     -28.630  10.220 -68.037  1.00 35.33           C
ATOM   2172  O   SER A 271     -29.098  10.951 -68.908  1.00 35.33           O
ATOM   2173  N   CYS A 272     -29.330   9.209 -67.495  1.00 94.71           N
ATOM   2174  CA  CYS A 272     -30.692   9.026 -67.887  1.00 94.71           C
ATOM   2175  CB  CYS A 272     -31.075   7.553 -68.106  1.00 94.71           C
ATOM   2176  SG  CYS A 272     -32.811   7.355 -68.607  1.00 94.71           S
ATOM   2177  C   CYS A 272     -31.513   9.543 -66.759  1.00 94.71           C
ATOM   2178  O   CYS A 272     -31.878   8.804 -65.845  1.00 94.71           O
ATOM   2179  N   GLU A 273     -31.798  10.856 -66.799  1.00179.14           N
ATOM   2180  CA  GLU A 273     -32.594  11.501 -65.802  1.00179.14           C
ATOM   2181  CB  GLU A 273     -32.676  13.025 -65.998  1.00179.14           C
ATOM   2182  CG  GLU A 273     -31.376  13.761 -65.670  1.00179.14           C
ATOM   2183  CD  GLU A 273     -31.280  13.872 -64.155  1.00179.14           C
ATOM   2184  OE1 GLU A 273     -32.338  14.112 -63.514  1.00179.14           O
ATOM   2185  OE2 GLU A 273     -30.151  13.715 -63.618  1.00179.14           O
ATOM   2186  C   GLU A 273     -33.975  10.970 -65.931  1.00179.14           C
ATOM   2187  O   GLU A 273     -34.665  10.790 -64.928  1.00179.14           O
ATOM   2188  N   ASP A 274     -34.409  10.718 -67.186  1.00168.80           N
ATOM   2189  CA  ASP A 274     -35.718  10.176 -67.383  1.00168.80           C
ATOM   2190  CB  ASP A 274     -36.056   9.842 -68.846  1.00168.80           C
ATOM   2191  CG  ASP A 274     -36.269  11.152 -69.591  1.00168.80           C
ATOM   2192  OD1 ASP A 274     -36.158  12.226 -68.941  1.00168.80           O
ATOM   2193  OD2 ASP A 274     -36.554  11.097 -70.816  1.00168.80           O
ATOM   2194  C   ASP A 274     -35.708   8.910 -66.604  1.00168.80           C
ATOM   2195  O   ASP A 274     -34.699   8.208 -66.567  1.00168.80           O
ATOM   2196  N   THR A 275     -36.832   8.620 -65.927  1.00152.12           N
ATOM   2197  CA  THR A 275     -36.904   7.494 -65.052  1.00152.12           C
ATOM   2198  CB  THR A 275     -38.286   7.264 -64.512  1.00152.12           C
ATOM   2199  OG1 THR A 275     -39.192   6.995 -65.573  1.00152.12           O
ATOM   2200  CG2 THR A 275     -38.728   8.521 -63.744  1.00152.12           C
ATOM   2201  C   THR A 275     -36.483   6.282 -65.803  1.00152.12           C
ATOM   2202  O   THR A 275     -37.198   5.778 -66.668  1.00152.12           O
ATOM   2203  N   GLU A 276     -35.271   5.793 -65.486  1.00 56.32           N
ATOM   2204  CA  GLU A 276     -34.793   4.612 -66.126  1.00 56.32           C
ATOM   2205  CB  GLU A 276     -33.283   4.642 -66.425  1.00 56.32           C
ATOM   2206  CG  GLU A 276     -32.780   3.425 -67.205  1.00 56.32           C
ATOM   2207  CD  GLU A 276     -31.295   3.625 -67.475  1.00 56.32           C
ATOM   2208  OE1 GLU A 276     -30.904   4.779 -67.793  1.00 56.32           O
ATOM   2209  OE2 GLU A 276     -30.531   2.628 -67.364  1.00 56.32           O
ATOM   2210  C   GLU A 276     -35.055   3.509 -65.162  1.00 56.32           C
ATOM   2211  O   GLU A 276     -34.698   3.597 -63.987  1.00 56.32           O
ATOM   2212  N   PHE A 277     -35.720   2.442 -65.634  1.00 50.03           N
ATOM   2213  CA  PHE A 277     -36.024   1.351 -64.762  1.00 50.03           C
ATOM   2214  CB  PHE A 277     -37.464   0.834 -64.918  1.00 50.03           C
ATOM   2215  CG  PHE A 277     -38.389   1.925 -64.503  1.00 50.03           C
ATOM   2216  CD1 PHE A 277     -38.644   2.980 -65.349  1.00 50.03           C
ATOM   2217  CD2 PHE A 277     -39.012   1.888 -63.277  1.00 50.03           C
ATOM   2218  CE1 PHE A 277     -39.500   3.988 -64.973  1.00 50.03           C
ATOM   2219  CE2 PHE A 277     -39.869   2.893 -62.896  1.00 50.03           C
ATOM   2220  CZ  PHE A 277     -40.113   3.946 -63.745  1.00 50.03           C
ATOM   2221  C   PHE A 277     -35.122   0.234 -65.159  1.00 50.03           C
ATOM   2222  O   PHE A 277     -34.929  -0.035 -66.343  1.00 50.03           O
ATOM   2223  N   GLU A 278     -34.527  -0.439 -64.159  1.00 39.79           N
ATOM   2224  CA  GLU A 278     -33.645  -1.529 -64.443  1.00 39.79           C
ATOM   2225  CB  GLU A 278     -32.783  -1.940 -63.236  1.00 39.79           C
ATOM   2226  CG  GLU A 278     -31.765  -0.885 -62.799  1.00 39.79           C
ATOM   2227  CD  GLU A 278     -31.090  -1.398 -61.535  1.00 39.79           C
ATOM   2228  OE1 GLU A 278     -31.671  -2.306 -60.883  1.00 39.79           O
ATOM   2229  OE2 GLU A 278     -29.986  -0.888 -61.202  1.00 39.79           O
ATOM   2230  C   GLU A 278     -34.488  -2.711 -64.787  1.00 39.79           C
ATOM   2231  O   GLU A 278     -35.628  -2.829 -64.341  1.00 39.79           O
ATOM   2232  N   ILE A 279     -33.940  -3.613 -65.622  1.00 52.21           N
ATOM   2233  CA  ILE A 279     -34.654  -4.799 -65.985  1.00 52.21           C
ATOM   2234  CB  ILE A 279     -35.033  -4.838 -67.434  1.00 52.21           C
ATOM   2235  CG1 ILE A 279     -36.045  -5.964 -67.693  1.00 52.21           C
ATOM   2236  CG2 ILE A 279     -33.745  -4.939 -68.267  1.00 52.21           C
ATOM   2237  CD1 ILE A 279     -36.749  -5.826 -69.038  1.00 52.21           C
ATOM   2238  C   ILE A 279     -33.745  -5.949 -65.709  1.00 52.21           C
ATOM   2239  O   ILE A 279     -32.537  -5.860 -65.925  1.00 52.21           O
ATOM   2240  N   ILE A 280     -34.299  -7.065 -65.202  1.00167.71           N
ATOM   2241  CA  ILE A 280     -33.443  -8.173 -64.913  1.00167.71           C
ATOM   2242  CB  ILE A 280     -34.013  -9.158 -63.926  1.00167.71           C
ATOM   2243  CG1 ILE A 280     -35.291  -9.824 -64.456  1.00167.71           C
ATOM   2244  CG2 ILE A 280     -34.219  -8.412 -62.597  1.00167.71           C
ATOM   2245  CD1 ILE A 280     -36.437  -8.850 -64.725  1.00167.71           C
ATOM   2246  C   ILE A 280     -33.147  -8.867 -66.201  1.00167.71           C
ATOM   2247  O   ILE A 280     -34.021  -9.066 -67.038  1.00167.71           O
ATOM   2248  N   TYR A 281     -31.860  -9.174 -66.424  1.00117.12           N
ATOM   2249  CA  TYR A 281     -31.425  -9.869 -67.597  1.00117.12           C
ATOM   2250  CB  TYR A 281     -29.893  -9.894 -67.737  1.00117.12           C
ATOM   2251  CG  TYR A 281     -29.463  -8.486 -67.970  1.00117.12           C
ATOM   2252  CD1 TYR A 281     -29.314  -7.616 -66.914  1.00117.12           C
ATOM   2253  CD2 TYR A 281     -29.211  -8.035 -69.245  1.00117.12           C
ATOM   2254  CE1 TYR A 281     -28.919  -6.316 -67.128  1.00117.12           C
ATOM   2255  CE2 TYR A 281     -28.816  -6.736 -69.465  1.00117.12           C
ATOM   2256  CZ  TYR A 281     -28.670  -5.874 -68.405  1.00117.12           C
ATOM   2257  OH  TYR A 281     -28.265  -4.541 -68.627  1.00117.12           O
ATOM   2258  C   TYR A 281     -31.915 -11.279 -67.528  1.00117.12           C
ATOM   2259  O   TYR A 281     -32.191 -11.901 -68.552  1.00117.12           O
ATOM   2260  N   ASP A 282     -31.945 -11.849 -66.308  1.00 48.48           N
ATOM   2261  CA  ASP A 282     -32.380 -13.202 -66.114  1.00 48.48           C
ATOM   2262  CB  ASP A 282     -32.147 -13.691 -64.676  1.00 48.48           C
ATOM   2263  CG  ASP A 282     -30.646 -13.794 -64.465  1.00 48.48           C
ATOM   2264  OD1 ASP A 282     -29.899 -13.641 -65.467  1.00 48.48           O
ATOM   2265  OD2 ASP A 282     -30.225 -14.028 -63.301  1.00 48.48           O
ATOM   2266  C   ASP A 282     -33.842 -13.330 -66.385  1.00 48.48           C
ATOM   2267  O   ASP A 282     -34.271 -14.244 -67.088  1.00 48.48           O
ATOM   2268  N   GLY A 283     -34.656 -12.400 -65.854  1.00 33.68           N
ATOM   2269  CA  GLY A 283     -36.067 -12.571 -66.015  1.00 33.68           C
ATOM   2270  C   GLY A 283     -36.575 -11.550 -66.969  1.00 33.68           C
ATOM   2271  O   GLY A 283     -36.151 -10.401 -66.990  1.00 33.68           O
ATOM   2272  N   THR A 284     -37.553 -11.959 -67.778  1.00128.16           N
ATOM   2273  CA  THR A 284     -38.163 -11.101 -68.740  1.00128.16           C
ATOM   2274  CB  THR A 284     -39.195 -11.834 -69.542  1.00128.16           C
ATOM   2275  OG1 THR A 284     -39.783 -10.974 -70.502  1.00128.16           O
ATOM   2276  CG2 THR A 284     -40.273 -12.362 -68.580  1.00128.16           C
ATOM   2277  C   THR A 284     -38.877 -10.039 -67.981  1.00128.16           C
ATOM   2278  O   THR A 284     -39.051  -8.931 -68.488  1.00128.16           O
ATOM   2279  N   VAL A 285     -39.281 -10.388 -66.739  1.00 96.54           N
ATOM   2280  CA  VAL A 285     -40.095  -9.620 -65.837  1.00 96.54           C
ATOM   2281  CB  VAL A 285     -39.866  -9.953 -64.392  1.00 96.54           C
ATOM   2282  CG1 VAL A 285     -40.714  -9.003 -63.530  1.00 96.54           C
ATOM   2283  CG2 VAL A 285     -40.183 -11.443 -64.178  1.00 96.54           C
ATOM   2284  C   VAL A 285     -39.855  -8.162 -66.009  1.00 96.54           C
ATOM   2285  O   VAL A 285     -38.740  -7.710 -66.268  1.00 96.54           O
ATOM   2286  N   ASN A 286     -40.950  -7.397 -65.870  1.00143.78           N
ATOM   2287  CA  ASN A 286     -40.929  -5.992 -66.111  1.00143.78           C
ATOM   2288  CB  ASN A 286     -42.239  -5.278 -65.734  1.00143.78           C
ATOM   2289  CG  ASN A 286     -43.340  -5.761 -66.667  1.00143.78           C
ATOM   2290  OD1 ASN A 286     -43.094  -6.528 -67.596  1.00143.78           O
ATOM   2291  ND2 ASN A 286     -44.593  -5.294 -66.416  1.00143.78           N
ATOM   2292  C   ASN A 286     -39.850  -5.397 -65.286  1.00143.78           C
ATOM   2293  O   ASN A 286     -39.401  -5.972 -64.296  1.00143.78           O
ATOM   2294  N   LYS A 287     -39.392  -4.211 -65.716  1.00 97.77           N
ATOM   2295  CA  LYS A 287     -38.353  -3.522 -65.025  1.00 97.77           C
ATOM   2296  CB  LYS A 287     -37.980  -2.181 -65.676  1.00 97.77           C
ATOM   2297  CG  LYS A 287     -37.462  -2.336 -67.108  1.00 97.77           C
ATOM   2298  CD  LYS A 287     -37.404  -1.021 -67.886  1.00 97.77           C
ATOM   2299  CE  LYS A 287     -37.035  -1.196 -69.361  1.00 97.77           C
ATOM   2300  NZ  LYS A 287     -35.688  -1.795 -69.480  1.00 97.77           N
ATOM   2301  C   LYS A 287     -38.876  -3.247 -63.657  1.00 97.77           C
ATOM   2302  O   LYS A 287     -40.076  -3.348 -63.408  1.00 97.77           O
ATOM   2303  N   THR A 288     -37.970  -2.922 -62.719  1.00 94.79           N
ATOM   2304  CA  THR A 288     -38.380  -2.694 -61.368  1.00 94.79           C
ATOM   2305  CB  THR A 288     -37.237  -2.424 -60.434  1.00 94.79           C
ATOM   2306  OG1 THR A 288     -37.702  -2.362 -59.094  1.00 94.79           O
ATOM   2307  CG2 THR A 288     -36.580  -1.092 -60.834  1.00 94.79           C
ATOM   2308  C   THR A 288     -39.279  -1.505 -61.336  1.00 94.79           C
ATOM   2309  O   THR A 288     -39.220  -0.634 -62.203  1.00 94.79           O
ATOM   2310  N   THR A 289     -40.165  -1.473 -60.324  1.00 24.54           N
ATOM   2311  CA  THR A 289     -41.108  -0.409 -60.156  1.00 24.54           C
ATOM   2312  CB  THR A 289     -42.042  -0.645 -59.005  1.00 24.54           C
ATOM   2313  OG1 THR A 289     -42.762  -1.854 -59.198  1.00 24.54           O
ATOM   2314  CG2 THR A 289     -43.017   0.541 -58.910  1.00 24.54           C
ATOM   2315  C   THR A 289     -40.357   0.850 -59.868  1.00 24.54           C
ATOM   2316  O   THR A 289     -40.687   1.912 -60.393  1.00 24.54           O
ATOM   2317  N   ASN A 290     -39.311   0.755 -59.025  1.00 74.65           N
ATOM   2318  CA  ASN A 290     -38.561   1.915 -58.641  1.00 74.65           C
ATOM   2319  CB  ASN A 290     -37.600   1.647 -57.466  1.00 74.65           C
ATOM   2320  CG  ASN A 290     -37.085   2.973 -56.923  1.00 74.65           C
ATOM   2321  OD1 ASN A 290     -36.342   3.690 -57.591  1.00 74.65           O
ATOM   2322  ND2 ASN A 290     -37.490   3.309 -55.669  1.00 74.65           N
ATOM   2323  C   ASN A 290     -37.758   2.367 -59.816  1.00 74.65           C
ATOM   2324  O   ASN A 290     -37.344   1.560 -60.646  1.00 74.65           O
ATOM   2325  N   THR A 291     -37.533   3.692 -59.926  1.00105.70           N
ATOM   2326  CA  THR A 291     -36.776   4.194 -61.033  1.00105.70           C
ATOM   2327  CB  THR A 291     -37.523   5.156 -61.904  1.00105.70           C
ATOM   2328  OG1 THR A 291     -36.752   5.455 -63.058  1.00105.70           O
ATOM   2329  CG2 THR A 291     -37.801   6.438 -61.101  1.00105.70           C
ATOM   2330  C   THR A 291     -35.593   4.926 -60.504  1.00105.70           C
ATOM   2331  O   THR A 291     -35.608   5.424 -59.380  1.00105.70           O
ATOM   2332  N   ASP A 292     -34.513   4.979 -61.310  1.00104.65           N
ATOM   2333  CA  ASP A 292     -33.333   5.664 -60.881  1.00104.65           C
ATOM   2334  CB  ASP A 292     -32.210   4.727 -60.402  1.00104.65           C
ATOM   2335  CG  ASP A 292     -31.774   3.859 -61.575  1.00104.65           C
ATOM   2336  OD1 ASP A 292     -32.585   3.684 -62.523  1.00104.65           O
ATOM   2337  OD2 ASP A 292     -30.620   3.357 -61.534  1.00104.65           O
ATOM   2338  C   ASP A 292     -32.792   6.459 -62.021  1.00104.65           C
ATOM   2339  O   ASP A 292     -33.198   6.296 -63.171  1.00104.65           O
ATOM   2340  N   THR A 293     -31.864   7.379 -61.703  1.00 58.26           N
ATOM   2341  CA  THR A 293     -31.208   8.123 -62.730  1.00 58.26           C
ATOM   2342  CB  THR A 293     -30.826   9.514 -62.319  1.00 58.26           C
ATOM   2343  OG1 THR A 293     -31.985  10.247 -61.948  1.00 58.26           O
ATOM   2344  CG2 THR A 293     -30.120  10.203 -63.499  1.00 58.26           C
ATOM   2345  C   THR A 293     -29.963   7.346 -62.968  1.00 58.26           C
ATOM   2346  O   THR A 293     -29.187   7.106 -62.044  1.00 58.26           O
ATOM   2347  N   SER A 294     -29.746   6.906 -64.219  1.00 53.96           N
ATOM   2348  CA  SER A 294     -28.621   6.050 -64.434  1.00 53.96           C
ATOM   2349  CB  SER A 294     -28.951   4.818 -65.295  1.00 53.96           C
ATOM   2350  OG  SER A 294     -29.896   3.997 -64.625  1.00 53.96           O
ATOM   2351  C   SER A 294     -27.545   6.811 -65.132  1.00 53.96           C
ATOM   2352  O   SER A 294     -27.798   7.554 -66.079  1.00 53.96           O
ATOM   2353  N   ASN A 295     -26.296   6.634 -64.658  1.00 49.26           N
ATOM   2354  CA  ASN A 295     -25.176   7.300 -65.253  1.00 49.26           C
ATOM   2355  CB  ASN A 295     -24.118   7.787 -64.246  1.00 49.26           C
ATOM   2356  CG  ASN A 295     -24.667   8.994 -63.498  1.00 49.26           C
ATOM   2357  OD1 ASN A 295     -25.679   9.575 -63.885  1.00 49.26           O
ATOM   2358  ND2 ASN A 295     -23.969   9.396 -62.402  1.00 49.26           N
ATOM   2359  C   ASN A 295     -24.500   6.321 -66.147  1.00 49.26           C
ATOM   2360  O   ASN A 295     -24.361   5.146 -65.810  1.00 49.26           O
ATOM   2361  N   ILE A 296     -24.087   6.785 -67.341  1.00 87.15           N
ATOM   2362  CA  ILE A 296     -23.412   5.907 -68.245  1.00 87.15           C
ATOM   2363  CB  ILE A 296     -24.233   5.565 -69.455  1.00 87.15           C
ATOM   2364  CG1 ILE A 296     -25.480   4.760 -69.050  1.00 87.15           C
ATOM   2365  CG2 ILE A 296     -23.323   4.835 -70.453  1.00 87.15           C
ATOM   2366  CD1 ILE A 296     -26.481   5.558 -68.217  1.00 87.15           C
ATOM   2367  C   ILE A 296     -22.181   6.600 -68.729  1.00 87.15           C
ATOM   2368  O   ILE A 296     -22.210   7.787 -69.051  1.00 87.15           O
ATOM   2369  N   ARG A 297     -21.049   5.873 -68.770  1.00205.09           N
ATOM   2370  CA  ARG A 297     -19.854   6.480 -69.270  1.00205.09           C
ATOM   2371  CB  ARG A 297     -18.823   6.758 -68.163  1.00205.09           C
ATOM   2372  CG  ARG A 297     -19.336   7.735 -67.103  1.00205.09           C
ATOM   2373  CD  ARG A 297     -20.534   7.200 -66.313  1.00205.09           C
ATOM   2374  NE  ARG A 297     -20.020   6.230 -65.304  1.00205.09           N
ATOM   2375  CZ  ARG A 297     -19.646   6.669 -64.067  1.00205.09           C
ATOM   2376  NH1 ARG A 297     -19.757   7.992 -63.749  1.00205.09           N
ATOM   2377  NH2 ARG A 297     -19.165   5.785 -63.144  1.00205.09           N
ATOM   2378  C   ARG A 297     -19.231   5.520 -70.231  1.00205.09           C
ATOM   2379  O   ARG A 297     -18.783   4.437 -69.857  1.00205.09           O
ATOM   2380  N   PRO A 298     -19.242   5.872 -71.482  1.00 87.96           N
ATOM   2381  CA  PRO A 298     -18.560   5.032 -72.424  1.00 87.96           C
ATOM   2382  CD  PRO A 298     -20.463   6.415 -72.052  1.00 87.96           C
ATOM   2383  CB  PRO A 298     -19.280   5.197 -73.765  1.00 87.96           C
ATOM   2384  CG  PRO A 298     -20.207   6.407 -73.565  1.00 87.96           C
ATOM   2385  C   PRO A 298     -17.105   5.369 -72.481  1.00 87.96           C
ATOM   2386  O   PRO A 298     -16.747   6.524 -72.257  1.00 87.96           O
ATOM   2387  N   GLN A 299     -16.250   4.374 -72.777  1.00 67.76           N
ATOM   2388  CA  GLN A 299     -14.848   4.613 -72.950  1.00 67.76           C
ATOM   2389  CB  GLN A 299     -13.977   3.896 -71.905  1.00 67.76           C
ATOM   2390  CG  GLN A 299     -14.224   4.355 -70.467  1.00 67.76           C
ATOM   2391  CD  GLN A 299     -13.312   3.543 -69.558  1.00 67.76           C
ATOM   2392  OE1 GLN A 299     -12.118   3.407 -69.816  1.00 67.76           O
ATOM   2393  NE2 GLN A 299     -13.893   2.975 -68.467  1.00 67.76           N
ATOM   2394  C   GLN A 299     -14.523   3.985 -74.269  1.00 67.76           C
ATOM   2395  O   GLN A 299     -14.574   2.766 -74.404  1.00 67.76           O
ATOM   2396  N   SER A 300     -14.163   4.795 -75.280  1.00 72.95           N
ATOM   2397  CA  SER A 300     -13.948   4.257 -76.595  1.00 72.95           C
ATOM   2398  CB  SER A 300     -13.663   5.345 -77.640  1.00 72.95           C
ATOM   2399  OG  SER A 300     -12.478   6.044 -77.297  1.00 72.95           O
ATOM   2400  C   SER A 300     -12.802   3.310 -76.590  1.00 72.95           C
ATOM   2401  O   SER A 300     -12.933   2.189 -77.090  1.00 72.95           O
ATOM   2402  N   VAL A 301     -11.677   3.725 -75.957  1.00 49.35           N
ATOM   2403  CA  VAL A 301     -10.469   2.946 -75.873  1.00 49.35           C
ATOM   2404  CB  VAL A 301      -9.463   3.489 -74.899  1.00 49.35           C
ATOM   2405  CG1 VAL A 301      -8.275   2.515 -74.823  1.00 49.35           C
ATOM   2406  CG2 VAL A 301      -9.081   4.913 -75.328  1.00 49.35           C
ATOM   2407  C   VAL A 301     -10.894   1.619 -75.371  1.00 49.35           C
ATOM   2408  O   VAL A 301     -11.934   1.550 -74.719  1.00 49.35           O
ATOM   2409  N   ILE A 302     -10.118   0.554 -75.692  1.00142.46           N
ATOM   2410  CA  ILE A 302     -10.509  -0.795 -75.388  1.00142.46           C
ATOM   2411  CB  ILE A 302      -9.401  -1.789 -75.605  1.00142.46           C
ATOM   2412  CG1 ILE A 302      -9.875  -3.211 -75.268  1.00142.46           C
ATOM   2413  CG2 ILE A 302      -8.159  -1.328 -74.823  1.00142.46           C
ATOM   2414  CD1 ILE A 302      -8.915  -4.300 -75.744  1.00142.46           C
ATOM   2415  C   ILE A 302     -10.950  -0.853 -73.968  1.00142.46           C
ATOM   2416  O   ILE A 302     -10.167  -0.863 -73.019  1.00142.46           O
ATOM   2417  N   TYR A 303     -12.285  -0.863 -73.839  1.00253.65           N
ATOM   2418  CA  TYR A 303     -12.976  -0.840 -72.603  1.00253.65           C
ATOM   2419  CB  TYR A 303     -13.042   0.537 -71.911  1.00253.65           C
ATOM   2420  CG  TYR A 303     -11.697   0.955 -71.416  1.00253.65           C
ATOM   2421  CD1 TYR A 303     -11.282   0.614 -70.149  1.00253.65           C
ATOM   2422  CD2 TYR A 303     -10.851   1.695 -72.209  1.00253.65           C
ATOM   2423  CE1 TYR A 303     -10.046   1.003 -69.686  1.00253.65           C
ATOM   2424  CE2 TYR A 303      -9.615   2.088 -71.754  1.00253.65           C
ATOM   2425  CZ  TYR A 303      -9.211   1.741 -70.489  1.00253.65           C
ATOM   2426  OH  TYR A 303      -7.943   2.143 -70.019  1.00253.65           O
ATOM   2427  C   TYR A 303     -14.381  -1.188 -72.915  1.00253.65           C
ATOM   2428  O   TYR A 303     -14.673  -1.958 -73.827  1.00253.65           O
ATOM   2429  N   SER A 304     -15.291  -0.610 -72.117  1.00 82.94           N
ATOM   2430  CA  SER A 304     -16.681  -0.851 -72.303  1.00 82.94           C
ATOM   2431  CB  SER A 304     -17.191  -2.057 -71.500  1.00 82.94           C
ATOM   2432  OG  SER A 304     -17.072  -1.801 -70.108  1.00 82.94           O
ATOM   2433  C   SER A 304     -17.417   0.344 -71.808  1.00 82.94           C
ATOM   2434  O   SER A 304     -16.829   1.380 -71.500  1.00 82.94           O
ATOM   2435  N   THR A 305     -18.754   0.227 -71.774  1.00 43.44           N
ATOM   2436  CA  THR A 305     -19.576   1.273 -71.257  1.00 43.44           C
ATOM   2437  CB  THR A 305     -20.806   1.511 -72.078  1.00 43.44           C
ATOM   2438  OG1 THR A 305     -20.451   1.862 -73.407  1.00 43.44           O
ATOM   2439  CG2 THR A 305     -21.617   2.640 -71.427  1.00 43.44           C
ATOM   2440  C   THR A 305     -20.022   0.779 -69.924  1.00 43.44           C
ATOM   2441  O   THR A 305     -20.416  -0.378 -69.787  1.00 43.44           O
ATOM   2442  N   ILE A 306     -19.940   1.639 -68.890  1.00151.94           N
ATOM   2443  CA  ILE A 306     -20.340   1.188 -67.591  1.00151.94           C
ATOM   2444  CB  ILE A 306     -19.232   1.159 -66.581  1.00151.94           C
ATOM   2445  CG1 ILE A 306     -18.674   2.567 -66.312  1.00151.94           C
ATOM   2446  CG2 ILE A 306     -18.188   0.161 -67.106  1.00151.94           C
ATOM   2447  CD1 ILE A 306     -18.016   3.210 -67.529  1.00151.94           C
ATOM   2448  C   ILE A 306     -21.422   2.078 -67.091  1.00151.94           C
ATOM   2449  O   ILE A 306     -21.421   3.283 -67.341  1.00151.94           O
ATOM   2450  N   SER A 307     -22.404   1.477 -66.388  1.00 80.80           N
ATOM   2451  CA  SER A 307     -23.500   2.246 -65.886  1.00 80.80           C
ATOM   2452  CB  SER A 307     -24.850   1.860 -66.515  1.00 80.80           C
ATOM   2453  OG  SER A 307     -25.888   2.661 -65.970  1.00 80.80           O
ATOM   2454  C   SER A 307     -23.614   2.013 -64.411  1.00 80.80           C
ATOM   2455  O   SER A 307     -23.358   0.914 -63.920  1.00 80.80           O
ATOM   2456  N   ASP A 308     -23.977   3.082 -63.669  1.00102.63           N
ATOM   2457  CA  ASP A 308     -24.188   3.019 -62.250  1.00102.63           C
ATOM   2458  CB  ASP A 308     -23.043   3.622 -61.415  1.00102.63           C
ATOM   2459  CG  ASP A 308     -22.926   5.107 -61.733  1.00102.63           C
ATOM   2460  OD1 ASP A 308     -23.462   5.538 -62.788  1.00102.63           O
ATOM   2461  OD2 ASP A 308     -22.290   5.830 -60.921  1.00102.63           O
ATOM   2462  C   ASP A 308     -25.426   3.811 -61.961  1.00102.63           C
ATOM   2463  O   ASP A 308     -25.883   4.581 -62.804  1.00102.63           O
ATOM   2464  N   SER A 309     -26.015   3.640 -60.758  1.00 54.71           N
ATOM   2465  CA  SER A 309     -27.218   4.367 -60.463  1.00 54.71           C
ATOM   2466  CB  SER A 309     -28.202   3.581 -59.582  1.00 54.71           C
ATOM   2467  OG  SER A 309     -28.606   2.391 -60.243  1.00 54.71           O
ATOM   2468  C   SER A 309     -26.845   5.602 -59.706  1.00 54.71           C
ATOM   2469  O   SER A 309     -26.337   5.534 -58.587  1.00 54.71           O
ATOM   2470  N   GLN A 310     -27.066   6.770 -60.342  1.00114.16           N
ATOM   2471  CA  GLN A 310     -26.797   8.055 -59.765  1.00114.16           C
ATOM   2472  CB  GLN A 310     -26.903   9.205 -60.778  1.00114.16           C
ATOM   2473  CG  GLN A 310     -26.614  10.572 -60.153  1.00114.16           C
ATOM   2474  CD  GLN A 310     -26.868  11.640 -61.206  1.00114.16           C
ATOM   2475  OE1 GLN A 310     -27.108  11.335 -62.373  1.00114.16           O
ATOM   2476  NE2 GLN A 310     -26.818  12.932 -60.784  1.00114.16           N
ATOM   2477  C   GLN A 310     -27.782   8.376 -58.687  1.00114.16           C
ATOM   2478  O   GLN A 310     -27.393   8.877 -57.635  1.00114.16           O
ATOM   2479  N   ILE A 311     -29.087   8.097 -58.898  1.00140.72           N
ATOM   2480  CA  ILE A 311     -30.028   8.527 -57.901  1.00140.72           C
ATOM   2481  CB  ILE A 311     -31.481   8.258 -58.182  1.00140.72           C
ATOM   2482  CG1 ILE A 311     -31.784   6.753 -58.247  1.00140.72           C
ATOM   2483  CG2 ILE A 311     -31.873   9.055 -59.434  1.00140.72           C
ATOM   2484  CD1 ILE A 311     -33.265   6.436 -58.043  1.00140.72           C
ATOM   2485  C   ILE A 311     -29.711   7.821 -56.633  1.00140.72           C
ATOM   2486  O   ILE A 311     -29.709   8.415 -55.556  1.00140.72           O
ATOM   2487  N   PHE A 312     -29.408   6.522 -56.744  1.00 80.12           N
ATOM   2488  CA  PHE A 312     -29.087   5.764 -55.583  1.00 80.12           C
ATOM   2489  CB  PHE A 312     -28.757   4.297 -55.904  1.00 80.12           C
ATOM   2490  CG  PHE A 312     -28.423   3.618 -54.621  1.00 80.12           C
ATOM   2491  CD1 PHE A 312     -29.411   3.092 -53.821  1.00 80.12           C
ATOM   2492  CD2 PHE A 312     -27.111   3.510 -54.217  1.00 80.12           C
ATOM   2493  CE1 PHE A 312     -29.093   2.467 -52.638  1.00 80.12           C
ATOM   2494  CE2 PHE A 312     -26.788   2.886 -53.036  1.00 80.12           C
ATOM   2495  CZ  PHE A 312     -27.781   2.363 -52.243  1.00 80.12           C
ATOM   2496  C   PHE A 312     -27.862   6.376 -54.997  1.00 80.12           C
ATOM   2497  O   PHE A 312     -27.748   6.508 -53.780  1.00 80.12           O
ATOM   2498  N   SER A 313     -26.911   6.792 -55.854  1.00111.44           N
ATOM   2499  CA  SER A 313     -25.688   7.264 -55.287  1.00111.44           C
ATOM   2500  CB  SER A 313     -24.467   7.016 -56.189  1.00111.44           C
ATOM   2501  OG  SER A 313     -23.288   7.504 -55.565  1.00111.44           O
ATOM   2502  C   SER A 313     -25.744   8.732 -55.012  1.00111.44           C
ATOM   2503  O   SER A 313     -25.652   9.561 -55.915  1.00111.44           O
ATOM   2504  N   ILE A 314     -25.901   9.077 -53.721  1.00110.56           N
ATOM   2505  CA  ILE A 314     -25.795  10.435 -53.281  1.00110.56           C
ATOM   2506  CB  ILE A 314     -27.069  10.993 -52.700  1.00110.56           C
ATOM   2507  CG1 ILE A 314     -26.899  12.488 -52.381  1.00110.56           C
ATOM   2508  CG2 ILE A 314     -27.522  10.121 -51.517  1.00110.56           C
ATOM   2509  CD1 ILE A 314     -28.218  13.212 -52.118  1.00110.56           C
ATOM   2510  C   ILE A 314     -24.721  10.382 -52.244  1.00110.56           C
ATOM   2511  O   ILE A 314     -24.838   9.671 -51.247  1.00110.56           O
ATOM   2512  N   LYS A 315     -23.611  11.104 -52.466  1.00121.01           N
ATOM   2513  CA  LYS A 315     -22.531  10.937 -51.542  1.00121.01           C
ATOM   2514  CB  LYS A 315     -21.266  11.707 -51.950  1.00121.01           C
ATOM   2515  CG  LYS A 315     -20.530  11.084 -53.136  1.00121.01           C
ATOM   2516  CD  LYS A 315     -19.444  11.993 -53.710  1.00121.01           C
ATOM   2517  CE  LYS A 315     -18.429  12.456 -52.666  1.00121.01           C
ATOM   2518  NZ  LYS A 315     -17.525  13.465 -53.256  1.00121.01           N
ATOM   2519  C   LYS A 315     -22.904  11.394 -50.169  1.00121.01           C
ATOM   2520  O   LYS A 315     -22.834  10.625 -49.213  1.00121.01           O
ATOM   2521  N   THR A 316     -23.336  12.661 -50.043  1.00 51.64           N
ATOM   2522  CA  THR A 316     -23.608  13.232 -48.755  1.00 51.64           C
ATOM   2523  CB  THR A 316     -23.827  14.715 -48.824  1.00 51.64           C
ATOM   2524  OG1 THR A 316     -24.974  15.004 -49.609  1.00 51.64           O
ATOM   2525  CG2 THR A 316     -22.582  15.368 -49.447  1.00 51.64           C
ATOM   2526  C   THR A 316     -24.827  12.638 -48.130  1.00 51.64           C
ATOM   2527  O   THR A 316     -24.824  12.292 -46.949  1.00 51.64           O
ATOM   2528  N   LYS A 317     -25.899  12.475 -48.924  1.00141.45           N
ATOM   2529  CA  LYS A 317     -27.166  12.115 -48.361  1.00141.45           C
ATOM   2530  CB  LYS A 317     -28.284  12.042 -49.412  1.00141.45           C
ATOM   2531  CG  LYS A 317     -29.662  11.736 -48.825  1.00141.45           C
ATOM   2532  CD  LYS A 317     -30.809  12.066 -49.781  1.00141.45           C
ATOM   2533  CE  LYS A 317     -30.709  11.357 -51.132  1.00141.45           C
ATOM   2534  NZ  LYS A 317     -31.847  11.749 -51.992  1.00141.45           N
ATOM   2535  C   LYS A 317     -27.108  10.807 -47.658  1.00141.45           C
ATOM   2536  O   LYS A 317     -27.564  10.704 -46.522  1.00141.45           O
ATOM   2537  N   GLU A 318     -26.533   9.766 -48.282  1.00219.41           N
ATOM   2538  CA  GLU A 318     -26.546   8.524 -47.574  1.00219.41           C
ATOM   2539  CB  GLU A 318     -26.580   7.282 -48.479  1.00219.41           C
ATOM   2540  CG  GLU A 318     -27.902   7.105 -49.227  1.00219.41           C
ATOM   2541  CD  GLU A 318     -28.961   6.694 -48.213  1.00219.41           C
ATOM   2542  OE1 GLU A 318     -28.626   6.635 -47.000  1.00219.41           O
ATOM   2543  OE2 GLU A 318     -30.118   6.435 -48.638  1.00219.41           O
ATOM   2544  C   GLU A 318     -25.302   8.458 -46.761  1.00219.41           C
ATOM   2545  O   GLU A 318     -24.198   8.627 -47.275  1.00219.41           O
ATOM   2546  N   PRO A 319     -25.459   8.255 -45.483  1.00231.04           N
ATOM   2547  CA  PRO A 319     -24.311   8.099 -44.647  1.00231.04           C
ATOM   2548  CD  PRO A 319     -26.620   8.726 -44.747  1.00231.04           C
ATOM   2549  CB  PRO A 319     -24.835   8.113 -43.214  1.00231.04           C
ATOM   2550  CG  PRO A 319     -26.122   8.955 -43.310  1.00231.04           C
ATOM   2551  C   PRO A 319     -23.697   6.814 -45.072  1.00231.04           C
ATOM   2552  O   PRO A 319     -22.493   6.627 -44.905  1.00231.04           O
ATOM   2553  N   THR A 320     -24.534   5.901 -45.594  1.00100.47           N
ATOM   2554  CA  THR A 320     -24.051   4.653 -46.087  1.00100.47           C
ATOM   2555  CB  THR A 320     -25.153   3.715 -46.483  1.00100.47           C
ATOM   2556  OG1 THR A 320     -25.916   4.271 -47.543  1.00100.47           O
ATOM   2557  CG2 THR A 320     -26.048   3.465 -45.258  1.00100.47           C
ATOM   2558  C   THR A 320     -23.245   4.946 -47.306  1.00100.47           C
ATOM   2559  O   THR A 320     -22.170   4.381 -47.500  1.00100.47           O
ATOM   2560  N   ARG A 321     -23.742   5.866 -48.159  1.00117.71           N
ATOM   2561  CA  ARG A 321     -23.026   6.128 -49.368  1.00117.71           C
ATOM   2562  CB  ARG A 321     -23.698   7.181 -50.267  1.00117.71           C
ATOM   2563  CG  ARG A 321     -25.004   6.691 -50.898  1.00117.71           C
ATOM   2564  CD  ARG A 321     -24.832   5.976 -52.242  1.00117.71           C
ATOM   2565  NE  ARG A 321     -23.973   4.778 -52.021  1.00117.71           N
ATOM   2566  CZ  ARG A 321     -22.662   4.802 -52.400  1.00117.71           C
ATOM   2567  NH1 ARG A 321     -22.152   5.908 -53.015  1.00117.71           N
ATOM   2568  NH2 ARG A 321     -21.865   3.717 -52.176  1.00117.71           N
ATOM   2569  C   ARG A 321     -21.667   6.623 -49.003  1.00117.71           C
ATOM   2570  O   ARG A 321     -20.664   6.093 -49.476  1.00117.71           O
ATOM   2571  N   LEU A 322     -21.586   7.640 -48.127  1.00163.24           N
ATOM   2572  CA  LEU A 322     -20.281   8.081 -47.739  1.00163.24           C
ATOM   2573  CB  LEU A 322     -19.815   9.388 -48.392  1.00163.24           C
ATOM   2574  CG  LEU A 322     -19.607   9.283 -49.911  1.00163.24           C
ATOM   2575  CD1 LEU A 322     -18.984  10.572 -50.467  1.00163.24           C
ATOM   2576  CD2 LEU A 322     -18.805   8.026 -50.282  1.00163.24           C
ATOM   2577  C   LEU A 322     -20.287   8.295 -46.265  1.00163.24           C
ATOM   2578  O   LEU A 322     -21.289   8.717 -45.691  1.00163.24           O
ATOM   2579  N   CYS A 323     -19.142   8.006 -45.618  1.00182.28           N
ATOM   2580  CA  CYS A 323     -19.038   8.132 -44.197  1.00182.28           C
ATOM   2581  CB  CYS A 323     -18.641   6.814 -43.499  1.00182.28           C
ATOM   2582  SG  CYS A 323     -17.170   6.007 -44.202  1.00182.28           S
ATOM   2583  C   CYS A 323     -18.042   9.203 -43.869  1.00182.28           C
ATOM   2584  O   CYS A 323     -18.310  10.386 -44.053  1.00182.28           O
ATOM   2585  N   GLY A 324     -16.839   8.818 -43.417  1.00239.61           N
ATOM   2586  CA  GLY A 324     -15.865   9.755 -42.944  1.00239.61           C
ATOM   2587  C   GLY A 324     -15.557   9.313 -41.556  1.00239.61           C
ATOM   2588  O   GLY A 324     -14.495   9.607 -41.012  1.00239.61           O
ATOM   2589  N   TYR A 325     -16.506   8.573 -40.959  1.00196.58           N
ATOM   2590  CA  TYR A 325     -16.373   7.998 -39.651  1.00196.58           C
ATOM   2591  CB  TYR A 325     -17.231   8.672 -38.577  1.00196.58           C
ATOM   2592  CG  TYR A 325     -16.490   9.822 -38.034  1.00196.58           C
ATOM   2593  CD1 TYR A 325     -16.470  11.044 -38.662  1.00196.58           C
ATOM   2594  CD2 TYR A 325     -15.813   9.631 -36.857  1.00196.58           C
ATOM   2595  CE1 TYR A 325     -15.761  12.076 -38.101  1.00196.58           C
ATOM   2596  CE2 TYR A 325     -15.106  10.655 -36.296  1.00196.58           C
ATOM   2597  CZ  TYR A 325     -15.085  11.871 -36.923  1.00196.58           C
ATOM   2598  OH  TYR A 325     -14.356  12.913 -36.336  1.00196.58           O
ATOM   2599  C   TYR A 325     -16.945   6.625 -39.702  1.00196.58           C
ATOM   2600  O   TYR A 325     -17.622   6.253 -40.659  1.00196.58           O
ATOM   2601  N   ASN A 326     -16.655   5.823 -38.661  1.00 97.91           N
ATOM   2602  CA  ASN A 326     -17.246   4.522 -38.558  1.00 97.91           C
ATOM   2603  CB  ASN A 326     -16.320   3.403 -39.067  1.00 97.91           C
ATOM   2604  CG  ASN A 326     -17.121   2.117 -39.200  1.00 97.91           C
ATOM   2605  OD1 ASN A 326     -18.171   1.953 -38.580  1.00 97.91           O
ATOM   2606  ND2 ASN A 326     -16.609   1.171 -40.031  1.00 97.91           N
ATOM   2607  C   ASN A 326     -17.485   4.282 -37.100  1.00 97.91           C
ATOM   2608  O   ASN A 326     -16.625   4.574 -36.270  1.00 97.91           O
ATOM   2609  N   GLY A 327     -18.672   3.753 -36.743  1.00 44.14           N
ATOM   2610  CA  GLY A 327     -18.959   3.524 -35.356  1.00 44.14           C
ATOM   2611  C   GLY A 327     -18.086   2.427 -34.860  1.00 44.14           C
ATOM   2612  O   GLY A 327     -18.250   1.262 -35.220  1.00 44.14           O
ATOM   2613  N   TYR A 328     -17.102   2.795 -34.028  1.00 71.02           N
ATOM   2614  CA  TYR A 328     -16.225   1.824 -33.461  1.00 71.02           C
ATOM   2615  CB  TYR A 328     -14.993   2.495 -32.839  1.00 71.02           C
ATOM   2616  CG  TYR A 328     -14.162   1.413 -32.265  1.00 71.02           C
ATOM   2617  CD1 TYR A 328     -13.338   0.670 -33.072  1.00 71.02           C
ATOM   2618  CD2 TYR A 328     -14.213   1.146 -30.919  1.00 71.02           C
ATOM   2619  CE1 TYR A 328     -12.572  -0.332 -32.534  1.00 71.02           C
ATOM   2620  CE2 TYR A 328     -13.445   0.144 -30.386  1.00 71.02           C
ATOM   2621  CZ  TYR A 328     -12.621  -0.601 -31.190  1.00 71.02           C
ATOM   2622  OH  TYR A 328     -11.831  -1.632 -30.638  1.00 71.02           O
ATOM   2623  C   TYR A 328     -16.906   1.040 -32.385  1.00 71.02           C
ATOM   2624  O   TYR A 328     -16.940  -0.188 -32.420  1.00 71.02           O
ATOM   2625  N   THR A 329     -17.514   1.744 -31.410  1.00129.15           N
ATOM   2626  CA  THR A 329     -18.095   1.043 -30.305  1.00129.15           C
ATOM   2627  CB  THR A 329     -17.570   1.473 -28.965  1.00129.15           C
ATOM   2628  OG1 THR A 329     -18.078   0.625 -27.946  1.00129.15           O
ATOM   2629  CG2 THR A 329     -17.980   2.931 -28.702  1.00129.15           C
ATOM   2630  C   THR A 329     -19.551   1.286 -30.333  1.00129.15           C
ATOM   2631  O   THR A 329     -20.007   2.421 -30.480  1.00129.15           O
ATOM   2632  N   THR A 330     -20.313   0.192 -30.159  1.00 99.25           N
ATOM   2633  CA  THR A 330     -21.727   0.293 -30.254  1.00 99.25           C
ATOM   2634  CB  THR A 330     -22.433  -1.018 -30.032  1.00 99.25           C
ATOM   2635  OG1 THR A 330     -23.830  -0.862 -30.235  1.00 99.25           O
ATOM   2636  CG2 THR A 330     -22.146  -1.537 -28.612  1.00 99.25           C
ATOM   2637  C   THR A 330     -22.176   1.282 -29.241  1.00 99.25           C
ATOM   2638  O   THR A 330     -22.944   2.182 -29.575  1.00 99.25           O
ATOM   2639  N   ASP A 331     -21.701   1.175 -27.983  1.00151.77           N
ATOM   2640  CA  ASP A 331     -22.174   2.169 -27.068  1.00151.77           C
ATOM   2641  CB  ASP A 331     -23.709   2.243 -26.953  1.00151.77           C
ATOM   2642  CG  ASP A 331     -24.214   0.914 -26.407  1.00151.77           C
ATOM   2643  OD1 ASP A 331     -23.487  -0.104 -26.553  1.00151.77           O
ATOM   2644  OD2 ASP A 331     -25.337   0.901 -25.835  1.00151.77           O
ATOM   2645  C   ASP A 331     -21.689   1.911 -25.685  1.00151.77           C
ATOM   2646  O   ASP A 331     -21.427   0.773 -25.298  1.00151.77           O
ATOM   2647  N   HIS A 332     -21.523   3.005 -24.914  1.00120.95           N
ATOM   2648  CA  HIS A 332     -21.278   2.848 -23.514  1.00120.95           C
ATOM   2649  ND1 HIS A 332     -19.059   1.775 -21.415  1.00120.95           N
ATOM   2650  CG  HIS A 332     -19.653   2.999 -21.624  1.00120.95           C
ATOM   2651  CB  HIS A 332     -20.005   3.526 -22.984  1.00120.95           C
ATOM   2652  NE2 HIS A 332     -19.382   2.673 -19.407  1.00120.95           N
ATOM   2653  CD2 HIS A 332     -19.843   3.535 -20.387  1.00120.95           C
ATOM   2654  CE1 HIS A 332     -18.920   1.630 -20.073  1.00120.95           C
ATOM   2655  C   HIS A 332     -22.468   3.484 -22.853  1.00120.95           C
ATOM   2656  O   HIS A 332     -22.570   4.708 -22.775  1.00120.95           O
ATOM   2657  N   PRO A 333     -23.383   2.662 -22.398  1.00145.58           N
ATOM   2658  CA  PRO A 333     -24.610   3.143 -21.813  1.00145.58           C
ATOM   2659  CD  PRO A 333     -23.547   1.343 -22.986  1.00145.58           C
ATOM   2660  CB  PRO A 333     -25.495   1.911 -21.638  1.00145.58           C
ATOM   2661  CG  PRO A 333     -25.025   0.974 -22.766  1.00145.58           C
ATOM   2662  C   PRO A 333     -24.438   3.969 -20.585  1.00145.58           C
ATOM   2663  O   PRO A 333     -25.224   4.893 -20.386  1.00145.58           O
ATOM   2664  N   ARG A 334     -23.465   3.649 -19.718  1.00200.10           N
ATOM   2665  CA  ARG A 334     -23.267   4.541 -18.620  1.00200.10           C
ATOM   2666  CB  ARG A 334     -23.320   3.875 -17.232  1.00200.10           C
ATOM   2667  CG  ARG A 334     -24.692   3.314 -16.852  1.00200.10           C
ATOM   2668  CD  ARG A 334     -24.881   3.154 -15.340  1.00200.10           C
ATOM   2669  NE  ARG A 334     -23.864   2.186 -14.839  1.00200.10           N
ATOM   2670  CZ  ARG A 334     -24.223   0.900 -14.555  1.00200.10           C
ATOM   2671  NH1 ARG A 334     -25.515   0.497 -14.733  1.00200.10           N
ATOM   2672  NH2 ARG A 334     -23.294   0.022 -14.078  1.00200.10           N
ATOM   2673  C   ARG A 334     -21.882   5.058 -18.792  1.00200.10           C
ATOM   2674  O   ARG A 334     -20.976   4.699 -18.042  1.00200.10           O
ATOM   2675  N   ILE A 335     -21.676   5.934 -19.791  1.00135.02           N
ATOM   2676  CA  ILE A 335     -20.363   6.468 -19.948  1.00135.02           C
ATOM   2677  CB  ILE A 335     -20.052   7.070 -21.280  1.00135.02           C
ATOM   2678  CG1 ILE A 335     -18.592   7.569 -21.259  1.00135.02           C
ATOM   2679  CG2 ILE A 335     -21.101   8.159 -21.561  1.00135.02           C
ATOM   2680  CD1 ILE A 335     -18.004   7.939 -22.618  1.00135.02           C
ATOM   2681  C   ILE A 335     -20.252   7.563 -18.956  1.00135.02           C
ATOM   2682  O   ILE A 335     -21.142   8.405 -18.832  1.00135.02           O
ATOM   2683  N   LEU A 336     -19.151   7.547 -18.191  1.00 57.18           N
ATOM   2684  CA  LEU A 336     -18.974   8.565 -17.214  1.00 57.18           C
ATOM   2685  CB  LEU A 336     -18.535   8.036 -15.837  1.00 57.18           C
ATOM   2686  CG  LEU A 336     -19.596   7.164 -15.139  1.00 57.18           C
ATOM   2687  CD1 LEU A 336     -19.099   6.679 -13.768  1.00 57.18           C
ATOM   2688  CD2 LEU A 336     -20.950   7.887 -15.059  1.00 57.18           C
ATOM   2689  C   LEU A 336     -17.901   9.469 -17.701  1.00 57.18           C
ATOM   2690  O   LEU A 336     -16.872   9.023 -18.210  1.00 57.18           O
ATOM   2691  N   ILE A 337     -18.144  10.785 -17.574  1.00 66.44           N
ATOM   2692  CA  ILE A 337     -17.143  11.736 -17.936  1.00 66.44           C
ATOM   2693  CB  ILE A 337     -17.664  12.890 -18.744  1.00 66.44           C
ATOM   2694  CG1 ILE A 337     -18.238  12.391 -20.081  1.00 66.44           C
ATOM   2695  CG2 ILE A 337     -16.525  13.912 -18.904  1.00 66.44           C
ATOM   2696  CD1 ILE A 337     -19.050  13.448 -20.829  1.00 66.44           C
ATOM   2697  C   ILE A 337     -16.649  12.279 -16.632  1.00 66.44           C
ATOM   2698  O   ILE A 337     -17.431  12.815 -15.849  1.00 66.44           O
ATOM   2699  N   LEU A 338     -15.333  12.130 -16.362  1.00165.59           N
ATOM   2700  CA  LEU A 338     -14.759  12.536 -15.107  1.00165.59           C
ATOM   2701  CB  LEU A 338     -13.520  11.716 -14.709  1.00165.59           C
ATOM   2702  CG  LEU A 338     -12.901  12.144 -13.367  1.00165.59           C
ATOM   2703  CD1 LEU A 338     -13.887  11.951 -12.204  1.00165.59           C
ATOM   2704  CD2 LEU A 338     -11.555  11.442 -13.129  1.00165.59           C
ATOM   2705  C   LEU A 338     -14.341  13.975 -15.169  1.00165.59           C
ATOM   2706  O   LEU A 338     -13.619  14.386 -16.075  1.00165.59           O
ATOM   2707  N   GLU A 339     -14.877  14.776 -14.223  1.00139.88           N
ATOM   2708  CA  GLU A 339     -14.644  16.181 -14.008  1.00139.88           C
ATOM   2709  CB  GLU A 339     -15.830  16.935 -13.383  1.00139.88           C
ATOM   2710  CG  GLU A 339     -16.941  17.260 -14.386  1.00139.88           C
ATOM   2711  CD  GLU A 339     -18.034  16.213 -14.281  1.00139.88           C
ATOM   2712  OE1 GLU A 339     -18.544  16.020 -13.147  1.00139.88           O
ATOM   2713  OE2 GLU A 339     -18.384  15.605 -15.327  1.00139.88           O
ATOM   2714  C   GLU A 339     -13.425  16.522 -13.194  1.00139.88           C
ATOM   2715  O   GLU A 339     -12.986  17.670 -13.230  1.00139.88           O
ATOM   2716  N   THR A 340     -12.864  15.577 -12.412  1.00129.73           N
ATOM   2717  CA  THR A 340     -11.861  15.926 -11.435  1.00129.73           C
ATOM   2718  CB  THR A 340     -11.304  14.726 -10.726  1.00129.73           C
ATOM   2719  OG1 THR A 340     -10.438  15.145  -9.685  1.00129.73           O
ATOM   2720  CG2 THR A 340     -10.552  13.835 -11.727  1.00129.73           C
ATOM   2721  C   THR A 340     -10.720  16.709 -12.024  1.00129.73           C
ATOM   2722  O   THR A 340     -10.376  17.766 -11.494  1.00129.73           O
ATOM   2723  N   GLN A 341     -10.103  16.247 -13.129  1.00 72.88           N
ATOM   2724  CA  GLN A 341      -9.020  17.001 -13.698  1.00 72.88           C
ATOM   2725  CB  GLN A 341      -8.284  16.250 -14.819  1.00 72.88           C
ATOM   2726  CG  GLN A 341      -7.610  14.961 -14.348  1.00 72.88           C
ATOM   2727  CD  GLN A 341      -6.931  14.321 -15.550  1.00 72.88           C
ATOM   2728  OE1 GLN A 341      -7.151  13.149 -15.850  1.00 72.88           O
ATOM   2729  NE2 GLN A 341      -6.077  15.109 -16.258  1.00 72.88           N
ATOM   2730  C   GLN A 341      -9.627  18.224 -14.315  1.00 72.88           C
ATOM   2731  O   GLN A 341     -10.669  18.150 -14.965  1.00 72.88           O
ATOM   2732  N   ASN A 342      -9.002  19.396 -14.093  1.00156.02           N
ATOM   2733  CA  ASN A 342      -9.554  20.631 -14.570  1.00156.02           C
ATOM   2734  CB  ASN A 342      -8.920  21.856 -13.898  1.00156.02           C
ATOM   2735  CG  ASN A 342      -9.962  22.952 -13.986  1.00156.02           C
ATOM   2736  OD1 ASN A 342     -11.135  22.713 -13.701  1.00156.02           O
ATOM   2737  ND2 ASN A 342      -9.538  24.179 -14.392  1.00156.02           N
ATOM   2738  C   ASN A 342      -9.418  20.798 -16.056  1.00156.02           C
ATOM   2739  O   ASN A 342     -10.354  21.238 -16.720  1.00156.02           O
ATOM   2740  N   ILE A 343      -8.242  20.459 -16.616  1.00156.88           N
ATOM   2741  CA  ILE A 343      -7.954  20.722 -18.000  1.00156.88           C
ATOM   2742  CB  ILE A 343      -6.527  20.421 -18.357  1.00156.88           C
ATOM   2743  CG1 ILE A 343      -5.573  21.324 -17.558  1.00156.88           C
ATOM   2744  CG2 ILE A 343      -6.382  20.567 -19.881  1.00156.88           C
ATOM   2745  CD1 ILE A 343      -5.772  22.814 -17.834  1.00156.88           C
ATOM   2746  C   ILE A 343      -8.807  19.921 -18.930  1.00156.88           C
ATOM   2747  O   ILE A 343      -9.338  20.461 -19.901  1.00156.88           O
ATOM   2748  N   LYS A 344      -8.975  18.613 -18.666  1.00109.40           N
ATOM   2749  CA  LYS A 344      -9.638  17.807 -19.650  1.00109.40           C
ATOM   2750  CB  LYS A 344      -8.660  16.871 -20.376  1.00109.40           C
ATOM   2751  CG  LYS A 344      -7.890  15.957 -19.421  1.00109.40           C
ATOM   2752  CD  LYS A 344      -7.046  14.889 -20.120  1.00109.40           C
ATOM   2753  CE  LYS A 344      -6.164  14.093 -19.154  1.00109.40           C
ATOM   2754  NZ  LYS A 344      -5.237  13.221 -19.909  1.00109.40           N
ATOM   2755  C   LYS A 344     -10.704  16.958 -19.033  1.00109.40           C
ATOM   2756  O   LYS A 344     -10.899  16.961 -17.818  1.00109.40           O
ATOM   2757  N   SER A 345     -11.448  16.231 -19.901  1.00117.94           N
ATOM   2758  CA  SER A 345     -12.495  15.352 -19.462  1.00117.94           C
ATOM   2759  CB  SER A 345     -13.873  15.681 -20.065  1.00117.94           C
ATOM   2760  OG  SER A 345     -13.850  15.492 -21.472  1.00117.94           O
ATOM   2761  C   SER A 345     -12.150  13.965 -19.898  1.00117.94           C
ATOM   2762  O   SER A 345     -11.804  13.737 -21.053  1.00117.94           O
ATOM   2763  N   PRO A 346     -12.146  13.053 -18.963  1.00189.23           N
ATOM   2764  CA  PRO A 346     -11.923  11.677 -19.322  1.00189.23           C
ATOM   2765  CD  PRO A 346     -11.486  13.391 -17.711  1.00189.23           C
ATOM   2766  CB  PRO A 346     -11.212  11.032 -18.137  1.00189.23           C
ATOM   2767  CG  PRO A 346     -10.558  12.209 -17.402  1.00189.23           C
ATOM   2768  C   PRO A 346     -13.216  10.987 -19.628  1.00189.23           C
ATOM   2769  O   PRO A 346     -14.205  11.257 -18.949  1.00189.23           O
ATOM   2770  N   PHE A 347     -13.228  10.060 -20.604  1.00 79.22           N
ATOM   2771  CA  PHE A 347     -14.419   9.308 -20.863  1.00 79.22           C
ATOM   2772  CB  PHE A 347     -14.819   9.288 -22.347  1.00 79.22           C
ATOM   2773  CG  PHE A 347     -15.244  10.673 -22.702  1.00 79.22           C
ATOM   2774  CD1 PHE A 347     -16.543  11.078 -22.496  1.00 79.22           C
ATOM   2775  CD2 PHE A 347     -14.346  11.570 -23.233  1.00 79.22           C
ATOM   2776  CE1 PHE A 347     -16.943  12.353 -22.819  1.00 79.22           C
ATOM   2777  CE2 PHE A 347     -14.739  12.847 -23.558  1.00 79.22           C
ATOM   2778  CZ  PHE A 347     -16.039  13.240 -23.351  1.00 79.22           C
ATOM   2779  C   PHE A 347     -14.088   7.919 -20.443  1.00 79.22           C
ATOM   2780  O   PHE A 347     -13.319   7.230 -21.110  1.00 79.22           O
ATOM   2781  N   THR A 348     -14.680   7.462 -19.325  1.00 49.32           N
ATOM   2782  CA  THR A 348     -14.304   6.173 -18.832  1.00 49.32           C
ATOM   2783  CB  THR A 348     -14.002   6.178 -17.362  1.00 49.32           C
ATOM   2784  OG1 THR A 348     -12.963   7.105 -17.081  1.00 49.32           O
ATOM   2785  CG2 THR A 348     -13.573   4.763 -16.938  1.00 49.32           C
ATOM   2786  C   THR A 348     -15.436   5.233 -19.055  1.00 49.32           C
ATOM   2787  O   THR A 348     -16.585   5.524 -18.725  1.00 49.32           O
ATOM   2788  N   ARG A 349     -15.123   4.074 -19.664  1.00118.37           N
ATOM   2789  CA  ARG A 349     -16.116   3.072 -19.886  1.00118.37           C
ATOM   2790  CB  ARG A 349     -16.390   2.824 -21.377  1.00118.37           C
ATOM   2791  CG  ARG A 349     -16.860   4.067 -22.130  1.00118.37           C
ATOM   2792  CD  ARG A 349     -17.060   3.825 -23.626  1.00118.37           C
ATOM   2793  NE  ARG A 349     -17.396   5.132 -24.252  1.00118.37           N
ATOM   2794  CZ  ARG A 349     -16.404   5.984 -24.642  1.00118.37           C
ATOM   2795  NH1 ARG A 349     -15.097   5.636 -24.465  1.00118.37           N
ATOM   2796  NH2 ARG A 349     -16.720   7.186 -25.206  1.00118.37           N
ATOM   2797  C   ARG A 349     -15.529   1.805 -19.364  1.00118.37           C
ATOM   2798  O   ARG A 349     -14.487   1.358 -19.839  1.00118.37           O
ATOM   2799  N   LYS A 350     -16.166   1.190 -18.354  1.00203.82           N
ATOM   2800  CA  LYS A 350     -15.589  -0.032 -17.889  1.00203.82           C
ATOM   2801  CB  LYS A 350     -14.454   0.202 -16.877  1.00203.82           C
ATOM   2802  CG  LYS A 350     -14.905   0.932 -15.612  1.00203.82           C
ATOM   2803  CD  LYS A 350     -13.855   0.945 -14.500  1.00203.82           C
ATOM   2804  CE  LYS A 350     -14.310   1.692 -13.245  1.00203.82           C
ATOM   2805  NZ  LYS A 350     -13.243   1.659 -12.220  1.00203.82           N
ATOM   2806  C   LYS A 350     -16.647  -0.812 -17.196  1.00203.82           C
ATOM   2807  O   LYS A 350     -16.375  -1.898 -16.685  1.00203.82           O
ATOM   2808  N   THR A 351     -17.894  -0.304 -17.241  1.00261.36           N
ATOM   2809  CA  THR A 351     -18.984  -0.877 -16.507  1.00261.36           C
ATOM   2810  CB  THR A 351     -20.305  -0.225 -16.792  1.00261.36           C
ATOM   2811  OG1 THR A 351     -21.299  -0.721 -15.907  1.00261.36           O
ATOM   2812  CG2 THR A 351     -20.694  -0.516 -18.251  1.00261.36           C
ATOM   2813  C   THR A 351     -19.108  -2.325 -16.831  1.00261.36           C
ATOM   2814  O   THR A 351     -18.965  -2.742 -17.978  1.00261.36           O
ATOM   2815  N   GLN A 352     -19.370  -3.131 -15.784  1.00225.00           N
ATOM   2816  CA  GLN A 352     -19.506  -4.547 -15.936  1.00225.00           C
ATOM   2817  CB  GLN A 352     -18.334  -5.342 -15.338  1.00225.00           C
ATOM   2818  CG  GLN A 352     -16.999  -5.080 -16.039  1.00225.00           C
ATOM   2819  CD  GLN A 352     -15.934  -5.925 -15.355  1.00225.00           C
ATOM   2820  OE1 GLN A 352     -16.196  -7.046 -14.920  1.00225.00           O
ATOM   2821  NE2 GLN A 352     -14.697  -5.370 -15.245  1.00225.00           N
ATOM   2822  C   GLN A 352     -20.734  -4.952 -15.190  1.00225.00           C
ATOM   2823  O   GLN A 352     -21.414  -4.123 -14.586  1.00225.00           O
ATOM   2824  N   HIS A 353     -21.057  -6.259 -15.237  1.00220.86           N
ATOM   2825  CA  HIS A 353     -22.200  -6.768 -14.541  1.00220.86           C
ATOM   2826  ND1 HIS A 353     -21.127  -8.845 -12.153  1.00220.86           N
ATOM   2827  CG  HIS A 353     -20.986  -7.508 -12.451  1.00220.86           C
ATOM   2828  CB  HIS A 353     -22.082  -6.654 -13.012  1.00220.86           C
ATOM   2829  NE2 HIS A 353     -19.031  -8.300 -11.649  1.00220.86           N
ATOM   2830  CD2 HIS A 353     -19.699  -7.191 -12.137  1.00220.86           C
ATOM   2831  CE1 HIS A 353     -19.928  -9.269 -11.678  1.00220.86           C
ATOM   2832  C   HIS A 353     -23.400  -6.004 -14.979  1.00220.86           C
ATOM   2833  O   HIS A 353     -24.233  -5.609 -14.166  1.00220.86           O
ATOM   2834  N   GLY A 354     -23.517  -5.784 -16.298  1.00117.77           N
ATOM   2835  CA  GLY A 354     -24.651  -5.084 -16.811  1.00117.77           C
ATOM   2836  C   GLY A 354     -24.700  -5.394 -18.266  1.00117.77           C
ATOM   2837  O   GLY A 354     -23.811  -6.050 -18.806  1.00117.77           O
ATOM   2838  N   LYS A 355     -25.759  -4.920 -18.941  1.00 98.49           N
ATOM   2839  CA  LYS A 355     -25.879  -5.150 -20.345  1.00 98.49           C
ATOM   2840  CB  LYS A 355     -27.146  -4.529 -20.961  1.00 98.49           C
ATOM   2841  CG  LYS A 355     -28.460  -5.178 -20.524  1.00 98.49           C
ATOM   2842  CD  LYS A 355     -29.689  -4.349 -20.908  1.00 98.49           C
ATOM   2843  CE  LYS A 355     -31.021  -5.008 -20.547  1.00 98.49           C
ATOM   2844  NZ  LYS A 355     -31.265  -6.174 -21.425  1.00 98.49           N
ATOM   2845  C   LYS A 355     -24.724  -4.453 -20.981  1.00 98.49           C
ATOM   2846  O   LYS A 355     -24.165  -4.910 -21.977  1.00 98.49           O
ATOM   2847  N   ASN A 356     -24.330  -3.322 -20.376  1.00174.61           N
ATOM   2848  CA  ASN A 356     -23.328  -2.450 -20.908  1.00174.61           C
ATOM   2849  CB  ASN A 356     -23.021  -1.269 -19.974  1.00174.61           C
ATOM   2850  CG  ASN A 356     -24.320  -0.506 -19.755  1.00174.61           C
ATOM   2851  OD1 ASN A 356     -25.295  -0.692 -20.482  1.00174.61           O
ATOM   2852  ND2 ASN A 356     -24.338   0.373 -18.718  1.00174.61           N
ATOM   2853  C   ASN A 356     -22.052  -3.182 -21.135  1.00174.61           C
ATOM   2854  O   ASN A 356     -21.726  -4.143 -20.441  1.00174.61           O
ATOM   2855  N   LEU A 357     -21.309  -2.725 -22.162  1.00197.43           N
ATOM   2856  CA  LEU A 357     -20.043  -3.299 -22.490  1.00197.43           C
ATOM   2857  CB  LEU A 357     -19.739  -3.322 -23.999  1.00197.43           C
ATOM   2858  CG  LEU A 357     -20.681  -4.223 -24.820  1.00197.43           C
ATOM   2859  CD1 LEU A 357     -20.314  -4.194 -26.313  1.00197.43           C
ATOM   2860  CD2 LEU A 357     -20.733  -5.648 -24.251  1.00197.43           C
ATOM   2861  C   LEU A 357     -19.002  -2.445 -21.849  1.00197.43           C
ATOM   2862  O   LEU A 357     -19.024  -1.221 -21.966  1.00197.43           O
ATOM   2863  N   ASP A 358     -18.069  -3.086 -21.124  1.00228.52           N
ATOM   2864  CA  ASP A 358     -16.997  -2.373 -20.507  1.00228.52           C
ATOM   2865  CB  ASP A 358     -16.516  -3.010 -19.187  1.00228.52           C
ATOM   2866  CG  ASP A 358     -16.062  -4.450 -19.409  1.00228.52           C
ATOM   2867  OD1 ASP A 358     -16.547  -5.087 -20.382  1.00228.52           O
ATOM   2868  OD2 ASP A 358     -15.222  -4.931 -18.603  1.00228.52           O
ATOM   2869  C   ASP A 358     -15.867  -2.350 -21.483  1.00228.52           C
ATOM   2870  O   ASP A 358     -15.253  -3.370 -21.787  1.00228.52           O
ATOM   2871  N   LEU A 359     -15.596  -1.158 -22.037  1.00108.55           N
ATOM   2872  CA  LEU A 359     -14.542  -0.986 -22.988  1.00108.55           C
ATOM   2873  CB  LEU A 359     -14.554   0.392 -23.670  1.00108.55           C
ATOM   2874  CG  LEU A 359     -15.812   0.627 -24.529  1.00108.55           C
ATOM   2875  CD1 LEU A 359     -15.678   1.900 -25.379  1.00108.55           C
ATOM   2876  CD2 LEU A 359     -16.163  -0.616 -25.362  1.00108.55           C
ATOM   2877  C   LEU A 359     -13.231  -1.156 -22.297  1.00108.55           C
ATOM   2878  O   LEU A 359     -12.269  -1.640 -22.893  1.00108.55           O
ATOM   2879  N   PHE A 360     -13.171  -0.797 -20.999  1.00272.58           N
ATOM   2880  CA  PHE A 360     -11.913  -0.803 -20.314  1.00272.58           C
ATOM   2881  CB  PHE A 360     -11.222  -2.180 -20.355  1.00272.58           C
ATOM   2882  CG  PHE A 360     -10.072  -2.174 -19.403  1.00272.58           C
ATOM   2883  CD1 PHE A 360     -10.296  -2.280 -18.050  1.00272.58           C
ATOM   2884  CD2 PHE A 360      -8.775  -2.088 -19.856  1.00272.58           C
ATOM   2885  CE1 PHE A 360      -9.247  -2.281 -17.161  1.00272.58           C
ATOM   2886  CE2 PHE A 360      -7.721  -2.088 -18.973  1.00272.58           C
ATOM   2887  CZ  PHE A 360      -7.956  -2.182 -17.622  1.00272.58           C
ATOM   2888  C   PHE A 360     -11.067   0.206 -21.025  1.00272.58           C
ATOM   2889  O   PHE A 360      -9.869   0.016 -21.227  1.00272.58           O
ATOM   2890  N   THR A 361     -11.710   1.318 -21.448  1.00158.46           N
ATOM   2891  CA  THR A 361     -11.012   2.364 -22.138  1.00158.46           C
ATOM   2892  CB  THR A 361     -11.428   2.511 -23.572  1.00158.46           C
ATOM   2893  OG1 THR A 361     -12.800   2.871 -23.651  1.00158.46           O
ATOM   2894  CG2 THR A 361     -11.190   1.175 -24.295  1.00158.46           C
ATOM   2895  C   THR A 361     -11.288   3.678 -21.467  1.00158.46           C
ATOM   2896  O   THR A 361     -12.367   3.911 -20.921  1.00158.46           O
ATOM   2897  N   TYR A 362     -10.267   4.560 -21.503  1.00139.79           N
ATOM   2898  CA  TYR A 362     -10.231   5.865 -20.905  1.00139.79           C
ATOM   2899  CB  TYR A 362      -9.093   5.859 -19.861  1.00139.79           C
ATOM   2900  CG  TYR A 362      -8.841   7.151 -19.169  1.00139.79           C
ATOM   2901  CD1 TYR A 362      -9.615   7.555 -18.105  1.00139.79           C
ATOM   2902  CD2 TYR A 362      -7.783   7.937 -19.562  1.00139.79           C
ATOM   2903  CE1 TYR A 362      -9.350   8.743 -17.465  1.00139.79           C
ATOM   2904  CE2 TYR A 362      -7.515   9.124 -18.926  1.00139.79           C
ATOM   2905  CZ  TYR A 362      -8.302   9.531 -17.876  1.00139.79           C
ATOM   2906  OH  TYR A 362      -8.028  10.750 -17.220  1.00139.79           O
ATOM   2907  C   TYR A 362      -9.879   6.796 -22.028  1.00139.79           C
ATOM   2908  O   TYR A 362      -8.827   6.641 -22.647  1.00139.79           O
ATOM   2909  N   PHE A 363     -10.751   7.782 -22.337  1.00 68.97           N
ATOM   2910  CA  PHE A 363     -10.456   8.667 -23.431  1.00 68.97           C
ATOM   2911  CB  PHE A 363     -11.524   8.644 -24.537  1.00 68.97           C
ATOM   2912  CG  PHE A 363     -11.472   7.304 -25.189  1.00 68.97           C
ATOM   2913  CD1 PHE A 363     -10.572   7.050 -26.200  1.00 68.97           C
ATOM   2914  CD2 PHE A 363     -12.325   6.299 -24.794  1.00 68.97           C
ATOM   2915  CE1 PHE A 363     -10.523   5.816 -26.805  1.00 68.97           C
ATOM   2916  CE2 PHE A 363     -12.281   5.063 -25.395  1.00 68.97           C
ATOM   2917  CZ  PHE A 363     -11.379   4.819 -26.402  1.00 68.97           C
ATOM   2918  C   PHE A 363     -10.363  10.066 -22.910  1.00 68.97           C
ATOM   2919  O   PHE A 363     -11.302  10.580 -22.306  1.00 68.97           O
ATOM   2920  N   ASN A 364      -9.222  10.734 -23.173  1.00 50.79           N
ATOM   2921  CA  ASN A 364      -8.996  12.061 -22.677  1.00 50.79           C
ATOM   2922  CB  ASN A 364      -7.539  12.304 -22.254  1.00 50.79           C
ATOM   2923  CG  ASN A 364      -7.273  11.465 -21.016  1.00 50.79           C
ATOM   2924  OD1 ASN A 364      -7.959  11.603 -20.005  1.00 50.79           O
ATOM   2925  ND2 ASN A 364      -6.254  10.569 -21.096  1.00 50.79           N
ATOM   2926  C   ASN A 364      -9.285  13.020 -23.784  1.00 50.79           C
ATOM   2927  O   ASN A 364      -8.815  12.851 -24.908  1.00 50.79           O
ATOM   2928  N   SER A 365     -10.085  14.061 -23.479  1.00 46.77           N
ATOM   2929  CA  SER A 365     -10.426  15.051 -24.456  1.00 46.77           C
ATOM   2930  CB  SER A 365     -11.818  14.854 -25.081  1.00 46.77           C
ATOM   2931  OG  SER A 365     -12.826  15.053 -24.101  1.00 46.77           O
ATOM   2932  C   SER A 365     -10.449  16.371 -23.759  1.00 46.77           C
ATOM   2933  O   SER A 365     -10.291  16.446 -22.542  1.00 46.77           O
ATOM   2934  N   LYS A 366     -10.620  17.456 -24.540  1.00 89.80           N
ATOM   2935  CA  LYS A 366     -10.682  18.775 -23.989  1.00 89.80           C
ATOM   2936  CB  LYS A 366     -10.508  19.895 -25.031  1.00 89.80           C
ATOM   2937  CG  LYS A 366     -11.564  19.893 -26.138  1.00 89.80           C
ATOM   2938  CD  LYS A 366     -11.524  21.151 -27.007  1.00 89.80           C
ATOM   2939  CE  LYS A 366     -12.497  21.120 -28.187  1.00 89.80           C
ATOM   2940  NZ  LYS A 366     -12.395  22.379 -28.959  1.00 89.80           N
ATOM   2941  C   LYS A 366     -12.015  18.929 -23.338  1.00 89.80           C
ATOM   2942  O   LYS A 366     -12.973  18.236 -23.677  1.00 89.80           O
ATOM   2943  N   ILE A 367     -12.088  19.838 -22.349  1.00142.88           N
ATOM   2944  CA  ILE A 367     -13.290  20.054 -21.601  1.00142.88           C
ATOM   2945  CB  ILE A 367     -13.105  21.014 -20.458  1.00142.88           C
ATOM   2946  CG1 ILE A 367     -14.382  21.069 -19.602  1.00142.88           C
ATOM   2947  CG2 ILE A 367     -12.659  22.375 -21.018  1.00142.88           C
ATOM   2948  CD1 ILE A 367     -14.686  19.761 -18.876  1.00142.88           C
ATOM   2949  C   ILE A 367     -14.336  20.586 -22.508  1.00142.88           C
ATOM   2950  O   ILE A 367     -15.492  20.167 -22.460  1.00142.88           O
ATOM   2951  N   THR A 368     -13.951  21.528 -23.380  1.00118.88           N
ATOM   2952  CA  THR A 368     -14.937  22.077 -24.239  1.00118.88           C
ATOM   2953  CB  THR A 368     -14.456  23.268 -25.012  1.00118.88           C
ATOM   2954  OG1 THR A 368     -14.018  24.283 -24.121  1.00118.88           O
ATOM   2955  CG2 THR A 368     -15.613  23.788 -25.881  1.00118.88           C
ATOM   2956  C   THR A 368     -15.272  21.013 -25.209  1.00118.88           C
ATOM   2957  O   THR A 368     -14.440  20.179 -25.561  1.00118.88           O
ATOM   2958  N   LEU A 369     -16.531  21.010 -25.666  1.00125.19           N
ATOM   2959  CA  LEU A 369     -16.881  20.061 -26.662  1.00125.19           C
ATOM   2960  CB  LEU A 369     -18.383  20.072 -26.994  1.00125.19           C
ATOM   2961  CG  LEU A 369     -19.275  19.649 -25.803  1.00125.19           C
ATOM   2962  CD1 LEU A 369     -19.100  20.575 -24.589  1.00125.19           C
ATOM   2963  CD2 LEU A 369     -20.750  19.548 -26.214  1.00125.19           C
ATOM   2964  C   LEU A 369     -16.089  20.530 -27.820  1.00125.19           C
ATOM   2965  O   LEU A 369     -15.664  21.683 -27.823  1.00125.19           O
ATOM   2966  N   VAL A 370     -15.788  19.659 -28.798  1.00137.71           N
ATOM   2967  CA  VAL A 370     -14.999  20.196 -29.858  1.00137.71           C
ATOM   2968  CB  VAL A 370     -14.398  19.158 -30.749  1.00137.71           C
ATOM   2969  CG1 VAL A 370     -13.775  19.860 -31.961  1.00137.71           C
ATOM   2970  CG2 VAL A 370     -13.364  18.383 -29.923  1.00137.71           C
ATOM   2971  C   VAL A 370     -15.908  21.053 -30.663  1.00137.71           C
ATOM   2972  O   VAL A 370     -16.641  20.535 -31.504  1.00137.71           O
ATOM   2973  N   GLU A 371     -15.940  22.361 -30.295  1.00200.20           N
ATOM   2974  CA  GLU A 371     -16.620  23.453 -30.920  1.00200.20           C
ATOM   2975  CB  GLU A 371     -16.783  24.675 -30.002  1.00200.20           C
ATOM   2976  CG  GLU A 371     -17.695  25.749 -30.599  1.00200.20           C
ATOM   2977  CD  GLU A 371     -17.831  26.879 -29.589  1.00200.20           C
ATOM   2978  OE1 GLU A 371     -17.112  26.844 -28.555  1.00200.20           O
ATOM   2979  OE2 GLU A 371     -18.662  27.793 -29.838  1.00200.20           O
ATOM   2980  C   GLU A 371     -15.793  23.859 -32.082  1.00200.20           C
ATOM   2981  O   GLU A 371     -16.315  24.190 -33.145  1.00200.20           O
ATOM   2982  N   ASN A 372     -14.459  23.871 -31.870  1.00191.93           N
ATOM   2983  CA  ASN A 372     -13.559  24.100 -32.955  1.00191.93           C
ATOM   2984  CB  ASN A 372     -12.115  24.376 -32.500  1.00191.93           C
ATOM   2985  CG  ASN A 372     -11.276  24.706 -33.726  1.00191.93           C
ATOM   2986  OD1 ASN A 372     -11.704  24.503 -34.861  1.00191.93           O
ATOM   2987  ND2 ASN A 372     -10.040  25.222 -33.492  1.00191.93           N
ATOM   2988  C   ASN A 372     -13.604  22.765 -33.579  1.00191.93           C
ATOM   2989  O   ASN A 372     -12.718  21.930 -33.407  1.00191.93           O
ATOM   2990  N   TYR A 373     -14.672  22.575 -34.358  1.00252.43           N
ATOM   2991  CA  TYR A 373     -15.064  21.292 -34.810  1.00252.43           C
ATOM   2992  CB  TYR A 373     -16.411  20.817 -34.213  1.00252.43           C
ATOM   2993  CG  TYR A 373     -17.434  21.926 -34.187  1.00252.43           C
ATOM   2994  CD1 TYR A 373     -17.708  22.720 -35.275  1.00252.43           C
ATOM   2995  CD2 TYR A 373     -18.186  22.157 -33.056  1.00252.43           C
ATOM   2996  CE1 TYR A 373     -18.654  23.718 -35.237  1.00252.43           C
ATOM   2997  CE2 TYR A 373     -19.137  23.148 -32.993  1.00252.43           C
ATOM   2998  CZ  TYR A 373     -19.372  23.938 -34.089  1.00252.43           C
ATOM   2999  OH  TYR A 373     -20.345  24.959 -34.040  1.00252.43           O
ATOM   3000  C   TYR A 373     -15.275  21.304 -36.266  1.00252.43           C
ATOM   3001  O   TYR A 373     -14.514  21.858 -37.057  1.00252.43           O
ATOM   3002  N   ILE A 374     -16.378  20.639 -36.606  1.00251.52           N
ATOM   3003  CA  ILE A 374     -16.822  20.350 -37.919  1.00251.52           C
ATOM   3004  CB  ILE A 374     -18.246  20.041 -37.985  1.00251.52           C
ATOM   3005  CG1 ILE A 374     -18.619  19.040 -36.927  1.00251.52           C
ATOM   3006  CG2 ILE A 374     -18.587  19.800 -39.448  1.00251.52           C
ATOM   3007  CD1 ILE A 374     -18.879  19.816 -35.648  1.00251.52           C
ATOM   3008  C   ILE A 374     -16.942  21.615 -38.695  1.00251.52           C
ATOM   3009  O   ILE A 374     -16.527  21.677 -39.849  1.00251.52           O
ATOM   3010  N   GLY A 375     -17.568  22.634 -38.079  1.00 45.67           N
ATOM   3011  CA  GLY A 375     -17.917  23.851 -38.746  1.00 45.67           C
ATOM   3012  C   GLY A 375     -19.293  23.583 -39.261  1.00 45.67           C
ATOM   3013  O   GLY A 375     -19.957  24.444 -39.836  1.00 45.67           O
ATOM   3014  N   GLN A 376     -19.732  22.330 -39.036  1.00256.51           N
ATOM   3015  CA  GLN A 376     -20.997  21.793 -39.440  1.00256.51           C
ATOM   3016  CB  GLN A 376     -21.006  21.215 -40.865  1.00256.51           C
ATOM   3017  CG  GLN A 376     -20.724  22.248 -41.958  1.00256.51           C
ATOM   3018  CD  GLN A 376     -19.216  22.433 -42.054  1.00256.51           C
ATOM   3019  OE1 GLN A 376     -18.458  21.465 -42.030  1.00256.51           O
ATOM   3020  NE2 GLN A 376     -18.765  23.711 -42.163  1.00256.51           N
ATOM   3021  C   GLN A 376     -21.238  20.643 -38.516  1.00256.51           C
ATOM   3022  O   GLN A 376     -20.835  20.680 -37.357  1.00256.51           O
ATOM   3023  N   ASN A 377     -21.967  19.614 -38.988  1.00134.50           N
ATOM   3024  CA  ASN A 377     -22.167  18.424 -38.212  1.00134.50           C
ATOM   3025  CB  ASN A 377     -23.237  17.496 -38.808  1.00134.50           C
ATOM   3026  CG  ASN A 377     -24.589  18.182 -38.672  1.00134.50           C
ATOM   3027  OD1 ASN A 377     -24.981  18.982 -39.520  1.00134.50           O
ATOM   3028  ND2 ASN A 377     -25.327  17.857 -37.576  1.00134.50           N
ATOM   3029  C   ASN A 377     -20.893  17.626 -38.145  1.00134.50           C
ATOM   3030  O   ASN A 377     -20.549  17.139 -37.070  1.00134.50           O
ATOM   3031  N   LEU A 378     -20.202  17.436 -39.304  1.00270.62           N
ATOM   3032  CA  LEU A 378     -18.915  16.777 -39.423  1.00270.62           C
ATOM   3033  CB  LEU A 378     -18.865  15.247 -39.603  1.00270.62           C
ATOM   3034  CG  LEU A 378     -19.486  14.291 -38.562  1.00270.62           C
ATOM   3035  CD1 LEU A 378     -18.988  12.866 -38.860  1.00270.62           C
ATOM   3036  CD2 LEU A 378     -19.314  14.707 -37.106  1.00270.62           C
ATOM   3037  C   LEU A 378     -18.300  17.227 -40.710  1.00270.62           C
ATOM   3038  O   LEU A 378     -18.990  17.374 -41.717  1.00270.62           O
ATOM   3039  N   ASN A 379     -16.980  17.500 -40.687  1.00154.84           N
ATOM   3040  CA  ASN A 379     -16.329  17.982 -41.872  1.00154.84           C
ATOM   3041  CB  ASN A 379     -14.834  18.284 -41.680  1.00154.84           C
ATOM   3042  CG  ASN A 379     -14.358  19.043 -42.911  1.00154.84           C
ATOM   3043  OD1 ASN A 379     -15.126  19.286 -43.841  1.00154.84           O
ATOM   3044  ND2 ASN A 379     -13.053  19.424 -42.923  1.00154.84           N
ATOM   3045  C   ASN A 379     -16.434  16.921 -42.903  1.00154.84           C
ATOM   3046  O   ASN A 379     -16.811  17.171 -44.045  1.00154.84           O
ATOM   3047  N   ASP A 380     -16.143  15.672 -42.511  1.00189.39           N
ATOM   3048  CA  ASP A 380     -16.306  14.595 -43.436  1.00189.39           C
ATOM   3049  CB  ASP A 380     -15.676  13.282 -42.948  1.00189.39           C
ATOM   3050  CG  ASP A 380     -16.323  12.942 -41.612  1.00189.39           C
ATOM   3051  OD1 ASP A 380     -16.227  13.788 -40.683  1.00189.39           O
ATOM   3052  OD2 ASP A 380     -16.913  11.835 -41.495  1.00189.39           O
ATOM   3053  C   ASP A 380     -17.779  14.406 -43.510  1.00189.39           C
ATOM   3054  O   ASP A 380     -18.525  15.174 -42.904  1.00189.39           O
ATOM   3055  N   ILE A 381     -18.263  13.413 -44.276  1.00127.37           N
ATOM   3056  CA  ILE A 381     -19.685  13.323 -44.272  1.00127.37           C
ATOM   3057  CB  ILE A 381     -20.287  12.395 -45.281  1.00127.37           C
ATOM   3058  CG1 ILE A 381     -20.080  12.995 -46.683  1.00127.37           C
ATOM   3059  CG2 ILE A 381     -21.766  12.176 -44.917  1.00127.37           C
ATOM   3060  CD1 ILE A 381     -20.646  12.149 -47.817  1.00127.37           C
ATOM   3061  C   ILE A 381     -20.085  12.941 -42.896  1.00127.37           C
ATOM   3062  O   ILE A 381     -19.807  11.850 -42.401  1.00127.37           O
ATOM   3063  N   TYR A 382     -20.742  13.931 -42.271  1.00229.08           N
ATOM   3064  CA  TYR A 382     -21.184  14.018 -40.918  1.00229.08           C
ATOM   3065  CB  TYR A 382     -21.713  15.421 -40.570  1.00229.08           C
ATOM   3066  CG  TYR A 382     -22.903  15.712 -41.423  1.00229.08           C
ATOM   3067  CD1 TYR A 382     -24.168  15.354 -41.014  1.00229.08           C
ATOM   3068  CD2 TYR A 382     -22.754  16.346 -42.635  1.00229.08           C
ATOM   3069  CE1 TYR A 382     -25.263  15.622 -41.800  1.00229.08           C
ATOM   3070  CE2 TYR A 382     -23.845  16.618 -43.426  1.00229.08           C
ATOM   3071  CZ  TYR A 382     -25.103  16.255 -43.009  1.00229.08           C
ATOM   3072  OH  TYR A 382     -26.225  16.531 -43.819  1.00229.08           O
ATOM   3073  C   TYR A 382     -22.282  13.071 -40.632  1.00229.08           C
ATOM   3074  O   TYR A 382     -22.368  12.557 -39.520  1.00229.08           O
ATOM   3075  N   ASN A 383     -23.125  12.806 -41.641  1.00 94.17           N
ATOM   3076  CA  ASN A 383     -24.371  12.133 -41.447  1.00 94.17           C
ATOM   3077  CB  ASN A 383     -25.051  11.752 -42.774  1.00 94.17           C
ATOM   3078  CG  ASN A 383     -25.510  13.032 -43.459  1.00 94.17           C
ATOM   3079  OD1 ASN A 383     -24.724  13.726 -44.101  1.00 94.17           O
ATOM   3080  ND2 ASN A 383     -26.826  13.350 -43.326  1.00 94.17           N
ATOM   3081  C   ASN A 383     -24.207  10.877 -40.657  1.00 94.17           C
ATOM   3082  O   ASN A 383     -25.020  10.601 -39.777  1.00 94.17           O
ATOM   3083  N   MET A 384     -23.162  10.082 -40.921  1.00165.09           N
ATOM   3084  CA  MET A 384     -23.058   8.819 -40.248  1.00165.09           C
ATOM   3085  CB  MET A 384     -21.842   8.012 -40.739  1.00165.09           C
ATOM   3086  CG  MET A 384     -21.886   6.524 -40.390  1.00165.09           C
ATOM   3087  SD  MET A 384     -23.102   5.576 -41.355  1.00165.09           S
ATOM   3088  CE  MET A 384     -22.534   3.947 -40.788  1.00165.09           C
ATOM   3089  C   MET A 384     -22.917   8.978 -38.758  1.00165.09           C
ATOM   3090  O   MET A 384     -23.629   8.312 -38.005  1.00165.09           O
ATOM   3091  N   VAL A 385     -22.030   9.881 -38.278  1.00176.70           N
ATOM   3092  CA  VAL A 385     -21.782   9.907 -36.861  1.00176.70           C
ATOM   3093  CB  VAL A 385     -20.707  10.874 -36.440  1.00176.70           C
ATOM   3094  CG1 VAL A 385     -19.371  10.391 -37.023  1.00176.70           C
ATOM   3095  CG2 VAL A 385     -21.080  12.295 -36.878  1.00176.70           C
ATOM   3096  C   VAL A 385     -23.038  10.219 -36.121  1.00176.70           C
ATOM   3097  O   VAL A 385     -23.498   9.396 -35.338  1.00176.70           O
ATOM   3098  N   MET A 386     -23.690  11.357 -36.413  1.00159.26           N
ATOM   3099  CA  MET A 386     -24.835  11.725 -35.637  1.00159.26           C
ATOM   3100  CB  MET A 386     -25.461  13.071 -36.046  1.00159.26           C
ATOM   3101  CG  MET A 386     -24.634  14.295 -35.653  1.00159.26           C
ATOM   3102  SD  MET A 386     -23.136  14.562 -36.643  1.00159.26           S
ATOM   3103  CE  MET A 386     -22.454  15.825 -35.532  1.00159.26           C
ATOM   3104  C   MET A 386     -25.913  10.695 -35.777  1.00159.26           C
ATOM   3105  O   MET A 386     -26.567  10.352 -34.795  1.00159.26           O
ATOM   3106  N   THR A 387     -26.134  10.169 -36.996  1.00 55.49           N
ATOM   3107  CA  THR A 387     -27.220   9.252 -37.206  1.00 55.49           C
ATOM   3108  CB  THR A 387     -27.327   8.805 -38.635  1.00 55.49           C
ATOM   3109  OG1 THR A 387     -27.519   9.924 -39.487  1.00 55.49           O
ATOM   3110  CG2 THR A 387     -28.511   7.831 -38.761  1.00 55.49           C
ATOM   3111  C   THR A 387     -27.040   8.018 -36.372  1.00 55.49           C
ATOM   3112  O   THR A 387     -27.954   7.597 -35.666  1.00 55.49           O
ATOM   3113  N   GLU A 388     -25.850   7.395 -36.425  1.00 60.91           N
ATOM   3114  CA  GLU A 388     -25.636   6.185 -35.683  1.00 60.91           C
ATOM   3115  CB  GLU A 388     -24.300   5.494 -36.007  1.00 60.91           C
ATOM   3116  CG  GLU A 388     -24.251   4.879 -37.409  1.00 60.91           C
ATOM   3117  CD  GLU A 388     -22.903   4.192 -37.575  1.00 60.91           C
ATOM   3118  OE1 GLU A 388     -22.749   3.059 -37.044  1.00 60.91           O
ATOM   3119  OE2 GLU A 388     -22.008   4.791 -38.229  1.00 60.91           O
ATOM   3120  C   GLU A 388     -25.647   6.477 -34.216  1.00 60.91           C
ATOM   3121  O   GLU A 388     -26.155   5.685 -33.424  1.00 60.91           O
ATOM   3122  N   ILE A 389     -25.077   7.629 -33.816  1.00 80.21           N
ATOM   3123  CA  ILE A 389     -24.982   7.971 -32.424  1.00 80.21           C
ATOM   3124  CB  ILE A 389     -24.483   9.361 -32.167  1.00 80.21           C
ATOM   3125  CG1 ILE A 389     -23.067   9.605 -32.672  1.00 80.21           C
ATOM   3126  CG2 ILE A 389     -24.647   9.624 -30.661  1.00 80.21           C
ATOM   3127  CD1 ILE A 389     -22.804  11.095 -32.876  1.00 80.21           C
ATOM   3128  C   ILE A 389     -26.362   8.090 -31.881  1.00 80.21           C
ATOM   3129  O   ILE A 389     -26.670   7.564 -30.814  1.00 80.21           O
ATOM   3130  N   CYS A 390     -27.229   8.807 -32.619  1.00102.59           N
ATOM   3131  CA  CYS A 390     -28.534   9.114 -32.125  1.00102.59           C
ATOM   3132  CB  CYS A 390     -29.351  10.058 -33.031  1.00102.59           C
ATOM   3133  SG  CYS A 390     -29.979   9.278 -34.546  1.00102.59           S
ATOM   3134  C   CYS A 390     -29.327   7.866 -31.915  1.00102.59           C
ATOM   3135  O   CYS A 390     -30.014   7.745 -30.903  1.00102.59           O
ATOM   3136  N   LYS A 391     -29.248   6.894 -32.844  1.00 78.44           N
ATOM   3137  CA  LYS A 391     -30.082   5.732 -32.714  1.00 78.44           C
ATOM   3138  CB  LYS A 391     -29.856   4.689 -33.824  1.00 78.44           C
ATOM   3139  CG  LYS A 391     -30.408   5.060 -35.200  1.00 78.44           C
ATOM   3140  CD  LYS A 391     -29.894   4.136 -36.308  1.00 78.44           C
ATOM   3141  CE  LYS A 391     -30.655   4.263 -37.629  1.00 78.44           C
ATOM   3142  NZ  LYS A 391     -31.988   3.632 -37.505  1.00 78.44           N
ATOM   3143  C   LYS A 391     -29.794   5.011 -31.434  1.00 78.44           C
ATOM   3144  O   LYS A 391     -30.694   4.788 -30.625  1.00 78.44           O
ATOM   3145  N   ILE A 392     -28.519   4.654 -31.195  1.00 64.43           N
ATOM   3146  CA  ILE A 392     -28.212   3.869 -30.034  1.00 64.43           C
ATOM   3147  CB  ILE A 392     -26.784   3.413 -29.986  1.00 64.43           C
ATOM   3148  CG1 ILE A 392     -26.506   2.463 -31.164  1.00 64.43           C
ATOM   3149  CG2 ILE A 392     -26.529   2.778 -28.607  1.00 64.43           C
ATOM   3150  CD1 ILE A 392     -25.028   2.136 -31.361  1.00 64.43           C
ATOM   3151  C   ILE A 392     -28.503   4.658 -28.801  1.00 64.43           C
ATOM   3152  O   ILE A 392     -29.118   4.161 -27.855  1.00 64.43           O
ATOM   3153  N   ASP A 393     -28.087   5.934 -28.793  1.00 58.02           N
ATOM   3154  CA  ASP A 393     -28.284   6.726 -27.622  1.00 58.02           C
ATOM   3155  CB  ASP A 393     -27.693   8.143 -27.728  1.00 58.02           C
ATOM   3156  CG  ASP A 393     -26.181   8.028 -27.588  1.00 58.02           C
ATOM   3157  OD1 ASP A 393     -25.682   6.876 -27.480  1.00 58.02           O
ATOM   3158  OD2 ASP A 393     -25.505   9.091 -27.585  1.00 58.02           O
ATOM   3159  C   ASP A 393     -29.755   6.855 -27.353  1.00 58.02           C
ATOM   3160  O   ASP A 393     -30.178   6.816 -26.198  1.00 58.02           O
ATOM   3161  N   LYS A 394     -30.578   6.996 -28.411  1.00 74.52           N
ATOM   3162  CA  LYS A 394     -31.992   7.195 -28.235  1.00 74.52           C
ATOM   3163  CB  LYS A 394     -32.762   7.384 -29.555  1.00 74.52           C
ATOM   3164  CG  LYS A 394     -32.497   8.718 -30.255  1.00 74.52           C
ATOM   3165  CD  LYS A 394     -33.078   8.784 -31.669  1.00 74.52           C
ATOM   3166  CE  LYS A 394     -34.607   8.870 -31.694  1.00 74.52           C
ATOM   3167  NZ  LYS A 394     -35.092   8.928 -33.091  1.00 74.52           N
ATOM   3168  C   LYS A 394     -32.587   6.012 -27.553  1.00 74.52           C
ATOM   3169  O   LYS A 394     -33.425   6.156 -26.664  1.00 74.52           O
ATOM   3170  N   SER A 395     -32.164   4.801 -27.947  1.00 79.62           N
ATOM   3171  CA  SER A 395     -32.748   3.632 -27.368  1.00 79.62           C
ATOM   3172  CB  SER A 395     -32.159   2.329 -27.937  1.00 79.62           C
ATOM   3173  OG  SER A 395     -32.452   2.224 -29.323  1.00 79.62           O
ATOM   3174  C   SER A 395     -32.487   3.640 -25.895  1.00 79.62           C
ATOM   3175  O   SER A 395     -33.390   3.406 -25.094  1.00 79.62           O
ATOM   3176  N   LEU A 396     -31.237   3.942 -25.503  1.00154.22           N
ATOM   3177  CA  LEU A 396     -30.851   3.879 -24.121  1.00154.22           C
ATOM   3178  CB  LEU A 396     -29.336   4.111 -23.929  1.00154.22           C
ATOM   3179  CG  LEU A 396     -28.805   3.913 -22.491  1.00154.22           C
ATOM   3180  CD1 LEU A 396     -29.258   5.021 -21.525  1.00154.22           C
ATOM   3181  CD2 LEU A 396     -29.138   2.504 -21.975  1.00154.22           C
ATOM   3182  C   LEU A 396     -31.597   4.900 -23.299  1.00154.22           C
ATOM   3183  O   LEU A 396     -32.047   4.616 -22.190  1.00154.22           O
ATOM   3184  N   LEU A 397     -31.763   6.123 -23.825  1.00 83.62           N
ATOM   3185  CA  LEU A 397     -32.334   7.205 -23.062  1.00 83.62           C
ATOM   3186  CB  LEU A 397     -32.403   8.508 -23.893  1.00 83.62           C
ATOM   3187  CG  LEU A 397     -32.742   9.834 -23.160  1.00 83.62           C
ATOM   3188  CD1 LEU A 397     -32.947  10.953 -24.188  1.00 83.62           C
ATOM   3189  CD2 LEU A 397     -33.929   9.759 -22.187  1.00 83.62           C
ATOM   3190  C   LEU A 397     -33.735   6.875 -22.665  1.00 83.62           C
ATOM   3191  O   LEU A 397     -34.131   7.110 -21.522  1.00 83.62           O
ATOM   3192  N   GLU A 398     -34.519   6.313 -23.602  1.00 75.40           N
ATOM   3193  CA  GLU A 398     -35.903   6.087 -23.320  1.00 75.40           C
ATOM   3194  CB  GLU A 398     -36.650   5.389 -24.469  1.00 75.40           C
ATOM   3195  CG  GLU A 398     -38.132   5.157 -24.165  1.00 75.40           C
ATOM   3196  CD  GLU A 398     -38.759   4.454 -25.361  1.00 75.40           C
ATOM   3197  OE1 GLU A 398     -38.090   3.550 -25.928  1.00 75.40           O
ATOM   3198  OE2 GLU A 398     -39.912   4.810 -25.723  1.00 75.40           O
ATOM   3199  C   GLU A 398     -35.988   5.189 -22.138  1.00 75.40           C
ATOM   3200  O   GLU A 398     -36.800   5.408 -21.240  1.00 75.40           O
ATOM   3201  N   THR A 399     -35.127   4.160 -22.102  1.00126.07           N
ATOM   3202  CA  THR A 399     -35.199   3.219 -21.030  1.00126.07           C
ATOM   3203  CB  THR A 399     -34.303   2.026 -21.213  1.00126.07           C
ATOM   3204  OG1 THR A 399     -32.939   2.416 -21.193  1.00126.07           O
ATOM   3205  CG2 THR A 399     -34.644   1.360 -22.557  1.00126.07           C
ATOM   3206  C   THR A 399     -34.837   3.867 -19.729  1.00126.07           C
ATOM   3207  O   THR A 399     -35.480   3.614 -18.712  1.00126.07           O
ATOM   3208  N   LYS A 400     -33.820   4.750 -19.718  1.00171.94           N
ATOM   3209  CA  LYS A 400     -33.340   5.231 -18.452  1.00171.94           C
ATOM   3210  CB  LYS A 400     -31.805   5.330 -18.386  1.00171.94           C
ATOM   3211  CG  LYS A 400     -31.091   3.976 -18.379  1.00171.94           C
ATOM   3212  CD  LYS A 400     -29.573   4.087 -18.546  1.00171.94           C
ATOM   3213  CE  LYS A 400     -28.835   2.754 -18.401  1.00171.94           C
ATOM   3214  NZ  LYS A 400     -27.378   2.967 -18.542  1.00171.94           N
ATOM   3215  C   LYS A 400     -33.868   6.593 -18.080  1.00171.94           C
ATOM   3216  O   LYS A 400     -34.839   6.725 -17.339  1.00171.94           O
ATOM   3217  N   LEU A 401     -33.174   7.629 -18.580  1.00194.99           N
ATOM   3218  CA  LEU A 401     -33.215   9.047 -18.282  1.00194.99           C
ATOM   3219  CB  LEU A 401     -31.981   9.791 -18.821  1.00194.99           C
ATOM   3220  CG  LEU A 401     -30.674   9.402 -18.105  1.00194.99           C
ATOM   3221  CD1 LEU A 401     -30.698   9.838 -16.631  1.00194.99           C
ATOM   3222  CD2 LEU A 401     -30.358   7.908 -18.280  1.00194.99           C
ATOM   3223  C   LEU A 401     -34.419   9.845 -18.702  1.00194.99           C
ATOM   3224  O   LEU A 401     -34.561  10.982 -18.246  1.00194.99           O
ATOM   3225  N   THR A 402     -35.316   9.303 -19.543  1.00165.76           N
ATOM   3226  CA  THR A 402     -36.282  10.077 -20.283  1.00165.76           C
ATOM   3227  CB  THR A 402     -37.374   9.215 -20.849  1.00165.76           C
ATOM   3228  OG1 THR A 402     -38.208   9.980 -21.706  1.00165.76           O
ATOM   3229  CG2 THR A 402     -38.193   8.627 -19.687  1.00165.76           C
ATOM   3230  C   THR A 402     -36.955  11.201 -19.536  1.00165.76           C
ATOM   3231  O   THR A 402     -37.014  12.309 -20.066  1.00165.76           O
ATOM   3232  N   LEU A 403     -37.507  11.012 -18.329  1.00106.93           N
ATOM   3233  CA  LEU A 403     -38.233  12.147 -17.817  1.00106.93           C
ATOM   3234  CB  LEU A 403     -39.056  11.785 -16.569  1.00106.93           C
ATOM   3235  CG  LEU A 403     -40.104  10.687 -16.832  1.00106.93           C
ATOM   3236  CD1 LEU A 403     -40.942  10.400 -15.576  1.00106.93           C
ATOM   3237  CD2 LEU A 403     -40.960  11.013 -18.066  1.00106.93           C
ATOM   3238  C   LEU A 403     -37.405  13.360 -17.449  1.00106.93           C
ATOM   3239  O   LEU A 403     -37.571  14.429 -18.038  1.00106.93           O
ATOM   3240  N   ALA A 404     -36.499  13.231 -16.453  1.00132.86           N
ATOM   3241  CA  ALA A 404     -35.828  14.397 -15.913  1.00132.86           C
ATOM   3242  CB  ALA A 404     -35.160  14.111 -14.558  1.00132.86           C
ATOM   3243  C   ALA A 404     -34.791  14.990 -16.781  1.00132.86           C
ATOM   3244  O   ALA A 404     -34.760  16.185 -17.095  1.00132.86           O
ATOM   3245  N   LYS A 405     -33.896  14.112 -17.206  1.00217.78           N
ATOM   3246  CA  LYS A 405     -32.812  14.607 -17.956  1.00217.78           C
ATOM   3247  CB  LYS A 405     -31.540  13.774 -17.697  1.00217.78           C
ATOM   3248  CG  LYS A 405     -30.505  13.720 -18.820  1.00217.78           C
ATOM   3249  CD  LYS A 405     -30.925  12.785 -19.959  1.00217.78           C
ATOM   3250  CE  LYS A 405     -29.807  12.468 -20.953  1.00217.78           C
ATOM   3251  NZ  LYS A 405     -30.208  11.329 -21.809  1.00217.78           N
ATOM   3252  C   LYS A 405     -33.245  14.491 -19.341  1.00217.78           C
ATOM   3253  O   LYS A 405     -34.087  13.665 -19.679  1.00217.78           O
ATOM   3254  N   LEU A 406     -32.759  15.392 -20.181  1.00231.14           N
ATOM   3255  CA  LEU A 406     -33.094  15.124 -21.520  1.00231.14           C
ATOM   3256  CB  LEU A 406     -33.628  16.301 -22.360  1.00231.14           C
ATOM   3257  CG  LEU A 406     -35.100  16.658 -22.090  1.00231.14           C
ATOM   3258  CD1 LEU A 406     -35.620  17.668 -23.127  1.00231.14           C
ATOM   3259  CD2 LEU A 406     -35.976  15.398 -21.999  1.00231.14           C
ATOM   3260  C   LEU A 406     -31.825  14.695 -22.118  1.00231.14           C
ATOM   3261  O   LEU A 406     -30.753  14.985 -21.587  1.00231.14           O
ATOM   3262  N   ASN A 407     -31.913  13.914 -23.201  1.00229.38           N
ATOM   3263  CA  ASN A 407     -30.684  13.683 -23.845  1.00229.38           C
ATOM   3264  CB  ASN A 407     -30.761  12.721 -25.044  1.00229.38           C
ATOM   3265  CG  ASN A 407     -31.686  13.338 -26.083  1.00229.38           C
ATOM   3266  OD1 ASN A 407     -32.803  13.746 -25.769  1.00229.38           O
ATOM   3267  ND2 ASN A 407     -31.210  13.418 -27.355  1.00229.38           N
ATOM   3268  C   ASN A 407     -30.412  15.034 -24.363  1.00229.38           C
ATOM   3269  O   ASN A 407     -31.349  15.806 -24.574  1.00229.38           O
ATOM   3270  N   PRO A 408     -29.162  15.326 -24.531  1.00240.62           N
ATOM   3271  CA  PRO A 408     -28.738  16.634 -24.936  1.00240.62           C
ATOM   3272  CD  PRO A 408     -28.189  14.311 -24.883  1.00240.62           C
ATOM   3273  CB  PRO A 408     -27.244  16.513 -25.213  1.00240.62           C
ATOM   3274  CG  PRO A 408     -27.099  15.053 -25.673  1.00240.62           C
ATOM   3275  C   PRO A 408     -29.482  17.008 -26.164  1.00240.62           C
ATOM   3276  O   PRO A 408     -29.699  16.115 -26.977  1.00240.62           O
ATOM   3277  N   ASN A 409     -29.812  18.315 -26.303  1.00227.40           N
ATOM   3278  CA  ASN A 409     -30.739  18.864 -27.255  1.00227.40           C
ATOM   3279  CB  ASN A 409     -31.023  20.360 -27.029  1.00227.40           C
ATOM   3280  CG  ASN A 409     -29.723  21.133 -27.192  1.00227.40           C
ATOM   3281  OD1 ASN A 409     -28.639  20.553 -27.220  1.00227.40           O
ATOM   3282  ND2 ASN A 409     -29.832  22.485 -27.287  1.00227.40           N
ATOM   3283  C   ASN A 409     -30.403  18.671 -28.690  1.00227.40           C
ATOM   3284  O   ASN A 409     -29.464  19.247 -29.237  1.00227.40           O
ATOM   3285  N   GLU A 410     -31.215  17.793 -29.304  1.00296.53           N
ATOM   3286  CA  GLU A 410     -31.324  17.540 -30.704  1.00296.53           C
ATOM   3287  CB  GLU A 410     -31.961  18.706 -31.479  1.00296.53           C
ATOM   3288  CG  GLU A 410     -33.437  18.923 -31.135  1.00296.53           C
ATOM   3289  CD  GLU A 410     -34.227  17.738 -31.674  1.00296.53           C
ATOM   3290  OE1 GLU A 410     -34.303  17.597 -32.924  1.00296.53           O
ATOM   3291  OE2 GLU A 410     -34.765  16.958 -30.844  1.00296.53           O
ATOM   3292  C   GLU A 410     -29.994  17.241 -31.302  1.00296.53           C
ATOM   3293  O   GLU A 410     -29.872  17.211 -32.525  1.00296.53           O
ATOM   3294  N   PHE A 411     -28.968  16.971 -30.476  1.00113.62           N
ATOM   3295  CA  PHE A 411     -27.697  16.644 -31.046  1.00113.62           C
ATOM   3296  CB  PHE A 411     -26.862  17.854 -31.521  1.00113.62           C
ATOM   3297  CG  PHE A 411     -27.452  18.479 -32.739  1.00113.62           C
ATOM   3298  CD1 PHE A 411     -27.080  18.043 -33.990  1.00113.62           C
ATOM   3299  CD2 PHE A 411     -28.368  19.502 -32.637  1.00113.62           C
ATOM   3300  CE1 PHE A 411     -27.614  18.612 -35.122  1.00113.62           C
ATOM   3301  CE2 PHE A 411     -28.905  20.076 -33.766  1.00113.62           C
ATOM   3302  CZ  PHE A 411     -28.528  19.632 -35.011  1.00113.62           C
ATOM   3303  C   PHE A 411     -26.858  16.028 -29.976  1.00113.62           C
ATOM   3304  O   PHE A 411     -26.900  16.452 -28.823  1.00113.62           O
ATOM   3305  N   VAL A 412     -26.055  15.011 -30.339  1.00 95.41           N
ATOM   3306  CA  VAL A 412     -25.141  14.454 -29.390  1.00 95.41           C
ATOM   3307  CB  VAL A 412     -24.725  13.053 -29.723  1.00 95.41           C
ATOM   3308  CG1 VAL A 412     -23.670  12.593 -28.704  1.00 95.41           C
ATOM   3309  CG2 VAL A 412     -25.985  12.171 -29.762  1.00 95.41           C
ATOM   3310  C   VAL A 412     -23.943  15.327 -29.482  1.00 95.41           C
ATOM   3311  O   VAL A 412     -23.660  15.843 -30.562  1.00 95.41           O
ATOM   3312  N   THR A 413     -23.238  15.535 -28.349  1.00161.82           N
ATOM   3313  CA  THR A 413     -22.089  16.390 -28.336  1.00161.82           C
ATOM   3314  CB  THR A 413     -21.670  16.855 -26.971  1.00161.82           C
ATOM   3315  OG1 THR A 413     -21.190  15.771 -26.191  1.00161.82           O
ATOM   3316  CG2 THR A 413     -22.884  17.506 -26.286  1.00161.82           C
ATOM   3317  C   THR A 413     -20.958  15.624 -28.921  1.00161.82           C
ATOM   3318  O   THR A 413     -20.962  14.393 -28.936  1.00161.82           O
ATOM   3319  N   SER A 414     -19.961  16.344 -29.460  1.00142.60           N
ATOM   3320  CA  SER A 414     -18.856  15.637 -30.014  1.00142.60           C
ATOM   3321  CB  SER A 414     -18.774  15.726 -31.546  1.00142.60           C
ATOM   3322  OG  SER A 414     -19.902  15.093 -32.131  1.00142.60           O
ATOM   3323  C   SER A 414     -17.610  16.233 -29.459  1.00142.60           C
ATOM   3324  O   SER A 414     -17.428  17.452 -29.438  1.00142.60           O
ATOM   3325  N   LEU A 415     -16.717  15.349 -28.988  1.00134.77           N
ATOM   3326  CA  LEU A 415     -15.476  15.755 -28.414  1.00134.77           C
ATOM   3327  CB  LEU A 415     -15.334  15.393 -26.926  1.00134.77           C
ATOM   3328  CG  LEU A 415     -16.351  16.118 -26.025  1.00134.77           C
ATOM   3329  CD1 LEU A 415     -17.791  15.699 -26.359  1.00134.77           C
ATOM   3330  CD2 LEU A 415     -16.006  15.942 -24.538  1.00134.77           C
ATOM   3331  C   LEU A 415     -14.410  15.040 -29.158  1.00134.77           C
ATOM   3332  O   LEU A 415     -14.636  13.959 -29.704  1.00134.77           O
ATOM   3333  N   MET A 416     -13.220  15.658 -29.227  1.00149.71           N
ATOM   3334  CA  MET A 416     -12.138  15.020 -29.896  1.00149.71           C
ATOM   3335  CB  MET A 416     -11.286  15.973 -30.762  1.00149.71           C
ATOM   3336  CG  MET A 416     -10.590  17.095 -29.987  1.00149.71           C
ATOM   3337  SD  MET A 416      -9.554  18.190 -31.004  1.00149.71           S
ATOM   3338  CE  MET A 416     -10.947  18.999 -31.844  1.00149.71           C
ATOM   3339  C   MET A 416     -11.277  14.432 -28.836  1.00149.71           C
ATOM   3340  O   MET A 416     -10.630  15.141 -28.066  1.00149.71           O
ATOM   3341  N   LYS A 417     -11.275  13.091 -28.767  1.00104.42           N
ATOM   3342  CA  LYS A 417     -10.500  12.404 -27.786  1.00104.42           C
ATOM   3343  CB  LYS A 417     -11.082  11.033 -27.410  1.00104.42           C
ATOM   3344  CG  LYS A 417     -12.469  11.140 -26.770  1.00104.42           C
ATOM   3345  CD  LYS A 417     -13.205   9.805 -26.660  1.00104.42           C
ATOM   3346  CE  LYS A 417     -13.510   9.152 -28.008  1.00104.42           C
ATOM   3347  NZ  LYS A 417     -14.105   7.814 -27.794  1.00104.42           N
ATOM   3348  C   LYS A 417      -9.143  12.210 -28.362  1.00104.42           C
ATOM   3349  O   LYS A 417      -8.932  12.353 -29.564  1.00104.42           O
ATOM   3350  N   ARG A 418      -8.181  11.892 -27.486  1.00101.45           N
ATOM   3351  CA  ARG A 418      -6.817  11.705 -27.869  1.00101.45           C
ATOM   3352  CB  ARG A 418      -5.935  11.408 -26.642  1.00101.45           C
ATOM   3353  CG  ARG A 418      -4.447  11.201 -26.918  1.00101.45           C
ATOM   3354  CD  ARG A 418      -3.645  10.988 -25.631  1.00101.45           C
ATOM   3355  NE  ARG A 418      -3.807  12.217 -24.800  1.00101.45           N
ATOM   3356  CZ  ARG A 418      -3.505  12.197 -23.468  1.00101.45           C
ATOM   3357  NH1 ARG A 418      -3.046  11.049 -22.889  1.00101.45           N
ATOM   3358  NH2 ARG A 418      -3.663  13.324 -22.715  1.00101.45           N
ATOM   3359  C   ARG A 418      -6.751  10.539 -28.808  1.00101.45           C
ATOM   3360  O   ARG A 418      -7.440   9.536 -28.626  1.00101.45           O
ATOM   3361  N   ASN A 419      -5.868  10.666 -29.821  1.00124.35           N
ATOM   3362  CA  ASN A 419      -5.577   9.714 -30.860  1.00124.35           C
ATOM   3363  CB  ASN A 419      -5.138   8.337 -30.336  1.00124.35           C
ATOM   3364  CG  ASN A 419      -4.368   7.662 -31.466  1.00124.35           C
ATOM   3365  OD1 ASN A 419      -4.317   8.164 -32.587  1.00124.35           O
ATOM   3366  ND2 ASN A 419      -3.743   6.494 -31.166  1.00124.35           N
ATOM   3367  C   ASN A 419      -6.693   9.513 -31.854  1.00124.35           C
ATOM   3368  O   ASN A 419      -6.835   8.421 -32.404  1.00124.35           O
ATOM   3369  N   GLY A 420      -7.501  10.559 -32.137  1.00 69.64           N
ATOM   3370  CA  GLY A 420      -8.446  10.491 -33.228  1.00 69.64           C
ATOM   3371  C   GLY A 420      -9.683   9.700 -32.918  1.00 69.64           C
ATOM   3372  O   GLY A 420     -10.266   9.095 -33.818  1.00 69.64           O
ATOM   3373  N   TYR A 421     -10.138   9.674 -31.652  1.00101.88           N
ATOM   3374  CA  TYR A 421     -11.365   8.974 -31.399  1.00101.88           C
ATOM   3375  CB  TYR A 421     -11.296   7.997 -30.211  1.00101.88           C
ATOM   3376  CG  TYR A 421     -10.342   6.926 -30.615  1.00101.88           C
ATOM   3377  CD1 TYR A 421     -10.758   5.867 -31.390  1.00101.88           C
ATOM   3378  CD2 TYR A 421      -9.025   6.984 -30.222  1.00101.88           C
ATOM   3379  CE1 TYR A 421      -9.874   4.884 -31.769  1.00101.88           C
ATOM   3380  CE2 TYR A 421      -8.138   6.004 -30.598  1.00101.88           C
ATOM   3381  CZ  TYR A 421      -8.560   4.952 -31.374  1.00101.88           C
ATOM   3382  OH  TYR A 421      -7.646   3.950 -31.761  1.00101.88           O
ATOM   3383  C   TYR A 421     -12.375  10.015 -31.095  1.00101.88           C
ATOM   3384  O   TYR A 421     -12.142  10.894 -30.264  1.00101.88           O
ATOM   3385  N   THR A 422     -13.522   9.936 -31.796  1.00194.68           N
ATOM   3386  CA  THR A 422     -14.535  10.923 -31.637  1.00194.68           C
ATOM   3387  CB  THR A 422     -15.194  11.301 -32.915  1.00194.68           C
ATOM   3388  OG1 THR A 422     -15.820  10.178 -33.519  1.00194.68           O
ATOM   3389  CG2 THR A 422     -14.072  11.840 -33.805  1.00194.68           C
ATOM   3390  C   THR A 422     -15.519  10.364 -30.707  1.00194.68           C
ATOM   3391  O   THR A 422     -16.065   9.279 -30.913  1.00194.68           O
ATOM   3392  N   ALA A 423     -15.717  11.105 -29.613  1.00 96.65           N
ATOM   3393  CA  ALA A 423     -16.654  10.654 -28.659  1.00 96.65           C
ATOM   3394  CB  ALA A 423     -16.224  10.902 -27.203  1.00 96.65           C
ATOM   3395  C   ALA A 423     -17.870  11.444 -28.906  1.00 96.65           C
ATOM   3396  O   ALA A 423     -17.847  12.675 -28.883  1.00 96.65           O
ATOM   3397  N   VAL A 424     -18.955  10.721 -29.210  1.00175.29           N
ATOM   3398  CA  VAL A 424     -20.205  11.363 -29.352  1.00175.29           C
ATOM   3399  CB  VAL A 424     -20.949  10.879 -30.558  1.00175.29           C
ATOM   3400  CG1 VAL A 424     -20.095  11.302 -31.768  1.00175.29           C
ATOM   3401  CG2 VAL A 424     -21.139   9.357 -30.479  1.00175.29           C
ATOM   3402  C   VAL A 424     -20.867  11.015 -28.069  1.00175.29           C
ATOM   3403  O   VAL A 424     -21.281   9.884 -27.811  1.00175.29           O
ATOM   3404  N   VAL A 425     -20.912  12.018 -27.187  1.00101.39           N
ATOM   3405  CA  VAL A 425     -21.426  11.786 -25.890  1.00101.39           C
ATOM   3406  CB  VAL A 425     -20.517  12.272 -24.798  1.00101.39           C
ATOM   3407  CG1 VAL A 425     -21.179  11.975 -23.442  1.00101.39           C
ATOM   3408  CG2 VAL A 425     -19.126  11.642 -24.985  1.00101.39           C
ATOM   3409  C   VAL A 425     -22.641  12.613 -25.819  1.00101.39           C
ATOM   3410  O   VAL A 425     -22.703  13.701 -26.386  1.00101.39           O
ATOM   3411  N   ALA A 426     -23.678  12.074 -25.177  1.00108.39           N
ATOM   3412  CA  ALA A 426     -24.818  12.881 -24.967  1.00108.39           C
ATOM   3413  CB  ALA A 426     -26.107  12.195 -25.444  1.00108.39           C
ATOM   3414  C   ALA A 426     -24.853  12.954 -23.490  1.00108.39           C
ATOM   3415  O   ALA A 426     -25.035  11.937 -22.826  1.00108.39           O
ATOM   3416  N   GLY A 427     -24.669  14.150 -22.917  1.00114.29           N
ATOM   3417  CA  GLY A 427     -24.636  14.133 -21.497  1.00114.29           C
ATOM   3418  C   GLY A 427     -26.034  13.921 -21.093  1.00114.29           C
ATOM   3419  O   GLY A 427     -26.960  14.141 -21.874  1.00114.29           O
ATOM   3420  N   GLU A 428     -26.204  13.420 -19.866  1.00112.56           N
ATOM   3421  CA  GLU A 428     -27.513  13.361 -19.325  1.00112.56           C
ATOM   3422  CB  GLU A 428     -27.699  12.223 -18.310  1.00112.56           C
ATOM   3423  CG  GLU A 428     -27.548  10.831 -18.926  1.00112.56           C
ATOM   3424  CD  GLU A 428     -27.592   9.809 -17.799  1.00112.56           C
ATOM   3425  OE1 GLU A 428     -27.847  10.219 -16.636  1.00112.56           O
ATOM   3426  OE2 GLU A 428     -27.368   8.603 -18.088  1.00112.56           O
ATOM   3427  C   GLU A 428     -27.556  14.640 -18.573  1.00112.56           C
ATOM   3428  O   GLU A 428     -26.801  14.830 -17.623  1.00112.56           O
ATOM   3429  N   VAL A 429     -28.397  15.592 -18.994  1.00146.96           N
ATOM   3430  CA  VAL A 429     -28.322  16.816 -18.267  1.00146.96           C
ATOM   3431  CB  VAL A 429     -27.276  17.752 -18.797  1.00146.96           C
ATOM   3432  CG1 VAL A 429     -27.804  18.358 -20.103  1.00146.96           C
ATOM   3433  CG2 VAL A 429     -26.902  18.780 -17.714  1.00146.96           C
ATOM   3434  C   VAL A 429     -29.630  17.481 -18.388  1.00146.96           C
ATOM   3435  O   VAL A 429     -30.577  16.948 -18.964  1.00146.96           O
ATOM   3436  N   LEU A 430     -29.720  18.678 -17.806  1.00161.96           N
ATOM   3437  CA  LEU A 430     -30.947  19.375 -17.940  1.00161.96           C
ATOM   3438  CB  LEU A 430     -31.003  20.704 -17.169  1.00161.96           C
ATOM   3439  CG  LEU A 430     -30.976  20.521 -15.640  1.00161.96           C
ATOM   3440  CD1 LEU A 430     -32.243  19.805 -15.144  1.00161.96           C
ATOM   3441  CD2 LEU A 430     -29.682  19.830 -15.181  1.00161.96           C
ATOM   3442  C   LEU A 430     -31.073  19.677 -19.395  1.00161.96           C
ATOM   3443  O   LEU A 430     -30.084  19.875 -20.100  1.00161.96           O
ATOM   3444  N   HIS A 431     -32.323  19.783 -19.860  1.00159.47           N
ATOM   3445  CA  HIS A 431     -32.615  19.777 -21.263  1.00159.47           C
ATOM   3446  ND1 HIS A 431     -36.424  19.371 -20.818  1.00159.47           N
ATOM   3447  CG  HIS A 431     -35.055  19.298 -20.689  1.00159.47           C
ATOM   3448  CB  HIS A 431     -34.097  20.099 -21.526  1.00159.47           C
ATOM   3449  NE2 HIS A 431     -36.019  17.919 -19.184  1.00159.47           N
ATOM   3450  CD2 HIS A 431     -34.826  18.407 -19.685  1.00159.47           C
ATOM   3451  CE1 HIS A 431     -36.951  18.527 -19.896  1.00159.47           C
ATOM   3452  C   HIS A 431     -31.831  20.802 -22.034  1.00159.47           C
ATOM   3453  O   HIS A 431     -31.107  20.488 -22.982  1.00159.47           O
ATOM   3454  N   ILE A 432     -31.913  22.064 -21.612  1.00147.85           N
ATOM   3455  CA  ILE A 432     -31.399  23.137 -22.413  1.00147.85           C
ATOM   3456  CB  ILE A 432     -31.724  24.488 -21.844  1.00147.85           C
ATOM   3457  CG1 ILE A 432     -31.060  24.676 -20.469  1.00147.85           C
ATOM   3458  CG2 ILE A 432     -33.254  24.635 -21.822  1.00147.85           C
ATOM   3459  CD1 ILE A 432     -31.105  26.119 -19.967  1.00147.85           C
ATOM   3460  C   ILE A 432     -29.916  23.088 -22.619  1.00147.85           C
ATOM   3461  O   ILE A 432     -29.427  23.324 -23.723  1.00147.85           O
ATOM   3462  N   LEU A 433     -29.163  22.743 -21.569  1.00162.24           N
ATOM   3463  CA  LEU A 433     -27.751  22.991 -21.545  1.00162.24           C
ATOM   3464  CB  LEU A 433     -27.123  22.641 -20.184  1.00162.24           C
ATOM   3465  CG  LEU A 433     -27.667  23.476 -19.010  1.00162.24           C
ATOM   3466  CD1 LEU A 433     -29.154  23.180 -18.756  1.00162.24           C
ATOM   3467  CD2 LEU A 433     -26.801  23.302 -17.752  1.00162.24           C
ATOM   3468  C   LEU A 433     -26.886  22.316 -22.584  1.00162.24           C
ATOM   3469  O   LEU A 433     -26.021  22.978 -23.151  1.00162.24           O
ATOM   3470  N   GLU A 434     -27.071  21.017 -22.890  1.00249.65           N
ATOM   3471  CA  GLU A 434     -25.947  20.336 -23.521  1.00249.65           C
ATOM   3472  CB  GLU A 434     -26.142  18.813 -23.575  1.00249.65           C
ATOM   3473  CG  GLU A 434     -25.825  18.102 -22.261  1.00249.65           C
ATOM   3474  CD  GLU A 434     -24.314  18.095 -22.078  1.00249.65           C
ATOM   3475  OE1 GLU A 434     -23.594  18.063 -23.112  1.00249.65           O
ATOM   3476  OE2 GLU A 434     -23.859  18.121 -20.904  1.00249.65           O
ATOM   3477  C   GLU A 434     -25.341  20.688 -24.911  1.00249.65           C
ATOM   3478  O   GLU A 434     -24.324  21.376 -24.938  1.00249.65           O
ATOM   3479  N   CYS A 435     -25.955  20.286 -26.074  1.00314.94           N
ATOM   3480  CA  CYS A 435     -25.550  20.310 -27.522  1.00314.94           C
ATOM   3481  CB  CYS A 435     -26.267  21.419 -28.317  1.00314.94           C
ATOM   3482  SG  CYS A 435     -25.808  23.092 -27.772  1.00314.94           S
ATOM   3483  C   CYS A 435     -24.029  20.334 -27.964  1.00314.94           C
ATOM   3484  O   CYS A 435     -23.237  20.838 -27.171  1.00314.94           O
ATOM   3485  N   LYS A 436     -23.597  19.742 -29.199  1.00205.51           N
ATOM   3486  CA  LYS A 436     -22.273  19.868 -29.938  1.00205.51           C
ATOM   3487  CB  LYS A 436     -21.098  20.296 -29.041  1.00205.51           C
ATOM   3488  CG  LYS A 436     -21.180  21.790 -28.702  1.00205.51           C
ATOM   3489  CD  LYS A 436     -20.293  22.244 -27.544  1.00205.51           C
ATOM   3490  CE  LYS A 436     -20.603  23.663 -27.062  1.00205.51           C
ATOM   3491  NZ  LYS A 436     -20.411  24.630 -28.166  1.00205.51           N
ATOM   3492  C   LYS A 436     -21.747  18.780 -30.988  1.00205.51           C
ATOM   3493  O   LYS A 436     -21.862  17.587 -30.759  1.00205.51           O
ATOM   3494  N   PRO A 437     -21.180  19.103 -32.192  1.00163.64           N
ATOM   3495  CA  PRO A 437     -20.621  18.110 -33.186  1.00163.64           C
ATOM   3496  CD  PRO A 437     -21.887  20.164 -32.894  1.00163.64           C
ATOM   3497  CB  PRO A 437     -21.319  18.442 -34.503  1.00163.64           C
ATOM   3498  CG  PRO A 437     -21.633  19.942 -34.391  1.00163.64           C
ATOM   3499  C   PRO A 437     -19.064  18.003 -33.396  1.00163.64           C
ATOM   3500  O   PRO A 437     -18.362  18.679 -32.649  1.00163.64           O
ATOM   3501  N   VAL A 438     -18.476  17.197 -34.393  1.00223.96           N
ATOM   3502  CA  VAL A 438     -17.020  17.285 -34.745  1.00223.96           C
ATOM   3503  CB  VAL A 438     -16.150  17.319 -33.518  1.00223.96           C
ATOM   3504  CG1 VAL A 438     -16.150  15.919 -32.882  1.00223.96           C
ATOM   3505  CG2 VAL A 438     -14.756  17.854 -33.885  1.00223.96           C
ATOM   3506  C   VAL A 438     -16.382  16.197 -35.680  1.00223.96           C
ATOM   3507  O   VAL A 438     -16.942  15.119 -35.850  1.00223.96           O
ATOM   3508  N   TYR A 439     -15.142  16.428 -36.280  1.00252.34           N
ATOM   3509  CA  TYR A 439     -14.446  15.518 -37.233  1.00252.34           C
ATOM   3510  CB  TYR A 439     -14.632  15.935 -38.703  1.00252.34           C
ATOM   3511  CG  TYR A 439     -13.914  17.225 -38.913  1.00252.34           C
ATOM   3512  CD1 TYR A 439     -12.586  17.229 -39.274  1.00252.34           C
ATOM   3513  CD2 TYR A 439     -14.562  18.428 -38.747  1.00252.34           C
ATOM   3514  CE1 TYR A 439     -11.914  18.412 -39.471  1.00252.34           C
ATOM   3515  CE2 TYR A 439     -13.895  19.614 -38.943  1.00252.34           C
ATOM   3516  CZ  TYR A 439     -12.570  19.607 -39.306  1.00252.34           C
ATOM   3517  OH  TYR A 439     -11.883  20.823 -39.508  1.00252.34           O
ATOM   3518  C   TYR A 439     -12.917  15.362 -37.015  1.00252.34           C
ATOM   3519  O   TYR A 439     -12.272  16.305 -36.560  1.00252.34           O
ATOM   3520  N   VAL A 440     -12.282  14.183 -37.386  1.00201.12           N
ATOM   3521  CA  VAL A 440     -10.844  13.892 -37.161  1.00201.12           C
ATOM   3522  CB  VAL A 440     -10.494  13.628 -35.716  1.00201.12           C
ATOM   3523  CG1 VAL A 440     -10.680  14.889 -34.858  1.00201.12           C
ATOM   3524  CG2 VAL A 440     -11.329  12.427 -35.241  1.00201.12           C
ATOM   3525  C   VAL A 440     -10.261  12.656 -37.875  1.00201.12           C
ATOM   3526  O   VAL A 440     -10.847  12.127 -38.818  1.00201.12           O
ATOM   3527  N   THR A 441      -9.030  12.197 -37.436  1.00110.22           N
ATOM   3528  CA  THR A 441      -8.261  11.067 -37.990  1.00110.22           C
ATOM   3529  CB  THR A 441      -7.121  11.542 -38.839  1.00110.22           C
ATOM   3530  OG1 THR A 441      -7.612  12.373 -39.881  1.00110.22           O
ATOM   3531  CG2 THR A 441      -6.400  10.321 -39.434  1.00110.22           C
ATOM   3532  C   THR A 441      -7.666  10.133 -36.913  1.00110.22           C
ATOM   3533  O   THR A 441      -7.099  10.591 -35.922  1.00110.22           O
ATOM   3534  N   PRO A 442      -7.805   8.815 -37.104  1.00146.41           N
ATOM   3535  CA  PRO A 442      -7.369   7.783 -36.144  1.00146.41           C
ATOM   3536  CD  PRO A 442      -9.036   8.411 -37.747  1.00146.41           C
ATOM   3537  CB  PRO A 442      -8.550   6.822 -36.010  1.00146.41           C
ATOM   3538  CG  PRO A 442      -9.281   6.951 -37.349  1.00146.41           C
ATOM   3539  C   PRO A 442      -6.093   6.975 -36.307  1.00146.41           C
ATOM   3540  O   PRO A 442      -5.494   6.965 -37.381  1.00146.41           O
ATOM   3541  N   ARG A 443      -5.741   6.204 -35.237  1.00226.58           N
ATOM   3542  CA  ARG A 443      -4.606   5.314 -35.098  1.00226.58           C
ATOM   3543  CB  ARG A 443      -3.454   5.911 -34.273  1.00226.58           C
ATOM   3544  CG  ARG A 443      -2.774   7.129 -34.897  1.00226.58           C
ATOM   3545  CD  ARG A 443      -1.591   7.625 -34.063  1.00226.58           C
ATOM   3546  NE  ARG A 443      -1.001   8.807 -34.750  1.00226.58           N
ATOM   3547  CZ  ARG A 443       0.300   9.142 -34.513  1.00226.58           C
ATOM   3548  NH1 ARG A 443       1.061   8.370 -33.683  1.00226.58           N
ATOM   3549  NH2 ARG A 443       0.843  10.244 -35.107  1.00226.58           N
ATOM   3550  C   ARG A 443      -5.071   4.111 -34.303  1.00226.58           C
ATOM   3551  O   ARG A 443      -6.072   3.480 -34.641  1.00226.58           O
ATOM   3552  N   ALA A 444      -4.317   3.736 -33.237  1.00 86.19           N
ATOM   3553  CA  ALA A 444      -4.660   2.594 -32.418  1.00 86.19           C
ATOM   3554  CB  ALA A 444      -3.524   1.565 -32.298  1.00 86.19           C
ATOM   3555  C   ALA A 444      -5.001   3.038 -31.023  1.00 86.19           C
ATOM   3556  O   ALA A 444      -4.461   4.017 -30.515  1.00 86.19           O
ATOM   3557  N   THR A 445      -5.983   2.348 -30.401  1.00156.58           N
ATOM   3558  CA  THR A 445      -6.433   2.569 -29.050  1.00156.58           C
ATOM   3559  CB  THR A 445      -7.756   1.924 -28.759  1.00156.58           C
ATOM   3560  OG1 THR A 445      -7.653   0.516 -28.911  1.00156.58           O
ATOM   3561  CG2 THR A 445      -8.824   2.486 -29.711  1.00156.58           C
ATOM   3562  C   THR A 445      -5.468   1.989 -28.057  1.00156.58           C
ATOM   3563  O   THR A 445      -5.319   2.457 -26.931  1.00156.58           O
ATOM   3564  N   GLU A 446      -4.821   0.892 -28.455  1.00205.39           N
ATOM   3565  CA  GLU A 446      -4.075   0.046 -27.577  1.00205.39           C
ATOM   3566  CB  GLU A 446      -3.787  -1.312 -28.239  1.00205.39           C
ATOM   3567  CG  GLU A 446      -3.146  -1.211 -29.628  1.00205.39           C
ATOM   3568  CD  GLU A 446      -1.639  -1.062 -29.487  1.00205.39           C
ATOM   3569  OE1 GLU A 446      -1.128  -1.198 -28.343  1.00205.39           O
ATOM   3570  OE2 GLU A 446      -0.975  -0.819 -30.530  1.00205.39           O
ATOM   3571  C   GLU A 446      -2.810   0.550 -26.996  1.00205.39           C
ATOM   3572  O   GLU A 446      -2.631   0.353 -25.795  1.00205.39           O
ATOM   3573  N   ARG A 447      -1.940   1.226 -27.779  1.00264.09           N
ATOM   3574  CA  ARG A 447      -0.594   1.410 -27.302  1.00264.09           C
ATOM   3575  CB  ARG A 447       0.410   1.794 -28.398  1.00264.09           C
ATOM   3576  CG  ARG A 447       1.861   1.418 -28.066  1.00264.09           C
ATOM   3577  CD  ARG A 447       2.329   1.775 -26.651  1.00264.09           C
ATOM   3578  NE  ARG A 447       2.549   3.247 -26.586  1.00264.09           N
ATOM   3579  CZ  ARG A 447       3.341   3.764 -25.601  1.00264.09           C
ATOM   3580  NH1 ARG A 447       3.917   2.934 -24.684  1.00264.09           N
ATOM   3581  NH2 ARG A 447       3.542   5.112 -25.517  1.00264.09           N
ATOM   3582  C   ARG A 447      -0.513   2.449 -26.244  1.00264.09           C
ATOM   3583  O   ARG A 447      -0.208   3.614 -26.493  1.00264.09           O
ATOM   3584  N   CYS A 448      -0.821   1.999 -25.022  1.00176.89           N
ATOM   3585  CA  CYS A 448      -0.769   2.664 -23.772  1.00176.89           C
ATOM   3586  CB  CYS A 448       0.606   3.259 -23.418  1.00176.89           C
ATOM   3587  SG  CYS A 448       0.874   4.894 -24.170  1.00176.89           S
ATOM   3588  C   CYS A 448      -1.719   3.797 -23.804  1.00176.89           C
ATOM   3589  O   CYS A 448      -1.868   4.471 -22.791  1.00176.89           O
ATOM   3590  N   PHE A 449      -2.375   4.113 -24.939  1.00230.09           N
ATOM   3591  CA  PHE A 449      -3.054   5.323 -24.629  1.00230.09           C
ATOM   3592  CB  PHE A 449      -3.206   6.363 -25.759  1.00230.09           C
ATOM   3593  CG  PHE A 449      -4.441   6.180 -26.558  1.00230.09           C
ATOM   3594  CD1 PHE A 449      -5.593   6.795 -26.124  1.00230.09           C
ATOM   3595  CD2 PHE A 449      -4.465   5.442 -27.714  1.00230.09           C
ATOM   3596  CE1 PHE A 449      -6.768   6.678 -26.821  1.00230.09           C
ATOM   3597  CE2 PHE A 449      -5.640   5.325 -28.413  1.00230.09           C
ATOM   3598  CZ  PHE A 449      -6.790   5.936 -27.974  1.00230.09           C
ATOM   3599  C   PHE A 449      -4.383   5.107 -23.979  1.00230.09           C
ATOM   3600  O   PHE A 449      -4.655   5.669 -22.925  1.00230.09           O
ATOM   3601  N   GLN A 450      -5.287   4.320 -24.595  1.00178.91           N
ATOM   3602  CA  GLN A 450      -6.561   4.201 -23.945  1.00178.91           C
ATOM   3603  CB  GLN A 450      -7.784   4.065 -24.886  1.00178.91           C
ATOM   3604  CG  GLN A 450      -7.796   2.899 -25.872  1.00178.91           C
ATOM   3605  CD  GLN A 450      -7.922   1.582 -25.132  1.00178.91           C
ATOM   3606  OE1 GLN A 450      -8.477   1.511 -24.037  1.00178.91           O
ATOM   3607  NE2 GLN A 450      -7.375   0.504 -25.753  1.00178.91           N
ATOM   3608  C   GLN A 450      -6.605   3.189 -22.846  1.00178.91           C
ATOM   3609  O   GLN A 450      -7.144   3.454 -21.773  1.00178.91           O
ATOM   3610  N   GLU A 451      -6.027   2.001 -23.086  1.00107.73           N
ATOM   3611  CA  GLU A 451      -6.114   0.922 -22.146  1.00107.73           C
ATOM   3612  CB  GLU A 451      -5.563  -0.398 -22.715  1.00107.73           C
ATOM   3613  CG  GLU A 451      -4.093  -0.315 -23.134  1.00107.73           C
ATOM   3614  CD  GLU A 451      -3.671  -1.674 -23.676  1.00107.73           C
ATOM   3615  OE1 GLU A 451      -3.299  -2.555 -22.856  1.00107.73           O
ATOM   3616  OE2 GLU A 451      -3.715  -1.850 -24.924  1.00107.73           O
ATOM   3617  C   GLU A 451      -5.321   1.235 -20.928  1.00107.73           C
ATOM   3618  O   GLU A 451      -5.779   1.012 -19.809  1.00107.73           O
ATOM   3619  N   ILE A 452      -4.102   1.767 -21.124  1.00115.87           N
ATOM   3620  CA  ILE A 452      -3.237   1.983 -20.004  1.00115.87           C
ATOM   3621  CB  ILE A 452      -1.830   2.359 -20.388  1.00115.87           C
ATOM   3622  CG1 ILE A 452      -1.169   1.224 -21.186  1.00115.87           C
ATOM   3623  CG2 ILE A 452      -1.074   2.727 -19.101  1.00115.87           C
ATOM   3624  CD1 ILE A 452      -1.053  -0.080 -20.398  1.00115.87           C
ATOM   3625  C   ILE A 452      -3.808   3.025 -19.091  1.00115.87           C
ATOM   3626  O   ILE A 452      -3.832   2.813 -17.881  1.00115.87           O
ATOM   3627  N   PRO A 453      -4.272   4.142 -19.583  1.00156.83           N
ATOM   3628  CA  PRO A 453      -4.848   5.063 -18.660  1.00156.83           C
ATOM   3629  CD  PRO A 453      -3.471   4.877 -20.532  1.00156.83           C
ATOM   3630  CB  PRO A 453      -5.033   6.369 -19.417  1.00156.83           C
ATOM   3631  CG  PRO A 453      -3.795   6.370 -20.326  1.00156.83           C
ATOM   3632  C   PRO A 453      -6.034   4.532 -17.936  1.00156.83           C
ATOM   3633  O   PRO A 453      -6.238   4.931 -16.791  1.00156.83           O
ATOM   3634  N   VAL A 454      -6.827   3.640 -18.553  1.00 62.93           N
ATOM   3635  CA  VAL A 454      -7.951   3.110 -17.840  1.00 62.93           C
ATOM   3636  CB  VAL A 454      -8.664   2.033 -18.592  1.00 62.93           C
ATOM   3637  CG1 VAL A 454      -9.848   1.533 -17.748  1.00 62.93           C
ATOM   3638  CG2 VAL A 454      -9.013   2.545 -19.985  1.00 62.93           C
ATOM   3639  C   VAL A 454      -7.408   2.374 -16.663  1.00 62.93           C
ATOM   3640  O   VAL A 454      -7.811   2.593 -15.522  1.00 62.93           O
ATOM   3641  N   HIS A 455      -6.441   1.481 -16.949  1.00105.48           N
ATOM   3642  CA  HIS A 455      -5.869   0.602 -15.975  1.00105.48           C
ATOM   3643  ND1 HIS A 455      -3.687  -1.094 -14.457  1.00105.48           N
ATOM   3644  CG  HIS A 455      -4.302  -1.359 -15.660  1.00105.48           C
ATOM   3645  CB  HIS A 455      -4.801  -0.306 -16.598  1.00105.48           C
ATOM   3646  NE2 HIS A 455      -3.730  -3.305 -14.679  1.00105.48           N
ATOM   3647  CD2 HIS A 455      -4.320  -2.713 -15.780  1.00105.48           C
ATOM   3648  CE1 HIS A 455      -3.367  -2.294 -13.911  1.00105.48           C
ATOM   3649  C   HIS A 455      -5.183   1.403 -14.912  1.00105.48           C
ATOM   3650  O   HIS A 455      -5.421   1.213 -13.721  1.00105.48           O
ATOM   3651  N   TYR A 456      -4.337   2.357 -15.336  1.00 76.60           N
ATOM   3652  CA  TYR A 456      -3.512   3.124 -14.449  1.00 76.60           C
ATOM   3653  CB  TYR A 456      -2.660   4.129 -15.249  1.00 76.60           C
ATOM   3654  CG  TYR A 456      -1.730   4.875 -14.355  1.00 76.60           C
ATOM   3655  CD1 TYR A 456      -0.553   4.292 -13.946  1.00 76.60           C
ATOM   3656  CD2 TYR A 456      -2.018   6.158 -13.949  1.00 76.60           C
ATOM   3657  CE1 TYR A 456       0.319   4.973 -13.131  1.00 76.60           C
ATOM   3658  CE2 TYR A 456      -1.149   6.844 -13.134  1.00 76.60           C
ATOM   3659  CZ  TYR A 456       0.020   6.249 -12.724  1.00 76.60           C
ATOM   3660  OH  TYR A 456       0.920   6.943 -11.889  1.00 76.60           O
ATOM   3661  C   TYR A 456      -4.384   3.888 -13.505  1.00 76.60           C
ATOM   3662  O   TYR A 456      -4.188   3.844 -12.292  1.00 76.60           O
ATOM   3663  N   ASN A 457      -5.411   4.576 -14.028  1.00 47.33           N
ATOM   3664  CA  ASN A 457      -6.227   5.376 -13.164  1.00 47.33           C
ATOM   3665  CB  ASN A 457      -7.334   6.140 -13.911  1.00 47.33           C
ATOM   3666  CG  ASN A 457      -6.687   7.293 -14.666  1.00 47.33           C
ATOM   3667  OD1 ASN A 457      -5.823   7.090 -15.517  1.00 47.33           O
ATOM   3668  ND2 ASN A 457      -7.114   8.542 -14.342  1.00 47.33           N
ATOM   3669  C   ASN A 457      -6.889   4.493 -12.159  1.00 47.33           C
ATOM   3670  O   ASN A 457      -6.952   4.827 -10.976  1.00 47.33           O
ATOM   3671  N   ASN A 458      -7.389   3.326 -12.598  1.00 78.49           N
ATOM   3672  CA  ASN A 458      -8.113   2.489 -11.690  1.00 78.49           C
ATOM   3673  CB  ASN A 458      -8.707   1.240 -12.361  1.00 78.49           C
ATOM   3674  CG  ASN A 458      -9.875   1.693 -13.225  1.00 78.49           C
ATOM   3675  OD1 ASN A 458     -10.338   2.827 -13.118  1.00 78.49           O
ATOM   3676  ND2 ASN A 458     -10.377   0.779 -14.098  1.00 78.49           N
ATOM   3677  C   ASN A 458      -7.239   2.033 -10.564  1.00 78.49           C
ATOM   3678  O   ASN A 458      -7.677   2.061  -9.421  1.00 78.49           O
ATOM   3679  N   ILE A 459      -6.019   1.534 -10.849  1.00129.72           N
ATOM   3680  CA  ILE A 459      -5.114   1.064  -9.826  1.00129.72           C
ATOM   3681  CB  ILE A 459      -4.047   0.149 -10.355  1.00129.72           C
ATOM   3682  CG1 ILE A 459      -4.657  -1.168 -10.867  1.00129.72           C
ATOM   3683  CG2 ILE A 459      -3.015  -0.053  -9.234  1.00129.72           C
ATOM   3684  CD1 ILE A 459      -5.536  -1.003 -12.104  1.00129.72           C
ATOM   3685  C   ILE A 459      -4.404   2.148  -9.059  1.00129.72           C
ATOM   3686  O   ILE A 459      -4.332   2.093  -7.831  1.00129.72           O
ATOM   3687  N   SER A 460      -3.891   3.169  -9.778  1.00195.01           N
ATOM   3688  CA  SER A 460      -2.956   4.156  -9.290  1.00195.01           C
ATOM   3689  CB  SER A 460      -2.675   5.295 -10.288  1.00195.01           C
ATOM   3690  OG  SER A 460      -1.961   4.797 -11.409  1.00195.01           O
ATOM   3691  C   SER A 460      -3.353   4.785  -8.000  1.00195.01           C
ATOM   3692  O   SER A 460      -4.442   4.594  -7.476  1.00195.01           O
ATOM   3693  N   MET A 461      -2.426   5.531  -7.381  1.00215.18           N
ATOM   3694  CA  MET A 461      -2.888   6.171  -6.195  1.00215.18           C
ATOM   3695  CB  MET A 461      -1.763   6.655  -5.272  1.00215.18           C
ATOM   3696  CG  MET A 461      -0.904   5.511  -4.726  1.00215.18           C
ATOM   3697  SD  MET A 461       0.514   6.037  -3.719  1.00215.18           S
ATOM   3698  CE  MET A 461       1.165   4.359  -3.471  1.00215.18           C
ATOM   3699  C   MET A 461      -3.650   7.344  -6.697  1.00215.18           C
ATOM   3700  O   MET A 461      -3.109   8.423  -6.935  1.00215.18           O
ATOM   3701  N   TYR A 462      -4.959   7.113  -6.878  1.00282.38           N
ATOM   3702  CA  TYR A 462      -5.893   8.065  -7.384  1.00282.38           C
ATOM   3703  CB  TYR A 462      -6.518   7.611  -8.717  1.00282.38           C
ATOM   3704  CG  TYR A 462      -7.552   8.588  -9.158  1.00282.38           C
ATOM   3705  CD1 TYR A 462      -7.200   9.752  -9.802  1.00282.38           C
ATOM   3706  CD2 TYR A 462      -8.884   8.325  -8.940  1.00282.38           C
ATOM   3707  CE1 TYR A 462      -8.165  10.643 -10.211  1.00282.38           C
ATOM   3708  CE2 TYR A 462      -9.853   9.211  -9.346  1.00282.38           C
ATOM   3709  CZ  TYR A 462      -9.493  10.373  -9.983  1.00282.38           C
ATOM   3710  OH  TYR A 462     -10.486  11.284 -10.401  1.00282.38           O
ATOM   3711  C   TYR A 462      -6.957   8.070  -6.355  1.00282.38           C
ATOM   3712  O   TYR A 462      -7.031   7.136  -5.557  1.00282.38           O
ATOM   3713  N   LEU A 463      -7.809   9.109  -6.355  1.00145.98           N
ATOM   3714  CA  LEU A 463      -8.781   9.241  -5.316  1.00145.98           C
ATOM   3715  CB  LEU A 463      -9.734  10.428  -5.518  1.00145.98           C
ATOM   3716  CG  LEU A 463     -10.771  10.551  -4.390  1.00145.98           C
ATOM   3717  CD1 LEU A 463     -10.085  10.744  -3.027  1.00145.98           C
ATOM   3718  CD2 LEU A 463     -11.809  11.640  -4.701  1.00145.98           C
ATOM   3719  C   LEU A 463      -9.600   7.997  -5.302  1.00145.98           C
ATOM   3720  O   LEU A 463      -9.935   7.491  -4.234  1.00145.98           O
ATOM   3721  N   ALA A 464      -9.964   7.456  -6.477  1.00125.20           N
ATOM   3722  CA  ALA A 464     -10.726   6.251  -6.363  1.00125.20           C
ATOM   3723  CB  ALA A 464     -11.450   5.833  -7.664  1.00125.20           C
ATOM   3724  C   ALA A 464      -9.880   5.124  -5.826  1.00125.20           C
ATOM   3725  O   ALA A 464     -10.296   4.396  -4.926  1.00125.20           O
ATOM   3726  N   PRO A 465      -8.681   4.991  -6.313  1.00212.81           N
ATOM   3727  CA  PRO A 465      -7.869   3.859  -5.925  1.00212.81           C
ATOM   3728  CD  PRO A 465      -8.499   5.288  -7.726  1.00212.81           C
ATOM   3729  CB  PRO A 465      -7.015   3.498  -7.127  1.00212.81           C
ATOM   3730  CG  PRO A 465      -7.160   4.681  -8.097  1.00212.81           C
ATOM   3731  C   PRO A 465      -7.063   3.892  -4.673  1.00212.81           C
ATOM   3732  O   PRO A 465      -7.506   4.410  -3.649  1.00212.81           O
ATOM   3733  N   VAL A 466      -5.865   3.280  -4.777  1.00 82.09           N
ATOM   3734  CA  VAL A 466      -4.912   3.032  -3.737  1.00 82.09           C
ATOM   3735  CB  VAL A 466      -3.641   2.415  -4.247  1.00 82.09           C
ATOM   3736  CG1 VAL A 466      -3.975   1.038  -4.845  1.00 82.09           C
ATOM   3737  CG2 VAL A 466      -2.981   3.383  -5.243  1.00 82.09           C
ATOM   3738  C   VAL A 466      -4.559   4.311  -3.058  1.00 82.09           C
ATOM   3739  O   VAL A 466      -4.259   4.296  -1.866  1.00 82.09           O
ATOM   3740  N   THR A 467      -4.548   5.453  -3.772  1.00115.80           N
ATOM   3741  CA  THR A 467      -4.201   6.637  -3.039  1.00115.80           C
ATOM   3742  CB  THR A 467      -4.082   7.910  -3.832  1.00115.80           C
ATOM   3743  OG1 THR A 467      -3.191   8.794  -3.167  1.00115.80           O
ATOM   3744  CG2 THR A 467      -5.452   8.599  -3.879  1.00115.80           C
ATOM   3745  C   THR A 467      -5.277   6.833  -2.017  1.00115.80           C
ATOM   3746  O   THR A 467      -5.014   7.307  -0.914  1.00115.80           O
ATOM   3747  N   ARG A 468      -6.529   6.473  -2.365  1.00 98.53           N
ATOM   3748  CA  ARG A 468      -7.624   6.623  -1.450  1.00 98.53           C
ATOM   3749  CB  ARG A 468      -8.971   6.178  -2.038  1.00 98.53           C
ATOM   3750  CG  ARG A 468     -10.175   6.604  -1.195  1.00 98.53           C
ATOM   3751  CD  ARG A 468     -11.523   6.181  -1.785  1.00 98.53           C
ATOM   3752  NE  ARG A 468     -12.591   6.749  -0.914  1.00 98.53           N
ATOM   3753  CZ  ARG A 468     -13.876   6.822  -1.369  1.00 98.53           C
ATOM   3754  NH1 ARG A 468     -14.189   6.346  -2.609  1.00 98.53           N
ATOM   3755  NH2 ARG A 468     -14.848   7.373  -0.585  1.00 98.53           N
ATOM   3756  C   ARG A 468      -7.379   5.761  -0.251  1.00 98.53           C
ATOM   3757  O   ARG A 468      -7.552   6.201   0.884  1.00 98.53           O
ATOM   3758  N   VAL A 469      -6.958   4.503  -0.481  1.00 40.57           N
ATOM   3759  CA  VAL A 469      -6.741   3.573   0.592  1.00 40.57           C
ATOM   3760  CB  VAL A 469      -6.351   2.208   0.108  1.00 40.57           C
ATOM   3761  CG1 VAL A 469      -6.045   1.325   1.330  1.00 40.57           C
ATOM   3762  CG2 VAL A 469      -7.479   1.666  -0.786  1.00 40.57           C
ATOM   3763  C   VAL A 469      -5.636   4.068   1.471  1.00 40.57           C
ATOM   3764  O   VAL A 469      -5.736   4.000   2.695  1.00 40.57           O
ATOM   3765  N   LEU A 470      -4.546   4.576   0.862  1.00 56.07           N
ATOM   3766  CA  LEU A 470      -3.411   5.044   1.605  1.00 56.07           C
ATOM   3767  CB  LEU A 470      -2.255   5.503   0.700  1.00 56.07           C
ATOM   3768  CG  LEU A 470      -1.626   4.360  -0.119  1.00 56.07           C
ATOM   3769  CD1 LEU A 470      -0.476   4.874  -1.001  1.00 56.07           C
ATOM   3770  CD2 LEU A 470      -1.201   3.193   0.787  1.00 56.07           C
ATOM   3771  C   LEU A 470      -3.832   6.214   2.427  1.00 56.07           C
ATOM   3772  O   LEU A 470      -3.417   6.369   3.576  1.00 56.07           O
ATOM   3773  N   GLN A 471      -4.686   7.072   1.849  1.00 48.12           N
ATOM   3774  CA  GLN A 471      -5.117   8.246   2.541  1.00 48.12           C
ATOM   3775  CB  GLN A 471      -6.051   9.098   1.671  1.00 48.12           C
ATOM   3776  CG  GLN A 471      -5.357   9.675   0.434  1.00 48.12           C
ATOM   3777  CD  GLN A 471      -6.373  10.493  -0.349  1.00 48.12           C
ATOM   3778  OE1 GLN A 471      -7.510  10.675   0.084  1.00 48.12           O
ATOM   3779  NE2 GLN A 471      -5.952  11.006  -1.536  1.00 48.12           N
ATOM   3780  C   GLN A 471      -5.840   7.811   3.776  1.00 48.12           C
ATOM   3781  O   GLN A 471      -5.662   8.387   4.848  1.00 48.12           O
ATOM   3782  N   LEU A 472      -6.654   6.748   3.664  1.00 49.68           N
ATOM   3783  CA  LEU A 472      -7.419   6.276   4.782  1.00 49.68           C
ATOM   3784  CB  LEU A 472      -8.335   5.097   4.411  1.00 49.68           C
ATOM   3785  CG  LEU A 472      -9.393   5.473   3.356  1.00 49.68           C
ATOM   3786  CD1 LEU A 472     -10.357   4.307   3.082  1.00 49.68           C
ATOM   3787  CD2 LEU A 472     -10.117   6.776   3.732  1.00 49.68           C
ATOM   3788  C   LEU A 472      -6.485   5.825   5.861  1.00 49.68           C
ATOM   3789  O   LEU A 472      -6.725   6.070   7.042  1.00 49.68           O
ATOM   3790  N   ARG A 473      -5.395   5.136   5.486  1.00127.27           N
ATOM   3791  CA  ARG A 473      -4.459   4.649   6.459  1.00127.27           C
ATOM   3792  CB  ARG A 473      -3.363   3.786   5.817  1.00127.27           C
ATOM   3793  CG  ARG A 473      -2.387   3.163   6.814  1.00127.27           C
ATOM   3794  CD  ARG A 473      -1.398   2.200   6.153  1.00127.27           C
ATOM   3795  NE  ARG A 473      -2.199   1.101   5.542  1.00127.27           N
ATOM   3796  CZ  ARG A 473      -2.687   1.227   4.273  1.00127.27           C
ATOM   3797  NH1 ARG A 473      -2.402   2.340   3.534  1.00127.27           N
ATOM   3798  NH2 ARG A 473      -3.459   0.237   3.739  1.00127.27           N
ATOM   3799  C   ARG A 473      -3.804   5.807   7.137  1.00127.27           C
ATOM   3800  O   ARG A 473      -3.658   5.823   8.358  1.00127.27           O
ATOM   3801  N   GLY A 474      -3.413   6.832   6.357  1.00 38.77           N
ATOM   3802  CA  GLY A 474      -2.721   7.936   6.946  1.00 38.77           C
ATOM   3803  C   GLY A 474      -3.619   8.559   7.952  1.00 38.77           C
ATOM   3804  O   GLY A 474      -3.190   8.854   9.060  1.00 38.77           O
ATOM   3805  N   THR A 475      -4.906   8.746   7.626  1.00114.63           N
ATOM   3806  CA  THR A 475      -5.738   9.420   8.575  1.00114.63           C
ATOM   3807  CB  THR A 475      -7.139   9.670   8.085  1.00114.63           C
ATOM   3808  OG1 THR A 475      -7.801  10.568   8.963  1.00114.63           O
ATOM   3809  CG2 THR A 475      -7.907   8.342   8.018  1.00114.63           C
ATOM   3810  C   THR A 475      -5.812   8.606   9.825  1.00114.63           C
ATOM   3811  O   THR A 475      -5.761   9.147  10.925  1.00114.63           O
ATOM   3812  N   GLU A 476      -5.904   7.273   9.703  1.00 72.22           N
ATOM   3813  CA  GLU A 476      -6.069   6.480  10.883  1.00 72.22           C
ATOM   3814  CB  GLU A 476      -6.030   4.981  10.555  1.00 72.22           C
ATOM   3815  CG  GLU A 476      -7.089   4.530   9.552  1.00 72.22           C
ATOM   3816  CD  GLU A 476      -6.608   3.207   8.973  1.00 72.22           C
ATOM   3817  OE1 GLU A 476      -5.867   2.482   9.689  1.00 72.22           O
ATOM   3818  OE2 GLU A 476      -6.960   2.911   7.800  1.00 72.22           O
ATOM   3819  C   GLU A 476      -4.903   6.707  11.797  1.00 72.22           C
ATOM   3820  O   GLU A 476      -5.075   7.122  12.943  1.00 72.22           O
ATOM   3821  N   ILE A 477      -3.676   6.450  11.303  1.00 67.04           N
ATOM   3822  CA  ILE A 477      -2.534   6.584  12.160  1.00 67.04           C
ATOM   3823  CB  ILE A 477      -1.318   5.911  11.602  1.00 67.04           C
ATOM   3824  CG1 ILE A 477      -1.583   4.399  11.492  1.00 67.04           C
ATOM   3825  CG2 ILE A 477      -0.121   6.265  12.500  1.00 67.04           C
ATOM   3826  CD1 ILE A 477      -0.538   3.638  10.680  1.00 67.04           C
ATOM   3827  C   ILE A 477      -2.196   8.019  12.444  1.00 67.04           C
ATOM   3828  O   ILE A 477      -2.092   8.418  13.603  1.00 67.04           O
ATOM   3829  N   ASP A 478      -2.041   8.844  11.388  1.00127.75           N
ATOM   3830  CA  ASP A 478      -1.592  10.195  11.574  1.00127.75           C
ATOM   3831  CB  ASP A 478      -1.002  10.917  10.328  1.00127.75           C
ATOM   3832  CG  ASP A 478      -2.012  11.302   9.249  1.00127.75           C
ATOM   3833  OD1 ASP A 478      -3.194  11.588   9.572  1.00127.75           O
ATOM   3834  OD2 ASP A 478      -1.595  11.310   8.060  1.00127.75           O
ATOM   3835  C   ASP A 478      -2.637  11.051  12.203  1.00127.75           C
ATOM   3836  O   ASP A 478      -2.310  11.969  12.955  1.00127.75           O
ATOM   3837  N   CYS A 479      -3.927  10.779  11.943  1.00174.58           N
ATOM   3838  CA  CYS A 479      -4.889  11.714  12.442  1.00174.58           C
ATOM   3839  CB  CYS A 479      -6.255  11.699  11.712  1.00174.58           C
ATOM   3840  SG  CYS A 479      -7.272  13.187  11.956  1.00174.58           S
ATOM   3841  C   CYS A 479      -5.131  11.428  13.881  1.00174.58           C
ATOM   3842  O   CYS A 479      -4.376  10.719  14.547  1.00174.58           O
ATOM   3843  N   THR A 480      -6.217  12.025  14.387  1.00177.62           N
ATOM   3844  CA  THR A 480      -6.612  11.954  15.754  1.00177.62           C
ATOM   3845  CB  THR A 480      -7.850  12.755  16.034  1.00177.62           C
ATOM   3846  OG1 THR A 480      -8.076  12.835  17.434  1.00177.62           O
ATOM   3847  CG2 THR A 480      -9.045  12.080  15.340  1.00177.62           C
ATOM   3848  C   THR A 480      -6.874  10.562  16.253  1.00177.62           C
ATOM   3849  O   THR A 480      -6.382  10.278  17.343  1.00177.62           O
ATOM   3850  N   PRO A 481      -7.600   9.673  15.596  1.00138.70           N
ATOM   3851  CA  PRO A 481      -7.938   8.418  16.213  1.00138.70           C
ATOM   3852  CD  PRO A 481      -7.656   9.565  14.142  1.00138.70           C
ATOM   3853  CB  PRO A 481      -8.590   7.574  15.119  1.00138.70           C
ATOM   3854  CG  PRO A 481      -7.920   8.085  13.837  1.00138.70           C
ATOM   3855  C   PRO A 481      -6.831   7.647  16.864  1.00138.70           C
ATOM   3856  O   PRO A 481      -6.904   7.441  18.074  1.00138.70           O
ATOM   3857  N   LEU A 482      -5.803   7.203  16.117  1.00151.24           N
ATOM   3858  CA  LEU A 482      -4.850   6.378  16.800  1.00151.24           C
ATOM   3859  CB  LEU A 482      -3.925   5.622  15.822  1.00151.24           C
ATOM   3860  CG  LEU A 482      -2.997   4.566  16.465  1.00151.24           C
ATOM   3861  CD1 LEU A 482      -1.863   5.189  17.296  1.00151.24           C
ATOM   3862  CD2 LEU A 482      -3.813   3.532  17.257  1.00151.24           C
ATOM   3863  C   LEU A 482      -3.995   7.158  17.752  1.00151.24           C
ATOM   3864  O   LEU A 482      -4.031   6.933  18.961  1.00151.24           O
ATOM   3865  N   LEU A 483      -3.218   8.126  17.223  1.00 66.77           N
ATOM   3866  CA  LEU A 483      -2.262   8.803  18.054  1.00 66.77           C
ATOM   3867  CB  LEU A 483      -1.192   9.575  17.255  1.00 66.77           C
ATOM   3868  CG  LEU A 483      -0.299   8.668  16.389  1.00 66.77           C
ATOM   3869  CD1 LEU A 483       0.746   9.489  15.617  1.00 66.77           C
ATOM   3870  CD2 LEU A 483       0.326   7.538  17.222  1.00 66.77           C
ATOM   3871  C   LEU A 483      -2.921   9.730  19.024  1.00 66.77           C
ATOM   3872  O   LEU A 483      -2.589   9.707  20.209  1.00 66.77           O
ATOM   3873  N   PRO A 484      -3.847  10.545  18.598  1.00173.74           N
ATOM   3874  CA  PRO A 484      -4.418  11.426  19.572  1.00173.74           C
ATOM   3875  CD  PRO A 484      -3.721  11.213  17.310  1.00173.74           C
ATOM   3876  CB  PRO A 484      -5.123  12.530  18.794  1.00173.74           C
ATOM   3877  CG  PRO A 484      -4.262  12.638  17.523  1.00173.74           C
ATOM   3878  C   PRO A 484      -5.218  10.745  20.631  1.00173.74           C
ATOM   3879  O   PRO A 484      -5.318  11.293  21.727  1.00173.74           O
ATOM   3880  N   ALA A 485      -5.823   9.581  20.333  1.00 42.11           N
ATOM   3881  CA  ALA A 485      -6.562   8.869  21.335  1.00 42.11           C
ATOM   3882  CB  ALA A 485      -7.305   7.643  20.779  1.00 42.11           C
ATOM   3883  C   ALA A 485      -5.593   8.385  22.372  1.00 42.11           C
ATOM   3884  O   ALA A 485      -5.848   8.448  23.573  1.00 42.11           O
ATOM   3885  N   LYS A 486      -4.419   7.931  21.899  1.00178.43           N
ATOM   3886  CA  LYS A 486      -3.367   7.343  22.681  1.00178.43           C
ATOM   3887  CB  LYS A 486      -2.185   6.910  21.785  1.00178.43           C
ATOM   3888  CG  LYS A 486      -1.065   6.114  22.467  1.00178.43           C
ATOM   3889  CD  LYS A 486      -0.226   6.910  23.468  1.00178.43           C
ATOM   3890  CE  LYS A 486       0.601   8.028  22.831  1.00178.43           C
ATOM   3891  NZ  LYS A 486       1.355   8.757  23.875  1.00178.43           N
ATOM   3892  C   LYS A 486      -2.884   8.349  23.681  1.00178.43           C
ATOM   3893  O   LYS A 486      -2.387   7.988  24.746  1.00178.43           O
ATOM   3894  N   PHE A 487      -3.059   9.647  23.380  1.00114.95           N
ATOM   3895  CA  PHE A 487      -2.564  10.718  24.201  1.00114.95           C
ATOM   3896  CB  PHE A 487      -2.996  12.104  23.694  1.00114.95           C
ATOM   3897  CG  PHE A 487      -2.551  13.105  24.704  1.00114.95           C
ATOM   3898  CD1 PHE A 487      -1.244  13.530  24.749  1.00114.95           C
ATOM   3899  CD2 PHE A 487      -3.452  13.622  25.606  1.00114.95           C
ATOM   3900  CE1 PHE A 487      -0.842  14.455  25.685  1.00114.95           C
ATOM   3901  CE2 PHE A 487      -3.057  14.546  26.544  1.00114.95           C
ATOM   3902  CZ  PHE A 487      -1.749  14.964  26.585  1.00114.95           C
ATOM   3903  C   PHE A 487      -3.075  10.575  25.605  1.00114.95           C
ATOM   3904  O   PHE A 487      -2.373  10.917  26.556  1.00114.95           O
ATOM   3905  N   MET A 488      -4.306  10.068  25.780  1.00148.38           N
ATOM   3906  CA  MET A 488      -4.897   9.928  27.085  1.00148.38           C
ATOM   3907  CB  MET A 488      -6.157   9.052  27.030  1.00148.38           C
ATOM   3908  CG  MET A 488      -6.515   8.454  28.393  1.00148.38           C
ATOM   3909  SD  MET A 488      -7.436   6.885  28.335  1.00148.38           S
ATOM   3910  CE  MET A 488      -8.885   7.520  27.450  1.00148.38           C
ATOM   3911  C   MET A 488      -3.985   9.123  27.956  1.00148.38           C
ATOM   3912  O   MET A 488      -3.766   9.464  29.118  1.00148.38           O
ATOM   3913  N   PHE A 489      -3.451   8.016  27.415  1.00 47.93           N
ATOM   3914  CA  PHE A 489      -2.629   7.119  28.168  1.00 47.93           C
ATOM   3915  CB  PHE A 489      -2.219   5.879  27.355  1.00 47.93           C
ATOM   3916  CG  PHE A 489      -3.468   5.162  26.973  1.00 47.93           C
ATOM   3917  CD1 PHE A 489      -4.154   5.525  25.837  1.00 47.93           C
ATOM   3918  CD2 PHE A 489      -3.956   4.133  27.745  1.00 47.93           C
ATOM   3919  CE1 PHE A 489      -5.308   4.871  25.473  1.00 47.93           C
ATOM   3920  CE2 PHE A 489      -5.110   3.476  27.386  1.00 47.93           C
ATOM   3921  CZ  PHE A 489      -5.789   3.844  26.249  1.00 47.93           C
ATOM   3922  C   PHE A 489      -1.363   7.806  28.588  1.00 47.93           C
ATOM   3923  O   PHE A 489      -0.932   7.678  29.733  1.00 47.93           O
ATOM   3924  N   GLY A 490      -0.729   8.547  27.659  1.00 34.03           N
ATOM   3925  CA  GLY A 490       0.537   9.182  27.907  1.00 34.03           C
ATOM   3926  C   GLY A 490       0.439  10.235  28.967  1.00 34.03           C
ATOM   3927  O   GLY A 490       1.336  10.359  29.801  1.00 34.03           O
ATOM   3928  N   ASN A 491      -0.638  11.043  28.942  1.00 66.98           N
ATOM   3929  CA  ASN A 491      -0.796  12.119  29.881  1.00 66.98           C
ATOM   3930  CB  ASN A 491      -2.047  12.968  29.598  1.00 66.98           C
ATOM   3931  CG  ASN A 491      -1.953  14.243  30.423  1.00 66.98           C
ATOM   3932  OD1 ASN A 491      -1.794  14.200  31.642  1.00 66.98           O
ATOM   3933  ND2 ASN A 491      -2.044  15.415  29.739  1.00 66.98           N
ATOM   3934  C   ASN A 491      -0.925  11.551  31.257  1.00 66.98           C
ATOM   3935  O   ASN A 491      -0.339  12.066  32.208  1.00 66.98           O
ATOM   3936  N   ARG A 492      -1.692  10.454  31.390  1.00161.48           N
ATOM   3937  CA  ARG A 492      -1.937   9.859  32.671  1.00161.48           C
ATOM   3938  CB  ARG A 492      -2.904   8.672  32.565  1.00161.48           C
ATOM   3939  CG  ARG A 492      -4.228   9.062  31.898  1.00161.48           C
ATOM   3940  CD  ARG A 492      -5.069  10.064  32.698  1.00161.48           C
ATOM   3941  NE  ARG A 492      -4.583  11.436  32.381  1.00161.48           N
ATOM   3942  CZ  ARG A 492      -5.265  12.521  32.854  1.00161.48           C
ATOM   3943  NH1 ARG A 492      -6.368  12.344  33.639  1.00161.48           N
ATOM   3944  NH2 ARG A 492      -4.846  13.782  32.541  1.00161.48           N
ATOM   3945  C   ARG A 492      -0.639   9.391  33.252  1.00161.48           C
ATOM   3946  O   ARG A 492      -0.371   9.592  34.435  1.00161.48           O
ATOM   3947  N   TRP A 493       0.208   8.767  32.418  1.00154.46           N
ATOM   3948  CA  TRP A 493       1.501   8.278  32.811  1.00154.46           C
ATOM   3949  CB  TRP A 493       2.176   7.529  31.653  1.00154.46           C
ATOM   3950  CG  TRP A 493       3.663   7.344  31.792  1.00154.46           C
ATOM   3951  CD2 TRP A 493       4.312   6.419  32.676  1.00154.46           C
ATOM   3952  CD1 TRP A 493       4.654   8.016  31.140  1.00154.46           C
ATOM   3953  NE1 TRP A 493       5.879   7.551  31.545  1.00154.46           N
ATOM   3954  CE2 TRP A 493       5.684   6.573  32.493  1.00154.46           C
ATOM   3955  CE3 TRP A 493       3.812   5.515  33.564  1.00154.46           C
ATOM   3956  CZ2 TRP A 493       6.575   5.820  33.195  1.00154.46           C
ATOM   3957  CZ3 TRP A 493       4.728   4.768  34.271  1.00154.46           C
ATOM   3958  CH2 TRP A 493       6.083   4.910  34.095  1.00154.46           C
ATOM   3959  C   TRP A 493       2.384   9.417  33.214  1.00154.46           C
ATOM   3960  O   TRP A 493       3.149   9.317  34.169  1.00154.46           O
ATOM   3961  N   TYR A 494       2.266  10.545  32.505  1.00132.13           N
ATOM   3962  CA  TYR A 494       3.064  11.727  32.664  1.00132.13           C
ATOM   3963  CB  TYR A 494       2.527  12.779  31.673  1.00132.13           C
ATOM   3964  CG  TYR A 494       3.064  14.152  31.857  1.00132.13           C
ATOM   3965  CD1 TYR A 494       4.339  14.487  31.469  1.00132.13           C
ATOM   3966  CD2 TYR A 494       2.244  15.124  32.380  1.00132.13           C
ATOM   3967  CE1 TYR A 494       4.793  15.775  31.632  1.00132.13           C
ATOM   3968  CE2 TYR A 494       2.692  16.411  32.545  1.00132.13           C
ATOM   3969  CZ  TYR A 494       3.971  16.737  32.172  1.00132.13           C
ATOM   3970  OH  TYR A 494       4.433  18.058  32.338  1.00132.13           O
ATOM   3971  C   TYR A 494       2.952  12.211  34.082  1.00132.13           C
ATOM   3972  O   TYR A 494       3.930  12.690  34.657  1.00132.13           O
ATOM   3973  N   THR A 495       1.749  12.150  34.679  1.00112.13           N
ATOM   3974  CA  THR A 495       1.627  12.583  36.041  1.00112.13           C
ATOM   3975  CB  THR A 495       0.204  12.629  36.517  1.00112.13           C
ATOM   3976  OG1 THR A 495      -0.368  11.330  36.481  1.00112.13           O
ATOM   3977  CG2 THR A 495      -0.587  13.587  35.611  1.00112.13           C
ATOM   3978  C   THR A 495       2.377  11.659  36.962  1.00112.13           C
ATOM   3979  O   THR A 495       3.118  12.116  37.832  1.00112.13           O
ATOM   3980  N   THR A 496       2.175  10.331  36.808  1.00117.09           N
ATOM   3981  CA  THR A 496       2.771   9.345  37.672  1.00117.09           C
ATOM   3982  CB  THR A 496       2.150   7.983  37.507  1.00117.09           C
ATOM   3983  OG1 THR A 496       2.691   7.083  38.462  1.00117.09           O
ATOM   3984  CG2 THR A 496       2.390   7.467  36.078  1.00117.09           C
ATOM   3985  C   THR A 496       4.255   9.213  37.489  1.00117.09           C
ATOM   3986  O   THR A 496       5.005   9.267  38.462  1.00117.09           O
ATOM   3987  N   ASP A 497       4.725   9.041  36.237  1.00 64.23           N
ATOM   3988  CA  ASP A 497       6.124   8.837  36.008  1.00 64.23           C
ATOM   3989  CB  ASP A 497       6.443   7.366  35.695  1.00 64.23           C
ATOM   3990  CG  ASP A 497       7.948   7.154  35.687  1.00 64.23           C
ATOM   3991  OD1 ASP A 497       8.697   8.163  35.596  1.00 64.23           O
ATOM   3992  OD2 ASP A 497       8.370   5.970  35.773  1.00 64.23           O
ATOM   3993  C   ASP A 497       6.514   9.669  34.827  1.00 64.23           C
ATOM   3994  O   ASP A 497       6.557   9.195  33.693  1.00 64.23           O
ATOM   3995  N   GLY A 498       6.832  10.947  35.087  1.00 42.64           N
ATOM   3996  CA  GLY A 498       7.183  11.884  34.063  1.00 42.64           C
ATOM   3997  C   GLY A 498       8.452  11.449  33.397  1.00 42.64           C
ATOM   3998  O   GLY A 498       8.655  11.711  32.214  1.00 42.64           O
ATOM   3999  N   ARG A 499       9.366  10.824  34.165  1.00159.90           N
ATOM   4000  CA  ARG A 499      10.666  10.459  33.675  1.00159.90           C
ATOM   4001  CB  ARG A 499      11.516   9.790  34.768  1.00159.90           C
ATOM   4002  CG  ARG A 499      12.915   9.376  34.311  1.00159.90           C
ATOM   4003  CD  ARG A 499      13.600   8.408  35.278  1.00159.90           C
ATOM   4004  NE  ARG A 499      13.708   9.087  36.599  1.00159.90           N
ATOM   4005  CZ  ARG A 499      13.378   8.415  37.741  1.00159.90           C
ATOM   4006  NH1 ARG A 499      12.925   7.129  37.671  1.00159.90           N
ATOM   4007  NH2 ARG A 499      13.494   9.030  38.953  1.00159.90           N
ATOM   4008  C   ARG A 499      10.589   9.486  32.535  1.00159.90           C
ATOM   4009  O   ARG A 499      11.184   9.715  31.484  1.00159.90           O
ATOM   4010  N   PHE A 500       9.842   8.378  32.696  1.00 66.52           N
ATOM   4011  CA  PHE A 500       9.824   7.387  31.659  1.00 66.52           C
ATOM   4012  CB  PHE A 500       9.274   6.021  32.079  1.00 66.52           C
ATOM   4013  CG  PHE A 500      10.364   5.372  32.860  1.00 66.52           C
ATOM   4014  CD1 PHE A 500      10.586   5.697  34.178  1.00 66.52           C
ATOM   4015  CD2 PHE A 500      11.174   4.435  32.261  1.00 66.52           C
ATOM   4016  CE1 PHE A 500      11.599   5.093  34.886  1.00 66.52           C
ATOM   4017  CE2 PHE A 500      12.187   3.828  32.963  1.00 66.52           C
ATOM   4018  CZ  PHE A 500      12.402   4.157  34.279  1.00 66.52           C
ATOM   4019  C   PHE A 500       9.137   7.895  30.432  1.00 66.52           C
ATOM   4020  O   PHE A 500       9.518   7.555  29.313  1.00 66.52           O
ATOM   4021  N   ARG A 501       8.084   8.706  30.609  1.00 85.53           N
ATOM   4022  CA  ARG A 501       7.383   9.275  29.496  1.00 85.53           C
ATOM   4023  CB  ARG A 501       6.274  10.224  29.974  1.00 85.53           C
ATOM   4024  CG  ARG A 501       5.866  11.254  28.925  1.00 85.53           C
ATOM   4025  CD  ARG A 501       4.848  12.276  29.433  1.00 85.53           C
ATOM   4026  NE  ARG A 501       4.740  13.347  28.403  1.00 85.53           N
ATOM   4027  CZ  ARG A 501       5.583  14.420  28.457  1.00 85.53           C
ATOM   4028  NH1 ARG A 501       6.520  14.498  29.447  1.00 85.53           N
ATOM   4029  NH2 ARG A 501       5.490  15.413  27.526  1.00 85.53           N
ATOM   4030  C   ARG A 501       8.343  10.110  28.707  1.00 85.53           C
ATOM   4031  O   ARG A 501       8.433   9.989  27.486  1.00 85.53           O
ATOM   4032  N   GLU A 502       9.105  10.969  29.409  1.00108.74           N
ATOM   4033  CA  GLU A 502      10.033  11.876  28.799  1.00108.74           C
ATOM   4034  CB  GLU A 502      10.706  12.802  29.828  1.00108.74           C
ATOM   4035  CG  GLU A 502      11.708  13.785  29.219  1.00108.74           C
ATOM   4036  CD  GLU A 502      10.933  14.953  28.626  1.00108.74           C
ATOM   4037  OE1 GLU A 502       9.698  15.026  28.864  1.00108.74           O
ATOM   4038  OE2 GLU A 502      11.568  15.790  27.931  1.00108.74           O
ATOM   4039  C   GLU A 502      11.126  11.099  28.135  1.00108.74           C
ATOM   4040  O   GLU A 502      11.575  11.450  27.045  1.00108.74           O
ATOM   4041  N   THR A 503      11.580  10.013  28.786  1.00 39.46           N
ATOM   4042  CA  THR A 503      12.673   9.232  28.286  1.00 39.46           C
ATOM   4043  CB  THR A 503      13.068   8.121  29.214  1.00 39.46           C
ATOM   4044  OG1 THR A 503      13.441   8.648  30.480  1.00 39.46           O
ATOM   4045  CG2 THR A 503      14.252   7.362  28.592  1.00 39.46           C
ATOM   4046  C   THR A 503      12.286   8.611  26.978  1.00 39.46           C
ATOM   4047  O   THR A 503      13.090   8.537  26.049  1.00 39.46           O
ATOM   4048  N   THR A 504      11.023   8.168  26.869  1.00 44.70           N
ATOM   4049  CA  THR A 504      10.537   7.455  25.722  1.00 44.70           C
ATOM   4050  CB  THR A 504       9.112   7.017  25.879  1.00 44.70           C
ATOM   4051  OG1 THR A 504       8.980   6.182  27.020  1.00 44.70           O
ATOM   4052  CG2 THR A 504       8.693   6.252  24.613  1.00 44.70           C
ATOM   4053  C   THR A 504      10.607   8.307  24.499  1.00 44.70           C
ATOM   4054  O   THR A 504      10.813   7.806  23.395  1.00 44.70           O
ATOM   4055  N   ALA A 505      10.382   9.617  24.673  1.00112.13           N
ATOM   4056  CA  ALA A 505      10.391  10.651  23.673  1.00112.13           C
ATOM   4057  CB  ALA A 505       9.827  11.973  24.202  1.00112.13           C
ATOM   4058  C   ALA A 505      11.762  10.970  23.105  1.00112.13           C
ATOM   4059  O   ALA A 505      11.752  11.542  22.014  1.00112.13           O
ATOM   4060  N   PRO A 506      12.885  10.703  23.807  1.00345.39           N
ATOM   4061  CA  PRO A 506      14.197  11.175  23.443  1.00345.39           C
ATOM   4062  CD  PRO A 506      13.131   9.380  23.267  1.00345.39           C
ATOM   4063  CB  PRO A 506      14.484  11.061  21.993  1.00345.39           C
ATOM   4064  CG  PRO A 506      13.820   9.652  21.866  1.00345.39           C
ATOM   4065  C   PRO A 506      15.293  11.284  24.451  1.00345.39           C
ATOM   4066  O   PRO A 506      15.434  12.321  25.097  1.00345.39           O
ATOM   4067  N   ASN A 507      16.045  10.164  24.566  1.00159.06           N
ATOM   4068  CA  ASN A 507      17.215   9.907  25.360  1.00159.06           C
ATOM   4069  CB  ASN A 507      18.440  10.818  25.103  1.00159.06           C
ATOM   4070  CG  ASN A 507      18.150  12.269  25.449  1.00159.06           C
ATOM   4071  OD1 ASN A 507      17.801  13.067  24.581  1.00159.06           O
ATOM   4072  ND2 ASN A 507      18.305  12.626  26.752  1.00159.06           N
ATOM   4073  C   ASN A 507      16.864   9.874  26.814  1.00159.06           C
ATOM   4074  O   ASN A 507      15.832  10.399  27.228  1.00159.06           O
ATOM   4075  N   LYS A 508      17.724   9.225  27.634  1.00 76.77           N
ATOM   4076  CA  LYS A 508      17.401   9.052  29.021  1.00 76.77           C
ATOM   4077  CB  LYS A 508      18.364   8.147  29.805  1.00 76.77           C
ATOM   4078  CG  LYS A 508      17.840   7.844  31.209  1.00 76.77           C
ATOM   4079  CD  LYS A 508      18.509   6.648  31.883  1.00 76.77           C
ATOM   4080  CE  LYS A 508      17.879   6.283  33.228  1.00 76.77           C
ATOM   4081  NZ  LYS A 508      18.429   4.997  33.710  1.00 76.77           N
ATOM   4082  C   LYS A 508      17.364  10.382  29.690  1.00 76.77           C
ATOM   4083  O   LYS A 508      18.315  11.161  29.631  1.00 76.77           O
ATOM   4084  N   ILE A 509      16.224  10.648  30.356  1.00 66.24           N
ATOM   4085  CA  ILE A 509      15.977  11.896  31.008  1.00 66.24           C
ATOM   4086  CB  ILE A 509      15.080  12.779  30.191  1.00 66.24           C
ATOM   4087  CG1 ILE A 509      15.755  13.149  28.861  1.00 66.24           C
ATOM   4088  CG2 ILE A 509      14.673  13.985  31.043  1.00 66.24           C
ATOM   4089  CD1 ILE A 509      14.796  13.778  27.852  1.00 66.24           C
ATOM   4090  C   ILE A 509      15.261  11.611  32.292  1.00 66.24           C
ATOM   4091  O   ILE A 509      14.588  10.590  32.419  1.00 66.24           O
ATOM   4092  N   SER A 510      15.421  12.488  33.305  1.00 63.48           N
ATOM   4093  CA  SER A 510      14.611  12.329  34.474  1.00 63.48           C
ATOM   4094  CB  SER A 510      15.374  12.140  35.788  1.00 63.48           C
ATOM   4095  OG  SER A 510      14.450  11.952  36.850  1.00 63.48           O
ATOM   4096  C   SER A 510      13.793  13.579  34.578  1.00 63.48           C
ATOM   4097  O   SER A 510      14.230  14.647  34.152  1.00 63.48           O
ATOM   4098  N   SER A 511      12.564  13.487  35.125  1.00 59.34           N
ATOM   4099  CA  SER A 511      11.761  14.676  35.133  1.00 59.34           C
ATOM   4100  CB  SER A 511      10.791  14.780  33.947  1.00 59.34           C
ATOM   4101  OG  SER A 511       9.774  13.800  34.070  1.00 59.34           O
ATOM   4102  C   SER A 511      10.933  14.758  36.374  1.00 59.34           C
ATOM   4103  O   SER A 511      10.699  13.767  37.064  1.00 59.34           O
ATOM   4104  N   ASP A 512      10.488  15.993  36.684  1.00 98.32           N
ATOM   4105  CA  ASP A 512       9.661  16.258  37.825  1.00 98.32           C
ATOM   4106  CB  ASP A 512      10.374  17.109  38.891  1.00 98.32           C
ATOM   4107  CG  ASP A 512       9.584  17.048  40.190  1.00 98.32           C
ATOM   4108  OD1 ASP A 512       9.445  15.926  40.745  1.00 98.32           O
ATOM   4109  OD2 ASP A 512       9.124  18.126  40.654  1.00 98.32           O
ATOM   4110  C   ASP A 512       8.488  17.052  37.337  1.00 98.32           C
ATOM   4111  O   ASP A 512       8.606  17.838  36.398  1.00 98.32           O
ATOM   4112  N   ILE A 513       7.313  16.878  37.972  1.00167.97           N
ATOM   4113  CA  ILE A 513       6.158  17.603  37.525  1.00167.97           C
ATOM   4114  CB  ILE A 513       4.872  16.823  37.616  1.00167.97           C
ATOM   4115  CG1 ILE A 513       4.530  16.454  39.071  1.00167.97           C
ATOM   4116  CG2 ILE A 513       5.002  15.604  36.689  1.00167.97           C
ATOM   4117  CD1 ILE A 513       5.558  15.543  39.740  1.00167.97           C
ATOM   4118  C   ILE A 513       6.028  18.827  38.375  1.00167.97           C
ATOM   4119  O   ILE A 513       5.932  18.748  39.599  1.00167.97           O
ATOM   4120  N   VAL A 514       6.078  20.009  37.728  1.00135.75           N
ATOM   4121  CA  VAL A 514       5.922  21.248  38.432  1.00135.75           C
ATOM   4122  CB  VAL A 514       6.913  22.269  37.948  1.00135.75           C
ATOM   4123  CG1 VAL A 514       6.669  23.614  38.646  1.00135.75           C
ATOM   4124  CG2 VAL A 514       8.325  21.701  38.171  1.00135.75           C
ATOM   4125  C   VAL A 514       4.549  21.738  38.107  1.00135.75           C
ATOM   4126  O   VAL A 514       4.391  22.737  37.405  1.00135.75           O
ATOM   4127  N   THR A 515       3.525  21.024  38.621  1.00110.01           N
ATOM   4128  CA  THR A 515       2.142  21.365  38.422  1.00110.01           C
ATOM   4129  CB  THR A 515       1.834  22.831  38.334  1.00110.01           C
ATOM   4130  OG1 THR A 515       2.242  23.481  39.528  1.00110.01           O
ATOM   4131  CG2 THR A 515       0.321  23.009  38.123  1.00110.01           C
ATOM   4132  C   THR A 515       1.655  20.646  37.207  1.00110.01           C
ATOM   4133  O   THR A 515       1.402  19.443  37.258  1.00110.01           O
ATOM   4134  N   ASN A 516       1.457  21.376  36.086  1.00110.35           N
ATOM   4135  CA  ASN A 516       0.994  20.713  34.901  1.00110.35           C
ATOM   4136  CB  ASN A 516      -0.276  21.343  34.304  1.00110.35           C
ATOM   4137  CG  ASN A 516      -1.444  21.013  35.224  1.00110.35           C
ATOM   4138  OD1 ASN A 516      -1.268  20.425  36.289  1.00110.35           O
ATOM   4139  ND2 ASN A 516      -2.678  21.390  34.793  1.00110.35           N
ATOM   4140  C   ASN A 516       2.053  20.752  33.833  1.00110.35           C
ATOM   4141  O   ASN A 516       1.737  20.635  32.649  1.00110.35           O
ATOM   4142  N   TRP A 517       3.340  20.894  34.216  1.00182.05           N
ATOM   4143  CA  TRP A 517       4.421  20.851  33.268  1.00182.05           C
ATOM   4144  CB  TRP A 517       4.984  22.193  32.798  1.00182.05           C
ATOM   4145  CG  TRP A 517       4.068  22.699  31.746  1.00182.05           C
ATOM   4146  CD2 TRP A 517       2.827  23.315  32.068  1.00182.05           C
ATOM   4147  CD1 TRP A 517       4.116  22.571  30.390  1.00182.05           C
ATOM   4148  NE1 TRP A 517       2.947  23.034  29.844  1.00182.05           N
ATOM   4149  CE2 TRP A 517       2.153  23.499  30.870  1.00182.05           C
ATOM   4150  CE3 TRP A 517       2.279  23.648  33.272  1.00182.05           C
ATOM   4151  CZ2 TRP A 517       0.905  24.016  30.868  1.00182.05           C
ATOM   4152  CZ3 TRP A 517       1.041  24.238  33.254  1.00182.05           C
ATOM   4153  CH2 TRP A 517       0.372  24.416  32.070  1.00182.05           C
ATOM   4154  C   TRP A 517       5.552  20.100  33.886  1.00182.05           C
ATOM   4155  O   TRP A 517       5.616  19.959  35.106  1.00182.05           O
ATOM   4156  N   SER A 518       6.487  19.589  33.055  1.00 56.97           N
ATOM   4157  CA  SER A 518       7.540  18.822  33.645  1.00 56.97           C
ATOM   4158  CB  SER A 518       7.639  17.382  33.118  1.00 56.97           C
ATOM   4159  OG  SER A 518       6.553  16.615  33.614  1.00 56.97           O
ATOM   4160  C   SER A 518       8.866  19.471  33.422  1.00 56.97           C
ATOM   4161  O   SER A 518       9.124  20.076  32.382  1.00 56.97           O
ATOM   4162  N   TYR A 519       9.741  19.362  34.444  1.00145.66           N
ATOM   4163  CA  TYR A 519      11.085  19.839  34.323  1.00145.66           C
ATOM   4164  CB  TYR A 519      11.805  20.263  35.620  1.00145.66           C
ATOM   4165  CG  TYR A 519      13.222  20.500  35.188  1.00145.66           C
ATOM   4166  CD1 TYR A 519      13.572  21.710  34.639  1.00145.66           C
ATOM   4167  CD2 TYR A 519      14.204  19.541  35.339  1.00145.66           C
ATOM   4168  CE1 TYR A 519      14.857  21.954  34.219  1.00145.66           C
ATOM   4169  CE2 TYR A 519      15.486  19.772  34.918  1.00145.66           C
ATOM   4170  CZ  TYR A 519      15.817  20.980  34.353  1.00145.66           C
ATOM   4171  OH  TYR A 519      17.137  21.226  33.920  1.00145.66           O
ATOM   4172  C   TYR A 519      11.876  18.670  33.844  1.00145.66           C
ATOM   4173  O   TYR A 519      11.681  17.551  34.315  1.00145.66           O
ATOM   4174  N   THR A 520      12.824  18.919  32.917  1.00 81.51           N
ATOM   4175  CA  THR A 520      13.624  17.870  32.372  1.00 81.51           C
ATOM   4176  CB  THR A 520      13.464  17.824  30.880  1.00 81.51           C
ATOM   4177  OG1 THR A 520      12.118  17.523  30.541  1.00 81.51           O
ATOM   4178  CG2 THR A 520      14.436  16.807  30.273  1.00 81.51           C
ATOM   4179  C   THR A 520      15.079  18.055  32.633  1.00 81.51           C
ATOM   4180  O   THR A 520      15.653  19.089  32.289  1.00 81.51           O
ATOM   4181  N   SER A 521      15.699  17.047  33.288  1.00 58.60           N
ATOM   4182  CA  SER A 521      17.105  17.024  33.584  1.00 58.60           C
ATOM   4183  CB  SER A 521      17.411  16.871  35.083  1.00 58.60           C
ATOM   4184  OG  SER A 521      18.815  16.856  35.296  1.00 58.60           O
ATOM   4185  C   SER A 521      17.600  15.798  32.893  1.00 58.60           C
ATOM   4186  O   SER A 521      16.928  14.769  32.916  1.00 58.60           O
ATOM   4187  N   LEU A 522      18.778  15.877  32.243  1.00 68.23           N
ATOM   4188  CA  LEU A 522      19.267  14.754  31.500  1.00 68.23           C
ATOM   4189  CB  LEU A 522      20.079  15.143  30.250  1.00 68.23           C
ATOM   4190  CG  LEU A 522      19.260  15.872  29.168  1.00 68.23           C
ATOM   4191  CD1 LEU A 522      20.135  16.227  27.955  1.00 68.23           C
ATOM   4192  CD2 LEU A 522      18.005  15.072  28.782  1.00 68.23           C
ATOM   4193  C   LEU A 522      20.172  13.939  32.369  1.00 68.23           C
ATOM   4194  O   LEU A 522      20.917  14.460  33.197  1.00 68.23           O
ATOM   4195  N   PRO A 523      20.040  12.646  32.222  1.00176.39           N
ATOM   4196  CA  PRO A 523      20.920  11.751  32.915  1.00176.39           C
ATOM   4197  CD  PRO A 523      18.689  12.137  32.250  1.00176.39           C
ATOM   4198  CB  PRO A 523      20.176  10.429  33.075  1.00176.39           C
ATOM   4199  CG  PRO A 523      18.708  10.863  33.106  1.00176.39           C
ATOM   4200  C   PRO A 523      22.236  11.612  32.228  1.00176.39           C
ATOM   4201  O   PRO A 523      22.304  11.806  31.015  1.00176.39           O
ATOM   4202  N   ASN A 524      23.287  11.250  32.987  1.00 40.92           N
ATOM   4203  CA  ASN A 524      24.595  11.114  32.421  1.00 40.92           C
ATOM   4204  CB  ASN A 524      25.633  12.034  33.084  1.00 40.92           C
ATOM   4205  CG  ASN A 524      25.224  13.469  32.782  1.00 40.92           C
ATOM   4206  OD1 ASN A 524      25.056  13.852  31.625  1.00 40.92           O
ATOM   4207  ND2 ASN A 524      25.044  14.286  33.855  1.00 40.92           N
ATOM   4208  C   ASN A 524      25.032   9.698  32.624  1.00 40.92           C
ATOM   4209  O   ASN A 524      24.593   9.024  33.555  1.00 40.92           O
ATOM   4210  N   LEU A 525      25.910   9.217  31.722  1.00128.52           N
ATOM   4211  CA  LEU A 525      26.418   7.875  31.737  1.00128.52           C
ATOM   4212  CB  LEU A 525      27.191   7.528  30.453  1.00128.52           C
ATOM   4213  CG  LEU A 525      27.833   6.130  30.465  1.00128.52           C
ATOM   4214  CD1 LEU A 525      26.766   5.028  30.503  1.00128.52           C
ATOM   4215  CD2 LEU A 525      28.833   5.965  29.310  1.00128.52           C
ATOM   4216  C   LEU A 525      27.380   7.720  32.871  1.00128.52           C
ATOM   4217  O   LEU A 525      28.065   8.667  33.256  1.00128.52           O
ATOM   4218  N   MET A 526      27.439   6.502  33.454  1.00168.77           N
ATOM   4219  CA  MET A 526      28.385   6.273  34.506  1.00168.77           C
ATOM   4220  CB  MET A 526      27.796   5.571  35.733  1.00168.77           C
ATOM   4221  CG  MET A 526      28.617   5.880  36.981  1.00168.77           C
ATOM   4222  SD  MET A 526      28.505   7.625  37.487  1.00168.77           S
ATOM   4223  CE  MET A 526      29.694   8.249  36.264  1.00168.77           C
ATOM   4224  C   MET A 526      29.465   5.420  33.923  1.00168.77           C
ATOM   4225  O   MET A 526      29.263   4.237  33.647  1.00168.77           O
ATOM   4226  N   GLN A 527      30.623   6.057  33.661  1.00 92.62           N
ATOM   4227  CA  GLN A 527      31.787   5.463  33.065  1.00 92.62           C
ATOM   4228  CB  GLN A 527      32.773   6.544  32.590  1.00 92.62           C
ATOM   4229  CG  GLN A 527      34.051   6.016  31.938  1.00 92.62           C
ATOM   4230  CD  GLN A 527      34.857   7.232  31.502  1.00 92.62           C
ATOM   4231  OE1 GLN A 527      34.304   8.306  31.269  1.00 92.62           O
ATOM   4232  NE2 GLN A 527      36.202   7.066  31.388  1.00 92.62           N
ATOM   4233  C   GLN A 527      32.505   4.550  34.013  1.00 92.62           C
ATOM   4234  O   GLN A 527      32.918   3.454  33.636  1.00 92.62           O
ATOM   4235  N   SER A 528      32.657   4.972  35.281  1.00 85.37           N
ATOM   4236  CA  SER A 528      33.429   4.212  36.223  1.00 85.37           C
ATOM   4237  CB  SER A 528      33.574   4.923  37.567  1.00 85.37           C
ATOM   4238  OG  SER A 528      32.281   5.105  38.116  1.00 85.37           O
ATOM   4239  C   SER A 528      32.744   2.912  36.479  1.00 85.37           C
ATOM   4240  O   SER A 528      31.517   2.834  36.496  1.00 85.37           O
ATOM   4241  N   GLY A 529      33.546   1.856  36.723  1.00 33.76           N
ATOM   4242  CA  GLY A 529      33.017   0.536  36.911  1.00 33.76           C
ATOM   4243  C   GLY A 529      32.160   0.531  38.136  1.00 33.76           C
ATOM   4244  O   GLY A 529      32.458   1.200  39.124  1.00 33.76           O
ATOM   4245  N   VAL A 530      31.071  -0.265  38.096  1.00 48.10           N
ATOM   4246  CA  VAL A 530      30.136  -0.322  39.182  1.00 48.10           C
ATOM   4247  CB  VAL A 530      28.711  -0.124  38.747  1.00 48.10           C
ATOM   4248  CG1 VAL A 530      27.802  -0.237  39.981  1.00 48.10           C
ATOM   4249  CG2 VAL A 530      28.599   1.222  38.011  1.00 48.10           C
ATOM   4250  C   VAL A 530      30.220  -1.681  39.807  1.00 48.10           C
ATOM   4251  O   VAL A 530      30.490  -2.670  39.126  1.00 48.10           O
ATOM   4252  N   TYR A 531      30.000  -1.752  41.140  1.00 57.98           N
ATOM   4253  CA  TYR A 531      30.073  -3.005  41.840  1.00 57.98           C
ATOM   4254  CB  TYR A 531      31.176  -3.054  42.913  1.00 57.98           C
ATOM   4255  CG  TYR A 531      32.480  -2.729  42.273  1.00 57.98           C
ATOM   4256  CD1 TYR A 531      32.892  -1.419  42.191  1.00 57.98           C
ATOM   4257  CD2 TYR A 531      33.287  -3.717  41.757  1.00 57.98           C
ATOM   4258  CE1 TYR A 531      34.092  -1.094  41.606  1.00 57.98           C
ATOM   4259  CE2 TYR A 531      34.489  -3.398  41.169  1.00 57.98           C
ATOM   4260  CZ  TYR A 531      34.892  -2.085  41.094  1.00 57.98           C
ATOM   4261  OH  TYR A 531      36.125  -1.755  40.491  1.00 57.98           O
ATOM   4262  C   TYR A 531      28.790  -3.180  42.597  1.00 57.98           C
ATOM   4263  O   TYR A 531      28.212  -2.214  43.091  1.00 57.98           O
ATOM   4264  N   ASP A 532      28.310  -4.436  42.701  1.00 88.70           N
ATOM   4265  CA  ASP A 532      27.104  -4.741  43.418  1.00 88.70           C
ATOM   4266  CB  ASP A 532      26.230  -5.780  42.689  1.00 88.70           C
ATOM   4267  CG  ASP A 532      24.867  -5.868  43.364  1.00 88.70           C
ATOM   4268  OD1 ASP A 532      24.222  -4.800  43.539  1.00 88.70           O
ATOM   4269  OD2 ASP A 532      24.458  -7.006  43.720  1.00 88.70           O
ATOM   4270  C   ASP A 532      27.517  -5.351  44.719  1.00 88.70           C
ATOM   4271  O   ASP A 532      28.395  -6.211  44.752  1.00 88.70           O
ATOM   4272  N   SER A 533      26.901  -4.918  45.838  1.00 90.23           N
ATOM   4273  CA  SER A 533      27.285  -5.501  47.090  1.00 90.23           C
ATOM   4274  CB  SER A 533      27.210  -4.539  48.274  1.00 90.23           C
ATOM   4275  OG  SER A 533      27.630  -5.210  49.449  1.00 90.23           O
ATOM   4276  C   SER A 533      26.346  -6.637  47.340  1.00 90.23           C
ATOM   4277  O   SER A 533      25.125  -6.504  47.259  1.00 90.23           O
ATOM   4278  N   ASP A 534      26.927  -7.808  47.640  1.00 85.01           N
ATOM   4279  CA  ASP A 534      26.184  -9.024  47.756  1.00 85.01           C
ATOM   4280  CB  ASP A 534      27.058 -10.290  47.758  1.00 85.01           C
ATOM   4281  CG  ASP A 534      27.427 -10.615  46.318  1.00 85.01           C
ATOM   4282  OD1 ASP A 534      26.752 -10.081  45.398  1.00 85.01           O
ATOM   4283  OD2 ASP A 534      28.387 -11.405  46.119  1.00 85.01           O
ATOM   4284  C   ASP A 534      25.266  -9.147  48.934  1.00 85.01           C
ATOM   4285  O   ASP A 534      24.170  -9.679  48.776  1.00 85.01           O
ATOM   4286  N   SER A 535      25.614  -8.680  50.148  1.00178.24           N
ATOM   4287  CA  SER A 535      24.710  -9.167  51.154  1.00178.24           C
ATOM   4288  CB  SER A 535      25.089 -10.574  51.664  1.00178.24           C
ATOM   4289  OG  SER A 535      26.432 -10.608  52.129  1.00178.24           O
ATOM   4290  C   SER A 535      24.575  -8.277  52.336  1.00178.24           C
ATOM   4291  O   SER A 535      24.107  -7.140  52.219  1.00178.24           O
ATOM   4292  N   LEU A 536      25.032  -8.823  53.494  1.00 83.46           N
ATOM   4293  CA  LEU A 536      24.843  -8.305  54.816  1.00 83.46           C
ATOM   4294  CB  LEU A 536      25.802  -8.932  55.857  1.00 83.46           C
ATOM   4295  CG  LEU A 536      25.413 -10.343  56.344  1.00 83.46           C
ATOM   4296  CD1 LEU A 536      26.439 -10.907  57.344  1.00 83.46           C
ATOM   4297  CD2 LEU A 536      23.998 -10.325  56.946  1.00 83.46           C
ATOM   4298  C   LEU A 536      25.163  -6.875  54.728  1.00 83.46           C
ATOM   4299  O   LEU A 536      24.380  -6.026  55.150  1.00 83.46           O
ATOM   4300  N   GLN A 537      26.314  -6.557  54.138  1.00223.21           N
ATOM   4301  CA  GLN A 537      26.495  -5.175  53.897  1.00223.21           C
ATOM   4302  CB  GLN A 537      27.991  -4.809  53.832  1.00223.21           C
ATOM   4303  CG  GLN A 537      28.685  -5.079  55.178  1.00223.21           C
ATOM   4304  CD  GLN A 537      30.191  -4.869  55.065  1.00223.21           C
ATOM   4305  OE1 GLN A 537      30.971  -5.553  55.727  1.00223.21           O
ATOM   4306  NE2 GLN A 537      30.617  -3.894  54.219  1.00223.21           N
ATOM   4307  C   GLN A 537      25.828  -5.003  52.603  1.00223.21           C
ATOM   4308  O   GLN A 537      26.305  -5.562  51.619  1.00223.21           O
ATOM   4309  N   LYS A 538      24.655  -4.322  52.625  1.00348.53           N
ATOM   4310  CA  LYS A 538      23.919  -3.924  51.459  1.00348.53           C
ATOM   4311  CB  LYS A 538      24.706  -3.962  50.147  1.00348.53           C
ATOM   4312  CG  LYS A 538      25.696  -2.781  50.077  1.00348.53           C
ATOM   4313  CD  LYS A 538      26.811  -2.670  51.131  1.00348.53           C
ATOM   4314  CE  LYS A 538      26.733  -1.408  52.003  1.00348.53           C
ATOM   4315  NZ  LYS A 538      25.902  -1.647  53.204  1.00348.53           N
ATOM   4316  C   LYS A 538      22.511  -4.469  51.376  1.00348.53           C
ATOM   4317  O   LYS A 538      21.600  -3.675  51.590  1.00348.53           O
ATOM   4318  N   MET A 539      22.219  -5.760  51.039  1.00174.66           N
ATOM   4319  CA  MET A 539      20.793  -5.964  50.993  1.00174.66           C
ATOM   4320  CB  MET A 539      20.293  -7.186  50.200  1.00174.66           C
ATOM   4321  CG  MET A 539      18.850  -6.944  49.727  1.00174.66           C
ATOM   4322  SD  MET A 539      18.465  -7.450  48.016  1.00174.66           S
ATOM   4323  CE  MET A 539      18.375  -9.243  48.270  1.00174.66           C
ATOM   4324  C   MET A 539      20.247  -5.894  52.384  1.00174.66           C
ATOM   4325  O   MET A 539      19.115  -5.466  52.607  1.00174.66           O
ATOM   4326  N   ARG A 540      21.051  -6.321  53.367  1.00217.59           N
ATOM   4327  CA  ARG A 540      20.623  -6.214  54.722  1.00217.59           C
ATOM   4328  CB  ARG A 540      21.235  -7.352  55.550  1.00217.59           C
ATOM   4329  CG  ARG A 540      20.360  -7.880  56.676  1.00217.59           C
ATOM   4330  CD  ARG A 540      19.425  -8.984  56.179  1.00217.59           C
ATOM   4331  NE  ARG A 540      20.271 -10.205  56.045  1.00217.59           N
ATOM   4332  CZ  ARG A 540      19.731 -11.459  56.036  1.00217.59           C
ATOM   4333  NH1 ARG A 540      18.381 -11.638  55.932  1.00217.59           N
ATOM   4334  NH2 ARG A 540      20.549 -12.544  56.159  1.00217.59           N
ATOM   4335  C   ARG A 540      21.299  -4.970  55.175  1.00217.59           C
ATOM   4336  O   ARG A 540      21.994  -4.957  56.186  1.00217.59           O
ATOM   4337  N   ASN A 541      21.104  -3.887  54.409  1.00 83.06           N
ATOM   4338  CA  ASN A 541      21.816  -2.658  54.594  1.00 83.06           C
ATOM   4339  CB  ASN A 541      21.636  -1.659  53.435  1.00 83.06           C
ATOM   4340  CG  ASN A 541      22.659  -0.524  53.480  1.00 83.06           C
ATOM   4341  OD1 ASN A 541      23.463  -0.409  54.401  1.00 83.06           O
ATOM   4342  ND2 ASN A 541      22.630   0.356  52.443  1.00 83.06           N
ATOM   4343  C   ASN A 541      21.408  -1.922  55.808  1.00 83.06           C
ATOM   4344  O   ASN A 541      22.260  -1.299  56.439  1.00 83.06           O
ATOM   4345  N   LEU A 542      20.112  -1.962  56.169  1.00152.22           N
ATOM   4346  CA  LEU A 542      19.729  -1.024  57.182  1.00152.22           C
ATOM   4347  CB  LEU A 542      18.217  -0.831  57.402  1.00152.22           C
ATOM   4348  CG  LEU A 542      17.595   0.067  56.304  1.00152.22           C
ATOM   4349  CD1 LEU A 542      17.686  -0.578  54.910  1.00152.22           C
ATOM   4350  CD2 LEU A 542      16.168   0.508  56.672  1.00152.22           C
ATOM   4351  C   LEU A 542      20.463  -1.191  58.456  1.00152.22           C
ATOM   4352  O   LEU A 542      20.534  -2.282  59.020  1.00152.22           O
ATOM   4353  N   ILE A 543      21.068  -0.063  58.911  1.00177.48           N
ATOM   4354  CA  ILE A 543      21.898  -0.210  60.057  1.00177.48           C
ATOM   4355  CB  ILE A 543      23.276   0.366  60.028  1.00177.48           C
ATOM   4356  CG1 ILE A 543      23.993  -0.546  59.012  1.00177.48           C
ATOM   4357  CG2 ILE A 543      23.914   0.295  61.430  1.00177.48           C
ATOM   4358  CD1 ILE A 543      25.455  -0.244  58.738  1.00177.48           C
ATOM   4359  C   ILE A 543      21.169  -0.114  61.318  1.00177.48           C
ATOM   4360  O   ILE A 543      20.602   0.897  61.728  1.00177.48           O
ATOM   4361  N   TYR A 544      21.236  -1.304  61.916  1.00432.82           N
ATOM   4362  CA  TYR A 544      20.572  -1.831  63.038  1.00432.82           C
ATOM   4363  CB  TYR A 544      19.804  -0.770  63.839  1.00432.82           C
ATOM   4364  CG  TYR A 544      19.652  -1.266  65.236  1.00432.82           C
ATOM   4365  CD1 TYR A 544      20.718  -1.167  66.106  1.00432.82           C
ATOM   4366  CD2 TYR A 544      18.473  -1.806  65.691  1.00432.82           C
ATOM   4367  CE1 TYR A 544      20.619  -1.607  67.403  1.00432.82           C
ATOM   4368  CE2 TYR A 544      18.364  -2.248  66.991  1.00432.82           C
ATOM   4369  CZ  TYR A 544      19.437  -2.150  67.846  1.00432.82           C
ATOM   4370  OH  TYR A 544      19.327  -2.603  69.178  1.00432.82           O
ATOM   4371  C   TYR A 544      19.622  -2.674  62.261  1.00432.82           C
ATOM   4372  O   TYR A 544      18.652  -2.165  61.699  1.00432.82           O
ATOM   4373  N   GLU A 545      19.895  -3.990  62.240  1.00159.56           N
ATOM   4374  CA  GLU A 545      19.273  -4.985  61.408  1.00159.56           C
ATOM   4375  CB  GLU A 545      19.615  -6.407  61.873  1.00159.56           C
ATOM   4376  CG  GLU A 545      21.104  -6.709  61.976  1.00159.56           C
ATOM   4377  CD  GLU A 545      21.255  -8.076  62.630  1.00159.56           C
ATOM   4378  OE1 GLU A 545      20.649  -9.048  62.106  1.00159.56           O
ATOM   4379  OE2 GLU A 545      21.957  -8.165  63.675  1.00159.56           O
ATOM   4380  C   GLU A 545      17.817  -4.933  61.648  1.00159.56           C
ATOM   4381  O   GLU A 545      17.089  -4.076  61.149  1.00159.56           O
ATOM   4382  N   GLN A 546      17.376  -5.951  62.400  1.00161.33           N
ATOM   4383  CA  GLN A 546      16.019  -6.134  62.775  1.00161.33           C
ATOM   4384  CB  GLN A 546      15.444  -5.071  63.732  1.00161.33           C
ATOM   4385  CG  GLN A 546      14.166  -5.558  64.424  1.00161.33           C
ATOM   4386  CD  GLN A 546      13.946  -4.772  65.712  1.00161.33           C
ATOM   4387  OE1 GLN A 546      14.392  -3.635  65.852  1.00161.33           O
ATOM   4388  NE2 GLN A 546      13.245  -5.403  66.694  1.00161.33           N
ATOM   4389  C   GLN A 546      15.232  -6.377  61.544  1.00161.33           C
ATOM   4390  O   GLN A 546      15.763  -6.958  60.599  1.00161.33           O
ATOM   4391  N   ASP A 547      13.942  -5.996  61.516  1.00209.18           N
ATOM   4392  CA  ASP A 547      13.227  -6.313  60.322  1.00209.18           C
ATOM   4393  CB  ASP A 547      11.755  -6.725  60.549  1.00209.18           C
ATOM   4394  CG  ASP A 547      10.956  -5.610  61.211  1.00209.18           C
ATOM   4395  OD1 ASP A 547      11.435  -5.040  62.228  1.00209.18           O
ATOM   4396  OD2 ASP A 547       9.839  -5.324  60.705  1.00209.18           O
ATOM   4397  C   ASP A 547      13.301  -5.186  59.337  1.00209.18           C
ATOM   4398  O   ASP A 547      12.289  -4.576  59.000  1.00209.18           O
ATOM   4399  N   GLY A 548      14.502  -4.901  58.792  1.00 53.54           N
ATOM   4400  CA  GLY A 548      14.570  -3.830  57.837  1.00 53.54           C
ATOM   4401  C   GLY A 548      15.662  -4.151  56.862  1.00 53.54           C
ATOM   4402  O   GLY A 548      16.782  -4.471  57.261  1.00 53.54           O
ATOM   4403  N   LYS A 549      15.359  -4.051  55.546  1.00136.33           N
ATOM   4404  CA  LYS A 549      16.346  -4.313  54.533  1.00136.33           C
ATOM   4405  CB  LYS A 549      16.349  -5.749  53.988  1.00136.33           C
ATOM   4406  CG  LYS A 549      15.115  -6.130  53.173  1.00136.33           C
ATOM   4407  CD  LYS A 549      15.351  -7.386  52.327  1.00136.33           C
ATOM   4408  CE  LYS A 549      14.083  -7.972  51.706  1.00136.33           C
ATOM   4409  NZ  LYS A 549      13.237  -6.892  51.158  1.00136.33           N
ATOM   4410  C   LYS A 549      16.099  -3.402  53.373  1.00136.33           C
ATOM   4411  O   LYS A 549      15.029  -2.804  53.275  1.00136.33           O
ATOM   4412  N   ARG A 550      17.102  -3.227  52.477  1.00210.71           N
ATOM   4413  CA  ARG A 550      16.809  -2.395  51.345  1.00210.71           C
ATOM   4414  CB  ARG A 550      17.890  -1.387  50.884  1.00210.71           C
ATOM   4415  CG  ARG A 550      19.284  -1.916  50.573  1.00210.71           C
ATOM   4416  CD  ARG A 550      20.345  -0.867  50.927  1.00210.71           C
ATOM   4417  NE  ARG A 550      21.007  -0.295  49.721  1.00210.71           N
ATOM   4418  CZ  ARG A 550      20.527   0.796  49.058  1.00210.71           C
ATOM   4419  NH1 ARG A 550      19.226   1.188  49.183  1.00210.71           N
ATOM   4420  NH2 ARG A 550      21.393   1.511  48.284  1.00210.71           N
ATOM   4421  C   ARG A 550      16.229  -3.199  50.224  1.00210.71           C
ATOM   4422  O   ARG A 550      16.568  -4.361  50.008  1.00210.71           O
ATOM   4423  N   VAL A 551      15.287  -2.558  49.503  1.00 61.47           N
ATOM   4424  CA  VAL A 551      14.472  -3.114  48.457  1.00 61.47           C
ATOM   4425  CB  VAL A 551      13.566  -2.071  47.868  1.00 61.47           C
ATOM   4426  CG1 VAL A 551      12.740  -2.687  46.731  1.00 61.47           C
ATOM   4427  CG2 VAL A 551      12.755  -1.431  48.997  1.00 61.47           C
ATOM   4428  C   VAL A 551      15.312  -3.585  47.305  1.00 61.47           C
ATOM   4429  O   VAL A 551      15.099  -4.679  46.782  1.00 61.47           O
ATOM   4430  N   ALA A 552      16.280  -2.754  46.867  1.00 50.76           N
ATOM   4431  CA  ALA A 552      17.101  -3.065  45.730  1.00 50.76           C
ATOM   4432  CB  ALA A 552      17.054  -2.005  44.616  1.00 50.76           C
ATOM   4433  C   ALA A 552      18.515  -3.122  46.209  1.00 50.76           C
ATOM   4434  O   ALA A 552      18.847  -2.552  47.247  1.00 50.76           O
ATOM   4435  N   SER A 553      19.386  -3.814  45.447  1.00 99.99           N
ATOM   4436  CA  SER A 553      20.744  -4.027  45.862  1.00 99.99           C
ATOM   4437  CB  SER A 553      21.508  -5.021  44.972  1.00 99.99           C
ATOM   4438  OG  SER A 553      20.917  -6.308  45.071  1.00 99.99           O
ATOM   4439  C   SER A 553      21.508  -2.745  45.882  1.00 99.99           C
ATOM   4440  O   SER A 553      21.137  -1.776  45.220  1.00 99.99           O
ATOM   4441  N   SER A 554      22.613  -2.707  46.667  1.00 86.17           N
ATOM   4442  CA  SER A 554      23.326  -1.468  46.688  1.00 86.17           C
ATOM   4443  CB  SER A 554      23.799  -0.939  48.042  1.00 86.17           C
ATOM   4444  OG  SER A 554      25.213  -0.978  48.061  1.00 86.17           O
ATOM   4445  C   SER A 554      24.545  -1.628  45.839  1.00 86.17           C
ATOM   4446  O   SER A 554      25.058  -2.732  45.659  1.00 86.17           O
ATOM   4447  N   VAL A 555      25.021  -0.508  45.264  1.00122.49           N
ATOM   4448  CA  VAL A 555      26.181  -0.548  44.425  1.00122.49           C
ATOM   4449  CB  VAL A 555      25.885  -0.437  42.953  1.00122.49           C
ATOM   4450  CG1 VAL A 555      25.138  -1.701  42.496  1.00122.49           C
ATOM   4451  CG2 VAL A 555      25.058   0.826  42.713  1.00122.49           C
ATOM   4452  C   VAL A 555      27.095   0.566  44.831  1.00122.49           C
ATOM   4453  O   VAL A 555      26.756   1.379  45.690  1.00122.49           O
ATOM   4454  N   VAL A 556      28.324   0.575  44.272  1.00 51.53           N
ATOM   4455  CA  VAL A 556      29.261   1.634  44.522  1.00 51.53           C
ATOM   4456  CB  VAL A 556      30.441   1.207  45.345  1.00 51.53           C
ATOM   4457  CG1 VAL A 556      31.411   2.394  45.475  1.00 51.53           C
ATOM   4458  CG2 VAL A 556      29.924   0.669  46.690  1.00 51.53           C
ATOM   4459  C   VAL A 556      29.781   2.042  43.181  1.00 51.53           C
ATOM   4460  O   VAL A 556      30.089   1.191  42.348  1.00 51.53           O
ATOM   4461  N   TYR A 557      29.861   3.361  42.913  1.00 91.33           N
ATOM   4462  CA  TYR A 557      30.346   3.743  41.621  1.00 91.33           C
ATOM   4463  CB  TYR A 557      29.237   3.732  40.559  1.00 91.33           C
ATOM   4464  CG  TYR A 557      28.293   4.842  40.846  1.00 91.33           C
ATOM   4465  CD1 TYR A 557      27.679   4.972  42.069  1.00 91.33           C
ATOM   4466  CD2 TYR A 557      27.984   5.735  39.853  1.00 91.33           C
ATOM   4467  CE1 TYR A 557      26.799   6.005  42.302  1.00 91.33           C
ATOM   4468  CE2 TYR A 557      27.106   6.762  40.080  1.00 91.33           C
ATOM   4469  CZ  TYR A 557      26.513   6.906  41.306  1.00 91.33           C
ATOM   4470  OH  TYR A 557      25.614   7.969  41.527  1.00 91.33           O
ATOM   4471  C   TYR A 557      30.948   5.105  41.724  1.00 91.33           C
ATOM   4472  O   TYR A 557      30.846   5.772  42.753  1.00 91.33           O
ATOM   4473  N   GLN A 558      31.621   5.540  40.643  1.00 96.18           N
ATOM   4474  CA  GLN A 558      32.237   6.830  40.628  1.00 96.18           C
ATOM   4475  CB  GLN A 558      33.686   6.836  40.101  1.00 96.18           C
ATOM   4476  CG  GLN A 558      34.716   6.207  41.044  1.00 96.18           C
ATOM   4477  CD  GLN A 558      34.550   4.694  41.038  1.00 96.18           C
ATOM   4478  OE1 GLN A 558      34.539   4.060  39.986  1.00 96.18           O
ATOM   4479  NE2 GLN A 558      34.420   4.095  42.252  1.00 96.18           N
ATOM   4480  C   GLN A 558      31.460   7.725  39.725  1.00 96.18           C
ATOM   4481  O   GLN A 558      31.141   7.386  38.586  1.00 96.18           O
ATOM   4482  N   VAL A 559      31.147   8.914  40.258  1.00 86.38           N
ATOM   4483  CA  VAL A 559      30.503   9.994  39.583  1.00 86.38           C
ATOM   4484  CB  VAL A 559      29.311  10.525  40.339  1.00 86.38           C
ATOM   4485  CG1 VAL A 559      28.640  11.676  39.565  1.00 86.38           C
ATOM   4486  CG2 VAL A 559      28.372   9.354  40.639  1.00 86.38           C
ATOM   4487  C   VAL A 559      31.623  10.977  39.719  1.00 86.38           C
ATOM   4488  O   VAL A 559      32.768  10.554  39.860  1.00 86.38           O
ATOM   4489  N   LEU A 560      31.374  12.292  39.689  1.00158.06           N
ATOM   4490  CA  LEU A 560      32.474  13.194  39.845  1.00158.06           C
ATOM   4491  CB  LEU A 560      32.058  14.677  39.834  1.00158.06           C
ATOM   4492  CG  LEU A 560      31.587  15.191  38.462  1.00158.06           C
ATOM   4493  CD1 LEU A 560      32.745  15.221  37.452  1.00158.06           C
ATOM   4494  CD2 LEU A 560      30.369  14.404  37.953  1.00158.06           C
ATOM   4495  C   LEU A 560      33.105  12.930  41.179  1.00158.06           C
ATOM   4496  O   LEU A 560      34.323  13.011  41.319  1.00158.06           O
ATOM   4497  N   THR A 561      32.285  12.575  42.187  1.00176.86           N
ATOM   4498  CA  THR A 561      32.753  12.412  43.534  1.00176.86           C
ATOM   4499  CB  THR A 561      31.663  12.003  44.479  1.00176.86           C
ATOM   4500  OG1 THR A 561      30.617  12.964  44.464  1.00176.86           O
ATOM   4501  CG2 THR A 561      32.260  11.902  45.893  1.00176.86           C
ATOM   4502  C   THR A 561      33.838  11.377  43.624  1.00176.86           C
ATOM   4503  O   THR A 561      34.872  11.623  44.241  1.00176.86           O
ATOM   4504  N   GLY A 562      33.666  10.194  43.011  1.00218.09           N
ATOM   4505  CA  GLY A 562      34.719   9.217  43.101  1.00218.09           C
ATOM   4506  C   GLY A 562      34.258   8.058  43.930  1.00218.09           C
ATOM   4507  O   GLY A 562      34.661   6.922  43.690  1.00218.09           O
ATOM   4508  N   ARG A 563      33.403   8.302  44.938  1.00118.05           N
ATOM   4509  CA  ARG A 563      32.917   7.202  45.720  1.00118.05           C
ATOM   4510  CB  ARG A 563      33.583   7.093  47.103  1.00118.05           C
ATOM   4511  CG  ARG A 563      35.099   6.890  47.086  1.00118.05           C
ATOM   4512  CD  ARG A 563      35.714   6.988  48.486  1.00118.05           C
ATOM   4513  NE  ARG A 563      37.184   6.779  48.362  1.00118.05           N
ATOM   4514  CZ  ARG A 563      38.049   7.555  49.079  1.00118.05           C
ATOM   4515  NH1 ARG A 563      37.573   8.558  49.874  1.00118.05           N
ATOM   4516  NH2 ARG A 563      39.392   7.330  48.998  1.00118.05           N
ATOM   4517  C   ARG A 563      31.491   7.520  46.006  1.00118.05           C
ATOM   4518  O   ARG A 563      31.174   8.661  46.338  1.00118.05           O
ATOM   4519  N   HIS A 564      30.570   6.547  45.877  1.00105.05           N
ATOM   4520  CA  HIS A 564      29.249   6.961  46.234  1.00105.05           C
ATOM   4521  ND1 HIS A 564      26.190   8.618  45.404  1.00105.05           N
ATOM   4522  CG  HIS A 564      27.559   8.708  45.516  1.00105.05           C
ATOM   4523  CB  HIS A 564      28.546   7.675  45.066  1.00105.05           C
ATOM   4524  NE2 HIS A 564      26.624  10.586  46.347  1.00105.05           N
ATOM   4525  CD2 HIS A 564      27.805   9.915  46.096  1.00105.05           C
ATOM   4526  CE1 HIS A 564      25.682   9.769  45.914  1.00105.05           C
ATOM   4527  C   HIS A 564      28.488   5.740  46.616  1.00105.05           C
ATOM   4528  O   HIS A 564      28.375   4.800  45.831  1.00105.05           O
ATOM   4529  N   PRO A 565      27.994   5.701  47.824  1.00105.19           N
ATOM   4530  CA  PRO A 565      27.174   4.591  48.192  1.00105.19           C
ATOM   4531  CD  PRO A 565      28.657   6.288  48.973  1.00105.19           C
ATOM   4532  CB  PRO A 565      27.045   4.629  49.717  1.00105.19           C
ATOM   4533  CG  PRO A 565      27.691   5.970  50.127  1.00105.19           C
ATOM   4534  C   PRO A 565      25.925   4.798  47.414  1.00105.19           C
ATOM   4535  O   PRO A 565      25.294   5.841  47.580  1.00105.19           O
ATOM   4536  N   ASN A 566      25.524   3.817  46.589  1.00126.29           N
ATOM   4537  CA  ASN A 566      24.381   4.064  45.770  1.00126.29           C
ATOM   4538  CB  ASN A 566      24.765   4.621  44.380  1.00126.29           C
ATOM   4539  CG  ASN A 566      25.442   3.651  43.440  1.00126.29           C
ATOM   4540  OD1 ASN A 566      26.427   3.000  43.776  1.00126.29           O
ATOM   4541  ND2 ASN A 566      24.938   3.622  42.176  1.00126.29           N
ATOM   4542  C   ASN A 566      23.583   2.806  45.658  1.00126.29           C
ATOM   4543  O   ASN A 566      23.998   1.760  46.152  1.00126.29           O
ATOM   4544  N   LEU A 567      22.381   2.892  45.049  1.00122.21           N
ATOM   4545  CA  LEU A 567      21.529   1.740  44.941  1.00122.21           C
ATOM   4546  CB  LEU A 567      20.210   1.881  45.716  1.00122.21           C
ATOM   4547  CG  LEU A 567      19.264   2.971  45.193  1.00122.21           C
ATOM   4548  CD1 LEU A 567      18.466   2.498  43.966  1.00122.21           C
ATOM   4549  CD2 LEU A 567      18.410   3.545  46.331  1.00122.21           C
ATOM   4550  C   LEU A 567      21.197   1.497  43.500  1.00122.21           C
ATOM   4551  O   LEU A 567      21.222   2.416  42.681  1.00122.21           O
ATOM   4552  N   GLN A 568      20.884   0.226  43.159  1.00134.15           N
ATOM   4553  CA  GLN A 568      20.525  -0.118  41.813  1.00134.15           C
ATOM   4554  CB  GLN A 568      20.636  -1.623  41.508  1.00134.15           C
ATOM   4555  CG  GLN A 568      22.064  -2.144  41.347  1.00134.15           C
ATOM   4556  CD  GLN A 568      22.467  -1.957  39.889  1.00134.15           C
ATOM   4557  OE1 GLN A 568      23.526  -2.417  39.463  1.00134.15           O
ATOM   4558  NE2 GLN A 568      21.597  -1.276  39.097  1.00134.15           N
ATOM   4559  C   GLN A 568      19.087   0.241  41.616  1.00134.15           C
ATOM   4560  O   GLN A 568      18.197  -0.350  42.226  1.00134.15           O
ATOM   4561  N   GLY A 569      18.831   1.213  40.719  1.00 28.88           N
ATOM   4562  CA  GLY A 569      17.501   1.684  40.462  1.00 28.88           C
ATOM   4563  C   GLY A 569      16.928   0.892  39.338  1.00 28.88           C
ATOM   4564  O   GLY A 569      17.381  -0.213  39.041  1.00 28.88           O
ATOM   4565  N   PHE A 570      15.883   1.442  38.691  1.00 59.13           N
ATOM   4566  CA  PHE A 570      15.260   0.732  37.619  1.00 59.13           C
ATOM   4567  CB  PHE A 570      13.737   0.928  37.543  1.00 59.13           C
ATOM   4568  CG  PHE A 570      13.192   0.166  38.702  1.00 59.13           C
ATOM   4569  CD1 PHE A 570      13.110   0.742  39.949  1.00 59.13           C
ATOM   4570  CD2 PHE A 570      12.778  -1.137  38.541  1.00 59.13           C
ATOM   4571  CE1 PHE A 570      12.612   0.030  41.016  1.00 59.13           C
ATOM   4572  CE2 PHE A 570      12.280  -1.852  39.604  1.00 59.13           C
ATOM   4573  CZ  PHE A 570      12.196  -1.268  40.845  1.00 59.13           C
ATOM   4574  C   PHE A 570      15.885   1.096  36.317  1.00 59.13           C
ATOM   4575  O   PHE A 570      16.386   2.202  36.123  1.00 59.13           O
ATOM   4576  N   LYS A 571      15.885   0.121  35.390  1.00136.48           N
ATOM   4577  CA  LYS A 571      16.380   0.331  34.066  1.00136.48           C
ATOM   4578  CB  LYS A 571      15.469   1.251  33.236  1.00136.48           C
ATOM   4579  CG  LYS A 571      14.078   0.652  33.017  1.00136.48           C
ATOM   4580  CD  LYS A 571      13.284   0.495  34.316  1.00136.48           C
ATOM   4581  CE  LYS A 571      11.929  -0.195  34.138  1.00136.48           C
ATOM   4582  NZ  LYS A 571      11.302  -0.420  35.460  1.00136.48           N
ATOM   4583  C   LYS A 571      17.755   0.917  34.106  1.00136.48           C
ATOM   4584  O   LYS A 571      18.026   1.926  33.458  1.00136.48           O
ATOM   4585  N   PHE A 572      18.664   0.272  34.862  1.00238.90           N
ATOM   4586  CA  PHE A 572      20.065   0.599  34.865  1.00238.90           C
ATOM   4587  CB  PHE A 572      20.619   0.717  33.441  1.00238.90           C
ATOM   4588  CG  PHE A 572      20.260  -0.525  32.720  1.00238.90           C
ATOM   4589  CD1 PHE A 572      21.098  -1.603  32.767  1.00238.90           C
ATOM   4590  CD2 PHE A 572      19.088  -0.613  31.998  1.00238.90           C
ATOM   4591  CE1 PHE A 572      20.752  -2.741  32.096  1.00238.90           C
ATOM   4592  CE2 PHE A 572      18.742  -1.758  31.325  1.00238.90           C
ATOM   4593  CZ  PHE A 572      19.587  -2.836  31.375  1.00238.90           C
ATOM   4594  C   PHE A 572      20.319   1.950  35.456  1.00238.90           C
ATOM   4595  O   PHE A 572      21.416   2.483  35.289  1.00238.90           O
ATOM   4596  N   GLU A 573      19.344   2.555  36.157  1.00 85.29           N
ATOM   4597  CA  GLU A 573      19.674   3.822  36.743  1.00 85.29           C
ATOM   4598  CB  GLU A 573      18.469   4.721  37.077  1.00 85.29           C
ATOM   4599  CG  GLU A 573      18.897   6.056  37.697  1.00 85.29           C
ATOM   4600  CD  GLU A 573      17.659   6.847  38.094  1.00 85.29           C
ATOM   4601  OE1 GLU A 573      16.829   7.150  37.198  1.00 85.29           O
ATOM   4602  OE2 GLU A 573      17.527   7.162  39.306  1.00 85.29           O
ATOM   4603  C   GLU A 573      20.360   3.532  38.039  1.00 85.29           C
ATOM   4604  O   GLU A 573      20.010   2.578  38.732  1.00 85.29           O
ATOM   4605  N   ALA A 574      21.372   4.348  38.395  1.00 58.82           N
ATOM   4606  CA  ALA A 574      22.041   4.179  39.652  1.00 58.82           C
ATOM   4607  CB  ALA A 574      23.577   4.240  39.553  1.00 58.82           C
ATOM   4608  C   ALA A 574      21.604   5.345  40.487  1.00 58.82           C
ATOM   4609  O   ALA A 574      21.627   6.488  40.031  1.00 58.82           O
ATOM   4610  N   LEU A 575      21.194   5.086  41.744  1.00 74.23           N
ATOM   4611  CA  LEU A 575      20.678   6.149  42.561  1.00 74.23           C
ATOM   4612  CB  LEU A 575      19.524   5.728  43.488  1.00 74.23           C
ATOM   4613  CG  LEU A 575      18.177   5.527  42.776  1.00 74.23           C
ATOM   4614  CD1 LEU A 575      17.083   5.106  43.770  1.00 74.23           C
ATOM   4615  CD2 LEU A 575      17.774   6.796  42.011  1.00 74.23           C
ATOM   4616  C   LEU A 575      21.735   6.698  43.443  1.00 74.23           C
ATOM   4617  O   LEU A 575      22.448   5.959  44.105  1.00 74.23           O
ATOM   4618  N   ILE A 576      21.816   8.035  43.525  1.00114.40           N
ATOM   4619  CA  ILE A 576      22.820   8.661  44.325  1.00114.40           C
ATOM   4620  CB  ILE A 576      22.731  10.159  44.293  1.00114.40           C
ATOM   4621  CG1 ILE A 576      21.374  10.634  44.834  1.00114.40           C
ATOM   4622  CG2 ILE A 576      23.022  10.619  42.855  1.00114.40           C
ATOM   4623  CD1 ILE A 576      21.312  12.142  45.064  1.00114.40           C
ATOM   4624  C   ILE A 576      22.637   8.198  45.739  1.00114.40           C
ATOM   4625  O   ILE A 576      23.617   7.923  46.429  1.00114.40           O
ATOM   4626  N   SER A 577      21.377   8.098  46.210  1.00120.51           N
ATOM   4627  CA  SER A 577      21.123   7.735  47.578  1.00120.51           C
ATOM   4628  CB  SER A 577      19.942   8.501  48.202  1.00120.51           C
ATOM   4629  OG  SER A 577      20.222   9.891  48.251  1.00120.51           O
ATOM   4630  C   SER A 577      20.827   6.267  47.767  1.00120.51           C
ATOM   4631  O   SER A 577      20.800   5.477  46.824  1.00120.51           O
ATOM   4632  N   GLU A 578      20.741   5.899  49.070  1.00214.19           N
ATOM   4633  CA  GLU A 578      20.413   4.662  49.750  1.00214.19           C
ATOM   4634  CB  GLU A 578      21.114   4.503  51.110  1.00214.19           C
ATOM   4635  CG  GLU A 578      20.421   5.232  52.264  1.00214.19           C
ATOM   4636  CD  GLU A 578      20.241   6.698  51.904  1.00214.19           C
ATOM   4637  OE1 GLU A 578      21.260   7.365  51.583  1.00214.19           O
ATOM   4638  OE2 GLU A 578      19.073   7.169  51.947  1.00214.19           O
ATOM   4639  C   GLU A 578      18.929   4.502  50.031  1.00214.19           C
ATOM   4640  O   GLU A 578      18.539   3.532  50.674  1.00214.19           O
ATOM   4641  N   ARG A 579      18.071   5.467  49.652  1.00214.20           N
ATOM   4642  CA  ARG A 579      16.709   5.625  50.125  1.00214.20           C
ATOM   4643  CB  ARG A 579      15.999   6.830  49.473  1.00214.20           C
ATOM   4644  CG  ARG A 579      14.656   7.157  50.134  1.00214.20           C
ATOM   4645  CD  ARG A 579      13.889   8.333  49.516  1.00214.20           C
ATOM   4646  NE  ARG A 579      14.756   9.543  49.581  1.00214.20           N
ATOM   4647  CZ  ARG A 579      15.442   9.939  48.470  1.00214.20           C
ATOM   4648  NH1 ARG A 579      15.287   9.254  47.300  1.00214.20           N
ATOM   4649  NH2 ARG A 579      16.269  11.024  48.522  1.00214.20           N
ATOM   4650  C   ARG A 579      15.747   4.454  50.006  1.00214.20           C
ATOM   4651  O   ARG A 579      14.903   4.344  50.889  1.00214.20           O
ATOM   4652  N   ILE A 580      15.726   3.568  48.980  1.00197.55           N
ATOM   4653  CA  ILE A 580      14.623   2.634  49.103  1.00197.55           C
ATOM   4654  CB  ILE A 580      13.951   2.115  47.853  1.00197.55           C
ATOM   4655  CG1 ILE A 580      14.894   1.398  46.881  1.00197.55           C
ATOM   4656  CG2 ILE A 580      13.202   3.306  47.232  1.00197.55           C
ATOM   4657  CD1 ILE A 580      15.736   2.363  46.061  1.00197.55           C
ATOM   4658  C   ILE A 580      14.849   1.515  50.083  1.00197.55           C
ATOM   4659  O   ILE A 580      15.855   0.808  50.038  1.00197.55           O
ATOM   4660  N   ILE A 581      13.868   1.353  51.016  1.00154.04           N
ATOM   4661  CA  ILE A 581      13.893   0.367  52.068  1.00154.04           C
ATOM   4662  CB  ILE A 581      13.973   0.926  53.483  1.00154.04           C
ATOM   4663  CG1 ILE A 581      15.202   1.804  53.738  1.00154.04           C
ATOM   4664  CG2 ILE A 581      13.915  -0.235  54.487  1.00154.04           C
ATOM   4665  CD1 ILE A 581      14.992   3.269  53.392  1.00154.04           C
ATOM   4666  C   ILE A 581      12.599  -0.408  52.064  1.00154.04           C
ATOM   4667  O   ILE A 581      11.552   0.118  51.686  1.00154.04           O
ATOM   4668  N   ASP A 582      12.661  -1.705  52.453  1.00 93.71           N
ATOM   4669  CA  ASP A 582      11.506  -2.538  52.664  1.00 93.71           C
ATOM   4670  CB  ASP A 582      11.215  -3.587  51.576  1.00 93.71           C
ATOM   4671  CG  ASP A 582      10.340  -2.989  50.496  1.00 93.71           C
ATOM   4672  OD1 ASP A 582      10.366  -1.744  50.312  1.00 93.71           O
ATOM   4673  OD2 ASP A 582       9.608  -3.779  49.843  1.00 93.71           O
ATOM   4674  C   ASP A 582      11.710  -3.352  53.901  1.00 93.71           C
ATOM   4675  O   ASP A 582      12.836  -3.633  54.308  1.00 93.71           O
ATOM   4676  N   ASN A 583      10.596  -3.753  54.542  1.00 77.59           N
ATOM   4677  CA  ASN A 583      10.703  -4.606  55.685  1.00 77.59           C
ATOM   4678  CB  ASN A 583       9.351  -4.854  56.373  1.00 77.59           C
ATOM   4679  CG  ASN A 583       8.729  -3.506  56.704  1.00 77.59           C
ATOM   4680  OD1 ASN A 583       7.509  -3.348  56.667  1.00 77.59           O
ATOM   4681  ND2 ASN A 583       9.587  -2.500  57.021  1.00 77.59           N
ATOM   4682  C   ASN A 583      11.133  -5.923  55.121  1.00 77.59           C
ATOM   4683  O   ASN A 583      10.680  -6.310  54.044  1.00 77.59           O
ATOM   4684  N   VAL A 584      12.017  -6.653  55.829  1.00111.03           N
ATOM   4685  CA  VAL A 584      12.492  -7.901  55.299  1.00111.03           C
ATOM   4686  CB  VAL A 584      13.695  -8.468  56.008  1.00111.03           C
ATOM   4687  CG1 VAL A 584      13.319  -8.797  57.463  1.00111.03           C
ATOM   4688  CG2 VAL A 584      14.188  -9.692  55.217  1.00111.03           C
ATOM   4689  C   VAL A 584      11.398  -8.915  55.380  1.00111.03           C
ATOM   4690  O   VAL A 584      10.578  -8.896  56.297  1.00111.03           O
ATOM   4691  N   VAL A 585      11.351  -9.819  54.380  1.00 36.39           N
ATOM   4692  CA  VAL A 585      10.357 -10.850  54.353  1.00 36.39           C
ATOM   4693  CB  VAL A 585       9.375 -10.698  53.223  1.00 36.39           C
ATOM   4694  CG1 VAL A 585       8.421 -11.906  53.203  1.00 36.39           C
ATOM   4695  CG2 VAL A 585       8.653  -9.353  53.399  1.00 36.39           C
ATOM   4696  C   VAL A 585      11.066 -12.155  54.174  1.00 36.39           C
ATOM   4697  O   VAL A 585      12.171 -12.209  53.636  1.00 36.39           O
ATOM   4698  N   SER A 586      10.438 -13.249  54.648  1.00 65.21           N
ATOM   4699  CA  SER A 586      11.035 -14.550  54.579  1.00 65.21           C
ATOM   4700  CB  SER A 586      10.328 -15.590  55.462  1.00 65.21           C
ATOM   4701  OG  SER A 586      10.971 -16.849  55.335  1.00 65.21           O
ATOM   4702  C   SER A 586      10.987 -15.052  53.175  1.00 65.21           C
ATOM   4703  O   SER A 586      10.107 -14.681  52.398  1.00 65.21           O
ATOM   4704  N   LYS A 587      11.950 -15.939  52.837  1.00162.56           N
ATOM   4705  CA  LYS A 587      12.057 -16.518  51.529  1.00162.56           C
ATOM   4706  CB  LYS A 587      11.071 -17.666  51.243  1.00162.56           C
ATOM   4707  CG  LYS A 587      11.664 -19.059  51.468  1.00162.56           C
ATOM   4708  CD  LYS A 587      12.647 -19.481  50.368  1.00162.56           C
ATOM   4709  CE  LYS A 587      13.715 -18.438  50.025  1.00162.56           C
ATOM   4710  NZ  LYS A 587      15.048 -18.914  50.454  1.00162.56           N
ATOM   4711  C   LYS A 587      11.904 -15.469  50.481  1.00162.56           C
ATOM   4712  O   LYS A 587      10.919 -15.478  49.744  1.00162.56           O
ATOM   4713  N   TYR A 588      12.855 -14.513  50.375  1.00124.87           N
ATOM   4714  CA  TYR A 588      12.602 -13.590  49.315  1.00124.87           C
ATOM   4715  CB  TYR A 588      12.298 -12.133  49.679  1.00124.87           C
ATOM   4716  CG  TYR A 588      10.921 -12.066  49.102  1.00124.87           C
ATOM   4717  CD1 TYR A 588       9.896 -12.751  49.715  1.00124.87           C
ATOM   4718  CD2 TYR A 588      10.648 -11.363  47.950  1.00124.87           C
ATOM   4719  CE1 TYR A 588       8.621 -12.732  49.202  1.00124.87           C
ATOM   4720  CE2 TYR A 588       9.372 -11.339  47.431  1.00124.87           C
ATOM   4721  CZ  TYR A 588       8.356 -12.024  48.056  1.00124.87           C
ATOM   4722  OH  TYR A 588       7.049 -12.005  47.525  1.00124.87           O
ATOM   4723  C   TYR A 588      13.554 -13.727  48.173  1.00124.87           C
ATOM   4724  O   TYR A 588      14.768 -13.816  48.346  1.00124.87           O
ATOM   4725  N   TRP A 589      12.963 -13.784  46.953  1.00128.41           N
ATOM   4726  CA  TRP A 589      13.679 -13.985  45.724  1.00128.41           C
ATOM   4727  CB  TRP A 589      13.019 -14.930  44.694  1.00128.41           C
ATOM   4728  CG  TRP A 589      12.663 -16.343  45.094  1.00128.41           C
ATOM   4729  CD2 TRP A 589      11.306 -16.812  45.174  1.00128.41           C
ATOM   4730  CD1 TRP A 589      13.459 -17.430  45.312  1.00128.41           C
ATOM   4731  NE1 TRP A 589      12.682 -18.541  45.547  1.00128.41           N
ATOM   4732  CE2 TRP A 589      11.355 -18.176  45.455  1.00128.41           C
ATOM   4733  CE3 TRP A 589      10.116 -16.162  45.006  1.00128.41           C
ATOM   4734  CZ2 TRP A 589      10.210 -18.913  45.577  1.00128.41           C
ATOM   4735  CZ3 TRP A 589       8.964 -16.903  45.145  1.00128.41           C
ATOM   4736  CH2 TRP A 589       9.010 -18.253  45.426  1.00128.41           C
ATOM   4737  C   TRP A 589      13.659 -12.687  44.980  1.00128.41           C
ATOM   4738  O   TRP A 589      12.707 -11.914  45.088  1.00128.41           O
ATOM   4739  N   LYS A 590      14.714 -12.416  44.182  1.00129.79           N
ATOM   4740  CA  LYS A 590      14.701 -11.173  43.472  1.00129.79           C
ATOM   4741  CB  LYS A 590      15.270 -10.038  44.329  1.00129.79           C
ATOM   4742  CG  LYS A 590      14.507  -9.875  45.643  1.00129.79           C
ATOM   4743  CD  LYS A 590      15.281  -9.084  46.693  1.00129.79           C
ATOM   4744  CE  LYS A 590      15.796  -7.754  46.155  1.00129.79           C
ATOM   4745  NZ  LYS A 590      14.683  -7.029  45.507  1.00129.79           N
ATOM   4746  C   LYS A 590      15.565 -11.271  42.252  1.00129.79           C
ATOM   4747  O   LYS A 590      16.648 -11.854  42.291  1.00129.79           O
ATOM   4748  N   ARG A 591      15.082 -10.702  41.126  1.00193.57           N
ATOM   4749  CA  ARG A 591      15.870 -10.624  39.927  1.00193.57           C
ATOM   4750  CB  ARG A 591      15.278 -11.380  38.726  1.00193.57           C
ATOM   4751  CG  ARG A 591      16.216 -11.383  37.516  1.00193.57           C
ATOM   4752  CD  ARG A 591      17.548 -12.087  37.788  1.00193.57           C
ATOM   4753  NE  ARG A 591      17.313 -13.558  37.735  1.00193.57           N
ATOM   4754  CZ  ARG A 591      17.449 -14.229  36.554  1.00193.57           C
ATOM   4755  NH1 ARG A 591      17.802 -13.551  35.423  1.00193.57           N
ATOM   4756  NH2 ARG A 591      17.245 -15.578  36.505  1.00193.57           N
ATOM   4757  C   ARG A 591      15.927  -9.166  39.582  1.00193.57           C
ATOM   4758  O   ARG A 591      14.892  -8.536  39.371  1.00193.57           O
ATOM   4759  N   LEU A 592      17.144  -8.582  39.534  1.00135.27           N
ATOM   4760  CA  LEU A 592      17.273  -7.179  39.248  1.00135.27           C
ATOM   4761  CB  LEU A 592      18.043  -6.392  40.323  1.00135.27           C
ATOM   4762  CG  LEU A 592      18.178  -4.892  39.997  1.00135.27           C
ATOM   4763  CD1 LEU A 592      16.803  -4.203  40.000  1.00135.27           C
ATOM   4764  CD2 LEU A 592      19.195  -4.199  40.919  1.00135.27           C
ATOM   4765  C   LEU A 592      18.045  -7.015  37.978  1.00135.27           C
ATOM   4766  O   LEU A 592      19.004  -7.740  37.718  1.00135.27           O
ATOM   4767  N   ILE A 593      17.650  -6.025  37.154  1.00105.27           N
ATOM   4768  CA  ILE A 593      18.323  -5.813  35.907  1.00105.27           C
ATOM   4769  CB  ILE A 593      17.533  -4.985  34.932  1.00105.27           C
ATOM   4770  CG1 ILE A 593      18.195  -5.006  33.544  1.00105.27           C
ATOM   4771  CG2 ILE A 593      17.354  -3.580  35.529  1.00105.27           C
ATOM   4772  CD1 ILE A 593      17.303  -4.454  32.433  1.00105.27           C
ATOM   4773  C   ILE A 593      19.616  -5.118  36.174  1.00105.27           C
ATOM   4774  O   ILE A 593      19.674  -4.124  36.896  1.00105.27           O
ATOM   4775  N   SER A 594      20.709  -5.680  35.627  1.00125.81           N
ATOM   4776  CA  SER A 594      21.997  -5.070  35.738  1.00125.81           C
ATOM   4777  CB  SER A 594      22.904  -5.738  36.786  1.00125.81           C
ATOM   4778  OG  SER A 594      22.350  -5.577  38.084  1.00125.81           O
ATOM   4779  C   SER A 594      22.633  -5.269  34.408  1.00125.81           C
ATOM   4780  O   SER A 594      22.895  -6.407  34.024  1.00125.81           O
ATOM   4781  N   TRP A 595      22.897  -4.166  33.678  1.00284.52           N
ATOM   4782  CA  TRP A 595      23.495  -4.252  32.377  1.00284.52           C
ATOM   4783  CB  TRP A 595      24.980  -4.654  32.329  1.00284.52           C
ATOM   4784  CG  TRP A 595      25.395  -5.908  33.071  1.00284.52           C
ATOM   4785  CD2 TRP A 595      25.609  -7.207  32.489  1.00284.52           C
ATOM   4786  CD1 TRP A 595      25.668  -6.037  34.402  1.00284.52           C
ATOM   4787  NE1 TRP A 595      26.021  -7.332  34.689  1.00284.52           N
ATOM   4788  CE2 TRP A 595      25.993  -8.063  33.522  1.00284.52           C
ATOM   4789  CE3 TRP A 595      25.504  -7.652  31.202  1.00284.52           C
ATOM   4790  CZ2 TRP A 595      26.274  -9.378  33.281  1.00284.52           C
ATOM   4791  CZ3 TRP A 595      25.780  -8.980  30.964  1.00284.52           C
ATOM   4792  CH2 TRP A 595      26.158  -9.827  31.985  1.00284.52           C
ATOM   4793  C   TRP A 595      22.715  -5.178  31.513  1.00284.52           C
ATOM   4794  O   TRP A 595      21.498  -5.299  31.612  1.00284.52           O
ATOM   4795  N   SER A 596      23.421  -5.853  30.602  1.00 75.31           N
ATOM   4796  CA  SER A 596      22.789  -6.717  29.656  1.00 75.31           C
ATOM   4797  CB  SER A 596      23.794  -7.344  28.674  1.00 75.31           C
ATOM   4798  OG  SER A 596      23.122  -8.194  27.757  1.00 75.31           O
ATOM   4799  C   SER A 596      22.071  -7.842  30.352  1.00 75.31           C
ATOM   4800  O   SER A 596      21.146  -8.412  29.775  1.00 75.31           O
ATOM   4801  N   ASN A 597      22.449  -8.190  31.603  1.00 73.70           N
ATOM   4802  CA  ASN A 597      21.844  -9.337  32.239  1.00 73.70           C
ATOM   4803  CB  ASN A 597      22.848 -10.453  32.588  1.00 73.70           C
ATOM   4804  CG  ASN A 597      23.341 -11.087  31.295  1.00 73.70           C
ATOM   4805  OD1 ASN A 597      23.037 -10.614  30.201  1.00 73.70           O
ATOM   4806  ND2 ASN A 597      24.116 -12.198  31.420  1.00 73.70           N
ATOM   4807  C   ASN A 597      21.168  -8.971  33.530  1.00 73.70           C
ATOM   4808  O   ASN A 597      20.794  -7.822  33.764  1.00 73.70           O
ATOM   4809  N   TRP A 598      20.964  -9.996  34.395  1.00 68.04           N
ATOM   4810  CA  TRP A 598      20.235  -9.825  35.623  1.00 68.04           C
ATOM   4811  CB  TRP A 598      18.938 -10.647  35.619  1.00 68.04           C
ATOM   4812  CG  TRP A 598      18.025 -10.339  34.456  1.00 68.04           C
ATOM   4813  CD2 TRP A 598      16.879  -9.476  34.512  1.00 68.04           C
ATOM   4814  CD1 TRP A 598      18.091 -10.808  33.176  1.00 68.04           C
ATOM   4815  NE1 TRP A 598      17.061 -10.288  32.430  1.00 68.04           N
ATOM   4816  CE2 TRP A 598      16.306  -9.467  33.240  1.00 68.04           C
ATOM   4817  CE3 TRP A 598      16.347  -8.753  35.540  1.00 68.04           C
ATOM   4818  CZ2 TRP A 598      15.187  -8.731  32.976  1.00 68.04           C
ATOM   4819  CZ3 TRP A 598      15.219  -8.009  35.270  1.00 68.04           C
ATOM   4820  CH2 TRP A 598      14.652  -7.999  34.012  1.00 68.04           C
ATOM   4821  C   TRP A 598      21.059 -10.360  36.760  1.00 68.04           C
ATOM   4822  O   TRP A 598      21.974 -11.161  36.568  1.00 68.04           O
ATOM   4823  N   LEU A 599      20.751  -9.899  37.991  1.00100.98           N
ATOM   4824  CA  LEU A 599      21.408 -10.371  39.179  1.00100.98           C
ATOM   4825  CB  LEU A 599      21.984  -9.252  40.067  1.00100.98           C
ATOM   4826  CG  LEU A 599      23.282  -8.620  39.547  1.00100.98           C
ATOM   4827  CD1 LEU A 599      23.781  -7.511  40.486  1.00100.98           C
ATOM   4828  CD2 LEU A 599      24.346  -9.701  39.335  1.00100.98           C
ATOM   4829  C   LEU A 599      20.372 -11.056  40.016  1.00100.98           C
ATOM   4830  O   LEU A 599      19.263 -10.551  40.181  1.00100.98           O
ATOM   4831  N   GLY A 600      20.714 -12.227  40.590  1.00 31.82           N
ATOM   4832  CA  GLY A 600      19.745 -12.938  41.379  1.00 31.82           C
ATOM   4833  C   GLY A 600      20.083 -12.767  42.828  1.00 31.82           C
ATOM   4834  O   GLY A 600      21.232 -12.939  43.234  1.00 31.82           O
ATOM   4835  N   ASN A 601      19.070 -12.430  43.656  1.00 53.48           N
ATOM   4836  CA  ASN A 601      19.324 -12.261  45.057  1.00 53.48           C
ATOM   4837  CB  ASN A 601      19.216 -10.806  45.548  1.00 53.48           C
ATOM   4838  CG  ASN A 601      20.445 -10.051  45.058  1.00 53.48           C
ATOM   4839  OD1 ASN A 601      21.016 -10.376  44.018  1.00 53.48           O
ATOM   4840  ND2 ASN A 601      20.873  -9.020  45.835  1.00 53.48           N
ATOM   4841  C   ASN A 601      18.357 -13.078  45.855  1.00 53.48           C
ATOM   4842  O   ASN A 601      17.152 -13.057  45.605  1.00 53.48           O
ATOM   4843  N   LEU A 602      18.884 -13.841  46.841  1.00 70.00           N
ATOM   4844  CA  LEU A 602      18.035 -14.604  47.709  1.00 70.00           C
ATOM   4845  CB  LEU A 602      18.175 -16.131  47.596  1.00 70.00           C
ATOM   4846  CG  LEU A 602      17.528 -16.706  46.322  1.00 70.00           C
ATOM   4847  CD1 LEU A 602      17.593 -18.241  46.312  1.00 70.00           C
ATOM   4848  CD2 LEU A 602      16.095 -16.177  46.138  1.00 70.00           C
ATOM   4849  C   LEU A 602      18.303 -14.215  49.125  1.00 70.00           C
ATOM   4850  O   LEU A 602      19.446 -14.130  49.571  1.00 70.00           O
ATOM   4851  N   THR A 603      17.207 -13.955  49.860  1.00196.27           N
ATOM   4852  CA  THR A 603      17.244 -13.614  51.248  1.00196.27           C
ATOM   4853  CB  THR A 603      17.534 -14.783  52.142  1.00196.27           C
ATOM   4854  OG1 THR A 603      18.818 -15.318  51.860  1.00196.27           O
ATOM   4855  CG2 THR A 603      16.451 -15.849  51.906  1.00196.27           C
ATOM   4856  C   THR A 603      18.245 -12.525  51.510  1.00196.27           C
ATOM   4857  O   THR A 603      19.095 -12.635  52.394  1.00196.27           O
ATOM   4858  N   SER A 604      18.149 -11.422  50.747  1.00240.86           N
ATOM   4859  CA  SER A 604      18.953 -10.252  50.970  1.00240.86           C
ATOM   4860  CB  SER A 604      18.820  -9.752  52.424  1.00240.86           C
ATOM   4861  OG  SER A 604      19.592  -8.581  52.639  1.00240.86           O
ATOM   4862  C   SER A 604      20.409 -10.481  50.652  1.00240.86           C
ATOM   4863  O   SER A 604      21.249  -9.634  50.981  1.00240.86           O
ATOM   4864  N   THR A 605      20.732 -11.601  49.954  1.00119.71           N
ATOM   4865  CA  THR A 605      22.100 -11.899  49.609  1.00119.71           C
ATOM   4866  CB  THR A 605      22.665 -13.048  50.391  1.00119.71           C
ATOM   4867  OG1 THR A 605      22.604 -12.764  51.781  1.00119.71           O
ATOM   4868  CG2 THR A 605      24.126 -13.264  49.965  1.00119.71           C
ATOM   4869  C   THR A 605      22.193 -12.259  48.150  1.00119.71           C
ATOM   4870  O   THR A 605      21.268 -12.842  47.588  1.00119.71           O
ATOM   4871  N   GLY A 606      23.328 -11.903  47.497  1.00 56.99           N
ATOM   4872  CA  GLY A 606      23.541 -12.165  46.093  1.00 56.99           C
ATOM   4873  C   GLY A 606      23.869 -13.612  45.865  1.00 56.99           C
ATOM   4874  O   GLY A 606      24.803 -14.140  46.464  1.00 56.99           O
ATOM   4875  N   ILE A 607      23.043 -14.311  45.052  1.00128.56           N
ATOM   4876  CA  ILE A 607      23.277 -15.675  44.647  1.00128.56           C
ATOM   4877  CB  ILE A 607      22.001 -16.397  44.314  1.00128.56           C
ATOM   4878  CG1 ILE A 607      21.290 -15.743  43.119  1.00128.56           C
ATOM   4879  CG2 ILE A 607      21.142 -16.443  45.589  1.00128.56           C
ATOM   4880  CD1 ILE A 607      20.133 -16.581  42.575  1.00128.56           C
ATOM   4881  C   ILE A 607      24.221 -15.804  43.480  1.00128.56           C
ATOM   4882  O   ILE A 607      25.187 -16.564  43.539  1.00128.56           O
ATOM   4883  N   GLY A 608      23.975 -15.042  42.387  1.00 31.40           N
ATOM   4884  CA  GLY A 608      24.769 -15.188  41.194  1.00 31.40           C
ATOM   4885  C   GLY A 608      24.163 -14.346  40.110  1.00 31.40           C
ATOM   4886  O   GLY A 608      23.214 -13.598  40.338  1.00 31.40           O
ATOM   4887  N   LEU A 609      24.716 -14.462  38.884  1.00 99.60           N
ATOM   4888  CA  LEU A 609      24.273 -13.694  37.754  1.00 99.60           C
ATOM   4889  CB  LEU A 609      25.422 -13.346  36.786  1.00 99.60           C
ATOM   4890  CG  LEU A 609      26.681 -12.701  37.406  1.00 99.60           C
ATOM   4891  CD1 LEU A 609      26.396 -11.314  37.985  1.00 99.60           C
ATOM   4892  CD2 LEU A 609      27.374 -13.643  38.405  1.00 99.60           C
ATOM   4893  C   LEU A 609      23.422 -14.628  36.953  1.00 99.60           C
ATOM   4894  O   LEU A 609      23.886 -15.690  36.542  1.00 99.60           O
ATOM   4895  N   TYR A 610      22.155 -14.269  36.684  1.00103.44           N
ATOM   4896  CA  TYR A 610      21.365 -15.181  35.912  1.00103.44           C
ATOM   4897  CB  TYR A 610      20.272 -15.905  36.716  1.00103.44           C
ATOM   4898  CG  TYR A 610      21.008 -16.792  37.662  1.00103.44           C
ATOM   4899  CD1 TYR A 610      21.424 -18.042  37.261  1.00103.44           C
ATOM   4900  CD2 TYR A 610      21.308 -16.371  38.937  1.00103.44           C
ATOM   4901  CE1 TYR A 610      22.112 -18.865  38.121  1.00103.44           C
ATOM   4902  CE2 TYR A 610      21.995 -17.189  39.803  1.00103.44           C
ATOM   4903  CZ  TYR A 610      22.397 -18.439  39.396  1.00103.44           C
ATOM   4904  OH  TYR A 610      23.103 -19.280  40.282  1.00103.44           O
ATOM   4905  C   TYR A 610      20.748 -14.449  34.768  1.00103.44           C
ATOM   4906  O   TYR A 610      20.701 -13.220  34.750  1.00103.44           O
ATOM   4907  N   LEU A 611      20.310 -15.204  33.741  1.00122.05           N
ATOM   4908  CA  LEU A 611      19.719 -14.583  32.593  1.00122.05           C
ATOM   4909  CB  LEU A 611      20.358 -15.019  31.264  1.00122.05           C
ATOM   4910  CG  LEU A 611      19.758 -14.310  30.037  1.00122.05           C
ATOM   4911  CD1 LEU A 611      19.999 -12.794  30.104  1.00122.05           C
ATOM   4912  CD2 LEU A 611      20.267 -14.931  28.727  1.00122.05           C
ATOM   4913  C   LEU A 611      18.271 -14.967  32.562  1.00122.05           C
ATOM   4914  O   LEU A 611      17.902 -16.058  32.991  1.00122.05           O
ATOM   4915  N   ILE A 612      17.402 -14.049  32.087  1.00 50.15           N
ATOM   4916  CA  ILE A 612      16.002 -14.350  31.993  1.00 50.15           C
ATOM   4917  CB  ILE A 612      15.118 -13.246  32.495  1.00 50.15           C
ATOM   4918  CG1 ILE A 612      15.381 -12.965  33.983  1.00 50.15           C
ATOM   4919  CG2 ILE A 612      13.661 -13.628  32.188  1.00 50.15           C
ATOM   4920  CD1 ILE A 612      14.751 -11.658  34.464  1.00 50.15           C
ATOM   4921  C   ILE A 612      15.706 -14.500  30.534  1.00 50.15           C
ATOM   4922  O   ILE A 612      15.473 -13.517  29.832  1.00 50.15           O
ATOM   4923  N   LEU A 613      15.705 -15.754  30.045  1.00 86.52           N
ATOM   4924  CA  LEU A 613      15.502 -16.036  28.653  1.00 86.52           C
ATOM   4925  CB  LEU A 613      15.712 -17.520  28.308  1.00 86.52           C
ATOM   4926  CG  LEU A 613      17.137 -18.039  28.572  1.00 86.52           C
ATOM   4927  CD1 LEU A 613      17.471 -18.015  30.072  1.00 86.52           C
ATOM   4928  CD2 LEU A 613      17.348 -19.422  27.937  1.00 86.52           C
ATOM   4929  C   LEU A 613      14.103 -15.716  28.229  1.00 86.52           C
ATOM   4930  O   LEU A 613      13.892 -15.156  27.155  1.00 86.52           O
ATOM   4931  N   ARG A 614      13.111 -16.063  29.070  1.00 94.25           N
ATOM   4932  CA  ARG A 614      11.732 -15.966  28.678  1.00 94.25           C
ATOM   4933  CB  ARG A 614      10.802 -16.793  29.579  1.00 94.25           C
ATOM   4934  CG  ARG A 614      11.116 -18.286  29.478  1.00 94.25           C
ATOM   4935  CD  ARG A 614      10.409 -19.158  30.514  1.00 94.25           C
ATOM   4936  NE  ARG A 614      10.887 -20.550  30.288  1.00 94.25           N
ATOM   4937  CZ  ARG A 614      12.093 -20.935  30.800  1.00 94.25           C
ATOM   4938  NH1 ARG A 614      12.846 -20.039  31.503  1.00 94.25           N
ATOM   4939  NH2 ARG A 614      12.551 -22.205  30.602  1.00 94.25           N
ATOM   4940  C   ARG A 614      11.266 -14.548  28.672  1.00 94.25           C
ATOM   4941  O   ARG A 614      11.662 -13.737  29.507  1.00 94.25           O
ATOM   4942  N   ALA A 615      10.391 -14.223  27.695  1.00 41.77           N
ATOM   4943  CA  ALA A 615       9.879 -12.890  27.581  1.00 41.77           C
ATOM   4944  CB  ALA A 615      10.582 -12.046  26.505  1.00 41.77           C
ATOM   4945  C   ALA A 615       8.434 -12.968  27.200  1.00 41.77           C
ATOM   4946  O   ALA A 615       7.958 -13.995  26.716  1.00 41.77           O
ATOM   4947  N   ILE A 616       7.693 -11.869  27.448  1.00 95.30           N
ATOM   4948  CA  ILE A 616       6.306 -11.791  27.092  1.00 95.30           C
ATOM   4949  CB  ILE A 616       5.406 -11.585  28.278  1.00 95.30           C
ATOM   4950  CG1 ILE A 616       3.960 -11.952  27.920  1.00 95.30           C
ATOM   4951  CG2 ILE A 616       5.581 -10.142  28.781  1.00 95.30           C
ATOM   4952  CD1 ILE A 616       3.776 -13.449  27.673  1.00 95.30           C
ATOM   4953  C   ILE A 616       6.193 -10.594  26.196  1.00 95.30           C
ATOM   4954  O   ILE A 616       6.869  -9.591  26.422  1.00 95.30           O
ATOM   4955  N   LYS A 617       5.363 -10.669  25.133  1.00112.84           N
ATOM   4956  CA  LYS A 617       5.320  -9.552  24.230  1.00112.84           C
ATOM   4957  CB  LYS A 617       5.863  -9.892  22.833  1.00112.84           C
ATOM   4958  CG  LYS A 617       7.300 -10.411  22.839  1.00112.84           C
ATOM   4959  CD  LYS A 617       7.707 -11.063  21.516  1.00112.84           C
ATOM   4960  CE  LYS A 617       6.776 -12.197  21.080  1.00112.84           C
ATOM   4961  NZ  LYS A 617       6.839 -13.312  22.051  1.00112.84           N
ATOM   4962  C   LYS A 617       3.903  -9.116  24.011  1.00112.84           C
ATOM   4963  O   LYS A 617       3.033  -9.913  23.662  1.00112.84           O
ATOM   4964  N   PHE A 618       3.651  -7.816  24.256  1.00163.93           N
ATOM   4965  CA  PHE A 618       2.409  -7.141  24.004  1.00163.93           C
ATOM   4966  CB  PHE A 618       2.376  -5.750  24.659  1.00163.93           C
ATOM   4967  CG  PHE A 618       1.125  -5.050  24.249  1.00163.93           C
ATOM   4968  CD1 PHE A 618      -0.052  -5.239  24.934  1.00163.93           C
ATOM   4969  CD2 PHE A 618       1.140  -4.195  23.171  1.00163.93           C
ATOM   4970  CE1 PHE A 618      -1.198  -4.584  24.546  1.00163.93           C
ATOM   4971  CE2 PHE A 618      -0.002  -3.538  22.779  1.00163.93           C
ATOM   4972  CZ  PHE A 618      -1.174  -3.732  23.468  1.00163.93           C
ATOM   4973  C   PHE A 618       2.270  -6.945  22.531  1.00163.93           C
ATOM   4974  O   PHE A 618       1.175  -7.025  21.977  1.00163.93           O
ATOM   4975  N   VAL A 619       3.402  -6.657  21.866  1.00107.74           N
ATOM   4976  CA  VAL A 619       3.415  -6.365  20.465  1.00107.74           C
ATOM   4977  CB  VAL A 619       4.756  -5.918  19.969  1.00107.74           C
ATOM   4978  CG1 VAL A 619       5.758  -7.062  20.196  1.00107.74           C
ATOM   4979  CG2 VAL A 619       4.618  -5.495  18.497  1.00107.74           C
ATOM   4980  C   VAL A 619       3.045  -7.587  19.716  1.00107.74           C
ATOM   4981  O   VAL A 619       3.298  -8.710  20.146  1.00107.74           O
ATOM   4982  N   ILE A 620       2.390  -7.384  18.565  1.00126.25           N
ATOM   4983  CA  ILE A 620       2.038  -8.513  17.776  1.00126.25           C
ATOM   4984  CB  ILE A 620       0.579  -8.600  17.492  1.00126.25           C
ATOM   4985  CG1 ILE A 620       0.239  -9.972  16.878  1.00126.25           C
ATOM   4986  CG2 ILE A 620       0.234  -7.372  16.636  1.00126.25           C
ATOM   4987  CD1 ILE A 620      -1.233 -10.368  16.995  1.00126.25           C
ATOM   4988  C   ILE A 620       2.768  -8.369  16.486  1.00126.25           C
ATOM   4989  O   ILE A 620       2.861  -7.284  15.910  1.00126.25           O
ATOM   4990  N   ASP A 621       3.382  -9.466  16.024  1.00145.39           N
ATOM   4991  CA  ASP A 621       3.997  -9.365  14.745  1.00145.39           C
ATOM   4992  CB  ASP A 621       5.202 -10.314  14.573  1.00145.39           C
ATOM   4993  CG  ASP A 621       4.757 -11.758  14.786  1.00145.39           C
ATOM   4994  OD1 ASP A 621       3.611 -11.967  15.266  1.00145.39           O
ATOM   4995  OD2 ASP A 621       5.567 -12.673  14.479  1.00145.39           O
ATOM   4996  C   ASP A 621       2.920  -9.757  13.797  1.00145.39           C
ATOM   4997  O   ASP A 621       3.109 -10.600  12.923  1.00145.39           O
ATOM   4998  N   THR A 622       1.741  -9.126  13.953  1.00103.31           N
ATOM   4999  CA  THR A 622       0.648  -9.479  13.105  1.00103.31           C
ATOM   5000  CB  THR A 622      -0.594  -8.673  13.343  1.00103.31           C
ATOM   5001  OG1 THR A 622      -1.060  -8.854  14.669  1.00103.31           O
ATOM   5002  CG2 THR A 622      -1.667  -9.123  12.338  1.00103.31           C
ATOM   5003  C   THR A 622       1.063  -9.184  11.712  1.00103.31           C
ATOM   5004  O   THR A 622       0.918 -10.022  10.824  1.00103.31           O
ATOM   5005  N   LEU A 623       1.618  -7.982  11.481  1.00150.45           N
ATOM   5006  CA  LEU A 623       2.024  -7.726  10.139  1.00150.45           C
ATOM   5007  CB  LEU A 623       2.075  -6.224   9.796  1.00150.45           C
ATOM   5008  CG  LEU A 623       2.284  -5.885   8.302  1.00150.45           C
ATOM   5009  CD1 LEU A 623       2.317  -4.364   8.093  1.00150.45           C
ATOM   5010  CD2 LEU A 623       3.513  -6.579   7.695  1.00150.45           C
ATOM   5011  C   LEU A 623       3.396  -8.287  10.084  1.00150.45           C
ATOM   5012  O   LEU A 623       4.385  -7.555  10.120  1.00150.45           O
ATOM   5013  N   VAL A 624       3.472  -9.626   9.964  1.00140.78           N
ATOM   5014  CA  VAL A 624       4.744 -10.269   9.958  1.00140.78           C
ATOM   5015  CB  VAL A 624       4.667 -11.768   9.786  1.00140.78           C
ATOM   5016  CG1 VAL A 624       3.995 -12.370  11.028  1.00140.78           C
ATOM   5017  CG2 VAL A 624       3.923 -12.108   8.483  1.00140.78           C
ATOM   5018  C   VAL A 624       5.482  -9.699   8.804  1.00140.78           C
ATOM   5019  O   VAL A 624       6.656  -9.351   8.919  1.00140.78           O
ATOM   5020  N   HIS A 625       4.804  -9.566   7.651  1.00 85.98           N
ATOM   5021  CA  HIS A 625       5.534  -9.013   6.563  1.00 85.98           C
ATOM   5022  ND1 HIS A 625       7.218  -9.205   3.600  1.00 85.98           N
ATOM   5023  CG  HIS A 625       7.462  -9.426   4.938  1.00 85.98           C
ATOM   5024  CB  HIS A 625       6.476 -10.032   5.895  1.00 85.98           C
ATOM   5025  NE2 HIS A 625       9.298  -8.520   3.986  1.00 85.98           N
ATOM   5026  CD2 HIS A 625       8.737  -9.001   5.155  1.00 85.98           C
ATOM   5027  CE1 HIS A 625       8.349  -8.664   3.080  1.00 85.98           C
ATOM   5028  C   HIS A 625       4.571  -8.549   5.536  1.00 85.98           C
ATOM   5029  O   HIS A 625       3.550  -9.183   5.275  1.00 85.98           O
ATOM   5030  N   GLY A 626       4.879  -7.387   4.942  1.00 47.29           N
ATOM   5031  CA  GLY A 626       4.108  -6.942   3.833  1.00 47.29           C
ATOM   5032  C   GLY A 626       4.955  -7.363   2.686  1.00 47.29           C
ATOM   5033  O   GLY A 626       6.124  -6.989   2.605  1.00 47.29           O
ATOM   5034  N   LYS A 627       4.393  -8.164   1.768  1.00126.92           N
ATOM   5035  CA  LYS A 627       5.206  -8.673   0.708  1.00126.92           C
ATOM   5036  CB  LYS A 627       4.572  -9.857  -0.041  1.00126.92           C
ATOM   5037  CG  LYS A 627       4.442 -11.106   0.833  1.00126.92           C
ATOM   5038  CD  LYS A 627       5.785 -11.617   1.361  1.00126.92           C
ATOM   5039  CE  LYS A 627       5.654 -12.749   2.382  1.00126.92           C
ATOM   5040  NZ  LYS A 627       5.181 -13.983   1.715  1.00126.92           N
ATOM   5041  C   LYS A 627       5.464  -7.584  -0.271  1.00126.92           C
ATOM   5042  O   LYS A 627       4.619  -6.725  -0.515  1.00126.92           O
ATOM   5043  N   ILE A 628       6.681  -7.601  -0.842  1.00 99.57           N
ATOM   5044  CA  ILE A 628       7.072  -6.649  -1.832  1.00 99.57           C
ATOM   5045  CB  ILE A 628       8.564  -6.474  -1.921  1.00 99.57           C
ATOM   5046  CG1 ILE A 628       8.931  -5.350  -2.902  1.00 99.57           C
ATOM   5047  CG2 ILE A 628       9.186  -7.835  -2.274  1.00 99.57           C
ATOM   5048  CD1 ILE A 628      10.391  -4.912  -2.803  1.00 99.57           C
ATOM   5049  C   ILE A 628       6.604  -7.195  -3.136  1.00 99.57           C
ATOM   5050  O   ILE A 628       6.749  -8.386  -3.409  1.00 99.57           O
ATOM   5051  N   LEU A 629       5.987  -6.340  -3.969  1.00 79.65           N
ATOM   5052  CA  LEU A 629       5.537  -6.828  -5.233  1.00 79.65           C
ATOM   5053  CB  LEU A 629       4.567  -5.870  -5.948  1.00 79.65           C
[truncated: 922,936 more chars]
