# Supplementary material for: In and Outs of Chuviridae Endogenous Viral Elements: Origin of a Potentially New Retrovirus and Signature of Ancient and Ongoing Arms Race in Mosquito Genomes
Source: Front Genet. 2020 Oct 22;11:542437. doi: 10.3389/fgene.2020.542437 (PMC7642597; doi:10.3389/fgene.2020.542437)
Supplement: Supplementary file 1 [file Data_Sheet_1.ZIP › Supplementary_Material_Anakin_MS_v2/Supplementary_Material_9/AAlC636_MNAF02000291_1_1182936_1181191_MC.B99990001.pdb]

EXPDTA    THEORETICAL MODEL, MODELLER 9.23 2019/11/20 16:01:32
REMARK   6 MODELLER OBJECTIVE FUNCTION:     12313.5020
REMARK   6 MODELLER BEST TEMPLATE % SEQ ID:  15.825
REMARK   6 SEQUENCE: AAlC636_MNAF02000291_1_1182936_1181191_MC
REMARK   6 ALIGNMENT: multchain.ali
REMARK   6 SCRIPT: /home/crhisllane/Doutorado/Filipe/modeller_to_multichain/modelagem.py
REMARK   6 TEMPLATE: 6ESC 1:A - 636:A MODELS 1:A - 622:A AT 15.8%
REMARK   6 TEMPLATE: 6ESC 1:B - 636:B MODELS 623:B - 1244:B AT 15.8%
REMARK   6 TEMPLATE: 6ESC 1:C - 636:C MODELS 1245:C - 1866:C AT 15.8%
ATOM      1  N   MET A   1      21.453  -7.530  51.385  1.00 16.31           N
ATOM      2  CA  MET A   1      22.063  -8.818  50.991  1.00 16.31           C
ATOM      3  CB  MET A   1      20.986  -9.808  50.520  1.00 16.31           C
ATOM      4  CG  MET A   1      20.009 -10.223  51.624  1.00 16.31           C
ATOM      5  SD  MET A   1      18.736 -11.412  51.100  1.00 16.31           S
ATOM      6  CE  MET A   1      17.766 -10.218  50.136  1.00 16.31           C
ATOM      7  C   MET A   1      23.055  -8.617  49.894  1.00 16.31           C
ATOM      8  O   MET A   1      23.781  -7.624  49.870  1.00 16.31           O
ATOM      9  N   THR A   2      23.110  -9.574  48.951  1.00 96.22           N
ATOM     10  CA  THR A   2      24.045  -9.471  47.873  1.00 96.22           C
ATOM     11  CB  THR A   2      24.334 -10.779  47.196  1.00 96.22           C
ATOM     12  OG1 THR A   2      23.161 -11.273  46.565  1.00 96.22           O
ATOM     13  CG2 THR A   2      24.822 -11.784  48.252  1.00 96.22           C
ATOM     14  C   THR A   2      23.430  -8.579  46.850  1.00 96.22           C
ATOM     15  O   THR A   2      22.286  -8.151  46.991  1.00 96.22           O
ATOM     16  N   SER A   3      24.202  -8.246  45.799  1.00 73.20           N
ATOM     17  CA  SER A   3      23.664  -7.414  44.768  1.00 73.20           C
ATOM     18  CB  SER A   3      24.325  -6.027  44.676  1.00 73.20           C
ATOM     19  OG  SER A   3      24.062  -5.285  45.858  1.00 73.20           O
ATOM     20  C   SER A   3      23.882  -8.121  43.469  1.00 73.20           C
ATOM     21  O   SER A   3      24.783  -8.949  43.345  1.00 73.20           O
ATOM     22  N   TYR A   4      23.030  -7.827  42.466  1.00133.94           N
ATOM     23  CA  TYR A   4      23.170  -8.462  41.189  1.00133.94           C
ATOM     24  CB  TYR A   4      21.897  -9.185  40.721  1.00133.94           C
ATOM     25  CG  TYR A   4      22.214  -9.872  39.437  1.00133.94           C
ATOM     26  CD1 TYR A   4      22.844 -11.095  39.446  1.00133.94           C
ATOM     27  CD2 TYR A   4      21.881  -9.305  38.228  1.00133.94           C
ATOM     28  CE1 TYR A   4      23.141 -11.743  38.271  1.00133.94           C
ATOM     29  CE2 TYR A   4      22.177  -9.949  37.048  1.00133.94           C
ATOM     30  CZ  TYR A   4      22.807 -11.170  37.069  1.00133.94           C
ATOM     31  OH  TYR A   4      23.111 -11.832  35.861  1.00133.94           O
ATOM     32  C   TYR A   4      23.452  -7.371  40.212  1.00133.94           C
ATOM     33  O   TYR A   4      22.731  -6.377  40.157  1.00133.94           O
ATOM     34  N   SER A   5      24.531  -7.522  39.420  1.00 75.94           N
ATOM     35  CA  SER A   5      24.873  -6.483  38.495  1.00 75.94           C
ATOM     36  CB  SER A   5      26.280  -6.631  37.898  1.00 75.94           C
ATOM     37  OG  SER A   5      26.354  -7.817  37.121  1.00 75.94           O
ATOM     38  C   SER A   5      23.891  -6.495  37.373  1.00 75.94           C
ATOM     39  O   SER A   5      23.592  -7.543  36.802  1.00 75.94           O
ATOM     40  N   LEU A   6      23.354  -5.309  37.027  1.00131.00           N
ATOM     41  CA  LEU A   6      22.423  -5.242  35.944  1.00131.00           C
ATOM     42  CB  LEU A   6      21.459  -4.044  36.008  1.00131.00           C
ATOM     43  CG  LEU A   6      20.438  -4.023  34.854  1.00131.00           C
ATOM     44  CD1 LEU A   6      19.507  -5.245  34.917  1.00131.00           C
ATOM     45  CD2 LEU A   6      19.669  -2.693  34.803  1.00131.00           C
ATOM     46  C   LEU A   6      23.227  -5.116  34.696  1.00131.00           C
ATOM     47  O   LEU A   6      24.344  -4.603  34.712  1.00131.00           O
ATOM     48  N   LEU A   7      22.693  -5.617  33.572  1.00 65.78           N
ATOM     49  CA  LEU A   7      23.425  -5.462  32.356  1.00 65.78           C
ATOM     50  CB  LEU A   7      23.517  -6.736  31.501  1.00 65.78           C
ATOM     51  CG  LEU A   7      24.377  -7.836  32.152  1.00 65.78           C
ATOM     52  CD1 LEU A   7      24.486  -9.076  31.248  1.00 65.78           C
ATOM     53  CD2 LEU A   7      25.751  -7.289  32.578  1.00 65.78           C
ATOM     54  C   LEU A   7      22.718  -4.416  31.584  1.00 65.78           C
ATOM     55  O   LEU A   7      21.560  -4.136  31.863  1.00 65.78           O
ATOM     56  N   ASP A   8      23.422  -3.754  30.651  1.00 53.67           N
ATOM     57  CA  ASP A   8      22.803  -2.747  29.845  1.00 53.67           C
ATOM     58  CB  ASP A   8      23.315  -1.328  30.139  1.00 53.67           C
ATOM     59  CG  ASP A   8      22.792  -0.944  31.516  1.00 53.67           C
ATOM     60  OD1 ASP A   8      21.640  -1.339  31.838  1.00 53.67           O
ATOM     61  OD2 ASP A   8      23.537  -0.260  32.267  1.00 53.67           O
ATOM     62  C   ASP A   8      23.138  -3.072  28.430  1.00 53.67           C
ATOM     63  O   ASP A   8      24.229  -3.555  28.132  1.00 53.67           O
ATOM     64  N   VAL A   9      22.184  -2.814  27.522  1.00 71.19           N
ATOM     65  CA  VAL A   9      22.367  -3.083  26.130  1.00 71.19           C
ATOM     66  CB  VAL A   9      21.497  -4.230  25.667  1.00 71.19           C
ATOM     67  CG1 VAL A   9      21.718  -4.550  24.173  1.00 71.19           C
ATOM     68  CG2 VAL A   9      21.820  -5.418  26.589  1.00 71.19           C
ATOM     69  C   VAL A   9      21.987  -1.777  25.503  1.00 71.19           C
ATOM     70  O   VAL A   9      22.307  -0.729  26.062  1.00 71.19           O
ATOM     71  N   GLU A  10      21.324  -1.784  24.335  1.00 94.11           N
ATOM     72  CA  GLU A  10      20.934  -0.558  23.714  1.00 94.11           C
ATOM     73  CB  GLU A  10      20.066  -0.791  22.469  1.00 94.11           C
ATOM     74  CG  GLU A  10      20.833  -1.426  21.308  1.00 94.11           C
ATOM     75  CD  GLU A  10      19.818  -1.919  20.289  1.00 94.11           C
ATOM     76  OE1 GLU A  10      19.395  -1.103  19.426  1.00 94.11           O
ATOM     77  OE2 GLU A  10      19.449  -3.121  20.364  1.00 94.11           O
ATOM     78  C   GLU A  10      20.095   0.151  24.722  1.00 94.11           C
ATOM     79  O   GLU A  10      20.219   1.363  24.897  1.00 94.11           O
ATOM     80  N   SER A  11      19.221  -0.596  25.427  1.00101.62           N
ATOM     81  CA  SER A  11      18.479   0.045  26.467  1.00101.62           C
ATOM     82  CB  SER A  11      17.455  -0.869  27.160  1.00101.62           C
ATOM     83  OG  SER A  11      18.118  -1.922  27.844  1.00101.62           O
ATOM     84  C   SER A  11      19.500   0.434  27.478  1.00101.62           C
ATOM     85  O   SER A  11      20.201  -0.418  28.022  1.00101.62           O
ATOM     86  N   CYS A  12      19.603   1.744  27.767  1.00 75.81           N
ATOM     87  CA  CYS A  12      20.617   2.196  28.674  1.00 75.81           C
ATOM     88  CB  CYS A  12      21.538   3.271  28.074  1.00 75.81           C
ATOM     89  SG  CYS A  12      20.624   4.755  27.557  1.00 75.81           S
ATOM     90  C   CYS A  12      19.935   2.797  29.854  1.00 75.81           C
ATOM     91  O   CYS A  12      18.725   3.014  29.841  1.00 75.81           O
ATOM     92  N   VAL A  13      20.703   3.073  30.926  1.00 55.51           N
ATOM     93  CA  VAL A  13      20.080   3.610  32.099  1.00 55.51           C
ATOM     94  CB  VAL A  13      20.576   2.995  33.375  1.00 55.51           C
ATOM     95  CG1 VAL A  13      19.867   3.684  34.553  1.00 55.51           C
ATOM     96  CG2 VAL A  13      20.346   1.476  33.312  1.00 55.51           C
ATOM     97  C   VAL A  13      20.354   5.080  32.177  1.00 55.51           C
ATOM     98  O   VAL A  13      21.493   5.536  32.121  1.00 55.51           O
ATOM     99  N   PRO A  14      19.282   5.820  32.244  1.00150.07           N
ATOM    100  CA  PRO A  14      19.397   7.255  32.348  1.00150.07           C
ATOM    101  CD  PRO A  14      18.182   5.443  31.371  1.00150.07           C
ATOM    102  CB  PRO A  14      18.190   7.839  31.613  1.00150.07           C
ATOM    103  CG  PRO A  14      17.755   6.727  30.652  1.00150.07           C
ATOM    104  C   PRO A  14      19.478   7.795  33.747  1.00150.07           C
ATOM    105  O   PRO A  14      19.046   7.122  34.682  1.00150.07           O
ATOM    106  N   HIS A  15      19.995   9.036  33.881  1.00 98.01           N
ATOM    107  CA  HIS A  15      20.080   9.788  35.103  1.00 98.01           C
ATOM    108  ND1 HIS A  15      21.963  10.210  37.954  1.00 98.01           N
ATOM    109  CG  HIS A  15      21.655  10.864  36.783  1.00 98.01           C
ATOM    110  CB  HIS A  15      21.521  10.173  35.462  1.00 98.01           C
ATOM    111  NE2 HIS A  15      21.777  12.367  38.460  1.00 98.01           N
ATOM    112  CD2 HIS A  15      21.543  12.181  37.110  1.00 98.01           C
ATOM    113  CE1 HIS A  15      22.025  11.155  38.924  1.00 98.01           C
ATOM    114  C   HIS A  15      19.384  11.077  34.776  1.00 98.01           C
ATOM    115  O   HIS A  15      19.569  11.621  33.689  1.00 98.01           O
ATOM    116  N   MET A  16      18.558  11.596  35.704  1.00111.87           N
ATOM    117  CA  MET A  16      17.796  12.795  35.479  1.00111.87           C
ATOM    118  CB  MET A  16      16.326  12.588  35.878  1.00111.87           C
ATOM    119  CG  MET A  16      15.598  13.864  36.304  1.00111.87           C
ATOM    120  SD  MET A  16      13.840  13.630  36.698  1.00111.87           S
ATOM    121  CE  MET A  16      14.141  12.623  38.179  1.00111.87           C
ATOM    122  C   MET A  16      18.307  13.885  36.369  1.00111.87           C
ATOM    123  O   MET A  16      18.205  13.801  37.590  1.00111.87           O
ATOM    124  N   ASN A  17      18.839  14.968  35.773  1.00 53.60           N
ATOM    125  CA  ASN A  17      19.322  16.065  36.564  1.00 53.60           C
ATOM    126  CB  ASN A  17      20.381  16.922  35.848  1.00 53.60           C
ATOM    127  CG  ASN A  17      21.610  16.055  35.607  1.00 53.60           C
ATOM    128  OD1 ASN A  17      21.600  15.169  34.754  1.00 53.60           O
ATOM    129  ND2 ASN A  17      22.705  16.319  36.369  1.00 53.60           N
ATOM    130  C   ASN A  17      18.152  16.952  36.856  1.00 53.60           C
ATOM    131  O   ASN A  17      17.069  16.775  36.301  1.00 53.60           O
ATOM    132  N   ASN A  18      18.343  17.921  37.773  1.00 52.96           N
ATOM    133  CA  ASN A  18      17.295  18.835  38.123  1.00 52.96           C
ATOM    134  CB  ASN A  18      17.616  19.679  39.367  1.00 52.96           C
ATOM    135  CG  ASN A  18      17.777  18.740  40.554  1.00 52.96           C
ATOM    136  OD1 ASN A  18      16.896  17.937  40.855  1.00 52.96           O
ATOM    137  ND2 ASN A  18      18.944  18.840  41.246  1.00 52.96           N
ATOM    138  C   ASN A  18      17.149  19.786  36.978  1.00 52.96           C
ATOM    139  O   ASN A  18      18.109  20.053  36.258  1.00 52.96           O
ATOM    140  N   LEU A  19      15.933  20.334  36.787  1.00135.71           N
ATOM    141  CA  LEU A  19      15.683  21.171  35.652  1.00135.71           C
ATOM    142  CB  LEU A  19      14.357  20.839  34.979  1.00135.71           C
ATOM    143  CG  LEU A  19      14.281  19.385  34.512  1.00135.71           C
ATOM    144  CD1 LEU A  19      14.246  18.376  35.673  1.00135.71           C
ATOM    145  CD2 LEU A  19      13.117  19.217  33.550  1.00135.71           C
ATOM    146  C   LEU A  19      15.564  22.595  36.084  1.00135.71           C
ATOM    147  O   LEU A  19      14.822  22.918  37.011  1.00135.71           O
ATOM    148  N   SER A  20      16.295  23.487  35.390  1.00225.02           N
ATOM    149  CA  SER A  20      16.232  24.889  35.669  1.00225.02           C
ATOM    150  CB  SER A  20      17.304  25.360  36.665  1.00225.02           C
ATOM    151  OG  SER A  20      17.186  26.756  36.890  1.00225.02           O
ATOM    152  C   SER A  20      16.499  25.605  34.378  1.00225.02           C
ATOM    153  O   SER A  20      16.927  25.003  33.395  1.00225.02           O
ATOM    154  N   SER A  21      16.134  26.901  34.338  1.00226.26           N
ATOM    155  CA  SER A  21      16.498  27.846  33.316  1.00226.26           C
ATOM    156  CB  SER A  21      17.997  28.184  33.332  1.00226.26           C
ATOM    157  OG  SER A  21      18.346  28.794  34.566  1.00226.26           O
ATOM    158  C   SER A  21      16.149  27.439  31.916  1.00226.26           C
ATOM    159  O   SER A  21      16.767  27.937  30.976  1.00226.26           O
ATOM    160  N   SER A  22      15.162  26.555  31.705  1.00 65.80           N
ATOM    161  CA  SER A  22      14.803  26.269  30.343  1.00 65.80           C
ATOM    162  CB  SER A  22      15.413  24.966  29.800  1.00 65.80           C
ATOM    163  OG  SER A  22      16.829  25.067  29.751  1.00 65.80           O
ATOM    164  C   SER A  22      13.323  26.080  30.366  1.00 65.80           C
ATOM    165  O   SER A  22      12.801  25.427  31.267  1.00 65.80           O
ATOM    166  N   GLN A  23      12.601  26.648  29.379  1.00 82.14           N
ATOM    167  CA  GLN A  23      11.177  26.504  29.410  1.00 82.14           C
ATOM    168  CB  GLN A  23      10.430  27.799  29.781  1.00 82.14           C
ATOM    169  CG  GLN A  23      10.694  28.287  31.205  1.00 82.14           C
ATOM    170  CD  GLN A  23      12.076  28.919  31.257  1.00 82.14           C
ATOM    171  OE1 GLN A  23      12.944  28.487  32.014  1.00 82.14           O
ATOM    172  NE2 GLN A  23      12.290  29.975  30.429  1.00 82.14           N
ATOM    173  C   GLN A  23      10.694  26.115  28.052  1.00 82.14           C
ATOM    174  O   GLN A  23      11.261  26.513  27.035  1.00 82.14           O
ATOM    175  N   VAL A  24       9.616  25.308  28.015  1.00 99.56           N
ATOM    176  CA  VAL A  24       9.061  24.903  26.758  1.00 99.56           C
ATOM    177  CB  VAL A  24       9.441  23.511  26.351  1.00 99.56           C
ATOM    178  CG1 VAL A  24      10.965  23.460  26.164  1.00 99.56           C
ATOM    179  CG2 VAL A  24       8.899  22.525  27.400  1.00 99.56           C
ATOM    180  C   VAL A  24       7.574  24.915  26.889  1.00 99.56           C
ATOM    181  O   VAL A  24       7.029  24.834  27.990  1.00 99.56           O
ATOM    182  N   SER A  25       6.885  25.036  25.738  1.00 41.55           N
ATOM    183  CA  SER A  25       5.454  25.022  25.705  1.00 41.55           C
ATOM    184  CB  SER A  25       4.826  26.357  25.271  1.00 41.55           C
ATOM    185  OG  SER A  25       5.152  26.629  23.916  1.00 41.55           O
ATOM    186  C   SER A  25       5.061  24.008  24.681  1.00 41.55           C
ATOM    187  O   SER A  25       5.878  23.596  23.858  1.00 41.55           O
ATOM    188  N   ILE A  26       3.790  23.563  24.721  1.00156.93           N
ATOM    189  CA  ILE A  26       3.323  22.592  23.779  1.00156.93           C
ATOM    190  CB  ILE A  26       2.162  21.781  24.304  1.00156.93           C
ATOM    191  CG1 ILE A  26       1.941  20.507  23.468  1.00156.93           C
ATOM    192  CG2 ILE A  26       0.928  22.695  24.397  1.00156.93           C
ATOM    193  CD1 ILE A  26       1.549  20.769  22.017  1.00156.93           C
ATOM    194  C   ILE A  26       2.893  23.359  22.564  1.00156.93           C
ATOM    195  O   ILE A  26       2.225  24.385  22.672  1.00156.93           O
ATOM    196  N   GLN A  27       3.292  22.894  21.363  1.00104.96           N
ATOM    197  CA  GLN A  27       3.003  23.645  20.172  1.00104.96           C
ATOM    198  CB  GLN A  27       3.717  23.158  18.906  1.00104.96           C
ATOM    199  CG  GLN A  27       3.448  24.040  17.683  1.00104.96           C
ATOM    200  CD  GLN A  27       4.198  23.447  16.498  1.00104.96           C
ATOM    201  OE1 GLN A  27       3.980  22.293  16.130  1.00104.96           O
ATOM    202  NE2 GLN A  27       5.110  24.248  15.882  1.00104.96           N
ATOM    203  C   GLN A  27       1.532  23.643  19.889  1.00104.96           C
ATOM    204  O   GLN A  27       0.801  22.724  20.250  1.00104.96           O
ATOM    205  N   VAL A  28       1.078  24.724  19.222  1.00 63.28           N
ATOM    206  CA  VAL A  28      -0.295  24.969  18.874  1.00 63.28           C
ATOM    207  CB  VAL A  28      -0.563  26.440  18.663  1.00 63.28           C
ATOM    208  CG1 VAL A  28      -2.039  26.670  18.283  1.00 63.28           C
ATOM    209  CG2 VAL A  28      -0.125  27.193  19.933  1.00 63.28           C
ATOM    210  C   VAL A  28      -0.632  24.236  17.602  1.00 63.28           C
ATOM    211  O   VAL A  28       0.255  23.843  16.846  1.00 63.28           O
ATOM    212  N   LEU A  29      -1.945  24.010  17.360  1.00142.31           N
ATOM    213  CA  LEU A  29      -2.445  23.320  16.201  1.00142.31           C
ATOM    214  CB  LEU A  29      -3.901  22.840  16.344  1.00142.31           C
ATOM    215  CG  LEU A  29      -4.429  22.110  15.094  1.00142.31           C
ATOM    216  CD1 LEU A  29      -3.581  20.864  14.789  1.00142.31           C
ATOM    217  CD2 LEU A  29      -5.931  21.803  15.206  1.00142.31           C
ATOM    218  C   LEU A  29      -2.373  24.209  14.988  1.00142.31           C
ATOM    219  O   LEU A  29      -2.254  25.428  15.104  1.00142.31           O
ATOM    220  N   GLN A  30      -2.417  23.588  13.781  1.00117.79           N
ATOM    221  CA  GLN A  30      -2.333  24.279  12.514  1.00117.79           C
ATOM    222  CB  GLN A  30      -1.056  23.961  11.713  1.00117.79           C
ATOM    223  CG  GLN A  30       0.225  24.559  12.307  1.00117.79           C
ATOM    224  CD  GLN A  30       0.804  23.617  13.358  1.00117.79           C
ATOM    225  OE1 GLN A  30       0.119  23.182  14.282  1.00117.79           O
ATOM    226  NE2 GLN A  30       2.118  23.297  13.213  1.00117.79           N
ATOM    227  C   GLN A  30      -3.508  23.890  11.650  1.00117.79           C
ATOM    228  O   GLN A  30      -4.454  23.277  12.139  1.00117.79           O
ATOM    229  N   ARG A  31      -3.501  24.288  10.348  1.00167.52           N
ATOM    230  CA  ARG A  31      -4.583  23.957   9.444  1.00167.52           C
ATOM    231  CB  ARG A  31      -5.641  25.069   9.317  1.00167.52           C
ATOM    232  CG  ARG A  31      -6.469  25.292  10.585  1.00167.52           C
ATOM    233  CD  ARG A  31      -7.518  26.401  10.450  1.00167.52           C
ATOM    234  NE  ARG A  31      -8.558  25.931   9.487  1.00167.52           N
ATOM    235  CZ  ARG A  31      -9.625  25.202   9.928  1.00167.52           C
ATOM    236  NH1 ARG A  31      -9.746  24.905  11.254  1.00167.52           N
ATOM    237  NH2 ARG A  31     -10.572  24.772   9.043  1.00167.52           N
ATOM    238  C   ARG A  31      -4.045  23.720   8.049  1.00167.52           C
ATOM    239  O   ARG A  31      -2.926  24.127   7.744  1.00167.52           O
ATOM    240  N   ASN A  32      -4.819  23.010   7.178  1.00106.19           N
ATOM    241  CA  ASN A  32      -4.448  22.817   5.792  1.00106.19           C
ATOM    242  CB  ASN A  32      -3.505  21.620   5.580  1.00106.19           C
ATOM    243  CG  ASN A  32      -2.160  21.999   6.185  1.00106.19           C
ATOM    244  OD1 ASN A  32      -1.450  22.857   5.664  1.00106.19           O
ATOM    245  ND2 ASN A  32      -1.802  21.352   7.326  1.00106.19           N
ATOM    246  C   ASN A  32      -5.700  22.568   4.989  1.00106.19           C
ATOM    247  O   ASN A  32      -6.558  21.786   5.396  1.00106.19           O
ATOM    248  N   VAL A  33      -5.837  23.217   3.807  1.00 98.90           N
ATOM    249  CA  VAL A  33      -7.043  23.022   3.045  1.00 98.90           C
ATOM    250  CB  VAL A  33      -8.077  24.077   3.299  1.00 98.90           C
ATOM    251  CG1 VAL A  33      -7.549  25.411   2.750  1.00 98.90           C
ATOM    252  CG2 VAL A  33      -9.407  23.623   2.673  1.00 98.90           C
ATOM    253  C   VAL A  33      -6.736  23.062   1.576  1.00 98.90           C
ATOM    254  O   VAL A  33      -5.703  23.578   1.152  1.00 98.90           O
ATOM    255  N   ARG A  34      -7.654  22.488   0.766  1.00105.04           N
ATOM    256  CA  ARG A  34      -7.544  22.444  -0.664  1.00105.04           C
ATOM    257  CB  ARG A  34      -7.054  21.097  -1.217  1.00105.04           C
ATOM    258  CG  ARG A  34      -6.990  21.048  -2.746  1.00105.04           C
ATOM    259  CD  ARG A  34      -6.501  19.704  -3.291  1.00105.04           C
ATOM    260  NE  ARG A  34      -6.726  19.711  -4.763  1.00105.04           N
ATOM    261  CZ  ARG A  34      -7.909  19.251  -5.267  1.00105.04           C
ATOM    262  NH1 ARG A  34      -8.866  18.762  -4.424  1.00105.04           N
ATOM    263  NH2 ARG A  34      -8.134  19.275  -6.614  1.00105.04           N
ATOM    264  C   ARG A  34      -8.916  22.681  -1.217  1.00105.04           C
ATOM    265  O   ARG A  34      -9.911  22.537  -0.508  1.00105.04           O
ATOM    266  N   THR A  35      -9.005  23.066  -2.508  1.00 45.40           N
ATOM    267  CA  THR A  35     -10.288  23.349  -3.090  1.00 45.40           C
ATOM    268  CB  THR A  35     -10.211  24.062  -4.406  1.00 45.40           C
ATOM    269  OG1 THR A  35      -9.578  23.234  -5.371  1.00 45.40           O
ATOM    270  CG2 THR A  35      -9.411  25.361  -4.215  1.00 45.40           C
ATOM    271  C   THR A  35     -10.997  22.061  -3.334  1.00 45.40           C
ATOM    272  O   THR A  35     -10.450  21.147  -3.949  1.00 45.40           O
ATOM    273  N   THR A  36     -12.245  21.952  -2.838  1.00129.40           N
ATOM    274  CA  THR A  36     -12.977  20.744  -3.071  1.00129.40           C
ATOM    275  CB  THR A  36     -13.434  20.084  -1.805  1.00129.40           C
ATOM    276  OG1 THR A  36     -14.306  20.947  -1.091  1.00129.40           O
ATOM    277  CG2 THR A  36     -12.200  19.749  -0.951  1.00129.40           C
ATOM    278  C   THR A  36     -14.200  21.068  -3.868  1.00129.40           C
ATOM    279  O   THR A  36     -15.313  20.732  -3.467  1.00129.40           O
ATOM    280  N   THR A  37     -14.022  21.733  -5.025  1.00107.99           N
ATOM    281  CA  THR A  37     -15.133  22.018  -5.887  1.00107.99           C
ATOM    282  CB  THR A  37     -15.810  23.321  -5.588  1.00107.99           C
ATOM    283  OG1 THR A  37     -14.902  24.398  -5.767  1.00107.99           O
ATOM    284  CG2 THR A  37     -16.315  23.283  -4.135  1.00107.99           C
ATOM    285  C   THR A  37     -14.568  22.105  -7.265  1.00107.99           C
ATOM    286  O   THR A  37     -13.388  22.407  -7.437  1.00107.99           O
ATOM    287  N   ARG A  38     -15.391  21.814  -8.288  1.00 76.67           N
ATOM    288  CA  ARG A  38     -14.917  21.907  -9.639  1.00 76.67           C
ATOM    289  CB  ARG A  38     -14.563  20.545 -10.260  1.00 76.67           C
ATOM    290  CG  ARG A  38     -15.741  19.570 -10.270  1.00 76.67           C
ATOM    291  CD  ARG A  38     -15.450  18.241 -10.968  1.00 76.67           C
ATOM    292  NE  ARG A  38     -16.672  17.399 -10.831  1.00 76.67           N
ATOM    293  CZ  ARG A  38     -17.108  16.636 -11.876  1.00 76.67           C
ATOM    294  NH1 ARG A  38     -16.444  16.663 -13.068  1.00 76.67           N
ATOM    295  NH2 ARG A  38     -18.216  15.851 -11.735  1.00 76.67           N
ATOM    296  C   ARG A  38     -16.034  22.488 -10.453  1.00 76.67           C
ATOM    297  O   ARG A  38     -17.207  22.271 -10.155  1.00 76.67           O
ATOM    298  N   VAL A  39     -15.703  23.255 -11.511  1.00 37.60           N
ATOM    299  CA  VAL A  39     -16.750  23.844 -12.296  1.00 37.60           C
ATOM    300  CB  VAL A  39     -16.592  25.325 -12.478  1.00 37.60           C
ATOM    301  CG1 VAL A  39     -17.720  25.828 -13.393  1.00 37.60           C
ATOM    302  CG2 VAL A  39     -16.573  25.988 -11.090  1.00 37.60           C
ATOM    303  C   VAL A  39     -16.735  23.224 -13.662  1.00 37.60           C
ATOM    304  O   VAL A  39     -15.688  23.116 -14.299  1.00 37.60           O
ATOM    305  N   PHE A  40     -17.922  22.791 -14.142  1.00 59.98           N
ATOM    306  CA  PHE A  40     -18.023  22.180 -15.438  1.00 59.98           C
ATOM    307  CB  PHE A  40     -17.837  20.653 -15.395  1.00 59.98           C
ATOM    308  CG  PHE A  40     -18.844  20.108 -14.441  1.00 59.98           C
ATOM    309  CD1 PHE A  40     -20.134  19.857 -14.844  1.00 59.98           C
ATOM    310  CD2 PHE A  40     -18.492  19.848 -13.136  1.00 59.98           C
ATOM    311  CE1 PHE A  40     -21.059  19.355 -13.959  1.00 59.98           C
ATOM    312  CE2 PHE A  40     -19.412  19.346 -12.247  1.00 59.98           C
ATOM    313  CZ  PHE A  40     -20.700  19.099 -12.657  1.00 59.98           C
ATOM    314  C   PHE A  40     -19.381  22.478 -16.007  1.00 59.98           C
ATOM    315  O   PHE A  40     -20.286  22.896 -15.285  1.00 59.98           O
ATOM    316  N   GLN A  41     -19.545  22.287 -17.337  1.00 57.21           N
ATOM    317  CA  GLN A  41     -20.799  22.559 -17.986  1.00 57.21           C
ATOM    318  CB  GLN A  41     -20.725  23.772 -18.930  1.00 57.21           C
ATOM    319  CG  GLN A  41     -20.428  25.075 -18.179  1.00 57.21           C
ATOM    320  CD  GLN A  41     -20.310  26.218 -19.176  1.00 57.21           C
ATOM    321  OE1 GLN A  41     -20.164  25.998 -20.377  1.00 57.21           O
ATOM    322  NE2 GLN A  41     -20.366  27.477 -18.665  1.00 57.21           N
ATOM    323  C   GLN A  41     -21.187  21.359 -18.796  1.00 57.21           C
ATOM    324  O   GLN A  41     -20.357  20.746 -19.466  1.00 57.21           O
ATOM    325  N   CYS A  42     -22.484  20.990 -18.751  1.00 58.68           N
ATOM    326  CA  CYS A  42     -22.923  19.832 -19.475  1.00 58.68           C
ATOM    327  CB  CYS A  42     -23.982  18.999 -18.732  1.00 58.68           C
ATOM    328  SG  CYS A  42     -23.325  18.245 -17.214  1.00 58.68           S
ATOM    329  C   CYS A  42     -23.524  20.280 -20.759  1.00 58.68           C
ATOM    330  O   CYS A  42     -23.989  21.412 -20.873  1.00 58.68           O
ATOM    331  N   LYS A  43     -23.522  19.379 -21.763  1.00105.10           N
ATOM    332  CA  LYS A  43     -23.988  19.750 -23.061  1.00105.10           C
ATOM    333  CB  LYS A  43     -22.944  20.600 -23.815  1.00105.10           C
ATOM    334  CG  LYS A  43     -22.366  21.780 -23.032  1.00105.10           C
ATOM    335  CD  LYS A  43     -21.086  22.377 -23.619  1.00105.10           C
ATOM    336  CE  LYS A  43     -20.560  23.551 -22.790  1.00105.10           C
ATOM    337  NZ  LYS A  43     -19.225  23.963 -23.272  1.00105.10           N
ATOM    338  C   LYS A  43     -24.035  18.513 -23.913  1.00105.10           C
ATOM    339  O   LYS A  43     -24.040  17.392 -23.411  1.00105.10           O
ATOM    340  N   VAL A  44     -24.087  18.721 -25.254  1.00117.90           N
ATOM    341  CA  VAL A  44     -24.043  17.663 -26.238  1.00117.90           C
ATOM    342  CB  VAL A  44     -25.346  17.445 -26.944  1.00117.90           C
ATOM    343  CG1 VAL A  44     -26.379  16.968 -25.909  1.00117.90           C
ATOM    344  CG2 VAL A  44     -25.738  18.747 -27.660  1.00117.90           C
ATOM    345  C   VAL A  44     -23.019  18.054 -27.261  1.00117.90           C
ATOM    346  O   VAL A  44     -22.915  19.228 -27.611  1.00117.90           O
ATOM    347  N   ILE A  45     -22.226  17.080 -27.768  1.00151.52           N
ATOM    348  CA  ILE A  45     -21.192  17.436 -28.701  1.00151.52           C
ATOM    349  CB  ILE A  45     -19.816  17.486 -28.084  1.00151.52           C
ATOM    350  CG1 ILE A  45     -19.357  16.115 -27.551  1.00151.52           C
ATOM    351  CG2 ILE A  45     -19.846  18.574 -26.996  1.00151.52           C
ATOM    352  CD1 ILE A  45     -18.897  15.134 -28.629  1.00151.52           C
ATOM    353  C   ILE A  45     -21.168  16.514 -29.882  1.00151.52           C
ATOM    354  O   ILE A  45     -21.594  15.363 -29.802  1.00151.52           O
ATOM    355  N   ILE A  46     -20.704  17.043 -31.037  1.00158.94           N
ATOM    356  CA  ILE A  46     -20.481  16.254 -32.215  1.00158.94           C
ATOM    357  CB  ILE A  46     -21.317  16.650 -33.410  1.00158.94           C
ATOM    358  CG1 ILE A  46     -20.904  18.004 -34.028  1.00158.94           C
ATOM    359  CG2 ILE A  46     -22.783  16.629 -32.946  1.00158.94           C
ATOM    360  CD1 ILE A  46     -19.730  17.928 -35.020  1.00158.94           C
ATOM    361  C   ILE A  46     -19.050  16.549 -32.547  1.00158.94           C
ATOM    362  O   ILE A  46     -18.640  17.708 -32.510  1.00158.94           O
ATOM    363  N   LYS A  47     -18.236  15.533 -32.884  1.00 75.93           N
ATOM    364  CA  LYS A  47     -16.871  15.825 -33.219  1.00 75.93           C
ATOM    365  CB  LYS A  47     -15.855  14.793 -32.693  1.00 75.93           C
ATOM    366  CG  LYS A  47     -15.609  14.847 -31.185  1.00 75.93           C
ATOM    367  CD  LYS A  47     -14.820  13.641 -30.669  1.00 75.93           C
ATOM    368  CE  LYS A  47     -14.280  13.814 -29.248  1.00 75.93           C
ATOM    369  NZ  LYS A  47     -13.078  14.679 -29.268  1.00 75.93           N
ATOM    370  C   LYS A  47     -16.749  15.791 -34.708  1.00 75.93           C
ATOM    371  O   LYS A  47     -17.398  14.990 -35.377  1.00 75.93           O
ATOM    372  N   ARG A  48     -15.900  16.682 -35.256  1.00125.39           N
ATOM    373  CA  ARG A  48     -15.665  16.770 -36.669  1.00125.39           C
ATOM    374  CB  ARG A  48     -15.942  18.168 -37.239  1.00125.39           C
ATOM    375  CG  ARG A  48     -15.312  18.378 -38.618  1.00125.39           C
ATOM    376  CD  ARG A  48     -15.115  19.850 -38.985  1.00125.39           C
ATOM    377  NE  ARG A  48     -14.265  19.897 -40.208  1.00125.39           N
ATOM    378  CZ  ARG A  48     -14.022  21.085 -40.837  1.00125.39           C
ATOM    379  NH1 ARG A  48     -14.589  22.239 -40.377  1.00125.39           N
ATOM    380  NH2 ARG A  48     -13.199  21.118 -41.925  1.00125.39           N
ATOM    381  C   ARG A  48     -14.206  16.555 -36.904  1.00125.39           C
ATOM    382  O   ARG A  48     -13.363  16.960 -36.104  1.00125.39           O
ATOM    383  N   SER A  49     -13.886  15.909 -38.040  1.00 86.75           N
ATOM    384  CA  SER A  49     -12.531  15.666 -38.432  1.00 86.75           C
ATOM    385  CB  SER A  49     -12.171  14.175 -38.530  1.00 86.75           C
ATOM    386  OG  SER A  49     -12.233  13.571 -37.246  1.00 86.75           O
ATOM    387  C   SER A  49     -12.402  16.239 -39.802  1.00 86.75           C
ATOM    388  O   SER A  49     -13.398  16.539 -40.459  1.00 86.75           O
ATOM    389  N   ILE A  50     -11.155  16.423 -40.270  1.00147.54           N
ATOM    390  CA  ILE A  50     -10.984  17.002 -41.567  1.00147.54           C
ATOM    391  CB  ILE A  50      -9.598  17.523 -41.810  1.00147.54           C
ATOM    392  CG1 ILE A  50      -9.571  18.372 -43.090  1.00147.54           C
ATOM    393  CG2 ILE A  50      -8.634  16.326 -41.820  1.00147.54           C
ATOM    394  CD1 ILE A  50     -10.387  19.659 -42.969  1.00147.54           C
ATOM    395  C   ILE A  50     -11.284  15.957 -42.595  1.00147.54           C
ATOM    396  O   ILE A  50     -10.842  14.816 -42.476  1.00147.54           O
ATOM    397  N   LYS A  51     -12.085  16.305 -43.626  1.00128.40           N
ATOM    398  CA  LYS A  51     -12.333  15.321 -44.641  1.00128.40           C
ATOM    399  CB  LYS A  51     -13.428  15.659 -45.665  1.00128.40           C
ATOM    400  CG  LYS A  51     -12.951  16.600 -46.772  1.00128.40           C
ATOM    401  CD  LYS A  51     -13.823  16.548 -48.028  1.00128.40           C
ATOM    402  CE  LYS A  51     -13.293  17.401 -49.182  1.00128.40           C
ATOM    403  NZ  LYS A  51     -13.982  17.028 -50.438  1.00128.40           N
ATOM    404  C   LYS A  51     -11.058  15.225 -45.404  1.00128.40           C
ATOM    405  O   LYS A  51     -10.434  16.242 -45.701  1.00128.40           O
ATOM    406  N   HIS A  52     -10.619  14.002 -45.748  1.00237.75           N
ATOM    407  CA  HIS A  52      -9.353  13.956 -46.415  1.00237.75           C
ATOM    408  ND1 HIS A  52      -5.717  14.796 -45.493  1.00237.75           N
ATOM    409  CG  HIS A  52      -6.857  14.365 -46.134  1.00237.75           C
ATOM    410  CB  HIS A  52      -8.170  14.138 -45.446  1.00237.75           C
ATOM    411  NE2 HIS A  52      -5.182  14.546 -47.636  1.00237.75           N
ATOM    412  CD2 HIS A  52      -6.513  14.217 -47.443  1.00237.75           C
ATOM    413  CE1 HIS A  52      -4.747  14.887 -46.437  1.00237.75           C
ATOM    414  C   HIS A  52      -9.192  12.627 -47.061  1.00237.75           C
ATOM    415  O   HIS A  52      -9.830  12.313 -48.065  1.00237.75           O
ATOM    416  N   CYS A  53      -8.305  11.805 -46.476  1.00136.35           N
ATOM    417  CA  CYS A  53      -8.002  10.550 -47.079  1.00136.35           C
ATOM    418  CB  CYS A  53      -6.972   9.725 -46.289  1.00136.35           C
ATOM    419  SG  CYS A  53      -7.551   9.273 -44.630  1.00136.35           S
ATOM    420  C   CYS A  53      -9.256   9.752 -47.204  1.00136.35           C
ATOM    421  O   CYS A  53      -9.545   9.194 -48.261  1.00136.35           O
ATOM    422  N   GLY A  54     -10.057   9.694 -46.131  1.00 95.71           N
ATOM    423  CA  GLY A  54     -11.251   8.907 -46.180  1.00 95.71           C
ATOM    424  C   GLY A  54     -12.217   9.469 -47.172  1.00 95.71           C
ATOM    425  O   GLY A  54     -12.878   8.713 -47.883  1.00 95.71           O
ATOM    426  N   ALA A  55     -12.342  10.809 -47.262  1.00 99.90           N
ATOM    427  CA  ALA A  55     -13.401  11.267 -48.111  1.00 99.90           C
ATOM    428  CB  ALA A  55     -14.326  12.292 -47.429  1.00 99.90           C
ATOM    429  C   ALA A  55     -12.907  11.911 -49.362  1.00 99.90           C
ATOM    430  O   ALA A  55     -12.091  12.833 -49.348  1.00 99.90           O
ATOM    431  N   PHE A  56     -13.456  11.414 -50.487  1.00121.75           N
ATOM    432  CA  PHE A  56     -13.260  11.900 -51.817  1.00121.75           C
ATOM    433  CB  PHE A  56     -12.616  10.835 -52.717  1.00121.75           C
ATOM    434  CG  PHE A  56     -13.469   9.621 -52.562  1.00121.75           C
ATOM    435  CD1 PHE A  56     -14.560   9.404 -53.370  1.00121.75           C
ATOM    436  CD2 PHE A  56     -13.179   8.699 -51.581  1.00121.75           C
ATOM    437  CE1 PHE A  56     -15.341   8.284 -53.210  1.00121.75           C
ATOM    438  CE2 PHE A  56     -13.954   7.577 -51.414  1.00121.75           C
ATOM    439  CZ  PHE A  56     -15.038   7.367 -52.232  1.00121.75           C
ATOM    440  C   PHE A  56     -14.646  12.156 -52.308  1.00121.75           C
ATOM    441  O   PHE A  56     -15.582  11.477 -51.889  1.00121.75           O
ATOM    442  N   SER A  57     -14.845  13.165 -53.172  1.00 41.55           N
ATOM    443  CA  SER A  57     -16.191  13.351 -53.622  1.00 41.55           C
ATOM    444  CB  SER A  57     -16.431  14.695 -54.332  1.00 41.55           C
ATOM    445  OG  SER A  57     -15.675  14.756 -55.531  1.00 41.55           O
ATOM    446  C   SER A  57     -16.455  12.259 -54.604  1.00 41.55           C
ATOM    447  O   SER A  57     -15.615  11.963 -55.453  1.00 41.55           O
ATOM    448  N   HIS A  58     -17.636  11.620 -54.509  1.00 75.64           N
ATOM    449  CA  HIS A  58     -17.936  10.555 -55.419  1.00 75.64           C
ATOM    450  ND1 HIS A  58     -18.450   9.451 -52.249  1.00 75.64           N
ATOM    451  CG  HIS A  58     -18.886   9.157 -53.523  1.00 75.64           C
ATOM    452  CB  HIS A  58     -18.002   9.176 -54.737  1.00 75.64           C
ATOM    453  NE2 HIS A  58     -20.616   8.975 -52.085  1.00 75.64           N
ATOM    454  CD2 HIS A  58     -20.211   8.869 -53.404  1.00 75.64           C
ATOM    455  CE1 HIS A  58     -19.525   9.326 -51.429  1.00 75.64           C
ATOM    456  C   HIS A  58     -19.269  10.833 -56.030  1.00 75.64           C
ATOM    457  O   HIS A  58     -20.209  11.227 -55.342  1.00 75.64           O
ATOM    458  N   VAL A  59     -19.368  10.649 -57.362  1.00 32.78           N
ATOM    459  CA  VAL A  59     -20.602  10.876 -58.057  1.00 32.78           C
ATOM    460  CB  VAL A  59     -20.703  12.270 -58.610  1.00 32.78           C
ATOM    461  CG1 VAL A  59     -22.010  12.405 -59.409  1.00 32.78           C
ATOM    462  CG2 VAL A  59     -20.579  13.260 -57.441  1.00 32.78           C
ATOM    463  C   VAL A  59     -20.641   9.931 -59.221  1.00 32.78           C
ATOM    464  O   VAL A  59     -19.603   9.471 -59.694  1.00 32.78           O
ATOM    465  N   SER A  60     -21.857   9.601 -59.703  1.00 67.75           N
ATOM    466  CA  SER A  60     -21.996   8.704 -60.817  1.00 67.75           C
ATOM    467  CB  SER A  60     -23.356   7.987 -60.862  1.00 67.75           C
ATOM    468  OG  SER A  60     -23.418   7.123 -61.987  1.00 67.75           O
ATOM    469  C   SER A  60     -21.862   9.485 -62.089  1.00 67.75           C
ATOM    470  O   SER A  60     -22.047  10.702 -62.110  1.00 67.75           O
ATOM    471  N   GLU A  61     -21.515   8.783 -63.191  1.00 51.62           N
ATOM    472  CA  GLU A  61     -21.383   9.415 -64.473  1.00 51.62           C
ATOM    473  CB  GLU A  61     -20.044  10.151 -64.667  1.00 51.62           C
ATOM    474  CG  GLU A  61     -19.912  11.362 -63.738  1.00 51.62           C
ATOM    475  CD  GLU A  61     -18.658  12.146 -64.095  1.00 51.62           C
ATOM    476  OE1 GLU A  61     -18.121  11.933 -65.214  1.00 51.62           O
ATOM    477  OE2 GLU A  61     -18.212  12.959 -63.241  1.00 51.62           O
ATOM    478  C   GLU A  61     -21.506   8.358 -65.528  1.00 51.62           C
ATOM    479  O   GLU A  61     -21.520   7.166 -65.225  1.00 51.62           O
ATOM    480  N   TYR A  62     -21.635   8.778 -66.805  1.00 91.92           N
ATOM    481  CA  TYR A  62     -21.754   7.841 -67.888  1.00 91.92           C
ATOM    482  CB  TYR A  62     -23.107   7.906 -68.618  1.00 91.92           C
ATOM    483  CG  TYR A  62     -24.181   7.510 -67.661  1.00 91.92           C
ATOM    484  CD1 TYR A  62     -24.710   8.428 -66.783  1.00 91.92           C
ATOM    485  CD2 TYR A  62     -24.662   6.221 -67.642  1.00 91.92           C
ATOM    486  CE1 TYR A  62     -25.703   8.068 -65.902  1.00 91.92           C
ATOM    487  CE2 TYR A  62     -25.655   5.853 -66.764  1.00 91.92           C
ATOM    488  CZ  TYR A  62     -26.176   6.779 -65.892  1.00 91.92           C
ATOM    489  OH  TYR A  62     -27.194   6.407 -64.989  1.00 91.92           O
ATOM    490  C   TYR A  62     -20.696   8.162 -68.898  1.00 91.92           C
ATOM    491  O   TYR A  62     -20.365   9.324 -69.123  1.00 91.92           O
ATOM    492  N   GLN A  63     -20.125   7.111 -69.523  1.00 46.22           N
ATOM    493  CA  GLN A  63     -19.099   7.269 -70.513  1.00 46.22           C
ATOM    494  CB  GLN A  63     -17.880   6.372 -70.246  1.00 46.22           C
ATOM    495  CG  GLN A  63     -16.759   6.522 -71.275  1.00 46.22           C
ATOM    496  CD  GLN A  63     -15.724   5.444 -70.981  1.00 46.22           C
ATOM    497  OE1 GLN A  63     -15.985   4.254 -71.152  1.00 46.22           O
ATOM    498  NE2 GLN A  63     -14.515   5.867 -70.522  1.00 46.22           N
ATOM    499  C   GLN A  63     -19.669   6.818 -71.818  1.00 46.22           C
ATOM    500  O   GLN A  63     -20.253   5.739 -71.905  1.00 46.22           O
ATOM    501  N   TYR A  64     -19.519   7.644 -72.873  1.00 56.77           N
ATOM    502  CA  TYR A  64     -20.028   7.275 -74.161  1.00 56.77           C
ATOM    503  CB  TYR A  64     -21.135   8.213 -74.655  1.00 56.77           C
ATOM    504  CG  TYR A  64     -22.256   8.239 -73.673  1.00 56.77           C
ATOM    505  CD1 TYR A  64     -22.224   9.123 -72.619  1.00 56.77           C
ATOM    506  CD2 TYR A  64     -23.338   7.399 -73.806  1.00 56.77           C
ATOM    507  CE1 TYR A  64     -23.249   9.166 -71.704  1.00 56.77           C
ATOM    508  CE2 TYR A  64     -24.366   7.436 -72.893  1.00 56.77           C
ATOM    509  CZ  TYR A  64     -24.322   8.321 -71.842  1.00 56.77           C
ATOM    510  OH  TYR A  64     -25.376   8.362 -70.905  1.00 56.77           O
ATOM    511  C   TYR A  64     -18.886   7.399 -75.122  1.00 56.77           C
ATOM    512  O   TYR A  64     -18.207   8.425 -75.158  1.00 56.77           O
ATOM    513  N   GLY A  65     -18.647   6.346 -75.930  1.00 20.89           N
ATOM    514  CA  GLY A  65     -17.566   6.391 -76.873  1.00 20.89           C
ATOM    515  C   GLY A  65     -17.747   5.264 -77.836  1.00 20.89           C
ATOM    516  O   GLY A  65     -18.555   4.364 -77.615  1.00 20.89           O
ATOM    517  N   TYR A  66     -16.980   5.293 -78.945  1.00104.83           N
ATOM    518  CA  TYR A  66     -17.050   4.248 -79.925  1.00104.83           C
ATOM    519  CB  TYR A  66     -17.246   4.748 -81.368  1.00104.83           C
ATOM    520  CG  TYR A  66     -18.515   5.517 -81.494  1.00104.83           C
ATOM    521  CD1 TYR A  66     -18.561   6.848 -81.148  1.00104.83           C
ATOM    522  CD2 TYR A  66     -19.654   4.914 -81.972  1.00104.83           C
ATOM    523  CE1 TYR A  66     -19.727   7.567 -81.273  1.00104.83           C
ATOM    524  CE2 TYR A  66     -20.822   5.626 -82.100  1.00104.83           C
ATOM    525  CZ  TYR A  66     -20.860   6.954 -81.750  1.00104.83           C
ATOM    526  OH  TYR A  66     -22.058   7.684 -81.883  1.00104.83           O
ATOM    527  C   TYR A  66     -15.694   3.617 -79.924  1.00104.83           C
ATOM    528  O   TYR A  66     -14.682   4.307 -80.029  1.00104.83           O
ATOM    529  N   SER A  67     -15.635   2.279 -79.799  1.00 99.41           N
ATOM    530  CA  SER A  67     -14.373   1.607 -79.817  1.00 99.41           C
ATOM    531  CB  SER A  67     -14.366   0.312 -78.987  1.00 99.41           C
ATOM    532  OG  SER A  67     -15.302  -0.616 -79.518  1.00 99.41           O
ATOM    533  C   SER A  67     -14.103   1.242 -81.239  1.00 99.41           C
ATOM    534  O   SER A  67     -14.799   0.417 -81.829  1.00 99.41           O
ATOM    535  N   TYR A  68     -13.050   1.843 -81.815  1.00160.77           N
ATOM    536  CA  TYR A  68     -12.763   1.628 -83.198  1.00160.77           C
ATOM    537  CB  TYR A  68     -12.627   2.966 -83.945  1.00160.77           C
ATOM    538  CG  TYR A  68     -12.337   2.745 -85.386  1.00160.77           C
ATOM    539  CD1 TYR A  68     -13.269   2.174 -86.222  1.00160.77           C
ATOM    540  CD2 TYR A  68     -11.136   3.153 -85.906  1.00160.77           C
ATOM    541  CE1 TYR A  68     -12.993   1.993 -87.558  1.00160.77           C
ATOM    542  CE2 TYR A  68     -10.856   2.979 -87.237  1.00160.77           C
ATOM    543  CZ  TYR A  68     -11.783   2.398 -88.065  1.00160.77           C
ATOM    544  OH  TYR A  68     -11.489   2.223 -89.432  1.00160.77           O
ATOM    545  C   TYR A  68     -11.491   0.849 -83.285  1.00160.77           C
ATOM    546  O   TYR A  68     -10.457   1.265 -82.763  1.00160.77           O
ATOM    547  N   ILE A  69     -11.562  -0.338 -83.928  1.00 52.97           N
ATOM    548  CA  ILE A  69     -10.417  -1.191 -84.072  1.00 52.97           C
ATOM    549  CB  ILE A  69     -10.592  -2.526 -83.401  1.00 52.97           C
ATOM    550  CG1 ILE A  69     -10.797  -2.345 -81.889  1.00 52.97           C
ATOM    551  CG2 ILE A  69      -9.389  -3.414 -83.758  1.00 52.97           C
ATOM    552  CD1 ILE A  69     -11.274  -3.614 -81.186  1.00 52.97           C
ATOM    553  C   ILE A  69     -10.223  -1.457 -85.534  1.00 52.97           C
ATOM    554  O   ILE A  69     -11.163  -1.821 -86.239  1.00 52.97           O
ATOM    555  N   VAL A  70      -8.982  -1.268 -86.030  1.00 50.51           N
ATOM    556  CA  VAL A  70      -8.691  -1.526 -87.413  1.00 50.51           C
ATOM    557  CB  VAL A  70      -8.071  -0.358 -88.125  1.00 50.51           C
ATOM    558  CG1 VAL A  70      -7.686  -0.784 -89.551  1.00 50.51           C
ATOM    559  CG2 VAL A  70      -9.058   0.813 -88.088  1.00 50.51           C
ATOM    560  C   VAL A  70      -7.685  -2.627 -87.457  1.00 50.51           C
ATOM    561  O   VAL A  70      -6.602  -2.506 -86.886  1.00 50.51           O
ATOM    562  N   LYS A  71      -8.011  -3.735 -88.155  1.00139.24           N
ATOM    563  CA  LYS A  71      -7.063  -4.807 -88.205  1.00139.24           C
ATOM    564  CB  LYS A  71      -7.609  -6.173 -87.767  1.00139.24           C
ATOM    565  CG  LYS A  71      -6.495  -7.194 -87.518  1.00139.24           C
ATOM    566  CD  LYS A  71      -5.709  -6.923 -86.231  1.00139.24           C
ATOM    567  CE  LYS A  71      -4.715  -8.024 -85.853  1.00139.24           C
ATOM    568  NZ  LYS A  71      -3.386  -7.739 -86.439  1.00139.24           N
ATOM    569  C   LYS A  71      -6.591  -4.972 -89.609  1.00139.24           C
ATOM    570  O   LYS A  71      -7.352  -4.839 -90.566  1.00139.24           O
ATOM    571  N   GLU A  72      -5.286  -5.255 -89.759  1.00 85.65           N
ATOM    572  CA  GLU A  72      -4.725  -5.482 -91.054  1.00 85.65           C
ATOM    573  CB  GLU A  72      -3.523  -4.567 -91.339  1.00 85.65           C
ATOM    574  CG  GLU A  72      -2.993  -4.647 -92.769  1.00 85.65           C
ATOM    575  CD  GLU A  72      -2.010  -3.499 -92.941  1.00 85.65           C
ATOM    576  OE1 GLU A  72      -2.260  -2.419 -92.342  1.00 85.65           O
ATOM    577  OE2 GLU A  72      -0.998  -3.682 -93.668  1.00 85.65           O
ATOM    578  C   GLU A  72      -4.249  -6.896 -91.047  1.00 85.65           C
ATOM    579  O   GLU A  72      -3.417  -7.276 -90.224  1.00 85.65           O
ATOM    580  N   PHE A  73      -4.781  -7.721 -91.966  1.00106.62           N
ATOM    581  CA  PHE A  73      -4.387  -9.099 -92.006  1.00106.62           C
ATOM    582  CB  PHE A  73      -5.550 -10.104 -92.060  1.00106.62           C
ATOM    583  CG  PHE A  73      -6.302 -10.161 -90.783  1.00106.62           C
ATOM    584  CD1 PHE A  73      -7.249  -9.210 -90.486  1.00106.62           C
ATOM    585  CD2 PHE A  73      -6.070 -11.191 -89.900  1.00106.62           C
ATOM    586  CE1 PHE A  73      -7.948  -9.284 -89.307  1.00106.62           C
ATOM    587  CE2 PHE A  73      -6.768 -11.267 -88.721  1.00106.62           C
ATOM    588  CZ  PHE A  73      -7.707 -10.311 -88.429  1.00106.62           C
ATOM    589  C   PHE A  73      -3.725  -9.337 -93.320  1.00106.62           C
ATOM    590  O   PHE A  73      -4.068  -8.718 -94.326  1.00106.62           O
ATOM    591  N   ASN A  74      -2.740 -10.252 -93.336  1.00 55.88           N
ATOM    592  CA  ASN A  74      -2.146 -10.621 -94.584  1.00 55.88           C
ATOM    593  CB  ASN A  74      -0.610 -10.552 -94.584  1.00 55.88           C
ATOM    594  CG  ASN A  74      -0.131 -10.761 -96.014  1.00 55.88           C
ATOM    595  OD1 ASN A  74       1.062 -10.919 -96.268  1.00 55.88           O
ATOM    596  ND2 ASN A  74      -1.090 -10.758 -96.978  1.00 55.88           N
ATOM    597  C   ASN A  74      -2.522 -12.049 -94.798  1.00 55.88           C
ATOM    598  O   ASN A  74      -2.077 -12.932 -94.067  1.00 55.88           O
ATOM    599  N   SER A  75      -3.368 -12.315 -95.809  1.00 73.40           N
ATOM    600  CA  SER A  75      -3.759 -13.671 -96.041  1.00 73.40           C
ATOM    601  CB  SER A  75      -4.980 -13.808 -96.963  1.00 73.40           C
ATOM    602  OG  SER A  75      -6.110 -13.190 -96.361  1.00 73.40           O
ATOM    603  C   SER A  75      -2.602 -14.352 -96.689  1.00 73.40           C
ATOM    604  O   SER A  75      -1.850 -13.740 -97.448  1.00 73.40           O
ATOM    605  N   GLU A  76      -2.432 -15.656 -96.402  1.00 81.04           N
ATOM    606  CA  GLU A  76      -1.326 -16.380 -96.952  1.00 81.04           C
ATOM    607  CB  GLU A  76      -1.045 -17.730 -96.278  1.00 81.04           C
ATOM    608  CG  GLU A  76      -0.176 -17.583 -95.034  1.00 81.04           C
ATOM    609  CD  GLU A  76       1.233 -17.273 -95.526  1.00 81.04           C
ATOM    610  OE1 GLU A  76       1.466 -16.112 -95.957  1.00 81.04           O
ATOM    611  OE2 GLU A  76       2.089 -18.198 -95.496  1.00 81.04           O
ATOM    612  C   GLU A  76      -1.541 -16.610 -98.403  1.00 81.04           C
ATOM    613  O   GLU A  76      -2.669 -16.640 -98.891  1.00 81.04           O
ATOM    614  N   GLU A  77      -0.419 -16.759 -99.130  1.00 82.06           N
ATOM    615  CA  GLU A  77      -0.453 -16.965-100.543  1.00 82.06           C
ATOM    616  CB  GLU A  77       0.944 -17.150-101.161  1.00 82.06           C
ATOM    617  CG  GLU A  77       0.918 -17.366-102.677  1.00 82.06           C
ATOM    618  CD  GLU A  77       2.329 -17.724-103.123  1.00 82.06           C
ATOM    619  OE1 GLU A  77       3.196 -16.811-103.138  1.00 82.06           O
ATOM    620  OE2 GLU A  77       2.559 -18.920-103.448  1.00 82.06           O
ATOM    621  C   GLU A  77      -1.190 -18.233-100.803  1.00 82.06           C
ATOM    622  O   GLU A  77      -2.044 -18.305-101.685  1.00 82.06           O
ATOM    623  N   CYS A  78      -0.890 -19.270-100.006  1.00 83.13           N
ATOM    624  CA  CYS A  78      -1.544 -20.525-100.198  1.00 83.13           C
ATOM    625  CB  CYS A  78      -1.067 -21.603 -99.208  1.00 83.13           C
ATOM    626  SG  CYS A  78      -1.891 -23.204 -99.442  1.00 83.13           S
ATOM    627  C   CYS A  78      -2.987 -20.267 -99.956  1.00 83.13           C
ATOM    628  O   CYS A  78      -3.356 -19.235 -99.398  1.00 83.13           O
ATOM    629  N   ARG A  79      -3.856 -21.195-100.389  1.00216.66           N
ATOM    630  CA  ARG A  79      -5.251 -20.920-100.260  1.00216.66           C
ATOM    631  CB  ARG A  79      -6.138 -21.881-101.072  1.00216.66           C
ATOM    632  CG  ARG A  79      -5.965 -21.693-102.582  1.00216.66           C
ATOM    633  CD  ARG A  79      -6.731 -22.708-103.430  1.00216.66           C
ATOM    634  NE  ARG A  79      -6.080 -24.034-103.240  1.00216.66           N
ATOM    635  CZ  ARG A  79      -6.316 -25.039-104.133  1.00216.66           C
ATOM    636  NH1 ARG A  79      -7.144 -24.821-105.196  1.00216.66           N
ATOM    637  NH2 ARG A  79      -5.727 -26.259-103.968  1.00216.66           N
ATOM    638  C   ARG A  79      -5.642 -21.008 -98.822  1.00216.66           C
ATOM    639  O   ARG A  79      -5.861 -22.089 -98.278  1.00216.66           O
ATOM    640  N   LYS A  80      -5.720 -19.828 -98.175  1.00218.62           N
ATOM    641  CA  LYS A  80      -6.172 -19.691 -96.823  1.00218.62           C
ATOM    642  CB  LYS A  80      -7.681 -19.940 -96.664  1.00218.62           C
ATOM    643  CG  LYS A  80      -8.543 -18.892 -97.372  1.00218.62           C
ATOM    644  CD  LYS A  80     -10.021 -19.278 -97.476  1.00218.62           C
ATOM    645  CE  LYS A  80     -10.280 -20.487 -98.379  1.00218.62           C
ATOM    646  NZ  LYS A  80      -9.964 -20.151 -99.786  1.00218.62           N
ATOM    647  C   LYS A  80      -5.440 -20.646 -95.946  1.00218.62           C
ATOM    648  O   LYS A  80      -6.009 -21.181 -94.996  1.00218.62           O
ATOM    649  N   VAL A  81      -4.150 -20.889 -96.230  1.00110.86           N
ATOM    650  CA  VAL A  81      -3.438 -21.773 -95.359  1.00110.86           C
ATOM    651  CB  VAL A  81      -2.038 -22.063 -95.833  1.00110.86           C
ATOM    652  CG1 VAL A  81      -1.264 -20.741 -95.986  1.00110.86           C
ATOM    653  CG2 VAL A  81      -1.389 -23.054 -94.853  1.00110.86           C
ATOM    654  C   VAL A  81      -3.385 -21.114 -94.026  1.00110.86           C
ATOM    655  O   VAL A  81      -3.641 -21.743 -93.001  1.00110.86           O
ATOM    656  N   HIS A  82      -3.052 -19.812 -94.009  1.00 61.83           N
ATOM    657  CA  HIS A  82      -3.052 -19.126 -92.760  1.00 61.83           C
ATOM    658  ND1 HIS A  82      -0.160 -20.696 -93.259  1.00 61.83           N
ATOM    659  CG  HIS A  82      -0.536 -19.626 -92.475  1.00 61.83           C
ATOM    660  CB  HIS A  82      -1.883 -19.495 -91.821  1.00 61.83           C
ATOM    661  NE2 HIS A  82       1.602 -19.345 -93.141  1.00 61.83           N
ATOM    662  CD2 HIS A  82       0.553 -18.811 -92.413  1.00 61.83           C
ATOM    663  CE1 HIS A  82       1.127 -20.476 -93.630  1.00 61.83           C
ATOM    664  C   HIS A  82      -3.085 -17.653 -93.011  1.00 61.83           C
ATOM    665  O   HIS A  82      -2.785 -17.186 -94.110  1.00 61.83           O
ATOM    666  N   ALA A  83      -3.500 -16.889 -91.979  1.00 32.65           N
ATOM    667  CA  ALA A  83      -3.594 -15.463 -92.073  1.00 32.65           C
ATOM    668  CB  ALA A  83      -5.017 -14.923 -91.848  1.00 32.65           C
ATOM    669  C   ALA A  83      -2.731 -14.907 -90.993  1.00 32.65           C
ATOM    670  O   ALA A  83      -2.544 -15.536 -89.952  1.00 32.65           O
ATOM    671  N   LEU A  84      -2.152 -13.714 -91.231  1.00135.35           N
ATOM    672  CA  LEU A  84      -1.297 -13.138 -90.241  1.00135.35           C
ATOM    673  CB  LEU A  84       0.146 -12.933 -90.727  1.00135.35           C
ATOM    674  CG  LEU A  84       1.070 -12.314 -89.662  1.00135.35           C
ATOM    675  CD1 LEU A  84       1.265 -13.265 -88.469  1.00135.35           C
ATOM    676  CD2 LEU A  84       2.397 -11.851 -90.283  1.00135.35           C
ATOM    677  C   LEU A  84      -1.830 -11.786 -89.885  1.00135.35           C
ATOM    678  O   LEU A  84      -2.260 -11.029 -90.754  1.00135.35           O
ATOM    679  N   GLY A  85      -1.811 -11.445 -88.580  1.00 47.74           N
ATOM    680  CA  GLY A  85      -2.278 -10.148 -88.186  1.00 47.74           C
ATOM    681  C   GLY A  85      -1.076  -9.267 -88.136  1.00 47.74           C
ATOM    682  O   GLY A  85      -0.234  -9.394 -87.248  1.00 47.74           O
ATOM    683  N   THR A  86      -0.947  -8.382 -89.142  1.00 64.65           N
ATOM    684  CA  THR A  86       0.133  -7.445 -89.200  1.00 64.65           C
ATOM    685  CB  THR A  86       0.282  -6.822 -90.554  1.00 64.65           C
ATOM    686  OG1 THR A  86      -0.893  -6.104 -90.897  1.00 64.65           O
ATOM    687  CG2 THR A  86       0.536  -7.941 -91.577  1.00 64.65           C
ATOM    688  C   THR A  86      -0.082  -6.357 -88.195  1.00 64.65           C
ATOM    689  O   THR A  86       0.858  -5.937 -87.523  1.00 64.65           O
ATOM    690  N   VAL A  87      -1.332  -5.857 -88.074  1.00115.54           N
ATOM    691  CA  VAL A  87      -1.554  -4.786 -87.145  1.00115.54           C
ATOM    692  CB  VAL A  87      -1.273  -3.428 -87.722  1.00115.54           C
ATOM    693  CG1 VAL A  87       0.220  -3.326 -88.079  1.00115.54           C
ATOM    694  CG2 VAL A  87      -2.216  -3.209 -88.916  1.00115.54           C
ATOM    695  C   VAL A  87      -2.984  -4.768 -86.714  1.00115.54           C
ATOM    696  O   VAL A  87      -3.876  -5.216 -87.432  1.00115.54           O
ATOM    697  N   ALA A  88      -3.215  -4.273 -85.480  1.00 60.75           N
ATOM    698  CA  ALA A  88      -4.535  -4.054 -84.973  1.00 60.75           C
ATOM    699  CB  ALA A  88      -5.002  -5.126 -83.974  1.00 60.75           C
ATOM    700  C   ALA A  88      -4.440  -2.763 -84.224  1.00 60.75           C
ATOM    701  O   ALA A  88      -3.746  -2.676 -83.212  1.00 60.75           O
ATOM    702  N   LEU A  89      -5.151  -1.716 -84.679  1.00 48.98           N
ATOM    703  CA  LEU A  89      -5.014  -0.467 -83.990  1.00 48.98           C
ATOM    704  CB  LEU A  89      -4.630   0.705 -84.909  1.00 48.98           C
ATOM    705  CG  LEU A  89      -4.486   2.047 -84.168  1.00 48.98           C
ATOM    706  CD1 LEU A  89      -3.342   1.993 -83.140  1.00 48.98           C
ATOM    707  CD2 LEU A  89      -4.339   3.216 -85.154  1.00 48.98           C
ATOM    708  C   LEU A  89      -6.334  -0.143 -83.370  1.00 48.98           C
ATOM    709  O   LEU A  89      -7.372  -0.230 -84.022  1.00 48.98           O
ATOM    710  N   THR A  90      -6.323   0.243 -82.079  1.00 44.04           N
ATOM    711  CA  THR A  90      -7.558   0.518 -81.408  1.00 44.04           C
ATOM    712  CB  THR A  90      -7.760  -0.350 -80.200  1.00 44.04           C
ATOM    713  OG1 THR A  90      -7.737  -1.720 -80.573  1.00 44.04           O
ATOM    714  CG2 THR A  90      -9.108   0.002 -79.547  1.00 44.04           C
ATOM    715  C   THR A  90      -7.549   1.934 -80.928  1.00 44.04           C
ATOM    716  O   THR A  90      -6.522   2.442 -80.479  1.00 44.04           O
ATOM    717  N   HIS A  91      -8.706   2.623 -81.042  1.00123.66           N
ATOM    718  CA  HIS A  91      -8.799   3.952 -80.516  1.00123.66           C
ATOM    719  ND1 HIS A  91      -7.859   4.154 -83.756  1.00123.66           N
ATOM    720  CG  HIS A  91      -8.570   4.944 -82.881  1.00123.66           C
ATOM    721  CB  HIS A  91      -8.241   5.065 -81.425  1.00123.66           C
ATOM    722  NE2 HIS A  91      -9.422   5.183 -84.954  1.00123.66           N
ATOM    723  CD2 HIS A  91      -9.524   5.563 -83.628  1.00123.66           C
ATOM    724  CE1 HIS A  91      -8.409   4.335 -84.982  1.00123.66           C
ATOM    725  C   HIS A  91     -10.215   4.250 -80.138  1.00123.66           C
ATOM    726  O   HIS A  91     -11.163   3.785 -80.770  1.00123.66           O
ATOM    727  N   ASP A  92     -10.376   5.037 -79.055  1.00 41.87           N
ATOM    728  CA  ASP A  92     -11.667   5.392 -78.542  1.00 41.87           C
ATOM    729  CB  ASP A  92     -11.693   5.554 -77.011  1.00 41.87           C
ATOM    730  CG  ASP A  92     -11.368   4.209 -76.376  1.00 41.87           C
ATOM    731  OD1 ASP A  92     -11.111   3.243 -77.142  1.00 41.87           O
ATOM    732  OD2 ASP A  92     -11.371   4.129 -75.119  1.00 41.87           O
ATOM    733  C   ASP A  92     -12.014   6.728 -79.108  1.00 41.87           C
ATOM    734  O   ASP A  92     -11.173   7.622 -79.187  1.00 41.87           O
ATOM    735  N   ARG A  93     -13.283   6.888 -79.527  1.00169.17           N
ATOM    736  CA  ARG A  93     -13.722   8.128 -80.095  1.00169.17           C
ATOM    737  CB  ARG A  93     -14.123   8.001 -81.574  1.00169.17           C
ATOM    738  CG  ARG A  93     -14.394   9.344 -82.252  1.00169.17           C
ATOM    739  CD  ARG A  93     -13.115  10.153 -82.457  1.00169.17           C
ATOM    740  NE  ARG A  93     -12.117   9.212 -83.038  1.00169.17           N
ATOM    741  CZ  ARG A  93     -10.847   9.627 -83.310  1.00169.17           C
ATOM    742  NH1 ARG A  93     -10.488  10.924 -83.082  1.00169.17           N
ATOM    743  NH2 ARG A  93      -9.935   8.741 -83.804  1.00169.17           N
ATOM    744  C   ARG A  93     -14.956   8.545 -79.351  1.00169.17           C
ATOM    745  O   ARG A  93     -15.677   7.712 -78.807  1.00169.17           O
ATOM    746  N   LEU A  94     -15.231   9.863 -79.306  1.00138.32           N
ATOM    747  CA  LEU A  94     -16.352  10.364 -78.561  1.00138.32           C
ATOM    748  CB  LEU A  94     -16.190  11.837 -78.128  1.00138.32           C
ATOM    749  CG  LEU A  94     -15.870  12.837 -79.265  1.00138.32           C
ATOM    750  CD1 LEU A  94     -14.511  12.528 -79.914  1.00138.32           C
ATOM    751  CD2 LEU A  94     -17.016  12.968 -80.285  1.00138.32           C
ATOM    752  C   LEU A  94     -17.623  10.246 -79.345  1.00138.32           C
ATOM    753  O   LEU A  94     -17.611  10.192 -80.574  1.00138.32           O
ATOM    754  N   ILE A  95     -18.766  10.190 -78.625  1.00108.77           N
ATOM    755  CA  ILE A  95     -20.052  10.198 -79.260  1.00108.77           C
ATOM    756  CB  ILE A  95     -21.045   9.218 -78.708  1.00108.77           C
ATOM    757  CG1 ILE A  95     -22.316   9.208 -79.569  1.00108.77           C
ATOM    758  CG2 ILE A  95     -21.321   9.568 -77.246  1.00108.77           C
ATOM    759  CD1 ILE A  95     -23.288   8.097 -79.178  1.00108.77           C
ATOM    760  C   ILE A  95     -20.594  11.581 -79.035  1.00108.77           C
ATOM    761  O   ILE A  95     -20.563  12.100 -77.920  1.00108.77           O
ATOM    762  N   HIS A  96     -21.086  12.238 -80.104  1.00 96.47           N
ATOM    763  CA  HIS A  96     -21.536  13.592 -79.949  1.00 96.47           C
ATOM    764  ND1 HIS A  96     -19.603  13.994 -82.613  1.00 96.47           N
ATOM    765  CG  HIS A  96     -20.410  14.787 -81.828  1.00 96.47           C
ATOM    766  CB  HIS A  96     -21.736  14.357 -81.265  1.00 96.47           C
ATOM    767  NE2 HIS A  96     -18.524  15.920 -82.334  1.00 96.47           N
ATOM    768  CD2 HIS A  96     -19.736  15.960 -81.669  1.00 96.47           C
ATOM    769  CE1 HIS A  96     -18.488  14.720 -82.887  1.00 96.47           C
ATOM    770  C   HIS A  96     -22.767  13.651 -79.099  1.00 96.47           C
ATOM    771  O   HIS A  96     -23.535  12.696 -79.016  1.00 96.47           O
ATOM    772  N   GLU A  97     -22.968  14.804 -78.425  1.00 70.58           N
ATOM    773  CA  GLU A  97     -24.060  14.961 -77.507  1.00 70.58           C
ATOM    774  CB  GLU A  97     -24.152  16.353 -76.852  1.00 70.58           C
ATOM    775  CG  GLU A  97     -23.039  16.666 -75.850  1.00 70.58           C
ATOM    776  CD  GLU A  97     -21.909  17.355 -76.599  1.00 70.58           C
ATOM    777  OE1 GLU A  97     -21.604  16.930 -77.744  1.00 70.58           O
ATOM    778  OE2 GLU A  97     -21.341  18.328 -76.033  1.00 70.58           O
ATOM    779  C   GLU A  97     -25.334  14.766 -78.259  1.00 70.58           C
ATOM    780  O   GLU A  97     -26.272  14.158 -77.745  1.00 70.58           O
ATOM    781  N   LEU A  98     -25.399  15.258 -79.512  1.00 92.41           N
ATOM    782  CA  LEU A  98     -26.625  15.165 -80.250  1.00 92.41           C
ATOM    783  CB  LEU A  98     -26.510  15.723 -81.680  1.00 92.41           C
ATOM    784  CG  LEU A  98     -26.213  17.234 -81.730  1.00 92.41           C
ATOM    785  CD1 LEU A  98     -24.839  17.549 -81.121  1.00 92.41           C
ATOM    786  CD2 LEU A  98     -26.383  17.795 -83.150  1.00 92.41           C
ATOM    787  C   LEU A  98     -26.991  13.722 -80.363  1.00 92.41           C
ATOM    788  O   LEU A  98     -28.144  13.350 -80.154  1.00 92.41           O
ATOM    789  N   LYS A  99     -26.000  12.867 -80.675  1.00102.44           N
ATOM    790  CA  LYS A  99     -26.225  11.461 -80.855  1.00102.44           C
ATOM    791  CB  LYS A  99     -24.953  10.712 -81.290  1.00102.44           C
ATOM    792  CG  LYS A  99     -24.483  11.103 -82.693  1.00102.44           C
ATOM    793  CD  LYS A  99     -24.044  12.565 -82.803  1.00102.44           C
ATOM    794  CE  LYS A  99     -23.603  12.969 -84.211  1.00102.44           C
ATOM    795  NZ  LYS A  99     -23.198  14.393 -84.224  1.00102.44           N
ATOM    796  C   LYS A  99     -26.693  10.861 -79.565  1.00102.44           C
ATOM    797  O   LYS A  99     -27.537   9.966 -79.565  1.00102.44           O
ATOM    798  N   LEU A 100     -26.143  11.314 -78.423  1.00133.27           N
ATOM    799  CA  LEU A 100     -26.563  10.720 -77.191  1.00133.27           C
ATOM    800  CB  LEU A 100     -25.809  11.276 -75.973  1.00133.27           C
ATOM    801  CG  LEU A 100     -26.258  10.644 -74.644  1.00133.27           C
ATOM    802  CD1 LEU A 100     -26.023   9.129 -74.648  1.00133.27           C
ATOM    803  CD2 LEU A 100     -25.595  11.336 -73.441  1.00133.27           C
ATOM    804  C   LEU A 100     -28.020  10.982 -76.979  1.00133.27           C
ATOM    805  O   LEU A 100     -28.799  10.056 -76.764  1.00133.27           O
ATOM    806  N   ASN A 101     -28.425  12.261 -77.067  1.00 51.83           N
ATOM    807  CA  ASN A 101     -29.788  12.619 -76.797  1.00 51.83           C
ATOM    808  CB  ASN A 101     -30.000  14.142 -76.785  1.00 51.83           C
ATOM    809  CG  ASN A 101     -29.202  14.719 -75.626  1.00 51.83           C
ATOM    810  OD1 ASN A 101     -28.606  13.984 -74.841  1.00 51.83           O
ATOM    811  ND2 ASN A 101     -29.198  16.074 -75.512  1.00 51.83           N
ATOM    812  C   ASN A 101     -30.706  12.074 -77.849  1.00 51.83           C
ATOM    813  O   ASN A 101     -31.714  11.444 -77.533  1.00 51.83           O
ATOM    814  N   THR A 102     -30.395  12.330 -79.138  1.00134.07           N
ATOM    815  CA  THR A 102     -31.315  11.924 -80.161  1.00134.07           C
ATOM    816  CB  THR A 102     -31.054  12.561 -81.505  1.00134.07           C
ATOM    817  OG1 THR A 102     -32.089  12.205 -82.411  1.00134.07           O
ATOM    818  CG2 THR A 102     -29.687  12.127 -82.059  1.00134.07           C
ATOM    819  C   THR A 102     -31.401  10.436 -80.343  1.00134.07           C
ATOM    820  O   THR A 102     -32.495   9.881 -80.264  1.00134.07           O
ATOM    821  N   THR A 103     -30.275   9.755 -80.655  1.00135.91           N
ATOM    822  CA  THR A 103     -30.336   8.336 -80.902  1.00135.91           C
ATOM    823  CB  THR A 103     -29.225   7.842 -81.788  1.00135.91           C
ATOM    824  OG1 THR A 103     -27.970   7.969 -81.137  1.00135.91           O
ATOM    825  CG2 THR A 103     -29.233   8.674 -83.082  1.00135.91           C
ATOM    826  C   THR A 103     -30.323   7.490 -79.661  1.00135.91           C
ATOM    827  O   THR A 103     -31.205   6.657 -79.459  1.00135.91           O
ATOM    828  N   THR A 104     -29.314   7.702 -78.787  1.00 57.19           N
ATOM    829  CA  THR A 104     -29.100   6.836 -77.657  1.00 57.19           C
ATOM    830  CB  THR A 104     -27.839   7.166 -76.912  1.00 57.19           C
ATOM    831  OG1 THR A 104     -26.720   7.075 -77.782  1.00 57.19           O
ATOM    832  CG2 THR A 104     -27.680   6.176 -75.745  1.00 57.19           C
ATOM    833  C   THR A 104     -30.228   6.920 -76.678  1.00 57.19           C
ATOM    834  O   THR A 104     -30.788   5.900 -76.285  1.00 57.19           O
ATOM    835  N   HIS A 105     -30.591   8.139 -76.240  1.00 51.17           N
ATOM    836  CA  HIS A 105     -31.651   8.265 -75.283  1.00 51.17           C
ATOM    837  ND1 HIS A 105     -30.489   9.880 -72.572  1.00 51.17           N
ATOM    838  CG  HIS A 105     -30.654  10.174 -73.907  1.00 51.17           C
ATOM    839  CB  HIS A 105     -31.811   9.697 -74.736  1.00 51.17           C
ATOM    840  NE2 HIS A 105     -28.763  11.153 -73.159  1.00 51.17           N
ATOM    841  CD2 HIS A 105     -29.591  10.953 -74.249  1.00 51.17           C
ATOM    842  CE1 HIS A 105     -29.343  10.489 -72.175  1.00 51.17           C
ATOM    843  C   HIS A 105     -32.949   7.902 -75.929  1.00 51.17           C
ATOM    844  O   HIS A 105     -33.750   7.160 -75.364  1.00 51.17           O
ATOM    845  N   GLY A 106     -33.172   8.411 -77.155  1.00 52.52           N
ATOM    846  CA  GLY A 106     -34.432   8.262 -77.821  1.00 52.52           C
ATOM    847  C   GLY A 106     -34.771   6.831 -78.104  1.00 52.52           C
ATOM    848  O   GLY A 106     -35.888   6.405 -77.815  1.00 52.52           O
ATOM    849  N   GLU A 107     -33.842   6.033 -78.671  1.00207.44           N
ATOM    850  CA  GLU A 107     -34.294   4.710 -79.000  1.00207.44           C
ATOM    851  CB  GLU A 107     -34.584   4.554 -80.506  1.00207.44           C
ATOM    852  CG  GLU A 107     -35.341   3.274 -80.878  1.00207.44           C
ATOM    853  CD  GLU A 107     -36.809   3.471 -80.528  1.00207.44           C
ATOM    854  OE1 GLU A 107     -37.204   4.644 -80.293  1.00207.44           O
ATOM    855  OE2 GLU A 107     -37.554   2.455 -80.497  1.00207.44           O
ATOM    856  C   GLU A 107     -33.274   3.672 -78.639  1.00207.44           C
ATOM    857  O   GLU A 107     -33.348   2.554 -79.143  1.00207.44           O
ATOM    858  N   THR A 108     -32.333   3.991 -77.731  1.00183.79           N
ATOM    859  CA  THR A 108     -31.315   3.080 -77.274  1.00183.79           C
ATOM    860  CB  THR A 108     -31.811   2.031 -76.305  1.00183.79           C
ATOM    861  OG1 THR A 108     -30.708   1.403 -75.672  1.00183.79           O
ATOM    862  CG2 THR A 108     -32.667   0.974 -77.023  1.00183.79           C
ATOM    863  C   THR A 108     -30.613   2.457 -78.441  1.00183.79           C
ATOM    864  O   THR A 108     -30.353   1.253 -78.467  1.00183.79           O
ATOM    865  N   LEU A 109     -30.266   3.294 -79.439  1.00 68.56           N
ATOM    866  CA  LEU A 109     -29.591   2.844 -80.620  1.00 68.56           C
ATOM    867  CB  LEU A 109     -30.442   2.995 -81.886  1.00 68.56           C
ATOM    868  CG  LEU A 109     -31.766   2.217 -81.858  1.00 68.56           C
ATOM    869  CD1 LEU A 109     -32.548   2.404 -83.167  1.00 68.56           C
ATOM    870  CD2 LEU A 109     -31.537   0.744 -81.506  1.00 68.56           C
ATOM    871  C   LEU A 109     -28.417   3.748 -80.840  1.00 68.56           C
ATOM    872  O   LEU A 109     -28.397   4.876 -80.350  1.00 68.56           O
ATOM    873  N   ILE A 110     -27.389   3.255 -81.564  1.00144.38           N
ATOM    874  CA  ILE A 110     -26.271   4.093 -81.887  1.00144.38           C
ATOM    875  CB  ILE A 110     -25.071   3.898 -81.028  1.00144.38           C
ATOM    876  CG1 ILE A 110     -23.986   4.903 -81.436  1.00144.38           C
ATOM    877  CG2 ILE A 110     -24.652   2.439 -81.159  1.00144.38           C
ATOM    878  CD1 ILE A 110     -24.426   6.353 -81.266  1.00144.38           C
ATOM    879  C   ILE A 110     -25.882   3.889 -83.320  1.00144.38           C
ATOM    880  O   ILE A 110     -26.084   2.819 -83.893  1.00144.38           O
ATOM    881  N   ILE A 111     -25.314   4.953 -83.929  1.00 68.39           N
ATOM    882  CA  ILE A 111     -24.897   4.965 -85.301  1.00 68.39           C
ATOM    883  CB  ILE A 111     -24.598   6.337 -85.829  1.00 68.39           C
ATOM    884  CG1 ILE A 111     -25.851   7.227 -85.766  1.00 68.39           C
ATOM    885  CG2 ILE A 111     -24.028   6.182 -87.249  1.00 68.39           C
ATOM    886  CD1 ILE A 111     -25.550   8.708 -85.991  1.00 68.39           C
ATOM    887  C   ILE A 111     -23.642   4.158 -85.405  1.00 68.39           C
ATOM    888  O   ILE A 111     -22.749   4.243 -84.566  1.00 68.39           O
ATOM    889  N   GLY A 112     -23.571   3.331 -86.459  1.00 66.28           N
ATOM    890  CA  GLY A 112     -22.488   2.438 -86.746  1.00 66.28           C
ATOM    891  C   GLY A 112     -21.229   3.188 -87.069  1.00 66.28           C
ATOM    892  O   GLY A 112     -20.146   2.606 -87.048  1.00 66.28           O
ATOM    893  N   SER A 113     -21.327   4.462 -87.497  1.00 93.17           N
ATOM    894  CA  SER A 113     -20.129   5.155 -87.888  1.00 93.17           C
ATOM    895  CB  SER A 113     -20.289   5.943 -89.201  1.00 93.17           C
ATOM    896  OG  SER A 113     -20.574   5.054 -90.271  1.00 93.17           O
ATOM    897  C   SER A 113     -19.695   6.130 -86.837  1.00 93.17           C
ATOM    898  O   SER A 113     -20.455   6.490 -85.939  1.00 93.17           O
ATOM    899  N   LEU A 114     -18.413   6.552 -86.932  1.00 93.54           N
ATOM    900  CA  LEU A 114     -17.824   7.501 -86.031  1.00 93.54           C
ATOM    901  CB  LEU A 114     -16.559   6.978 -85.326  1.00 93.54           C
ATOM    902  CG  LEU A 114     -16.778   5.735 -84.446  1.00 93.54           C
ATOM    903  CD1 LEU A 114     -17.277   4.542 -85.275  1.00 93.54           C
ATOM    904  CD2 LEU A 114     -15.505   5.402 -83.651  1.00 93.54           C
ATOM    905  C   LEU A 114     -17.356   8.657 -86.849  1.00 93.54           C
ATOM    906  O   LEU A 114     -16.776   8.478 -87.919  1.00 93.54           O
ATOM    907  N   SER A 115     -17.616   9.888 -86.373  1.00105.17           N
ATOM    908  CA  SER A 115     -17.121  11.034 -87.074  1.00105.17           C
ATOM    909  CB  SER A 115     -18.252  11.881 -87.675  1.00105.17           C
ATOM    910  OG  SER A 115     -18.958  11.129 -88.652  1.00105.17           O
ATOM    911  C   SER A 115     -16.418  11.850 -86.043  1.00105.17           C
ATOM    912  O   SER A 115     -17.045  12.375 -85.125  1.00105.17           O
ATOM    913  N   GLY A 116     -15.086  11.999 -86.176  1.00115.09           N
ATOM    914  CA  GLY A 116     -14.369  12.712 -85.161  1.00115.09           C
ATOM    915  C   GLY A 116     -13.211  13.396 -85.794  1.00115.09           C
ATOM    916  O   GLY A 116     -12.918  13.202 -86.973  1.00115.09           O
ATOM    917  N   SER A 117     -12.515  14.223 -84.996  1.00102.81           N
ATOM    918  CA  SER A 117     -11.393  14.939 -85.509  1.00102.81           C
ATOM    919  CB  SER A 117     -11.490  16.461 -85.299  1.00102.81           C
ATOM    920  OG  SER A 117     -12.594  16.983 -86.024  1.00102.81           O
ATOM    921  C   SER A 117     -10.195  14.467 -84.771  1.00102.81           C
ATOM    922  O   SER A 117     -10.294  13.883 -83.694  1.00102.81           O
ATOM    923  N   LYS A 118      -9.014  14.714 -85.358  1.00198.51           N
ATOM    924  CA  LYS A 118      -7.803  14.311 -84.724  1.00198.51           C
ATOM    925  CB  LYS A 118      -7.606  14.966 -83.341  1.00198.51           C
ATOM    926  CG  LYS A 118      -6.260  14.654 -82.682  1.00198.51           C
ATOM    927  CD  LYS A 118      -5.986  15.461 -81.412  1.00198.51           C
ATOM    928  CE  LYS A 118      -4.738  14.998 -80.658  1.00198.51           C
ATOM    929  NZ  LYS A 118      -4.914  13.599 -80.205  1.00198.51           N
ATOM    930  C   LYS A 118      -7.850  12.842 -84.548  1.00198.51           C
ATOM    931  O   LYS A 118      -7.418  12.321 -83.521  1.00198.51           O
ATOM    932  N   CYS A 119      -8.414  12.133 -85.544  1.00115.47           N
ATOM    933  CA  CYS A 119      -8.249  10.721 -85.475  1.00115.47           C
ATOM    934  CB  CYS A 119      -8.887   9.969 -86.651  1.00115.47           C
ATOM    935  SG  CYS A 119     -10.701   9.946 -86.522  1.00115.47           S
ATOM    936  C   CYS A 119      -6.770  10.645 -85.564  1.00115.47           C
ATOM    937  O   CYS A 119      -6.116   9.861 -84.879  1.00115.47           O
ATOM    938  N   TYR A 120      -6.221  11.511 -86.435  1.00251.32           N
ATOM    939  CA  TYR A 120      -4.815  11.740 -86.429  1.00251.32           C
ATOM    940  CB  TYR A 120      -4.019  10.881 -87.418  1.00251.32           C
ATOM    941  CG  TYR A 120      -2.628  11.413 -87.416  1.00251.32           C
ATOM    942  CD1 TYR A 120      -1.738  11.048 -86.432  1.00251.32           C
ATOM    943  CD2 TYR A 120      -2.217  12.285 -88.398  1.00251.32           C
ATOM    944  CE1 TYR A 120      -0.456  11.544 -86.434  1.00251.32           C
ATOM    945  CE2 TYR A 120      -0.936  12.783 -88.404  1.00251.32           C
ATOM    946  CZ  TYR A 120      -0.053  12.411 -87.420  1.00251.32           C
ATOM    947  OH  TYR A 120       1.263  12.920 -87.422  1.00251.32           O
ATOM    948  C   TYR A 120      -4.572  13.170 -86.797  1.00251.32           C
ATOM    949  O   TYR A 120      -4.914  13.608 -87.894  1.00251.32           O
ATOM    950  N   GLY A 121      -3.984  13.943 -85.866  1.00 82.89           N
ATOM    951  CA  GLY A 121      -3.499  15.251 -86.198  1.00 82.89           C
ATOM    952  C   GLY A 121      -4.563  16.280 -86.376  1.00 82.89           C
ATOM    953  O   GLY A 121      -4.361  17.235 -87.124  1.00 82.89           O
ATOM    954  N   GLY A 122      -5.723  16.139 -85.719  1.00 31.64           N
ATOM    955  CA  GLY A 122      -6.669  17.208 -85.847  1.00 31.64           C
ATOM    956  C   GLY A 122      -7.292  17.155 -87.199  1.00 31.64           C
ATOM    957  O   GLY A 122      -7.788  18.163 -87.699  1.00 31.64           O
ATOM    958  N   THR A 123      -7.279  15.973 -87.838  1.00 38.77           N
ATOM    959  CA  THR A 123      -7.904  15.885 -89.121  1.00 38.77           C
ATOM    960  CB  THR A 123      -7.159  15.038 -90.111  1.00 38.77           C
ATOM    961  OG1 THR A 123      -5.852  15.553 -90.316  1.00 38.77           O
ATOM    962  CG2 THR A 123      -7.941  15.038 -91.435  1.00 38.77           C
ATOM    963  C   THR A 123      -9.232  15.247 -88.899  1.00 38.77           C
ATOM    964  O   THR A 123      -9.416  14.487 -87.950  1.00 38.77           O
ATOM    965  N   TYR A 124     -10.204  15.564 -89.772  1.00103.78           N
ATOM    966  CA  TYR A 124     -11.517  15.021 -89.605  1.00103.78           C
ATOM    967  CB  TYR A 124     -12.586  15.846 -90.337  1.00103.78           C
ATOM    968  CG  TYR A 124     -13.927  15.475 -89.813  1.00103.78           C
ATOM    969  CD1 TYR A 124     -14.402  16.103 -88.685  1.00103.78           C
ATOM    970  CD2 TYR A 124     -14.702  14.521 -90.430  1.00103.78           C
ATOM    971  CE1 TYR A 124     -15.639  15.793 -88.179  1.00103.78           C
ATOM    972  CE2 TYR A 124     -15.942  14.206 -89.926  1.00103.78           C
ATOM    973  CZ  TYR A 124     -16.409  14.845 -88.803  1.00103.78           C
ATOM    974  OH  TYR A 124     -17.680  14.530 -88.285  1.00103.78           O
ATOM    975  C   TYR A 124     -11.475  13.671 -90.239  1.00103.78           C
ATOM    976  O   TYR A 124     -11.078  13.536 -91.395  1.00103.78           O
ATOM    977  N   SER A 125     -11.873  12.624 -89.493  1.00 80.23           N
ATOM    978  CA  SER A 125     -11.811  11.304 -90.052  1.00 80.23           C
ATOM    979  CB  SER A 125     -10.610  10.495 -89.537  1.00 80.23           C
ATOM    980  OG  SER A 125     -10.620   9.180 -90.072  1.00 80.23           O
ATOM    981  C   SER A 125     -13.055  10.571 -89.656  1.00 80.23           C
ATOM    982  O   SER A 125     -13.739  10.960 -88.710  1.00 80.23           O
ATOM    983  N   THR A 126     -13.399   9.497 -90.402  1.00 72.83           N
ATOM    984  CA  THR A 126     -14.595   8.770 -90.081  1.00 72.83           C
ATOM    985  CB  THR A 126     -15.713   9.050 -91.048  1.00 72.83           C
ATOM    986  OG1 THR A 126     -16.028  10.435 -91.046  1.00 72.83           O
ATOM    987  CG2 THR A 126     -16.947   8.226 -90.648  1.00 72.83           C
ATOM    988  C   THR A 126     -14.324   7.293 -90.124  1.00 72.83           C
ATOM    989  O   THR A 126     -13.714   6.785 -91.065  1.00 72.83           O
ATOM    990  N   PRO A 127     -14.682   6.616 -89.059  1.00168.14           N
ATOM    991  CA  PRO A 127     -14.611   5.173 -89.067  1.00168.14           C
ATOM    992  CD  PRO A 127     -14.255   7.156 -87.777  1.00168.14           C
ATOM    993  CB  PRO A 127     -14.226   4.753 -87.653  1.00168.14           C
ATOM    994  CG  PRO A 127     -13.561   5.997 -87.051  1.00168.14           C
ATOM    995  C   PRO A 127     -15.932   4.574 -89.459  1.00168.14           C
ATOM    996  O   PRO A 127     -16.960   5.137 -89.083  1.00168.14           O
ATOM    997  N   PHE A 128     -15.945   3.409 -90.143  1.00 70.31           N
ATOM    998  CA  PHE A 128     -17.196   2.792 -90.496  1.00 70.31           C
ATOM    999  CB  PHE A 128     -17.436   2.669 -92.014  1.00 70.31           C
ATOM   1000  CG  PHE A 128     -17.643   4.010 -92.630  1.00 70.31           C
ATOM   1001  CD1 PHE A 128     -18.876   4.620 -92.584  1.00 70.31           C
ATOM   1002  CD2 PHE A 128     -16.611   4.649 -93.278  1.00 70.31           C
ATOM   1003  CE1 PHE A 128     -19.071   5.854 -93.160  1.00 70.31           C
ATOM   1004  CE2 PHE A 128     -16.800   5.883 -93.855  1.00 70.31           C
ATOM   1005  CZ  PHE A 128     -18.032   6.488 -93.795  1.00 70.31           C
ATOM   1006  C   PHE A 128     -17.155   1.379 -90.006  1.00 70.31           C
ATOM   1007  O   PHE A 128     -16.162   0.676 -90.187  1.00 70.31           O
ATOM   1008  N   TYR A 129     -18.257   0.925 -89.379  1.00109.98           N
ATOM   1009  CA  TYR A 129     -18.372  -0.429 -88.922  1.00109.98           C
ATOM   1010  CB  TYR A 129     -19.579  -0.601 -87.975  1.00109.98           C
ATOM   1011  CG  TYR A 129     -19.965  -2.035 -87.843  1.00109.98           C
ATOM   1012  CD1 TYR A 129     -19.238  -2.916 -87.078  1.00109.98           C
ATOM   1013  CD2 TYR A 129     -21.098  -2.487 -88.482  1.00109.98           C
ATOM   1014  CE1 TYR A 129     -19.633  -4.230 -86.972  1.00109.98           C
ATOM   1015  CE2 TYR A 129     -21.499  -3.797 -88.380  1.00109.98           C
ATOM   1016  CZ  TYR A 129     -20.761  -4.673 -87.622  1.00109.98           C
ATOM   1017  OH  TYR A 129     -21.162  -6.021 -87.510  1.00109.98           O
ATOM   1018  C   TYR A 129     -18.568  -1.290 -90.138  1.00109.98           C
ATOM   1019  O   TYR A 129     -19.430  -1.018 -90.970  1.00109.98           O
ATOM   1020  N   THR A 130     -17.738  -2.345 -90.277  1.00214.28           N
ATOM   1021  CA  THR A 130     -17.824  -3.304 -91.351  1.00214.28           C
ATOM   1022  CB  THR A 130     -19.179  -3.969 -91.381  1.00214.28           C
ATOM   1023  OG1 THR A 130     -19.437  -4.521 -90.101  1.00214.28           O
ATOM   1024  CG2 THR A 130     -19.222  -5.109 -92.421  1.00214.28           C
ATOM   1025  C   THR A 130     -17.526  -2.644 -92.667  1.00214.28           C
ATOM   1026  O   THR A 130     -17.760  -3.226 -93.726  1.00214.28           O
ATOM   1027  N   TRP A 131     -16.917  -1.440 -92.641  1.00180.62           N
ATOM   1028  CA  TRP A 131     -16.610  -0.761 -93.873  1.00180.62           C
ATOM   1029  CB  TRP A 131     -15.499  -1.465 -94.680  1.00180.62           C
ATOM   1030  CG  TRP A 131     -15.148  -0.790 -95.985  1.00180.62           C
ATOM   1031  CD2 TRP A 131     -14.392   0.425 -96.099  1.00180.62           C
ATOM   1032  CD1 TRP A 131     -15.502  -1.146 -97.253  1.00180.62           C
ATOM   1033  NE1 TRP A 131     -15.009  -0.233 -98.152  1.00180.62           N
ATOM   1034  CE2 TRP A 131     -14.327   0.742 -97.456  1.00180.62           C
ATOM   1035  CE3 TRP A 131     -13.808   1.215 -95.151  1.00180.62           C
ATOM   1036  CZ2 TRP A 131     -13.674   1.861 -97.888  1.00180.62           C
ATOM   1037  CZ3 TRP A 131     -13.144   2.338 -95.592  1.00180.62           C
ATOM   1038  CH2 TRP A 131     -13.078   2.655 -96.933  1.00180.62           C
ATOM   1039  C   TRP A 131     -17.871  -0.678 -94.679  1.00180.62           C
ATOM   1040  O   TRP A 131     -17.877  -0.911 -95.887  1.00180.62           O
ATOM   1041  N   THR A 132     -18.992  -0.348 -94.008  1.00106.73           N
ATOM   1042  CA  THR A 132     -20.247  -0.290 -94.700  1.00106.73           C
ATOM   1043  CB  THR A 132     -21.175  -1.415 -94.336  1.00106.73           C
ATOM   1044  OG1 THR A 132     -22.308  -1.426 -95.193  1.00106.73           O
ATOM   1045  CG2 THR A 132     -21.607  -1.244 -92.870  1.00106.73           C
ATOM   1046  C   THR A 132     -20.919   1.006 -94.366  1.00106.73           C
ATOM   1047  O   THR A 132     -20.363   1.839 -93.653  1.00106.73           O
ATOM   1048  N   ASN A 133     -22.137   1.213 -94.912  1.00 48.66           N
ATOM   1049  CA  ASN A 133     -22.876   2.426 -94.704  1.00 48.66           C
ATOM   1050  CB  ASN A 133     -24.052   2.617 -95.675  1.00 48.66           C
ATOM   1051  CG  ASN A 133     -23.473   2.937 -97.044  1.00 48.66           C
ATOM   1052  OD1 ASN A 133     -22.762   3.927 -97.215  1.00 48.66           O
ATOM   1053  ND2 ASN A 133     -23.778   2.072 -98.047  1.00 48.66           N
ATOM   1054  C   ASN A 133     -23.431   2.421 -93.318  1.00 48.66           C
ATOM   1055  O   ASN A 133     -23.651   1.369 -92.720  1.00 48.66           O
ATOM   1056  N   ALA A 134     -23.673   3.630 -92.777  1.00 41.05           N
ATOM   1057  CA  ALA A 134     -24.119   3.774 -91.425  1.00 41.05           C
ATOM   1058  CB  ALA A 134     -24.167   5.238 -90.956  1.00 41.05           C
ATOM   1059  C   ALA A 134     -25.485   3.201 -91.251  1.00 41.05           C
ATOM   1060  O   ALA A 134     -26.365   3.365 -92.095  1.00 41.05           O
ATOM   1061  N   LEU A 135     -25.673   2.485 -90.122  1.00 50.63           N
ATOM   1062  CA  LEU A 135     -26.950   1.942 -89.775  1.00 50.63           C
ATOM   1063  CB  LEU A 135     -27.098   0.435 -90.045  1.00 50.63           C
ATOM   1064  CG  LEU A 135     -28.501  -0.097 -89.699  1.00 50.63           C
ATOM   1065  CD1 LEU A 135     -29.578   0.620 -90.530  1.00 50.63           C
ATOM   1066  CD2 LEU A 135     -28.574  -1.626 -89.839  1.00 50.63           C
ATOM   1067  C   LEU A 135     -27.129   2.177 -88.310  1.00 50.63           C
ATOM   1068  O   LEU A 135     -26.159   2.252 -87.556  1.00 50.63           O
ATOM   1069  N   VAL A 136     -28.391   2.319 -87.870  1.00 44.66           N
ATOM   1070  CA  VAL A 136     -28.653   2.560 -86.486  1.00 44.66           C
ATOM   1071  CB  VAL A 136     -29.965   3.260 -86.275  1.00 44.66           C
ATOM   1072  CG1 VAL A 136     -30.186   3.474 -84.774  1.00 44.66           C
ATOM   1073  CG2 VAL A 136     -29.961   4.565 -87.092  1.00 44.66           C
ATOM   1074  C   VAL A 136     -28.722   1.216 -85.829  1.00 44.66           C
ATOM   1075  O   VAL A 136     -29.549   0.383 -86.196  1.00 44.66           O
ATOM   1076  N   PHE A 137     -27.849   0.964 -84.832  1.00 92.07           N
ATOM   1077  CA  PHE A 137     -27.844  -0.332 -84.211  1.00 92.07           C
ATOM   1078  CB  PHE A 137     -26.456  -0.998 -84.164  1.00 92.07           C
ATOM   1079  CG  PHE A 137     -26.064  -1.367 -85.555  1.00 92.07           C
ATOM   1080  CD1 PHE A 137     -25.453  -0.449 -86.378  1.00 92.07           C
ATOM   1081  CD2 PHE A 137     -26.305  -2.634 -86.035  1.00 92.07           C
ATOM   1082  CE1 PHE A 137     -25.090  -0.790 -87.660  1.00 92.07           C
ATOM   1083  CE2 PHE A 137     -25.944  -2.980 -87.316  1.00 92.07           C
ATOM   1084  CZ  PHE A 137     -25.335  -2.057 -88.132  1.00 92.07           C
ATOM   1085  C   PHE A 137     -28.324  -0.207 -82.799  1.00 92.07           C
ATOM   1086  O   PHE A 137     -28.164   0.830 -82.162  1.00 92.07           O
ATOM   1087  N   TYR A 138     -28.944  -1.289 -82.284  1.00112.85           N
ATOM   1088  CA  TYR A 138     -29.453  -1.338 -80.942  1.00112.85           C
ATOM   1089  CB  TYR A 138     -30.449  -2.488 -80.678  1.00112.85           C
ATOM   1090  CG  TYR A 138     -31.772  -2.184 -81.291  1.00112.85           C
ATOM   1091  CD1 TYR A 138     -32.001  -2.365 -82.635  1.00112.85           C
ATOM   1092  CD2 TYR A 138     -32.798  -1.722 -80.497  1.00112.85           C
ATOM   1093  CE1 TYR A 138     -33.232  -2.077 -83.176  1.00112.85           C
ATOM   1094  CE2 TYR A 138     -34.030  -1.433 -81.031  1.00112.85           C
ATOM   1095  CZ  TYR A 138     -34.247  -1.609 -82.375  1.00112.85           C
ATOM   1096  OH  TYR A 138     -35.511  -1.313 -82.928  1.00112.85           O
ATOM   1097  C   TYR A 138     -28.312  -1.589 -80.012  1.00112.85           C
ATOM   1098  O   TYR A 138     -27.404  -2.358 -80.322  1.00112.85           O
ATOM   1099  N   GLU A 139     -28.319  -0.915 -78.844  1.00 95.46           N
ATOM   1100  CA  GLU A 139     -27.284  -1.153 -77.884  1.00 95.46           C
ATOM   1101  CB  GLU A 139     -26.923   0.083 -77.041  1.00 95.46           C
ATOM   1102  CG  GLU A 139     -28.092   0.626 -76.220  1.00 95.46           C
ATOM   1103  CD  GLU A 139     -27.660   1.941 -75.586  1.00 95.46           C
ATOM   1104  OE1 GLU A 139     -27.277   2.870 -76.346  1.00 95.46           O
ATOM   1105  OE2 GLU A 139     -27.709   2.034 -74.330  1.00 95.46           O
ATOM   1106  C   GLU A 139     -27.778  -2.237 -76.981  1.00 95.46           C
ATOM   1107  O   GLU A 139     -28.881  -2.160 -76.443  1.00 95.46           O
ATOM   1108  N   TYR A 140     -26.957  -3.289 -76.797  1.00 47.92           N
ATOM   1109  CA  TYR A 140     -27.358  -4.405 -75.994  1.00 47.92           C
ATOM   1110  CB  TYR A 140     -27.190  -5.772 -76.676  1.00 47.92           C
ATOM   1111  CG  TYR A 140     -28.191  -5.891 -77.771  1.00 47.92           C
ATOM   1112  CD1 TYR A 140     -27.935  -5.377 -79.021  1.00 47.92           C
ATOM   1113  CD2 TYR A 140     -29.389  -6.528 -77.542  1.00 47.92           C
ATOM   1114  CE1 TYR A 140     -28.864  -5.495 -80.027  1.00 47.92           C
ATOM   1115  CE2 TYR A 140     -30.322  -6.649 -78.544  1.00 47.92           C
ATOM   1116  CZ  TYR A 140     -30.059  -6.132 -79.789  1.00 47.92           C
ATOM   1117  OH  TYR A 140     -31.016  -6.256 -80.819  1.00 47.92           O
ATOM   1118  C   TYR A 140     -26.481  -4.437 -74.790  1.00 47.92           C
ATOM   1119  O   TYR A 140     -25.300  -4.102 -74.856  1.00 47.92           O
ATOM   1120  N   GLU A 141     -27.064  -4.829 -73.643  1.00125.07           N
ATOM   1121  CA  GLU A 141     -26.325  -4.893 -72.418  1.00125.07           C
ATOM   1122  CB  GLU A 141     -27.210  -5.142 -71.179  1.00125.07           C
ATOM   1123  CG  GLU A 141     -28.077  -3.952 -70.757  1.00125.07           C
ATOM   1124  CD  GLU A 141     -27.313  -3.171 -69.696  1.00125.07           C
ATOM   1125  OE1 GLU A 141     -26.140  -3.542 -69.425  1.00125.07           O
ATOM   1126  OE2 GLU A 141     -27.891  -2.201 -69.137  1.00125.07           O
ATOM   1127  C   GLU A 141     -25.371  -6.038 -72.496  1.00125.07           C
ATOM   1128  O   GLU A 141     -25.619  -7.031 -73.179  1.00125.07           O
ATOM   1129  N   ILE A 142     -24.222  -5.898 -71.807  1.00156.95           N
ATOM   1130  CA  ILE A 142     -23.288  -6.977 -71.719  1.00156.95           C
ATOM   1131  CB  ILE A 142     -21.903  -6.601 -71.308  1.00156.95           C
ATOM   1132  CG1 ILE A 142     -21.037  -7.871 -71.274  1.00156.95           C
ATOM   1133  CG2 ILE A 142     -22.002  -5.901 -69.945  1.00156.95           C
ATOM   1134  CD1 ILE A 142     -21.033  -8.639 -72.591  1.00156.95           C
ATOM   1135  C   ILE A 142     -23.806  -7.895 -70.669  1.00156.95           C
ATOM   1136  O   ILE A 142     -24.358  -7.454 -69.663  1.00156.95           O
ATOM   1137  N   SER A 143     -23.667  -9.211 -70.896  1.00 81.39           N
ATOM   1138  CA  SER A 143     -24.188 -10.166 -69.966  1.00 81.39           C
ATOM   1139  CB  SER A 143     -23.974 -11.619 -70.428  1.00 81.39           C
ATOM   1140  OG  SER A 143     -24.694 -11.859 -71.628  1.00 81.39           O
ATOM   1141  C   SER A 143     -23.498 -10.008 -68.653  1.00 81.39           C
ATOM   1142  O   SER A 143     -24.130 -10.076 -67.600  1.00 81.39           O
ATOM   1143  N   LEU A 144     -22.175  -9.775 -68.677  1.00102.52           N
ATOM   1144  CA  LEU A 144     -21.449  -9.720 -67.445  1.00102.52           C
ATOM   1145  CB  LEU A 144     -19.921  -9.724 -67.600  1.00102.52           C
ATOM   1146  CG  LEU A 144     -19.385 -11.113 -67.993  1.00102.52           C
ATOM   1147  CD1 LEU A 144     -19.783 -11.500 -69.426  1.00102.52           C
ATOM   1148  CD2 LEU A 144     -17.885 -11.240 -67.694  1.00102.52           C
ATOM   1149  C   LEU A 144     -21.841  -8.566 -66.581  1.00102.52           C
ATOM   1150  O   LEU A 144     -21.924  -8.716 -65.363  1.00102.52           O
ATOM   1151  N   PHE A 145     -22.111  -7.383 -67.157  1.00 98.56           N
ATOM   1152  CA  PHE A 145     -22.312  -6.273 -66.275  1.00 98.56           C
ATOM   1153  CB  PHE A 145     -22.114  -4.904 -66.929  1.00 98.56           C
ATOM   1154  CG  PHE A 145     -20.625  -4.782 -66.959  1.00 98.56           C
ATOM   1155  CD1 PHE A 145     -19.933  -4.562 -65.789  1.00 98.56           C
ATOM   1156  CD2 PHE A 145     -19.911  -4.895 -68.127  1.00 98.56           C
ATOM   1157  CE1 PHE A 145     -18.564  -4.452 -65.779  1.00 98.56           C
ATOM   1158  CE2 PHE A 145     -18.539  -4.785 -68.128  1.00 98.56           C
ATOM   1159  CZ  PHE A 145     -17.862  -4.563 -66.954  1.00 98.56           C
ATOM   1160  C   PHE A 145     -23.560  -6.353 -65.453  1.00 98.56           C
ATOM   1161  O   PHE A 145     -24.613  -6.818 -65.890  1.00 98.56           O
ATOM   1162  N   ASP A 146     -23.416  -5.933 -64.177  1.00 80.68           N
ATOM   1163  CA  ASP A 146     -24.481  -5.920 -63.220  1.00 80.68           C
ATOM   1164  CB  ASP A 146     -24.254  -6.875 -62.036  1.00 80.68           C
ATOM   1165  CG  ASP A 146     -24.470  -8.293 -62.540  1.00 80.68           C
ATOM   1166  OD1 ASP A 146     -24.896  -8.443 -63.717  1.00 80.68           O
ATOM   1167  OD2 ASP A 146     -24.221  -9.245 -61.753  1.00 80.68           O
ATOM   1168  C   ASP A 146     -24.581  -4.533 -62.667  1.00 80.68           C
ATOM   1169  O   ASP A 146     -25.260  -3.675 -63.229  1.00 80.68           O
ATOM   1170  N   TYR A 147     -23.871  -4.271 -61.551  1.00146.70           N
ATOM   1171  CA  TYR A 147     -23.969  -2.989 -60.916  1.00146.70           C
ATOM   1172  CB  TYR A 147     -23.039  -2.826 -59.700  1.00146.70           C
ATOM   1173  CG  TYR A 147     -23.580  -3.613 -58.557  1.00146.70           C
ATOM   1174  CD1 TYR A 147     -23.432  -4.980 -58.502  1.00146.70           C
ATOM   1175  CD2 TYR A 147     -24.228  -2.970 -57.526  1.00146.70           C
ATOM   1176  CE1 TYR A 147     -23.932  -5.693 -57.438  1.00146.70           C
ATOM   1177  CE2 TYR A 147     -24.729  -3.677 -56.459  1.00146.70           C
ATOM   1178  CZ  TYR A 147     -24.581  -5.042 -56.416  1.00146.70           C
ATOM   1179  OH  TYR A 147     -25.093  -5.775 -55.324  1.00146.70           O
ATOM   1180  C   TYR A 147     -23.567  -1.947 -61.908  1.00146.70           C
ATOM   1181  O   TYR A 147     -24.265  -0.948 -62.074  1.00146.70           O
ATOM   1182  N   ILE A 148     -22.440  -2.163 -62.612  1.00246.65           N
ATOM   1183  CA  ILE A 148     -21.996  -1.209 -63.580  1.00246.65           C
ATOM   1184  CB  ILE A 148     -20.497  -1.029 -63.557  1.00246.65           C
ATOM   1185  CG1 ILE A 148     -20.046  -0.003 -64.605  1.00246.65           C
ATOM   1186  CG2 ILE A 148     -19.806  -2.400 -63.658  1.00246.65           C
ATOM   1187  CD1 ILE A 148     -18.581   0.415 -64.455  1.00246.65           C
ATOM   1188  C   ILE A 148     -22.426  -1.701 -64.919  1.00246.65           C
ATOM   1189  O   ILE A 148     -21.821  -2.600 -65.494  1.00246.65           O
ATOM   1190  N   ALA A 149     -23.504  -1.107 -65.458  1.00 64.38           N
ATOM   1191  CA  ALA A 149     -24.043  -1.569 -66.702  1.00 64.38           C
ATOM   1192  CB  ALA A 149     -25.491  -1.107 -66.937  1.00 64.38           C
ATOM   1193  C   ALA A 149     -23.236  -1.051 -67.848  1.00 64.38           C
ATOM   1194  O   ALA A 149     -22.666   0.037 -67.776  1.00 64.38           O
ATOM   1195  N   HIS A 150     -23.151  -1.849 -68.937  1.00138.28           N
ATOM   1196  CA  HIS A 150     -22.542  -1.351 -70.137  1.00138.28           C
ATOM   1197  ND1 HIS A 150     -20.905  -2.813 -72.585  1.00138.28           N
ATOM   1198  CG  HIS A 150     -20.662  -2.785 -71.229  1.00138.28           C
ATOM   1199  CB  HIS A 150     -21.033  -1.641 -70.326  1.00138.28           C
ATOM   1200  NE2 HIS A 150     -19.813  -4.687 -72.102  1.00138.28           N
ATOM   1201  CD2 HIS A 150     -19.993  -3.937 -70.954  1.00138.28           C
ATOM   1202  CE1 HIS A 150     -20.377  -3.972 -73.057  1.00138.28           C
ATOM   1203  C   HIS A 150     -23.300  -1.911 -71.293  1.00138.28           C
ATOM   1204  O   HIS A 150     -23.843  -3.012 -71.214  1.00138.28           O
ATOM   1205  N   VAL A 151     -23.388  -1.135 -72.393  1.00 99.43           N
ATOM   1206  CA  VAL A 151     -24.091  -1.577 -73.563  1.00 99.43           C
ATOM   1207  CB  VAL A 151     -25.293  -0.744 -73.895  1.00 99.43           C
ATOM   1208  CG1 VAL A 151     -26.311  -0.885 -72.752  1.00 99.43           C
ATOM   1209  CG2 VAL A 151     -24.836   0.702 -74.146  1.00 99.43           C
ATOM   1210  C   VAL A 151     -23.150  -1.460 -74.718  1.00 99.43           C
ATOM   1211  O   VAL A 151     -22.287  -0.583 -74.731  1.00 99.43           O
ATOM   1212  N   ASP A 152     -23.282  -2.370 -75.709  1.00 96.77           N
ATOM   1213  CA  ASP A 152     -22.420  -2.346 -76.860  1.00 96.77           C
ATOM   1214  CB  ASP A 152     -21.258  -3.354 -76.782  1.00 96.77           C
ATOM   1215  CG  ASP A 152     -21.845  -4.760 -76.762  1.00 96.77           C
ATOM   1216  OD1 ASP A 152     -22.810  -4.991 -75.985  1.00 96.77           O
ATOM   1217  OD2 ASP A 152     -21.328  -5.624 -77.520  1.00 96.77           O
ATOM   1218  C   ASP A 152     -23.222  -2.699 -78.080  1.00 96.77           C
ATOM   1219  O   ASP A 152     -24.258  -3.356 -77.994  1.00 96.77           O
ATOM   1220  N   ILE A 153     -22.790  -2.179 -79.249  1.00134.26           N
ATOM   1221  CA  ILE A 153     -23.427  -2.432 -80.513  1.00134.26           C
ATOM   1222  CB  ILE A 153     -23.036  -1.466 -81.574  1.00134.26           C
ATOM   1223  CG1 ILE A 153     -21.600  -1.671 -82.057  1.00134.26           C
ATOM   1224  CG2 ILE A 153     -23.202  -0.090 -80.936  1.00134.26           C
ATOM   1225  CD1 ILE A 153     -21.363  -0.933 -83.368  1.00134.26           C
ATOM   1226  C   ILE A 153     -23.125  -3.801 -81.049  1.00134.26           C
ATOM   1227  O   ILE A 153     -24.013  -4.460 -81.586  1.00134.26           O
ATOM   1228  N   GLU A 154     -21.856  -4.262 -80.967  1.00 91.69           N
ATOM   1229  CA  GLU A 154     -21.568  -5.516 -81.610  1.00 91.69           C
ATOM   1230  CB  GLU A 154     -20.947  -5.350 -83.008  1.00 91.69           C
ATOM   1231  CG  GLU A 154     -21.911  -4.759 -84.039  1.00 91.69           C
ATOM   1232  CD  GLU A 154     -22.837  -5.870 -84.511  1.00 91.69           C
ATOM   1233  OE1 GLU A 154     -22.579  -7.050 -84.151  1.00 91.69           O
ATOM   1234  OE2 GLU A 154     -23.812  -5.552 -85.241  1.00 91.69           O
ATOM   1235  C   GLU A 154     -20.605  -6.328 -80.800  1.00 91.69           C
ATOM   1236  O   GLU A 154     -19.757  -5.805 -80.080  1.00 91.69           O
ATOM   1237  N   ASN A 155     -20.785  -7.662 -80.865  1.00107.47           N
ATOM   1238  CA  ASN A 155     -19.934  -8.632 -80.241  1.00107.47           C
ATOM   1239  CB  ASN A 155     -20.613 -10.008 -80.101  1.00107.47           C
ATOM   1240  CG  ASN A 155     -20.981 -10.524 -81.487  1.00107.47           C
ATOM   1241  OD1 ASN A 155     -21.160  -9.751 -82.426  1.00107.47           O
ATOM   1242  ND2 ASN A 155     -21.112 -11.871 -81.618  1.00107.47           N
ATOM   1243  C   ASN A 155     -18.665  -8.814 -81.024  1.00107.47           C
ATOM   1244  O   ASN A 155     -17.603  -9.062 -80.454  1.00107.47           O
ATOM   1245  N   ASP A 156     -18.754  -8.708 -82.366  1.00 65.01           N
ATOM   1246  CA  ASP A 156     -17.647  -9.043 -83.221  1.00 65.01           C
ATOM   1247  CB  ASP A 156     -18.091  -9.769 -84.502  1.00 65.01           C
ATOM   1248  CG  ASP A 156     -18.640 -11.133 -84.110  1.00 65.01           C
ATOM   1249  OD1 ASP A 156     -18.077 -11.752 -83.168  1.00 65.01           O
ATOM   1250  OD2 ASP A 156     -19.637 -11.570 -84.744  1.00 65.01           O
ATOM   1251  C   ASP A 156     -16.858  -7.846 -83.659  1.00 65.01           C
ATOM   1252  O   ASP A 156     -17.287  -6.699 -83.546  1.00 65.01           O
ATOM   1253  N   GLN A 157     -15.637  -8.132 -84.161  1.00 60.81           N
ATOM   1254  CA  GLN A 157     -14.757  -7.171 -84.758  1.00 60.81           C
ATOM   1255  CB  GLN A 157     -13.367  -7.117 -84.103  1.00 60.81           C
ATOM   1256  CG  GLN A 157     -13.418  -6.586 -82.668  1.00 60.81           C
ATOM   1257  CD  GLN A 157     -12.006  -6.567 -82.106  1.00 60.81           C
ATOM   1258  OE1 GLN A 157     -11.046  -6.233 -82.798  1.00 60.81           O
ATOM   1259  NE2 GLN A 157     -11.870  -6.951 -80.810  1.00 60.81           N
ATOM   1260  C   GLN A 157     -14.625  -7.629 -86.174  1.00 60.81           C
ATOM   1261  O   GLN A 157     -14.541  -8.828 -86.428  1.00 60.81           O
ATOM   1262  N   ILE A 158     -14.592  -6.704 -87.151  1.00112.55           N
ATOM   1263  CA  ILE A 158     -14.680  -7.217 -88.488  1.00112.55           C
ATOM   1264  CB  ILE A 158     -15.764  -6.582 -89.311  1.00112.55           C
ATOM   1265  CG1 ILE A 158     -16.025  -7.425 -90.568  1.00112.55           C
ATOM   1266  CG2 ILE A 158     -15.369  -5.126 -89.603  1.00112.55           C
ATOM   1267  CD1 ILE A 158     -17.311  -7.052 -91.299  1.00112.55           C
ATOM   1268  C   ILE A 158     -13.402  -7.096 -89.256  1.00112.55           C
ATOM   1269  O   ILE A 158     -12.713  -6.078 -89.209  1.00112.55           O
ATOM   1270  N   ALA A 159     -13.054  -8.203 -89.953  1.00 75.04           N
ATOM   1271  CA  ALA A 159     -11.947  -8.301 -90.867  1.00 75.04           C
ATOM   1272  CB  ALA A 159     -10.578  -8.294 -90.178  1.00 75.04           C
ATOM   1273  C   ALA A 159     -12.110  -9.627 -91.560  1.00 75.04           C
ATOM   1274  O   ALA A 159     -12.666 -10.545 -90.965  1.00 75.04           O
ATOM   1275  N   LEU A 160     -11.685  -9.763 -92.844  1.00182.39           N
ATOM   1276  CA  LEU A 160     -11.752 -11.043 -93.513  1.00182.39           C
ATOM   1277  CB  LEU A 160     -13.118 -11.736 -93.397  1.00182.39           C
ATOM   1278  CG  LEU A 160     -13.172 -13.094 -94.116  1.00182.39           C
ATOM   1279  CD1 LEU A 160     -12.177 -14.093 -93.501  1.00182.39           C
ATOM   1280  CD2 LEU A 160     -14.608 -13.638 -94.167  1.00182.39           C
ATOM   1281  C   LEU A 160     -11.505 -10.844 -94.979  1.00182.39           C
ATOM   1282  O   LEU A 160     -12.139  -9.988 -95.594  1.00182.39           O
ATOM   1283  N   ARG A 161     -10.579 -11.623 -95.587  1.00150.75           N
ATOM   1284  CA  ARG A 161     -10.379 -11.466 -97.003  1.00150.75           C
ATOM   1285  CB  ARG A 161      -9.972 -10.041 -97.412  1.00150.75           C
ATOM   1286  CG  ARG A 161     -10.281  -9.718 -98.877  1.00150.75           C
ATOM   1287  CD  ARG A 161      -9.875  -8.302 -99.295  1.00150.75           C
ATOM   1288  NE  ARG A 161     -10.689  -7.942-100.490  1.00150.75           N
ATOM   1289  CZ  ARG A 161     -10.341  -8.394-101.730  1.00150.75           C
ATOM   1290  NH1 ARG A 161      -9.242  -9.189-101.886  1.00150.75           N
ATOM   1291  NH2 ARG A 161     -11.104  -8.059-102.811  1.00150.75           N
ATOM   1292  C   ARG A 161      -9.280 -12.391 -97.421  1.00150.75           C
ATOM   1293  O   ARG A 161      -8.828 -13.231 -96.645  1.00150.75           O
ATOM   1294  N   ASN A 162      -8.847 -12.271 -98.691  1.00 48.76           N
ATOM   1295  CA  ASN A 162      -7.783 -13.086 -99.203  1.00 48.76           C
ATOM   1296  CB  ASN A 162      -8.266 -14.208-100.137  1.00 48.76           C
ATOM   1297  CG  ASN A 162      -8.994 -15.241 -99.291  1.00 48.76           C
ATOM   1298  OD1 ASN A 162      -8.475 -15.706 -98.277  1.00 48.76           O
ATOM   1299  ND2 ASN A 162     -10.231 -15.611 -99.715  1.00 48.76           N
ATOM   1300  C   ASN A 162      -6.899 -12.194-100.015  1.00 48.76           C
ATOM   1301  O   ASN A 162      -7.177 -11.009-100.189  1.00 48.76           O
ATOM   1302  N   GLY A 163      -5.786 -12.758-100.524  1.00 77.09           N
ATOM   1303  CA  GLY A 163      -4.899 -12.009-101.366  1.00 77.09           C
ATOM   1304  C   GLY A 163      -4.021 -11.126-100.538  1.00 77.09           C
ATOM   1305  O   GLY A 163      -3.428 -11.553 -99.550  1.00 77.09           O
ATOM   1306  N   LEU A 164      -3.923  -9.853-100.962  1.00160.53           N
ATOM   1307  CA  LEU A 164      -3.059  -8.851-100.409  1.00160.53           C
ATOM   1308  CB  LEU A 164      -2.982  -7.607-101.320  1.00160.53           C
ATOM   1309  CG  LEU A 164      -2.080  -6.459-100.828  1.00160.53           C
ATOM   1310  CD1 LEU A 164      -0.602  -6.880-100.780  1.00160.53           C
ATOM   1311  CD2 LEU A 164      -2.308  -5.187-101.663  1.00160.53           C
ATOM   1312  C   LEU A 164      -3.570  -8.436 -99.069  1.00160.53           C
ATOM   1313  O   LEU A 164      -4.645  -8.848 -98.637  1.00160.53           O
ATOM   1314  N   TYR A 165      -2.755  -7.635 -98.355  1.00 73.11           N
ATOM   1315  CA  TYR A 165      -3.109  -7.165 -97.053  1.00 73.11           C
ATOM   1316  CB  TYR A 165      -2.144  -6.100 -96.499  1.00 73.11           C
ATOM   1317  CG  TYR A 165      -0.787  -6.696 -96.325  1.00 73.11           C
ATOM   1318  CD1 TYR A 165      -0.474  -7.417 -95.195  1.00 73.11           C
ATOM   1319  CD2 TYR A 165       0.178  -6.527 -97.291  1.00 73.11           C
ATOM   1320  CE1 TYR A 165       0.778  -7.962 -95.032  1.00 73.11           C
ATOM   1321  CE2 TYR A 165       1.432  -7.069 -97.134  1.00 73.11           C
ATOM   1322  CZ  TYR A 165       1.734  -7.789 -96.004  1.00 73.11           C
ATOM   1323  OH  TYR A 165       3.020  -8.345 -95.843  1.00 73.11           O
ATOM   1324  C   TYR A 165      -4.444  -6.511 -97.169  1.00 73.11           C
ATOM   1325  O   TYR A 165      -4.673  -5.695 -98.060  1.00 73.11           O
ATOM   1326  N   CYS A 166      -5.377  -6.876 -96.271  1.00101.99           N
ATOM   1327  CA  CYS A 166      -6.677  -6.285 -96.345  1.00101.99           C
ATOM   1328  CB  CYS A 166      -7.767  -7.279 -96.766  1.00101.99           C
ATOM   1329  SG  CYS A 166      -7.851  -8.699 -95.638  1.00101.99           S
ATOM   1330  C   CYS A 166      -7.042  -5.762 -94.992  1.00101.99           C
ATOM   1331  O   CYS A 166      -7.047  -6.486 -93.996  1.00101.99           O
ATOM   1332  N   PRO A 167      -7.282  -4.480 -94.952  1.00167.46           N
ATOM   1333  CA  PRO A 167      -7.721  -3.889 -93.718  1.00167.46           C
ATOM   1334  CD  PRO A 167      -6.372  -3.600 -95.669  1.00167.46           C
ATOM   1335  CB  PRO A 167      -7.240  -2.439 -93.735  1.00167.46           C
ATOM   1336  CG  PRO A 167      -6.040  -2.463 -94.693  1.00167.46           C
ATOM   1337  C   PRO A 167      -9.204  -3.992 -93.529  1.00167.46           C
ATOM   1338  O   PRO A 167      -9.936  -3.926 -94.515  1.00167.46           O
ATOM   1339  N   TYR A 168      -9.673  -4.128 -92.272  1.00123.02           N
ATOM   1340  CA  TYR A 168     -11.083  -4.130 -92.013  1.00123.02           C
ATOM   1341  CB  TYR A 168     -11.690  -5.524 -91.796  1.00123.02           C
ATOM   1342  CG  TYR A 168     -11.673  -6.152 -93.145  1.00123.02           C
ATOM   1343  CD1 TYR A 168     -10.564  -6.822 -93.602  1.00123.02           C
ATOM   1344  CD2 TYR A 168     -12.773  -6.056 -93.961  1.00123.02           C
ATOM   1345  CE1 TYR A 168     -10.545  -7.388 -94.854  1.00123.02           C
ATOM   1346  CE2 TYR A 168     -12.763  -6.618 -95.215  1.00123.02           C
ATOM   1347  CZ  TYR A 168     -11.648  -7.284 -95.665  1.00123.02           C
ATOM   1348  OH  TYR A 168     -11.645  -7.854 -96.956  1.00123.02           O
ATOM   1349  C   TYR A 168     -11.307  -3.270 -90.816  1.00123.02           C
ATOM   1350  O   TYR A 168     -10.401  -3.090 -90.004  1.00123.02           O
ATOM   1351  N   SER A 169     -12.517  -2.688 -90.687  1.00 52.69           N
ATOM   1352  CA  SER A 169     -12.703  -1.771 -89.603  1.00 52.69           C
ATOM   1353  CB  SER A 169     -12.902  -0.331 -90.093  1.00 52.69           C
ATOM   1354  OG  SER A 169     -11.782   0.061 -90.873  1.00 52.69           O
ATOM   1355  C   SER A 169     -13.909  -2.146 -88.805  1.00 52.69           C
ATOM   1356  O   SER A 169     -14.997  -2.355 -89.342  1.00 52.69           O
ATOM   1357  N   LEU A 170     -13.727  -2.217 -87.471  1.00145.79           N
ATOM   1358  CA  LEU A 170     -14.804  -2.535 -86.586  1.00145.79           C
ATOM   1359  CB  LEU A 170     -14.472  -3.676 -85.602  1.00145.79           C
ATOM   1360  CG  LEU A 170     -15.658  -4.164 -84.740  1.00145.79           C
ATOM   1361  CD1 LEU A 170     -16.125  -3.116 -83.715  1.00145.79           C
ATOM   1362  CD2 LEU A 170     -16.799  -4.684 -85.629  1.00145.79           C
ATOM   1363  C   LEU A 170     -15.070  -1.306 -85.780  1.00145.79           C
ATOM   1364  O   LEU A 170     -14.145  -0.614 -85.356  1.00145.79           O
ATOM   1365  N   GLY A 171     -16.363  -0.996 -85.570  1.00 38.22           N
ATOM   1366  CA  GLY A 171     -16.731   0.120 -84.755  1.00 38.22           C
ATOM   1367  C   GLY A 171     -17.776  -0.402 -83.830  1.00 38.22           C
ATOM   1368  O   GLY A 171     -18.793  -0.918 -84.284  1.00 38.22           O
ATOM   1369  N   ARG A 172     -17.539  -0.293 -82.507  1.00158.08           N
ATOM   1370  CA  ARG A 172     -18.491  -0.750 -81.538  1.00158.08           C
ATOM   1371  CB  ARG A 172     -17.919  -1.825 -80.593  1.00158.08           C
ATOM   1372  CG  ARG A 172     -18.942  -2.458 -79.643  1.00158.08           C
ATOM   1373  CD  ARG A 172     -19.512  -1.496 -78.599  1.00158.08           C
ATOM   1374  NE  ARG A 172     -18.363  -0.793 -77.963  1.00158.08           N
ATOM   1375  CZ  ARG A 172     -17.699  -1.365 -76.918  1.00158.08           C
ATOM   1376  NH1 ARG A 172     -18.078  -2.595 -76.462  1.00158.08           N
ATOM   1377  NH2 ARG A 172     -16.654  -0.708 -76.337  1.00158.08           N
ATOM   1378  C   ARG A 172     -18.826   0.444 -80.706  1.00158.08           C
ATOM   1379  O   ARG A 172     -17.933   1.115 -80.199  1.00158.08           O
ATOM   1380  N   CYS A 173     -20.125   0.752 -80.533  1.00 45.34           N
ATOM   1381  CA  CYS A 173     -20.447   1.906 -79.742  1.00 45.34           C
ATOM   1382  CB  CYS A 173     -21.732   2.625 -80.184  1.00 45.34           C
ATOM   1383  SG  CYS A 173     -22.088   4.086 -79.164  1.00 45.34           S
ATOM   1384  C   CYS A 173     -20.634   1.437 -78.334  1.00 45.34           C
ATOM   1385  O   CYS A 173     -21.368   0.483 -78.084  1.00 45.34           O
ATOM   1386  N   LEU A 174     -19.960   2.102 -77.370  1.00143.92           N
ATOM   1387  CA  LEU A 174     -20.012   1.656 -76.007  1.00143.92           C
ATOM   1388  CB  LEU A 174     -18.636   1.225 -75.466  1.00143.92           C
ATOM   1389  CG  LEU A 174     -18.655   0.742 -74.004  1.00143.92           C
ATOM   1390  CD1 LEU A 174     -19.535  -0.507 -73.836  1.00143.92           C
ATOM   1391  CD2 LEU A 174     -17.227   0.542 -73.469  1.00143.92           C
ATOM   1392  C   LEU A 174     -20.520   2.729 -75.089  1.00143.92           C
ATOM   1393  O   LEU A 174     -20.091   3.882 -75.143  1.00143.92           O
ATOM   1394  N   ASP A 175     -21.475   2.342 -74.215  1.00 57.03           N
ATOM   1395  CA  ASP A 175     -22.003   3.191 -73.185  1.00 57.03           C
ATOM   1396  CB  ASP A 175     -23.525   3.397 -73.267  1.00 57.03           C
ATOM   1397  CG  ASP A 175     -23.811   4.195 -74.529  1.00 57.03           C
ATOM   1398  OD1 ASP A 175     -22.859   4.392 -75.330  1.00 57.03           O
ATOM   1399  OD2 ASP A 175     -24.984   4.620 -74.706  1.00 57.03           O
ATOM   1400  C   ASP A 175     -21.733   2.457 -71.908  1.00 57.03           C
ATOM   1401  O   ASP A 175     -22.027   1.267 -71.810  1.00 57.03           O
ATOM   1402  N   SER A 176     -21.141   3.130 -70.901  1.00 81.96           N
ATOM   1403  CA  SER A 176     -20.858   2.417 -69.691  1.00 81.96           C
ATOM   1404  CB  SER A 176     -19.378   2.018 -69.552  1.00 81.96           C
ATOM   1405  OG  SER A 176     -19.177   1.316 -68.333  1.00 81.96           O
ATOM   1406  C   SER A 176     -21.187   3.275 -68.515  1.00 81.96           C
ATOM   1407  O   SER A 176     -20.978   4.487 -68.525  1.00 81.96           O
ATOM   1408  N   GLU A 177     -21.738   2.647 -67.460  1.00 92.36           N
ATOM   1409  CA  GLU A 177     -22.008   3.366 -66.255  1.00 92.36           C
ATOM   1410  CB  GLU A 177     -22.948   2.608 -65.300  1.00 92.36           C
ATOM   1411  CG  GLU A 177     -23.360   3.400 -64.059  1.00 92.36           C
ATOM   1412  CD  GLU A 177     -24.280   2.508 -63.237  1.00 92.36           C
ATOM   1413  OE1 GLU A 177     -23.769   1.548 -62.601  1.00 92.36           O
ATOM   1414  OE2 GLU A 177     -25.512   2.773 -63.240  1.00 92.36           O
ATOM   1415  C   GLU A 177     -20.679   3.505 -65.594  1.00 92.36           C
ATOM   1416  O   GLU A 177     -19.897   2.558 -65.566  1.00 92.36           O
ATOM   1417  N   GLU A 178     -20.358   4.693 -65.054  1.00 97.90           N
ATOM   1418  CA  GLU A 178     -19.057   4.785 -64.470  1.00 97.90           C
ATOM   1419  CB  GLU A 178     -17.991   5.364 -65.418  1.00 97.90           C
ATOM   1420  CG  GLU A 178     -18.292   6.757 -65.961  1.00 97.90           C
ATOM   1421  CD  GLU A 178     -17.165   7.098 -66.926  1.00 97.90           C
ATOM   1422  OE1 GLU A 178     -16.010   6.670 -66.661  1.00 97.90           O
ATOM   1423  OE2 GLU A 178     -17.444   7.796 -67.936  1.00 97.90           O
ATOM   1424  C   GLU A 178     -19.122   5.588 -63.216  1.00 97.90           C
ATOM   1425  O   GLU A 178     -20.059   6.353 -62.995  1.00 97.90           O
ATOM   1426  N   GLY A 179     -18.121   5.391 -62.336  1.00 26.10           N
ATOM   1427  CA  GLY A 179     -18.073   6.117 -61.105  1.00 26.10           C
ATOM   1428  C   GLY A 179     -16.960   7.101 -61.239  1.00 26.10           C
ATOM   1429  O   GLY A 179     -15.907   6.802 -61.801  1.00 26.10           O
ATOM   1430  N   TYR A 180     -17.182   8.318 -60.714  1.00 58.51           N
ATOM   1431  CA  TYR A 180     -16.181   9.336 -60.774  1.00 58.51           C
ATOM   1432  CB  TYR A 180     -16.585  10.599 -61.546  1.00 58.51           C
ATOM   1433  CG  TYR A 180     -16.424  10.346 -63.000  1.00 58.51           C
ATOM   1434  CD1 TYR A 180     -17.315   9.564 -63.695  1.00 58.51           C
ATOM   1435  CD2 TYR A 180     -15.365  10.914 -63.671  1.00 58.51           C
ATOM   1436  CE1 TYR A 180     -17.142   9.357 -65.042  1.00 58.51           C
ATOM   1437  CE2 TYR A 180     -15.189  10.707 -65.019  1.00 58.51           C
ATOM   1438  CZ  TYR A 180     -16.083   9.924 -65.708  1.00 58.51           C
ATOM   1439  OH  TYR A 180     -15.918   9.702 -67.092  1.00 58.51           O
ATOM   1440  C   TYR A 180     -15.887   9.788 -59.390  1.00 58.51           C
ATOM   1441  O   TYR A 180     -16.767   9.846 -58.533  1.00 58.51           O
ATOM   1442  N   LEU A 181     -14.604  10.093 -59.130  1.00 91.04           N
ATOM   1443  CA  LEU A 181     -14.259  10.584 -57.837  1.00 91.04           C
ATOM   1444  CB  LEU A 181     -13.416   9.614 -56.992  1.00 91.04           C
ATOM   1445  CG  LEU A 181     -14.134   8.297 -56.638  1.00 91.04           C
ATOM   1446  CD1 LEU A 181     -14.468   7.483 -57.898  1.00 91.04           C
ATOM   1447  CD2 LEU A 181     -13.332   7.488 -55.605  1.00 91.04           C
ATOM   1448  C   LEU A 181     -13.452  11.815 -58.030  1.00 91.04           C
ATOM   1449  O   LEU A 181     -12.714  11.949 -59.006  1.00 91.04           O
ATOM   1450  N   THR A 182     -13.597  12.777 -57.107  1.00 42.32           N
ATOM   1451  CA  THR A 182     -12.801  13.952 -57.227  1.00 42.32           C
ATOM   1452  CB  THR A 182     -13.589  15.211 -57.316  1.00 42.32           C
ATOM   1453  OG1 THR A 182     -14.496  15.147 -58.404  1.00 42.32           O
ATOM   1454  CG2 THR A 182     -12.587  16.353 -57.526  1.00 42.32           C
ATOM   1455  C   THR A 182     -12.024  14.037 -55.958  1.00 42.32           C
ATOM   1456  O   THR A 182     -12.550  13.789 -54.875  1.00 42.32           O
ATOM   1457  N   TRP A 183     -10.738  14.397 -56.072  1.00174.53           N
ATOM   1458  CA  TRP A 183      -9.886  14.505 -54.931  1.00174.53           C
ATOM   1459  CB  TRP A 183      -8.608  13.658 -55.030  1.00174.53           C
ATOM   1460  CG  TRP A 183      -7.773  14.001 -56.242  1.00174.53           C
ATOM   1461  CD2 TRP A 183      -6.337  14.034 -56.255  1.00174.53           C
ATOM   1462  CD1 TRP A 183      -8.178  14.370 -57.491  1.00174.53           C
ATOM   1463  NE1 TRP A 183      -7.084  14.631 -58.281  1.00174.53           N
ATOM   1464  CE2 TRP A 183      -5.944  14.429 -57.533  1.00174.53           C
ATOM   1465  CE3 TRP A 183      -5.421  13.765 -55.280  1.00174.53           C
ATOM   1466  CZ2 TRP A 183      -4.623  14.560 -57.856  1.00174.53           C
ATOM   1467  CZ3 TRP A 183      -4.090  13.893 -55.610  1.00174.53           C
ATOM   1468  CH2 TRP A 183      -3.698  14.283 -56.874  1.00174.53           C
ATOM   1469  C   TRP A 183      -9.405  15.904 -54.948  1.00174.53           C
ATOM   1470  O   TRP A 183      -9.864  16.723 -55.743  1.00174.53           O
ATOM   1471  N   ASP A 184      -8.458  16.212 -54.048  1.00185.52           N
ATOM   1472  CA  ASP A 184      -7.944  17.540 -54.000  1.00185.52           C
ATOM   1473  CB  ASP A 184      -7.436  18.072 -55.353  1.00185.52           C
ATOM   1474  CG  ASP A 184      -6.106  17.390 -55.657  1.00185.52           C
ATOM   1475  OD1 ASP A 184      -5.615  16.626 -54.783  1.00185.52           O
ATOM   1476  OD2 ASP A 184      -5.556  17.637 -56.764  1.00185.52           O
ATOM   1477  C   ASP A 184      -9.021  18.436 -53.499  1.00185.52           C
ATOM   1478  O   ASP A 184     -10.210  18.230 -53.738  1.00185.52           O
ATOM   1479  N   LEU A 185      -8.605  19.459 -52.744  1.00232.43           N
ATOM   1480  CA  LEU A 185      -9.543  20.372 -52.180  1.00232.43           C
ATOM   1481  CB  LEU A 185      -8.877  21.468 -51.329  1.00232.43           C
ATOM   1482  CG  LEU A 185      -8.118  20.947 -50.094  1.00232.43           C
ATOM   1483  CD1 LEU A 185      -7.495  22.108 -49.303  1.00232.43           C
ATOM   1484  CD2 LEU A 185      -9.002  20.037 -49.226  1.00232.43           C
ATOM   1485  C   LEU A 185     -10.228  21.070 -53.300  1.00232.43           C
ATOM   1486  O   LEU A 185     -11.445  21.245 -53.295  1.00232.43           O
ATOM   1487  N   ASN A 186      -9.443  21.450 -54.318  1.00 95.60           N
ATOM   1488  CA  ASN A 186      -9.975  22.221 -55.394  1.00 95.60           C
ATOM   1489  CB  ASN A 186      -8.928  22.548 -56.471  1.00 95.60           C
ATOM   1490  CG  ASN A 186      -7.957  23.559 -55.882  1.00 95.60           C
ATOM   1491  OD1 ASN A 186      -8.331  24.387 -55.053  1.00 95.60           O
ATOM   1492  ND2 ASN A 186      -6.671  23.494 -56.322  1.00 95.60           N
ATOM   1493  C   ASN A 186     -11.066  21.447 -56.050  1.00 95.60           C
ATOM   1494  O   ASN A 186     -12.098  22.019 -56.396  1.00 95.60           O
ATOM   1495  N   LEU A 187     -10.897  20.119 -56.205  1.00284.99           N
ATOM   1496  CA  LEU A 187     -11.907  19.374 -56.897  1.00284.99           C
ATOM   1497  CB  LEU A 187     -13.273  19.479 -56.162  1.00284.99           C
ATOM   1498  CG  LEU A 187     -14.380  18.446 -56.515  1.00284.99           C
ATOM   1499  CD1 LEU A 187     -15.576  18.574 -55.558  1.00284.99           C
ATOM   1500  CD2 LEU A 187     -14.833  18.488 -57.982  1.00284.99           C
ATOM   1501  C   LEU A 187     -11.932  20.005 -58.255  1.00284.99           C
ATOM   1502  O   LEU A 187     -12.973  20.276 -58.850  1.00284.99           O
ATOM   1503  N   ASN A 188     -10.717  20.339 -58.731  1.00119.29           N
ATOM   1504  CA  ASN A 188     -10.483  20.918 -60.020  1.00119.29           C
ATOM   1505  CB  ASN A 188      -9.079  21.531 -60.155  1.00119.29           C
ATOM   1506  CG  ASN A 188      -9.123  22.528 -61.304  1.00119.29           C
ATOM   1507  OD1 ASN A 188      -9.596  22.222 -62.396  1.00119.29           O
ATOM   1508  ND2 ASN A 188      -8.635  23.772 -61.050  1.00119.29           N
ATOM   1509  C   ASN A 188     -10.649  19.869 -61.077  1.00119.29           C
ATOM   1510  O   ASN A 188     -11.067  20.174 -62.190  1.00119.29           O
ATOM   1511  N   LYS A 189     -10.293  18.600 -60.776  1.00134.59           N
ATOM   1512  CA  LYS A 189     -10.405  17.561 -61.766  1.00134.59           C
ATOM   1513  CB  LYS A 189      -9.054  17.054 -62.301  1.00134.59           C
ATOM   1514  CG  LYS A 189      -8.217  18.122 -63.010  1.00134.59           C
ATOM   1515  CD  LYS A 189      -7.560  19.114 -62.049  1.00134.59           C
ATOM   1516  CE  LYS A 189      -6.159  18.689 -61.603  1.00134.59           C
ATOM   1517  NZ  LYS A 189      -6.223  17.394 -60.890  1.00134.59           N
ATOM   1518  C   LYS A 189     -11.087  16.376 -61.154  1.00134.59           C
ATOM   1519  O   LYS A 189     -11.314  16.336 -59.948  1.00134.59           O
ATOM   1520  N   SER A 190     -11.459  15.381 -61.992  1.00 44.07           N
ATOM   1521  CA  SER A 190     -12.102  14.191 -61.502  1.00 44.07           C
ATOM   1522  CB  SER A 190     -13.632  14.210 -61.656  1.00 44.07           C
ATOM   1523  OG  SER A 190     -13.986  14.217 -63.032  1.00 44.07           O
ATOM   1524  C   SER A 190     -11.598  13.028 -62.304  1.00 44.07           C
ATOM   1525  O   SER A 190     -11.064  13.209 -63.397  1.00 44.07           O
ATOM   1526  N   CYS A 191     -11.741  11.794 -61.771  1.00 84.05           N
ATOM   1527  CA  CYS A 191     -11.276  10.637 -62.487  1.00 84.05           C
ATOM   1528  CB  CYS A 191     -10.118   9.901 -61.794  1.00 84.05           C
ATOM   1529  SG  CYS A 191      -9.555   8.447 -62.728  1.00 84.05           S
ATOM   1530  C   CYS A 191     -12.409   9.665 -62.616  1.00 84.05           C
ATOM   1531  O   CYS A 191     -13.340   9.671 -61.811  1.00 84.05           O
ATOM   1532  N   GLU A 192     -12.345   8.799 -63.653  1.00107.70           N
ATOM   1533  CA  GLU A 192     -13.371   7.830 -63.919  1.00107.70           C
ATOM   1534  CB  GLU A 192     -13.808   7.790 -65.395  1.00107.70           C
ATOM   1535  CG  GLU A 192     -12.699   7.305 -66.334  1.00107.70           C
ATOM   1536  CD  GLU A 192     -13.224   7.297 -67.768  1.00107.70           C
ATOM   1537  OE1 GLU A 192     -14.280   7.936 -68.023  1.00107.70           O
ATOM   1538  OE2 GLU A 192     -12.561   6.662 -68.632  1.00107.70           O
ATOM   1539  C   GLU A 192     -12.814   6.472 -63.622  1.00107.70           C
ATOM   1540  O   GLU A 192     -11.603   6.259 -63.647  1.00107.70           O
ATOM   1541  N   ASP A 193     -13.720   5.518 -63.339  1.00 88.98           N
ATOM   1542  CA  ASP A 193     -13.409   4.159 -62.994  1.00 88.98           C
ATOM   1543  CB  ASP A 193     -14.664   3.363 -62.597  1.00 88.98           C
ATOM   1544  CG  ASP A 193     -14.238   2.066 -61.927  1.00 88.98           C
ATOM   1545  OD1 ASP A 193     -13.007   1.815 -61.826  1.00 88.98           O
ATOM   1546  OD2 ASP A 193     -15.149   1.312 -61.493  1.00 88.98           O
ATOM   1547  C   ASP A 193     -12.782   3.474 -64.170  1.00 88.98           C
ATOM   1548  O   ASP A 193     -11.967   2.565 -64.017  1.00 88.98           O
ATOM   1549  N   THR A 194     -13.141   3.906 -65.390  1.00143.31           N
ATOM   1550  CA  THR A 194     -12.692   3.239 -66.576  1.00143.31           C
ATOM   1551  CB  THR A 194     -13.146   3.933 -67.825  1.00143.31           C
ATOM   1552  OG1 THR A 194     -14.563   4.019 -67.842  1.00143.31           O
ATOM   1553  CG2 THR A 194     -12.651   3.139 -69.045  1.00143.31           C
ATOM   1554  C   THR A 194     -11.203   3.203 -66.601  1.00143.31           C
ATOM   1555  O   THR A 194     -10.613   2.166 -66.888  1.00143.31           O
ATOM   1556  N   GLU A 195     -10.531   4.328 -66.319  1.00295.95           N
ATOM   1557  CA  GLU A 195      -9.104   4.237 -66.340  1.00295.95           C
ATOM   1558  CB  GLU A 195      -8.489   4.230 -67.751  1.00295.95           C
ATOM   1559  CG  GLU A 195      -8.743   5.505 -68.555  1.00295.95           C
ATOM   1560  CD  GLU A 195      -7.931   5.404 -69.839  1.00295.95           C
ATOM   1561  OE1 GLU A 195      -7.932   4.305 -70.457  1.00295.95           O
ATOM   1562  OE2 GLU A 195      -7.290   6.422 -70.213  1.00295.95           O
ATOM   1563  C   GLU A 195      -8.602   5.436 -65.644  1.00295.95           C
ATOM   1564  O   GLU A 195      -9.356   6.134 -64.969  1.00295.95           O
ATOM   1565  N   PHE A 196      -7.295   5.722 -65.743  1.00253.31           N
ATOM   1566  CA  PHE A 196      -6.987   7.000 -65.196  1.00253.31           C
ATOM   1567  CB  PHE A 196      -5.512   7.211 -64.830  1.00253.31           C
ATOM   1568  CG  PHE A 196      -5.404   8.510 -64.097  1.00253.31           C
ATOM   1569  CD1 PHE A 196      -5.325   9.715 -64.762  1.00253.31           C
ATOM   1570  CD2 PHE A 196      -5.376   8.527 -62.724  1.00253.31           C
ATOM   1571  CE1 PHE A 196      -5.214  10.905 -64.086  1.00253.31           C
ATOM   1572  CE2 PHE A 196      -5.269   9.716 -62.041  1.00253.31           C
ATOM   1573  CZ  PHE A 196      -5.185  10.909 -62.714  1.00253.31           C
ATOM   1574  C   PHE A 196      -7.331   7.936 -66.312  1.00253.31           C
ATOM   1575  O   PHE A 196      -6.460   8.523 -66.952  1.00253.31           O
ATOM   1576  N   GLU A 197      -8.645   8.057 -66.589  1.00164.61           N
ATOM   1577  CA  GLU A 197      -9.156   8.942 -67.573  1.00164.61           C
ATOM   1578  CB  GLU A 197     -10.331   8.365 -68.377  1.00164.61           C
ATOM   1579  CG  GLU A 197     -10.542   9.045 -69.734  1.00164.61           C
ATOM   1580  CD  GLU A 197     -10.614  10.554 -69.541  1.00164.61           C
ATOM   1581  OE1 GLU A 197      -9.565  11.160 -69.194  1.00164.61           O
ATOM   1582  OE2 GLU A 197     -11.716  11.125 -69.754  1.00164.61           O
ATOM   1583  C   GLU A 197      -9.681  10.018 -66.706  1.00164.61           C
ATOM   1584  O   GLU A 197     -10.779   9.923 -66.161  1.00164.61           O
ATOM   1585  N   VAL A 198      -8.871  11.064 -66.516  1.00108.08           N
ATOM   1586  CA  VAL A 198      -9.335  12.093 -65.654  1.00108.08           C
ATOM   1587  CB  VAL A 198      -8.321  12.590 -64.668  1.00108.08           C
ATOM   1588  CG1 VAL A 198      -8.065  11.469 -63.650  1.00108.08           C
ATOM   1589  CG2 VAL A 198      -7.068  13.043 -65.436  1.00108.08           C
ATOM   1590  C   VAL A 198      -9.751  13.216 -66.518  1.00108.08           C
ATOM   1591  O   VAL A 198      -9.154  13.482 -67.561  1.00108.08           O
ATOM   1592  N   ILE A 199     -10.840  13.882 -66.111  1.00107.52           N
ATOM   1593  CA  ILE A 199     -11.271  15.005 -66.869  1.00107.52           C
ATOM   1594  CB  ILE A 199     -12.763  15.110 -67.045  1.00107.52           C
ATOM   1595  CG1 ILE A 199     -13.090  16.204 -68.075  1.00107.52           C
ATOM   1596  CG2 ILE A 199     -13.426  15.311 -65.672  1.00107.52           C
ATOM   1597  CD1 ILE A 199     -14.541  16.187 -68.552  1.00107.52           C
ATOM   1598  C   ILE A 199     -10.786  16.179 -66.098  1.00107.52           C
ATOM   1599  O   ILE A 199     -10.983  16.272 -64.886  1.00107.52           O
ATOM   1600  N   TYR A 200     -10.094  17.105 -66.781  1.00 76.23           N
ATOM   1601  CA  TYR A 200      -9.546  18.175 -66.016  1.00 76.23           C
ATOM   1602  CB  TYR A 200      -8.208  18.687 -66.576  1.00 76.23           C
ATOM   1603  CG  TYR A 200      -7.262  17.537 -66.527  1.00 76.23           C
ATOM   1604  CD1 TYR A 200      -6.573  17.238 -65.374  1.00 76.23           C
ATOM   1605  CD2 TYR A 200      -7.071  16.753 -67.641  1.00 76.23           C
ATOM   1606  CE1 TYR A 200      -5.706  16.172 -65.335  1.00 76.23           C
ATOM   1607  CE2 TYR A 200      -6.206  15.686 -67.608  1.00 76.23           C
ATOM   1608  CZ  TYR A 200      -5.523  15.395 -66.454  1.00 76.23           C
ATOM   1609  OH  TYR A 200      -4.636  14.299 -66.422  1.00 76.23           O
ATOM   1610  C   TYR A 200     -10.523  19.293 -66.064  1.00 76.23           C
ATOM   1611  O   TYR A 200     -10.335  20.287 -66.764  1.00 76.23           O
ATOM   1612  N   GLU A 201     -11.601  19.136 -65.280  1.00 63.88           N
ATOM   1613  CA  GLU A 201     -12.632  20.120 -65.183  1.00 63.88           C
ATOM   1614  CB  GLU A 201     -13.780  19.896 -66.178  1.00 63.88           C
ATOM   1615  CG  GLU A 201     -13.391  20.078 -67.644  1.00 63.88           C
ATOM   1616  CD  GLU A 201     -14.637  19.809 -68.474  1.00 63.88           C
ATOM   1617  OE1 GLU A 201     -15.752  20.123 -67.979  1.00 63.88           O
ATOM   1618  OE2 GLU A 201     -14.493  19.284 -69.609  1.00 63.88           O
ATOM   1619  C   GLU A 201     -13.231  19.915 -63.835  1.00 63.88           C
ATOM   1620  O   GLU A 201     -13.112  18.836 -63.255  1.00 63.88           O
ATOM   1621  N   GLY A 202     -13.853  20.963 -63.270  1.00 39.06           N
ATOM   1622  CA  GLY A 202     -14.473  20.757 -61.999  1.00 39.06           C
ATOM   1623  C   GLY A 202     -15.766  20.058 -62.261  1.00 39.06           C
ATOM   1624  O   GLY A 202     -16.453  20.339 -63.240  1.00 39.06           O
ATOM   1625  N   LEU A 203     -16.141  19.133 -61.364  1.00 97.55           N
ATOM   1626  CA  LEU A 203     -17.370  18.405 -61.488  1.00 97.55           C
ATOM   1627  CB  LEU A 203     -17.498  17.285 -60.442  1.00 97.55           C
ATOM   1628  CG  LEU A 203     -16.507  16.126 -60.674  1.00 97.55           C
ATOM   1629  CD1 LEU A 203     -16.860  15.330 -61.941  1.00 97.55           C
ATOM   1630  CD2 LEU A 203     -15.052  16.620 -60.694  1.00 97.55           C
ATOM   1631  C   LEU A 203     -18.490  19.382 -61.317  1.00 97.55           C
ATOM   1632  O   LEU A 203     -19.556  19.251 -61.914  1.00 97.55           O
ATOM   1633  N   VAL A 204     -18.263  20.381 -60.451  1.00128.89           N
ATOM   1634  CA  VAL A 204     -19.201  21.412 -60.113  1.00128.89           C
ATOM   1635  CB  VAL A 204     -18.792  22.151 -58.873  1.00128.89           C
ATOM   1636  CG1 VAL A 204     -17.407  22.767 -59.105  1.00128.89           C
ATOM   1637  CG2 VAL A 204     -19.893  23.159 -58.503  1.00128.89           C
ATOM   1638  C   VAL A 204     -19.416  22.376 -61.248  1.00128.89           C
ATOM   1639  O   VAL A 204     -20.470  23.006 -61.314  1.00128.89           O
ATOM   1640  N   ASN A 205     -18.428  22.525 -62.158  1.00 79.64           N
ATOM   1641  CA  ASN A 205     -18.459  23.506 -63.218  1.00 79.64           C
ATOM   1642  CB  ASN A 205     -17.390  23.268 -64.301  1.00 79.64           C
ATOM   1643  CG  ASN A 205     -17.449  24.416 -65.301  1.00 79.64           C
ATOM   1644  OD1 ASN A 205     -16.776  25.433 -65.135  1.00 79.64           O
ATOM   1645  ND2 ASN A 205     -18.271  24.251 -66.372  1.00 79.64           N
ATOM   1646  C   ASN A 205     -19.785  23.536 -63.905  1.00 79.64           C
ATOM   1647  O   ASN A 205     -20.321  22.515 -64.334  1.00 79.64           O
ATOM   1648  N   LYS A 206     -20.345  24.758 -64.000  1.00 74.30           N
ATOM   1649  CA  LYS A 206     -21.597  25.012 -64.644  1.00 74.30           C
ATOM   1650  CB  LYS A 206     -22.741  25.354 -63.673  1.00 74.30           C
ATOM   1651  CG  LYS A 206     -23.185  24.167 -62.812  1.00 74.30           C
ATOM   1652  CD  LYS A 206     -24.103  24.555 -61.649  1.00 74.30           C
ATOM   1653  CE  LYS A 206     -24.650  23.360 -60.865  1.00 74.30           C
ATOM   1654  NZ  LYS A 206     -25.529  23.830 -59.772  1.00 74.30           N
ATOM   1655  C   LYS A 206     -21.363  26.196 -65.521  1.00 74.30           C
ATOM   1656  O   LYS A 206     -20.240  26.684 -65.632  1.00 74.30           O
ATOM   1657  N   THR A 207     -22.424  26.700 -66.175  1.00254.06           N
ATOM   1658  CA  THR A 207     -22.223  27.795 -67.075  1.00254.06           C
ATOM   1659  CB  THR A 207     -22.887  27.608 -68.406  1.00254.06           C
ATOM   1660  OG1 THR A 207     -22.484  28.632 -69.305  1.00254.06           O
ATOM   1661  CG2 THR A 207     -24.411  27.642 -68.205  1.00254.06           C
ATOM   1662  C   THR A 207     -22.790  29.021 -66.458  1.00254.06           C
ATOM   1663  O   THR A 207     -23.394  28.978 -65.388  1.00254.06           O
ATOM   1664  N   MET A 208     -22.573  30.175 -67.116  1.00292.05           N
ATOM   1665  CA  MET A 208     -23.165  31.386 -66.638  1.00292.05           C
ATOM   1666  CB  MET A 208     -22.882  32.605 -67.532  1.00292.05           C
ATOM   1667  CG  MET A 208     -23.406  32.418 -68.958  1.00292.05           C
ATOM   1668  SD  MET A 208     -23.293  33.884 -70.025  1.00292.05           S
ATOM   1669  CE  MET A 208     -24.843  34.628 -69.441  1.00292.05           C
ATOM   1670  C   MET A 208     -24.631  31.115 -66.717  1.00292.05           C
ATOM   1671  O   MET A 208     -25.079  30.181 -67.384  1.00292.05           O
ATOM   1672  N   ASN A 209     -25.431  31.934 -66.027  1.00233.50           N
ATOM   1673  CA  ASN A 209     -26.834  31.677 -65.986  1.00233.50           C
ATOM   1674  CB  ASN A 209     -27.473  31.519 -67.380  1.00233.50           C
ATOM   1675  CG  ASN A 209     -28.980  31.716 -67.272  1.00233.50           C
ATOM   1676  OD1 ASN A 209     -29.566  31.581 -66.199  1.00233.50           O
ATOM   1677  ND2 ASN A 209     -29.627  32.045 -68.423  1.00233.50           N
ATOM   1678  C   ASN A 209     -27.026  30.422 -65.195  1.00233.50           C
ATOM   1679  O   ASN A 209     -28.055  29.754 -65.290  1.00233.50           O
ATOM   1680  N   SER A 210     -26.011  30.067 -64.382  1.00158.58           N
ATOM   1681  CA  SER A 210     -26.180  29.003 -63.444  1.00158.58           C
ATOM   1682  CB  SER A 210     -25.028  27.986 -63.410  1.00158.58           C
ATOM   1683  OG  SER A 210     -25.053  27.179 -64.578  1.00158.58           O
ATOM   1684  C   SER A 210     -26.207  29.711 -62.125  1.00158.58           C
ATOM   1685  O   SER A 210     -25.302  30.484 -61.820  1.00158.58           O
ATOM   1686  N   GLU A 211     -27.246  29.462 -61.305  1.00146.69           N
ATOM   1687  CA  GLU A 211     -27.421  30.197 -60.081  1.00146.69           C
ATOM   1688  CB  GLU A 211     -28.693  29.773 -59.330  1.00146.69           C
ATOM   1689  CG  GLU A 211     -29.980  30.111 -60.089  1.00146.69           C
ATOM   1690  CD  GLU A 211     -31.146  29.439 -59.376  1.00146.69           C
ATOM   1691  OE1 GLU A 211     -30.998  28.243 -59.012  1.00146.69           O
ATOM   1692  OE2 GLU A 211     -32.202  30.104 -59.197  1.00146.69           O
ATOM   1693  C   GLU A 211     -26.245  29.971 -59.189  1.00146.69           C
ATOM   1694  O   GLU A 211     -25.728  30.933 -58.624  1.00146.69           O
ATOM   1695  N   PRO A 212     -25.784  28.761 -59.016  1.00161.89           N
ATOM   1696  CA  PRO A 212     -24.560  28.608 -58.288  1.00161.89           C
ATOM   1697  CD  PRO A 212     -26.633  27.586 -58.926  1.00161.89           C
ATOM   1698  CB  PRO A 212     -24.384  27.105 -58.099  1.00161.89           C
ATOM   1699  CG  PRO A 212     -25.837  26.587 -58.065  1.00161.89           C
ATOM   1700  C   PRO A 212     -23.662  29.264 -59.279  1.00161.89           C
ATOM   1701  O   PRO A 212     -23.788  28.970 -60.466  1.00161.89           O
ATOM   1702  N   ALA A 213     -22.756  30.140 -58.833  1.00 78.38           N
ATOM   1703  CA  ALA A 213     -21.973  30.894 -59.761  1.00 78.38           C
ATOM   1704  CB  ALA A 213     -20.954  31.814 -59.070  1.00 78.38           C
ATOM   1705  C   ALA A 213     -21.219  29.922 -60.570  1.00 78.38           C
ATOM   1706  O   ALA A 213     -20.964  30.204 -61.739  1.00 78.38           O
ATOM   1707  N   VAL A 214     -20.893  28.767 -59.942  1.00266.92           N
ATOM   1708  CA  VAL A 214     -20.062  27.703 -60.434  1.00266.92           C
ATOM   1709  CB  VAL A 214     -20.439  26.361 -59.887  1.00266.92           C
ATOM   1710  CG1 VAL A 214     -21.892  26.036 -60.266  1.00266.92           C
ATOM   1711  CG2 VAL A 214     -19.414  25.355 -60.410  1.00266.92           C
ATOM   1712  C   VAL A 214     -20.044  27.667 -61.927  1.00266.92           C
ATOM   1713  O   VAL A 214     -20.772  26.941 -62.600  1.00266.92           O
ATOM   1714  N   HIS A 215     -19.129  28.497 -62.450  1.00232.35           N
ATOM   1715  CA  HIS A 215     -18.900  28.796 -63.825  1.00232.35           C
ATOM   1716  ND1 HIS A 215     -19.297  31.423 -66.114  1.00232.35           N
ATOM   1717  CG  HIS A 215     -19.704  30.146 -65.807  1.00232.35           C
ATOM   1718  CB  HIS A 215     -20.000  29.688 -64.414  1.00232.35           C
ATOM   1719  NE2 HIS A 215     -19.397  30.309 -68.035  1.00232.35           N
ATOM   1720  CD2 HIS A 215     -19.757  29.478 -66.990  1.00232.35           C
ATOM   1721  CE1 HIS A 215     -19.129  31.467 -67.459  1.00232.35           C
ATOM   1722  C   HIS A 215     -17.650  29.598 -63.753  1.00232.35           C
ATOM   1723  O   HIS A 215     -16.579  29.154 -64.163  1.00232.35           O
ATOM   1724  N   LEU A 216     -17.777  30.821 -63.203  1.00129.18           N
ATOM   1725  CA  LEU A 216     -16.655  31.688 -63.018  1.00129.18           C
ATOM   1726  CB  LEU A 216     -17.050  33.058 -62.441  1.00129.18           C
ATOM   1727  CG  LEU A 216     -15.855  34.005 -62.222  1.00129.18           C
ATOM   1728  CD1 LEU A 216     -15.173  34.365 -63.550  1.00129.18           C
ATOM   1729  CD2 LEU A 216     -16.267  35.240 -61.406  1.00129.18           C
ATOM   1730  C   LEU A 216     -15.717  31.062 -62.044  1.00129.18           C
ATOM   1731  O   LEU A 216     -14.509  31.010 -62.270  1.00129.18           O
ATOM   1732  N   SER A 217     -16.270  30.545 -60.937  1.00 92.47           N
ATOM   1733  CA  SER A 217     -15.464  30.014 -59.882  1.00 92.47           C
ATOM   1734  CB  SER A 217     -16.300  29.613 -58.653  1.00 92.47           C
ATOM   1735  OG  SER A 217     -16.917  30.761 -58.086  1.00 92.47           O
ATOM   1736  C   SER A 217     -14.725  28.798 -60.337  1.00 92.47           C
ATOM   1737  O   SER A 217     -13.520  28.683 -60.119  1.00 92.47           O
ATOM   1738  N   THR A 218     -15.419  27.864 -61.011  1.00127.13           N
ATOM   1739  CA  THR A 218     -14.774  26.626 -61.341  1.00127.13           C
ATOM   1740  CB  THR A 218     -15.732  25.499 -61.519  1.00127.13           C
ATOM   1741  OG1 THR A 218     -16.637  25.776 -62.579  1.00127.13           O
ATOM   1742  CG2 THR A 218     -16.483  25.341 -60.190  1.00127.13           C
ATOM   1743  C   THR A 218     -13.974  26.771 -62.585  1.00127.13           C
ATOM   1744  O   THR A 218     -14.269  27.594 -63.448  1.00127.13           O
ATOM   1745  N   ALA A 219     -12.919  25.943 -62.696  1.00 64.51           N
ATOM   1746  CA  ALA A 219     -12.045  26.032 -63.823  1.00 64.51           C
ATOM   1747  CB  ALA A 219     -10.556  26.098 -63.441  1.00 64.51           C
ATOM   1748  C   ALA A 219     -12.216  24.818 -64.668  1.00 64.51           C
ATOM   1749  O   ALA A 219     -12.443  23.716 -64.169  1.00 64.51           O
ATOM   1750  N   VAL A 220     -12.144  25.017 -65.998  1.00102.87           N
ATOM   1751  CA  VAL A 220     -12.228  23.924 -66.915  1.00102.87           C
ATOM   1752  CB  VAL A 220     -13.453  23.954 -67.780  1.00102.87           C
ATOM   1753  CG1 VAL A 220     -14.692  23.821 -66.879  1.00102.87           C
ATOM   1754  CG2 VAL A 220     -13.427  25.235 -68.631  1.00102.87           C
ATOM   1755  C   VAL A 220     -11.033  24.013 -67.812  1.00102.87           C
ATOM   1756  O   VAL A 220     -10.705  25.074 -68.341  1.00102.87           O
ATOM   1757  N   ILE A 221     -10.319  22.884 -67.958  1.00114.17           N
ATOM   1758  CA  ILE A 221      -9.162  22.783 -68.799  1.00114.17           C
ATOM   1759  CB  ILE A 221      -8.380  21.523 -68.583  1.00114.17           C
ATOM   1760  CG1 ILE A 221      -7.753  21.537 -67.179  1.00114.17           C
ATOM   1761  CG2 ILE A 221      -7.352  21.397 -69.720  1.00114.17           C
ATOM   1762  CD1 ILE A 221      -6.770  22.687 -66.967  1.00114.17           C
ATOM   1763  C   ILE A 221      -9.551  22.847 -70.243  1.00114.17           C
ATOM   1764  O   ILE A 221      -8.826  23.402 -71.064  1.00114.17           O
ATOM   1765  N   TYR A 222     -10.703  22.250 -70.596  1.00 97.68           N
ATOM   1766  CA  TYR A 222     -11.108  22.114 -71.967  1.00 97.68           C
ATOM   1767  CB  TYR A 222     -12.014  20.898 -72.192  1.00 97.68           C
ATOM   1768  CG  TYR A 222     -11.174  19.742 -71.775  1.00 97.68           C
ATOM   1769  CD1 TYR A 222     -10.286  19.161 -72.651  1.00 97.68           C
ATOM   1770  CD2 TYR A 222     -11.265  19.254 -70.493  1.00 97.68           C
ATOM   1771  CE1 TYR A 222      -9.508  18.099 -72.253  1.00 97.68           C
ATOM   1772  CE2 TYR A 222     -10.490  18.194 -70.089  1.00 97.68           C
ATOM   1773  CZ  TYR A 222      -9.611  17.614 -70.971  1.00 97.68           C
ATOM   1774  OH  TYR A 222      -8.812  16.525 -70.562  1.00 97.68           O
ATOM   1775  C   TYR A 222     -11.789  23.344 -72.485  1.00 97.68           C
ATOM   1776  O   TYR A 222     -12.426  24.093 -71.746  1.00 97.68           O
ATOM   1777  N   SER A 223     -11.632  23.585 -73.805  1.00106.42           N
ATOM   1778  CA  SER A 223     -12.208  24.725 -74.457  1.00106.42           C
ATOM   1779  CB  SER A 223     -11.949  24.760 -75.973  1.00106.42           C
ATOM   1780  OG  SER A 223     -12.587  23.657 -76.599  1.00106.42           O
ATOM   1781  C   SER A 223     -13.689  24.671 -74.248  1.00106.42           C
ATOM   1782  O   SER A 223     -14.251  23.622 -73.940  1.00106.42           O
ATOM   1783  N   THR A 224     -14.354  25.829 -74.423  1.00118.50           N
ATOM   1784  CA  THR A 224     -15.756  25.996 -74.163  1.00118.50           C
ATOM   1785  CB  THR A 224     -16.220  27.405 -74.377  1.00118.50           C
ATOM   1786  OG1 THR A 224     -16.046  27.773 -75.737  1.00118.50           O
ATOM   1787  CG2 THR A 224     -15.401  28.337 -73.467  1.00118.50           C
ATOM   1788  C   THR A 224     -16.565  25.124 -75.068  1.00118.50           C
ATOM   1789  O   THR A 224     -17.623  24.630 -74.681  1.00118.50           O
ATOM   1790  N   ILE A 225     -16.088  24.916 -76.305  1.00 38.74           N
ATOM   1791  CA  ILE A 225     -16.812  24.177 -77.299  1.00 38.74           C
ATOM   1792  CB  ILE A 225     -16.032  24.049 -78.575  1.00 38.74           C
ATOM   1793  CG1 ILE A 225     -15.681  25.437 -79.135  1.00 38.74           C
ATOM   1794  CG2 ILE A 225     -16.845  23.178 -79.546  1.00 38.74           C
ATOM   1795  CD1 ILE A 225     -14.608  25.396 -80.223  1.00 38.74           C
ATOM   1796  C   ILE A 225     -17.055  22.785 -76.807  1.00 38.74           C
ATOM   1797  O   ILE A 225     -18.132  22.225 -77.009  1.00 38.74           O
ATOM   1798  N   SER A 226     -16.048  22.195 -76.141  1.00 48.94           N
ATOM   1799  CA  SER A 226     -16.089  20.827 -75.713  1.00 48.94           C
ATOM   1800  CB  SER A 226     -14.768  20.368 -75.072  1.00 48.94           C
ATOM   1801  OG  SER A 226     -14.558  21.058 -73.849  1.00 48.94           O
ATOM   1802  C   SER A 226     -17.165  20.585 -74.694  1.00 48.94           C
ATOM   1803  O   SER A 226     -17.579  19.440 -74.519  1.00 48.94           O
ATOM   1804  N   GLU A 227     -17.649  21.626 -73.986  1.00 48.23           N
ATOM   1805  CA  GLU A 227     -18.596  21.362 -72.934  1.00 48.23           C
ATOM   1806  CB  GLU A 227     -18.147  21.930 -71.577  1.00 48.23           C
ATOM   1807  CG  GLU A 227     -19.089  21.592 -70.421  1.00 48.23           C
ATOM   1808  CD  GLU A 227     -18.513  22.211 -69.154  1.00 48.23           C
ATOM   1809  OE1 GLU A 227     -17.457  22.891 -69.251  1.00 48.23           O
ATOM   1810  OE2 GLU A 227     -19.122  22.010 -68.069  1.00 48.23           O
ATOM   1811  C   GLU A 227     -19.935  21.962 -73.250  1.00 48.23           C
ATOM   1812  O   GLU A 227     -20.039  22.896 -74.045  1.00 48.23           O
ATOM   1813  N   SER A 228     -21.005  21.389 -72.645  1.00 42.70           N
ATOM   1814  CA  SER A 228     -22.346  21.884 -72.806  1.00 42.70           C
ATOM   1815  CB  SER A 228     -23.028  21.388 -74.092  1.00 42.70           C
ATOM   1816  OG  SER A 228     -23.169  19.975 -74.056  1.00 42.70           O
ATOM   1817  C   SER A 228     -23.173  21.379 -71.654  1.00 42.70           C
ATOM   1818  O   SER A 228     -22.864  20.347 -71.061  1.00 42.70           O
ATOM   1819  N   GLN A 229     -24.254  22.110 -71.298  1.00 52.69           N
ATOM   1820  CA  GLN A 229     -25.138  21.680 -70.247  1.00 52.69           C
ATOM   1821  CB  GLN A 229     -25.258  22.653 -69.059  1.00 52.69           C
ATOM   1822  CG  GLN A 229     -24.007  22.786 -68.193  1.00 52.69           C
ATOM   1823  CD  GLN A 229     -24.362  23.709 -67.032  1.00 52.69           C
ATOM   1824  OE1 GLN A 229     -25.037  24.721 -67.211  1.00 52.69           O
ATOM   1825  NE2 GLN A 229     -23.910  23.340 -65.803  1.00 52.69           N
ATOM   1826  C   GLN A 229     -26.507  21.636 -70.831  1.00 52.69           C
ATOM   1827  O   GLN A 229     -26.860  22.479 -71.653  1.00 52.69           O
ATOM   1828  N   ILE A 230     -27.317  20.633 -70.447  1.00137.69           N
ATOM   1829  CA  ILE A 230     -28.659  20.646 -70.940  1.00137.69           C
ATOM   1830  CB  ILE A 230     -28.940  19.611 -71.991  1.00137.69           C
ATOM   1831  CG1 ILE A 230     -30.383  19.747 -72.507  1.00137.69           C
ATOM   1832  CG2 ILE A 230     -28.543  18.237 -71.451  1.00137.69           C
ATOM   1833  CD1 ILE A 230     -30.623  21.033 -73.301  1.00137.69           C
ATOM   1834  C   ILE A 230     -29.590  20.522 -69.777  1.00137.69           C
ATOM   1835  O   ILE A 230     -29.506  19.588 -68.981  1.00137.69           O
ATOM   1836  N   PHE A 231     -30.510  21.500 -69.666  1.00169.14           N
ATOM   1837  CA  PHE A 231     -31.441  21.607 -68.579  1.00169.14           C
ATOM   1838  CB  PHE A 231     -32.043  23.013 -68.404  1.00169.14           C
ATOM   1839  CG  PHE A 231     -31.005  23.981 -67.954  1.00169.14           C
ATOM   1840  CD1 PHE A 231     -30.154  24.570 -68.859  1.00169.14           C
ATOM   1841  CD2 PHE A 231     -30.897  24.319 -66.625  1.00169.14           C
ATOM   1842  CE1 PHE A 231     -29.203  25.472 -68.445  1.00169.14           C
ATOM   1843  CE2 PHE A 231     -29.947  25.220 -66.203  1.00169.14           C
ATOM   1844  CZ  PHE A 231     -29.097  25.798 -67.114  1.00169.14           C
ATOM   1845  C   PHE A 231     -32.621  20.727 -68.829  1.00169.14           C
ATOM   1846  O   PHE A 231     -32.879  20.296 -69.952  1.00169.14           O
ATOM   1847  N   SER A 232     -33.354  20.427 -67.737  1.00149.60           N
ATOM   1848  CA  SER A 232     -34.577  19.685 -67.794  1.00149.60           C
ATOM   1849  CB  SER A 232     -35.712  20.461 -68.479  1.00149.60           C
ATOM   1850  OG  SER A 232     -36.021  21.629 -67.732  1.00149.60           O
ATOM   1851  C   SER A 232     -34.349  18.419 -68.542  1.00149.60           C
ATOM   1852  O   SER A 232     -35.170  18.019 -69.366  1.00149.60           O
ATOM   1853  N   ILE A 233     -33.225  17.739 -68.264  1.00109.47           N
ATOM   1854  CA  ILE A 233     -32.989  16.509 -68.949  1.00109.47           C
ATOM   1855  CB  ILE A 233     -31.548  16.270 -69.263  1.00109.47           C
ATOM   1856  CG1 ILE A 233     -31.067  17.346 -70.244  1.00109.47           C
ATOM   1857  CG2 ILE A 233     -31.398  14.825 -69.770  1.00109.47           C
ATOM   1858  CD1 ILE A 233     -31.819  17.343 -71.574  1.00109.47           C
ATOM   1859  C   ILE A 233     -33.447  15.408 -68.056  1.00109.47           C
ATOM   1860  O   ILE A 233     -33.059  15.339 -66.891  1.00109.47           O
ATOM   1861  N   LYS A 234     -34.329  14.532 -68.578  1.00 44.18           N
ATOM   1862  CA  LYS A 234     -34.743  13.413 -67.789  1.00 44.18           C
ATOM   1863  CB  LYS A 234     -36.228  13.028 -67.927  1.00 44.18           C
ATOM   1864  CG  LYS A 234     -37.189  13.963 -67.187  1.00 44.18           C
ATOM   1865  CD  LYS A 234     -38.664  13.632 -67.424  1.00 44.18           C
ATOM   1866  CE  LYS A 234     -39.624  14.381 -66.498  1.00 44.18           C
ATOM   1867  NZ  LYS A 234     -41.016  13.931 -66.734  1.00 44.18           N
ATOM   1868  C   LYS A 234     -33.926  12.253 -68.251  1.00 44.18           C
ATOM   1869  O   LYS A 234     -33.868  11.952 -69.442  1.00 44.18           O
ATOM   1870  N   THR A 235     -33.261  11.568 -67.303  1.00 94.64           N
ATOM   1871  CA  THR A 235     -32.409  10.479 -67.671  1.00 94.64           C
ATOM   1872  CB  THR A 235     -31.435  10.093 -66.595  1.00 94.64           C
ATOM   1873  OG1 THR A 235     -32.133   9.656 -65.438  1.00 94.64           O
ATOM   1874  CG2 THR A 235     -30.563  11.315 -66.259  1.00 94.64           C
ATOM   1875  C   THR A 235     -33.254   9.286 -67.957  1.00 94.64           C
ATOM   1876  O   THR A 235     -34.345   9.130 -67.410  1.00 94.64           O
ATOM   1877  N   ARG A 236     -32.765   8.413 -68.859  1.00 78.26           N
ATOM   1878  CA  ARG A 236     -33.495   7.223 -69.164  1.00 78.26           C
ATOM   1879  CB  ARG A 236     -34.039   7.186 -70.604  1.00 78.26           C
ATOM   1880  CG  ARG A 236     -35.083   8.277 -70.871  1.00 78.26           C
ATOM   1881  CD  ARG A 236     -35.615   8.300 -72.306  1.00 78.26           C
ATOM   1882  NE  ARG A 236     -36.606   9.411 -72.405  1.00 78.26           N
ATOM   1883  CZ  ARG A 236     -37.940   9.172 -72.239  1.00 78.26           C
ATOM   1884  NH1 ARG A 236     -38.386   7.905 -71.998  1.00 78.26           N
ATOM   1885  NH2 ARG A 236     -38.831  10.204 -72.322  1.00 78.26           N
ATOM   1886  C   ARG A 236     -32.553   6.087 -68.966  1.00 78.26           C
ATOM   1887  O   ARG A 236     -31.369   6.181 -69.287  1.00 78.26           O
ATOM   1888  N   LYS A 237     -33.053   4.977 -68.396  1.00 76.08           N
ATOM   1889  CA  LYS A 237     -32.175   3.873 -68.172  1.00 76.08           C
ATOM   1890  CB  LYS A 237     -32.654   2.870 -67.111  1.00 76.08           C
ATOM   1891  CG  LYS A 237     -32.632   3.460 -65.700  1.00 76.08           C
ATOM   1892  CD  LYS A 237     -33.201   2.533 -64.627  1.00 76.08           C
ATOM   1893  CE  LYS A 237     -32.186   1.503 -64.129  1.00 76.08           C
ATOM   1894  NZ  LYS A 237     -32.709   0.823 -62.924  1.00 76.08           N
ATOM   1895  C   LYS A 237     -31.996   3.159 -69.465  1.00 76.08           C
ATOM   1896  O   LYS A 237     -32.695   3.424 -70.441  1.00 76.08           O
ATOM   1897  N   LEU A 238     -30.998   2.260 -69.510  1.00 93.14           N
ATOM   1898  CA  LEU A 238     -30.777   1.454 -70.667  1.00 93.14           C
ATOM   1899  CB  LEU A 238     -29.606   0.476 -70.484  1.00 93.14           C
ATOM   1900  CG  LEU A 238     -28.270   1.206 -70.233  1.00 93.14           C
ATOM   1901  CD1 LEU A 238     -27.088   0.228 -70.132  1.00 93.14           C
ATOM   1902  CD2 LEU A 238     -28.041   2.319 -71.268  1.00 93.14           C
ATOM   1903  C   LEU A 238     -32.046   0.685 -70.780  1.00 93.14           C
ATOM   1904  O   LEU A 238     -32.486   0.367 -71.883  1.00 93.14           O
ATOM   1905  N   THR A 239     -32.638   0.325 -69.615  1.00142.15           N
ATOM   1906  CA  THR A 239     -33.975  -0.191 -69.644  1.00142.15           C
ATOM   1907  CB  THR A 239     -34.440  -0.760 -68.332  1.00142.15           C
ATOM   1908  OG1 THR A 239     -35.741  -1.310 -68.470  1.00142.15           O
ATOM   1909  CG2 THR A 239     -34.423   0.336 -67.253  1.00142.15           C
ATOM   1910  C   THR A 239     -34.761   1.036 -69.970  1.00142.15           C
ATOM   1911  O   THR A 239     -34.549   2.082 -69.361  1.00142.15           O
ATOM   1912  N   ARG A 240     -35.692   0.957 -70.938  1.00194.61           N
ATOM   1913  CA  ARG A 240     -36.276   2.184 -71.397  1.00194.61           C
ATOM   1914  CB  ARG A 240     -37.043   2.031 -72.721  1.00194.61           C
ATOM   1915  CG  ARG A 240     -36.159   1.626 -73.902  1.00194.61           C
ATOM   1916  CD  ARG A 240     -36.906   1.595 -75.235  1.00194.61           C
ATOM   1917  NE  ARG A 240     -37.186   3.008 -75.618  1.00194.61           N
ATOM   1918  CZ  ARG A 240     -38.357   3.599 -75.243  1.00194.61           C
ATOM   1919  NH1 ARG A 240     -39.282   2.895 -74.526  1.00194.61           N
ATOM   1920  NH2 ARG A 240     -38.598   4.900 -75.581  1.00194.61           N
ATOM   1921  C   ARG A 240     -37.247   2.698 -70.393  1.00194.61           C
ATOM   1922  O   ARG A 240     -38.440   2.420 -70.479  1.00194.61           O
ATOM   1923  N   ILE A 241     -36.749   3.498 -69.432  1.00136.26           N
ATOM   1924  CA  ILE A 241     -37.572   4.090 -68.420  1.00136.26           C
ATOM   1925  CB  ILE A 241     -37.367   3.472 -67.068  1.00136.26           C
ATOM   1926  CG1 ILE A 241     -38.442   3.955 -66.082  1.00136.26           C
ATOM   1927  CG2 ILE A 241     -35.926   3.776 -66.621  1.00136.26           C
ATOM   1928  CD1 ILE A 241     -39.846   3.468 -66.434  1.00136.26           C
ATOM   1929  C   ILE A 241     -37.141   5.519 -68.313  1.00136.26           C
ATOM   1930  O   ILE A 241     -35.958   5.829 -68.445  1.00136.26           O
ATOM   1931  N   CYS A 242     -38.100   6.436 -68.094  1.00 68.58           N
ATOM   1932  CA  CYS A 242     -37.769   7.823 -67.948  1.00 68.58           C
ATOM   1933  CB  CYS A 242     -38.861   8.758 -68.495  1.00 68.58           C
ATOM   1934  SG  CYS A 242     -38.442  10.515 -68.311  1.00 68.58           S
ATOM   1935  C   CYS A 242     -37.636   8.091 -66.481  1.00 68.58           C
ATOM   1936  O   CYS A 242     -38.290   7.443 -65.665  1.00 68.58           O
ATOM   1937  N   GLY A 243     -36.768   9.052 -66.109  1.00 19.75           N
ATOM   1938  CA  GLY A 243     -36.566   9.357 -64.721  1.00 19.75           C
ATOM   1939  C   GLY A 243     -37.714  10.184 -64.246  1.00 19.75           C
ATOM   1940  O   GLY A 243     -38.353  10.892 -65.023  1.00 19.75           O
ATOM   1941  N   TYR A 244     -37.988  10.115 -62.929  1.00 82.64           N
ATOM   1942  CA  TYR A 244     -39.082  10.828 -62.339  1.00 82.64           C
ATOM   1943  CB  TYR A 244     -39.295  10.447 -60.863  1.00 82.64           C
ATOM   1944  CG  TYR A 244     -40.523  11.133 -60.372  1.00 82.64           C
ATOM   1945  CD1 TYR A 244     -41.768  10.631 -60.677  1.00 82.64           C
ATOM   1946  CD2 TYR A 244     -40.433  12.267 -59.599  1.00 82.64           C
ATOM   1947  CE1 TYR A 244     -42.906  11.255 -60.224  1.00 82.64           C
ATOM   1948  CE2 TYR A 244     -41.568  12.896 -59.144  1.00 82.64           C
ATOM   1949  CZ  TYR A 244     -42.806  12.390 -59.457  1.00 82.64           C
ATOM   1950  OH  TYR A 244     -43.971  13.034 -58.990  1.00 82.64           O
ATOM   1951  C   TYR A 244     -38.817  12.301 -62.415  1.00 82.64           C
ATOM   1952  O   TYR A 244     -39.688  13.075 -62.808  1.00 82.64           O
ATOM   1953  N   SER A 245     -37.590  12.734 -62.063  1.00 24.57           N
ATOM   1954  CA  SER A 245     -37.324  14.143 -62.063  1.00 24.57           C
ATOM   1955  CB  SER A 245     -36.929  14.689 -60.681  1.00 24.57           C
ATOM   1956  OG  SER A 245     -38.007  14.535 -59.771  1.00 24.57           O
ATOM   1957  C   SER A 245     -36.183  14.410 -62.986  1.00 24.57           C
ATOM   1958  O   SER A 245     -35.323  13.556 -63.193  1.00 24.57           O
ATOM   1959  N   GLY A 246     -36.167  15.621 -63.580  1.00 18.90           N
ATOM   1960  CA  GLY A 246     -35.139  15.984 -64.510  1.00 18.90           C
ATOM   1961  C   GLY A 246     -33.976  16.549 -63.759  1.00 18.90           C
ATOM   1962  O   GLY A 246     -34.038  16.751 -62.547  1.00 18.90           O
ATOM   1963  N   PHE A 247     -32.873  16.820 -64.490  1.00 93.31           N
ATOM   1964  CA  PHE A 247     -31.700  17.384 -63.889  1.00 93.31           C
ATOM   1965  CB  PHE A 247     -30.697  16.335 -63.378  1.00 93.31           C
ATOM   1966  CG  PHE A 247     -31.357  15.552 -62.294  1.00 93.31           C
ATOM   1967  CD1 PHE A 247     -32.123  14.451 -62.596  1.00 93.31           C
ATOM   1968  CD2 PHE A 247     -31.212  15.915 -60.975  1.00 93.31           C
ATOM   1969  CE1 PHE A 247     -32.736  13.721 -61.604  1.00 93.31           C
ATOM   1970  CE2 PHE A 247     -31.822  15.190 -59.977  1.00 93.31           C
ATOM   1971  CZ  PHE A 247     -32.585  14.090 -60.290  1.00 93.31           C
ATOM   1972  C   PHE A 247     -30.990  18.178 -64.937  1.00 93.31           C
ATOM   1973  O   PHE A 247     -31.366  18.163 -66.108  1.00 93.31           O
ATOM   1974  N   THR A 248     -29.942  18.919 -64.526  1.00 48.03           N
ATOM   1975  CA  THR A 248     -29.157  19.655 -65.472  1.00 48.03           C
ATOM   1976  CB  THR A 248     -28.617  20.939 -64.912  1.00 48.03           C
ATOM   1977  OG1 THR A 248     -29.682  21.761 -64.459  1.00 48.03           O
ATOM   1978  CG2 THR A 248     -27.814  21.679 -65.997  1.00 48.03           C
ATOM   1979  C   THR A 248     -28.006  18.751 -65.762  1.00 48.03           C
ATOM   1980  O   THR A 248     -27.258  18.385 -64.856  1.00 48.03           O
ATOM   1981  N   THR A 249     -27.832  18.346 -67.036  1.00123.61           N
ATOM   1982  CA  THR A 249     -26.805  17.376 -67.272  1.00123.61           C
ATOM   1983  CB  THR A 249     -27.234  16.210 -68.115  1.00123.61           C
ATOM   1984  OG1 THR A 249     -27.517  16.629 -69.440  1.00123.61           O
ATOM   1985  CG2 THR A 249     -28.484  15.581 -67.478  1.00123.61           C
ATOM   1986  C   THR A 249     -25.642  18.012 -67.958  1.00123.61           C
ATOM   1987  O   THR A 249     -25.792  18.739 -68.939  1.00123.61           O
ATOM   1988  N   ASP A 250     -24.435  17.763 -67.410  1.00 48.45           N
ATOM   1989  CA  ASP A 250     -23.228  18.273 -67.989  1.00 48.45           C
ATOM   1990  CB  ASP A 250     -22.081  18.474 -66.981  1.00 48.45           C
ATOM   1991  CG  ASP A 250     -22.423  19.633 -66.055  1.00 48.45           C
ATOM   1992  OD1 ASP A 250     -23.419  20.353 -66.333  1.00 48.45           O
ATOM   1993  OD2 ASP A 250     -21.682  19.815 -65.053  1.00 48.45           O
ATOM   1994  C   ASP A 250     -22.745  17.279 -68.994  1.00 48.45           C
ATOM   1995  O   ASP A 250     -22.941  16.075 -68.831  1.00 48.45           O
ATOM   1996  N   HIS A 251     -22.101  17.764 -70.076  1.00 72.79           N
ATOM   1997  CA  HIS A 251     -21.576  16.857 -71.055  1.00 72.79           C
ATOM   1998  ND1 HIS A 251     -23.927  14.634 -72.135  1.00 72.79           N
ATOM   1999  CG  HIS A 251     -23.760  15.994 -72.000  1.00 72.79           C
ATOM   2000  CB  HIS A 251     -22.475  16.708 -72.295  1.00 72.79           C
ATOM   2001  NE2 HIS A 251     -25.865  15.442 -71.404  1.00 72.79           N
ATOM   2002  CD2 HIS A 251     -24.953  16.472 -71.552  1.00 72.79           C
ATOM   2003  CE1 HIS A 251     -25.203  14.358 -71.767  1.00 72.79           C
ATOM   2004  C   HIS A 251     -20.250  17.363 -71.535  1.00 72.79           C
ATOM   2005  O   HIS A 251     -20.180  18.396 -72.199  1.00 72.79           O
ATOM   2006  N   PRO A 252     -19.186  16.712 -71.128  1.00104.24           N
ATOM   2007  CA  PRO A 252     -17.902  17.039 -71.699  1.00104.24           C
ATOM   2008  CD  PRO A 252     -19.064  16.452 -69.701  1.00104.24           C
ATOM   2009  CB  PRO A 252     -16.874  16.940 -70.571  1.00104.24           C
ATOM   2010  CG  PRO A 252     -17.582  16.127 -69.478  1.00104.24           C
ATOM   2011  C   PRO A 252     -17.557  16.164 -72.864  1.00104.24           C
ATOM   2012  O   PRO A 252     -17.791  14.959 -72.791  1.00104.24           O
ATOM   2013  N   ARG A 253     -16.941  16.722 -73.923  1.00179.33           N
ATOM   2014  CA  ARG A 253     -16.508  15.888 -75.004  1.00179.33           C
ATOM   2015  CB  ARG A 253     -17.000  16.303 -76.399  1.00179.33           C
ATOM   2016  CG  ARG A 253     -18.444  15.904 -76.691  1.00179.33           C
ATOM   2017  CD  ARG A 253     -18.909  16.304 -78.090  1.00179.33           C
ATOM   2018  NE  ARG A 253     -18.892  17.791 -78.151  1.00179.33           N
ATOM   2019  CZ  ARG A 253     -17.762  18.446 -78.547  1.00179.33           C
ATOM   2020  NH1 ARG A 253     -16.660  17.736 -78.931  1.00179.33           N
ATOM   2021  NH2 ARG A 253     -17.738  19.810 -78.562  1.00179.33           N
ATOM   2022  C   ARG A 253     -15.025  15.998 -75.040  1.00179.33           C
ATOM   2023  O   ARG A 253     -14.470  17.087 -75.169  1.00179.33           O
ATOM   2024  N   ILE A 254     -14.343  14.848 -74.943  1.00109.25           N
ATOM   2025  CA  ILE A 254     -12.915  14.830 -74.993  1.00109.25           C
ATOM   2026  CB  ILE A 254     -12.261  14.122 -73.842  1.00109.25           C
ATOM   2027  CG1 ILE A 254     -10.757  14.440 -73.819  1.00109.25           C
ATOM   2028  CG2 ILE A 254     -12.570  12.621 -73.954  1.00109.25           C
ATOM   2029  CD1 ILE A 254     -10.060  14.027 -72.523  1.00109.25           C
ATOM   2030  C   ILE A 254     -12.607  14.063 -76.236  1.00109.25           C
ATOM   2031  O   ILE A 254     -13.501  13.461 -76.830  1.00109.25           O
ATOM   2032  N   LEU A 255     -11.341  14.080 -76.685  1.00108.26           N
ATOM   2033  CA  LEU A 255     -11.054  13.421 -77.923  1.00108.26           C
ATOM   2034  CB  LEU A 255      -9.579  13.510 -78.356  1.00108.26           C
ATOM   2035  CG  LEU A 255      -9.153  14.911 -78.840  1.00108.26           C
ATOM   2036  CD1 LEU A 255      -9.902  15.306 -80.123  1.00108.26           C
ATOM   2037  CD2 LEU A 255      -9.278  15.961 -77.725  1.00108.26           C
ATOM   2038  C   LEU A 255     -11.420  11.968 -77.823  1.00108.26           C
ATOM   2039  O   LEU A 255     -11.918  11.396 -78.791  1.00108.26           O
ATOM   2040  N   ILE A 256     -11.124  11.322 -76.678  1.00129.67           N
ATOM   2041  CA  ILE A 256     -11.399   9.922 -76.471  1.00129.67           C
ATOM   2042  CB  ILE A 256     -10.642   9.364 -75.301  1.00129.67           C
ATOM   2043  CG1 ILE A 256     -11.085  10.051 -74.000  1.00129.67           C
ATOM   2044  CG2 ILE A 256      -9.139   9.510 -75.590  1.00129.67           C
ATOM   2045  CD1 ILE A 256     -10.563   9.363 -72.739  1.00129.67           C
ATOM   2046  C   ILE A 256     -12.853   9.585 -76.240  1.00129.67           C
ATOM   2047  O   ILE A 256     -13.355   8.628 -76.826  1.00129.67           O
ATOM   2048  N   ILE A 257     -13.571  10.317 -75.354  1.00112.73           N
ATOM   2049  CA  ILE A 257     -14.920   9.902 -75.052  1.00112.73           C
ATOM   2050  CB  ILE A 257     -14.989   8.901 -73.937  1.00112.73           C
ATOM   2051  CG1 ILE A 257     -14.477   9.534 -72.632  1.00112.73           C
ATOM   2052  CG2 ILE A 257     -14.212   7.646 -74.374  1.00112.73           C
ATOM   2053  CD1 ILE A 257     -14.769   8.702 -71.383  1.00112.73           C
ATOM   2054  C   ILE A 257     -15.745  11.081 -74.624  1.00112.73           C
ATOM   2055  O   ILE A 257     -15.228  12.175 -74.409  1.00112.73           O
ATOM   2056  N   GLU A 258     -17.081  10.889 -74.530  1.00 97.56           N
ATOM   2057  CA  GLU A 258     -17.928  11.924 -74.009  1.00 97.56           C
ATOM   2058  CB  GLU A 258     -19.177  12.263 -74.842  1.00 97.56           C
ATOM   2059  CG  GLU A 258     -20.269  11.195 -74.860  1.00 97.56           C
ATOM   2060  CD  GLU A 258     -21.535  11.881 -75.364  1.00 97.56           C
ATOM   2061  OE1 GLU A 258     -21.459  13.101 -75.673  1.00 97.56           O
ATOM   2062  OE2 GLU A 258     -22.593  11.200 -75.447  1.00 97.56           O
ATOM   2063  C   GLU A 258     -18.396  11.427 -72.674  1.00 97.56           C
ATOM   2064  O   GLU A 258     -18.795  10.270 -72.541  1.00 97.56           O
ATOM   2065  N   ASN A 259     -18.329  12.288 -71.639  1.00 42.68           N
ATOM   2066  CA  ASN A 259     -18.734  11.896 -70.318  1.00 42.68           C
ATOM   2067  CB  ASN A 259     -17.642  12.118 -69.258  1.00 42.68           C
ATOM   2068  CG  ASN A 259     -16.472  11.207 -69.603  1.00 42.68           C
ATOM   2069  OD1 ASN A 259     -16.645  10.014 -69.842  1.00 42.68           O
ATOM   2070  ND2 ASN A 259     -15.242  11.787 -69.639  1.00 42.68           N
ATOM   2071  C   ASN A 259     -19.899  12.755 -69.945  1.00 42.68           C
ATOM   2072  O   ASN A 259     -20.001  13.896 -70.387  1.00 42.68           O
ATOM   2073  N   SER A 260     -20.838  12.214 -69.144  1.00 39.83           N
ATOM   2074  CA  SER A 260     -21.979  12.985 -68.740  1.00 39.83           C
ATOM   2075  CB  SER A 260     -23.288  12.518 -69.402  1.00 39.83           C
ATOM   2076  OG  SER A 260     -23.578  11.180 -69.023  1.00 39.83           O
ATOM   2077  C   SER A 260     -22.145  12.802 -67.263  1.00 39.83           C
ATOM   2078  O   SER A 260     -21.856  11.733 -66.728  1.00 39.83           O
ATOM   2079  N   ASP A 261     -22.590  13.867 -66.562  1.00104.02           N
ATOM   2080  CA  ASP A 261     -22.801  13.789 -65.143  1.00104.02           C
ATOM   2081  CB  ASP A 261     -21.550  14.134 -64.317  1.00104.02           C
ATOM   2082  CG  ASP A 261     -21.183  15.581 -64.606  1.00104.02           C
ATOM   2083  OD1 ASP A 261     -21.227  15.977 -65.802  1.00104.02           O
ATOM   2084  OD2 ASP A 261     -20.867  16.313 -63.632  1.00104.02           O
ATOM   2085  C   ASP A 261     -23.865  14.781 -64.773  1.00104.02           C
ATOM   2086  O   ASP A 261     -24.154  15.706 -65.531  1.00104.02           O
ATOM   2087  N   PHE A 262     -24.486  14.613 -63.586  1.00 94.39           N
ATOM   2088  CA  PHE A 262     -25.513  15.531 -63.182  1.00 94.39           C
ATOM   2089  CB  PHE A 262     -26.553  14.914 -62.233  1.00 94.39           C
ATOM   2090  CG  PHE A 262     -27.199  13.786 -62.961  1.00 94.39           C
ATOM   2091  CD1 PHE A 262     -28.197  14.012 -63.880  1.00 94.39           C
ATOM   2092  CD2 PHE A 262     -26.802  12.492 -62.714  1.00 94.39           C
ATOM   2093  CE1 PHE A 262     -28.787  12.962 -64.544  1.00 94.39           C
ATOM   2094  CE2 PHE A 262     -27.387  11.438 -63.374  1.00 94.39           C
ATOM   2095  CZ  PHE A 262     -28.382  11.673 -64.292  1.00 94.39           C
ATOM   2096  C   PHE A 262     -24.844  16.648 -62.453  1.00 94.39           C
ATOM   2097  O   PHE A 262     -24.042  16.421 -61.548  1.00 94.39           O
ATOM   2098  N   LYS A 263     -25.154  17.900 -62.843  1.00 78.11           N
ATOM   2099  CA  LYS A 263     -24.519  19.019 -62.210  1.00 78.11           C
ATOM   2100  CB  LYS A 263     -24.635  20.338 -62.992  1.00 78.11           C
ATOM   2101  CG  LYS A 263     -26.045  20.927 -62.971  1.00 78.11           C
ATOM   2102  CD  LYS A 263     -26.085  22.406 -63.361  1.00 78.11           C
ATOM   2103  CE  LYS A 263     -27.468  23.044 -63.215  1.00 78.11           C
ATOM   2104  NZ  LYS A 263     -27.375  24.507 -63.393  1.00 78.11           N
ATOM   2105  C   LYS A 263     -25.172  19.249 -60.888  1.00 78.11           C
ATOM   2106  O   LYS A 263     -26.388  19.126 -60.751  1.00 78.11           O
ATOM   2107  N   SER A 264     -24.358  19.584 -59.869  1.00 79.64           N
ATOM   2108  CA  SER A 264     -24.865  19.873 -58.560  1.00 79.64           C
ATOM   2109  CB  SER A 264     -24.800  18.670 -57.601  1.00 79.64           C
ATOM   2110  OG  SER A 264     -25.327  19.027 -56.331  1.00 79.64           O
ATOM   2111  C   SER A 264     -24.011  20.962 -57.994  1.00 79.64           C
ATOM   2112  O   SER A 264     -22.895  21.189 -58.456  1.00 79.64           O
ATOM   2113  N   PRO A 265     -24.528  21.668 -57.024  1.00138.21           N
ATOM   2114  CA  PRO A 265     -23.771  22.735 -56.424  1.00138.21           C
ATOM   2115  CD  PRO A 265     -25.961  21.918 -56.972  1.00138.21           C
ATOM   2116  CB  PRO A 265     -24.780  23.585 -55.653  1.00138.21           C
ATOM   2117  CG  PRO A 265     -26.113  23.329 -56.380  1.00138.21           C
ATOM   2118  C   PRO A 265     -22.689  22.187 -55.543  1.00138.21           C
ATOM   2119  O   PRO A 265     -22.923  21.193 -54.856  1.00138.21           O
ATOM   2120  N   PHE A 266     -21.519  22.852 -55.512  1.00142.14           N
ATOM   2121  CA  PHE A 266     -20.389  22.391 -54.751  1.00142.14           C
ATOM   2122  CB  PHE A 266     -19.148  23.270 -54.988  1.00142.14           C
ATOM   2123  CG  PHE A 266     -18.003  22.671 -54.253  1.00142.14           C
ATOM   2124  CD1 PHE A 266     -17.312  21.613 -54.794  1.00142.14           C
ATOM   2125  CD2 PHE A 266     -17.612  23.171 -53.032  1.00142.14           C
ATOM   2126  CE1 PHE A 266     -16.251  21.058 -54.121  1.00142.14           C
ATOM   2127  CE2 PHE A 266     -16.550  22.619 -52.356  1.00142.14           C
ATOM   2128  CZ  PHE A 266     -15.867  21.559 -52.900  1.00142.14           C
ATOM   2129  C   PHE A 266     -20.705  22.414 -53.288  1.00142.14           C
ATOM   2130  O   PHE A 266     -20.393  21.471 -52.562  1.00142.14           O
ATOM   2131  N   SER A 267     -21.362  23.488 -52.819  1.00 90.81           N
ATOM   2132  CA  SER A 267     -21.599  23.668 -51.415  1.00 90.81           C
ATOM   2133  CB  SER A 267     -22.409  24.939 -51.127  1.00 90.81           C
ATOM   2134  OG  SER A 267     -21.720  26.067 -51.641  1.00 90.81           O
ATOM   2135  C   SER A 267     -22.383  22.517 -50.876  1.00 90.81           C
ATOM   2136  O   SER A 267     -22.095  22.004 -49.796  1.00 90.81           O
ATOM   2137  N   LYS A 268     -23.418  22.097 -51.616  1.00164.46           N
ATOM   2138  CA  LYS A 268     -24.286  21.046 -51.180  1.00164.46           C
ATOM   2139  CB  LYS A 268     -25.451  20.910 -52.176  1.00164.46           C
ATOM   2140  CG  LYS A 268     -26.627  20.059 -51.715  1.00164.46           C
ATOM   2141  CD  LYS A 268     -26.293  18.584 -51.509  1.00164.46           C
ATOM   2142  CE  LYS A 268     -27.532  17.732 -51.230  1.00164.46           C
ATOM   2143  NZ  LYS A 268     -28.217  18.220 -50.012  1.00164.46           N
ATOM   2144  C   LYS A 268     -23.547  19.738 -51.120  1.00164.46           C
ATOM   2145  O   LYS A 268     -23.604  19.030 -50.115  1.00164.46           O
ATOM   2146  N   LYS A 269     -22.823  19.397 -52.205  1.00 92.01           N
ATOM   2147  CA  LYS A 269     -22.164  18.126 -52.347  1.00 92.01           C
ATOM   2148  CB  LYS A 269     -21.654  17.869 -53.774  1.00 92.01           C
ATOM   2149  CG  LYS A 269     -22.773  17.650 -54.793  1.00 92.01           C
ATOM   2150  CD  LYS A 269     -22.272  17.583 -56.236  1.00 92.01           C
ATOM   2151  CE  LYS A 269     -21.288  16.434 -56.469  1.00 92.01           C
ATOM   2152  NZ  LYS A 269     -20.872  16.397 -57.889  1.00 92.01           N
ATOM   2153  C   LYS A 269     -20.986  17.917 -51.433  1.00 92.01           C
ATOM   2154  O   LYS A 269     -20.861  16.842 -50.847  1.00 92.01           O
ATOM   2155  N   VAL A 270     -20.095  18.919 -51.268  1.00 54.58           N
ATOM   2156  CA  VAL A 270     -18.864  18.641 -50.571  1.00 54.58           C
ATOM   2157  CB  VAL A 270     -17.667  18.894 -51.447  1.00 54.58           C
ATOM   2158  CG1 VAL A 270     -16.380  18.658 -50.645  1.00 54.58           C
ATOM   2159  CG2 VAL A 270     -17.790  18.016 -52.705  1.00 54.58           C
ATOM   2160  C   VAL A 270     -18.706  19.484 -49.338  1.00 54.58           C
ATOM   2161  O   VAL A 270     -19.223  20.598 -49.248  1.00 54.58           O
ATOM   2162  N   GLU A 271     -17.980  18.926 -48.338  1.00112.86           N
ATOM   2163  CA  GLU A 271     -17.687  19.597 -47.101  1.00112.86           C
ATOM   2164  CB  GLU A 271     -18.560  19.129 -45.924  1.00112.86           C
ATOM   2165  CG  GLU A 271     -18.482  17.624 -45.656  1.00112.86           C
ATOM   2166  CD  GLU A 271     -19.397  16.914 -46.644  1.00112.86           C
ATOM   2167  OE1 GLU A 271     -20.068  17.616 -47.447  1.00112.86           O
ATOM   2168  OE2 GLU A 271     -19.435  15.655 -46.606  1.00112.86           O
ATOM   2169  C   GLU A 271     -16.255  19.317 -46.751  1.00112.86           C
ATOM   2170  O   GLU A 271     -15.737  18.236 -47.026  1.00112.86           O
ATOM   2171  N   SER A 272     -15.572  20.316 -46.155  1.00 59.87           N
ATOM   2172  CA  SER A 272     -14.191  20.215 -45.772  1.00 59.87           C
ATOM   2173  CB  SER A 272     -13.568  21.582 -45.434  1.00 59.87           C
ATOM   2174  OG  SER A 272     -14.239  22.171 -44.329  1.00 59.87           O
ATOM   2175  C   SER A 272     -14.042  19.338 -44.565  1.00 59.87           C
ATOM   2176  O   SER A 272     -12.967  18.786 -44.334  1.00 59.87           O
ATOM   2177  N   GLY A 273     -15.110  19.190 -43.755  1.00 52.03           N
ATOM   2178  CA  GLY A 273     -14.993  18.408 -42.555  1.00 52.03           C
ATOM   2179  C   GLY A 273     -15.937  17.246 -42.637  1.00 52.03           C
ATOM   2180  O   GLY A 273     -16.798  17.190 -43.514  1.00 52.03           O
ATOM   2181  N   LYS A 274     -15.774  16.268 -41.717  1.00109.05           N
ATOM   2182  CA  LYS A 274     -16.648  15.127 -41.692  1.00109.05           C
ATOM   2183  CB  LYS A 274     -16.045  13.867 -42.334  1.00109.05           C
ATOM   2184  CG  LYS A 274     -17.047  12.715 -42.438  1.00109.05           C
ATOM   2185  CD  LYS A 274     -16.604  11.596 -43.382  1.00109.05           C
ATOM   2186  CE  LYS A 274     -17.605  10.445 -43.487  1.00109.05           C
ATOM   2187  NZ  LYS A 274     -17.692   9.744 -42.188  1.00109.05           N
ATOM   2188  C   LYS A 274     -16.948  14.804 -40.257  1.00109.05           C
ATOM   2189  O   LYS A 274     -16.097  14.985 -39.388  1.00109.05           O
ATOM   2190  N   ASN A 275     -18.177  14.309 -39.976  1.00102.66           N
ATOM   2191  CA  ASN A 275     -18.580  14.012 -38.625  1.00102.66           C
ATOM   2192  CB  ASN A 275     -20.104  13.826 -38.462  1.00102.66           C
ATOM   2193  CG  ASN A 275     -20.432  13.660 -36.980  1.00102.66           C
ATOM   2194  OD1 ASN A 275     -19.937  12.751 -36.315  1.00102.66           O
ATOM   2195  ND2 ASN A 275     -21.291  14.564 -36.438  1.00102.66           N
ATOM   2196  C   ASN A 275     -17.912  12.752 -38.164  1.00102.66           C
ATOM   2197  O   ASN A 275     -18.071  11.689 -38.764  1.00102.66           O
ATOM   2198  N   LEU A 276     -17.050  12.884 -37.133  1.00142.75           N
ATOM   2199  CA  LEU A 276     -16.372  11.769 -36.532  1.00142.75           C
ATOM   2200  CB  LEU A 276     -15.080  12.233 -35.816  1.00142.75           C
ATOM   2201  CG  LEU A 276     -14.080  11.142 -35.362  1.00142.75           C
ATOM   2202  CD1 LEU A 276     -12.865  11.796 -34.691  1.00142.75           C
ATOM   2203  CD2 LEU A 276     -14.696  10.065 -34.455  1.00142.75           C
ATOM   2204  C   LEU A 276     -17.241  10.999 -35.561  1.00142.75           C
ATOM   2205  O   LEU A 276     -17.432   9.795 -35.728  1.00142.75           O
ATOM   2206  N   ASP A 277     -17.822  11.676 -34.535  1.00111.70           N
ATOM   2207  CA  ASP A 277     -18.503  10.936 -33.493  1.00111.70           C
ATOM   2208  CB  ASP A 277     -17.509  10.264 -32.529  1.00111.70           C
ATOM   2209  CG  ASP A 277     -18.212   9.181 -31.728  1.00111.70           C
ATOM   2210  OD1 ASP A 277     -19.407   8.903 -32.012  1.00111.70           O
ATOM   2211  OD2 ASP A 277     -17.553   8.608 -30.820  1.00111.70           O
ATOM   2212  C   ASP A 277     -19.359  11.872 -32.676  1.00111.70           C
ATOM   2213  O   ASP A 277     -19.126  13.078 -32.655  1.00111.70           O
ATOM   2214  N   LEU A 278     -20.382  11.335 -31.969  1.00 99.84           N
ATOM   2215  CA  LEU A 278     -21.259  12.167 -31.179  1.00 99.84           C
ATOM   2216  CB  LEU A 278     -22.749  11.936 -31.492  1.00 99.84           C
ATOM   2217  CG  LEU A 278     -23.141  12.226 -32.955  1.00 99.84           C
ATOM   2218  CD1 LEU A 278     -22.954  13.708 -33.306  1.00 99.84           C
ATOM   2219  CD2 LEU A 278     -22.416  11.291 -33.934  1.00 99.84           C
ATOM   2220  C   LEU A 278     -21.080  11.829 -29.728  1.00 99.84           C
ATOM   2221  O   LEU A 278     -20.989  10.656 -29.368  1.00 99.84           O
ATOM   2222  N   PHE A 279     -21.010  12.850 -28.842  1.00127.77           N
ATOM   2223  CA  PHE A 279     -20.918  12.518 -27.446  1.00127.77           C
ATOM   2224  CB  PHE A 279     -19.629  12.987 -26.752  1.00127.77           C
ATOM   2225  CG  PHE A 279     -19.607  12.295 -25.434  1.00127.77           C
ATOM   2226  CD1 PHE A 279     -19.563  10.921 -25.393  1.00127.77           C
ATOM   2227  CD2 PHE A 279     -19.598  12.997 -24.253  1.00127.77           C
ATOM   2228  CE1 PHE A 279     -19.539  10.261 -24.189  1.00127.77           C
ATOM   2229  CE2 PHE A 279     -19.570  12.333 -23.051  1.00127.77           C
ATOM   2230  CZ  PHE A 279     -19.543  10.962 -23.009  1.00127.77           C
ATOM   2231  C   PHE A 279     -22.105  13.094 -26.737  1.00127.77           C
ATOM   2232  O   PHE A 279     -22.210  14.304 -26.532  1.00127.77           O
ATOM   2233  N   THR A 280     -23.015  12.196 -26.305  1.00136.93           N
ATOM   2234  CA  THR A 280     -24.272  12.553 -25.709  1.00136.93           C
ATOM   2235  CB  THR A 280     -25.152  11.364 -25.441  1.00136.93           C
ATOM   2236  OG1 THR A 280     -26.432  11.795 -25.002  1.00136.93           O
ATOM   2237  CG2 THR A 280     -24.498  10.469 -24.376  1.00136.93           C
ATOM   2238  C   THR A 280     -24.078  13.292 -24.423  1.00136.93           C
ATOM   2239  O   THR A 280     -24.741  14.304 -24.200  1.00136.93           O
ATOM   2240  N   TYR A 281     -23.186  12.820 -23.527  1.00159.13           N
ATOM   2241  CA  TYR A 281     -23.046  13.555 -22.303  1.00159.13           C
ATOM   2242  CB  TYR A 281     -23.133  12.685 -21.035  1.00159.13           C
ATOM   2243  CG  TYR A 281     -24.554  12.293 -20.819  1.00159.13           C
ATOM   2244  CD1 TYR A 281     -25.107  11.219 -21.475  1.00159.13           C
ATOM   2245  CD2 TYR A 281     -25.334  13.010 -19.940  1.00159.13           C
ATOM   2246  CE1 TYR A 281     -26.420  10.870 -21.261  1.00159.13           C
ATOM   2247  CE2 TYR A 281     -26.646  12.668 -19.721  1.00159.13           C
ATOM   2248  CZ  TYR A 281     -27.190  11.595 -20.384  1.00159.13           C
ATOM   2249  OH  TYR A 281     -28.536  11.236 -20.164  1.00159.13           O
ATOM   2250  C   TYR A 281     -21.712  14.214 -22.264  1.00159.13           C
ATOM   2251  O   TYR A 281     -20.923  13.984 -21.348  1.00159.13           O
ATOM   2252  N   PHE A 282     -21.459  15.117 -23.223  1.00 84.58           N
ATOM   2253  CA  PHE A 282     -20.218  15.826 -23.260  1.00 84.58           C
ATOM   2254  CB  PHE A 282     -20.061  16.654 -24.548  1.00 84.58           C
ATOM   2255  CG  PHE A 282     -19.164  17.795 -24.229  1.00 84.58           C
ATOM   2256  CD1 PHE A 282     -17.798  17.655 -24.176  1.00 84.58           C
ATOM   2257  CD2 PHE A 282     -19.722  19.028 -23.976  1.00 84.58           C
ATOM   2258  CE1 PHE A 282     -17.012  18.742 -23.874  1.00 84.58           C
ATOM   2259  CE2 PHE A 282     -18.939  20.115 -23.675  1.00 84.58           C
ATOM   2260  CZ  PHE A 282     -17.575  19.971 -23.624  1.00 84.58           C
ATOM   2261  C   PHE A 282     -20.156  16.761 -22.106  1.00 84.58           C
ATOM   2262  O   PHE A 282     -21.105  17.491 -21.824  1.00 84.58           O
ATOM   2263  N   ASN A 283     -19.008  16.751 -21.404  1.00 38.54           N
ATOM   2264  CA  ASN A 283     -18.837  17.634 -20.294  1.00 38.54           C
ATOM   2265  CB  ASN A 283     -18.477  16.920 -18.983  1.00 38.54           C
ATOM   2266  CG  ASN A 283     -19.699  16.133 -18.539  1.00 38.54           C
ATOM   2267  OD1 ASN A 283     -20.819  16.640 -18.553  1.00 38.54           O
ATOM   2268  ND2 ASN A 283     -19.480  14.851 -18.144  1.00 38.54           N
ATOM   2269  C   ASN A 283     -17.709  18.543 -20.633  1.00 38.54           C
ATOM   2270  O   ASN A 283     -16.657  18.104 -21.096  1.00 38.54           O
ATOM   2271  N   SER A 284     -17.921  19.855 -20.426  1.00 85.98           N
ATOM   2272  CA  SER A 284     -16.878  20.803 -20.668  1.00 85.98           C
ATOM   2273  CB  SER A 284     -17.358  22.064 -21.403  1.00 85.98           C
ATOM   2274  OG  SER A 284     -18.306  22.754 -20.603  1.00 85.98           O
ATOM   2275  C   SER A 284     -16.428  21.225 -19.312  1.00 85.98           C
ATOM   2276  O   SER A 284     -17.239  21.632 -18.483  1.00 85.98           O
ATOM   2277  N   LYS A 285     -15.116  21.137 -19.038  1.00129.19           N
ATOM   2278  CA  LYS A 285     -14.692  21.484 -17.718  1.00129.19           C
ATOM   2279  CB  LYS A 285     -13.900  20.362 -17.027  1.00129.19           C
ATOM   2280  CG  LYS A 285     -12.652  19.928 -17.797  1.00129.19           C
ATOM   2281  CD  LYS A 285     -11.771  18.943 -17.028  1.00129.19           C
ATOM   2282  CE  LYS A 285     -12.327  17.517 -17.008  1.00129.19           C
ATOM   2283  NZ  LYS A 285     -11.319  16.582 -16.456  1.00129.19           N
ATOM   2284  C   LYS A 285     -13.840  22.704 -17.783  1.00129.19           C
ATOM   2285  O   LYS A 285     -12.952  22.814 -18.626  1.00129.19           O
ATOM   2286  N   ILE A 286     -14.128  23.686 -16.907  1.00183.03           N
ATOM   2287  CA  ILE A 286     -13.295  24.848 -16.880  1.00183.03           C
ATOM   2288  CB  ILE A 286     -14.096  26.121 -16.884  1.00183.03           C
ATOM   2289  CG1 ILE A 286     -13.173  27.348 -16.961  1.00183.03           C
ATOM   2290  CG2 ILE A 286     -15.046  26.107 -15.672  1.00183.03           C
ATOM   2291  CD1 ILE A 286     -13.916  28.646 -17.269  1.00183.03           C
ATOM   2292  C   ILE A 286     -12.511  24.788 -15.607  1.00183.03           C
ATOM   2293  O   ILE A 286     -12.457  25.753 -14.846  1.00183.03           O
ATOM   2294  N   THR A 287     -11.846  23.644 -15.363  1.00 53.78           N
ATOM   2295  CA  THR A 287     -11.069  23.496 -14.171  1.00 53.78           C
ATOM   2296  CB  THR A 287     -10.543  22.104 -13.990  1.00 53.78           C
ATOM   2297  OG1 THR A 287      -9.668  21.763 -15.055  1.00 53.78           O
ATOM   2298  CG2 THR A 287     -11.738  21.136 -13.953  1.00 53.78           C
ATOM   2299  C   THR A 287      -9.903  24.417 -14.265  1.00 53.78           C
ATOM   2300  O   THR A 287      -9.568  25.108 -13.305  1.00 53.78           O
ATOM   2301  N   ILE A 288      -9.256  24.471 -15.444  1.00115.86           N
ATOM   2302  CA  ILE A 288      -8.116  25.328 -15.518  1.00115.86           C
ATOM   2303  CB  ILE A 288      -7.210  25.094 -16.690  1.00115.86           C
ATOM   2304  CG1 ILE A 288      -6.639  23.669 -16.648  1.00115.86           C
ATOM   2305  CG2 ILE A 288      -6.123  26.181 -16.652  1.00115.86           C
ATOM   2306  CD1 ILE A 288      -5.792  23.392 -15.406  1.00115.86           C
ATOM   2307  C   ILE A 288      -8.617  26.723 -15.599  1.00115.86           C
ATOM   2308  O   ILE A 288      -9.473  27.050 -16.421  1.00115.86           O
ATOM   2309  N   VAL A 289      -8.066  27.575 -14.716  1.00121.62           N
ATOM   2310  CA  VAL A 289      -8.430  28.952 -14.627  1.00121.62           C
ATOM   2311  CB  VAL A 289      -7.670  29.683 -13.563  1.00121.62           C
ATOM   2312  CG1 VAL A 289      -8.021  29.051 -12.205  1.00121.62           C
ATOM   2313  CG2 VAL A 289      -6.171  29.645 -13.903  1.00121.62           C
ATOM   2314  C   VAL A 289      -8.089  29.561 -15.937  1.00121.62           C
ATOM   2315  O   VAL A 289      -8.798  30.445 -16.419  1.00121.62           O
ATOM   2316  N   GLU A 290      -6.987  29.089 -16.552  1.00 78.06           N
ATOM   2317  CA  GLU A 290      -6.595  29.633 -17.813  1.00 78.06           C
ATOM   2318  CB  GLU A 290      -5.371  28.963 -18.459  1.00 78.06           C
ATOM   2319  CG  GLU A 290      -4.047  29.284 -17.766  1.00 78.06           C
ATOM   2320  CD  GLU A 290      -2.937  28.671 -18.606  1.00 78.06           C
ATOM   2321  OE1 GLU A 290      -3.267  28.039 -19.644  1.00 78.06           O
ATOM   2322  OE2 GLU A 290      -1.746  28.828 -18.225  1.00 78.06           O
ATOM   2323  C   GLU A 290      -7.743  29.444 -18.734  1.00 78.06           C
ATOM   2324  O   GLU A 290      -8.516  28.498 -18.593  1.00 78.06           O
ATOM   2325  N   HIS A 291      -7.897  30.383 -19.684  1.00147.61           N
ATOM   2326  CA  HIS A 291      -9.014  30.341 -20.572  1.00147.61           C
ATOM   2327  ND1 HIS A 291     -10.298  33.434 -20.139  1.00147.61           N
ATOM   2328  CG  HIS A 291      -9.159  32.870 -20.668  1.00147.61           C
ATOM   2329  CB  HIS A 291      -9.123  31.595 -21.457  1.00147.61           C
ATOM   2330  NE2 HIS A 291      -8.610  34.770 -19.582  1.00147.61           N
ATOM   2331  CD2 HIS A 291      -8.137  33.698 -20.318  1.00147.61           C
ATOM   2332  CE1 HIS A 291      -9.912  34.568 -19.500  1.00147.61           C
ATOM   2333  C   HIS A 291      -8.816  29.179 -21.482  1.00147.61           C
ATOM   2334  O   HIS A 291      -8.239  29.307 -22.561  1.00147.61           O
ATOM   2335  N   TYR A 292      -9.282  27.995 -21.045  1.00184.14           N
ATOM   2336  CA  TYR A 292      -9.184  26.830 -21.867  1.00184.14           C
ATOM   2337  CB  TYR A 292      -8.104  25.825 -21.428  1.00184.14           C
ATOM   2338  CG  TYR A 292      -8.751  24.926 -20.426  1.00184.14           C
ATOM   2339  CD1 TYR A 292      -9.028  25.343 -19.144  1.00184.14           C
ATOM   2340  CD2 TYR A 292      -9.075  23.636 -20.785  1.00184.14           C
ATOM   2341  CE1 TYR A 292      -9.632  24.491 -18.247  1.00184.14           C
ATOM   2342  CE2 TYR A 292      -9.676  22.782 -19.892  1.00184.14           C
ATOM   2343  CZ  TYR A 292      -9.959  23.209 -18.619  1.00184.14           C
ATOM   2344  OH  TYR A 292     -10.578  22.335 -17.699  1.00184.14           O
ATOM   2345  C   TYR A 292     -10.456  26.105 -21.603  1.00184.14           C
ATOM   2346  O   TYR A 292     -11.140  26.368 -20.614  1.00184.14           O
ATOM   2347  N   ILE A 293     -10.804  25.169 -22.494  1.00 44.63           N
ATOM   2348  CA  ILE A 293     -11.945  24.342 -22.273  1.00 44.63           C
ATOM   2349  CB  ILE A 293     -13.059  24.586 -23.245  1.00 44.63           C
ATOM   2350  CG1 ILE A 293     -13.575  26.028 -23.119  1.00 44.63           C
ATOM   2351  CG2 ILE A 293     -14.140  23.520 -23.007  1.00 44.63           C
ATOM   2352  CD1 ILE A 293     -14.510  26.441 -24.255  1.00 44.63           C
ATOM   2353  C   ILE A 293     -11.454  22.954 -22.504  1.00 44.63           C
ATOM   2354  O   ILE A 293     -10.546  22.743 -23.305  1.00 44.63           O
ATOM   2355  N   GLY A 294     -12.012  21.971 -21.775  1.00 35.14           N
ATOM   2356  CA  GLY A 294     -11.603  20.616 -21.993  1.00 35.14           C
ATOM   2357  C   GLY A 294     -12.856  19.848 -22.250  1.00 35.14           C
ATOM   2358  O   GLY A 294     -13.786  19.872 -21.447  1.00 35.14           O
ATOM   2359  N   GLN A 295     -12.907  19.130 -23.387  1.00 96.67           N
ATOM   2360  CA  GLN A 295     -14.090  18.393 -23.709  1.00 96.67           C
ATOM   2361  CB  GLN A 295     -14.414  18.379 -25.213  1.00 96.67           C
ATOM   2362  CG  GLN A 295     -14.769  19.753 -25.783  1.00 96.67           C
ATOM   2363  CD  GLN A 295     -13.484  20.562 -25.887  1.00 96.67           C
ATOM   2364  OE1 GLN A 295     -13.227  21.452 -25.079  1.00 96.67           O
ATOM   2365  NE2 GLN A 295     -12.647  20.238 -26.909  1.00 96.67           N
ATOM   2366  C   GLN A 295     -13.848  16.979 -23.312  1.00 96.67           C
ATOM   2367  O   GLN A 295     -13.081  16.272 -23.961  1.00 96.67           O
ATOM   2368  N   ASN A 296     -14.522  16.520 -22.240  1.00 74.60           N
ATOM   2369  CA  ASN A 296     -14.302  15.180 -21.785  1.00 74.60           C
ATOM   2370  CB  ASN A 296     -14.188  15.066 -20.253  1.00 74.60           C
ATOM   2371  CG  ASN A 296     -13.708  13.666 -19.883  1.00 74.60           C
ATOM   2372  OD1 ASN A 296     -13.908  12.704 -20.621  1.00 74.60           O
ATOM   2373  ND2 ASN A 296     -13.059  13.543 -18.694  1.00 74.60           N
ATOM   2374  C   ASN A 296     -15.471  14.354 -22.206  1.00 74.60           C
ATOM   2375  O   ASN A 296     -16.621  14.737 -21.996  1.00 74.60           O
ATOM   2376  N   LEU A 297     -15.192  13.200 -22.845  1.00 54.81           N
ATOM   2377  CA  LEU A 297     -16.238  12.319 -23.261  1.00 54.81           C
ATOM   2378  CB  LEU A 297     -16.238  12.069 -24.777  1.00 54.81           C
ATOM   2379  CG  LEU A 297     -16.450  13.345 -25.614  1.00 54.81           C
ATOM   2380  CD1 LEU A 297     -15.303  14.352 -25.425  1.00 54.81           C
ATOM   2381  CD2 LEU A 297     -16.682  12.999 -27.091  1.00 54.81           C
ATOM   2382  C   LEU A 297     -15.982  11.000 -22.615  1.00 54.81           C
ATOM   2383  O   LEU A 297     -14.947  10.375 -22.843  1.00 54.81           O
ATOM   2384  N   ASN A 298     -16.927  10.559 -21.766  1.00 40.58           N
ATOM   2385  CA  ASN A 298     -16.800   9.302 -21.096  1.00 40.58           C
ATOM   2386  CB  ASN A 298     -17.885   9.089 -20.029  1.00 40.58           C
ATOM   2387  CG  ASN A 298     -17.606  10.052 -18.886  1.00 40.58           C
ATOM   2388  OD1 ASN A 298     -16.535  10.026 -18.281  1.00 40.58           O
ATOM   2389  ND2 ASN A 298     -18.594  10.937 -18.586  1.00 40.58           N
ATOM   2390  C   ASN A 298     -16.928   8.198 -22.096  1.00 40.58           C
ATOM   2391  O   ASN A 298     -16.157   7.246 -22.073  1.00 40.58           O
ATOM   2392  N   ASP A 299     -17.897   8.295 -23.023  1.00 83.47           N
ATOM   2393  CA  ASP A 299     -18.106   7.201 -23.928  1.00 83.47           C
ATOM   2394  CB  ASP A 299     -19.275   7.411 -24.904  1.00 83.47           C
ATOM   2395  CG  ASP A 299     -19.527   6.082 -25.615  1.00 83.47           C
ATOM   2396  OD1 ASP A 299     -18.795   5.099 -25.320  1.00 83.47           O
ATOM   2397  OD2 ASP A 299     -20.459   6.032 -26.462  1.00 83.47           O
ATOM   2398  C   ASP A 299     -16.880   6.982 -24.758  1.00 83.47           C
ATOM   2399  O   ASP A 299     -16.388   5.860 -24.859  1.00 83.47           O
ATOM   2400  N   ILE A 300     -16.356   8.059 -25.367  1.00128.46           N
ATOM   2401  CA  ILE A 300     -15.202   8.029 -26.227  1.00128.46           C
ATOM   2402  CB  ILE A 300     -14.984   9.334 -26.936  1.00128.46           C
ATOM   2403  CG1 ILE A 300     -16.138   9.613 -27.915  1.00128.46           C
ATOM   2404  CG2 ILE A 300     -13.605   9.277 -27.610  1.00128.46           C
ATOM   2405  CD1 ILE A 300     -17.485   9.856 -27.234  1.00128.46           C
ATOM   2406  C   ILE A 300     -13.954   7.722 -25.448  1.00128.46           C
ATOM   2407  O   ILE A 300     -13.058   7.042 -25.949  1.00128.46           O
ATOM   2408  N   TYR A 301     -13.875   8.203 -24.190  1.00284.44           N
ATOM   2409  CA  TYR A 301     -12.666   8.177 -23.413  1.00284.44           C
ATOM   2410  CB  TYR A 301     -12.128   6.807 -22.959  1.00284.44           C
ATOM   2411  CG  TYR A 301     -12.909   6.494 -21.728  1.00284.44           C
ATOM   2412  CD1 TYR A 301     -12.578   7.092 -20.532  1.00284.44           C
ATOM   2413  CD2 TYR A 301     -13.981   5.640 -21.757  1.00284.44           C
ATOM   2414  CE1 TYR A 301     -13.294   6.832 -19.387  1.00284.44           C
ATOM   2415  CE2 TYR A 301     -14.706   5.371 -20.617  1.00284.44           C
ATOM   2416  CZ  TYR A 301     -14.361   5.968 -19.428  1.00284.44           C
ATOM   2417  OH  TYR A 301     -15.098   5.700 -18.254  1.00284.44           O
ATOM   2418  C   TYR A 301     -11.610   8.999 -24.075  1.00284.44           C
ATOM   2419  O   TYR A 301     -10.474   8.563 -24.266  1.00284.44           O
ATOM   2420  N   ASN A 302     -12.008  10.236 -24.454  1.00 97.35           N
ATOM   2421  CA  ASN A 302     -11.122  11.204 -25.038  1.00 97.35           C
ATOM   2422  CB  ASN A 302     -11.321  11.392 -26.553  1.00 97.35           C
ATOM   2423  CG  ASN A 302     -10.815  10.174 -27.310  1.00 97.35           C
ATOM   2424  OD1 ASN A 302     -10.379   9.189 -26.720  1.00 97.35           O
ATOM   2425  ND2 ASN A 302     -10.861  10.248 -28.667  1.00 97.35           N
ATOM   2426  C   ASN A 302     -11.415  12.551 -24.430  1.00 97.35           C
ATOM   2427  O   ASN A 302     -12.552  12.848 -24.066  1.00 97.35           O
ATOM   2428  N   MET A 303     -10.368  13.398 -24.290  1.00116.10           N
ATOM   2429  CA  MET A 303     -10.526  14.723 -23.757  1.00116.10           C
ATOM   2430  CB  MET A 303      -9.807  14.935 -22.412  1.00116.10           C
ATOM   2431  CG  MET A 303     -10.410  14.153 -21.243  1.00116.10           C
ATOM   2432  SD  MET A 303      -9.520  14.363 -19.671  1.00116.10           S
ATOM   2433  CE  MET A 303      -9.871  16.140 -19.542  1.00116.10           C
ATOM   2434  C   MET A 303      -9.896  15.665 -24.729  1.00116.10           C
ATOM   2435  O   MET A 303      -8.749  15.470 -25.128  1.00116.10           O
ATOM   2436  N   VAL A 304     -10.617  16.731 -25.136  1.00 68.86           N
ATOM   2437  CA  VAL A 304      -9.984  17.579 -26.095  1.00 68.86           C
ATOM   2438  CB  VAL A 304     -10.652  17.624 -27.423  1.00 68.86           C
ATOM   2439  CG1 VAL A 304      -9.796  18.575 -28.255  1.00 68.86           C
ATOM   2440  CG2 VAL A 304     -10.769  16.202 -27.999  1.00 68.86           C
ATOM   2441  C   VAL A 304      -9.907  18.975 -25.571  1.00 68.86           C
ATOM   2442  O   VAL A 304     -10.876  19.516 -25.042  1.00 68.86           O
ATOM   2443  N   MET A 305      -8.732  19.609 -25.744  1.00123.47           N
ATOM   2444  CA  MET A 305      -8.531  20.923 -25.212  1.00123.47           C
ATOM   2445  CB  MET A 305      -7.139  21.118 -24.593  1.00123.47           C
ATOM   2446  CG  MET A 305      -6.984  22.462 -23.886  1.00123.47           C
ATOM   2447  SD  MET A 305      -5.350  22.728 -23.139  1.00123.47           S
ATOM   2448  CE  MET A 305      -5.564  21.457 -21.859  1.00123.47           C
ATOM   2449  C   MET A 305      -8.681  21.930 -26.302  1.00123.47           C
ATOM   2450  O   MET A 305      -8.155  21.762 -27.402  1.00123.47           O
ATOM   2451  N   THR A 306      -9.429  23.010 -26.002  1.00 45.16           N
ATOM   2452  CA  THR A 306      -9.658  24.056 -26.952  1.00 45.16           C
ATOM   2453  CB  THR A 306     -11.027  24.020 -27.554  1.00 45.16           C
ATOM   2454  OG1 THR A 306     -12.009  24.265 -26.558  1.00 45.16           O
ATOM   2455  CG2 THR A 306     -11.242  22.631 -28.167  1.00 45.16           C
ATOM   2456  C   THR A 306      -9.561  25.358 -26.225  1.00 45.16           C
ATOM   2457  O   THR A 306      -9.455  25.402 -24.999  1.00 45.16           O
ATOM   2458  N   GLU A 307      -9.576  26.459 -26.997  1.00105.34           N
ATOM   2459  CA  GLU A 307      -9.511  27.779 -26.453  1.00105.34           C
ATOM   2460  CB  GLU A 307      -9.073  28.836 -27.484  1.00105.34           C
ATOM   2461  CG  GLU A 307      -8.804  30.214 -26.878  1.00105.34           C
ATOM   2462  CD  GLU A 307      -7.366  30.239 -26.386  1.00105.34           C
ATOM   2463  OE1 GLU A 307      -6.452  30.182 -27.251  1.00105.34           O
ATOM   2464  OE2 GLU A 307      -7.159  30.316 -25.146  1.00105.34           O
ATOM   2465  C   GLU A 307     -10.885  28.147 -25.996  1.00105.34           C
ATOM   2466  O   GLU A 307     -11.872  27.520 -26.377  1.00105.34           O
ATOM   2467  N   MET A 308     -10.963  29.162 -25.116  1.00150.19           N
ATOM   2468  CA  MET A 308     -12.210  29.662 -24.619  1.00150.19           C
ATOM   2469  CB  MET A 308     -12.027  30.714 -23.509  1.00150.19           C
ATOM   2470  CG  MET A 308     -13.340  31.212 -22.902  1.00150.19           C
ATOM   2471  SD  MET A 308     -14.268  32.377 -23.946  1.00150.19           S
ATOM   2472  CE  MET A 308     -13.185  33.786 -23.583  1.00150.19           C
ATOM   2473  C   MET A 308     -12.938  30.295 -25.765  1.00150.19           C
ATOM   2474  O   MET A 308     -14.165  30.233 -25.849  1.00150.19           O
ATOM   2475  N   CYS A 309     -12.184  30.935 -26.679  1.00 90.68           N
ATOM   2476  CA  CYS A 309     -12.760  31.653 -27.780  1.00 90.68           C
ATOM   2477  CB  CYS A 309     -11.739  32.503 -28.557  1.00 90.68           C
ATOM   2478  SG  CYS A 309     -10.428  31.494 -29.308  1.00 90.68           S
ATOM   2479  C   CYS A 309     -13.401  30.706 -28.744  1.00 90.68           C
ATOM   2480  O   CYS A 309     -12.945  29.584 -28.950  1.00 90.68           O
ATOM   2481  N   LYS A 310     -14.505  31.176 -29.355  1.00105.81           N
ATOM   2482  CA  LYS A 310     -15.302  30.451 -30.297  1.00105.81           C
ATOM   2483  CB  LYS A 310     -16.668  31.110 -30.498  1.00105.81           C
ATOM   2484  CG  LYS A 310     -16.524  32.530 -31.059  1.00105.81           C
ATOM   2485  CD  LYS A 310     -17.812  33.167 -31.585  1.00105.81           C
ATOM   2486  CE  LYS A 310     -17.583  34.529 -32.248  1.00105.81           C
ATOM   2487  NZ  LYS A 310     -18.806  34.980 -32.950  1.00105.81           N
ATOM   2488  C   LYS A 310     -14.624  30.510 -31.627  1.00105.81           C
ATOM   2489  O   LYS A 310     -13.788  31.372 -31.887  1.00105.81           O
ATOM   2490  N   LEU A 311     -14.963  29.558 -32.511  1.00121.77           N
ATOM   2491  CA  LEU A 311     -14.386  29.553 -33.823  1.00121.77           C
ATOM   2492  CB  LEU A 311     -13.879  28.145 -34.185  1.00121.77           C
ATOM   2493  CG  LEU A 311     -13.223  27.975 -35.561  1.00121.77           C
ATOM   2494  CD1 LEU A 311     -12.075  28.973 -35.772  1.00121.77           C
ATOM   2495  CD2 LEU A 311     -12.751  26.519 -35.723  1.00121.77           C
ATOM   2496  C   LEU A 311     -15.446  30.015 -34.800  1.00121.77           C
ATOM   2497  O   LEU A 311     -16.563  29.510 -34.785  1.00121.77           O
ATOM   2498  N   ASP A 312     -15.139  31.001 -35.679  1.00 97.60           N
ATOM   2499  CA  ASP A 312     -16.127  31.537 -36.598  1.00 97.60           C
ATOM   2500  CB  ASP A 312     -15.831  32.992 -37.009  1.00 97.60           C
ATOM   2501  CG  ASP A 312     -17.022  33.552 -37.778  1.00 97.60           C
ATOM   2502  OD1 ASP A 312     -18.050  32.833 -37.897  1.00 97.60           O
ATOM   2503  OD2 ASP A 312     -16.914  34.711 -38.260  1.00 97.60           O
ATOM   2504  C   ASP A 312     -16.185  30.713 -37.866  1.00 97.60           C
ATOM   2505  O   ASP A 312     -15.180  30.563 -38.556  1.00 97.60           O
ATOM   2506  N   ARG A 313     -17.406  30.232 -38.229  1.00251.95           N
ATOM   2507  CA  ARG A 313     -17.746  29.355 -39.340  1.00251.95           C
ATOM   2508  CB  ARG A 313     -19.261  29.101 -39.450  1.00251.95           C
ATOM   2509  CG  ARG A 313     -20.039  30.379 -39.796  1.00251.95           C
ATOM   2510  CD  ARG A 313     -20.714  31.093 -38.619  1.00251.95           C
ATOM   2511  NE  ARG A 313     -22.079  30.515 -38.451  1.00251.95           N
ATOM   2512  CZ  ARG A 313     -22.746  30.658 -37.268  1.00251.95           C
ATOM   2513  NH1 ARG A 313     -22.162  31.326 -36.231  1.00251.95           N
ATOM   2514  NH2 ARG A 313     -23.998  30.132 -37.127  1.00251.95           N
ATOM   2515  C   ARG A 313     -17.406  30.028 -40.620  1.00251.95           C
ATOM   2516  O   ARG A 313     -17.048  29.366 -41.593  1.00251.95           O
ATOM   2517  N   THR A 314     -17.534  31.365 -40.659  1.00141.06           N
ATOM   2518  CA  THR A 314     -17.284  32.080 -41.869  1.00141.06           C
ATOM   2519  CB  THR A 314     -17.388  33.569 -41.716  1.00141.06           C
ATOM   2520  OG1 THR A 314     -17.342  34.187 -42.993  1.00141.06           O
ATOM   2521  CG2 THR A 314     -16.231  34.072 -40.838  1.00141.06           C
ATOM   2522  C   THR A 314     -15.891  31.750 -42.274  1.00141.06           C
ATOM   2523  O   THR A 314     -15.604  31.622 -43.461  1.00141.06           O
ATOM   2524  N   ILE A 315     -14.982  31.584 -41.297  1.00186.04           N
ATOM   2525  CA  ILE A 315     -13.658  31.237 -41.697  1.00186.04           C
ATOM   2526  CB  ILE A 315     -12.623  31.696 -40.715  1.00186.04           C
ATOM   2527  CG1 ILE A 315     -12.738  33.218 -40.512  1.00186.04           C
ATOM   2528  CG2 ILE A 315     -11.246  31.262 -41.238  1.00186.04           C
ATOM   2529  CD1 ILE A 315     -11.943  33.739 -39.315  1.00186.04           C
ATOM   2530  C   ILE A 315     -13.607  29.749 -41.776  1.00186.04           C
ATOM   2531  O   ILE A 315     -13.027  29.070 -40.931  1.00186.04           O
ATOM   2532  N   MET A 316     -14.219  29.205 -42.841  1.00205.46           N
ATOM   2533  CA  MET A 316     -14.232  27.791 -43.018  1.00205.46           C
ATOM   2534  CB  MET A 316     -15.504  27.126 -42.468  1.00205.46           C
ATOM   2535  CG  MET A 316     -16.638  26.890 -43.487  1.00205.46           C
ATOM   2536  SD  MET A 316     -17.666  28.259 -44.128  1.00205.46           S
ATOM   2537  CE  MET A 316     -18.840  27.224 -45.050  1.00205.46           C
ATOM   2538  C   MET A 316     -14.305  27.588 -44.487  1.00205.46           C
ATOM   2539  O   MET A 316     -15.021  28.301 -45.183  1.00205.46           O
ATOM   2540  N   GLU A 317     -13.564  26.620 -45.034  1.00106.12           N
ATOM   2541  CA  GLU A 317     -13.803  26.444 -46.430  1.00106.12           C
ATOM   2542  CB  GLU A 317     -12.563  26.055 -47.256  1.00106.12           C
ATOM   2543  CG  GLU A 317     -11.943  24.706 -46.889  1.00106.12           C
ATOM   2544  CD  GLU A 317     -10.781  24.478 -47.840  1.00106.12           C
ATOM   2545  OE1 GLU A 317     -10.068  25.471 -48.141  1.00106.12           O
ATOM   2546  OE2 GLU A 317     -10.583  23.311 -48.272  1.00106.12           O
ATOM   2547  C   GLU A 317     -14.784  25.326 -46.506  1.00106.12           C
ATOM   2548  O   GLU A 317     -14.506  24.220 -46.051  1.00106.12           O
ATOM   2549  N   THR A 318     -15.972  25.604 -47.073  1.00198.40           N
ATOM   2550  CA  THR A 318     -17.012  24.626 -47.216  1.00198.40           C
ATOM   2551  CB  THR A 318     -16.726  23.591 -48.271  1.00198.40           C
ATOM   2552  OG1 THR A 318     -15.592  22.813 -47.917  1.00198.40           O
ATOM   2553  CG2 THR A 318     -16.472  24.312 -49.606  1.00198.40           C
ATOM   2554  C   THR A 318     -17.276  23.922 -45.920  1.00198.40           C
ATOM   2555  O   THR A 318     -17.119  22.704 -45.838  1.00198.40           O
ATOM   2556  N   LYS A 319     -17.657  24.662 -44.852  1.00229.89           N
ATOM   2557  CA  LYS A 319     -18.020  23.930 -43.669  1.00229.89           C
ATOM   2558  CB  LYS A 319     -17.200  24.224 -42.402  1.00229.89           C
ATOM   2559  CG  LYS A 319     -17.489  23.212 -41.293  1.00229.89           C
ATOM   2560  CD  LYS A 319     -17.107  21.781 -41.688  1.00229.89           C
ATOM   2561  CE  LYS A 319     -17.403  20.746 -40.606  1.00229.89           C
ATOM   2562  NZ  LYS A 319     -17.350  19.380 -41.169  1.00229.89           N
ATOM   2563  C   LYS A 319     -19.460  24.175 -43.362  1.00229.89           C
ATOM   2564  O   LYS A 319     -19.838  24.371 -42.210  1.00229.89           O
ATOM   2565  N   LEU A 320     -20.305  24.125 -44.407  1.00147.92           N
ATOM   2566  CA  LEU A 320     -21.719  24.320 -44.284  1.00147.92           C
ATOM   2567  CB  LEU A 320     -22.403  24.375 -45.667  1.00147.92           C
ATOM   2568  CG  LEU A 320     -23.928  24.611 -45.670  1.00147.92           C
ATOM   2569  CD1 LEU A 320     -24.716  23.407 -45.132  1.00147.92           C
ATOM   2570  CD2 LEU A 320     -24.280  25.928 -44.965  1.00147.92           C
ATOM   2571  C   LEU A 320     -22.275  23.164 -43.515  1.00147.92           C
ATOM   2572  O   LEU A 320     -23.179  23.318 -42.697  1.00147.92           O
ATOM   2573  N   THR A 321     -21.721  21.966 -43.764  1.00 56.65           N
ATOM   2574  CA  THR A 321     -22.227  20.739 -43.226  1.00 56.65           C
ATOM   2575  CB  THR A 321     -21.505  19.540 -43.769  1.00 56.65           C
ATOM   2576  OG1 THR A 321     -21.612  19.508 -45.186  1.00 56.65           O
ATOM   2577  CG2 THR A 321     -22.134  18.273 -43.165  1.00 56.65           C
ATOM   2578  C   THR A 321     -22.135  20.701 -41.736  1.00 56.65           C
ATOM   2579  O   THR A 321     -23.013  20.126 -41.094  1.00 56.65           O
ATOM   2580  N   LEU A 322     -21.080  21.292 -41.136  1.00 84.56           N
ATOM   2581  CA  LEU A 322     -20.934  21.102 -39.723  1.00 84.56           C
ATOM   2582  CB  LEU A 322     -19.709  21.800 -39.120  1.00 84.56           C
ATOM   2583  CG  LEU A 322     -19.563  21.512 -37.617  1.00 84.56           C
ATOM   2584  CD1 LEU A 322     -19.369  20.008 -37.364  1.00 84.56           C
ATOM   2585  CD2 LEU A 322     -18.451  22.362 -36.986  1.00 84.56           C
ATOM   2586  C   LEU A 322     -22.125  21.630 -38.993  1.00 84.56           C
ATOM   2587  O   LEU A 322     -22.823  20.875 -38.324  1.00 84.56           O
ATOM   2588  N   ALA A 323     -22.439  22.927 -39.124  1.00 61.16           N
ATOM   2589  CA  ALA A 323     -23.534  23.393 -38.326  1.00 61.16           C
ATOM   2590  CB  ALA A 323     -23.682  24.923 -38.380  1.00 61.16           C
ATOM   2591  C   ALA A 323     -24.836  22.808 -38.775  1.00 61.16           C
ATOM   2592  O   ALA A 323     -25.571  22.212 -37.989  1.00 61.16           O
ATOM   2593  N   ARG A 324     -25.131  22.935 -40.080  1.00129.58           N
ATOM   2594  CA  ARG A 324     -26.409  22.556 -40.611  1.00129.58           C
ATOM   2595  CB  ARG A 324     -26.576  22.966 -42.082  1.00129.58           C
ATOM   2596  CG  ARG A 324     -27.807  22.339 -42.740  1.00129.58           C
ATOM   2597  CD  ARG A 324     -27.878  22.575 -44.249  1.00129.58           C
ATOM   2598  NE  ARG A 324     -28.987  21.736 -44.782  1.00129.58           N
ATOM   2599  CZ  ARG A 324     -28.723  20.480 -45.248  1.00129.58           C
ATOM   2600  NH1 ARG A 324     -27.447  19.996 -45.222  1.00129.58           N
ATOM   2601  NH2 ARG A 324     -29.737  19.710 -45.740  1.00129.58           N
ATOM   2602  C   ARG A 324     -26.646  21.089 -40.576  1.00129.58           C
ATOM   2603  O   ARG A 324     -27.688  20.623 -40.117  1.00129.58           O
ATOM   2604  N   LEU A 325     -25.652  20.311 -41.018  1.00182.52           N
ATOM   2605  CA  LEU A 325     -25.939  18.934 -41.243  1.00182.52           C
ATOM   2606  CB  LEU A 325     -24.937  18.248 -42.195  1.00182.52           C
ATOM   2607  CG  LEU A 325     -25.330  16.809 -42.589  1.00182.52           C
ATOM   2608  CD1 LEU A 325     -26.673  16.780 -43.336  1.00182.52           C
ATOM   2609  CD2 LEU A 325     -24.205  16.111 -43.369  1.00182.52           C
ATOM   2610  C   LEU A 325     -25.988  18.192 -39.959  1.00182.52           C
ATOM   2611  O   LEU A 325     -26.828  18.448 -39.098  1.00182.52           O
ATOM   2612  N   ASN A 326     -25.059  17.239 -39.817  1.00 90.31           N
ATOM   2613  CA  ASN A 326     -25.090  16.291 -38.754  1.00 90.31           C
ATOM   2614  CB  ASN A 326     -23.910  15.305 -38.806  1.00 90.31           C
ATOM   2615  CG  ASN A 326     -24.161  14.329 -39.948  1.00 90.31           C
ATOM   2616  OD1 ASN A 326     -25.155  13.603 -39.956  1.00 90.31           O
ATOM   2617  ND2 ASN A 326     -23.235  14.310 -40.945  1.00 90.31           N
ATOM   2618  C   ASN A 326     -25.083  16.938 -37.409  1.00 90.31           C
ATOM   2619  O   ASN A 326     -25.836  16.506 -36.541  1.00 90.31           O
ATOM   2620  N   PRO A 327     -24.296  17.934 -37.157  1.00152.26           N
ATOM   2621  CA  PRO A 327     -24.277  18.423 -35.809  1.00152.26           C
ATOM   2622  CD  PRO A 327     -22.990  18.024 -37.780  1.00152.26           C
ATOM   2623  CB  PRO A 327     -23.069  19.344 -35.724  1.00152.26           C
ATOM   2624  CG  PRO A 327     -22.094  18.692 -36.726  1.00152.26           C
ATOM   2625  C   PRO A 327     -25.571  18.950 -35.293  1.00152.26           C
ATOM   2626  O   PRO A 327     -25.912  18.653 -34.148  1.00152.26           O
ATOM   2627  N   ASN A 328     -26.316  19.718 -36.102  1.00 74.79           N
ATOM   2628  CA  ASN A 328     -27.561  20.235 -35.624  1.00 74.79           C
ATOM   2629  CB  ASN A 328     -28.201  21.232 -36.603  1.00 74.79           C
ATOM   2630  CG  ASN A 328     -29.379  21.881 -35.894  1.00 74.79           C
ATOM   2631  OD1 ASN A 328     -30.350  21.218 -35.535  1.00 74.79           O
ATOM   2632  ND2 ASN A 328     -29.286  23.219 -35.672  1.00 74.79           N
ATOM   2633  C   ASN A 328     -28.521  19.102 -35.450  1.00 74.79           C
ATOM   2634  O   ASN A 328     -29.213  19.005 -34.437  1.00 74.79           O
ATOM   2635  N   GLU A 329     -28.570  18.198 -36.446  1.00 88.95           N
ATOM   2636  CA  GLU A 329     -29.527  17.131 -36.440  1.00 88.95           C
ATOM   2637  CB  GLU A 329     -29.514  16.333 -37.757  1.00 88.95           C
ATOM   2638  CG  GLU A 329     -28.143  15.771 -38.137  1.00 88.95           C
ATOM   2639  CD  GLU A 329     -28.302  15.023 -39.453  1.00 88.95           C
ATOM   2640  OE1 GLU A 329     -29.069  14.024 -39.478  1.00 88.95           O
ATOM   2641  OE2 GLU A 329     -27.666  15.449 -40.454  1.00 88.95           O
ATOM   2642  C   GLU A 329     -29.290  16.193 -35.296  1.00 88.95           C
ATOM   2643  O   GLU A 329     -30.219  15.871 -34.557  1.00 88.95           O
ATOM   2644  N   PHE A 330     -28.039  15.743 -35.091  1.00 54.11           N
ATOM   2645  CA  PHE A 330     -27.807  14.796 -34.038  1.00 54.11           C
ATOM   2646  CB  PHE A 330     -26.386  14.203 -34.022  1.00 54.11           C
ATOM   2647  CG  PHE A 330     -26.340  13.127 -35.052  1.00 54.11           C
ATOM   2648  CD1 PHE A 330     -26.047  13.402 -36.367  1.00 54.11           C
ATOM   2649  CD2 PHE A 330     -26.598  11.826 -34.686  1.00 54.11           C
ATOM   2650  CE1 PHE A 330     -26.010  12.392 -37.301  1.00 54.11           C
ATOM   2651  CE2 PHE A 330     -26.564  10.812 -35.612  1.00 54.11           C
ATOM   2652  CZ  PHE A 330     -26.268  11.095 -36.923  1.00 54.11           C
ATOM   2653  C   PHE A 330     -28.069  15.416 -32.705  1.00 54.11           C
ATOM   2654  O   PHE A 330     -28.719  14.816 -31.850  1.00 54.11           O
ATOM   2655  N   VAL A 331     -27.580  16.650 -32.500  1.00 40.36           N
ATOM   2656  CA  VAL A 331     -27.740  17.292 -31.230  1.00 40.36           C
ATOM   2657  CB  VAL A 331     -27.131  18.661 -31.208  1.00 40.36           C
ATOM   2658  CG1 VAL A 331     -27.542  19.366 -29.906  1.00 40.36           C
ATOM   2659  CG2 VAL A 331     -25.610  18.503 -31.375  1.00 40.36           C
ATOM   2660  C   VAL A 331     -29.199  17.443 -30.943  1.00 40.36           C
ATOM   2661  O   VAL A 331     -29.641  17.189 -29.824  1.00 40.36           O
ATOM   2662  N   SER A 332     -29.992  17.847 -31.954  1.00 35.96           N
ATOM   2663  CA  SER A 332     -31.391  18.087 -31.738  1.00 35.96           C
ATOM   2664  CB  SER A 332     -32.110  18.596 -33.000  1.00 35.96           C
ATOM   2665  OG  SER A 332     -31.594  19.864 -33.376  1.00 35.96           O
ATOM   2666  C   SER A 332     -32.057  16.818 -31.320  1.00 35.96           C
ATOM   2667  O   SER A 332     -32.904  16.820 -30.427  1.00 35.96           O
ATOM   2668  N   SER A 333     -31.685  15.691 -31.950  1.00 71.15           N
ATOM   2669  CA  SER A 333     -32.328  14.452 -31.626  1.00 71.15           C
ATOM   2670  CB  SER A 333     -31.811  13.267 -32.460  1.00 71.15           C
ATOM   2671  OG  SER A 333     -32.487  12.074 -32.089  1.00 71.15           O
ATOM   2672  C   SER A 333     -32.072  14.126 -30.190  1.00 71.15           C
ATOM   2673  O   SER A 333     -32.993  13.791 -29.447  1.00 71.15           O
ATOM   2674  N   ILE A 334     -30.805  14.244 -29.760  1.00 49.55           N
ATOM   2675  CA  ILE A 334     -30.418  13.894 -28.423  1.00 49.55           C
ATOM   2676  CB  ILE A 334     -28.934  14.005 -28.210  1.00 49.55           C
ATOM   2677  CG1 ILE A 334     -28.195  13.029 -29.144  1.00 49.55           C
ATOM   2678  CG2 ILE A 334     -28.642  13.774 -26.718  1.00 49.55           C
ATOM   2679  CD1 ILE A 334     -26.692  13.285 -29.243  1.00 49.55           C
ATOM   2680  C   ILE A 334     -31.092  14.796 -27.433  1.00 49.55           C
ATOM   2681  O   ILE A 334     -31.576  14.347 -26.395  1.00 49.55           O
ATOM   2682  N   MET A 335     -31.152  16.101 -27.746  1.00102.25           N
ATOM   2683  CA  MET A 335     -31.672  17.098 -26.853  1.00102.25           C
ATOM   2684  CB  MET A 335     -31.517  18.534 -27.383  1.00102.25           C
ATOM   2685  CG  MET A 335     -32.352  18.835 -28.628  1.00102.25           C
ATOM   2686  SD  MET A 335     -32.189  20.541 -29.234  1.00102.25           S
ATOM   2687  CE  MET A 335     -30.456  20.365 -29.753  1.00102.25           C
ATOM   2688  C   MET A 335     -33.117  16.873 -26.587  1.00102.25           C
ATOM   2689  O   MET A 335     -33.598  17.174 -25.496  1.00102.25           O
ATOM   2690  N   LYS A 336     -33.859  16.353 -27.577  1.00 39.40           N
ATOM   2691  CA  LYS A 336     -35.268  16.214 -27.380  1.00 39.40           C
ATOM   2692  CB  LYS A 336     -35.976  15.500 -28.545  1.00 39.40           C
ATOM   2693  CG  LYS A 336     -35.955  16.249 -29.878  1.00 39.40           C
ATOM   2694  CD  LYS A 336     -36.330  15.357 -31.064  1.00 39.40           C
ATOM   2695  CE  LYS A 336     -36.326  16.074 -32.415  1.00 39.40           C
ATOM   2696  NZ  LYS A 336     -36.504  15.089 -33.507  1.00 39.40           N
ATOM   2697  C   LYS A 336     -35.520  15.358 -26.187  1.00 39.40           C
ATOM   2698  O   LYS A 336     -36.339  15.694 -25.334  1.00 39.40           O
ATOM   2699  N   GLY A 337     -34.799  14.231 -26.085  1.00 59.72           N
ATOM   2700  CA  GLY A 337     -35.077  13.322 -25.016  1.00 59.72           C
ATOM   2701  C   GLY A 337     -34.800  13.935 -23.678  1.00 59.72           C
ATOM   2702  O   GLY A 337     -35.634  13.829 -22.780  1.00 59.72           O
ATOM   2703  N   ASN A 338     -33.647  14.613 -23.495  1.00236.39           N
ATOM   2704  CA  ASN A 338     -33.360  15.055 -22.155  1.00236.39           C
ATOM   2705  CB  ASN A 338     -32.280  14.210 -21.451  1.00236.39           C
ATOM   2706  CG  ASN A 338     -32.850  12.827 -21.158  1.00236.39           C
ATOM   2707  OD1 ASN A 338     -34.059  12.612 -21.210  1.00236.39           O
ATOM   2708  ND2 ASN A 338     -31.955  11.859 -20.827  1.00236.39           N
ATOM   2709  C   ASN A 338     -32.873  16.472 -22.135  1.00236.39           C
ATOM   2710  O   ASN A 338     -32.608  17.075 -23.170  1.00236.39           O
ATOM   2711  N   GLY A 339     -32.752  17.038 -20.913  1.00263.20           N
ATOM   2712  CA  GLY A 339     -32.204  18.353 -20.717  1.00263.20           C
ATOM   2713  C   GLY A 339     -33.170  19.439 -21.062  1.00263.20           C
ATOM   2714  O   GLY A 339     -32.854  20.331 -21.847  1.00263.20           O
ATOM   2715  N   TYR A 340     -34.381  19.392 -20.483  1.00142.84           N
ATOM   2716  CA  TYR A 340     -35.360  20.410 -20.731  1.00142.84           C
ATOM   2717  CB  TYR A 340     -36.681  20.121 -19.995  1.00142.84           C
ATOM   2718  CG  TYR A 340     -37.633  21.230 -20.279  1.00142.84           C
ATOM   2719  CD1 TYR A 340     -38.381  21.240 -21.434  1.00142.84           C
ATOM   2720  CD2 TYR A 340     -37.783  22.261 -19.380  1.00142.84           C
ATOM   2721  CE1 TYR A 340     -39.262  22.265 -21.689  1.00142.84           C
ATOM   2722  CE2 TYR A 340     -38.662  23.288 -19.630  1.00142.84           C
ATOM   2723  CZ  TYR A 340     -39.403  23.292 -20.786  1.00142.84           C
ATOM   2724  OH  TYR A 340     -40.305  24.347 -21.045  1.00142.84           O
ATOM   2725  C   TYR A 340     -34.844  21.727 -20.226  1.00142.84           C
ATOM   2726  O   TYR A 340     -34.922  22.740 -20.919  1.00142.84           O
ATOM   2727  N   THR A 341     -34.280  21.742 -19.002  1.00139.11           N
ATOM   2728  CA  THR A 341     -33.835  22.967 -18.393  1.00139.11           C
ATOM   2729  CB  THR A 341     -33.287  22.761 -17.012  1.00139.11           C
ATOM   2730  OG1 THR A 341     -34.280  22.195 -16.170  1.00139.11           O
ATOM   2731  CG2 THR A 341     -32.829  24.121 -16.459  1.00139.11           C
ATOM   2732  C   THR A 341     -32.744  23.569 -19.208  1.00139.11           C
ATOM   2733  O   THR A 341     -32.739  24.768 -19.493  1.00139.11           O
ATOM   2734  N   ALA A 342     -31.772  22.746 -19.620  1.00112.58           N
ATOM   2735  CA  ALA A 342     -30.741  23.342 -20.399  1.00112.58           C
ATOM   2736  CB  ALA A 342     -29.500  22.444 -20.535  1.00112.58           C
ATOM   2737  C   ALA A 342     -31.329  23.505 -21.742  1.00112.58           C
ATOM   2738  O   ALA A 342     -31.538  22.533 -22.463  1.00112.58           O
ATOM   2739  N   VAL A 343     -31.606  24.760 -22.120  1.00119.34           N
ATOM   2740  CA  VAL A 343     -32.194  24.924 -23.399  1.00119.34           C
ATOM   2741  CB  VAL A 343     -32.785  26.284 -23.616  1.00119.34           C
ATOM   2742  CG1 VAL A 343     -33.380  26.351 -25.030  1.00119.34           C
ATOM   2743  CG2 VAL A 343     -33.811  26.543 -22.502  1.00119.34           C
ATOM   2744  C   VAL A 343     -31.068  24.738 -24.335  1.00119.34           C
ATOM   2745  O   VAL A 343     -29.935  25.074 -23.991  1.00119.34           O
ATOM   2746  N   VAL A 344     -31.326  24.111 -25.500  1.00186.74           N
ATOM   2747  CA  VAL A 344     -30.255  24.142 -26.428  1.00186.74           C
ATOM   2748  CB  VAL A 344     -30.513  23.416 -27.723  1.00186.74           C
ATOM   2749  CG1 VAL A 344     -31.713  24.055 -28.440  1.00186.74           C
ATOM   2750  CG2 VAL A 344     -29.214  23.430 -28.549  1.00186.74           C
ATOM   2751  C   VAL A 344     -30.241  25.599 -26.653  1.00186.74           C
ATOM   2752  O   VAL A 344     -31.294  26.215 -26.802  1.00186.74           O
ATOM   2753  N   ALA A 345     -29.064  26.218 -26.609  1.00110.43           N
ATOM   2754  CA  ALA A 345     -29.175  27.635 -26.626  1.00110.43           C
ATOM   2755  CB  ALA A 345     -28.550  28.298 -25.392  1.00110.43           C
ATOM   2756  C   ALA A 345     -28.460  28.156 -27.817  1.00110.43           C
ATOM   2757  O   ALA A 345     -27.561  27.501 -28.341  1.00110.43           O
ATOM   2758  N   GLY A 346     -28.894  29.346 -28.285  1.00 72.73           N
ATOM   2759  CA  GLY A 346     -28.255  30.045 -29.360  1.00 72.73           C
ATOM   2760  C   GLY A 346     -28.894  29.693 -30.663  1.00 72.73           C
ATOM   2761  O   GLY A 346     -28.556  30.265 -31.696  1.00 72.73           O
ATOM   2762  N   GLU A 347     -29.818  28.717 -30.660  1.00245.69           N
ATOM   2763  CA  GLU A 347     -30.474  28.304 -31.868  1.00245.69           C
ATOM   2764  CB  GLU A 347     -31.301  29.415 -32.540  1.00245.69           C
ATOM   2765  CG  GLU A 347     -32.148  28.904 -33.707  1.00245.69           C
ATOM   2766  CD  GLU A 347     -32.912  30.077 -34.300  1.00245.69           C
ATOM   2767  OE1 GLU A 347     -33.595  30.801 -33.529  1.00245.69           O
ATOM   2768  OE2 GLU A 347     -32.818  30.263 -35.543  1.00245.69           O
ATOM   2769  C   GLU A 347     -29.417  27.849 -32.830  1.00245.69           C
ATOM   2770  O   GLU A 347     -29.661  27.768 -34.033  1.00245.69           O
ATOM   2771  N   VAL A 348     -28.220  27.514 -32.302  1.00 85.67           N
ATOM   2772  CA  VAL A 348     -27.123  27.046 -33.094  1.00 85.67           C
ATOM   2773  CB  VAL A 348     -26.337  28.148 -33.760  1.00 85.67           C
ATOM   2774  CG1 VAL A 348     -25.178  27.533 -34.564  1.00 85.67           C
ATOM   2775  CG2 VAL A 348     -27.287  29.012 -34.602  1.00 85.67           C
ATOM   2776  C   VAL A 348     -26.190  26.373 -32.131  1.00 85.67           C
ATOM   2777  O   VAL A 348     -26.263  26.612 -30.929  1.00 85.67           O
ATOM   2778  N   LEU A 349     -25.307  25.485 -32.628  1.00120.12           N
ATOM   2779  CA  LEU A 349     -24.370  24.818 -31.769  1.00120.12           C
ATOM   2780  CB  LEU A 349     -23.960  23.420 -32.268  1.00120.12           C
ATOM   2781  CG  LEU A 349     -25.124  22.415 -32.329  1.00120.12           C
ATOM   2782  CD1 LEU A 349     -26.192  22.861 -33.340  1.00120.12           C
ATOM   2783  CD2 LEU A 349     -24.613  20.992 -32.601  1.00120.12           C
ATOM   2784  C   LEU A 349     -23.119  25.640 -31.697  1.00120.12           C
ATOM   2785  O   LEU A 349     -22.840  26.433 -32.595  1.00120.12           O
ATOM   2786  N   HIS A 350     -22.353  25.464 -30.596  1.00145.12           N
ATOM   2787  CA  HIS A 350     -21.095  26.121 -30.334  1.00145.12           C
ATOM   2788  ND1 HIS A 350     -18.861  26.698 -27.219  1.00145.12           N
ATOM   2789  CG  HIS A 350     -19.414  26.770 -28.478  1.00145.12           C
ATOM   2790  CB  HIS A 350     -20.700  26.079 -28.843  1.00145.12           C
ATOM   2791  NE2 HIS A 350     -17.528  28.011 -28.418  1.00145.12           N
ATOM   2792  CD2 HIS A 350     -18.585  27.577 -29.197  1.00145.12           C
ATOM   2793  CE1 HIS A 350     -17.736  27.457 -27.238  1.00145.12           C
ATOM   2794  C   HIS A 350     -20.028  25.402 -31.080  1.00145.12           C
ATOM   2795  O   HIS A 350     -20.102  24.185 -31.226  1.00145.12           O
ATOM   2796  N   VAL A 351     -19.019  26.119 -31.615  1.00 91.48           N
ATOM   2797  CA  VAL A 351     -17.985  25.317 -32.183  1.00 91.48           C
ATOM   2798  CB  VAL A 351     -18.089  25.083 -33.655  1.00 91.48           C
ATOM   2799  CG1 VAL A 351     -16.899  24.222 -34.105  1.00 91.48           C
ATOM   2800  CG2 VAL A 351     -19.458  24.461 -33.961  1.00 91.48           C
ATOM   2801  C   VAL A 351     -16.658  25.903 -31.829  1.00 91.48           C
ATOM   2802  O   VAL A 351     -16.454  27.120 -31.822  1.00 91.48           O
ATOM   2803  N   LEU A 352     -15.720  25.000 -31.489  1.00 74.83           N
ATOM   2804  CA  LEU A 352     -14.413  25.395 -31.068  1.00 74.83           C
ATOM   2805  CB  LEU A 352     -14.135  25.107 -29.584  1.00 74.83           C
ATOM   2806  CG  LEU A 352     -14.960  25.963 -28.608  1.00 74.83           C
ATOM   2807  CD1 LEU A 352     -14.625  25.619 -27.148  1.00 74.83           C
ATOM   2808  CD2 LEU A 352     -14.800  27.461 -28.914  1.00 74.83           C
ATOM   2809  C   LEU A 352     -13.403  24.610 -31.835  1.00 74.83           C
ATOM   2810  O   LEU A 352     -13.700  23.553 -32.394  1.00 74.83           O
ATOM   2811  N   GLU A 353     -12.166  25.144 -31.885  1.00113.65           N
ATOM   2812  CA  GLU A 353     -11.076  24.470 -32.523  1.00113.65           C
ATOM   2813  CB  GLU A 353     -10.074  25.419 -33.213  1.00113.65           C
ATOM   2814  CG  GLU A 353      -9.398  26.413 -32.259  1.00113.65           C
ATOM   2815  CD  GLU A 353      -8.372  27.228 -33.041  1.00113.65           C
ATOM   2816  OE1 GLU A 353      -8.260  27.010 -34.277  1.00113.65           O
ATOM   2817  OE2 GLU A 353      -7.686  28.077 -32.412  1.00113.65           O
ATOM   2818  C   GLU A 353     -10.347  23.748 -31.438  1.00113.65           C
ATOM   2819  O   GLU A 353      -9.826  24.352 -30.503  1.00113.65           O
ATOM   2820  N   CYS A 354     -10.281  22.416 -31.560  1.00 77.18           N
ATOM   2821  CA  CYS A 354      -9.744  21.567 -30.542  1.00 77.18           C
ATOM   2822  CB  CYS A 354     -10.571  20.287 -30.480  1.00 77.18           C
ATOM   2823  SG  CYS A 354     -12.332  20.625 -30.213  1.00 77.18           S
ATOM   2824  C   CYS A 354      -8.346  21.169 -30.915  1.00 77.18           C
ATOM   2825  O   CYS A 354      -7.896  21.395 -32.038  1.00 77.18           O
ATOM   2826  N   LYS A 355      -7.651  20.530 -29.947  1.00197.25           N
ATOM   2827  CA  LYS A 355      -6.308  20.015 -30.045  1.00197.25           C
ATOM   2828  CB  LYS A 355      -6.002  19.055 -28.877  1.00197.25           C
ATOM   2829  CG  LYS A 355      -5.711  19.733 -27.539  1.00197.25           C
ATOM   2830  CD  LYS A 355      -4.403  20.524 -27.525  1.00197.25           C
ATOM   2831  CE  LYS A 355      -3.987  20.980 -26.125  1.00197.25           C
ATOM   2832  NZ  LYS A 355      -2.602  21.500 -26.151  1.00197.25           N
ATOM   2833  C   LYS A 355      -6.252  19.242 -31.323  1.00197.25           C
ATOM   2834  O   LYS A 355      -7.287  18.740 -31.742  1.00197.25           O
ATOM   2835  N   PRO A 356      -5.075  19.003 -31.862  1.00253.58           N
ATOM   2836  CA  PRO A 356      -4.882  18.674 -33.255  1.00253.58           C
ATOM   2837  CD  PRO A 356      -4.014  18.429 -31.044  1.00253.58           C
ATOM   2838  CB  PRO A 356      -3.761  17.635 -33.312  1.00253.58           C
ATOM   2839  CG  PRO A 356      -2.967  17.878 -32.022  1.00253.58           C
ATOM   2840  C   PRO A 356      -6.037  18.305 -34.132  1.00253.58           C
ATOM   2841  O   PRO A 356      -6.367  17.131 -34.300  1.00253.58           O
ATOM   2842  N   VAL A 357      -6.558  19.372 -34.777  1.00144.68           N
ATOM   2843  CA  VAL A 357      -7.586  19.477 -35.770  1.00144.68           C
ATOM   2844  CB  VAL A 357      -7.039  19.365 -37.166  1.00144.68           C
ATOM   2845  CG1 VAL A 357      -8.133  19.271 -38.247  1.00144.68           C
ATOM   2846  CG2 VAL A 357      -6.179  20.634 -37.334  1.00144.68           C
ATOM   2847  C   VAL A 357      -8.825  18.679 -35.492  1.00144.68           C
ATOM   2848  O   VAL A 357      -9.250  17.814 -36.255  1.00144.68           O
ATOM   2849  N   TYR A 358      -9.457  18.962 -34.344  1.00 85.17           N
ATOM   2850  CA  TYR A 358     -10.743  18.392 -34.096  1.00 85.17           C
ATOM   2851  CB  TYR A 358     -10.835  17.504 -32.841  1.00 85.17           C
ATOM   2852  CG  TYR A 358     -10.126  16.218 -33.110  1.00 85.17           C
ATOM   2853  CD1 TYR A 358     -10.752  15.210 -33.810  1.00 85.17           C
ATOM   2854  CD2 TYR A 358      -8.845  16.012 -32.655  1.00 85.17           C
ATOM   2855  CE1 TYR A 358     -10.110  14.019 -34.058  1.00 85.17           C
ATOM   2856  CE2 TYR A 358      -8.197  14.824 -32.901  1.00 85.17           C
ATOM   2857  CZ  TYR A 358      -8.828  13.825 -33.603  1.00 85.17           C
ATOM   2858  OH  TYR A 358      -8.160  12.606 -33.855  1.00 85.17           O
ATOM   2859  C   TYR A 358     -11.641  19.565 -33.896  1.00 85.17           C
ATOM   2860  O   TYR A 358     -11.332  20.459 -33.109  1.00 85.17           O
ATOM   2861  N   VAL A 359     -12.763  19.607 -34.637  1.00 76.16           N
ATOM   2862  CA  VAL A 359     -13.690  20.688 -34.495  1.00 76.16           C
ATOM   2863  CB  VAL A 359     -14.291  21.111 -35.804  1.00 76.16           C
ATOM   2864  CG1 VAL A 359     -15.419  22.120 -35.545  1.00 76.16           C
ATOM   2865  CG2 VAL A 359     -13.167  21.686 -36.679  1.00 76.16           C
ATOM   2866  C   VAL A 359     -14.774  20.168 -33.623  1.00 76.16           C
ATOM   2867  O   VAL A 359     -15.372  19.133 -33.913  1.00 76.16           O
ATOM   2868  N   THR A 360     -15.036  20.857 -32.497  1.00 88.79           N
ATOM   2869  CA  THR A 360     -16.074  20.329 -31.676  1.00 88.79           C
ATOM   2870  CB  THR A 360     -15.677  20.011 -30.260  1.00 88.79           C
ATOM   2871  OG1 THR A 360     -14.711  18.970 -30.238  1.00 88.79           O
ATOM   2872  CG2 THR A 360     -16.933  19.584 -29.483  1.00 88.79           C
ATOM   2873  C   THR A 360     -17.220  21.266 -31.617  1.00 88.79           C
ATOM   2874  O   THR A 360     -17.115  22.401 -31.149  1.00 88.79           O
ATOM   2875  N   PRO A 361     -18.291  20.801 -32.204  1.00168.67           N
ATOM   2876  CA  PRO A 361     -19.525  21.500 -32.028  1.00168.67           C
ATOM   2877  CD  PRO A 361     -18.165  20.289 -33.561  1.00168.67           C
ATOM   2878  CB  PRO A 361     -20.398  21.174 -33.236  1.00168.67           C
ATOM   2879  CG  PRO A 361     -19.370  20.854 -34.333  1.00168.67           C
ATOM   2880  C   PRO A 361     -20.102  21.053 -30.730  1.00168.67           C
ATOM   2881  O   PRO A 361     -20.311  19.853 -30.558  1.00168.67           O
ATOM   2882  N   LYS A 362     -20.420  21.995 -29.832  1.00127.27           N
ATOM   2883  CA  LYS A 362     -20.987  21.633 -28.578  1.00127.27           C
ATOM   2884  CB  LYS A 362     -20.009  21.814 -27.407  1.00127.27           C
ATOM   2885  CG  LYS A 362     -19.402  23.215 -27.335  1.00127.27           C
ATOM   2886  CD  LYS A 362     -18.591  23.467 -26.065  1.00127.27           C
ATOM   2887  CE  LYS A 362     -17.173  22.892 -26.117  1.00127.27           C
ATOM   2888  NZ  LYS A 362     -16.483  23.138 -24.831  1.00127.27           N
ATOM   2889  C   LYS A 362     -22.159  22.519 -28.375  1.00127.27           C
ATOM   2890  O   LYS A 362     -22.082  23.728 -28.584  1.00127.27           O
ATOM   2891  N   ALA A 363     -23.303  21.924 -28.006  1.00 70.86           N
ATOM   2892  CA  ALA A 363     -24.422  22.749 -27.700  1.00 70.86           C
ATOM   2893  CB  ALA A 363     -25.757  22.209 -28.240  1.00 70.86           C
ATOM   2894  C   ALA A 363     -24.472  22.698 -26.220  1.00 70.86           C
ATOM   2895  O   ALA A 363     -24.705  21.643 -25.636  1.00 70.86           O
ATOM   2896  N   SER A 364     -24.261  23.852 -25.572  1.00125.74           N
ATOM   2897  CA  SER A 364     -24.151  23.830 -24.156  1.00125.74           C
ATOM   2898  CB  SER A 364     -23.540  25.115 -23.571  1.00125.74           C
ATOM   2899  OG  SER A 364     -23.470  25.021 -22.156  1.00125.74           O
ATOM   2900  C   SER A 364     -25.495  23.672 -23.577  1.00125.74           C
ATOM   2901  O   SER A 364     -26.520  23.858 -24.234  1.00125.74           O
ATOM   2902  N   GLU A 365     -25.489  23.288 -22.293  1.00155.94           N
ATOM   2903  CA  GLU A 365     -26.697  23.249 -21.554  1.00155.94           C
ATOM   2904  CB  GLU A 365     -26.555  22.686 -20.130  1.00155.94           C
ATOM   2905  CG  GLU A 365     -25.610  23.496 -19.240  1.00155.94           C
ATOM   2906  CD  GLU A 365     -25.591  22.851 -17.859  1.00155.94           C
ATOM   2907  OE1 GLU A 365     -26.679  22.779 -17.227  1.00155.94           O
ATOM   2908  OE2 GLU A 365     -24.492  22.419 -17.420  1.00155.94           O
ATOM   2909  C   GLU A 365     -27.063  24.687 -21.448  1.00155.94           C
ATOM   2910  O   GLU A 365     -26.248  25.557 -21.747  1.00155.94           O
ATOM   2911  N   ARG A 366     -28.271  24.956 -20.939  1.00208.29           N
ATOM   2912  CA  ARG A 366     -28.928  26.228 -20.955  1.00208.29           C
ATOM   2913  CB  ARG A 366     -30.225  26.231 -20.130  1.00208.29           C
ATOM   2914  CG  ARG A 366     -30.847  27.618 -19.947  1.00208.29           C
ATOM   2915  CD  ARG A 366     -32.132  27.592 -19.115  1.00208.29           C
ATOM   2916  NE  ARG A 366     -32.575  29.000 -18.904  1.00208.29           N
ATOM   2917  CZ  ARG A 366     -33.871  29.253 -18.560  1.00208.29           C
ATOM   2918  NH1 ARG A 366     -34.762  28.222 -18.478  1.00208.29           N
ATOM   2919  NH2 ARG A 366     -34.274  30.531 -18.298  1.00208.29           N
ATOM   2920  C   ARG A 366     -28.088  27.315 -20.390  1.00208.29           C
ATOM   2921  O   ARG A 366     -28.251  28.455 -20.821  1.00208.29           O
ATOM   2922  N   CYS A 367     -27.173  27.006 -19.452  1.00 81.23           N
ATOM   2923  CA  CYS A 367     -26.457  28.026 -18.734  1.00 81.23           C
ATOM   2924  CB  CYS A 367     -25.310  27.457 -17.883  1.00 81.23           C
ATOM   2925  SG  CYS A 367     -25.887  26.324 -16.583  1.00 81.23           S
ATOM   2926  C   CYS A 367     -25.848  29.016 -19.681  1.00 81.23           C
ATOM   2927  O   CYS A 367     -26.024  30.218 -19.489  1.00 81.23           O
ATOM   2928  N   TYR A 368     -25.136  28.582 -20.737  1.00117.79           N
ATOM   2929  CA  TYR A 368     -24.637  29.633 -21.573  1.00117.79           C
ATOM   2930  CB  TYR A 368     -23.104  29.719 -21.616  1.00117.79           C
ATOM   2931  CG  TYR A 368     -22.682  30.138 -20.246  1.00117.79           C
ATOM   2932  CD1 TYR A 368     -22.588  29.208 -19.236  1.00117.79           C
ATOM   2933  CD2 TYR A 368     -22.383  31.453 -19.968  1.00117.79           C
ATOM   2934  CE1 TYR A 368     -22.203  29.577 -17.969  1.00117.79           C
ATOM   2935  CE2 TYR A 368     -21.997  31.829 -18.701  1.00117.79           C
ATOM   2936  CZ  TYR A 368     -21.907  30.891 -17.700  1.00117.79           C
ATOM   2937  OH  TYR A 368     -21.513  31.271 -16.401  1.00117.79           O
ATOM   2938  C   TYR A 368     -25.169  29.484 -22.961  1.00117.79           C
ATOM   2939  O   TYR A 368     -24.769  28.600 -23.717  1.00117.79           O
ATOM   2940  N   GLN A 369     -26.113  30.380 -23.305  1.00139.62           N
ATOM   2941  CA  GLN A 369     -26.741  30.480 -24.590  1.00139.62           C
ATOM   2942  CB  GLN A 369     -27.874  31.519 -24.597  1.00139.62           C
ATOM   2943  CG  GLN A 369     -28.545  31.687 -25.962  1.00139.62           C
ATOM   2944  CD  GLN A 369     -29.442  32.918 -25.910  1.00139.62           C
ATOM   2945  OE1 GLN A 369     -30.022  33.317 -26.918  1.00139.62           O
ATOM   2946  NE2 GLN A 369     -29.555  33.544 -24.708  1.00139.62           N
ATOM   2947  C   GLN A 369     -25.734  30.972 -25.577  1.00139.62           C
ATOM   2948  O   GLN A 369     -25.707  30.556 -26.734  1.00139.62           O
ATOM   2949  N   GLU A 370     -24.876  31.887 -25.106  1.00117.31           N
ATOM   2950  CA  GLU A 370     -23.919  32.613 -25.887  1.00117.31           C
ATOM   2951  CB  GLU A 370     -23.108  33.617 -25.052  1.00117.31           C
ATOM   2952  CG  GLU A 370     -23.951  34.649 -24.302  1.00117.31           C
ATOM   2953  CD  GLU A 370     -24.360  34.016 -22.980  1.00117.31           C
ATOM   2954  OE1 GLU A 370     -23.528  34.039 -22.035  1.00117.31           O
ATOM   2955  OE2 GLU A 370     -25.501  33.489 -22.901  1.00117.31           O
ATOM   2956  C   GLU A 370     -22.910  31.684 -26.471  1.00117.31           C
ATOM   2957  O   GLU A 370     -22.378  31.940 -27.550  1.00117.31           O
ATOM   2958  N   LEU A 371     -22.644  30.561 -25.789  1.00205.92           N
ATOM   2959  CA  LEU A 371     -21.538  29.733 -26.152  1.00205.92           C
ATOM   2960  CB  LEU A 371     -21.420  28.473 -25.278  1.00205.92           C
ATOM   2961  CG  LEU A 371     -21.086  28.794 -23.810  1.00205.92           C
ATOM   2962  CD1 LEU A 371     -20.949  27.513 -22.973  1.00205.92           C
ATOM   2963  CD2 LEU A 371     -19.854  29.709 -23.708  1.00205.92           C
ATOM   2964  C   LEU A 371     -21.598  29.310 -27.587  1.00205.92           C
ATOM   2965  O   LEU A 371     -20.549  29.292 -28.224  1.00205.92           O
ATOM   2966  N   PRO A 372     -22.716  29.010 -28.179  1.00262.93           N
ATOM   2967  CA  PRO A 372     -22.682  28.491 -29.522  1.00262.93           C
ATOM   2968  CD  PRO A 372     -23.882  28.538 -27.466  1.00262.93           C
ATOM   2969  CB  PRO A 372     -24.116  28.073 -29.838  1.00262.93           C
ATOM   2970  CG  PRO A 372     -24.927  28.465 -28.587  1.00262.93           C
ATOM   2971  C   PRO A 372     -22.010  29.311 -30.603  1.00262.93           C
ATOM   2972  O   PRO A 372     -22.281  30.508 -30.674  1.00262.93           O
ATOM   2973  N   VAL A 373     -21.149  28.665 -31.455  1.00282.32           N
ATOM   2974  CA  VAL A 373     -20.321  29.224 -32.524  1.00282.32           C
ATOM   2975  CB  VAL A 373     -19.111  29.954 -31.968  1.00282.32           C
ATOM   2976  CG1 VAL A 373     -18.361  30.692 -33.088  1.00282.32           C
ATOM   2977  CG2 VAL A 373     -19.576  30.917 -30.860  1.00282.32           C
ATOM   2978  C   VAL A 373     -19.901  28.101 -33.515  1.00282.32           C
ATOM   2979  O   VAL A 373     -20.557  27.061 -33.514  1.00282.32           O
ATOM   2980  N   ASN A 374     -18.834  28.267 -34.391  1.00164.03           N
ATOM   2981  CA  ASN A 374     -18.452  27.339 -35.473  1.00164.03           C
ATOM   2982  CB  ASN A 374     -19.005  27.737 -36.850  1.00164.03           C
ATOM   2983  CG  ASN A 374     -20.437  27.218 -36.894  1.00164.03           C
ATOM   2984  OD1 ASN A 374     -20.726  26.137 -36.382  1.00164.03           O
ATOM   2985  ND2 ASN A 374     -21.358  27.995 -37.521  1.00164.03           N
ATOM   2986  C   ASN A 374     -16.954  26.947 -35.644  1.00164.03           C
ATOM   2987  O   ASN A 374     -16.217  26.812 -34.673  1.00164.03           O
ATOM   2988  N   TYR A 375     -16.465  26.733 -36.914  1.00221.90           N
ATOM   2989  CA  TYR A 375     -15.190  26.104 -37.323  1.00221.90           C
ATOM   2990  CB  TYR A 375     -15.515  24.830 -38.112  1.00221.90           C
ATOM   2991  CG  TYR A 375     -16.727  25.274 -38.859  1.00221.90           C
ATOM   2992  CD1 TYR A 375     -16.624  26.100 -39.951  1.00221.90           C
ATOM   2993  CD2 TYR A 375     -17.980  24.883 -38.443  1.00221.90           C
ATOM   2994  CE1 TYR A 375     -17.749  26.523 -40.623  1.00221.90           C
ATOM   2995  CE2 TYR A 375     -19.109  25.299 -39.108  1.00221.90           C
ATOM   2996  CZ  TYR A 375     -18.996  26.122 -40.202  1.00221.90           C
ATOM   2997  OH  TYR A 375     -20.155  26.554 -40.883  1.00221.90           O
ATOM   2998  C   TYR A 375     -14.259  26.970 -38.199  1.00221.90           C
ATOM   2999  O   TYR A 375     -14.607  28.094 -38.531  1.00221.90           O
ATOM   3000  N   ASN A 376     -13.020  26.466 -38.555  1.00182.50           N
ATOM   3001  CA  ASN A 376     -11.933  27.141 -39.297  1.00182.50           C
ATOM   3002  CB  ASN A 376     -10.806  27.563 -38.330  1.00182.50           C
ATOM   3003  CG  ASN A 376      -9.887  28.590 -38.975  1.00182.50           C
ATOM   3004  OD1 ASN A 376     -10.120  29.038 -40.095  1.00182.50           O
ATOM   3005  ND2 ASN A 376      -8.799  28.961 -38.248  1.00182.50           N
ATOM   3006  C   ASN A 376     -11.321  26.173 -40.306  1.00182.50           C
ATOM   3007  O   ASN A 376     -12.003  25.275 -40.790  1.00182.50           O
ATOM   3008  N   ASN A 377     -10.022  26.357 -40.684  1.00128.69           N
ATOM   3009  CA  ASN A 377      -9.331  25.524 -41.653  1.00128.69           C
ATOM   3010  CB  ASN A 377      -8.440  26.330 -42.620  1.00128.69           C
ATOM   3011  CG  ASN A 377      -7.899  25.408 -43.706  1.00128.69           C
ATOM   3012  OD1 ASN A 377      -7.478  24.283 -43.439  1.00128.69           O
ATOM   3013  ND2 ASN A 377      -7.908  25.903 -44.973  1.00128.69           N
ATOM   3014  C   ASN A 377      -8.441  24.594 -40.891  1.00128.69           C
ATOM   3015  O   ASN A 377      -7.540  25.029 -40.173  1.00128.69           O
ATOM   3016  N   ILE A 378      -8.650  23.270 -41.041  1.00153.34           N
ATOM   3017  CA  ILE A 378      -7.893  22.415 -40.178  1.00153.34           C
ATOM   3018  CB  ILE A 378      -8.675  22.069 -38.948  1.00153.34           C
ATOM   3019  CG1 ILE A 378      -9.983  21.367 -39.347  1.00153.34           C
ATOM   3020  CG2 ILE A 378      -8.869  23.339 -38.108  1.00153.34           C
ATOM   3021  CD1 ILE A 378     -10.763  20.823 -38.154  1.00153.34           C
ATOM   3022  C   ILE A 378      -7.448  21.127 -40.818  1.00153.34           C
ATOM   3023  O   ILE A 378      -8.073  20.616 -41.749  1.00153.34           O
ATOM   3024  N   ILE A 379      -6.320  20.577 -40.299  1.00159.00           N
ATOM   3025  CA  ILE A 379      -5.764  19.328 -40.759  1.00159.00           C
ATOM   3026  CB  ILE A 379      -4.425  19.500 -41.419  1.00159.00           C
ATOM   3027  CG1 ILE A 379      -3.922  18.153 -41.961  1.00159.00           C
ATOM   3028  CG2 ILE A 379      -3.472  20.191 -40.428  1.00159.00           C
ATOM   3029  CD1 ILE A 379      -4.773  17.599 -43.103  1.00159.00           C
ATOM   3030  C   ILE A 379      -5.611  18.383 -39.591  1.00159.00           C
ATOM   3031  O   ILE A 379      -4.865  18.641 -38.649  1.00159.00           O
ATOM   3032  N   MET A 380      -6.295  17.221 -39.652  1.00108.18           N
ATOM   3033  CA  MET A 380      -6.334  16.291 -38.554  1.00108.18           C
ATOM   3034  CB  MET A 380      -7.671  15.541 -38.433  1.00108.18           C
ATOM   3035  CG  MET A 380      -7.794  14.737 -37.137  1.00108.18           C
ATOM   3036  SD  MET A 380      -9.307  13.740 -37.010  1.00108.18           S
ATOM   3037  CE  MET A 380      -8.776  12.560 -38.282  1.00108.18           C
ATOM   3038  C   MET A 380      -5.269  15.241 -38.659  1.00108.18           C
ATOM   3039  O   MET A 380      -4.742  14.952 -39.733  1.00108.18           O
ATOM   3040  N   TYR A 381      -4.966  14.635 -37.489  1.00134.66           N
ATOM   3041  CA  TYR A 381      -4.006  13.589 -37.278  1.00134.66           C
ATOM   3042  CB  TYR A 381      -2.730  14.047 -36.550  1.00134.66           C
ATOM   3043  CG  TYR A 381      -2.005  14.955 -37.485  1.00134.66           C
ATOM   3044  CD1 TYR A 381      -2.309  16.296 -37.536  1.00134.66           C
ATOM   3045  CD2 TYR A 381      -1.027  14.461 -38.317  1.00134.66           C
ATOM   3046  CE1 TYR A 381      -1.644  17.131 -38.402  1.00134.66           C
ATOM   3047  CE2 TYR A 381      -0.359  15.291 -39.186  1.00134.66           C
ATOM   3048  CZ  TYR A 381      -0.668  16.629 -39.228  1.00134.66           C
ATOM   3049  OH  TYR A 381       0.014  17.485 -40.118  1.00134.66           O
ATOM   3050  C   TYR A 381      -4.700  12.575 -36.419  1.00134.66           C
ATOM   3051  O   TYR A 381      -5.905  12.368 -36.551  1.00134.66           O
ATOM   3052  N   LEU A 382      -3.945  11.861 -35.563  1.00 71.05           N
ATOM   3053  CA  LEU A 382      -4.545  10.847 -34.742  1.00 71.05           C
ATOM   3054  CB  LEU A 382      -3.581   9.707 -34.370  1.00 71.05           C
ATOM   3055  CG  LEU A 382      -3.077   8.913 -35.591  1.00 71.05           C
ATOM   3056  CD1 LEU A 382      -2.200   9.788 -36.500  1.00 71.05           C
ATOM   3057  CD2 LEU A 382      -2.391   7.601 -35.171  1.00 71.05           C
ATOM   3058  C   LEU A 382      -5.091  11.411 -33.459  1.00 71.05           C
ATOM   3059  O   LEU A 382      -4.686  12.470 -32.980  1.00 71.05           O
ATOM   3060  N   ALA A 383      -6.103  10.687 -32.939  1.00100.05           N
ATOM   3061  CA  ALA A 383      -6.846  10.769 -31.705  1.00100.05           C
ATOM   3062  CB  ALA A 383      -8.110   9.890 -31.725  1.00100.05           C
ATOM   3063  C   ALA A 383      -6.047  10.376 -30.475  1.00100.05           C
ATOM   3064  O   ALA A 383      -6.415  10.820 -29.388  1.00100.05           O
ATOM   3065  N   PRO A 384      -5.015   9.558 -30.511  1.00135.49           N
ATOM   3066  CA  PRO A 384      -4.441   9.104 -29.270  1.00135.49           C
ATOM   3067  CD  PRO A 384      -4.861   8.525 -31.533  1.00135.49           C
ATOM   3068  CB  PRO A 384      -3.390   8.065 -29.657  1.00135.49           C
ATOM   3069  CG  PRO A 384      -3.991   7.419 -30.914  1.00135.49           C
ATOM   3070  C   PRO A 384      -3.988  10.067 -28.215  1.00135.49           C
ATOM   3071  O   PRO A 384      -3.976   9.665 -27.053  1.00135.49           O
ATOM   3072  N   VAL A 385      -3.585  11.302 -28.541  1.00 98.23           N
ATOM   3073  CA  VAL A 385      -3.172  12.184 -27.491  1.00 98.23           C
ATOM   3074  CB  VAL A 385      -2.683  13.500 -28.018  1.00 98.23           C
ATOM   3075  CG1 VAL A 385      -3.799  14.177 -28.833  1.00 98.23           C
ATOM   3076  CG2 VAL A 385      -2.209  14.330 -26.824  1.00 98.23           C
ATOM   3077  C   VAL A 385      -4.352  12.436 -26.597  1.00 98.23           C
ATOM   3078  O   VAL A 385      -4.236  12.455 -25.374  1.00 98.23           O
ATOM   3079  N   THR A 386      -5.527  12.645 -27.212  1.00 65.60           N
ATOM   3080  CA  THR A 386      -6.775  12.926 -26.560  1.00 65.60           C
ATOM   3081  CB  THR A 386      -7.835  13.282 -27.560  1.00 65.60           C
ATOM   3082  OG1 THR A 386      -7.493  14.481 -28.239  1.00 65.60           O
ATOM   3083  CG2 THR A 386      -9.191  13.403 -26.858  1.00 65.60           C
ATOM   3084  C   THR A 386      -7.267  11.730 -25.818  1.00 65.60           C
ATOM   3085  O   THR A 386      -7.878  11.856 -24.756  1.00 65.60           O
ATOM   3086  N   ARG A 387      -7.004  10.534 -26.371  1.00225.40           N
ATOM   3087  CA  ARG A 387      -7.547   9.321 -25.842  1.00225.40           C
ATOM   3088  CB  ARG A 387      -7.325   8.093 -26.737  1.00225.40           C
ATOM   3089  CG  ARG A 387      -8.198   8.112 -27.992  1.00225.40           C
ATOM   3090  CD  ARG A 387      -8.392   6.730 -28.618  1.00225.40           C
ATOM   3091  NE  ARG A 387      -8.807   5.801 -27.524  1.00225.40           N
ATOM   3092  CZ  ARG A 387     -10.112   5.740 -27.119  1.00225.40           C
ATOM   3093  NH1 ARG A 387     -11.042   6.570 -27.670  1.00225.40           N
ATOM   3094  NH2 ARG A 387     -10.500   4.853 -26.158  1.00225.40           N
ATOM   3095  C   ARG A 387      -6.956   9.020 -24.509  1.00225.40           C
ATOM   3096  O   ARG A 387      -7.136   9.755 -23.540  1.00225.40           O
ATOM   3097  N   ILE A 388      -6.229   7.897 -24.435  1.00179.90           N
ATOM   3098  CA  ILE A 388      -5.721   7.424 -23.188  1.00179.90           C
ATOM   3099  CB  ILE A 388      -4.856   6.193 -23.354  1.00179.90           C
ATOM   3100  CG1 ILE A 388      -4.650   5.468 -22.011  1.00179.90           C
ATOM   3101  CG2 ILE A 388      -3.554   6.570 -24.079  1.00179.90           C
ATOM   3102  CD1 ILE A 388      -3.891   6.275 -20.961  1.00179.90           C
ATOM   3103  C   ILE A 388      -4.903   8.518 -22.594  1.00179.90           C
ATOM   3104  O   ILE A 388      -4.960   8.763 -21.391  1.00179.90           O
ATOM   3105  N   LEU A 389      -4.149   9.247 -23.429  1.00124.86           N
ATOM   3106  CA  LEU A 389      -3.266  10.201 -22.835  1.00124.86           C
ATOM   3107  CB  LEU A 389      -2.463  10.995 -23.884  1.00124.86           C
ATOM   3108  CG  LEU A 389      -1.253  10.283 -24.506  1.00124.86           C
ATOM   3109  CD1 LEU A 389      -0.718  11.058 -25.723  1.00124.86           C
ATOM   3110  CD2 LEU A 389      -0.150  10.109 -23.451  1.00124.86           C
ATOM   3111  C   LEU A 389      -3.977  11.238 -22.035  1.00124.86           C
ATOM   3112  O   LEU A 389      -3.834  11.299 -20.815  1.00124.86           O
ATOM   3113  N   GLN A 390      -4.799  12.065 -22.696  1.00 62.54           N
ATOM   3114  CA  GLN A 390      -5.356  13.161 -21.969  1.00 62.54           C
ATOM   3115  CB  GLN A 390      -6.068  14.170 -22.886  1.00 62.54           C
ATOM   3116  CG  GLN A 390      -6.424  15.475 -22.177  1.00 62.54           C
ATOM   3117  CD  GLN A 390      -5.125  16.244 -21.993  1.00 62.54           C
ATOM   3118  OE1 GLN A 390      -4.093  15.884 -22.558  1.00 62.54           O
ATOM   3119  NE2 GLN A 390      -5.174  17.335 -21.183  1.00 62.54           N
ATOM   3120  C   GLN A 390      -6.366  12.683 -20.981  1.00 62.54           C
ATOM   3121  O   GLN A 390      -6.318  13.036 -19.804  1.00 62.54           O
ATOM   3122  N   THR A 391      -7.296  11.832 -21.448  1.00 47.37           N
ATOM   3123  CA  THR A 391      -8.403  11.428 -20.634  1.00 47.37           C
ATOM   3124  CB  THR A 391      -9.387  10.580 -21.376  1.00 47.37           C
ATOM   3125  OG1 THR A 391      -9.857  11.274 -22.519  1.00 47.37           O
ATOM   3126  CG2 THR A 391     -10.562  10.252 -20.439  1.00 47.37           C
ATOM   3127  C   THR A 391      -7.947  10.612 -19.474  1.00 47.37           C
ATOM   3128  O   THR A 391      -8.319  10.889 -18.335  1.00 47.37           O
ATOM   3129  N   ARG A 392      -7.116   9.587 -19.732  1.00138.99           N
ATOM   3130  CA  ARG A 392      -6.754   8.699 -18.670  1.00138.99           C
ATOM   3131  CB  ARG A 392      -5.882   7.519 -19.133  1.00138.99           C
ATOM   3132  CG  ARG A 392      -6.660   6.442 -19.886  1.00138.99           C
ATOM   3133  CD  ARG A 392      -7.119   5.320 -18.960  1.00138.99           C
ATOM   3134  NE  ARG A 392      -7.686   5.974 -17.750  1.00138.99           N
ATOM   3135  CZ  ARG A 392      -8.257   5.227 -16.763  1.00138.99           C
ATOM   3136  NH1 ARG A 392      -8.337   3.870 -16.890  1.00138.99           N
ATOM   3137  NH2 ARG A 392      -8.740   5.844 -15.646  1.00138.99           N
ATOM   3138  C   ARG A 392      -5.986   9.421 -17.616  1.00138.99           C
ATOM   3139  O   ARG A 392      -6.303   9.317 -16.433  1.00138.99           O
ATOM   3140  N   GLY A 393      -4.969  10.203 -18.019  1.00 36.48           N
ATOM   3141  CA  GLY A 393      -4.134  10.810 -17.028  1.00 36.48           C
ATOM   3142  C   GLY A 393      -4.927  11.756 -16.191  1.00 36.48           C
ATOM   3143  O   GLY A 393      -4.849  11.730 -14.963  1.00 36.48           O
ATOM   3144  N   THR A 394      -5.734  12.610 -16.841  1.00 37.58           N
ATOM   3145  CA  THR A 394      -6.445  13.619 -16.117  1.00 37.58           C
ATOM   3146  CB  THR A 394      -7.233  14.533 -17.006  1.00 37.58           C
ATOM   3147  OG1 THR A 394      -6.372  15.193 -17.922  1.00 37.58           O
ATOM   3148  CG2 THR A 394      -7.964  15.563 -16.127  1.00 37.58           C
ATOM   3149  C   THR A 394      -7.414  12.988 -15.184  1.00 37.58           C
ATOM   3150  O   THR A 394      -7.494  13.360 -14.014  1.00 37.58           O
ATOM   3151  N   GLU A 395      -8.169  11.991 -15.673  1.00 60.30           N
ATOM   3152  CA  GLU A 395      -9.203  11.486 -14.831  1.00 60.30           C
ATOM   3153  CB  GLU A 395     -10.105  10.451 -15.524  1.00 60.30           C
ATOM   3154  CG  GLU A 395     -11.401  10.182 -14.754  1.00 60.30           C
ATOM   3155  CD  GLU A 395     -12.402   9.564 -15.717  1.00 60.30           C
ATOM   3156  OE1 GLU A 395     -11.990   9.236 -16.862  1.00 60.30           O
ATOM   3157  OE2 GLU A 395     -13.593   9.423 -15.329  1.00 60.30           O
ATOM   3158  C   GLU A 395      -8.615  10.889 -13.600  1.00 60.30           C
ATOM   3159  O   GLU A 395      -9.009  11.256 -12.498  1.00 60.30           O
ATOM   3160  N   ILE A 396      -7.627   9.989 -13.738  1.00 60.65           N
ATOM   3161  CA  ILE A 396      -7.112   9.352 -12.560  1.00 60.65           C
ATOM   3162  CB  ILE A 396      -6.120   8.274 -12.883  1.00 60.65           C
ATOM   3163  CG1 ILE A 396      -6.753   7.202 -13.785  1.00 60.65           C
ATOM   3164  CG2 ILE A 396      -5.581   7.718 -11.554  1.00 60.65           C
ATOM   3165  CD1 ILE A 396      -5.727   6.261 -14.416  1.00 60.65           C
ATOM   3166  C   ILE A 396      -6.383  10.339 -11.714  1.00 60.65           C
ATOM   3167  O   ILE A 396      -6.669  10.493 -10.528  1.00 60.65           O
ATOM   3168  N   ASP A 397      -5.429  11.062 -12.324  1.00 70.98           N
ATOM   3169  CA  ASP A 397      -4.581  11.893 -11.530  1.00 70.98           C
ATOM   3170  CB  ASP A 397      -3.518  12.601 -12.384  1.00 70.98           C
ATOM   3171  CG  ASP A 397      -2.670  11.528 -13.055  1.00 70.98           C
ATOM   3172  OD1 ASP A 397      -2.587  10.398 -12.503  1.00 70.98           O
ATOM   3173  OD2 ASP A 397      -2.107  11.827 -14.141  1.00 70.98           O
ATOM   3174  C   ASP A 397      -5.378  12.963 -10.880  1.00 70.98           C
ATOM   3175  O   ASP A 397      -5.473  13.029  -9.656  1.00 70.98           O
ATOM   3176  N   CYS A 398      -6.037  13.793 -11.705  1.00106.14           N
ATOM   3177  CA  CYS A 398      -6.651  14.957 -11.150  1.00106.14           C
ATOM   3178  CB  CYS A 398      -7.317  15.840 -12.219  1.00106.14           C
ATOM   3179  SG  CYS A 398      -8.098  17.324 -11.513  1.00106.14           S
ATOM   3180  C   CYS A 398      -7.714  14.606 -10.170  1.00106.14           C
ATOM   3181  O   CYS A 398      -7.620  14.950  -8.992  1.00106.14           O
ATOM   3182  N   THR A 399      -8.758  13.896 -10.630  1.00 89.25           N
ATOM   3183  CA  THR A 399      -9.856  13.708  -9.734  1.00 89.25           C
ATOM   3184  CB  THR A 399     -11.123  13.294 -10.436  1.00 89.25           C
ATOM   3185  OG1 THR A 399     -11.476  14.257 -11.419  1.00 89.25           O
ATOM   3186  CG2 THR A 399     -12.246  13.166  -9.393  1.00 89.25           C
ATOM   3187  C   THR A 399      -9.554  12.765  -8.597  1.00 89.25           C
ATOM   3188  O   THR A 399      -9.704  13.175  -7.448  1.00 89.25           O
ATOM   3189  N   PRO A 400      -9.150  11.533  -8.792  1.00154.86           N
ATOM   3190  CA  PRO A 400      -8.933  10.753  -7.607  1.00154.86           C
ATOM   3191  CD  PRO A 400      -9.728  10.704  -9.840  1.00154.86           C
ATOM   3192  CB  PRO A 400      -9.029   9.286  -8.016  1.00154.86           C
ATOM   3193  CG  PRO A 400      -9.968   9.318  -9.227  1.00154.86           C
ATOM   3194  C   PRO A 400      -7.741  11.020  -6.751  1.00154.86           C
ATOM   3195  O   PRO A 400      -7.902  11.123  -5.537  1.00154.86           O
ATOM   3196  N   LEU A 401      -6.540  11.128  -7.348  1.00105.24           N
ATOM   3197  CA  LEU A 401      -5.362  11.218  -6.534  1.00105.24           C
ATOM   3198  CB  LEU A 401      -4.050  11.086  -7.333  1.00105.24           C
ATOM   3199  CG  LEU A 401      -3.783   9.675  -7.893  1.00105.24           C
ATOM   3200  CD1 LEU A 401      -3.554   8.660  -6.761  1.00105.24           C
ATOM   3201  CD2 LEU A 401      -4.878   9.236  -8.874  1.00105.24           C
ATOM   3202  C   LEU A 401      -5.290  12.505  -5.782  1.00105.24           C
ATOM   3203  O   LEU A 401      -5.070  12.499  -4.572  1.00105.24           O
ATOM   3204  N   LEU A 402      -5.485  13.649  -6.468  1.00103.42           N
ATOM   3205  CA  LEU A 402      -5.292  14.880  -5.759  1.00103.42           C
ATOM   3206  CB  LEU A 402      -5.341  16.156  -6.635  1.00103.42           C
ATOM   3207  CG  LEU A 402      -4.173  16.331  -7.624  1.00103.42           C
ATOM   3208  CD1 LEU A 402      -4.183  15.252  -8.715  1.00103.42           C
ATOM   3209  CD2 LEU A 402      -4.149  17.761  -8.197  1.00103.42           C
ATOM   3210  C   LEU A 402      -6.318  15.016  -4.678  1.00103.42           C
ATOM   3211  O   LEU A 402      -5.968  15.357  -3.549  1.00103.42           O
ATOM   3212  N   PRO A 403      -7.573  14.775  -4.952  1.00153.76           N
ATOM   3213  CA  PRO A 403      -8.527  14.911  -3.890  1.00153.76           C
ATOM   3214  CD  PRO A 403      -8.155  15.177  -6.223  1.00153.76           C
ATOM   3215  CB  PRO A 403      -9.902  14.933  -4.551  1.00153.76           C
ATOM   3216  CG  PRO A 403      -9.613  15.566  -5.921  1.00153.76           C
ATOM   3217  C   PRO A 403      -8.379  13.914  -2.789  1.00153.76           C
ATOM   3218  O   PRO A 403      -8.645  14.266  -1.641  1.00153.76           O
ATOM   3219  N   ALA A 404      -7.979  12.669  -3.105  1.00 44.59           N
ATOM   3220  CA  ALA A 404      -7.864  11.673  -2.079  1.00 44.59           C
ATOM   3221  CB  ALA A 404      -7.533  10.278  -2.636  1.00 44.59           C
ATOM   3222  C   ALA A 404      -6.769  12.054  -1.136  1.00 44.59           C
ATOM   3223  O   ALA A 404      -6.941  11.983   0.080  1.00 44.59           O
ATOM   3224  N   LYS A 405      -5.614  12.488  -1.683  1.00 58.34           N
ATOM   3225  CA  LYS A 405      -4.473  12.845  -0.883  1.00 58.34           C
ATOM   3226  CB  LYS A 405      -3.237  13.276  -1.694  1.00 58.34           C
ATOM   3227  CG  LYS A 405      -2.491  12.152  -2.412  1.00 58.34           C
ATOM   3228  CD  LYS A 405      -1.401  12.683  -3.347  1.00 58.34           C
ATOM   3229  CE  LYS A 405      -0.456  11.605  -3.880  1.00 58.34           C
ATOM   3230  NZ  LYS A 405       0.558  12.218  -4.769  1.00 58.34           N
ATOM   3231  C   LYS A 405      -4.817  14.032  -0.055  1.00 58.34           C
ATOM   3232  O   LYS A 405      -4.423  14.126   1.106  1.00 58.34           O
ATOM   3233  N   PHE A 406      -5.560  14.983  -0.643  1.00100.88           N
ATOM   3234  CA  PHE A 406      -5.895  16.164   0.088  1.00100.88           C
ATOM   3235  CB  PHE A 406      -6.720  17.171  -0.718  1.00100.88           C
ATOM   3236  CG  PHE A 406      -7.152  18.183   0.278  1.00100.88           C
ATOM   3237  CD1 PHE A 406      -6.258  19.092   0.790  1.00100.88           C
ATOM   3238  CD2 PHE A 406      -8.458  18.212   0.703  1.00100.88           C
ATOM   3239  CE1 PHE A 406      -6.664  20.023   1.715  1.00100.88           C
ATOM   3240  CE2 PHE A 406      -8.872  19.141   1.626  1.00100.88           C
ATOM   3241  CZ  PHE A 406      -7.974  20.047   2.131  1.00100.88           C
ATOM   3242  C   PHE A 406      -6.693  15.754   1.278  1.00100.88           C
ATOM   3243  O   PHE A 406      -6.484  16.263   2.378  1.00100.88           O
ATOM   3244  N   LYS A 407      -7.617  14.798   1.083  1.00 64.57           N
ATOM   3245  CA  LYS A 407      -8.466  14.355   2.149  1.00 64.57           C
ATOM   3246  CB  LYS A 407      -9.412  13.215   1.734  1.00 64.57           C
ATOM   3247  CG  LYS A 407     -10.411  13.547   0.625  1.00 64.57           C
ATOM   3248  CD  LYS A 407     -11.137  12.303   0.099  1.00 64.57           C
ATOM   3249  CE  LYS A 407     -12.089  12.570  -1.069  1.00 64.57           C
ATOM   3250  NZ  LYS A 407     -11.361  12.452  -2.352  1.00 64.57           N
ATOM   3251  C   LYS A 407      -7.611  13.804   3.244  1.00 64.57           C
ATOM   3252  O   LYS A 407      -7.862  14.065   4.419  1.00 64.57           O
ATOM   3253  N   PHE A 408      -6.579  13.017   2.886  1.00109.14           N
ATOM   3254  CA  PHE A 408      -5.721  12.413   3.865  1.00109.14           C
ATOM   3255  CB  PHE A 408      -4.665  11.469   3.259  1.00109.14           C
ATOM   3256  CG  PHE A 408      -5.324  10.189   2.871  1.00109.14           C
ATOM   3257  CD1 PHE A 408      -5.444   9.171   3.789  1.00109.14           C
ATOM   3258  CD2 PHE A 408      -5.813   9.998   1.600  1.00109.14           C
ATOM   3259  CE1 PHE A 408      -6.046   7.984   3.448  1.00109.14           C
ATOM   3260  CE2 PHE A 408      -6.418   8.813   1.252  1.00109.14           C
ATOM   3261  CZ  PHE A 408      -6.535   7.804   2.177  1.00109.14           C
ATOM   3262  C   PHE A 408      -4.980  13.474   4.615  1.00109.14           C
ATOM   3263  O   PHE A 408      -4.894  13.433   5.841  1.00109.14           O
ATOM   3264  N   GLY A 409      -4.437  14.473   3.899  1.00 37.86           N
ATOM   3265  CA  GLY A 409      -3.631  15.462   4.548  1.00 37.86           C
ATOM   3266  C   GLY A 409      -4.445  16.179   5.572  1.00 37.86           C
ATOM   3267  O   GLY A 409      -3.971  16.416   6.680  1.00 37.86           O
ATOM   3268  N   SER A 410      -5.695  16.542   5.233  1.00 45.86           N
ATOM   3269  CA  SER A 410      -6.524  17.299   6.130  1.00 45.86           C
ATOM   3270  CB  SER A 410      -7.894  17.642   5.534  1.00 45.86           C
ATOM   3271  OG  SER A 410      -7.724  18.454   4.387  1.00 45.86           O
ATOM   3272  C   SER A 410      -6.814  16.505   7.361  1.00 45.86           C
ATOM   3273  O   SER A 410      -6.729  17.020   8.474  1.00 45.86           O
ATOM   3274  N   ARG A 411      -7.171  15.221   7.187  1.00153.07           N
ATOM   3275  CA  ARG A 411      -7.564  14.401   8.294  1.00153.07           C
ATOM   3276  CB  ARG A 411      -7.993  12.981   7.886  1.00153.07           C
ATOM   3277  CG  ARG A 411      -6.856  12.171   7.269  1.00153.07           C
ATOM   3278  CD  ARG A 411      -7.328  10.933   6.517  1.00153.07           C
ATOM   3279  NE  ARG A 411      -8.225  11.421   5.438  1.00153.07           N
ATOM   3280  CZ  ARG A 411      -8.707  10.542   4.516  1.00153.07           C
ATOM   3281  NH1 ARG A 411      -8.371   9.221   4.572  1.00153.07           N
ATOM   3282  NH2 ARG A 411      -9.527  10.996   3.531  1.00153.07           N
ATOM   3283  C   ARG A 411      -6.396  14.252   9.204  1.00153.07           C
ATOM   3284  O   ARG A 411      -6.547  14.268  10.424  1.00153.07           O
ATOM   3285  N   TRP A 412      -5.188  14.097   8.633  1.00 72.74           N
ATOM   3286  CA  TRP A 412      -4.051  13.899   9.473  1.00 72.74           C
ATOM   3287  CB  TRP A 412      -2.739  13.645   8.724  1.00 72.74           C
ATOM   3288  CG  TRP A 412      -1.583  13.434   9.673  1.00 72.74           C
ATOM   3289  CD2 TRP A 412      -1.294  12.184  10.315  1.00 72.74           C
ATOM   3290  CD1 TRP A 412      -0.645  14.320  10.115  1.00 72.74           C
ATOM   3291  NE1 TRP A 412       0.231  13.692  10.966  1.00 72.74           N
ATOM   3292  CE2 TRP A 412      -0.162  12.379  11.106  1.00 72.74           C
ATOM   3293  CE3 TRP A 412      -1.922  10.973  10.251  1.00 72.74           C
ATOM   3294  CZ2 TRP A 412       0.363  11.361  11.848  1.00 72.74           C
ATOM   3295  CZ3 TRP A 412      -1.390   9.948  11.001  1.00 72.74           C
ATOM   3296  CH2 TRP A 412      -0.269  10.139  11.783  1.00 72.74           C
ATOM   3297  C   TRP A 412      -3.841  15.105  10.323  1.00 72.74           C
ATOM   3298  O   TRP A 412      -3.557  14.981  11.512  1.00 72.74           O
ATOM   3299  N   TYR A 413      -3.942  16.311   9.739  1.00104.63           N
ATOM   3300  CA  TYR A 413      -3.725  17.481  10.538  1.00104.63           C
ATOM   3301  CB  TYR A 413      -3.656  18.791   9.730  1.00104.63           C
ATOM   3302  CG  TYR A 413      -2.432  18.719   8.881  1.00104.63           C
ATOM   3303  CD1 TYR A 413      -1.178  18.807   9.443  1.00104.63           C
ATOM   3304  CD2 TYR A 413      -2.535  18.587   7.517  1.00104.63           C
ATOM   3305  CE1 TYR A 413      -0.050  18.740   8.657  1.00104.63           C
ATOM   3306  CE2 TYR A 413      -1.413  18.519   6.725  1.00104.63           C
ATOM   3307  CZ  TYR A 413      -0.165  18.593   7.295  1.00104.63           C
ATOM   3308  OH  TYR A 413       0.989  18.524   6.485  1.00104.63           O
ATOM   3309  C   TYR A 413      -4.813  17.603  11.559  1.00104.63           C
ATOM   3310  O   TYR A 413      -4.549  17.866  12.730  1.00104.63           O
ATOM   3311  N   THR A 414      -6.075  17.380  11.146  1.00103.42           N
ATOM   3312  CA  THR A 414      -7.180  17.565  12.043  1.00103.42           C
ATOM   3313  CB  THR A 414      -8.514  17.386  11.383  1.00103.42           C
ATOM   3314  OG1 THR A 414      -9.555  17.759  12.273  1.00103.42           O
ATOM   3315  CG2 THR A 414      -8.667  15.918  10.969  1.00103.42           C
ATOM   3316  C   THR A 414      -7.084  16.604  13.187  1.00103.42           C
ATOM   3317  O   THR A 414      -7.360  16.971  14.327  1.00103.42           O
ATOM   3318  N   THR A 415      -6.696  15.344  12.919  1.00107.63           N
ATOM   3319  CA  THR A 415      -6.618  14.359  13.961  1.00107.63           C
ATOM   3320  CB  THR A 415      -6.283  12.987  13.446  1.00107.63           C
ATOM   3321  OG1 THR A 415      -6.395  12.031  14.490  1.00107.63           O
ATOM   3322  CG2 THR A 415      -4.858  12.985  12.871  1.00107.63           C
ATOM   3323  C   THR A 415      -5.567  14.753  14.955  1.00107.63           C
ATOM   3324  O   THR A 415      -5.761  14.597  16.159  1.00107.63           O
ATOM   3325  N   ASP A 416      -4.418  15.267  14.477  1.00 78.28           N
ATOM   3326  CA  ASP A 416      -3.339  15.636  15.348  1.00 78.28           C
ATOM   3327  CB  ASP A 416      -2.090  16.099  14.575  1.00 78.28           C
ATOM   3328  CG  ASP A 416      -0.892  16.040  15.513  1.00 78.28           C
ATOM   3329  OD1 ASP A 416      -1.001  15.377  16.579  1.00 78.28           O
ATOM   3330  OD2 ASP A 416       0.155  16.649  15.166  1.00 78.28           O
ATOM   3331  C   ASP A 416      -3.790  16.774  16.210  1.00 78.28           C
ATOM   3332  O   ASP A 416      -3.444  16.842  17.388  1.00 78.28           O
ATOM   3333  N   GLY A 417      -4.576  17.708  15.639  1.00 30.11           N
ATOM   3334  CA  GLY A 417      -5.026  18.849  16.384  1.00 30.11           C
ATOM   3335  C   GLY A 417      -5.885  18.391  17.521  1.00 30.11           C
ATOM   3336  O   GLY A 417      -5.780  18.915  18.629  1.00 30.11           O
ATOM   3337  N   ARG A 418      -6.780  17.416  17.265  1.00148.84           N
ATOM   3338  CA  ARG A 418      -7.674  16.914  18.273  1.00148.84           C
ATOM   3339  CB  ARG A 418      -8.708  15.925  17.709  1.00148.84           C
ATOM   3340  CG  ARG A 418      -9.604  16.563  16.645  1.00148.84           C
ATOM   3341  CD  ARG A 418     -10.641  17.545  17.197  1.00148.84           C
ATOM   3342  NE  ARG A 418     -11.220  18.277  16.034  1.00148.84           N
ATOM   3343  CZ  ARG A 418     -12.518  18.700  16.054  1.00148.84           C
ATOM   3344  NH1 ARG A 418     -13.310  18.432  17.132  1.00148.84           N
ATOM   3345  NH2 ARG A 418     -13.025  19.393  14.993  1.00148.84           N
ATOM   3346  C   ARG A 418      -6.882  16.204  19.329  1.00148.84           C
ATOM   3347  O   ARG A 418      -7.127  16.361  20.524  1.00148.84           O
ATOM   3348  N   LEU A 419      -5.861  15.446  18.899  1.00 71.89           N
ATOM   3349  CA  LEU A 419      -5.040  14.617  19.736  1.00 71.89           C
ATOM   3350  CB  LEU A 419      -3.978  13.846  18.934  1.00 71.89           C
ATOM   3351  CG  LEU A 419      -4.590  12.851  17.930  1.00 71.89           C
ATOM   3352  CD1 LEU A 419      -3.498  12.097  17.154  1.00 71.89           C
ATOM   3353  CD2 LEU A 419      -5.593  11.911  18.620  1.00 71.89           C
ATOM   3354  C   LEU A 419      -4.340  15.470  20.747  1.00 71.89           C
ATOM   3355  O   LEU A 419      -3.956  14.987  21.811  1.00 71.89           O
ATOM   3356  N   ARG A 420      -4.155  16.763  20.428  1.00115.16           N
ATOM   3357  CA  ARG A 420      -3.460  17.710  21.256  1.00115.16           C
ATOM   3358  CB  ARG A 420      -3.474  19.123  20.643  1.00115.16           C
ATOM   3359  CG  ARG A 420      -2.599  20.142  21.374  1.00115.16           C
ATOM   3360  CD  ARG A 420      -3.352  20.962  22.421  1.00115.16           C
ATOM   3361  NE  ARG A 420      -2.422  22.016  22.913  1.00115.16           N
ATOM   3362  CZ  ARG A 420      -2.925  23.132  23.517  1.00115.16           C
ATOM   3363  NH1 ARG A 420      -4.273  23.258  23.693  1.00115.16           N
ATOM   3364  NH2 ARG A 420      -2.083  24.118  23.943  1.00115.16           N
ATOM   3365  C   ARG A 420      -4.145  17.759  22.590  1.00115.16           C
ATOM   3366  O   ARG A 420      -3.523  18.041  23.610  1.00115.16           O
ATOM   3367  N   GLU A 421      -5.460  17.500  22.636  1.00100.60           N
ATOM   3368  CA  GLU A 421      -6.124  17.530  23.907  1.00100.60           C
ATOM   3369  CB  GLU A 421      -7.588  17.082  23.838  1.00100.60           C
ATOM   3370  CG  GLU A 421      -8.192  16.969  25.237  1.00100.60           C
ATOM   3371  CD  GLU A 421      -9.396  16.045  25.189  1.00100.60           C
ATOM   3372  OE1 GLU A 421      -9.999  15.885  24.095  1.00100.60           O
ATOM   3373  OE2 GLU A 421      -9.722  15.476  26.263  1.00100.60           O
ATOM   3374  C   GLU A 421      -5.479  16.537  24.817  1.00100.60           C
ATOM   3375  O   GLU A 421      -5.310  16.816  26.000  1.00100.60           O
ATOM   3376  N   SER A 422      -5.133  15.345  24.296  1.00 84.65           N
ATOM   3377  CA  SER A 422      -4.557  14.290  25.085  1.00 84.65           C
ATOM   3378  CB  SER A 422      -4.469  12.960  24.319  1.00 84.65           C
ATOM   3379  OG  SER A 422      -5.774  12.478  24.033  1.00 84.65           O
ATOM   3380  C   SER A 422      -3.170  14.652  25.531  1.00 84.65           C
ATOM   3381  O   SER A 422      -2.746  14.243  26.610  1.00 84.65           O
ATOM   3382  N   THR A 423      -2.409  15.410  24.715  1.00121.57           N
ATOM   3383  CA  THR A 423      -1.062  15.744  25.103  1.00121.57           C
ATOM   3384  CB  THR A 423      -0.228  16.446  24.071  1.00121.57           C
ATOM   3385  OG1 THR A 423       1.067  16.646  24.610  1.00121.57           O
ATOM   3386  CG2 THR A 423      -0.813  17.822  23.733  1.00121.57           C
ATOM   3387  C   THR A 423      -1.067  16.655  26.286  1.00121.57           C
ATOM   3388  O   THR A 423      -0.207  16.552  27.161  1.00121.57           O
ATOM   3389  N   SER A 424      -2.054  17.566  26.345  1.00 62.58           N
ATOM   3390  CA  SER A 424      -2.128  18.571  27.371  1.00 62.58           C
ATOM   3391  CB  SER A 424      -3.405  19.421  27.272  1.00 62.58           C
ATOM   3392  OG  SER A 424      -3.395  20.165  26.063  1.00 62.58           O
ATOM   3393  C   SER A 424      -2.107  17.939  28.734  1.00 62.58           C
ATOM   3394  O   SER A 424      -1.667  18.586  29.683  1.00 62.58           O
ATOM   3395  N   PRO A 425      -2.526  16.711  28.901  1.00173.58           N
ATOM   3396  CA  PRO A 425      -2.415  16.110  30.200  1.00173.58           C
ATOM   3397  CD  PRO A 425      -3.763  16.276  28.275  1.00173.58           C
ATOM   3398  CB  PRO A 425      -3.234  14.826  30.147  1.00173.58           C
ATOM   3399  CG  PRO A 425      -4.374  15.203  29.192  1.00173.58           C
ATOM   3400  C   PRO A 425      -0.991  15.931  30.642  1.00173.58           C
ATOM   3401  O   PRO A 425      -0.784  15.357  31.708  1.00173.58           O
ATOM   3402  N   ASN A 426      -0.009  16.447  29.867  1.00136.87           N
ATOM   3403  CA  ASN A 426       1.407  16.406  30.130  1.00136.87           C
ATOM   3404  CB  ASN A 426       2.252  17.115  29.055  1.00136.87           C
ATOM   3405  CG  ASN A 426       1.895  18.591  29.005  1.00136.87           C
ATOM   3406  OD1 ASN A 426       0.829  18.999  29.460  1.00136.87           O
ATOM   3407  ND2 ASN A 426       2.802  19.410  28.405  1.00136.87           N
ATOM   3408  C   ASN A 426       1.651  17.059  31.455  1.00136.87           C
ATOM   3409  O   ASN A 426       2.739  16.969  32.025  1.00136.87           O
ATOM   3410  N   LYS A 427       0.651  17.800  31.952  1.00 61.36           N
ATOM   3411  CA  LYS A 427       0.779  18.370  33.252  1.00 61.36           C
ATOM   3412  CB  LYS A 427      -0.537  18.987  33.745  1.00 61.36           C
ATOM   3413  CG  LYS A 427      -1.131  20.040  32.810  1.00 61.36           C
ATOM   3414  CD  LYS A 427      -2.609  20.314  33.098  1.00 61.36           C
ATOM   3415  CE  LYS A 427      -3.297  21.192  32.051  1.00 61.36           C
ATOM   3416  NZ  LYS A 427      -4.763  21.167  32.255  1.00 61.36           N
ATOM   3417  C   LYS A 427       1.050  17.218  34.169  1.00 61.36           C
ATOM   3418  O   LYS A 427       1.886  17.312  35.066  1.00 61.36           O
ATOM   3419  N   LEU A 428       0.335  16.092  33.967  1.00 83.01           N
ATOM   3420  CA  LEU A 428       0.529  14.950  34.812  1.00 83.01           C
ATOM   3421  CB  LEU A 428      -0.457  13.808  34.510  1.00 83.01           C
ATOM   3422  CG  LEU A 428      -1.917  14.164  34.848  1.00 83.01           C
ATOM   3423  CD1 LEU A 428      -2.110  14.360  36.361  1.00 83.01           C
ATOM   3424  CD2 LEU A 428      -2.401  15.367  34.025  1.00 83.01           C
ATOM   3425  C   LEU A 428       1.920  14.415  34.635  1.00 83.01           C
ATOM   3426  O   LEU A 428       2.642  14.238  35.616  1.00 83.01           O
ATOM   3427  N   SER A 429       2.351  14.155  33.383  1.00106.03           N
ATOM   3428  CA  SER A 429       3.687  13.662  33.212  1.00106.03           C
ATOM   3429  CB  SER A 429       3.750  12.162  32.869  1.00106.03           C
ATOM   3430  OG  SER A 429       3.080  11.901  31.645  1.00106.03           O
ATOM   3431  C   SER A 429       4.334  14.434  32.109  1.00106.03           C
ATOM   3432  O   SER A 429       4.210  14.108  30.930  1.00106.03           O
ATOM   3433  N   THR A 430       5.062  15.493  32.494  1.00126.40           N
ATOM   3434  CA  THR A 430       5.751  16.349  31.578  1.00126.40           C
ATOM   3435  CB  THR A 430       6.227  17.608  32.223  1.00126.40           C
ATOM   3436  OG1 THR A 430       6.897  18.426  31.276  1.00126.40           O
ATOM   3437  CG2 THR A 430       7.147  17.224  33.381  1.00126.40           C
ATOM   3438  C   THR A 430       6.926  15.641  30.981  1.00126.40           C
ATOM   3439  O   THR A 430       7.283  15.887  29.830  1.00126.40           O
ATOM   3440  N   ASN A 431       7.570  14.759  31.765  1.00 57.59           N
ATOM   3441  CA  ASN A 431       8.772  14.091  31.347  1.00 57.59           C
ATOM   3442  CB  ASN A 431       9.285  13.109  32.416  1.00 57.59           C
ATOM   3443  CG  ASN A 431       9.659  13.881  33.672  1.00 57.59           C
ATOM   3444  OD1 ASN A 431      10.823  14.215  33.886  1.00 57.59           O
ATOM   3445  ND2 ASN A 431       8.643  14.174  34.528  1.00 57.59           N
ATOM   3446  C   ASN A 431       8.524  13.251  30.131  1.00 57.59           C
ATOM   3447  O   ASN A 431       9.235  13.363  29.133  1.00 57.59           O
ATOM   3448  N   ILE A 432       7.486  12.394  30.181  1.00 93.28           N
ATOM   3449  CA  ILE A 432       7.229  11.471  29.112  1.00 93.28           C
ATOM   3450  CB  ILE A 432       6.138  10.485  29.423  1.00 93.28           C
ATOM   3451  CG1 ILE A 432       6.124   9.370  28.363  1.00 93.28           C
ATOM   3452  CG2 ILE A 432       4.809  11.245  29.560  1.00 93.28           C
ATOM   3453  CD1 ILE A 432       5.253   8.172  28.738  1.00 93.28           C
ATOM   3454  C   ILE A 432       6.864  12.203  27.859  1.00 93.28           C
ATOM   3455  O   ILE A 432       7.306  11.847  26.769  1.00 93.28           O
ATOM   3456  N   VAL A 433       6.033  13.249  27.987  1.00 49.90           N
ATOM   3457  CA  VAL A 433       5.575  14.015  26.864  1.00 49.90           C
ATOM   3458  CB  VAL A 433       4.681  15.124  27.346  1.00 49.90           C
ATOM   3459  CG1 VAL A 433       4.336  16.068  26.190  1.00 49.90           C
ATOM   3460  CG2 VAL A 433       3.452  14.485  28.015  1.00 49.90           C
ATOM   3461  C   VAL A 433       6.759  14.616  26.173  1.00 49.90           C
ATOM   3462  O   VAL A 433       6.901  14.513  24.955  1.00 49.90           O
ATOM   3463  N   THR A 434       7.653  15.245  26.953  1.00 45.88           N
ATOM   3464  CA  THR A 434       8.815  15.893  26.421  1.00 45.88           C
ATOM   3465  CB  THR A 434       9.577  16.662  27.458  1.00 45.88           C
ATOM   3466  OG1 THR A 434       8.737  17.642  28.049  1.00 45.88           O
ATOM   3467  CG2 THR A 434      10.775  17.344  26.776  1.00 45.88           C
ATOM   3468  C   THR A 434       9.753  14.870  25.863  1.00 45.88           C
ATOM   3469  O   THR A 434      10.430  15.110  24.865  1.00 45.88           O
ATOM   3470  N   SER A 435       9.834  13.699  26.515  1.00 38.72           N
ATOM   3471  CA  SER A 435      10.770  12.705  26.090  1.00 38.72           C
ATOM   3472  CB  SER A 435      10.746  11.449  26.977  1.00 38.72           C
ATOM   3473  OG  SER A 435      11.160  11.773  28.296  1.00 38.72           O
ATOM   3474  C   SER A 435      10.444  12.285  24.699  1.00 38.72           C
ATOM   3475  O   SER A 435      11.333  12.111  23.871  1.00 38.72           O
ATOM   3476  N   TRP A 436       9.152  12.109  24.395  1.00 67.29           N
ATOM   3477  CA  TRP A 436       8.805  11.682  23.079  1.00 67.29           C
ATOM   3478  CB  TRP A 436       7.343  11.245  22.974  1.00 67.29           C
ATOM   3479  CG  TRP A 436       7.181   9.949  23.729  1.00 67.29           C
ATOM   3480  CD2 TRP A 436       7.365   8.649  23.146  1.00 67.29           C
ATOM   3481  CD1 TRP A 436       6.911   9.744  25.050  1.00 67.29           C
ATOM   3482  NE1 TRP A 436       6.914   8.397  25.326  1.00 67.29           N
ATOM   3483  CE2 TRP A 436       7.193   7.712  24.162  1.00 67.29           C
ATOM   3484  CE3 TRP A 436       7.663   8.269  21.870  1.00 67.29           C
ATOM   3485  CZ2 TRP A 436       7.318   6.374  23.917  1.00 67.29           C
ATOM   3486  CZ3 TRP A 436       7.779   6.919  21.623  1.00 67.29           C
ATOM   3487  CH2 TRP A 436       7.610   5.989  22.628  1.00 67.29           C
ATOM   3488  C   TRP A 436       9.151  12.765  22.110  1.00 67.29           C
ATOM   3489  O   TRP A 436       9.569  12.481  20.990  1.00 67.29           O
ATOM   3490  N   ASN A 437       9.011  14.045  22.507  1.00142.20           N
ATOM   3491  CA  ASN A 437       9.294  15.068  21.543  1.00142.20           C
ATOM   3492  CB  ASN A 437       8.957  16.523  21.955  1.00142.20           C
ATOM   3493  CG  ASN A 437       9.839  17.077  23.057  1.00142.20           C
ATOM   3494  OD1 ASN A 437       9.369  17.314  24.166  1.00142.20           O
ATOM   3495  ND2 ASN A 437      11.138  17.339  22.754  1.00142.20           N
ATOM   3496  C   ASN A 437      10.730  15.013  21.137  1.00142.20           C
ATOM   3497  O   ASN A 437      11.045  15.212  19.964  1.00142.20           O
ATOM   3498  N   TYR A 438      11.650  14.726  22.078  1.00277.61           N
ATOM   3499  CA  TYR A 438      13.035  14.753  21.701  1.00277.61           C
ATOM   3500  CB  TYR A 438      13.763  16.025  22.189  1.00277.61           C
ATOM   3501  CG  TYR A 438      15.072  16.159  21.475  1.00277.61           C
ATOM   3502  CD1 TYR A 438      15.101  16.413  20.122  1.00277.61           C
ATOM   3503  CD2 TYR A 438      16.266  16.072  22.154  1.00277.61           C
ATOM   3504  CE1 TYR A 438      16.296  16.548  19.454  1.00277.61           C
ATOM   3505  CE2 TYR A 438      17.465  16.206  21.493  1.00277.61           C
ATOM   3506  CZ  TYR A 438      17.483  16.441  20.140  1.00277.61           C
ATOM   3507  OH  TYR A 438      18.712  16.579  19.459  1.00277.61           O
ATOM   3508  C   TYR A 438      13.691  13.533  22.282  1.00277.61           C
ATOM   3509  O   TYR A 438      13.171  12.426  22.167  1.00277.61           O
ATOM   3510  N   THR A 439      14.899  13.705  22.851  1.00138.61           N
ATOM   3511  CA  THR A 439      15.673  12.661  23.463  1.00138.61           C
ATOM   3512  CB  THR A 439      17.138  13.018  23.481  1.00138.61           C
ATOM   3513  OG1 THR A 439      17.951  11.899  23.798  1.00138.61           O
ATOM   3514  CG2 THR A 439      17.354  14.144  24.504  1.00138.61           C
ATOM   3515  C   THR A 439      15.171  12.534  24.870  1.00138.61           C
ATOM   3516  O   THR A 439      14.266  13.269  25.262  1.00138.61           O
ATOM   3517  N   PRO A 440      15.682  11.615  25.649  1.00163.63           N
ATOM   3518  CA  PRO A 440      15.191  11.534  26.994  1.00163.63           C
ATOM   3519  CD  PRO A 440      16.004  10.293  25.132  1.00163.63           C
ATOM   3520  CB  PRO A 440      15.718  10.216  27.553  1.00163.63           C
ATOM   3521  CG  PRO A 440      15.779   9.318  26.302  1.00163.63           C
ATOM   3522  C   PRO A 440      15.509  12.755  27.791  1.00163.63           C
ATOM   3523  O   PRO A 440      16.672  13.159  27.842  1.00163.63           O
ATOM   3524  N   LEU A 441      14.481  13.339  28.438  1.00 70.50           N
ATOM   3525  CA  LEU A 441      14.665  14.541  29.194  1.00 70.50           C
ATOM   3526  CB  LEU A 441      14.318  15.814  28.402  1.00 70.50           C
ATOM   3527  CG  LEU A 441      15.156  15.994  27.121  1.00 70.50           C
ATOM   3528  CD1 LEU A 441      14.794  17.297  26.390  1.00 70.50           C
ATOM   3529  CD2 LEU A 441      16.659  15.885  27.411  1.00 70.50           C
ATOM   3530  C   LEU A 441      13.725  14.502  30.356  1.00 70.50           C
ATOM   3531  O   LEU A 441      12.650  13.910  30.286  1.00 70.50           O
ATOM   3532  N   PRO A 442      14.154  15.065  31.453  1.00147.01           N
ATOM   3533  CA  PRO A 442      13.258  15.186  32.574  1.00147.01           C
ATOM   3534  CD  PRO A 442      15.517  14.802  31.877  1.00147.01           C
ATOM   3535  CB  PRO A 442      14.110  15.120  33.835  1.00147.01           C
ATOM   3536  CG  PRO A 442      15.406  14.442  33.358  1.00147.01           C
ATOM   3537  C   PRO A 442      12.509  16.466  32.383  1.00147.01           C
ATOM   3538  O   PRO A 442      12.982  17.300  31.611  1.00147.01           O
ATOM   3539  N   ASN A 443      11.344  16.640  33.045  1.00 64.52           N
ATOM   3540  CA  ASN A 443      10.602  17.858  32.886  1.00 64.52           C
ATOM   3541  CB  ASN A 443       9.606  17.814  31.713  1.00 64.52           C
ATOM   3542  CG  ASN A 443      10.416  17.822  30.423  1.00 64.52           C
ATOM   3543  OD1 ASN A 443      10.806  16.773  29.913  1.00 64.52           O
ATOM   3544  ND2 ASN A 443      10.684  19.039  29.878  1.00 64.52           N
ATOM   3545  C   ASN A 443       9.836  18.133  34.140  1.00 64.52           C
ATOM   3546  O   ASN A 443       9.456  17.214  34.864  1.00 64.52           O
ATOM   3547  N   LEU A 444       9.617  19.430  34.446  1.00 98.15           N
ATOM   3548  CA  LEU A 444       8.837  19.816  35.591  1.00 98.15           C
ATOM   3549  CB  LEU A 444       9.660  20.375  36.766  1.00 98.15           C
ATOM   3550  CG  LEU A 444      10.477  19.302  37.510  1.00 98.15           C
ATOM   3551  CD1 LEU A 444       9.563  18.328  38.271  1.00 98.15           C
ATOM   3552  CD2 LEU A 444      11.446  18.575  36.567  1.00 98.15           C
ATOM   3553  C   LEU A 444       7.876  20.875  35.157  1.00 98.15           C
ATOM   3554  O   LEU A 444       8.108  21.579  34.174  1.00 98.15           O
ATOM   3555  N   MET A 445       6.756  21.013  35.891  1.00171.27           N
ATOM   3556  CA  MET A 445       5.754  21.954  35.486  1.00171.27           C
ATOM   3557  CB  MET A 445       4.338  21.390  35.671  1.00171.27           C
ATOM   3558  CG  MET A 445       3.288  22.063  34.795  1.00171.27           C
ATOM   3559  SD  MET A 445       1.663  21.257  34.859  1.00171.27           S
ATOM   3560  CE  MET A 445       1.312  21.810  36.553  1.00171.27           C
ATOM   3561  C   MET A 445       5.905  23.202  36.297  1.00171.27           C
ATOM   3562  O   MET A 445       5.711  23.212  37.511  1.00171.27           O
ATOM   3563  N   GLU A 446       6.300  24.283  35.601  1.00134.19           N
ATOM   3564  CA  GLU A 446       6.513  25.618  36.082  1.00134.19           C
ATOM   3565  CB  GLU A 446       7.383  26.472  35.143  1.00134.19           C
ATOM   3566  CG  GLU A 446       8.835  25.990  35.121  1.00134.19           C
ATOM   3567  CD  GLU A 446       9.688  26.971  34.335  1.00134.19           C
ATOM   3568  OE1 GLU A 446       9.166  27.570  33.359  1.00134.19           O
ATOM   3569  OE2 GLU A 446      10.880  27.133  34.705  1.00134.19           O
ATOM   3570  C   GLU A 446       5.205  26.306  36.292  1.00134.19           C
ATOM   3571  O   GLU A 446       5.189  27.445  36.741  1.00134.19           O
ATOM   3572  N   SER A 447       4.104  25.708  35.808  1.00255.49           N
ATOM   3573  CA  SER A 447       2.764  26.213  35.920  1.00255.49           C
ATOM   3574  CB  SER A 447       2.594  27.740  36.006  1.00255.49           C
ATOM   3575  OG  SER A 447       1.220  28.083  36.117  1.00255.49           O
ATOM   3576  C   SER A 447       2.179  25.811  34.620  1.00255.49           C
ATOM   3577  O   SER A 447       1.725  24.686  34.433  1.00255.49           O
ATOM   3578  N   GLY A 448       2.097  26.806  33.729  1.00 99.54           N
ATOM   3579  CA  GLY A 448       1.701  26.685  32.360  1.00 99.54           C
ATOM   3580  C   GLY A 448       2.790  26.083  31.518  1.00 99.54           C
ATOM   3581  O   GLY A 448       2.505  25.530  30.458  1.00 99.54           O
ATOM   3582  N   VAL A 449       4.073  26.252  31.916  1.00148.91           N
ATOM   3583  CA  VAL A 449       5.165  25.844  31.071  1.00148.91           C
ATOM   3584  CB  VAL A 449       6.177  26.920  30.845  1.00148.91           C
ATOM   3585  CG1 VAL A 449       5.549  28.068  30.054  1.00148.91           C
ATOM   3586  CG2 VAL A 449       6.687  27.353  32.222  1.00148.91           C
ATOM   3587  C   VAL A 449       5.926  24.719  31.697  1.00148.91           C
ATOM   3588  O   VAL A 449       5.750  24.402  32.870  1.00148.91           O
ATOM   3589  N   TYR A 450       6.805  24.072  30.901  1.00 75.99           N
ATOM   3590  CA  TYR A 450       7.553  22.964  31.413  1.00 75.99           C
ATOM   3591  CB  TYR A 450       7.295  21.667  30.631  1.00 75.99           C
ATOM   3592  CG  TYR A 450       5.824  21.452  30.718  1.00 75.99           C
ATOM   3593  CD1 TYR A 450       5.257  20.778  31.777  1.00 75.99           C
ATOM   3594  CD2 TYR A 450       5.008  21.950  29.730  1.00 75.99           C
ATOM   3595  CE1 TYR A 450       3.895  20.602  31.844  1.00 75.99           C
ATOM   3596  CE2 TYR A 450       3.647  21.778  29.791  1.00 75.99           C
ATOM   3597  CZ  TYR A 450       3.090  21.102  30.850  1.00 75.99           C
ATOM   3598  OH  TYR A 450       1.695  20.927  30.923  1.00 75.99           O
ATOM   3599  C   TYR A 450       9.008  23.298  31.330  1.00 75.99           C
ATOM   3600  O   TYR A 450       9.485  23.814  30.321  1.00 75.99           O
ATOM   3601  N   ASP A 451       9.740  23.031  32.433  1.00101.27           N
ATOM   3602  CA  ASP A 451      11.158  23.246  32.503  1.00101.27           C
ATOM   3603  CB  ASP A 451      11.632  23.534  33.943  1.00101.27           C
ATOM   3604  CG  ASP A 451      13.086  23.988  33.962  1.00101.27           C
ATOM   3605  OD1 ASP A 451      13.861  23.613  33.044  1.00101.27           O
ATOM   3606  OD2 ASP A 451      13.443  24.727  34.917  1.00101.27           O
ATOM   3607  C   ASP A 451      11.775  21.964  32.046  1.00101.27           C
ATOM   3608  O   ASP A 451      11.292  20.889  32.395  1.00101.27           O
ATOM   3609  N   SER A 452      12.845  22.034  31.228  1.00 96.53           N
ATOM   3610  CA  SER A 452      13.400  20.805  30.744  1.00 96.53           C
ATOM   3611  CB  SER A 452      13.193  20.606  29.233  1.00 96.53           C
ATOM   3612  OG  SER A 452      13.887  21.611  28.507  1.00 96.53           O
ATOM   3613  C   SER A 452      14.872  20.733  31.001  1.00 96.53           C
ATOM   3614  O   SER A 452      15.592  21.725  30.886  1.00 96.53           O
ATOM   3615  N   ASP A 453      15.340  19.525  31.389  1.00128.15           N
ATOM   3616  CA  ASP A 453      16.741  19.248  31.550  1.00128.15           C
ATOM   3617  CB  ASP A 453      17.206  18.943  32.978  1.00128.15           C
ATOM   3618  CG  ASP A 453      16.617  17.589  33.282  1.00128.15           C
ATOM   3619  OD1 ASP A 453      15.411  17.434  32.970  1.00128.15           O
ATOM   3620  OD2 ASP A 453      17.346  16.694  33.786  1.00128.15           O
ATOM   3621  C   ASP A 453      16.973  17.986  30.781  1.00128.15           C
ATOM   3622  O   ASP A 453      16.038  17.229  30.527  1.00128.15           O
ATOM   3623  N   ASN A 454      18.228  17.730  30.370  1.00 52.27           N
ATOM   3624  CA  ASN A 454      18.508  16.548  29.607  1.00 52.27           C
ATOM   3625  CB  ASN A 454      19.666  16.719  28.608  1.00 52.27           C
ATOM   3626  CG  ASN A 454      19.231  17.735  27.560  1.00 52.27           C
ATOM   3627  OD1 ASN A 454      18.107  18.235  27.590  1.00 52.27           O
ATOM   3628  ND2 ASN A 454      20.143  18.051  26.602  1.00 52.27           N
ATOM   3629  C   ASN A 454      18.859  15.417  30.527  1.00 52.27           C
ATOM   3630  O   ASN A 454      19.329  15.625  31.645  1.00 52.27           O
ATOM   3631  N   LEU A 455      18.613  14.174  30.060  1.00 66.33           N
ATOM   3632  CA  LEU A 455      18.948  12.984  30.792  1.00 66.33           C
ATOM   3633  CB  LEU A 455      18.001  11.796  30.526  1.00 66.33           C
ATOM   3634  CG  LEU A 455      16.641  11.855  31.238  1.00 66.33           C
ATOM   3635  CD1 LEU A 455      15.730  10.699  30.795  1.00 66.33           C
ATOM   3636  CD2 LEU A 455      16.839  11.849  32.761  1.00 66.33           C
ATOM   3637  C   LEU A 455      20.296  12.542  30.319  1.00 66.33           C
ATOM   3638  O   LEU A 455      20.625  12.671  29.141  1.00 66.33           O
ATOM   3639  N   VAL A 456      21.114  12.002  31.246  1.00 98.35           N
ATOM   3640  CA  VAL A 456      22.438  11.562  30.908  1.00 98.35           C
ATOM   3641  CB  VAL A 456      23.503  12.126  31.805  1.00 98.35           C
ATOM   3642  CG1 VAL A 456      23.504  13.656  31.674  1.00 98.35           C
ATOM   3643  CG2 VAL A 456      23.253  11.624  33.238  1.00 98.35           C
ATOM   3644  C   VAL A 456      22.492  10.079  31.100  1.00 98.35           C
ATOM   3645  O   VAL A 456      21.806   9.527  31.958  1.00 98.35           O
ATOM   3646  N   LYS A 457      23.314   9.392  30.281  1.00 89.66           N
ATOM   3647  CA  LYS A 457      23.449   7.969  30.399  1.00 89.66           C
ATOM   3648  CB  LYS A 457      23.972   7.287  29.121  1.00 89.66           C
ATOM   3649  CG  LYS A 457      22.922   7.284  28.006  1.00 89.66           C
ATOM   3650  CD  LYS A 457      23.447   6.862  26.634  1.00 89.66           C
ATOM   3651  CE  LYS A 457      22.361   6.833  25.555  1.00 89.66           C
ATOM   3652  NZ  LYS A 457      22.943   6.419  24.259  1.00 89.66           N
ATOM   3653  C   LYS A 457      24.354   7.648  31.547  1.00 89.66           C
ATOM   3654  O   LYS A 457      25.223   8.435  31.920  1.00 89.66           O
ATOM   3655  N   MET A 458      24.121   6.468  32.159  1.00115.00           N
ATOM   3656  CA  MET A 458      24.876   5.986  33.284  1.00115.00           C
ATOM   3657  CB  MET A 458      23.977   5.254  34.288  1.00115.00           C
ATOM   3658  CG  MET A 458      24.723   4.568  35.429  1.00115.00           C
ATOM   3659  SD  MET A 458      23.678   3.407  36.356  1.00115.00           S
ATOM   3660  CE  MET A 458      23.525   2.232  34.980  1.00115.00           C
ATOM   3661  C   MET A 458      25.825   4.963  32.749  1.00115.00           C
ATOM   3662  O   MET A 458      25.426   3.844  32.426  1.00115.00           O
ATOM   3663  N   ARG A 459      27.100   5.363  32.594  1.00154.77           N
ATOM   3664  CA  ARG A 459      28.147   4.531  32.080  1.00154.77           C
ATOM   3665  CB  ARG A 459      29.386   5.365  31.721  1.00154.77           C
ATOM   3666  CG  ARG A 459      29.046   6.589  30.866  1.00154.77           C
ATOM   3667  CD  ARG A 459      28.464   6.255  29.492  1.00154.77           C
ATOM   3668  NE  ARG A 459      29.577   5.748  28.646  1.00154.77           N
ATOM   3669  CZ  ARG A 459      29.324   5.295  27.384  1.00154.77           C
ATOM   3670  NH1 ARG A 459      28.043   5.260  26.913  1.00154.77           N
ATOM   3671  NH2 ARG A 459      30.354   4.879  26.592  1.00154.77           N
ATOM   3672  C   ARG A 459      28.580   3.486  33.069  1.00154.77           C
ATOM   3673  O   ARG A 459      28.743   2.320  32.712  1.00154.77           O
ATOM   3674  N   ASN A 460      28.764   3.870  34.352  1.00 59.48           N
ATOM   3675  CA  ASN A 460      29.306   2.947  35.314  1.00 59.48           C
ATOM   3676  CB  ASN A 460      29.801   3.596  36.620  1.00 59.48           C
ATOM   3677  CG  ASN A 460      31.146   4.256  36.319  1.00 59.48           C
ATOM   3678  OD1 ASN A 460      31.714   4.069  35.246  1.00 59.48           O
ATOM   3679  ND2 ASN A 460      31.697   5.036  37.286  1.00 59.48           N
ATOM   3680  C   ASN A 460      28.306   1.889  35.638  1.00 59.48           C
ATOM   3681  O   ASN A 460      27.106   2.148  35.721  1.00 59.48           O
ATOM   3682  N   MET A 461      28.815   0.661  35.875  1.00118.31           N
ATOM   3683  CA  MET A 461      27.997  -0.501  36.077  1.00118.31           C
ATOM   3684  CB  MET A 461      28.796  -1.778  36.388  1.00118.31           C
ATOM   3685  CG  MET A 461      29.709  -2.230  35.245  1.00118.31           C
ATOM   3686  SD  MET A 461      28.848  -2.689  33.710  1.00118.31           S
ATOM   3687  CE  MET A 461      28.483  -0.986  33.194  1.00118.31           C
ATOM   3688  C   MET A 461      27.058  -0.263  37.216  1.00118.31           C
ATOM   3689  O   MET A 461      27.390   0.410  38.189  1.00118.31           O
ATOM   3690  N   ILE A 462      25.845  -0.844  37.101  1.00134.15           N
ATOM   3691  CA  ILE A 462      24.774  -0.661  38.042  1.00134.15           C
ATOM   3692  CB  ILE A 462      23.506  -0.229  37.361  1.00134.15           C
ATOM   3693  CG1 ILE A 462      22.449   0.233  38.378  1.00134.15           C
ATOM   3694  CG2 ILE A 462      23.058  -1.389  36.454  1.00134.15           C
ATOM   3695  CD1 ILE A 462      22.796   1.561  39.052  1.00134.15           C
ATOM   3696  C   ILE A 462      24.488  -1.980  38.695  1.00134.15           C
ATOM   3697  O   ILE A 462      24.572  -3.026  38.053  1.00134.15           O
ATOM   3698  N   TYR A 463      24.164  -1.964  40.010  1.00111.59           N
ATOM   3699  CA  TYR A 463      23.886  -3.196  40.702  1.00111.59           C
ATOM   3700  CB  TYR A 463      24.924  -3.539  41.782  1.00111.59           C
ATOM   3701  CG  TYR A 463      26.265  -3.513  41.132  1.00111.59           C
ATOM   3702  CD1 TYR A 463      26.612  -4.432  40.171  1.00111.59           C
ATOM   3703  CD2 TYR A 463      27.185  -2.562  41.505  1.00111.59           C
ATOM   3704  CE1 TYR A 463      27.856  -4.395  39.584  1.00111.59           C
ATOM   3705  CE2 TYR A 463      28.430  -2.520  40.924  1.00111.59           C
ATOM   3706  CZ  TYR A 463      28.767  -3.438  39.960  1.00111.59           C
ATOM   3707  OH  TYR A 463      30.042  -3.399  39.361  1.00111.59           O
ATOM   3708  C   TYR A 463      22.568  -3.058  41.408  1.00111.59           C
ATOM   3709  O   TYR A 463      22.255  -1.998  41.945  1.00111.59           O
ATOM   3710  N   GLU A 464      21.762  -4.143  41.438  1.00 88.26           N
ATOM   3711  CA  GLU A 464      20.475  -4.117  42.081  1.00 88.26           C
ATOM   3712  CB  GLU A 464      19.356  -4.802  41.268  1.00 88.26           C
ATOM   3713  CG  GLU A 464      18.735  -3.925  40.172  1.00 88.26           C
ATOM   3714  CD  GLU A 464      19.671  -3.803  38.976  1.00 88.26           C
ATOM   3715  OE1 GLU A 464      20.804  -3.280  39.148  1.00 88.26           O
ATOM   3716  OE2 GLU A 464      19.251  -4.222  37.864  1.00 88.26           O
ATOM   3717  C   GLU A 464      20.570  -4.801  43.410  1.00 88.26           C
ATOM   3718  O   GLU A 464      21.211  -5.841  43.543  1.00 88.26           O
ATOM   3719  N   GLN A 465      19.926  -4.213  44.442  1.00 98.96           N
ATOM   3720  CA  GLN A 465      19.966  -4.792  45.756  1.00 98.96           C
ATOM   3721  CB  GLN A 465      19.804  -3.786  46.912  1.00 98.96           C
ATOM   3722  CG  GLN A 465      21.092  -3.025  47.238  1.00 98.96           C
ATOM   3723  CD  GLN A 465      21.471  -2.172  46.039  1.00 98.96           C
ATOM   3724  OE1 GLN A 465      20.689  -1.338  45.588  1.00 98.96           O
ATOM   3725  NE2 GLN A 465      22.703  -2.386  45.501  1.00 98.96           N
ATOM   3726  C   GLN A 465      18.899  -5.832  45.884  1.00 98.96           C
ATOM   3727  O   GLN A 465      17.764  -5.657  45.446  1.00 98.96           O
ATOM   3728  N   GLY A 466      19.273  -6.955  46.527  1.00 38.68           N
ATOM   3729  CA  GLY A 466      18.445  -8.115  46.698  1.00 38.68           C
ATOM   3730  C   GLY A 466      17.235  -7.815  47.527  1.00 38.68           C
ATOM   3731  O   GLY A 466      16.166  -8.372  47.287  1.00 38.68           O
ATOM   3732  N   GLU A 467      17.379  -6.945  48.542  1.00115.47           N
ATOM   3733  CA  GLU A 467      16.320  -6.689  49.482  1.00115.47           C
ATOM   3734  CB  GLU A 467      16.865  -6.395  50.884  1.00115.47           C
ATOM   3735  CG  GLU A 467      17.770  -5.156  50.851  1.00115.47           C
ATOM   3736  CD  GLU A 467      18.266  -4.833  52.250  1.00115.47           C
ATOM   3737  OE1 GLU A 467      17.421  -4.463  53.108  1.00115.47           O
ATOM   3738  OE2 GLU A 467      19.501  -4.945  52.475  1.00115.47           O
ATOM   3739  C   GLU A 467      15.592  -5.434  49.119  1.00115.47           C
ATOM   3740  O   GLU A 467      16.164  -4.517  48.531  1.00115.47           O
ATOM   3741  N   LYS A 468      14.285  -5.374  49.464  1.00170.10           N
ATOM   3742  CA  LYS A 468      13.540  -4.162  49.268  1.00170.10           C
ATOM   3743  CB  LYS A 468      12.315  -4.319  48.348  1.00170.10           C
ATOM   3744  CG  LYS A 468      12.634  -4.748  46.917  1.00170.10           C
ATOM   3745  CD  LYS A 468      11.382  -4.979  46.068  1.00170.10           C
ATOM   3746  CE  LYS A 468      10.326  -5.853  46.750  1.00170.10           C
ATOM   3747  NZ  LYS A 468       9.073  -5.837  45.962  1.00170.10           N
ATOM   3748  C   LYS A 468      12.977  -3.777  50.601  1.00170.10           C
ATOM   3749  O   LYS A 468      11.802  -3.423  50.702  1.00170.10           O
ATOM   3750  N   ARG A 469      13.801  -3.800  51.666  1.00 84.38           N
ATOM   3751  CA  ARG A 469      13.264  -3.454  52.950  1.00 84.38           C
ATOM   3752  CB  ARG A 469      13.335  -4.596  53.978  1.00 84.38           C
ATOM   3753  CG  ARG A 469      12.377  -5.729  53.594  1.00 84.38           C
ATOM   3754  CD  ARG A 469      12.351  -6.930  54.540  1.00 84.38           C
ATOM   3755  NE  ARG A 469      11.363  -7.890  53.967  1.00 84.38           N
ATOM   3756  CZ  ARG A 469      10.889  -8.933  54.709  1.00 84.38           C
ATOM   3757  NH1 ARG A 469      11.302  -9.095  56.000  1.00 84.38           N
ATOM   3758  NH2 ARG A 469       9.993  -9.806  54.161  1.00 84.38           N
ATOM   3759  C   ARG A 469      13.992  -2.255  53.447  1.00 84.38           C
ATOM   3760  O   ARG A 469      15.188  -2.095  53.214  1.00 84.38           O
ATOM   3761  N   ALA A 470      13.263  -1.361  54.143  1.00 41.48           N
ATOM   3762  CA  ALA A 470      13.860  -0.135  54.577  1.00 41.48           C
ATOM   3763  CB  ALA A 470      12.892   0.782  55.343  1.00 41.48           C
ATOM   3764  C   ALA A 470      14.997  -0.453  55.484  1.00 41.48           C
ATOM   3765  O   ALA A 470      14.850  -1.188  56.460  1.00 41.48           O
ATOM   3766  N   ALA A 471      16.177   0.115  55.166  1.00 52.52           N
ATOM   3767  CA  ALA A 471      17.339  -0.072  55.978  1.00 52.52           C
ATOM   3768  CB  ALA A 471      18.661   0.247  55.257  1.00 52.52           C
ATOM   3769  C   ALA A 471      17.204   0.862  57.126  1.00 52.52           C
ATOM   3770  O   ALA A 471      16.521   1.882  57.040  1.00 52.52           O
ATOM   3771  N   SER A 472      17.852   0.519  58.250  1.00187.21           N
ATOM   3772  CA  SER A 472      17.758   1.332  59.421  1.00187.21           C
ATOM   3773  CB  SER A 472      18.125   2.802  59.166  1.00187.21           C
ATOM   3774  OG  SER A 472      19.487   2.903  58.777  1.00187.21           O
ATOM   3775  C   SER A 472      16.348   1.277  59.899  1.00187.21           C
ATOM   3776  O   SER A 472      15.943   2.053  60.762  1.00187.21           O
ATOM   3777  N   ALA A 473      15.563   0.333  59.352  1.00 72.19           N
ATOM   3778  CA  ALA A 473      14.217   0.173  59.799  1.00 72.19           C
ATOM   3779  CB  ALA A 473      13.347  -0.619  58.813  1.00 72.19           C
ATOM   3780  C   ALA A 473      14.306  -0.615  61.057  1.00 72.19           C
ATOM   3781  O   ALA A 473      15.140  -1.511  61.173  1.00 72.19           O
ATOM   3782  N   VAL A 474      13.425  -0.317  62.027  1.00 98.47           N
ATOM   3783  CA  VAL A 474      13.475  -1.001  63.283  1.00 98.47           C
ATOM   3784  CB  VAL A 474      12.457  -0.521  64.271  1.00 98.47           C
ATOM   3785  CG1 VAL A 474      11.056  -0.854  63.735  1.00 98.47           C
ATOM   3786  CG2 VAL A 474      12.778  -1.151  65.638  1.00 98.47           C
ATOM   3787  C   VAL A 474      13.253  -2.449  63.006  1.00 98.47           C
ATOM   3788  O   VAL A 474      12.830  -2.821  61.914  1.00 98.47           O
ATOM   3789  N   VAL A 475      13.569  -3.311  63.990  1.00139.23           N
ATOM   3790  CA  VAL A 475      13.469  -4.722  63.773  1.00139.23           C
ATOM   3791  CB  VAL A 475      13.784  -5.526  64.998  1.00139.23           C
ATOM   3792  CG1 VAL A 475      15.254  -5.277  65.384  1.00139.23           C
ATOM   3793  CG2 VAL A 475      12.779  -5.154  66.101  1.00139.23           C
ATOM   3794  C   VAL A 475      12.070  -5.028  63.357  1.00139.23           C
ATOM   3795  O   VAL A 475      11.844  -5.843  62.466  1.00139.23           O
ATOM   3796  N   TYR A 476      11.079  -4.375  63.982  1.00 44.41           N
ATOM   3797  CA  TYR A 476       9.735  -4.635  63.571  1.00 44.41           C
ATOM   3798  CB  TYR A 476       8.689  -3.868  64.398  1.00 44.41           C
ATOM   3799  CG  TYR A 476       8.669  -4.482  65.758  1.00 44.41           C
ATOM   3800  CD1 TYR A 476       9.598  -4.129  66.711  1.00 44.41           C
ATOM   3801  CD2 TYR A 476       7.715  -5.420  66.082  1.00 44.41           C
ATOM   3802  CE1 TYR A 476       9.575  -4.701  67.963  1.00 44.41           C
ATOM   3803  CE2 TYR A 476       7.685  -5.995  67.331  1.00 44.41           C
ATOM   3804  CZ  TYR A 476       8.617  -5.635  68.274  1.00 44.41           C
ATOM   3805  OH  TYR A 476       8.589  -6.224  69.556  1.00 44.41           O
ATOM   3806  C   TYR A 476       9.617  -4.217  62.139  1.00 44.41           C
ATOM   3807  O   TYR A 476       8.999  -4.908  61.332  1.00 44.41           O
ATOM   3808  N   LYS A 477      10.230  -3.077  61.780  1.00121.44           N
ATOM   3809  CA  LYS A 477      10.114  -2.577  60.444  1.00121.44           C
ATOM   3810  CB  LYS A 477      10.808  -1.223  60.233  1.00121.44           C
ATOM   3811  CG  LYS A 477      10.404  -0.551  58.921  1.00121.44           C
ATOM   3812  CD  LYS A 477      10.773   0.932  58.847  1.00121.44           C
ATOM   3813  CE  LYS A 477       9.814   1.838  59.622  1.00121.44           C
ATOM   3814  NZ  LYS A 477      10.239   3.251  59.501  1.00121.44           N
ATOM   3815  C   LYS A 477      10.706  -3.566  59.491  1.00121.44           C
ATOM   3816  O   LYS A 477      10.177  -3.783  58.402  1.00121.44           O
ATOM   3817  N   ILE A 478      11.830  -4.206  59.852  1.00125.94           N
ATOM   3818  CA  ILE A 478      12.360  -5.126  58.893  1.00125.94           C
ATOM   3819  CB  ILE A 478      13.700  -5.707  59.252  1.00125.94           C
ATOM   3820  CG1 ILE A 478      14.298  -6.410  58.022  1.00125.94           C
ATOM   3821  CG2 ILE A 478      13.549  -6.626  60.473  1.00125.94           C
ATOM   3822  CD1 ILE A 478      15.777  -6.756  58.172  1.00125.94           C
ATOM   3823  C   ILE A 478      11.375  -6.239  58.713  1.00125.94           C
ATOM   3824  O   ILE A 478      11.097  -6.648  57.587  1.00125.94           O
ATOM   3825  N   MET A 479      10.801  -6.751  59.821  1.00100.95           N
ATOM   3826  CA  MET A 479       9.880  -7.846  59.696  1.00100.95           C
ATOM   3827  CB  MET A 479       9.315  -8.341  61.036  1.00100.95           C
ATOM   3828  CG  MET A 479      10.349  -8.991  61.955  1.00100.95           C
ATOM   3829  SD  MET A 479       9.617  -9.790  63.414  1.00100.95           S
ATOM   3830  CE  MET A 479       8.894  -8.259  64.071  1.00100.95           C
ATOM   3831  C   MET A 479       8.703  -7.399  58.890  1.00100.95           C
ATOM   3832  O   MET A 479       8.284  -8.082  57.958  1.00100.95           O
ATOM   3833  N   ALA A 480       8.154  -6.215  59.218  1.00227.16           N
ATOM   3834  CA  ALA A 480       7.000  -5.723  58.526  1.00227.16           C
ATOM   3835  CB  ALA A 480       5.669  -6.137  59.174  1.00227.16           C
ATOM   3836  C   ALA A 480       7.076  -4.239  58.599  1.00227.16           C
ATOM   3837  O   ALA A 480       7.850  -3.692  59.380  1.00227.16           O
ATOM   3838  N   GLY A 481       6.242  -3.532  57.820  1.00101.90           N
ATOM   3839  CA  GLY A 481       6.359  -2.107  57.833  1.00101.90           C
ATOM   3840  C   GLY A 481       6.862  -1.673  56.497  1.00101.90           C
ATOM   3841  O   GLY A 481       6.900  -2.454  55.548  1.00101.90           O
ATOM   3842  N   GLN A 482       7.266  -0.393  56.403  1.00 65.34           N
ATOM   3843  CA  GLN A 482       7.615   0.195  55.143  1.00 65.34           C
ATOM   3844  CB  GLN A 482       8.029   1.674  55.236  1.00 65.34           C
ATOM   3845  CG  GLN A 482       6.873   2.613  55.585  1.00 65.34           C
ATOM   3846  CD  GLN A 482       7.426   4.030  55.642  1.00 65.34           C
ATOM   3847  OE1 GLN A 482       8.633   4.233  55.766  1.00 65.34           O
ATOM   3848  NE2 GLN A 482       6.521   5.041  55.547  1.00 65.34           N
ATOM   3849  C   GLN A 482       8.724  -0.543  54.468  1.00 65.34           C
ATOM   3850  O   GLN A 482       9.671  -1.015  55.096  1.00 65.34           O
ATOM   3851  N   HIS A 483       8.581  -0.667  53.130  1.00 97.17           N
ATOM   3852  CA  HIS A 483       9.548  -1.280  52.269  1.00 97.17           C
ATOM   3853  ND1 HIS A 483       8.040  -2.688  49.578  1.00 97.17           N
ATOM   3854  CG  HIS A 483       7.986  -2.789  50.949  1.00 97.17           C
ATOM   3855  CB  HIS A 483       9.188  -2.715  51.845  1.00 97.17           C
ATOM   3856  NE2 HIS A 483       5.902  -2.984  50.106  1.00 97.17           N
ATOM   3857  CD2 HIS A 483       6.673  -2.968  51.255  1.00 97.17           C
ATOM   3858  CE1 HIS A 483       6.768  -2.811  49.124  1.00 97.17           C
ATOM   3859  C   HIS A 483       9.578  -0.455  51.022  1.00 97.17           C
ATOM   3860  O   HIS A 483       8.638   0.292  50.753  1.00 97.17           O
ATOM   3861  N   PRO A 484      10.651  -0.527  50.277  1.00135.75           N
ATOM   3862  CA  PRO A 484      10.686   0.202  49.039  1.00135.75           C
ATOM   3863  CD  PRO A 484      11.968  -0.609  50.888  1.00135.75           C
ATOM   3864  CB  PRO A 484      12.154   0.266  48.624  1.00135.75           C
ATOM   3865  CG  PRO A 484      12.904   0.194  49.967  1.00135.75           C
ATOM   3866  C   PRO A 484       9.787  -0.448  48.033  1.00135.75           C
ATOM   3867  O   PRO A 484       9.833  -1.669  47.902  1.00135.75           O
ATOM   3868  N   ASN A 485       8.972   0.343  47.307  1.00 68.29           N
ATOM   3869  CA  ASN A 485       8.070  -0.193  46.326  1.00 68.29           C
ATOM   3870  CB  ASN A 485       7.077   0.850  45.785  1.00 68.29           C
ATOM   3871  CG  ASN A 485       6.105   1.194  46.907  1.00 68.29           C
ATOM   3872  OD1 ASN A 485       5.689   2.343  47.052  1.00 68.29           O
ATOM   3873  ND2 ASN A 485       5.727   0.176  47.726  1.00 68.29           N
ATOM   3874  C   ASN A 485       8.870  -0.702  45.167  1.00 68.29           C
ATOM   3875  O   ASN A 485       8.512  -1.708  44.559  1.00 68.29           O
ATOM   3876  N   ARG A 486       9.975  -0.005  44.822  1.00115.38           N
ATOM   3877  CA  ARG A 486      10.773  -0.394  43.694  1.00115.38           C
ATOM   3878  CB  ARG A 486      10.944   0.738  42.666  1.00115.38           C
ATOM   3879  CG  ARG A 486       9.609   1.235  42.102  1.00115.38           C
ATOM   3880  CD  ARG A 486       9.143   0.505  40.840  1.00115.38           C
ATOM   3881  NE  ARG A 486       7.755   0.968  40.548  1.00115.38           N
ATOM   3882  CZ  ARG A 486       7.359   1.225  39.266  1.00115.38           C
ATOM   3883  NH1 ARG A 486       8.245   1.105  38.235  1.00115.38           N
ATOM   3884  NH2 ARG A 486       6.072   1.606  39.017  1.00115.38           N
ATOM   3885  C   ARG A 486      12.129  -0.777  44.201  1.00115.38           C
ATOM   3886  O   ARG A 486      12.516  -0.402  45.306  1.00115.38           O
ATOM   3887  N   GLN A 487      12.890  -1.544  43.393  1.00 99.41           N
ATOM   3888  CA  GLN A 487      14.165  -2.050  43.821  1.00 99.41           C
ATOM   3889  CB  GLN A 487      14.754  -3.128  42.896  1.00 99.41           C
ATOM   3890  CG  GLN A 487      14.026  -4.470  42.991  1.00 99.41           C
ATOM   3891  CD  GLN A 487      14.324  -5.040  44.370  1.00 99.41           C
ATOM   3892  OE1 GLN A 487      14.787  -4.326  45.258  1.00 99.41           O
ATOM   3893  NE2 GLN A 487      14.048  -6.358  44.560  1.00 99.41           N
ATOM   3894  C   GLN A 487      15.167  -0.950  43.929  1.00 99.41           C
ATOM   3895  O   GLN A 487      15.041   0.105  43.310  1.00 99.41           O
ATOM   3896  N   GLY A 488      16.206  -1.185  44.757  1.00 37.72           N
ATOM   3897  CA  GLY A 488      17.222  -0.196  44.953  1.00 37.72           C
ATOM   3898  C   GLY A 488      18.439  -0.612  44.197  1.00 37.72           C
ATOM   3899  O   GLY A 488      18.697  -1.802  44.025  1.00 37.72           O
ATOM   3900  N   PHE A 489      19.218   0.379  43.710  1.00174.32           N
ATOM   3901  CA  PHE A 489      20.443   0.060  43.033  1.00174.32           C
ATOM   3902  CB  PHE A 489      20.368  -0.064  41.497  1.00174.32           C
ATOM   3903  CG  PHE A 489      19.845   1.194  40.920  1.00174.32           C
ATOM   3904  CD1 PHE A 489      20.611   2.335  40.877  1.00174.32           C
ATOM   3905  CD2 PHE A 489      18.565   1.220  40.431  1.00174.32           C
ATOM   3906  CE1 PHE A 489      20.108   3.493  40.347  1.00174.32           C
ATOM   3907  CE2 PHE A 489      18.066   2.376  39.896  1.00174.32           C
ATOM   3908  CZ  PHE A 489      18.830   3.510  39.855  1.00174.32           C
ATOM   3909  C   PHE A 489      21.488   1.070  43.380  1.00174.32           C
ATOM   3910  O   PHE A 489      21.215   2.067  44.045  1.00174.32           O
ATOM   3911  N   GLN A 490      22.742   0.798  42.962  1.00104.71           N
ATOM   3912  CA  GLN A 490      23.823   1.710  43.210  1.00104.71           C
ATOM   3913  CB  GLN A 490      24.909   1.143  44.135  1.00104.71           C
ATOM   3914  CG  GLN A 490      25.661  -0.035  43.515  1.00104.71           C
ATOM   3915  CD  GLN A 490      26.707  -0.516  44.508  1.00104.71           C
ATOM   3916  OE1 GLN A 490      27.649  -1.216  44.139  1.00104.71           O
ATOM   3917  NE2 GLN A 490      26.538  -0.137  45.803  1.00104.71           N
ATOM   3918  C   GLN A 490      24.489   1.969  41.894  1.00104.71           C
ATOM   3919  O   GLN A 490      24.595   1.065  41.066  1.00104.71           O
ATOM   3920  N   PHE A 491      24.931   3.223  41.653  1.00138.41           N
ATOM   3921  CA  PHE A 491      25.639   3.507  40.435  1.00138.41           C
ATOM   3922  CB  PHE A 491      24.766   3.786  39.199  1.00138.41           C
ATOM   3923  CG  PHE A 491      23.946   5.008  39.423  1.00138.41           C
ATOM   3924  CD1 PHE A 491      24.467   6.262  39.196  1.00138.41           C
ATOM   3925  CD2 PHE A 491      22.652   4.896  39.869  1.00138.41           C
ATOM   3926  CE1 PHE A 491      23.703   7.387  39.405  1.00138.41           C
ATOM   3927  CE2 PHE A 491      21.887   6.018  40.075  1.00138.41           C
ATOM   3928  CZ  PHE A 491      22.406   7.269  39.844  1.00138.41           C
ATOM   3929  C   PHE A 491      26.527   4.700  40.629  1.00138.41           C
ATOM   3930  O   PHE A 491      26.495   5.355  41.670  1.00138.41           O
ATOM   3931  N   GLU A 492      27.367   4.990  39.608  1.00100.38           N
ATOM   3932  CA  GLU A 492      28.293   6.088  39.665  1.00100.38           C
ATOM   3933  CB  GLU A 492      29.704   5.688  39.220  1.00100.38           C
ATOM   3934  CG  GLU A 492      30.444   4.742  40.172  1.00100.38           C
ATOM   3935  CD  GLU A 492      29.702   3.413  40.231  1.00100.38           C
ATOM   3936  OE1 GLU A 492      29.071   3.031  39.210  1.00100.38           O
ATOM   3937  OE2 GLU A 492      29.749   2.762  41.309  1.00100.38           O
ATOM   3938  C   GLU A 492      27.830   7.177  38.742  1.00100.38           C
ATOM   3939  O   GLU A 492      27.679   6.971  37.538  1.00100.38           O
ATOM   3940  N   ALA A 493      27.570   8.372  39.314  1.00144.77           N
ATOM   3941  CA  ALA A 493      27.001   9.465  38.578  1.00144.77           C
ATOM   3942  CB  ALA A 493      26.448  10.583  39.476  1.00144.77           C
ATOM   3943  C   ALA A 493      27.843  10.138  37.549  1.00144.77           C
ATOM   3944  O   ALA A 493      27.427  10.199  36.399  1.00144.77           O
ATOM   3945  N   MET A 494      29.044  10.620  37.920  1.00191.63           N
ATOM   3946  CA  MET A 494      29.860  11.478  37.093  1.00191.63           C
ATOM   3947  CB  MET A 494      29.124  12.273  35.993  1.00191.63           C
ATOM   3948  CG  MET A 494      30.044  13.046  35.046  1.00191.63           C
ATOM   3949  SD  MET A 494      30.926  14.445  35.799  1.00191.63           S
ATOM   3950  CE  MET A 494      31.756  14.931  34.258  1.00191.63           C
ATOM   3951  C   MET A 494      30.262  12.500  38.089  1.00191.63           C
ATOM   3952  O   MET A 494      31.274  12.368  38.775  1.00191.63           O
ATOM   3953  N   ILE A 495      29.434  13.559  38.186  1.00171.40           N
ATOM   3954  CA  ILE A 495      29.666  14.563  39.170  1.00171.40           C
ATOM   3955  CB  ILE A 495      29.325  15.955  38.678  1.00171.40           C
ATOM   3956  CG1 ILE A 495      29.723  17.046  39.693  1.00171.40           C
ATOM   3957  CG2 ILE A 495      27.858  15.990  38.217  1.00171.40           C
ATOM   3958  CD1 ILE A 495      28.924  17.056  40.997  1.00171.40           C
ATOM   3959  C   ILE A 495      28.859  14.185  40.373  1.00171.40           C
ATOM   3960  O   ILE A 495      27.687  14.531  40.519  1.00171.40           O
ATOM   3961  N   SER A 496      29.501  13.426  41.278  1.00174.75           N
ATOM   3962  CA  SER A 496      28.866  13.005  42.489  1.00174.75           C
ATOM   3963  CB  SER A 496      27.561  12.226  42.290  1.00174.75           C
ATOM   3964  OG  SER A 496      27.868  10.916  41.837  1.00174.75           O
ATOM   3965  C   SER A 496      29.801  12.029  43.106  1.00174.75           C
ATOM   3966  O   SER A 496      30.933  11.859  42.657  1.00174.75           O
ATOM   3967  N   GLU A 497      29.338  11.367  44.177  1.00102.79           N
ATOM   3968  CA  GLU A 497      30.134  10.351  44.783  1.00102.79           C
ATOM   3969  CB  GLU A 497      29.634   9.942  46.178  1.00102.79           C
ATOM   3970  CG  GLU A 497      28.179   9.481  46.192  1.00102.79           C
ATOM   3971  CD  GLU A 497      27.798   9.189  47.636  1.00102.79           C
ATOM   3972  OE1 GLU A 497      28.308   8.182  48.197  1.00102.79           O
ATOM   3973  OE2 GLU A 497      26.994   9.978  48.200  1.00102.79           O
ATOM   3974  C   GLU A 497      30.074   9.181  43.861  1.00102.79           C
ATOM   3975  O   GLU A 497      29.133   9.040  43.082  1.00102.79           O
ATOM   3976  N   LYS A 498      31.100   8.314  43.903  1.00 68.05           N
ATOM   3977  CA  LYS A 498      31.118   7.220  42.985  1.00 68.05           C
ATOM   3978  CB  LYS A 498      32.341   6.304  43.149  1.00 68.05           C
ATOM   3979  CG  LYS A 498      33.668   6.985  42.811  1.00 68.05           C
ATOM   3980  CD  LYS A 498      34.086   8.028  43.846  1.00 68.05           C
ATOM   3981  CE  LYS A 498      35.417   8.711  43.531  1.00 68.05           C
ATOM   3982  NZ  LYS A 498      35.755   9.675  44.603  1.00 68.05           N
ATOM   3983  C   LYS A 498      29.904   6.383  43.217  1.00 68.05           C
ATOM   3984  O   LYS A 498      29.217   6.010  42.268  1.00 68.05           O
ATOM   3985  N   VAL A 499      29.583   6.084  44.490  1.00 35.07           N
ATOM   3986  CA  VAL A 499      28.460   5.224  44.725  1.00 35.07           C
ATOM   3987  CB  VAL A 499      28.715   4.174  45.762  1.00 35.07           C
ATOM   3988  CG1 VAL A 499      27.408   3.396  45.988  1.00 35.07           C
ATOM   3989  CG2 VAL A 499      29.891   3.299  45.299  1.00 35.07           C
ATOM   3990  C   VAL A 499      27.308   6.043  45.203  1.00 35.07           C
ATOM   3991  O   VAL A 499      27.444   6.841  46.128  1.00 35.07           O
ATOM   3992  N   LEU A 500      26.128   5.866  44.573  1.00135.04           N
ATOM   3993  CA  LEU A 500      24.994   6.628  45.001  1.00135.04           C
ATOM   3994  CB  LEU A 500      24.493   7.631  43.946  1.00135.04           C
ATOM   3995  CG  LEU A 500      23.372   8.548  44.468  1.00135.04           C
ATOM   3996  CD1 LEU A 500      23.823   9.317  45.721  1.00135.04           C
ATOM   3997  CD2 LEU A 500      22.875   9.495  43.363  1.00135.04           C
ATOM   3998  C   LEU A 500      23.887   5.689  45.367  1.00135.04           C
ATOM   3999  O   LEU A 500      23.658   4.685  44.693  1.00135.04           O
ATOM   4000  N   ASP A 501      23.179   5.989  46.477  1.00 42.12           N
ATOM   4001  CA  ASP A 501      22.084   5.157  46.885  1.00 42.12           C
ATOM   4002  CB  ASP A 501      21.667   5.339  48.354  1.00 42.12           C
ATOM   4003  CG  ASP A 501      22.773   4.764  49.226  1.00 42.12           C
ATOM   4004  OD1 ASP A 501      23.689   4.107  48.662  1.00 42.12           O
ATOM   4005  OD2 ASP A 501      22.721   4.978  50.466  1.00 42.12           O
ATOM   4006  C   ASP A 501      20.938   5.562  46.022  1.00 42.12           C
ATOM   4007  O   ASP A 501      20.428   6.676  46.131  1.00 42.12           O
ATOM   4008  N   ASN A 502      20.499   4.649  45.136  1.00 72.82           N
ATOM   4009  CA  ASN A 502      19.509   5.032  44.176  1.00 72.82           C
ATOM   4010  CB  ASN A 502      20.122   5.160  42.780  1.00 72.82           C
ATOM   4011  CG  ASN A 502      21.256   6.154  42.939  1.00 72.82           C
ATOM   4012  OD1 ASN A 502      22.425   5.814  42.762  1.00 72.82           O
ATOM   4013  ND2 ASN A 502      20.906   7.418  43.290  1.00 72.82           N
ATOM   4014  C   ASN A 502      18.430   3.996  44.106  1.00 72.82           C
ATOM   4015  O   ASN A 502      18.535   2.926  44.703  1.00 72.82           O
ATOM   4016  N   VAL A 503      17.340   4.324  43.375  1.00 96.31           N
ATOM   4017  CA  VAL A 503      16.220   3.437  43.216  1.00 96.31           C
ATOM   4018  CB  VAL A 503      14.955   3.969  43.826  1.00 96.31           C
ATOM   4019  CG1 VAL A 503      14.575   5.267  43.093  1.00 96.31           C
ATOM   4020  CG2 VAL A 503      13.875   2.875  43.765  1.00 96.31           C
ATOM   4021  C   VAL A 503      15.962   3.266  41.752  1.00 96.31           C
ATOM   4022  O   VAL A 503      16.266   4.152  40.953  1.00 96.31           O
ATOM   4023  N   PHE A 504      15.385   2.108  41.357  1.00 68.83           N
ATOM   4024  CA  PHE A 504      15.174   1.887  39.957  1.00 68.83           C
ATOM   4025  CB  PHE A 504      15.179   0.409  39.539  1.00 68.83           C
ATOM   4026  CG  PHE A 504      15.416   0.436  38.070  1.00 68.83           C
ATOM   4027  CD1 PHE A 504      16.702   0.488  37.584  1.00 68.83           C
ATOM   4028  CD2 PHE A 504      14.370   0.427  37.181  1.00 68.83           C
ATOM   4029  CE1 PHE A 504      16.941   0.523  36.230  1.00 68.83           C
ATOM   4030  CE2 PHE A 504      14.603   0.464  35.827  1.00 68.83           C
ATOM   4031  CZ  PHE A 504      15.889   0.511  35.346  1.00 68.83           C
ATOM   4032  C   PHE A 504      13.850   2.475  39.604  1.00 68.83           C
ATOM   4033  O   PHE A 504      12.802   2.038  40.079  1.00 68.83           O
ATOM   4034  N   SER A 505      13.897   3.502  38.740  1.00 88.79           N
ATOM   4035  CA  SER A 505      12.747   4.236  38.318  1.00 88.79           C
ATOM   4036  CB  SER A 505      13.082   5.681  37.900  1.00 88.79           C
ATOM   4037  OG  SER A 505      11.897   6.444  37.717  1.00 88.79           O
ATOM   4038  C   SER A 505      12.159   3.516  37.156  1.00 88.79           C
ATOM   4039  O   SER A 505      12.430   2.340  36.924  1.00 88.79           O
ATOM   4040  N   LYS A 506      11.278   4.207  36.423  1.00112.87           N
ATOM   4041  CA  LYS A 506      10.617   3.619  35.306  1.00112.87           C
ATOM   4042  CB  LYS A 506       9.229   4.244  35.104  1.00112.87           C
ATOM   4043  CG  LYS A 506       8.319   3.998  36.311  1.00112.87           C
ATOM   4044  CD  LYS A 506       7.209   5.037  36.484  1.00112.87           C
ATOM   4045  CE  LYS A 506       7.679   6.284  37.241  1.00112.87           C
ATOM   4046  NZ  LYS A 506       6.533   7.174  37.529  1.00112.87           N
ATOM   4047  C   LYS A 506      11.438   3.857  34.077  1.00112.87           C
ATOM   4048  O   LYS A 506      12.202   4.818  33.987  1.00112.87           O
ATOM   4049  N   TYR A 507      11.295   2.943  33.100  1.00249.75           N
ATOM   4050  CA  TYR A 507      11.910   3.046  31.810  1.00249.75           C
ATOM   4051  CB  TYR A 507      11.317   4.212  30.994  1.00249.75           C
ATOM   4052  CG  TYR A 507      11.695   4.069  29.558  1.00249.75           C
ATOM   4053  CD1 TYR A 507      11.028   3.164  28.764  1.00249.75           C
ATOM   4054  CD2 TYR A 507      12.675   4.852  28.992  1.00249.75           C
ATOM   4055  CE1 TYR A 507      11.349   3.014  27.436  1.00249.75           C
ATOM   4056  CE2 TYR A 507      13.003   4.705  27.664  1.00249.75           C
ATOM   4057  CZ  TYR A 507      12.344   3.783  26.886  1.00249.75           C
ATOM   4058  OH  TYR A 507      12.681   3.633  25.524  1.00249.75           O
ATOM   4059  C   TYR A 507      13.394   3.234  31.939  1.00249.75           C
ATOM   4060  O   TYR A 507      13.976   4.097  31.285  1.00249.75           O
ATOM   4061  N   TRP A 508      14.049   2.414  32.787  1.00141.88           N
ATOM   4062  CA  TRP A 508      15.484   2.428  32.921  1.00141.88           C
ATOM   4063  CB  TRP A 508      16.225   2.395  31.570  1.00141.88           C
ATOM   4064  CG  TRP A 508      16.117   1.122  30.768  1.00141.88           C
ATOM   4065  CD2 TRP A 508      15.054   0.837  29.850  1.00141.88           C
ATOM   4066  CD1 TRP A 508      16.958   0.051  30.727  1.00141.88           C
ATOM   4067  NE1 TRP A 508      16.491  -0.877  29.828  1.00141.88           N
ATOM   4068  CE2 TRP A 508      15.318  -0.410  29.282  1.00141.88           C
ATOM   4069  CE3 TRP A 508      13.956   1.555  29.500  1.00141.88           C
ATOM   4070  CZ2 TRP A 508      14.485  -0.963  28.352  1.00141.88           C
ATOM   4071  CZ3 TRP A 508      13.122   0.979  28.572  1.00141.88           C
ATOM   4072  CH2 TRP A 508      13.368  -0.249  28.001  1.00141.88           C
ATOM   4073  C   TRP A 508      15.968   3.681  33.586  1.00141.88           C
ATOM   4074  O   TRP A 508      17.167   3.958  33.556  1.00141.88           O
ATOM   4075  N   LYS A 509      15.080   4.476  34.210  1.00 78.46           N
ATOM   4076  CA  LYS A 509      15.555   5.674  34.844  1.00 78.46           C
ATOM   4077  CB  LYS A 509      14.456   6.732  35.041  1.00 78.46           C
ATOM   4078  CG  LYS A 509      14.974   8.086  35.531  1.00 78.46           C
ATOM   4079  CD  LYS A 509      13.936   9.207  35.427  1.00 78.46           C
ATOM   4080  CE  LYS A 509      13.501   9.511  33.991  1.00 78.46           C
ATOM   4081  NZ  LYS A 509      12.348  10.439  33.998  1.00 78.46           N
ATOM   4082  C   LYS A 509      16.084   5.306  36.195  1.00 78.46           C
ATOM   4083  O   LYS A 509      15.517   4.461  36.885  1.00 78.46           O
ATOM   4084  N   LYS A 510      17.205   5.937  36.599  1.00 97.28           N
ATOM   4085  CA  LYS A 510      17.814   5.686  37.875  1.00 97.28           C
ATOM   4086  CB  LYS A 510      19.337   5.486  37.751  1.00 97.28           C
ATOM   4087  CG  LYS A 510      20.109   6.668  37.167  1.00 97.28           C
ATOM   4088  CD  LYS A 510      21.621   6.423  37.132  1.00 97.28           C
ATOM   4089  CE  LYS A 510      22.426   7.585  36.551  1.00 97.28           C
ATOM   4090  NZ  LYS A 510      23.862   7.234  36.497  1.00 97.28           N
ATOM   4091  C   LYS A 510      17.548   6.901  38.704  1.00 97.28           C
ATOM   4092  O   LYS A 510      17.744   8.024  38.244  1.00 97.28           O
ATOM   4093  N   LEU A 511      17.087   6.710  39.956  1.00134.61           N
ATOM   4094  CA  LEU A 511      16.742   7.852  40.753  1.00134.61           C
ATOM   4095  CB  LEU A 511      15.471   7.651  41.589  1.00134.61           C
ATOM   4096  CG  LEU A 511      15.101   8.878  42.434  1.00134.61           C
ATOM   4097  CD1 LEU A 511      14.792  10.096  41.549  1.00134.61           C
ATOM   4098  CD2 LEU A 511      13.970   8.549  43.420  1.00134.61           C
ATOM   4099  C   LEU A 511      17.863   8.153  41.689  1.00134.61           C
ATOM   4100  O   LEU A 511      18.427   7.264  42.323  1.00134.61           O
ATOM   4101  N   ILE A 512      18.212   9.449  41.781  1.00 86.19           N
ATOM   4102  CA  ILE A 512      19.278   9.905  42.621  1.00 86.19           C
ATOM   4103  CB  ILE A 512      19.537  11.378  42.497  1.00 86.19           C
ATOM   4104  CG1 ILE A 512      18.314  12.188  42.950  1.00 86.19           C
ATOM   4105  CG2 ILE A 512      19.928  11.665  41.044  1.00 86.19           C
ATOM   4106  CD1 ILE A 512      18.621  13.670  43.156  1.00 86.19           C
ATOM   4107  C   ILE A 512      18.913   9.638  44.043  1.00 86.19           C
ATOM   4108  O   ILE A 512      19.754   9.238  44.848  1.00 86.19           O
ATOM   4109  N   SER A 513      17.637   9.860  44.396  1.00 73.17           N
ATOM   4110  CA  SER A 513      17.245   9.684  45.761  1.00 73.17           C
ATOM   4111  CB  SER A 513      15.751   9.959  46.011  1.00 73.17           C
ATOM   4112  OG  SER A 513      15.440   9.765  47.383  1.00 73.17           O
ATOM   4113  C   SER A 513      17.538   8.280  46.155  1.00 73.17           C
ATOM   4114  O   SER A 513      17.499   7.370  45.328  1.00 73.17           O
ATOM   4115  N   TRP A 514      17.863   8.081  47.449  1.00124.17           N
ATOM   4116  CA  TRP A 514      18.197   6.766  47.900  1.00124.17           C
ATOM   4117  CB  TRP A 514      18.482   6.722  49.409  1.00124.17           C
ATOM   4118  CG  TRP A 514      19.013   5.402  49.912  1.00124.17           C
ATOM   4119  CD2 TRP A 514      19.618   5.236  51.203  1.00124.17           C
ATOM   4120  CD1 TRP A 514      19.062   4.183  49.301  1.00124.17           C
ATOM   4121  NE1 TRP A 514      19.659   3.266  50.133  1.00124.17           N
ATOM   4122  CE2 TRP A 514      20.007   3.901  51.306  1.00124.17           C
ATOM   4123  CE3 TRP A 514      19.836   6.125  52.216  1.00124.17           C
ATOM   4124  CZ2 TRP A 514      20.624   3.434  52.431  1.00124.17           C
ATOM   4125  CZ3 TRP A 514      20.455   5.649  53.350  1.00124.17           C
ATOM   4126  CH2 TRP A 514      20.841   4.330  53.455  1.00124.17           C
ATOM   4127  C   TRP A 514      16.994   5.940  47.611  1.00124.17           C
ATOM   4128  O   TRP A 514      17.066   4.937  46.902  1.00124.17           O
ATOM   4129  N   THR A 515      15.836   6.359  48.152  1.00235.89           N
ATOM   4130  CA  THR A 515      14.627   5.680  47.804  1.00235.89           C
ATOM   4131  CB  THR A 515      14.442   4.390  48.563  1.00235.89           C
ATOM   4132  OG1 THR A 515      13.228   3.760  48.185  1.00235.89           O
ATOM   4133  CG2 THR A 515      14.495   4.639  50.082  1.00235.89           C
ATOM   4134  C   THR A 515      13.488   6.618  48.064  1.00235.89           C
ATOM   4135  O   THR A 515      13.014   6.755  49.190  1.00235.89           O
ATOM   4136  N   THR A 516      13.025   7.319  47.014  1.00 53.00           N
ATOM   4137  CA  THR A 516      11.925   8.221  47.174  1.00 53.00           C
ATOM   4138  CB  THR A 516      11.713   9.103  45.978  1.00 53.00           C
ATOM   4139  OG1 THR A 516      12.884   9.863  45.713  1.00 53.00           O
ATOM   4140  CG2 THR A 516      10.539  10.049  46.280  1.00 53.00           C
ATOM   4141  C   THR A 516      10.676   7.428  47.385  1.00 53.00           C
ATOM   4142  O   THR A 516       9.842   7.784  48.216  1.00 53.00           O
ATOM   4143  N   TRP A 517      10.525   6.311  46.643  1.00 59.93           N
ATOM   4144  CA  TRP A 517       9.304   5.566  46.735  1.00 59.93           C
ATOM   4145  CB  TRP A 517       8.968   4.729  45.486  1.00 59.93           C
ATOM   4146  CG  TRP A 517       8.562   5.531  44.272  1.00 59.93           C
ATOM   4147  CD2 TRP A 517       9.465   5.944  43.235  1.00 59.93           C
ATOM   4148  CD1 TRP A 517       7.327   5.985  43.912  1.00 59.93           C
ATOM   4149  NE1 TRP A 517       7.404   6.662  42.719  1.00 59.93           N
ATOM   4150  CE2 TRP A 517       8.714   6.643  42.289  1.00 59.93           C
ATOM   4151  CE3 TRP A 517      10.808   5.754  43.081  1.00 59.93           C
ATOM   4152  CZ2 TRP A 517       9.299   7.167  41.172  1.00 59.93           C
ATOM   4153  CZ3 TRP A 517      11.395   6.286  41.954  1.00 59.93           C
ATOM   4154  CH2 TRP A 517      10.655   6.979  41.019  1.00 59.93           C
ATOM   4155  C   TRP A 517       9.377   4.614  47.880  1.00 59.93           C
ATOM   4156  O   TRP A 517      10.296   3.804  47.987  1.00 59.93           O
ATOM   4157  N   LEU A 518       8.380   4.711  48.778  1.00134.16           N
ATOM   4158  CA  LEU A 518       8.276   3.820  49.893  1.00134.16           C
ATOM   4159  CB  LEU A 518       8.536   4.483  51.256  1.00134.16           C
ATOM   4160  CG  LEU A 518       9.993   4.943  51.455  1.00134.16           C
ATOM   4161  CD1 LEU A 518      10.958   3.748  51.512  1.00134.16           C
ATOM   4162  CD2 LEU A 518      10.397   5.986  50.402  1.00134.16           C
ATOM   4163  C   LEU A 518       6.871   3.319  49.895  1.00134.16           C
ATOM   4164  O   LEU A 518       5.973   3.963  49.353  1.00134.16           O
ATOM   4165  N   GLY A 519       6.649   2.131  50.487  1.00 24.21           N
ATOM   4166  CA  GLY A 519       5.321   1.601  50.547  1.00 24.21           C
ATOM   4167  C   GLY A 519       5.271   0.694  51.728  1.00 24.21           C
ATOM   4168  O   GLY A 519       6.286   0.134  52.139  1.00 24.21           O
ATOM   4169  N   ASN A 520       4.068   0.518  52.303  1.00 43.15           N
ATOM   4170  CA  ASN A 520       3.959  -0.337  53.442  1.00 43.15           C
ATOM   4171  CB  ASN A 520       2.613  -0.230  54.175  1.00 43.15           C
ATOM   4172  CG  ASN A 520       2.558   1.138  54.841  1.00 43.15           C
ATOM   4173  OD1 ASN A 520       3.586   1.778  55.060  1.00 43.15           O
ATOM   4174  ND2 ASN A 520       1.326   1.599  55.182  1.00 43.15           N
ATOM   4175  C   ASN A 520       4.125  -1.736  52.952  1.00 43.15           C
ATOM   4176  O   ASN A 520       3.782  -2.057  51.815  1.00 43.15           O
ATOM   4177  N   LEU A 521       4.664  -2.608  53.822  1.00131.18           N
ATOM   4178  CA  LEU A 521       4.917  -3.965  53.452  1.00131.18           C
ATOM   4179  CB  LEU A 521       5.538  -4.806  54.581  1.00131.18           C
ATOM   4180  CG  LEU A 521       5.784  -6.271  54.179  1.00131.18           C
ATOM   4181  CD1 LEU A 521       6.819  -6.368  53.049  1.00131.18           C
ATOM   4182  CD2 LEU A 521       6.143  -7.139  55.397  1.00131.18           C
ATOM   4183  C   LEU A 521       3.616  -4.602  53.114  1.00131.18           C
ATOM   4184  O   LEU A 521       2.578  -4.288  53.693  1.00131.18           O
ATOM   4185  N   THR A 522       3.655  -5.514  52.128  1.00 94.27           N
ATOM   4186  CA  THR A 522       2.480  -6.217  51.726  1.00 94.27           C
ATOM   4187  CB  THR A 522       2.235  -6.183  50.245  1.00 94.27           C
ATOM   4188  OG1 THR A 522       2.119  -4.842  49.794  1.00 94.27           O
ATOM   4189  CG2 THR A 522       0.940  -6.954  49.947  1.00 94.27           C
ATOM   4190  C   THR A 522       2.710  -7.640  52.102  1.00 94.27           C
ATOM   4191  O   THR A 522       3.850  -8.100  52.178  1.00 94.27           O
ATOM   4192  N   SER A 523       1.616  -8.386  52.333  1.00 54.00           N
ATOM   4193  CA  SER A 523       1.749  -9.744  52.764  1.00 54.00           C
ATOM   4194  CB  SER A 523       0.411 -10.448  53.038  1.00 54.00           C
ATOM   4195  OG  SER A 523      -0.317 -10.592  51.828  1.00 54.00           O
ATOM   4196  C   SER A 523       2.415 -10.495  51.666  1.00 54.00           C
ATOM   4197  O   SER A 523       2.741  -9.941  50.619  1.00 54.00           O
ATOM   4198  N   THR A 524       2.624 -11.805  51.884  1.00163.63           N
ATOM   4199  CA  THR A 524       3.316 -12.624  50.937  1.00163.63           C
ATOM   4200  CB  THR A 524       3.510 -14.027  51.465  1.00163.63           C
ATOM   4201  OG1 THR A 524       4.124 -13.956  52.743  1.00163.63           O
ATOM   4202  CG2 THR A 524       4.438 -14.841  50.542  1.00163.63           C
ATOM   4203  C   THR A 524       2.499 -12.633  49.682  1.00163.63           C
ATOM   4204  O   THR A 524       1.459 -11.983  49.588  1.00163.63           O
ATOM   4205  N   ALA A 525       2.954 -13.380  48.666  1.00243.42           N
ATOM   4206  CA  ALA A 525       2.282 -13.351  47.413  1.00243.42           C
ATOM   4207  CB  ALA A 525       0.780 -13.659  47.522  1.00243.42           C
ATOM   4208  C   ALA A 525       2.439 -11.978  46.844  1.00243.42           C
ATOM   4209  O   ALA A 525       1.575 -11.493  46.116  1.00243.42           O
ATOM   4210  N   ILE A 526       3.567 -11.310  47.159  1.00167.00           N
ATOM   4211  CA  ILE A 526       3.801 -10.036  46.549  1.00167.00           C
ATOM   4212  CB  ILE A 526       4.275  -8.973  47.499  1.00167.00           C
ATOM   4213  CG1 ILE A 526       4.404  -7.623  46.772  1.00167.00           C
ATOM   4214  CG2 ILE A 526       5.559  -9.456  48.187  1.00167.00           C
ATOM   4215  CD1 ILE A 526       3.065  -7.034  46.331  1.00167.00           C
ATOM   4216  C   ILE A 526       4.828 -10.262  45.489  1.00167.00           C
ATOM   4217  O   ILE A 526       5.954 -10.676  45.762  1.00167.00           O
ATOM   4218  N   GLY A 527       4.440 -10.020  44.223  1.00 29.69           N
ATOM   4219  CA  GLY A 527       5.346 -10.265  43.143  1.00 29.69           C
ATOM   4220  C   GLY A 527       5.464  -9.015  42.338  1.00 29.69           C
ATOM   4221  O   GLY A 527       4.498  -8.272  42.169  1.00 29.69           O
ATOM   4222  N   LEU A 528       6.677  -8.753  41.817  1.00 57.52           N
ATOM   4223  CA  LEU A 528       6.867  -7.562  41.048  1.00 57.52           C
ATOM   4224  CB  LEU A 528       7.482  -6.412  41.860  1.00 57.52           C
ATOM   4225  CG  LEU A 528       6.586  -5.913  43.009  1.00 57.52           C
ATOM   4226  CD1 LEU A 528       7.255  -4.760  43.776  1.00 57.52           C
ATOM   4227  CD2 LEU A 528       5.180  -5.547  42.504  1.00 57.52           C
ATOM   4228  C   LEU A 528       7.818  -7.859  39.934  1.00 57.52           C
ATOM   4229  O   LEU A 528       8.763  -8.633  40.089  1.00 57.52           O
ATOM   4230  N   TYR A 529       7.559  -7.251  38.760  1.00 63.65           N
ATOM   4231  CA  TYR A 529       8.445  -7.357  37.637  1.00 63.65           C
ATOM   4232  CB  TYR A 529       7.771  -7.860  36.345  1.00 63.65           C
ATOM   4233  CG  TYR A 529       7.385  -9.291  36.508  1.00 63.65           C
ATOM   4234  CD1 TYR A 529       6.255  -9.642  37.210  1.00 63.65           C
ATOM   4235  CD2 TYR A 529       8.151 -10.284  35.942  1.00 63.65           C
ATOM   4236  CE1 TYR A 529       5.900 -10.963  37.353  1.00 63.65           C
ATOM   4237  CE2 TYR A 529       7.801 -11.607  36.082  1.00 63.65           C
ATOM   4238  CZ  TYR A 529       6.674 -11.949  36.789  1.00 63.65           C
ATOM   4239  OH  TYR A 529       6.313 -13.305  36.932  1.00 63.65           O
ATOM   4240  C   TYR A 529       8.887  -5.957  37.360  1.00 63.65           C
ATOM   4241  O   TYR A 529       8.062  -5.078  37.124  1.00 63.65           O
ATOM   4242  N   LEU A 530      10.208  -5.709  37.402  1.00 85.13           N
ATOM   4243  CA  LEU A 530      10.710  -4.387  37.157  1.00 85.13           C
ATOM   4244  CB  LEU A 530      11.564  -3.833  38.308  1.00 85.13           C
ATOM   4245  CG  LEU A 530      10.778  -3.651  39.618  1.00 85.13           C
ATOM   4246  CD1 LEU A 530      10.254  -4.998  40.140  1.00 85.13           C
ATOM   4247  CD2 LEU A 530      11.604  -2.888  40.667  1.00 85.13           C
ATOM   4248  C   LEU A 530      11.586  -4.447  35.947  1.00 85.13           C
ATOM   4249  O   LEU A 530      12.372  -5.378  35.781  1.00 85.13           O
ATOM   4250  N   ILE A 531      11.483  -3.434  35.066  1.00109.76           N
ATOM   4251  CA  ILE A 531      12.267  -3.452  33.865  1.00109.76           C
ATOM   4252  CB  ILE A 531      11.765  -2.504  32.811  1.00109.76           C
ATOM   4253  CG1 ILE A 531      10.320  -2.842  32.412  1.00109.76           C
ATOM   4254  CG2 ILE A 531      12.754  -2.551  31.633  1.00109.76           C
ATOM   4255  CD1 ILE A 531      10.169  -4.227  31.787  1.00109.76           C
ATOM   4256  C   ILE A 531      13.652  -3.014  34.206  1.00109.76           C
ATOM   4257  O   ILE A 531      13.850  -1.975  34.831  1.00109.76           O
ATOM   4258  N   VAL A 532      14.653  -3.835  33.838  1.00128.70           N
ATOM   4259  CA  VAL A 532      16.023  -3.450  34.012  1.00128.70           C
ATOM   4260  CB  VAL A 532      16.681  -4.090  35.205  1.00128.70           C
ATOM   4261  CG1 VAL A 532      15.997  -3.537  36.468  1.00128.70           C
ATOM   4262  CG2 VAL A 532      16.580  -5.621  35.095  1.00128.70           C
ATOM   4263  C   VAL A 532      16.726  -3.859  32.755  1.00128.70           C
ATOM   4264  O   VAL A 532      16.793  -5.040  32.428  1.00128.70           O
ATOM   4265  N   ARG A 533      17.285  -2.876  32.028  1.00165.57           N
ATOM   4266  CA  ARG A 533      17.893  -3.097  30.747  1.00165.57           C
ATOM   4267  CB  ARG A 533      19.159  -3.963  30.643  1.00165.57           C
ATOM   4268  CG  ARG A 533      19.080  -5.451  31.001  1.00165.57           C
ATOM   4269  CD  ARG A 533      20.330  -6.226  30.578  1.00165.57           C
ATOM   4270  NE  ARG A 533      20.143  -7.651  30.968  1.00165.57           N
ATOM   4271  CZ  ARG A 533      20.847  -8.623  30.317  1.00165.57           C
ATOM   4272  NH1 ARG A 533      21.718  -8.280  29.323  1.00165.57           N
ATOM   4273  NH2 ARG A 533      20.676  -9.934  30.654  1.00165.57           N
ATOM   4274  C   ARG A 533      16.879  -3.691  29.832  1.00165.57           C
ATOM   4275  O   ARG A 533      15.700  -3.351  29.875  1.00165.57           O
ATOM   4276  N   ILE A 534      17.356  -4.582  28.947  1.00 70.07           N
ATOM   4277  CA  ILE A 534      16.567  -5.274  27.974  1.00 70.07           C
ATOM   4278  CB  ILE A 534      17.369  -6.183  27.088  1.00 70.07           C
ATOM   4279  CG1 ILE A 534      18.357  -5.387  26.222  1.00 70.07           C
ATOM   4280  CG2 ILE A 534      16.383  -7.029  26.267  1.00 70.07           C
ATOM   4281  CD1 ILE A 534      19.271  -6.282  25.388  1.00 70.07           C
ATOM   4282  C   ILE A 534      15.553  -6.140  28.656  1.00 70.07           C
ATOM   4283  O   ILE A 534      14.458  -6.330  28.129  1.00 70.07           O
ATOM   4284  N   ILE A 535      15.884  -6.690  29.842  1.00141.26           N
ATOM   4285  CA  ILE A 535      15.061  -7.712  30.432  1.00141.26           C
ATOM   4286  CB  ILE A 535      15.895  -8.952  30.651  1.00141.26           C
ATOM   4287  CG1 ILE A 535      16.648  -9.237  29.340  1.00141.26           C
ATOM   4288  CG2 ILE A 535      15.016 -10.157  31.033  1.00141.26           C
ATOM   4289  CD1 ILE A 535      15.719  -9.376  28.134  1.00141.26           C
ATOM   4290  C   ILE A 535      14.466  -7.211  31.733  1.00141.26           C
ATOM   4291  O   ILE A 535      14.498  -6.017  32.025  1.00141.26           O
ATOM   4292  N   LYS A 536      13.821  -8.108  32.515  1.00125.01           N
ATOM   4293  CA  LYS A 536      13.132  -7.737  33.719  1.00125.01           C
ATOM   4294  CB  LYS A 536      11.696  -8.283  33.755  1.00125.01           C
ATOM   4295  CG  LYS A 536      11.028  -8.356  32.382  1.00125.01           C
ATOM   4296  CD  LYS A 536      11.030  -7.053  31.588  1.00125.01           C
ATOM   4297  CE  LYS A 536      10.364  -7.209  30.221  1.00125.01           C
ATOM   4298  NZ  LYS A 536      10.479  -5.955  29.448  1.00125.01           N
ATOM   4299  C   LYS A 536      13.807  -8.401  34.883  1.00125.01           C
ATOM   4300  O   LYS A 536      14.634  -9.300  34.734  1.00125.01           O
ATOM   4301  N   PHE A 537      13.430  -7.951  36.093  1.00167.33           N
ATOM   4302  CA  PHE A 537      13.957  -8.423  37.341  1.00167.33           C
ATOM   4303  CB  PHE A 537      14.549  -7.208  38.075  1.00167.33           C
ATOM   4304  CG  PHE A 537      15.234  -7.542  39.345  1.00167.33           C
ATOM   4305  CD1 PHE A 537      14.534  -7.547  40.527  1.00167.33           C
ATOM   4306  CD2 PHE A 537      16.580  -7.822  39.346  1.00167.33           C
ATOM   4307  CE1 PHE A 537      15.173  -7.837  41.705  1.00167.33           C
ATOM   4308  CE2 PHE A 537      17.225  -8.112  40.521  1.00167.33           C
ATOM   4309  CZ  PHE A 537      16.516  -8.117  41.696  1.00167.33           C
ATOM   4310  C   PHE A 537      12.751  -8.884  38.101  1.00167.33           C
ATOM   4311  O   PHE A 537      11.767  -8.155  38.205  1.00167.33           O
ATOM   4312  N   PHE A 538      12.788 -10.107  38.664  1.00 64.28           N
ATOM   4313  CA  PHE A 538      11.626 -10.609  39.346  1.00 64.28           C
ATOM   4314  CB  PHE A 538      11.333 -12.081  38.990  1.00 64.28           C
ATOM   4315  CG  PHE A 538      10.121 -12.556  39.719  1.00 64.28           C
ATOM   4316  CD1 PHE A 538       8.873 -12.091  39.370  1.00 64.28           C
ATOM   4317  CD2 PHE A 538      10.221 -13.493  40.723  1.00 64.28           C
ATOM   4318  CE1 PHE A 538       7.750 -12.533  40.028  1.00 64.28           C
ATOM   4319  CE2 PHE A 538       9.101 -13.940  41.385  1.00 64.28           C
ATOM   4320  CZ  PHE A 538       7.861 -13.457  41.040  1.00 64.28           C
ATOM   4321  C   PHE A 538      11.871 -10.519  40.818  1.00 64.28           C
ATOM   4322  O   PHE A 538      12.925 -10.924  41.308  1.00 64.28           O
ATOM   4323  N   VAL A 539      10.893  -9.965  41.566  1.00 46.90           N
ATOM   4324  CA  VAL A 539      11.061  -9.831  42.986  1.00 46.90           C
ATOM   4325  CB  VAL A 539      11.110  -8.407  43.452  1.00 46.90           C
ATOM   4326  CG1 VAL A 539      11.198  -8.393  44.988  1.00 46.90           C
ATOM   4327  CG2 VAL A 539      12.284  -7.710  42.747  1.00 46.90           C
ATOM   4328  C   VAL A 539       9.904 -10.478  43.675  1.00 46.90           C
ATOM   4329  O   VAL A 539       8.749 -10.281  43.296  1.00 46.90           O
ATOM   4330  N   ASP A 540      10.207 -11.279  44.720  1.00 98.98           N
ATOM   4331  CA  ASP A 540       9.190 -11.964  45.460  1.00 98.98           C
ATOM   4332  CB  ASP A 540       9.328 -13.494  45.393  1.00 98.98           C
ATOM   4333  CG  ASP A 540       8.098 -14.105  46.040  1.00 98.98           C
ATOM   4334  OD1 ASP A 540       7.229 -13.322  46.510  1.00 98.98           O
ATOM   4335  OD2 ASP A 540       8.013 -15.361  46.082  1.00 98.98           O
ATOM   4336  C   ASP A 540       9.311 -11.568  46.895  1.00 98.98           C
ATOM   4337  O   ASP A 540      10.357 -11.743  47.514  1.00 98.98           O
ATOM   4338  N   THR A 541       8.223 -11.013  47.456  1.00199.44           N
ATOM   4339  CA  THR A 541       8.170 -10.654  48.843  1.00199.44           C
ATOM   4340  CB  THR A 541       8.056 -11.840  49.758  1.00199.44           C
ATOM   4341  OG1 THR A 541       9.202 -12.670  49.635  1.00199.44           O
ATOM   4342  CG2 THR A 541       6.789 -12.628  49.382  1.00199.44           C
ATOM   4343  C   THR A 541       9.372  -9.863  49.253  1.00199.44           C
ATOM   4344  O   THR A 541      10.075 -10.229  50.193  1.00199.44           O
ATOM   4345  N   LEU A 542       9.629  -8.744  48.555  1.00277.25           N
ATOM   4346  CA  LEU A 542      10.679  -7.837  48.928  1.00277.25           C
ATOM   4347  CB  LEU A 542      10.621  -7.432  50.411  1.00277.25           C
ATOM   4348  CG  LEU A 542       9.332  -6.678  50.783  1.00277.25           C
ATOM   4349  CD1 LEU A 542       9.232  -5.347  50.023  1.00277.25           C
ATOM   4350  CD2 LEU A 542       8.089  -7.566  50.613  1.00277.25           C
ATOM   4351  C   LEU A 542      12.030  -8.437  48.679  1.00277.25           C
ATOM   4352  O   LEU A 542      13.028  -7.864  49.114  1.00277.25           O
ATOM   4353  N   ILE A 543      12.123  -9.579  47.960  1.00130.10           N
ATOM   4354  CA  ILE A 543      13.440 -10.111  47.727  1.00130.10           C
ATOM   4355  CB  ILE A 543      13.785 -11.326  48.541  1.00130.10           C
ATOM   4356  CG1 ILE A 543      12.903 -12.525  48.161  1.00130.10           C
ATOM   4357  CG2 ILE A 543      13.693 -10.935  50.025  1.00130.10           C
ATOM   4358  CD1 ILE A 543      13.442 -13.856  48.683  1.00130.10           C
ATOM   4359  C   ILE A 543      13.606 -10.483  46.280  1.00130.10           C
ATOM   4360  O   ILE A 543      12.645 -10.846  45.607  1.00130.10           O
ATOM   4361  N   HIS A 544      14.861 -10.386  45.780  1.00 99.08           N
ATOM   4362  CA  HIS A 544      15.264 -10.680  44.426  1.00 99.08           C
ATOM   4363  ND1 HIS A 544      18.650 -10.367  42.534  1.00 99.08           N
ATOM   4364  CG  HIS A 544      17.361 -10.703  42.888  1.00 99.08           C
ATOM   4365  CB  HIS A 544      16.742 -10.297  44.200  1.00 99.08           C
ATOM   4366  NE2 HIS A 544      17.810 -11.522  40.832  1.00 99.08           N
ATOM   4367  CD2 HIS A 544      16.863 -11.408  41.835  1.00 99.08           C
ATOM   4368  CE1 HIS A 544      18.866 -10.881  41.297  1.00 99.08           C
ATOM   4369  C   HIS A 544      15.185 -12.161  44.185  1.00 99.08           C
ATOM   4370  O   HIS A 544      15.898 -12.929  44.829  1.00 99.08           O
ATOM   4371  N   GLY A 545      14.248 -12.610  43.318  1.00 69.44           N
ATOM   4372  CA  GLY A 545      14.187 -13.992  42.918  1.00 69.44           C
ATOM   4373  C   GLY A 545      15.158 -14.351  41.824  1.00 69.44           C
ATOM   4374  O   GLY A 545      15.941 -15.290  41.968  1.00 69.44           O
ATOM   4375  N   ARG A 546      15.133 -13.601  40.694  1.00152.20           N
ATOM   4376  CA  ARG A 546      15.947 -13.949  39.557  1.00152.20           C
ATOM   4377  CB  ARG A 546      15.691 -15.377  39.037  1.00152.20           C
ATOM   4378  CG  ARG A 546      16.728 -15.862  38.017  1.00152.20           C
ATOM   4379  CD  ARG A 546      18.153 -15.902  38.571  1.00152.20           C
ATOM   4380  NE  ARG A 546      18.253 -17.066  39.495  1.00152.20           N
ATOM   4381  CZ  ARG A 546      19.132 -17.032  40.539  1.00152.20           C
ATOM   4382  NH1 ARG A 546      19.867 -15.906  40.775  1.00152.20           N
ATOM   4383  NH2 ARG A 546      19.277 -18.122  41.348  1.00152.20           N
ATOM   4384  C   ARG A 546      15.648 -12.980  38.452  1.00152.20           C
ATOM   4385  O   ARG A 546      14.870 -12.043  38.629  1.00152.20           O
ATOM   4386  N   ILE A 547      16.288 -13.179  37.277  1.00102.19           N
ATOM   4387  CA  ILE A 547      16.060 -12.331  36.148  1.00102.19           C
ATOM   4388  CB  ILE A 547      17.318 -11.933  35.425  1.00102.19           C
ATOM   4389  CG1 ILE A 547      18.050 -13.161  34.858  1.00102.19           C
ATOM   4390  CG2 ILE A 547      18.172 -11.107  36.400  1.00102.19           C
ATOM   4391  CD1 ILE A 547      19.148 -12.804  33.855  1.00102.19           C
ATOM   4392  C   ILE A 547      15.171 -13.081  35.208  1.00102.19           C
ATOM   4393  O   ILE A 547      15.504 -14.162  34.725  1.00102.19           O
ATOM   4394  N   LEU A 548      13.982 -12.510  34.941  1.00 62.76           N
ATOM   4395  CA  LEU A 548      13.012 -13.177  34.124  1.00 62.76           C
ATOM   4396  CB  LEU A 548      11.656 -13.334  34.835  1.00 62.76           C
ATOM   4397  CG  LEU A 548      11.720 -14.217  36.096  1.00 62.76           C
ATOM   4398  CD1 LEU A 548      10.338 -14.334  36.759  1.00 62.76           C
ATOM   4399  CD2 LEU A 548      12.349 -15.589  35.793  1.00 62.76           C
ATOM   4400  C   LEU A 548      12.783 -12.361  32.893  1.00 62.76           C
ATOM   4401  O   LEU A 548      13.205 -11.211  32.802  1.00 62.76           O
ATOM   4402  N   TYR A 549      12.119 -12.969  31.892  1.00 95.24           N
ATOM   4403  CA  TYR A 549      11.822 -12.286  30.667  1.00 95.24           C
ATOM   4404  CB  TYR A 549      12.348 -13.010  29.413  1.00 95.24           C
ATOM   4405  CG  TYR A 549      13.835 -13.091  29.463  1.00 95.24           C
ATOM   4406  CD1 TYR A 549      14.450 -14.142  30.106  1.00 95.24           C
ATOM   4407  CD2 TYR A 549      14.614 -12.123  28.873  1.00 95.24           C
ATOM   4408  CE1 TYR A 549      15.821 -14.227  30.156  1.00 95.24           C
ATOM   4409  CE2 TYR A 549      15.986 -12.204  28.921  1.00 95.24           C
ATOM   4410  CZ  TYR A 549      16.591 -13.256  29.563  1.00 95.24           C
ATOM   4411  OH  TYR A 549      17.999 -13.336  29.610  1.00 95.24           O
ATOM   4412  C   TYR A 549      10.333 -12.324  30.526  1.00 95.24           C
ATOM   4413  O   TYR A 549       9.693 -13.291  30.937  1.00 95.24           O
ATOM   4414  N   ASP A 550       9.737 -11.252  29.968  1.00 45.71           N
ATOM   4415  CA  ASP A 550       8.319 -11.251  29.761  1.00 45.71           C
ATOM   4416  CB  ASP A 550       7.644  -9.942  30.211  1.00 45.71           C
ATOM   4417  CG  ASP A 550       7.828  -9.794  31.714  1.00 45.71           C
ATOM   4418  OD1 ASP A 550       8.347 -10.752  32.346  1.00 45.71           O
ATOM   4419  OD2 ASP A 550       7.462  -8.713  32.249  1.00 45.71           O
ATOM   4420  C   ASP A 550       8.114 -11.350  28.281  1.00 45.71           C
ATOM   4421  O   ASP A 550       8.106 -10.341  27.577  1.00 45.71           O
ATOM   4422  N   ILE A 551       7.959 -12.585  27.770  1.00120.86           N
ATOM   4423  CA  ILE A 551       7.781 -12.801  26.363  1.00120.86           C
ATOM   4424  CB  ILE A 551       7.822 -14.251  25.976  1.00120.86           C
ATOM   4425  CG1 ILE A 551       7.893 -14.384  24.446  1.00120.86           C
ATOM   4426  CG2 ILE A 551       6.620 -14.965  26.618  1.00120.86           C
ATOM   4427  CD1 ILE A 551       9.195 -13.851  23.848  1.00120.86           C
ATOM   4428  C   ILE A 551       6.469 -12.233  25.916  1.00120.86           C
ATOM   4429  O   ILE A 551       6.386 -11.621  24.852  1.00120.86           O
ATOM   4430  N   TYR A 552       5.405 -12.414  26.722  1.00115.49           N
ATOM   4431  CA  TYR A 552       4.096 -11.996  26.306  1.00115.49           C
ATOM   4432  CB  TYR A 552       2.955 -12.499  27.211  1.00115.49           C
ATOM   4433  CG  TYR A 552       2.855 -13.975  27.023  1.00115.49           C
ATOM   4434  CD1 TYR A 552       3.674 -14.830  27.724  1.00115.49           C
ATOM   4435  CD2 TYR A 552       1.940 -14.501  26.139  1.00115.49           C
ATOM   4436  CE1 TYR A 552       3.577 -16.190  27.544  1.00115.49           C
ATOM   4437  CE2 TYR A 552       1.839 -15.859  25.955  1.00115.49           C
ATOM   4438  CZ  TYR A 552       2.659 -16.706  26.661  1.00115.49           C
ATOM   4439  OH  TYR A 552       2.561 -18.101  26.478  1.00115.49           O
ATOM   4440  C   TYR A 552       4.009 -10.507  26.233  1.00115.49           C
ATOM   4441  O   TYR A 552       4.482  -9.792  27.115  1.00115.49           O
ATOM   4442  N   GLY A 553       3.399 -10.007  25.138  1.00 31.16           N
ATOM   4443  CA  GLY A 553       3.221  -8.596  24.965  1.00 31.16           C
ATOM   4444  C   GLY A 553       1.969  -8.404  24.177  1.00 31.16           C
ATOM   4445  O   GLY A 553       1.611  -9.234  23.344  1.00 31.16           O
ATOM   4446  N   PHE A 554       1.251  -7.295  24.435  1.00149.26           N
ATOM   4447  CA  PHE A 554       0.077  -7.041  23.664  1.00149.26           C
ATOM   4448  CB  PHE A 554      -1.252  -7.172  24.433  1.00149.26           C
ATOM   4449  CG  PHE A 554      -1.529  -8.623  24.647  1.00149.26           C
ATOM   4450  CD1 PHE A 554      -1.961  -9.412  23.604  1.00149.26           C
ATOM   4451  CD2 PHE A 554      -1.385  -9.196  25.888  1.00149.26           C
ATOM   4452  CE1 PHE A 554      -2.224 -10.749  23.796  1.00149.26           C
ATOM   4453  CE2 PHE A 554      -1.647 -10.531  26.085  1.00149.26           C
ATOM   4454  CZ  PHE A 554      -2.067 -11.315  25.038  1.00149.26           C
ATOM   4455  C   PHE A 554       0.168  -5.647  23.147  1.00149.26           C
ATOM   4456  O   PHE A 554       0.685  -4.752  23.814  1.00149.26           O
ATOM   4457  N   SER A 555      -0.303  -5.438  21.904  1.00 56.56           N
ATOM   4458  CA  SER A 555      -0.299  -4.105  21.395  1.00 56.56           C
ATOM   4459  CB  SER A 555       0.477  -3.959  20.080  1.00 56.56           C
ATOM   4460  OG  SER A 555       0.431  -2.610  19.648  1.00 56.56           O
ATOM   4461  C   SER A 555      -1.719  -3.770  21.111  1.00 56.56           C
ATOM   4462  O   SER A 555      -2.216  -3.975  20.005  1.00 56.56           O
ATOM   4463  N   TRP A 556      -2.421  -3.237  22.123  1.00152.37           N
ATOM   4464  CA  TRP A 556      -3.780  -2.876  21.884  1.00152.37           C
ATOM   4465  CB  TRP A 556      -4.514  -2.324  23.130  1.00152.37           C
ATOM   4466  CG  TRP A 556      -4.128  -0.922  23.524  1.00152.37           C
ATOM   4467  CD2 TRP A 556      -4.756   0.250  22.978  1.00152.37           C
ATOM   4468  CD1 TRP A 556      -3.147  -0.481  24.359  1.00152.37           C
ATOM   4469  NE1 TRP A 556      -3.126   0.894  24.370  1.00152.37           N
ATOM   4470  CE2 TRP A 556      -4.108   1.356  23.522  1.00152.37           C
ATOM   4471  CE3 TRP A 556      -5.784   0.392  22.089  1.00152.37           C
ATOM   4472  CZ2 TRP A 556      -4.477   2.627  23.185  1.00152.37           C
ATOM   4473  CZ3 TRP A 556      -6.159   1.675  21.756  1.00152.37           C
ATOM   4474  CH2 TRP A 556      -5.517   2.771  22.294  1.00152.37           C
ATOM   4475  C   TRP A 556      -3.700  -1.753  20.918  1.00152.37           C
ATOM   4476  O   TRP A 556      -4.496  -1.632  19.988  1.00152.37           O
ATOM   4477  N   LYS A 557      -2.678  -0.910  21.133  1.00159.80           N
ATOM   4478  CA  LYS A 557      -2.581   0.329  20.447  1.00159.80           C
ATOM   4479  CB  LYS A 557      -1.446   1.225  20.971  1.00159.80           C
ATOM   4480  CG  LYS A 557      -1.511   2.649  20.416  1.00159.80           C
ATOM   4481  CD  LYS A 557      -0.613   3.644  21.153  1.00159.80           C
ATOM   4482  CE  LYS A 557       0.748   3.849  20.485  1.00159.80           C
ATOM   4483  NZ  LYS A 557       1.512   2.583  20.495  1.00159.80           N
ATOM   4484  C   LYS A 557      -2.370   0.167  18.975  1.00159.80           C
ATOM   4485  O   LYS A 557      -3.034   0.831  18.182  1.00159.80           O
ATOM   4486  N   LEU A 558      -1.472  -0.744  18.561  1.00 53.47           N
ATOM   4487  CA  LEU A 558      -1.085  -0.749  17.181  1.00 53.47           C
ATOM   4488  CB  LEU A 558       0.146  -1.624  16.882  1.00 53.47           C
ATOM   4489  CG  LEU A 558       1.446  -1.116  17.536  1.00 53.47           C
ATOM   4490  CD1 LEU A 558       2.638  -2.022  17.188  1.00 53.47           C
ATOM   4491  CD2 LEU A 558       1.700   0.364  17.218  1.00 53.47           C
ATOM   4492  C   LEU A 558      -2.184  -1.179  16.266  1.00 53.47           C
ATOM   4493  O   LEU A 558      -2.909  -2.136  16.537  1.00 53.47           O
ATOM   4494  N   ILE A 559      -2.336  -0.442  15.142  1.00103.47           N
ATOM   4495  CA  ILE A 559      -3.247  -0.860  14.120  1.00103.47           C
ATOM   4496  CB  ILE A 559      -4.323   0.121  13.749  1.00103.47           C
ATOM   4497  CG1 ILE A 559      -3.752   1.386  13.105  1.00103.47           C
ATOM   4498  CG2 ILE A 559      -5.158   0.404  15.002  1.00103.47           C
ATOM   4499  CD1 ILE A 559      -4.840   2.199  12.403  1.00103.47           C
ATOM   4500  C   ILE A 559      -2.396  -1.075  12.921  1.00103.47           C
ATOM   4501  O   ILE A 559      -1.585  -0.219  12.568  1.00103.47           O
ATOM   4502  N   ALA A 560      -2.533  -2.246  12.273  1.00 31.99           N
ATOM   4503  CA  ALA A 560      -1.704  -2.472  11.133  1.00 31.99           C
ATOM   4504  CB  ALA A 560      -1.929  -3.841  10.467  1.00 31.99           C
ATOM   4505  C   ALA A 560      -2.067  -1.418  10.153  1.00 31.99           C
ATOM   4506  O   ALA A 560      -3.242  -1.195   9.868  1.00 31.99           O
ATOM   4507  N   SER A 561      -1.051  -0.730   9.610  1.00137.08           N
ATOM   4508  CA  SER A 561      -1.359   0.307   8.682  1.00137.08           C
ATOM   4509  CB  SER A 561      -0.248   1.366   8.592  1.00137.08           C
ATOM   4510  OG  SER A 561      -0.599   2.372   7.656  1.00137.08           O
ATOM   4511  C   SER A 561      -1.464  -0.389   7.388  1.00137.08           C
ATOM   4512  O   SER A 561      -0.480  -0.551   6.663  1.00137.08           O
ATOM   4513  N   CYS A 562      -2.711  -0.831   7.139  1.00 68.13           N
ATOM   4514  CA  CYS A 562      -3.174  -1.528   5.989  1.00 68.13           C
ATOM   4515  CB  CYS A 562      -2.130  -1.860   4.920  1.00 68.13           C
ATOM   4516  SG  CYS A 562      -1.748  -0.358   3.989  1.00 68.13           S
ATOM   4517  C   CYS A 562      -3.827  -2.781   6.421  1.00 68.13           C
ATOM   4518  O   CYS A 562      -3.532  -3.318   7.488  1.00 68.13           O
ATOM   4519  N   TRP A 563      -4.768  -3.270   5.596  1.00135.01           N
ATOM   4520  CA  TRP A 563      -5.384  -4.500   5.961  1.00135.01           C
ATOM   4521  CB  TRP A 563      -6.458  -4.969   4.968  1.00135.01           C
ATOM   4522  CG  TRP A 563      -7.096  -6.278   5.363  1.00135.01           C
ATOM   4523  CD2 TRP A 563      -8.201  -6.395   6.273  1.00135.01           C
ATOM   4524  CD1 TRP A 563      -6.773  -7.547   4.981  1.00135.01           C
ATOM   4525  NE1 TRP A 563      -7.607  -8.448   5.598  1.00135.01           N
ATOM   4526  CE2 TRP A 563      -8.493  -7.753   6.397  1.00135.01           C
ATOM   4527  CE3 TRP A 563      -8.915  -5.449   6.953  1.00135.01           C
ATOM   4528  CZ2 TRP A 563      -9.506  -8.188   7.200  1.00135.01           C
ATOM   4529  CZ3 TRP A 563      -9.937  -5.891   7.764  1.00135.01           C
ATOM   4530  CH2 TRP A 563     -10.227  -7.233   7.885  1.00135.01           C
ATOM   4531  C   TRP A 563      -4.264  -5.487   5.955  1.00135.01           C
ATOM   4532  O   TRP A 563      -4.071  -6.240   6.908  1.00135.01           O
ATOM   4533  N   ASP A 564      -3.477  -5.471   4.862  1.00 72.53           N
ATOM   4534  CA  ASP A 564      -2.306  -6.290   4.763  1.00 72.53           C
ATOM   4535  CB  ASP A 564      -2.049  -6.828   3.347  1.00 72.53           C
ATOM   4536  CG  ASP A 564      -3.066  -7.920   3.049  1.00 72.53           C
ATOM   4537  OD1 ASP A 564      -3.799  -8.321   3.993  1.00 72.53           O
ATOM   4538  OD2 ASP A 564      -3.117  -8.373   1.874  1.00 72.53           O
ATOM   4539  C   ASP A 564      -1.176  -5.361   5.079  1.00 72.53           C
ATOM   4540  O   ASP A 564      -0.657  -5.341   6.194  1.00 72.53           O
ATOM   4541  N   SER A 565      -0.779  -4.553   4.075  1.00122.02           N
ATOM   4542  CA  SER A 565       0.293  -3.619   4.215  1.00122.02           C
ATOM   4543  CB  SER A 565       1.688  -4.246   4.046  1.00122.02           C
ATOM   4544  OG  SER A 565       1.837  -4.754   2.728  1.00122.02           O
ATOM   4545  C   SER A 565       0.127  -2.622   3.121  1.00122.02           C
ATOM   4546  O   SER A 565      -0.673  -2.821   2.207  1.00122.02           O
ATOM   4547  N   LEU A 566       0.853  -1.493   3.201  1.00 76.42           N
ATOM   4548  CA  LEU A 566       0.763  -0.560   2.124  1.00 76.42           C
ATOM   4549  CB  LEU A 566       1.261   0.865   2.455  1.00 76.42           C
ATOM   4550  CG  LEU A 566       0.290   1.799   3.202  1.00 76.42           C
ATOM   4551  CD1 LEU A 566       0.993   3.106   3.605  1.00 76.42           C
ATOM   4552  CD2 LEU A 566      -0.955   2.097   2.346  1.00 76.42           C
ATOM   4553  C   LEU A 566       1.701  -1.049   1.082  1.00 76.42           C
ATOM   4554  O   LEU A 566       2.914  -1.067   1.286  1.00 76.42           O
ATOM   4555  N   THR A 567       1.166  -1.485  -0.068  1.00 69.15           N
ATOM   4556  CA  THR A 567       2.080  -1.835  -1.101  1.00 69.15           C
ATOM   4557  CB  THR A 567       1.515  -2.828  -2.081  1.00 69.15           C
ATOM   4558  OG1 THR A 567       0.324  -2.335  -2.678  1.00 69.15           O
ATOM   4559  CG2 THR A 567       1.228  -4.136  -1.322  1.00 69.15           C
ATOM   4560  C   THR A 567       2.352  -0.539  -1.788  1.00 69.15           C
ATOM   4561  O   THR A 567       1.780  -0.217  -2.829  1.00 69.15           O
ATOM   4562  N   SER A 568       3.260   0.249  -1.187  1.00 17.90           N
ATOM   4563  CA  SER A 568       3.574   1.536  -1.718  1.00 17.90           C
ATOM   4564  CB  SER A 568       4.633   2.281  -0.887  1.00 17.90           C
ATOM   4565  OG  SER A 568       5.867   1.579  -0.930  1.00 17.90           O
ATOM   4566  C   SER A 568       4.142   1.300  -3.068  1.00 17.90           C
ATOM   4567  O   SER A 568       3.927   2.079  -3.994  1.00 17.90           O
ATOM   4568  N   LEU A 569       4.877   0.186  -3.214  1.00 64.48           N
ATOM   4569  CA  LEU A 569       5.480  -0.067  -4.478  1.00 64.48           C
ATOM   4570  CB  LEU A 569       6.503  -1.217  -4.445  1.00 64.48           C
ATOM   4571  CG  LEU A 569       7.744  -0.928  -3.577  1.00 64.48           C
ATOM   4572  CD1 LEU A 569       8.724  -2.114  -3.589  1.00 64.48           C
ATOM   4573  CD2 LEU A 569       8.408   0.399  -3.978  1.00 64.48           C
ATOM   4574  C   LEU A 569       4.419  -0.442  -5.451  1.00 64.48           C
ATOM   4575  O   LEU A 569       3.623  -1.353  -5.220  1.00 64.48           O
ATOM   4576  N   LEU A 570       4.387   0.292  -6.574  1.00168.50           N
ATOM   4577  CA  LEU A 570       3.526  -0.046  -7.659  1.00168.50           C
ATOM   4578  CB  LEU A 570       3.020   1.169  -8.450  1.00168.50           C
ATOM   4579  CG  LEU A 570       2.033   2.043  -7.663  1.00168.50           C
ATOM   4580  CD1 LEU A 570       0.728   1.284  -7.414  1.00168.50           C
ATOM   4581  CD2 LEU A 570       2.651   2.578  -6.366  1.00168.50           C
ATOM   4582  C   LEU A 570       4.443  -0.796  -8.555  1.00168.50           C
ATOM   4583  O   LEU A 570       5.571  -0.364  -8.781  1.00168.50           O
ATOM   4584  N   SER A 571       3.999  -1.947  -9.082  1.00 38.02           N
ATOM   4585  CA  SER A 571       4.912  -2.721  -9.865  1.00 38.02           C
ATOM   4586  CB  SER A 571       4.325  -4.054 -10.358  1.00 38.02           C
ATOM   4587  OG  SER A 571       4.032  -4.897  -9.253  1.00 38.02           O
ATOM   4588  C   SER A 571       5.289  -1.928 -11.068  1.00 38.02           C
ATOM   4589  O   SER A 571       4.500  -1.136 -11.582  1.00 38.02           O
ATOM   4590  N   HIS A 572       6.543  -2.109 -11.526  1.00 49.53           N
ATOM   4591  CA  HIS A 572       6.992  -1.449 -12.711  1.00 49.53           C
ATOM   4592  ND1 HIS A 572       9.574   0.505 -11.869  1.00 49.53           N
ATOM   4593  CG  HIS A 572       9.340  -0.851 -11.900  1.00 49.53           C
ATOM   4594  CB  HIS A 572       8.512  -1.539 -12.945  1.00 49.53           C
ATOM   4595  NE2 HIS A 572      10.667  -0.368 -10.140  1.00 49.53           N
ATOM   4596  CD2 HIS A 572      10.014  -1.369 -10.836  1.00 49.53           C
ATOM   4597  CE1 HIS A 572      10.372   0.740 -10.797  1.00 49.53           C
ATOM   4598  C   HIS A 572       6.346  -2.176 -13.837  1.00 49.53           C
ATOM   4599  O   HIS A 572       6.104  -3.379 -13.748  1.00 49.53           O
ATOM   4600  N   LYS A 573       6.017  -1.459 -14.923  1.00 77.63           N
ATOM   4601  CA  LYS A 573       5.425  -2.129 -16.038  1.00 77.63           C
ATOM   4602  CB  LYS A 573       3.989  -1.674 -16.326  1.00 77.63           C
ATOM   4603  CG  LYS A 573       3.018  -2.127 -15.237  1.00 77.63           C
ATOM   4604  CD  LYS A 573       1.699  -1.361 -15.233  1.00 77.63           C
ATOM   4605  CE  LYS A 573       1.783  -0.026 -14.491  1.00 77.63           C
ATOM   4606  NZ  LYS A 573       0.487   0.678 -14.576  1.00 77.63           N
ATOM   4607  C   LYS A 573       6.265  -1.813 -17.222  1.00 77.63           C
ATOM   4608  O   LYS A 573       6.744  -0.692 -17.379  1.00 77.63           O
ATOM   4609  N   LYS A 574       6.491  -2.819 -18.081  1.00100.49           N
ATOM   4610  CA  LYS A 574       7.292  -2.581 -19.238  1.00100.49           C
ATOM   4611  CB  LYS A 574       8.332  -3.691 -19.481  1.00100.49           C
ATOM   4612  CG  LYS A 574       9.223  -3.484 -20.709  1.00100.49           C
ATOM   4613  CD  LYS A 574      10.421  -4.441 -20.748  1.00100.49           C
ATOM   4614  CE  LYS A 574      11.269  -4.345 -22.023  1.00100.49           C
ATOM   4615  NZ  LYS A 574      12.055  -3.086 -22.036  1.00100.49           N
ATOM   4616  C   LYS A 574       6.367  -2.562 -20.404  1.00100.49           C
ATOM   4617  O   LYS A 574       5.640  -3.523 -20.654  1.00100.49           O
ATOM   4618  N   PHE A 575       6.355  -1.438 -21.140  1.00 80.86           N
ATOM   4619  CA  PHE A 575       5.531  -1.378 -22.303  1.00 80.86           C
ATOM   4620  CB  PHE A 575       5.033   0.044 -22.607  1.00 80.86           C
ATOM   4621  CG  PHE A 575       4.242   0.492 -21.426  1.00 80.86           C
ATOM   4622  CD1 PHE A 575       2.896   0.226 -21.335  1.00 80.86           C
ATOM   4623  CD2 PHE A 575       4.856   1.170 -20.397  1.00 80.86           C
ATOM   4624  CE1 PHE A 575       2.176   0.642 -20.240  1.00 80.86           C
ATOM   4625  CE2 PHE A 575       4.140   1.587 -19.300  1.00 80.86           C
ATOM   4626  CZ  PHE A 575       2.793   1.325 -19.220  1.00 80.86           C
ATOM   4627  C   PHE A 575       6.460  -1.776 -23.397  1.00 80.86           C
ATOM   4628  O   PHE A 575       7.332  -1.008 -23.802  1.00 80.86           O
ATOM   4629  N   MET A 576       6.278  -3.005 -23.902  1.00120.88           N
ATOM   4630  CA  MET A 576       7.161  -3.570 -24.873  1.00120.88           C
ATOM   4631  CB  MET A 576       6.963  -5.080 -25.083  1.00120.88           C
ATOM   4632  CG  MET A 576       7.363  -5.928 -23.875  1.00120.88           C
ATOM   4633  SD  MET A 576       9.156  -5.965 -23.568  1.00120.88           S
ATOM   4634  CE  MET A 576       9.084  -7.290 -22.328  1.00120.88           C
ATOM   4635  C   MET A 576       6.923  -2.913 -26.181  1.00120.88           C
ATOM   4636  O   MET A 576       6.053  -2.049 -26.297  1.00120.88           O
ATOM   4637  N   GLU A 577       7.714  -3.361 -27.183  1.00100.40           N
ATOM   4638  CA  GLU A 577       7.757  -2.869 -28.526  1.00100.40           C
ATOM   4639  CB  GLU A 577       8.375  -3.872 -29.516  1.00100.40           C
ATOM   4640  CG  GLU A 577       9.851  -4.167 -29.239  1.00100.40           C
ATOM   4641  CD  GLU A 577      10.301  -5.268 -30.189  1.00100.40           C
ATOM   4642  OE1 GLU A 577       9.451  -6.130 -30.538  1.00100.40           O
ATOM   4643  OE2 GLU A 577      11.499  -5.263 -30.579  1.00100.40           O
ATOM   4644  C   GLU A 577       6.370  -2.602 -28.944  1.00100.40           C
ATOM   4645  O   GLU A 577       5.459  -3.377 -28.655  1.00100.40           O
ATOM   4646  N   GLU A 578       6.203  -1.452 -29.614  1.00217.01           N
ATOM   4647  CA  GLU A 578       4.914  -0.969 -29.966  1.00217.01           C
ATOM   4648  CB  GLU A 578       5.001   0.282 -30.810  1.00217.01           C
ATOM   4649  CG  GLU A 578       5.750   1.341 -30.013  1.00217.01           C
ATOM   4650  CD  GLU A 578       7.224   1.095 -30.301  1.00217.01           C
ATOM   4651  OE1 GLU A 578       7.501   0.483 -31.366  1.00217.01           O
ATOM   4652  OE2 GLU A 578       8.092   1.507 -29.488  1.00217.01           O
ATOM   4653  C   GLU A 578       4.209  -2.041 -30.682  1.00217.01           C
ATOM   4654  O   GLU A 578       4.466  -2.335 -31.849  1.00217.01           O
ATOM   4655  N   THR A 579       3.285  -2.666 -29.940  1.00 83.21           N
ATOM   4656  CA  THR A 579       2.553  -3.729 -30.516  1.00 83.21           C
ATOM   4657  CB  THR A 579       1.579  -4.369 -29.573  1.00 83.21           C
ATOM   4658  OG1 THR A 579       2.257  -4.888 -28.439  1.00 83.21           O
ATOM   4659  CG2 THR A 579       0.842  -5.495 -30.316  1.00 83.21           C
ATOM   4660  C   THR A 579       1.773  -3.095 -31.600  1.00 83.21           C
ATOM   4661  O   THR A 579       1.164  -2.042 -31.415  1.00 83.21           O
ATOM   4662  N   LYS A 580       1.817  -3.708 -32.788  1.00 96.35           N
ATOM   4663  CA  LYS A 580       1.092  -3.154 -33.881  1.00 96.35           C
ATOM   4664  CB  LYS A 580       2.020  -2.682 -35.016  1.00 96.35           C
ATOM   4665  CG  LYS A 580       2.954  -1.545 -34.587  1.00 96.35           C
ATOM   4666  CD  LYS A 580       4.170  -1.333 -35.496  1.00 96.35           C
ATOM   4667  CE  LYS A 580       3.897  -0.458 -36.721  1.00 96.35           C
ATOM   4668  NZ  LYS A 580       3.123  -1.218 -37.727  1.00 96.35           N
ATOM   4669  C   LYS A 580       0.239  -4.261 -34.400  1.00 96.35           C
ATOM   4670  O   LYS A 580       0.724  -5.366 -34.635  1.00 96.35           O
ATOM   4671  N   LYS A 581      -1.072  -4.004 -34.565  1.00137.96           N
ATOM   4672  CA  LYS A 581      -1.907  -5.045 -35.084  1.00137.96           C
ATOM   4673  CB  LYS A 581      -3.406  -4.678 -35.121  1.00137.96           C
ATOM   4674  CG  LYS A 581      -3.736  -3.193 -35.339  1.00137.96           C
ATOM   4675  CD  LYS A 581      -3.335  -2.594 -36.688  1.00137.96           C
ATOM   4676  CE  LYS A 581      -2.066  -1.739 -36.608  1.00137.96           C
ATOM   4677  NZ  LYS A 581      -1.924  -0.905 -37.821  1.00137.96           N
ATOM   4678  C   LYS A 581      -1.425  -5.366 -36.457  1.00137.96           C
ATOM   4679  O   LYS A 581      -1.231  -6.528 -36.808  1.00137.96           O
ATOM   4680  N   PHE A 582      -1.181  -4.328 -37.266  1.00 51.19           N
ATOM   4681  CA  PHE A 582      -0.693  -4.533 -38.591  1.00 51.19           C
ATOM   4682  CB  PHE A 582      -1.729  -4.183 -39.675  1.00 51.19           C
ATOM   4683  CG  PHE A 582      -2.849  -5.156 -39.540  1.00 51.19           C
ATOM   4684  CD1 PHE A 582      -2.799  -6.373 -40.179  1.00 51.19           C
ATOM   4685  CD2 PHE A 582      -3.950  -4.855 -38.771  1.00 51.19           C
ATOM   4686  CE1 PHE A 582      -3.830  -7.274 -40.056  1.00 51.19           C
ATOM   4687  CE2 PHE A 582      -4.982  -5.754 -38.645  1.00 51.19           C
ATOM   4688  CZ  PHE A 582      -4.925  -6.966 -39.287  1.00 51.19           C
ATOM   4689  C   PHE A 582       0.471  -3.614 -38.760  1.00 51.19           C
ATOM   4690  O   PHE A 582       0.492  -2.509 -38.220  1.00 51.19           O
ATOM   4691  N   THR A 583       1.482  -4.067 -39.520  1.00 98.18           N
ATOM   4692  CA  THR A 583       2.671  -3.296 -39.722  1.00 98.18           C
ATOM   4693  CB  THR A 583       3.850  -4.170 -40.066  1.00 98.18           C
ATOM   4694  OG1 THR A 583       3.990  -5.184 -39.085  1.00 98.18           O
ATOM   4695  CG2 THR A 583       5.142  -3.335 -40.096  1.00 98.18           C
ATOM   4696  C   THR A 583       2.404  -2.404 -40.893  1.00 98.18           C
ATOM   4697  O   THR A 583       1.371  -2.513 -41.552  1.00 98.18           O
ATOM   4698  N   LYS A 584       3.331  -1.468 -41.163  1.00 72.20           N
ATOM   4699  CA  LYS A 584       3.188  -0.593 -42.281  1.00 72.20           C
ATOM   4700  CB  LYS A 584       4.314   0.450 -42.352  1.00 72.20           C
ATOM   4701  CG  LYS A 584       4.033   1.573 -43.348  1.00 72.20           C
ATOM   4702  CD  LYS A 584       4.882   2.822 -43.112  1.00 72.20           C
ATOM   4703  CE  LYS A 584       4.525   3.557 -41.819  1.00 72.20           C
ATOM   4704  NZ  LYS A 584       5.381   4.754 -41.660  1.00 72.20           N
ATOM   4705  C   LYS A 584       3.232  -1.439 -43.510  1.00 72.20           C
ATOM   4706  O   LYS A 584       2.493  -1.202 -44.464  1.00 72.20           O
ATOM   4707  N   GLU A 585       4.102  -2.467 -43.509  1.00 69.59           N
ATOM   4708  CA  GLU A 585       4.249  -3.317 -44.654  1.00 69.59           C
ATOM   4709  CB  GLU A 585       5.360  -4.369 -44.486  1.00 69.59           C
ATOM   4710  CG  GLU A 585       5.118  -5.347 -43.334  1.00 69.59           C
ATOM   4711  CD  GLU A 585       6.241  -6.374 -43.351  1.00 69.59           C
ATOM   4712  OE1 GLU A 585       7.426  -5.954 -43.439  1.00 69.59           O
ATOM   4713  OE2 GLU A 585       5.927  -7.593 -43.289  1.00 69.59           O
ATOM   4714  C   GLU A 585       2.967  -4.052 -44.901  1.00 69.59           C
ATOM   4715  O   GLU A 585       2.529  -4.173 -46.043  1.00 69.59           O
ATOM   4716  N   ASN A 586       2.317  -4.544 -43.829  1.00 33.08           N
ATOM   4717  CA  ASN A 586       1.120  -5.324 -43.980  1.00 33.08           C
ATOM   4718  CB  ASN A 586       0.576  -5.852 -42.641  1.00 33.08           C
ATOM   4719  CG  ASN A 586       1.549  -6.900 -42.119  1.00 33.08           C
ATOM   4720  OD1 ASN A 586       1.936  -7.821 -42.838  1.00 33.08           O
ATOM   4721  ND2 ASN A 586       1.961  -6.759 -40.830  1.00 33.08           N
ATOM   4722  C   ASN A 586       0.057  -4.479 -44.608  1.00 33.08           C
ATOM   4723  O   ASN A 586      -0.704  -4.949 -45.452  1.00 33.08           O
ATOM   4724  N   ASP A 587      -0.018  -3.198 -44.210  1.00 36.29           N
ATOM   4725  CA  ASP A 587      -1.022  -2.316 -44.730  1.00 36.29           C
ATOM   4726  CB  ASP A 587      -0.967  -0.915 -44.100  1.00 36.29           C
ATOM   4727  CG  ASP A 587      -1.414  -1.046 -42.654  1.00 36.29           C
ATOM   4728  OD1 ASP A 587      -1.957  -2.127 -42.301  1.00 36.29           O
ATOM   4729  OD2 ASP A 587      -1.219  -0.069 -41.884  1.00 36.29           O
ATOM   4730  C   ASP A 587      -0.801  -2.153 -46.201  1.00 36.29           C
ATOM   4731  O   ASP A 587      -1.754  -2.044 -46.971  1.00 36.29           O
ATOM   4732  N   ARG A 588       0.476  -2.132 -46.624  1.00126.32           N
ATOM   4733  CA  ARG A 588       0.840  -1.913 -47.995  1.00126.32           C
ATOM   4734  CB  ARG A 588       2.365  -1.902 -48.202  1.00126.32           C
ATOM   4735  CG  ARG A 588       2.792  -1.687 -49.657  1.00126.32           C
ATOM   4736  CD  ARG A 588       4.272  -1.985 -49.914  1.00126.32           C
ATOM   4737  NE  ARG A 588       4.489  -3.428 -49.611  1.00126.32           N
ATOM   4738  CZ  ARG A 588       4.835  -3.809 -48.347  1.00126.32           C
ATOM   4739  NH1 ARG A 588       5.016  -2.864 -47.379  1.00126.32           N
ATOM   4740  NH2 ARG A 588       5.002  -5.132 -48.054  1.00126.32           N
ATOM   4741  C   ARG A 588       0.308  -2.992 -48.887  1.00126.32           C
ATOM   4742  O   ARG A 588      -0.196  -2.699 -49.971  1.00126.32           O
ATOM   4743  N   THR A 589       0.393  -4.273 -48.473  1.00161.17           N
ATOM   4744  CA  THR A 589       0.006  -5.289 -49.414  1.00161.17           C
ATOM   4745  CB  THR A 589       0.900  -6.495 -49.367  1.00161.17           C
ATOM   4746  OG1 THR A 589       0.598  -7.372 -50.443  1.00161.17           O
ATOM   4747  CG2 THR A 589       0.716  -7.209 -48.015  1.00161.17           C
ATOM   4748  C   THR A 589      -1.401  -5.752 -49.171  1.00161.17           C
ATOM   4749  O   THR A 589      -1.695  -6.940 -49.295  1.00161.17           O
ATOM   4750  N   LYS A 590      -2.324  -4.828 -48.835  1.00114.45           N
ATOM   4751  CA  LYS A 590      -3.682  -5.236 -48.609  1.00114.45           C
ATOM   4752  CB  LYS A 590      -4.584  -4.152 -47.999  1.00114.45           C
ATOM   4753  CG  LYS A 590      -6.019  -4.667 -47.858  1.00114.45           C
ATOM   4754  CD  LYS A 590      -6.989  -3.728 -47.143  1.00114.45           C
ATOM   4755  CE  LYS A 590      -8.382  -4.338 -46.968  1.00114.45           C
ATOM   4756  NZ  LYS A 590      -9.251  -3.418 -46.203  1.00114.45           N
ATOM   4757  C   LYS A 590      -4.394  -5.624 -49.867  1.00114.45           C
ATOM   4758  O   LYS A 590      -4.980  -6.701 -49.959  1.00114.45           O
ATOM   4759  N   ASP A 591      -4.347  -4.750 -50.890  1.00 68.79           N
ATOM   4760  CA  ASP A 591      -5.213  -4.957 -52.014  1.00 68.79           C
ATOM   4761  CB  ASP A 591      -5.712  -3.657 -52.667  1.00 68.79           C
ATOM   4762  CG  ASP A 591      -6.736  -3.029 -51.733  1.00 68.79           C
ATOM   4763  OD1 ASP A 591      -7.047  -3.661 -50.688  1.00 68.79           O
ATOM   4764  OD2 ASP A 591      -7.224  -1.913 -52.051  1.00 68.79           O
ATOM   4765  C   ASP A 591      -4.600  -5.777 -53.087  1.00 68.79           C
ATOM   4766  O   ASP A 591      -3.447  -6.196 -53.025  1.00 68.79           O
ATOM   4767  N   LEU A 592      -5.429  -6.036 -54.115  1.00 80.19           N
ATOM   4768  CA  LEU A 592      -4.975  -6.708 -55.284  1.00 80.19           C
ATOM   4769  CB  LEU A 592      -6.028  -6.844 -56.392  1.00 80.19           C
ATOM   4770  CG  LEU A 592      -5.488  -7.563 -57.644  1.00 80.19           C
ATOM   4771  CD1 LEU A 592      -5.090  -9.015 -57.330  1.00 80.19           C
ATOM   4772  CD2 LEU A 592      -6.472  -7.455 -58.818  1.00 80.19           C
ATOM   4773  C   LEU A 592      -3.967  -5.776 -55.814  1.00 80.19           C
ATOM   4774  O   LEU A 592      -2.975  -6.194 -56.398  1.00 80.19           O
ATOM   4775  N   GLU A 593      -4.223  -4.473 -55.593  1.00127.77           N
ATOM   4776  CA  GLU A 593      -3.377  -3.416 -56.050  1.00127.77           C
ATOM   4777  CB  GLU A 593      -3.902  -2.018 -55.676  1.00127.77           C
ATOM   4778  CG  GLU A 593      -4.010  -1.765 -54.171  1.00127.77           C
ATOM   4779  CD  GLU A 593      -2.661  -1.268 -53.654  1.00127.77           C
ATOM   4780  OE1 GLU A 593      -1.734  -1.056 -54.481  1.00127.77           O
ATOM   4781  OE2 GLU A 593      -2.548  -1.082 -52.413  1.00127.77           O
ATOM   4782  C   GLU A 593      -2.032  -3.605 -55.440  1.00127.77           C
ATOM   4783  O   GLU A 593      -1.019  -3.272 -56.048  1.00127.77           O
ATOM   4784  N   SER A 594      -1.960  -4.101 -54.197  1.00 31.63           N
ATOM   4785  CA  SER A 594      -0.638  -4.303 -53.697  1.00 31.63           C
ATOM   4786  CB  SER A 594      -0.592  -4.733 -52.231  1.00 31.63           C
ATOM   4787  OG  SER A 594      -1.047  -6.070 -52.097  1.00 31.63           O
ATOM   4788  C   SER A 594      -0.035  -5.406 -54.505  1.00 31.63           C
ATOM   4789  O   SER A 594       1.148  -5.379 -54.840  1.00 31.63           O
ATOM   4790  N   VAL A 595      -0.866  -6.407 -54.857  1.00 78.88           N
ATOM   4791  CA  VAL A 595      -0.398  -7.537 -55.605  1.00 78.88           C
ATOM   4792  CB  VAL A 595      -1.509  -8.476 -55.966  1.00 78.88           C
ATOM   4793  CG1 VAL A 595      -0.935  -9.631 -56.807  1.00 78.88           C
ATOM   4794  CG2 VAL A 595      -2.227  -8.903 -54.677  1.00 78.88           C
ATOM   4795  C   VAL A 595       0.147  -7.016 -56.887  1.00 78.88           C
ATOM   4796  O   VAL A 595       1.276  -7.313 -57.275  1.00 78.88           O
ATOM   4797  N   LYS A 596      -0.666  -6.199 -57.571  1.00222.92           N
ATOM   4798  CA  LYS A 596      -0.263  -5.591 -58.789  1.00222.92           C
ATOM   4799  CB  LYS A 596      -1.384  -5.608 -59.841  1.00222.92           C
ATOM   4800  CG  LYS A 596      -0.978  -5.127 -61.233  1.00222.92           C
ATOM   4801  CD  LYS A 596      -0.501  -3.676 -61.274  1.00222.92           C
ATOM   4802  CE  LYS A 596      -0.416  -3.113 -62.692  1.00222.92           C
ATOM   4803  NZ  LYS A 596       0.410  -3.996 -63.540  1.00222.92           N
ATOM   4804  C   LYS A 596      -0.007  -4.176 -58.410  1.00222.92           C
ATOM   4805  O   LYS A 596      -0.867  -3.314 -58.579  1.00222.92           O
ATOM   4806  N   GLU A 597       1.177  -3.901 -57.831  1.00 63.62           N
ATOM   4807  CA  GLU A 597       1.458  -2.544 -57.478  1.00 63.62           C
ATOM   4808  CB  GLU A 597       2.592  -2.341 -56.457  1.00 63.62           C
ATOM   4809  CG  GLU A 597       2.205  -2.711 -55.025  1.00 63.62           C
ATOM   4810  CD  GLU A 597       3.295  -2.186 -54.099  1.00 63.62           C
ATOM   4811  OE1 GLU A 597       4.323  -1.683 -54.626  1.00 63.62           O
ATOM   4812  OE2 GLU A 597       3.111  -2.272 -52.855  1.00 63.62           O
ATOM   4813  C   GLU A 597       1.866  -1.877 -58.738  1.00 63.62           C
ATOM   4814  O   GLU A 597       2.440  -2.506 -59.625  1.00 63.62           O
ATOM   4815  N   LYS A 598       1.556  -0.579 -58.867  1.00105.98           N
ATOM   4816  CA  LYS A 598       1.912   0.069 -60.087  1.00105.98           C
ATOM   4817  CB  LYS A 598       1.528   1.555 -60.109  1.00105.98           C
ATOM   4818  CG  LYS A 598       2.028   2.284 -61.355  1.00105.98           C
ATOM   4819  CD  LYS A 598       1.358   1.814 -62.645  1.00105.98           C
ATOM   4820  CE  LYS A 598       2.047   2.309 -63.920  1.00105.98           C
ATOM   4821  NZ  LYS A 598       3.247   1.494 -64.202  1.00105.98           N
ATOM   4822  C   LYS A 598       3.394   0.008 -60.238  1.00105.98           C
ATOM   4823  O   LYS A 598       3.905  -0.428 -61.268  1.00105.98           O
ATOM   4824  N   SER A 599       4.128   0.413 -59.188  1.00 89.45           N
ATOM   4825  CA  SER A 599       5.557   0.471 -59.273  1.00 89.45           C
ATOM   4826  CB  SER A 599       6.206   1.128 -58.042  1.00 89.45           C
ATOM   4827  OG  SER A 599       5.986   0.334 -56.887  1.00 89.45           O
ATOM   4828  C   SER A 599       6.130  -0.901 -59.396  1.00 89.45           C
ATOM   4829  O   SER A 599       7.067  -1.116 -60.162  1.00 89.45           O
ATOM   4830  N   ASP A 600       5.583  -1.873 -58.644  1.00 82.23           N
ATOM   4831  CA  ASP A 600       6.155  -3.187 -58.663  1.00 82.23           C
ATOM   4832  CB  ASP A 600       5.465  -4.153 -57.679  1.00 82.23           C
ATOM   4833  CG  ASP A 600       6.312  -5.415 -57.528  1.00 82.23           C
ATOM   4834  OD1 ASP A 600       6.993  -5.815 -58.510  1.00 82.23           O
ATOM   4835  OD2 ASP A 600       6.289  -5.996 -56.410  1.00 82.23           O
ATOM   4836  C   ASP A 600       6.031  -3.760 -60.039  1.00 82.23           C
ATOM   4837  O   ASP A 600       6.987  -4.320 -60.573  1.00 82.23           O
ATOM   4838  N   THR A 601       4.846  -3.627 -60.661  1.00 47.25           N
ATOM   4839  CA  THR A 601       4.651  -4.231 -61.947  1.00 47.25           C
ATOM   4840  CB  THR A 601       3.247  -4.117 -62.456  1.00 47.25           C
ATOM   4841  OG1 THR A 601       2.341  -4.728 -61.549  1.00 47.25           O
ATOM   4842  CG2 THR A 601       3.182  -4.818 -63.826  1.00 47.25           C
ATOM   4843  C   THR A 601       5.529  -3.588 -62.973  1.00 47.25           C
ATOM   4844  O   THR A 601       6.169  -4.279 -63.764  1.00 47.25           O
ATOM   4845  N   LYS A 602       5.586  -2.243 -62.983  1.00127.09           N
ATOM   4846  CA  LYS A 602       6.313  -1.552 -64.005  1.00127.09           C
ATOM   4847  CB  LYS A 602       6.088  -0.039 -63.999  1.00127.09           C
ATOM   4848  CG  LYS A 602       6.471   0.599 -65.335  1.00127.09           C
ATOM   4849  CD  LYS A 602       5.562   0.154 -66.484  1.00127.09           C
ATOM   4850  CE  LYS A 602       5.795   0.910 -67.794  1.00127.09           C
ATOM   4851  NZ  LYS A 602       4.897   0.385 -68.848  1.00127.09           N
ATOM   4852  C   LYS A 602       7.772  -1.845 -63.863  1.00127.09           C
ATOM   4853  O   LYS A 602       8.490  -1.933 -64.856  1.00127.09           O
ATOM   4854  N   LEU A 603       8.254  -2.017 -62.619  1.00 53.55           N
ATOM   4855  CA  LEU A 603       9.651  -2.275 -62.438  1.00 53.55           C
ATOM   4856  CB  LEU A 603      10.040  -2.527 -60.969  1.00 53.55           C
ATOM   4857  CG  LEU A 603       9.988  -1.278 -60.072  1.00 53.55           C
ATOM   4858  CD1 LEU A 603      10.379  -1.615 -58.625  1.00 53.55           C
ATOM   4859  CD2 LEU A 603      10.860  -0.151 -60.644  1.00 53.55           C
ATOM   4860  C   LEU A 603      10.003  -3.518 -63.193  1.00 53.55           C
ATOM   4861  O   LEU A 603      11.018  -3.567 -63.886  1.00 53.55           O
ATOM   4862  N   ASN A 604       9.180  -4.573 -63.072  1.00 78.34           N
ATOM   4863  CA  ASN A 604       9.478  -5.789 -63.770  1.00 78.34           C
ATOM   4864  CB  ASN A 604       8.572  -6.955 -63.347  1.00 78.34           C
ATOM   4865  CG  ASN A 604       9.181  -8.244 -63.877  1.00 78.34           C
ATOM   4866  OD1 ASN A 604       9.730  -8.283 -64.978  1.00 78.34           O
ATOM   4867  ND2 ASN A 604       9.093  -9.332 -63.066  1.00 78.34           N
ATOM   4868  C   ASN A 604       9.307  -5.587 -65.246  1.00 78.34           C
ATOM   4869  O   ASN A 604      10.150  -6.004 -66.039  1.00 78.34           O
ATOM   4870  N   GLU A 605       8.206  -4.918 -65.640  1.00127.62           N
ATOM   4871  CA  GLU A 605       7.831  -4.741 -67.018  1.00127.62           C
ATOM   4872  CB  GLU A 605       6.481  -4.014 -67.154  1.00127.62           C
ATOM   4873  CG  GLU A 605       6.115  -3.629 -68.589  1.00127.62           C
ATOM   4874  CD  GLU A 605       5.827  -4.897 -69.377  1.00127.62           C
ATOM   4875  OE1 GLU A 605       4.808  -5.572 -69.072  1.00127.62           O
ATOM   4876  OE2 GLU A 605       6.626  -5.207 -70.301  1.00127.62           O
ATOM   4877  C   GLU A 605       8.838  -3.933 -67.771  1.00127.62           C
ATOM   4878  O   GLU A 605       9.220  -4.298 -68.882  1.00127.62           O
ATOM   4879  N   ASN A 606       9.328  -2.825 -67.191  1.00108.01           N
ATOM   4880  CA  ASN A 606      10.183  -1.982 -67.974  1.00108.01           C
ATOM   4881  CB  ASN A 606      10.504  -0.609 -67.334  1.00108.01           C
ATOM   4882  CG  ASN A 606      11.261  -0.738 -66.022  1.00108.01           C
ATOM   4883  OD1 ASN A 606      11.659  -1.825 -65.614  1.00108.01           O
ATOM   4884  ND2 ASN A 606      11.445   0.420 -65.332  1.00108.01           N
ATOM   4885  C   ASN A 606      11.431  -2.716 -68.353  1.00108.01           C
ATOM   4886  O   ASN A 606      11.996  -2.483 -69.419  1.00108.01           O
ATOM   4887  N   VAL A 607      11.902  -3.623 -67.484  1.00 48.39           N
ATOM   4888  CA  VAL A 607      13.106  -4.356 -67.726  1.00 48.39           C
ATOM   4889  CB  VAL A 607      13.505  -5.197 -66.549  1.00 48.39           C
ATOM   4890  CG1 VAL A 607      14.782  -5.976 -66.911  1.00 48.39           C
ATOM   4891  CG2 VAL A 607      13.649  -4.284 -65.320  1.00 48.39           C
ATOM   4892  C   VAL A 607      12.942  -5.284 -68.891  1.00 48.39           C
ATOM   4893  O   VAL A 607      13.855  -5.430 -69.702  1.00 48.39           O
ATOM   4894  N   GLU A 608      11.769  -5.936 -69.016  1.00105.43           N
ATOM   4895  CA  GLU A 608      11.660  -6.996 -69.979  1.00105.43           C
ATOM   4896  CB  GLU A 608      10.294  -7.709 -69.942  1.00105.43           C
ATOM   4897  CG  GLU A 608       9.106  -6.787 -70.225  1.00105.43           C
ATOM   4898  CD  GLU A 608       7.873  -7.651 -70.453  1.00105.43           C
ATOM   4899  OE1 GLU A 608       7.812  -8.329 -71.514  1.00105.43           O
ATOM   4900  OE2 GLU A 608       6.974  -7.642 -69.572  1.00105.43           O
ATOM   4901  C   GLU A 608      11.891  -6.575 -71.395  1.00105.43           C
ATOM   4902  O   GLU A 608      12.820  -7.062 -72.038  1.00105.43           O
ATOM   4903  N   GLU A 609      11.060  -5.665 -71.931  1.00134.02           N
ATOM   4904  CA  GLU A 609      11.201  -5.366 -73.325  1.00134.02           C
ATOM   4905  CB  GLU A 609       9.928  -4.739 -73.931  1.00134.02           C
ATOM   4906  CG  GLU A 609      10.027  -4.451 -75.429  1.00134.02           C
ATOM   4907  CD  GLU A 609       8.763  -3.709 -75.839  1.00134.02           C
ATOM   4908  OE1 GLU A 609       7.965  -3.354 -74.931  1.00134.02           O
ATOM   4909  OE2 GLU A 609       8.582  -3.482 -77.065  1.00134.02           O
ATOM   4910  C   GLU A 609      12.371  -4.499 -73.624  1.00134.02           C
ATOM   4911  O   GLU A 609      13.171  -4.839 -74.495  1.00134.02           O
ATOM   4912  N   PRO A 610      12.542  -3.402 -72.938  1.00100.59           N
ATOM   4913  CA  PRO A 610      13.640  -2.577 -73.330  1.00100.59           C
ATOM   4914  CD  PRO A 610      11.432  -2.596 -72.453  1.00100.59           C
ATOM   4915  CB  PRO A 610      13.307  -1.147 -72.901  1.00100.59           C
ATOM   4916  CG  PRO A 610      12.088  -1.292 -71.978  1.00100.59           C
ATOM   4917  C   PRO A 610      14.922  -3.102 -72.783  1.00100.59           C
ATOM   4918  O   PRO A 610      14.916  -3.693 -71.705  1.00100.59           O
ATOM   4919  N   TYR A 611      16.032  -2.912 -73.518  1.00278.44           N
ATOM   4920  CA  TYR A 611      17.298  -3.260 -72.956  1.00278.44           C
ATOM   4921  CB  TYR A 611      17.486  -2.703 -71.525  1.00278.44           C
ATOM   4922  CG  TYR A 611      18.918  -2.841 -71.122  1.00278.44           C
ATOM   4923  CD1 TYR A 611      19.884  -2.095 -71.756  1.00278.44           C
ATOM   4924  CD2 TYR A 611      19.300  -3.670 -70.092  1.00278.44           C
ATOM   4925  CE1 TYR A 611      21.208  -2.199 -71.401  1.00278.44           C
ATOM   4926  CE2 TYR A 611      20.622  -3.780 -69.730  1.00278.44           C
ATOM   4927  CZ  TYR A 611      21.580  -3.047 -70.388  1.00278.44           C
ATOM   4928  OH  TYR A 611      22.938  -3.157 -70.021  1.00278.44           O
ATOM   4929  C   TYR A 611      17.548  -4.733 -72.992  1.00278.44           C
ATOM   4930  O   TYR A 611      16.629  -5.547 -73.064  1.00278.44           O
ATOM   4931  N   ARG A 612      18.853  -5.076 -72.966  1.00173.63           N
ATOM   4932  CA  ARG A 612      19.433  -6.392 -72.979  1.00173.63           C
ATOM   4933  CB  ARG A 612      20.966  -6.373 -72.857  1.00173.63           C
ATOM   4934  CG  ARG A 612      21.559  -7.768 -72.640  1.00173.63           C
ATOM   4935  CD  ARG A 612      23.067  -7.792 -72.383  1.00173.63           C
ATOM   4936  NE  ARG A 612      23.268  -8.130 -70.946  1.00173.63           N
ATOM   4937  CZ  ARG A 612      24.232  -9.031 -70.597  1.00173.63           C
ATOM   4938  NH1 ARG A 612      25.021  -9.584 -71.564  1.00173.63           N
ATOM   4939  NH2 ARG A 612      24.397  -9.385 -69.289  1.00173.63           N
ATOM   4940  C   ARG A 612      18.949  -7.070 -71.747  1.00173.63           C
ATOM   4941  O   ARG A 612      18.995  -8.293 -71.625  1.00173.63           O
ATOM   4942  N   ALA A 613      18.450  -6.257 -70.806  1.00110.43           N
ATOM   4943  CA  ALA A 613      18.122  -6.668 -69.488  1.00110.43           C
ATOM   4944  CB  ALA A 613      17.400  -5.564 -68.696  1.00110.43           C
ATOM   4945  C   ALA A 613      17.226  -7.860 -69.518  1.00110.43           C
ATOM   4946  O   ALA A 613      17.416  -8.769 -68.715  1.00110.43           O
ATOM   4947  N   SER A 614      16.244  -7.947 -70.432  1.00158.15           N
ATOM   4948  CA  SER A 614      15.406  -9.096 -70.260  1.00158.15           C
ATOM   4949  CB  SER A 614      14.003  -8.750 -69.747  1.00158.15           C
ATOM   4950  OG  SER A 614      13.225  -9.929 -69.594  1.00158.15           O
ATOM   4951  C   SER A 614      15.232  -9.866 -71.532  1.00158.15           C
ATOM   4952  O   SER A 614      16.124 -10.589 -71.974  1.00158.15           O
ATOM   4953  N   MET A 615      14.030  -9.732 -72.118  1.00142.25           N
ATOM   4954  CA  MET A 615      13.540 -10.489 -73.231  1.00142.25           C
ATOM   4955  CB  MET A 615      12.129 -10.039 -73.644  1.00142.25           C
ATOM   4956  CG  MET A 615      11.131 -10.020 -72.484  1.00142.25           C
ATOM   4957  SD  MET A 615      10.859 -11.624 -71.681  1.00142.25           S
ATOM   4958  CE  MET A 615       9.655 -11.004 -70.471  1.00142.25           C
ATOM   4959  C   MET A 615      14.417 -10.284 -74.420  1.00142.25           C
ATOM   4960  O   MET A 615      14.628 -11.210 -75.202  1.00142.25           O
ATOM   4961  N   TYR A 616      14.921  -9.054 -74.619  1.00 78.57           N
ATOM   4962  CA  TYR A 616      15.754  -8.840 -75.763  1.00 78.57           C
ATOM   4963  CB  TYR A 616      15.364  -7.572 -76.541  1.00 78.57           C
ATOM   4964  CG  TYR A 616      13.932  -7.737 -76.922  1.00 78.57           C
ATOM   4965  CD1 TYR A 616      13.578  -8.492 -78.017  1.00 78.57           C
ATOM   4966  CD2 TYR A 616      12.943  -7.137 -76.176  1.00 78.57           C
ATOM   4967  CE1 TYR A 616      12.256  -8.644 -78.361  1.00 78.57           C
ATOM   4968  CE2 TYR A 616      11.619  -7.286 -76.516  1.00 78.57           C
ATOM   4969  CZ  TYR A 616      11.275  -8.041 -77.610  1.00 78.57           C
ATOM   4970  OH  TYR A 616       9.918  -8.197 -77.963  1.00 78.57           O
ATOM   4971  C   TYR A 616      17.139  -8.650 -75.247  1.00 78.57           C
ATOM   4972  O   TYR A 616      17.476  -7.619 -74.668  1.00 78.57           O
ATOM   4973  N   PRO A 617      17.940  -9.656 -75.428  1.00212.71           N
ATOM   4974  CA  PRO A 617      19.293  -9.569 -74.967  1.00212.71           C
ATOM   4975  CD  PRO A 617      17.436 -11.018 -75.362  1.00212.71           C
ATOM   4976  CB  PRO A 617      19.818 -11.002 -74.929  1.00212.71           C
ATOM   4977  CG  PRO A 617      18.551 -11.844 -74.706  1.00212.71           C
ATOM   4978  C   PRO A 617      20.129  -8.640 -75.784  1.00212.71           C
ATOM   4979  O   PRO A 617      21.184  -8.231 -75.306  1.00212.71           O
ATOM   4980  N   THR A 618      19.735  -8.304 -77.025  1.00159.27           N
ATOM   4981  CA  THR A 618      20.651  -7.449 -77.718  1.00159.27           C
ATOM   4982  CB  THR A 618      21.218  -8.079 -78.958  1.00159.27           C
ATOM   4983  OG1 THR A 618      20.183  -8.389 -79.880  1.00159.27           O
ATOM   4984  CG2 THR A 618      21.965  -9.363 -78.557  1.00159.27           C
ATOM   4985  C   THR A 618      19.995  -6.164 -78.109  1.00159.27           C
ATOM   4986  O   THR A 618      19.779  -5.912 -79.293  1.00159.27           O
ATOM   4987  N   ILE A 619      19.648  -5.308 -77.127  1.00 57.98           N
ATOM   4988  CA  ILE A 619      19.139  -4.025 -77.514  1.00 57.98           C
ATOM   4989  CB  ILE A 619      18.518  -3.214 -76.414  1.00 57.98           C
ATOM   4990  CG1 ILE A 619      19.553  -2.786 -75.364  1.00 57.98           C
ATOM   4991  CG2 ILE A 619      17.358  -4.045 -75.846  1.00 57.98           C
ATOM   4992  CD1 ILE A 619      19.103  -1.574 -74.551  1.00 57.98           C
ATOM   4993  C   ILE A 619      20.302  -3.249 -78.045  1.00 57.98           C
ATOM   4994  O   ILE A 619      20.196  -2.538 -79.043  1.00 57.98           O
ATOM   4995  N   ASN A 620      21.456  -3.376 -77.358  1.00101.44           N
ATOM   4996  CA  ASN A 620      22.645  -2.652 -77.699  1.00101.44           C
ATOM   4997  CB  ASN A 620      23.805  -2.869 -76.710  1.00101.44           C
ATOM   4998  CG  ASN A 620      24.267  -4.316 -76.794  1.00101.44           C
ATOM   4999  OD1 ASN A 620      25.389  -4.595 -77.215  1.00101.44           O
ATOM   5000  ND2 ASN A 620      23.385  -5.264 -76.380  1.00101.44           N
ATOM   5001  C   ASN A 620      23.109  -3.097 -79.047  1.00101.44           C
ATOM   5002  O   ASN A 620      23.583  -2.289 -79.845  1.00101.44           O
ATOM   5003  N   LYS A 621      22.971  -4.403 -79.336  1.00 76.97           N
ATOM   5004  CA  LYS A 621      23.404  -4.945 -80.591  1.00 76.97           C
ATOM   5005  CB  LYS A 621      22.983  -6.414 -80.780  1.00 76.97           C
ATOM   5006  CG  LYS A 621      23.161  -6.951 -82.203  1.00 76.97           C
ATOM   5007  CD  LYS A 621      22.934  -8.461 -82.324  1.00 76.97           C
ATOM   5008  CE  LYS A 621      22.675  -8.930 -83.758  1.00 76.97           C
ATOM   5009  NZ  LYS A 621      23.893  -8.760 -84.579  1.00 76.97           N
ATOM   5010  C   LYS A 621      22.754  -4.168 -81.686  1.00 76.97           C
ATOM   5011  O   LYS A 621      21.576  -3.821 -81.611  1.00 76.97           O
ATOM   5012  N   ILE A 622      23.535  -3.862 -82.739  1.00 67.10           N
ATOM   5013  CA  ILE A 622      23.019  -3.138 -83.860  1.00 67.10           C
ATOM   5014  CB  ILE A 622      23.863  -1.954 -84.236  1.00 67.10           C
ATOM   5015  CG1 ILE A 622      23.134  -1.074 -85.267  1.00 67.10           C
ATOM   5016  CG2 ILE A 622      25.232  -2.471 -84.707  1.00 67.10           C
ATOM   5017  CD1 ILE A 622      23.776   0.301 -85.459  1.00 67.10           C
ATOM   5018  C   ILE A 622      23.042  -4.098 -85.045  1.00 67.10           C
ATOM   5019  O   ILE A 622      22.702  -3.660 -86.177  1.00 67.10           O
ATOM   5020  OXT ILE A 622      23.408  -5.285 -84.834  1.00 67.10           O
TER    5021      ILE A 622
ATOM   5022  N   MET B 623      -1.541  44.643  46.037  1.00 81.96           N
ATOM   5023  CA  MET B 623      -0.572  45.497  45.318  1.00 81.96           C
ATOM   5024  CB  MET B 623       0.614  44.644  44.825  1.00 81.96           C
ATOM   5025  CG  MET B 623       1.828  45.452  44.356  1.00 81.96           C
ATOM   5026  SD  MET B 623       3.233  44.449  43.779  1.00 81.96           S
ATOM   5027  CE  MET B 623       2.414  43.867  42.266  1.00 81.96           C
ATOM   5028  C   MET B 623      -1.262  46.120  44.150  1.00 81.96           C
ATOM   5029  O   MET B 623      -2.470  46.350  44.184  1.00 81.96           O
ATOM   5030  N   THR B 624      -0.501  46.425  43.084  1.00 93.43           N
ATOM   5031  CA  THR B 624      -1.084  47.009  41.915  1.00 93.43           C
ATOM   5032  CB  THR B 624      -0.102  47.800  41.101  1.00 93.43           C
ATOM   5033  OG1 THR B 624      -0.753  48.427  40.006  1.00 93.43           O
ATOM   5034  CG2 THR B 624       1.003  46.851  40.603  1.00 93.43           C
ATOM   5035  C   THR B 624      -1.576  45.884  41.069  1.00 93.43           C
ATOM   5036  O   THR B 624      -1.368  44.716  41.393  1.00 93.43           O
ATOM   5037  N   SER B 625      -2.281  46.211  39.969  1.00 30.73           N
ATOM   5038  CA  SER B 625      -2.753  45.172  39.103  1.00 30.73           C
ATOM   5039  CB  SER B 625      -4.286  45.058  39.041  1.00 30.73           C
ATOM   5040  OG  SER B 625      -4.841  46.226  38.454  1.00 30.73           O
ATOM   5041  C   SER B 625      -2.271  45.495  37.727  1.00 30.73           C
ATOM   5042  O   SER B 625      -2.032  46.656  37.395  1.00 30.73           O
ATOM   5043  N   TYR B 626      -2.097  44.452  36.892  1.00 89.08           N
ATOM   5044  CA  TYR B 626      -1.656  44.655  35.544  1.00 89.08           C
ATOM   5045  CB  TYR B 626      -0.391  43.859  35.176  1.00 89.08           C
ATOM   5046  CG  TYR B 626       0.751  44.435  35.944  1.00 89.08           C
ATOM   5047  CD1 TYR B 626       1.001  44.045  37.240  1.00 89.08           C
ATOM   5048  CD2 TYR B 626       1.578  45.370  35.364  1.00 89.08           C
ATOM   5049  CE1 TYR B 626       2.054  44.578  37.946  1.00 89.08           C
ATOM   5050  CE2 TYR B 626       2.632  45.908  36.065  1.00 89.08           C
ATOM   5051  CZ  TYR B 626       2.872  45.513  37.359  1.00 89.08           C
ATOM   5052  OH  TYR B 626       3.954  46.065  38.079  1.00 89.08           O
ATOM   5053  C   TYR B 626      -2.764  44.202  34.654  1.00 89.08           C
ATOM   5054  O   TYR B 626      -3.269  43.089  34.792  1.00 89.08           O
ATOM   5055  N   SER B 627      -3.189  45.077  33.720  1.00 68.79           N
ATOM   5056  CA  SER B 627      -4.272  44.719  32.855  1.00 68.79           C
[truncated: 790,454 more chars]
