# Supplementary material for: In and Outs of Chuviridae Endogenous Viral Elements: Origin of a Potentially New Retrovirus and Signature of Ancient and Ongoing Arms Race in Mosquito Genomes
Source: Front Genet. 2020 Oct 22;11:542437. doi: 10.3389/fgene.2020.542437 (PMC7642597; doi:10.3389/fgene.2020.542437)
Supplement: Supplementary file 1 [file Data_Sheet_1.ZIP › Supplementary_Material_Anakin_MS_v2/Supplementary_Material_9/AAlC636_MNAF02000558_1_657271_656906_MC.B99990001.pdb]

EXPDTA    THEORETICAL MODEL, MODELLER 9.23 2019/11/22 13:01:23
REMARK   6 MODELLER OBJECTIVE FUNCTION:     13340.6963
REMARK   6 MODELLER BEST TEMPLATE % SEQ ID:  18.182
REMARK   6 SEQUENCE: AAlC636_MNAF02000558_1_657271_656906_MC
REMARK   6 ALIGNMENT: multchain.ali
REMARK   6 SCRIPT: /home/crhisllane/Doutorado/Filipe/modeller_to_multichain/modelagem.py
REMARK   6 TEMPLATE: 6ESC 1:A - 638:A MODELS 2:A - 641:A AT 18.2%
REMARK   6 TEMPLATE: 6ESC 1:B - 638:B MODELS 645:B - 1284:B AT 18.2%
REMARK   6 TEMPLATE: 6ESC 1:C - 638:C MODELS 1288:C - 1927:C AT 18.2%
ATOM      1  N   MET A   1      42.228  -5.297  51.174  1.00 32.81           N
ATOM      2  CA  MET A   1      40.995  -5.429  50.366  1.00 32.81           C
ATOM      3  CB  MET A   1      40.453  -4.039  49.992  1.00 32.81           C
ATOM      4  CG  MET A   1      39.959  -3.239  51.200  1.00 32.81           C
ATOM      5  SD  MET A   1      39.428  -1.542  50.820  1.00 32.81           S
ATOM      6  CE  MET A   1      37.987  -2.041  49.835  1.00 32.81           C
ATOM      7  C   MET A   1      41.270  -6.196  49.116  1.00 32.81           C
ATOM      8  O   MET A   1      42.281  -6.890  49.016  1.00 32.81           O
ATOM      9  N   PHE A   2      40.366  -6.096  48.122  1.00269.55           N
ATOM     10  CA  PHE A   2      40.583  -6.836  46.917  1.00269.55           C
ATOM     11  CB  PHE A   2      39.354  -7.613  46.410  1.00269.55           C
ATOM     12  CG  PHE A   2      39.859  -8.655  45.467  1.00269.55           C
ATOM     13  CD1 PHE A   2      40.370  -9.833  45.964  1.00269.55           C
ATOM     14  CD2 PHE A   2      39.827  -8.473  44.103  1.00269.55           C
ATOM     15  CE1 PHE A   2      40.843 -10.813  45.125  1.00269.55           C
ATOM     16  CE2 PHE A   2      40.300  -9.450  43.256  1.00269.55           C
ATOM     17  CZ  PHE A   2      40.809 -10.621  43.765  1.00269.55           C
ATOM     18  C   PHE A   2      40.974  -5.844  45.877  1.00269.55           C
ATOM     19  O   PHE A   2      40.797  -4.639  46.053  1.00269.55           O
ATOM     20  N   THR A   3      41.556  -6.336  44.769  1.00120.25           N
ATOM     21  CA  THR A   3      42.019  -5.460  43.739  1.00120.25           C
ATOM     22  CB  THR A   3      42.982  -6.114  42.791  1.00120.25           C
ATOM     23  OG1 THR A   3      43.554  -5.144  41.926  1.00120.25           O
ATOM     24  CG2 THR A   3      42.227  -7.178  41.978  1.00120.25           C
ATOM     25  C   THR A   3      40.851  -4.990  42.947  1.00120.25           C
ATOM     26  O   THR A   3      39.756  -5.547  43.022  1.00120.25           O
ATOM     27  N   LEU A   4      41.068  -3.907  42.180  1.00 44.31           N
ATOM     28  CA  LEU A   4      40.027  -3.370  41.365  1.00 44.31           C
ATOM     29  CB  LEU A   4      39.802  -1.867  41.571  1.00 44.31           C
ATOM     30  CG  LEU A   4      39.344  -1.564  43.006  1.00 44.31           C
ATOM     31  CD1 LEU A   4      38.940  -0.092  43.174  1.00 44.31           C
ATOM     32  CD2 LEU A   4      38.260  -2.560  43.449  1.00 44.31           C
ATOM     33  C   LEU A   4      40.414  -3.605  39.945  1.00 44.31           C
ATOM     34  O   LEU A   4      41.597  -3.675  39.619  1.00 44.31           O
ATOM     35  N   ILE A   5      39.410  -3.765  39.062  1.00132.25           N
ATOM     36  CA  ILE A   5      39.714  -4.000  37.683  1.00132.25           C
ATOM     37  CB  ILE A   5      39.167  -5.304  37.163  1.00132.25           C
ATOM     38  CG1 ILE A   5      37.630  -5.376  37.227  1.00132.25           C
ATOM     39  CG2 ILE A   5      39.857  -6.417  37.969  1.00132.25           C
ATOM     40  CD1 ILE A   5      36.907  -4.595  36.132  1.00132.25           C
ATOM     41  C   ILE A   5      39.199  -2.840  36.899  1.00132.25           C
ATOM     42  O   ILE A   5      38.097  -2.350  37.134  1.00132.25           O
ATOM     43  N   PHE A   6      40.035  -2.330  35.975  1.00 94.98           N
ATOM     44  CA  PHE A   6      39.651  -1.202  35.181  1.00 94.98           C
ATOM     45  CB  PHE A   6      40.863  -0.495  34.540  1.00 94.98           C
ATOM     46  CG  PHE A   6      40.384   0.560  33.603  1.00 94.98           C
ATOM     47  CD1 PHE A   6      39.799   1.710  34.076  1.00 94.98           C
ATOM     48  CD2 PHE A   6      40.551   0.407  32.246  1.00 94.98           C
ATOM     49  CE1 PHE A   6      39.367   2.679  33.203  1.00 94.98           C
ATOM     50  CE2 PHE A   6      40.122   1.376  31.370  1.00 94.98           C
ATOM     51  CZ  PHE A   6      39.525   2.517  31.849  1.00 94.98           C
ATOM     52  C   PHE A   6      38.739  -1.684  34.100  1.00 94.98           C
ATOM     53  O   PHE A   6      39.073  -2.604  33.353  1.00 94.98           O
ATOM     54  N   GLY A   7      37.540  -1.076  34.004  1.00 32.62           N
ATOM     55  CA  GLY A   7      36.620  -1.451  32.968  1.00 32.62           C
ATOM     56  C   GLY A   7      37.009  -0.688  31.745  1.00 32.62           C
ATOM     57  O   GLY A   7      37.610   0.379  31.842  1.00 32.62           O
ATOM     58  N   PHE A   8      36.670  -1.202  30.546  1.00102.93           N
ATOM     59  CA  PHE A   8      37.044  -0.443  29.389  1.00102.93           C
ATOM     60  CB  PHE A   8      38.163  -1.108  28.572  1.00102.93           C
ATOM     61  CG  PHE A   8      38.609  -0.137  27.536  1.00102.93           C
ATOM     62  CD1 PHE A   8      39.547   0.821  27.847  1.00102.93           C
ATOM     63  CD2 PHE A   8      38.096  -0.181  26.260  1.00102.93           C
ATOM     64  CE1 PHE A   8      39.969   1.723  26.900  1.00102.93           C
ATOM     65  CE2 PHE A   8      38.515   0.719  25.309  1.00102.93           C
ATOM     66  CZ  PHE A   8      39.452   1.674  25.628  1.00102.93           C
ATOM     67  C   PHE A   8      35.846  -0.335  28.499  1.00102.93           C
ATOM     68  O   PHE A   8      35.321  -1.341  28.028  1.00102.93           O
ATOM     69  N   GLU A   9      35.414   0.910  28.219  1.00104.39           N
ATOM     70  CA  GLU A   9      34.253   1.195  27.422  1.00104.39           C
ATOM     71  CB  GLU A   9      33.613   2.536  27.798  1.00104.39           C
ATOM     72  CG  GLU A   9      34.622   3.672  27.606  1.00104.39           C
ATOM     73  CD  GLU A   9      33.965   5.006  27.909  1.00104.39           C
ATOM     74  OE1 GLU A   9      33.294   5.542  26.989  1.00104.39           O
ATOM     75  OE2 GLU A   9      34.136   5.513  29.049  1.00104.39           O
ATOM     76  C   GLU A   9      34.695   1.386  26.010  1.00104.39           C
ATOM     77  O   GLU A   9      35.834   1.769  25.747  1.00104.39           O
ATOM     78  N   THR A  10      33.779   1.117  25.062  1.00 39.55           N
ATOM     79  CA  THR A  10      34.046   1.328  23.671  1.00 39.55           C
ATOM     80  CB  THR A  10      34.028   0.075  22.841  1.00 39.55           C
ATOM     81  OG1 THR A  10      32.748  -0.536  22.899  1.00 39.55           O
ATOM     82  CG2 THR A  10      35.106  -0.888  23.364  1.00 39.55           C
ATOM     83  C   THR A  10      32.934   2.185  23.172  1.00 39.55           C
ATOM     84  O   THR A  10      31.951   2.410  23.877  1.00 39.55           O
ATOM     85  N   ARG A  11      33.068   2.719  21.945  1.00 92.70           N
ATOM     86  CA  ARG A  11      31.991   3.523  21.458  1.00 92.70           C
ATOM     87  CB  ARG A  11      32.313   4.275  20.157  1.00 92.70           C
ATOM     88  CG  ARG A  11      33.331   5.391  20.383  1.00 92.70           C
ATOM     89  CD  ARG A  11      32.806   6.478  21.322  1.00 92.70           C
ATOM     90  NE  ARG A  11      33.940   7.387  21.643  1.00 92.70           N
ATOM     91  CZ  ARG A  11      33.699   8.581  22.258  1.00 92.70           C
ATOM     92  NH1 ARG A  11      32.419   8.957  22.543  1.00 92.70           N
ATOM     93  NH2 ARG A  11      34.741   9.398  22.589  1.00 92.70           N
ATOM     94  C   ARG A  11      30.846   2.605  21.206  1.00 92.70           C
ATOM     95  O   ARG A  11      30.998   1.552  20.589  1.00 92.70           O
ATOM     96  N   GLY A  12      29.659   3.004  21.694  1.00 26.64           N
ATOM     97  CA  GLY A  12      28.473   2.218  21.545  1.00 26.64           C
ATOM     98  C   GLY A  12      28.182   1.602  22.873  1.00 26.64           C
ATOM     99  O   GLY A  12      27.021   1.415  23.234  1.00 26.64           O
ATOM    100  N   LEU A  13      29.236   1.259  23.638  1.00 80.88           N
ATOM    101  CA  LEU A  13      29.002   0.756  24.955  1.00 80.88           C
ATOM    102  CB  LEU A  13      29.405  -0.716  25.117  1.00 80.88           C
ATOM    103  CG  LEU A  13      28.552  -1.615  24.196  1.00 80.88           C
ATOM    104  CD1 LEU A  13      28.846  -3.106  24.401  1.00 80.88           C
ATOM    105  CD2 LEU A  13      27.057  -1.279  24.326  1.00 80.88           C
ATOM    106  C   LEU A  13      29.787   1.633  25.866  1.00 80.88           C
ATOM    107  O   LEU A  13      30.921   1.332  26.238  1.00 80.88           O
ATOM    108  N   ILE A  14      29.157   2.752  26.264  1.00111.44           N
ATOM    109  CA  ILE A  14      29.790   3.738  27.083  1.00111.44           C
ATOM    110  CB  ILE A  14      29.831   5.104  26.457  1.00111.44           C
ATOM    111  CG1 ILE A  14      30.633   6.084  27.325  1.00111.44           C
ATOM    112  CG2 ILE A  14      28.389   5.556  26.200  1.00111.44           C
ATOM    113  CD1 ILE A  14      30.987   7.383  26.602  1.00111.44           C
ATOM    114  C   ILE A  14      29.004   3.833  28.343  1.00111.44           C
ATOM    115  O   ILE A  14      27.815   3.523  28.368  1.00111.44           O
ATOM    116  N   ALA A  15      29.685   4.217  29.440  1.00 51.18           N
ATOM    117  CA  ALA A  15      29.059   4.327  30.725  1.00 51.18           C
ATOM    118  CB  ALA A  15      30.062   4.369  31.892  1.00 51.18           C
ATOM    119  C   ALA A  15      28.245   5.578  30.779  1.00 51.18           C
ATOM    120  O   ALA A  15      28.562   6.572  30.126  1.00 51.18           O
ATOM    121  N   PHE A  16      27.152   5.543  31.573  1.00143.44           N
ATOM    122  CA  PHE A  16      26.280   6.675  31.701  1.00143.44           C
ATOM    123  CB  PHE A  16      24.970   6.516  30.930  1.00143.44           C
ATOM    124  CG  PHE A  16      25.175   6.739  29.474  1.00143.44           C
ATOM    125  CD1 PHE A  16      25.031   8.002  28.948  1.00143.44           C
ATOM    126  CD2 PHE A  16      25.496   5.697  28.635  1.00143.44           C
ATOM    127  CE1 PHE A  16      25.210   8.226  27.604  1.00143.44           C
ATOM    128  CE2 PHE A  16      25.675   5.917  27.290  1.00143.44           C
ATOM    129  CZ  PHE A  16      25.533   7.182  26.772  1.00143.44           C
ATOM    130  C   PHE A  16      25.875   6.843  33.136  1.00143.44           C
ATOM    131  O   PHE A  16      25.760   5.875  33.885  1.00143.44           O
ATOM    132  N   ASP A  17      25.648   8.110  33.549  1.00 97.30           N
ATOM    133  CA  ASP A  17      25.189   8.417  34.874  1.00 97.30           C
ATOM    134  CB  ASP A  17      26.161   9.318  35.663  1.00 97.30           C
ATOM    135  CG  ASP A  17      25.756   9.342  37.134  1.00 97.30           C
ATOM    136  OD1 ASP A  17      24.534   9.435  37.423  1.00 97.30           O
ATOM    137  OD2 ASP A  17      26.675   9.276  37.992  1.00 97.30           O
ATOM    138  C   ASP A  17      23.903   9.163  34.702  1.00 97.30           C
ATOM    139  O   ASP A  17      23.807  10.041  33.845  1.00 97.30           O
ATOM    140  N   CYS A  18      22.869   8.817  35.499  1.00 58.48           N
ATOM    141  CA  CYS A  18      21.586   9.434  35.310  1.00 58.48           C
ATOM    142  CB  CYS A  18      20.424   8.426  35.295  1.00 58.48           C
ATOM    143  SG  CYS A  18      20.586   7.139  34.023  1.00 58.48           S
ATOM    144  C   CYS A  18      21.278  10.360  36.445  1.00 58.48           C
ATOM    145  O   CYS A  18      21.084   9.922  37.577  1.00 58.48           O
ATOM    146  N   ALA A  19      21.189  11.675  36.164  1.00 34.04           N
ATOM    147  CA  ALA A  19      20.833  12.611  37.193  1.00 34.04           C
ATOM    148  CB  ALA A  19      21.084  14.080  36.808  1.00 34.04           C
ATOM    149  C   ALA A  19      19.367  12.442  37.453  1.00 34.04           C
ATOM    150  O   ALA A  19      18.615  12.054  36.561  1.00 34.04           O
ATOM    151  N   ASN A  20      18.922  12.723  38.696  1.00 88.35           N
ATOM    152  CA  ASN A  20      17.541  12.535  39.050  1.00 88.35           C
ATOM    153  CB  ASN A  20      17.278  12.649  40.563  1.00 88.35           C
ATOM    154  CG  ASN A  20      17.676  14.048  41.011  1.00 88.35           C
ATOM    155  OD1 ASN A  20      18.762  14.529  40.691  1.00 88.35           O
ATOM    156  ND2 ASN A  20      16.774  14.724  41.773  1.00 88.35           N
ATOM    157  C   ASN A  20      16.700  13.557  38.357  1.00 88.35           C
ATOM    158  O   ASN A  20      17.025  14.743  38.331  1.00 88.35           O
ATOM    159  N   PRO A  21      15.630  13.098  37.759  1.00108.83           N
ATOM    160  CA  PRO A  21      14.721  14.002  37.114  1.00108.83           C
ATOM    161  CD  PRO A  21      15.610  11.782  37.143  1.00108.83           C
ATOM    162  CB  PRO A  21      13.942  13.180  36.083  1.00108.83           C
ATOM    163  CG  PRO A  21      14.238  11.715  36.454  1.00108.83           C
ATOM    164  C   PRO A  21      13.862  14.690  38.128  1.00108.83           C
ATOM    165  O   PRO A  21      13.284  14.014  38.977  1.00108.83           O
ATOM    166  N   GLU A  22      13.751  16.028  38.050  1.00107.96           N
ATOM    167  CA  GLU A  22      12.855  16.746  38.907  1.00107.96           C
ATOM    168  CB  GLU A  22      13.415  18.080  39.436  1.00107.96           C
ATOM    169  CG  GLU A  22      12.435  18.824  40.348  1.00107.96           C
ATOM    170  CD  GLU A  22      13.154  20.009  40.980  1.00107.96           C
ATOM    171  OE1 GLU A  22      13.152  21.105  40.359  1.00107.96           O
ATOM    172  OE2 GLU A  22      13.714  19.834  42.095  1.00107.96           O
ATOM    173  C   GLU A  22      11.706  17.044  38.004  1.00107.96           C
ATOM    174  O   GLU A  22      11.795  16.779  36.806  1.00107.96           O
ATOM    175  N   VAL A  23      10.575  17.552  38.528  1.00145.98           N
ATOM    176  CA  VAL A  23       9.535  17.830  37.583  1.00145.98           C
ATOM    177  CB  VAL A  23       8.177  17.976  38.204  1.00145.98           C
ATOM    178  CG1 VAL A  23       7.177  18.333  37.091  1.00145.98           C
ATOM    179  CG2 VAL A  23       7.832  16.682  38.960  1.00145.98           C
ATOM    180  C   VAL A  23       9.884  19.141  36.972  1.00145.98           C
ATOM    181  O   VAL A  23       9.234  20.151  37.224  1.00145.98           O
ATOM    182  N   ASN A  24      10.901  19.129  36.094  1.00178.47           N
ATOM    183  CA  ASN A  24      11.397  20.310  35.462  1.00178.47           C
ATOM    184  CB  ASN A  24      12.849  20.182  34.962  1.00178.47           C
ATOM    185  CG  ASN A  24      12.924  19.059  33.938  1.00178.47           C
ATOM    186  OD1 ASN A  24      12.374  17.978  34.142  1.00178.47           O
ATOM    187  ND2 ASN A  24      13.628  19.319  32.803  1.00178.47           N
ATOM    188  C   ASN A  24      10.513  20.601  34.305  1.00178.47           C
ATOM    189  O   ASN A  24       9.359  20.180  34.261  1.00178.47           O
ATOM    190  N   MET A  25      11.032  21.375  33.343  1.00125.44           N
ATOM    191  CA  MET A  25      10.248  21.696  32.195  1.00125.44           C
ATOM    192  CB  MET A  25      10.998  22.561  31.166  1.00125.44           C
ATOM    193  CG  MET A  25      11.019  24.061  31.476  1.00125.44           C
ATOM    194  SD  MET A  25      11.888  24.535  32.998  1.00125.44           S
ATOM    195  CE  MET A  25      10.368  24.617  33.991  1.00125.44           C
ATOM    196  C   MET A  25       9.906  20.413  31.522  1.00125.44           C
ATOM    197  O   MET A  25       8.804  20.259  30.996  1.00125.44           O
ATOM    198  N   THR A  26      10.828  19.434  31.533  1.00 69.37           N
ATOM    199  CA  THR A  26      10.524  18.272  30.764  1.00 69.37           C
ATOM    200  CB  THR A  26      11.739  17.549  30.262  1.00 69.37           C
ATOM    201  OG1 THR A  26      12.525  18.414  29.454  1.00 69.37           O
ATOM    202  CG2 THR A  26      11.274  16.336  29.438  1.00 69.37           C
ATOM    203  C   THR A  26       9.712  17.293  31.546  1.00 69.37           C
ATOM    204  O   THR A  26      10.190  16.627  32.464  1.00 69.37           O
ATOM    205  N   SER A  27       8.423  17.218  31.173  1.00 94.62           N
ATOM    206  CA  SER A  27       7.506  16.233  31.654  1.00 94.62           C
ATOM    207  CB  SER A  27       6.395  16.796  32.555  1.00 94.62           C
ATOM    208  OG  SER A  27       6.955  17.280  33.767  1.00 94.62           O
ATOM    209  C   SER A  27       6.880  15.744  30.393  1.00 94.62           C
ATOM    210  O   SER A  27       6.554  16.551  29.523  1.00 94.62           O
ATOM    211  N   TYR A  28       6.711  14.419  30.224  1.00104.62           N
ATOM    212  CA  TYR A  28       6.172  14.035  28.954  1.00104.62           C
ATOM    213  CB  TYR A  28       7.189  13.421  27.973  1.00104.62           C
ATOM    214  CG  TYR A  28       7.448  11.989  28.306  1.00104.62           C
ATOM    215  CD1 TYR A  28       8.443  11.629  29.184  1.00104.62           C
ATOM    216  CD2 TYR A  28       6.692  10.999  27.716  1.00104.62           C
ATOM    217  CE1 TYR A  28       8.673  10.304  29.471  1.00104.62           C
ATOM    218  CE2 TYR A  28       6.916   9.673  27.999  1.00104.62           C
ATOM    219  CZ  TYR A  28       7.911   9.324  28.879  1.00104.62           C
ATOM    220  OH  TYR A  28       8.149   7.965  29.173  1.00104.62           O
ATOM    221  C   TYR A  28       5.110  13.019  29.167  1.00104.62           C
ATOM    222  O   TYR A  28       4.979  12.437  30.244  1.00104.62           O
ATOM    223  N   SER A  29       4.298  12.818  28.116  1.00 81.11           N
ATOM    224  CA  SER A  29       3.266  11.832  28.129  1.00 81.11           C
ATOM    225  CB  SER A  29       1.855  12.413  27.934  1.00 81.11           C
ATOM    226  OG  SER A  29       1.517  13.253  29.029  1.00 81.11           O
ATOM    227  C   SER A  29       3.543  10.945  26.963  1.00 81.11           C
ATOM    228  O   SER A  29       4.201  11.350  26.005  1.00 81.11           O
ATOM    229  N   LEU A  30       3.078   9.685  27.029  1.00 59.42           N
ATOM    230  CA  LEU A  30       3.295   8.815  25.916  1.00 59.42           C
ATOM    231  CB  LEU A  30       3.038   7.334  26.252  1.00 59.42           C
ATOM    232  CG  LEU A  30       3.299   6.346  25.101  1.00 59.42           C
ATOM    233  CD1 LEU A  30       4.778   6.350  24.681  1.00 59.42           C
ATOM    234  CD2 LEU A  30       2.801   4.938  25.467  1.00 59.42           C
ATOM    235  C   LEU A  30       2.313   9.256  24.882  1.00 59.42           C
ATOM    236  O   LEU A  30       1.170   9.581  25.201  1.00 59.42           O
ATOM    237  N   LEU A  31       2.738   9.284  23.606  1.00126.71           N
ATOM    238  CA  LEU A  31       1.865   9.756  22.576  1.00126.71           C
ATOM    239  CB  LEU A  31       2.520   9.809  21.184  1.00126.71           C
ATOM    240  CG  LEU A  31       1.569  10.290  20.071  1.00126.71           C
ATOM    241  CD1 LEU A  31       1.093  11.729  20.319  1.00126.71           C
ATOM    242  CD2 LEU A  31       2.198  10.102  18.680  1.00126.71           C
ATOM    243  C   LEU A  31       0.700   8.832  22.489  1.00126.71           C
ATOM    244  O   LEU A  31       0.838   7.619  22.630  1.00126.71           O
ATOM    245  N   ASP A  32      -0.498   9.407  22.267  1.00 29.72           N
ATOM    246  CA  ASP A  32      -1.679   8.608  22.155  1.00 29.72           C
ATOM    247  CB  ASP A  32      -2.989   9.410  22.232  1.00 29.72           C
ATOM    248  CG  ASP A  32      -3.168   9.920  23.655  1.00 29.72           C
ATOM    249  OD1 ASP A  32      -2.350   9.539  24.533  1.00 29.72           O
ATOM    250  OD2 ASP A  32      -4.129  10.704  23.880  1.00 29.72           O
ATOM    251  C   ASP A  32      -1.636   7.966  20.814  1.00 29.72           C
ATOM    252  O   ASP A  32      -0.843   8.349  19.955  1.00 29.72           O
ATOM    253  N   VAL A  33      -2.491   6.951  20.604  1.00 36.71           N
ATOM    254  CA  VAL A  33      -2.482   6.295  19.335  1.00 36.71           C
ATOM    255  CB  VAL A  33      -3.343   5.070  19.275  1.00 36.71           C
ATOM    256  CG1 VAL A  33      -3.325   4.539  17.832  1.00 36.71           C
ATOM    257  CG2 VAL A  33      -2.833   4.060  20.317  1.00 36.71           C
ATOM    258  C   VAL A  33      -2.997   7.267  18.332  1.00 36.71           C
ATOM    259  O   VAL A  33      -3.923   8.031  18.601  1.00 36.71           O
ATOM    260  N   ALA A  34      -2.371   7.273  17.142  1.00 38.18           N
ATOM    261  CA  ALA A  34      -2.777   8.160  16.098  1.00 38.18           C
ATOM    262  CB  ALA A  34      -1.731   8.320  14.979  1.00 38.18           C
ATOM    263  C   ALA A  34      -4.005   7.584  15.491  1.00 38.18           C
ATOM    264  O   ALA A  34      -4.376   6.449  15.780  1.00 38.18           O
ATOM    265  N   SER A  35      -4.728   8.382  14.689  1.00 76.51           N
ATOM    266  CA  SER A  35      -5.843   7.802  14.009  1.00 76.51           C
ATOM    267  CB  SER A  35      -6.847   8.829  13.464  1.00 76.51           C
ATOM    268  OG  SER A  35      -7.445   9.540  14.537  1.00 76.51           O
ATOM    269  C   SER A  35      -5.244   7.102  12.842  1.00 76.51           C
ATOM    270  O   SER A  35      -4.111   7.395  12.464  1.00 76.51           O
ATOM    271  N   CYS A  36      -5.969   6.135  12.250  1.00103.81           N
ATOM    272  CA  CYS A  36      -5.400   5.506  11.100  1.00103.81           C
ATOM    273  CB  CYS A  36      -6.057   4.162  10.739  1.00103.81           C
ATOM    274  SG  CYS A  36      -7.865   4.258  10.580  1.00103.81           S
ATOM    275  C   CYS A  36      -5.590   6.476   9.994  1.00103.81           C
ATOM    276  O   CYS A  36      -6.536   6.394   9.212  1.00103.81           O
ATOM    277  N   ILE A  37      -4.660   7.440   9.909  1.00142.79           N
ATOM    278  CA  ILE A  37      -4.769   8.421   8.886  1.00142.79           C
ATOM    279  CB  ILE A  37      -3.711   9.488   8.942  1.00142.79           C
ATOM    280  CG1 ILE A  37      -2.304   8.905   8.747  1.00142.79           C
ATOM    281  CG2 ILE A  37      -3.897  10.253  10.263  1.00142.79           C
ATOM    282  CD1 ILE A  37      -1.238   9.973   8.502  1.00142.79           C
ATOM    283  C   ILE A  37      -4.735   7.757   7.544  1.00142.79           C
ATOM    284  O   ILE A  37      -5.613   8.099   6.752  1.00142.79           O
ATOM    285  N   PRO A  38      -3.841   6.848   7.180  1.00109.47           N
ATOM    286  CA  PRO A  38      -3.907   6.295   5.861  1.00109.47           C
ATOM    287  CD  PRO A  38      -2.999   6.037   8.053  1.00109.47           C
ATOM    288  CB  PRO A  38      -2.786   5.262   5.776  1.00109.47           C
ATOM    289  CG  PRO A  38      -2.641   4.789   7.231  1.00109.47           C
ATOM    290  C   PRO A  38      -5.232   5.660   5.606  1.00109.47           C
ATOM    291  O   PRO A  38      -5.565   4.675   6.265  1.00109.47           O
ATOM    292  N   GLN A  39      -5.980   6.202   4.629  1.00121.93           N
ATOM    293  CA  GLN A  39      -7.249   5.657   4.264  1.00121.93           C
ATOM    294  CB  GLN A  39      -8.429   6.494   4.797  1.00121.93           C
ATOM    295  CG  GLN A  39      -9.815   5.966   4.418  1.00121.93           C
ATOM    296  CD  GLN A  39     -10.206   6.597   3.088  1.00121.93           C
ATOM    297  OE1 GLN A  39      -9.556   7.527   2.614  1.00121.93           O
ATOM    298  NE2 GLN A  39     -11.307   6.088   2.473  1.00121.93           N
ATOM    299  C   GLN A  39      -7.282   5.679   2.773  1.00121.93           C
ATOM    300  O   GLN A  39      -7.154   6.736   2.156  1.00121.93           O
ATOM    301  N   LYS A  40      -7.436   4.496   2.151  1.00113.70           N
ATOM    302  CA  LYS A  40      -7.486   4.447   0.721  1.00113.70           C
ATOM    303  CB  LYS A  40      -6.465   3.495   0.070  1.00113.70           C
ATOM    304  CG  LYS A  40      -5.045   4.063   0.008  1.00113.70           C
ATOM    305  CD  LYS A  40      -4.908   5.304  -0.874  1.00113.70           C
ATOM    306  CE  LYS A  40      -4.810   4.974  -2.365  1.00113.70           C
ATOM    307  NZ  LYS A  40      -4.680   6.218  -3.154  1.00113.70           N
ATOM    308  C   LYS A  40      -8.848   3.974   0.341  1.00113.70           C
ATOM    309  O   LYS A  40      -9.515   3.286   1.112  1.00113.70           O
ATOM    310  N   SER A  41      -9.310   4.354  -0.867  1.00 45.27           N
ATOM    311  CA  SER A  41     -10.626   3.949  -1.260  1.00 45.27           C
ATOM    312  CB  SER A  41     -11.129   4.614  -2.554  1.00 45.27           C
ATOM    313  OG  SER A  41     -10.342   4.197  -3.660  1.00 45.27           O
ATOM    314  C   SER A  41     -10.612   2.474  -1.475  1.00 45.27           C
ATOM    315  O   SER A  41      -9.710   1.931  -2.112  1.00 45.27           O
ATOM    316  N   ASN A  42     -11.620   1.782  -0.913  1.00 97.88           N
ATOM    317  CA  ASN A  42     -11.698   0.360  -1.050  1.00 97.88           C
ATOM    318  CB  ASN A  42     -12.804  -0.267  -0.187  1.00 97.88           C
ATOM    319  CG  ASN A  42     -12.384  -0.146   1.269  1.00 97.88           C
ATOM    320  OD1 ASN A  42     -13.139  -0.493   2.176  1.00 97.88           O
ATOM    321  ND2 ASN A  42     -11.145   0.365   1.504  1.00 97.88           N
ATOM    322  C   ASN A  42     -11.988   0.003  -2.472  1.00 97.88           C
ATOM    323  O   ASN A  42     -11.311  -0.842  -3.055  1.00 97.88           O
ATOM    324  N   LEU A  43     -13.000   0.654  -3.078  1.00 92.76           N
ATOM    325  CA  LEU A  43     -13.363   0.306  -4.422  1.00 92.76           C
ATOM    326  CB  LEU A  43     -14.752  -0.343  -4.548  1.00 92.76           C
ATOM    327  CG  LEU A  43     -14.854  -1.724  -3.874  1.00 92.76           C
ATOM    328  CD1 LEU A  43     -14.672  -1.620  -2.352  1.00 92.76           C
ATOM    329  CD2 LEU A  43     -16.151  -2.444  -4.274  1.00 92.76           C
ATOM    330  C   LEU A  43     -13.383   1.545  -5.249  1.00 92.76           C
ATOM    331  O   LEU A  43     -13.372   2.660  -4.730  1.00 92.76           O
ATOM    332  N   SER A  44     -13.399   1.363  -6.583  1.00 31.90           N
ATOM    333  CA  SER A  44     -13.423   2.471  -7.489  1.00 31.90           C
ATOM    334  CB  SER A  44     -12.309   2.418  -8.550  1.00 31.90           C
ATOM    335  OG  SER A  44     -11.036   2.499  -7.925  1.00 31.90           O
ATOM    336  C   SER A  44     -14.736   2.418  -8.204  1.00 31.90           C
ATOM    337  O   SER A  44     -15.420   1.396  -8.193  1.00 31.90           O
ATOM    338  N   SER A  45     -15.135   3.542  -8.833  1.00 36.25           N
ATOM    339  CA  SER A  45     -16.399   3.579  -9.508  1.00 36.25           C
ATOM    340  CB  SER A  45     -17.069   4.964  -9.474  1.00 36.25           C
ATOM    341  OG  SER A  45     -17.377   5.324  -8.135  1.00 36.25           O
ATOM    342  C   SER A  45     -16.170   3.231 -10.944  1.00 36.25           C
ATOM    343  O   SER A  45     -15.229   3.714 -11.573  1.00 36.25           O
ATOM    344  N   THR A  46     -17.036   2.351 -11.491  1.00103.49           N
ATOM    345  CA  THR A  46     -16.915   1.942 -12.861  1.00103.49           C
ATOM    346  CB  THR A  46     -16.125   0.677 -13.029  1.00103.49           C
ATOM    347  OG1 THR A  46     -15.907   0.412 -14.407  1.00103.49           O
ATOM    348  CG2 THR A  46     -16.902  -0.481 -12.378  1.00103.49           C
ATOM    349  C   THR A  46     -18.287   1.675 -13.397  1.00103.49           C
ATOM    350  O   THR A  46     -19.264   1.639 -12.649  1.00103.49           O
ATOM    351  N   GLU A  47     -18.388   1.499 -14.733  1.00 55.75           N
ATOM    352  CA  GLU A  47     -19.646   1.221 -15.368  1.00 55.75           C
ATOM    353  CB  GLU A  47     -20.129   2.366 -16.276  1.00 55.75           C
ATOM    354  CG  GLU A  47     -20.441   3.657 -15.514  1.00 55.75           C
ATOM    355  CD  GLU A  47     -20.898   4.710 -16.516  1.00 55.75           C
ATOM    356  OE1 GLU A  47     -20.160   4.942 -17.510  1.00 55.75           O
ATOM    357  OE2 GLU A  47     -21.991   5.297 -16.299  1.00 55.75           O
ATOM    358  C   GLU A  47     -19.452   0.026 -16.247  1.00 55.75           C
ATOM    359  O   GLU A  47     -18.433  -0.105 -16.925  1.00 55.75           O
ATOM    360  N   ILE A  48     -20.448  -0.881 -16.249  1.00113.32           N
ATOM    361  CA  ILE A  48     -20.406  -2.065 -17.055  1.00113.32           C
ATOM    362  CB  ILE A  48     -21.147  -3.231 -16.463  1.00113.32           C
ATOM    363  CG1 ILE A  48     -20.482  -3.687 -15.154  1.00113.32           C
ATOM    364  CG2 ILE A  48     -21.214  -4.338 -17.528  1.00113.32           C
ATOM    365  CD1 ILE A  48     -19.061  -4.214 -15.351  1.00113.32           C
ATOM    366  C   ILE A  48     -21.076  -1.736 -18.346  1.00113.32           C
ATOM    367  O   ILE A  48     -22.080  -1.029 -18.371  1.00113.32           O
ATOM    368  N   THR A  49     -20.499  -2.201 -19.468  1.00164.99           N
ATOM    369  CA  THR A  49     -21.092  -1.911 -20.733  1.00164.99           C
ATOM    370  CB  THR A  49     -20.596  -0.630 -21.336  1.00164.99           C
ATOM    371  OG1 THR A  49     -19.237  -0.769 -21.725  1.00164.99           O
ATOM    372  CG2 THR A  49     -20.707   0.481 -20.279  1.00164.99           C
ATOM    373  C   THR A  49     -20.675  -2.984 -21.683  1.00164.99           C
ATOM    374  O   THR A  49     -20.062  -3.980 -21.300  1.00164.99           O
ATOM    375  N   ILE A  50     -21.045  -2.801 -22.964  1.00143.36           N
ATOM    376  CA  ILE A  50     -20.646  -3.664 -24.036  1.00143.36           C
ATOM    377  CB  ILE A  50     -21.798  -4.320 -24.740  1.00143.36           C
ATOM    378  CG1 ILE A  50     -22.663  -5.123 -23.754  1.00143.36           C
ATOM    379  CG2 ILE A  50     -21.215  -5.198 -25.859  1.00143.36           C
ATOM    380  CD1 ILE A  50     -21.955  -6.330 -23.143  1.00143.36           C
ATOM    381  C   ILE A  50     -20.037  -2.704 -25.000  1.00143.36           C
ATOM    382  O   ILE A  50     -20.483  -1.564 -25.072  1.00143.36           O
ATOM    383  N   GLN A  51     -18.991  -3.107 -25.741  1.00163.42           N
ATOM    384  CA  GLN A  51     -18.332  -2.162 -26.591  1.00163.42           C
ATOM    385  CB  GLN A  51     -17.038  -1.659 -25.921  1.00163.42           C
ATOM    386  CG  GLN A  51     -16.085  -0.880 -26.822  1.00163.42           C
ATOM    387  CD  GLN A  51     -16.708   0.466 -27.116  1.00163.42           C
ATOM    388  OE1 GLN A  51     -16.845   0.842 -28.276  1.00163.42           O
ATOM    389  NE2 GLN A  51     -17.090   1.216 -26.047  1.00163.42           N
ATOM    390  C   GLN A  51     -17.940  -2.829 -27.866  1.00163.42           C
ATOM    391  O   GLN A  51     -17.681  -4.030 -27.908  1.00163.42           O
ATOM    392  N   VAL A  52     -17.940  -2.039 -28.955  1.00 65.93           N
ATOM    393  CA  VAL A  52     -17.444  -2.472 -30.224  1.00 65.93           C
ATOM    394  CB  VAL A  52     -18.501  -2.529 -31.289  1.00 65.93           C
ATOM    395  CG1 VAL A  52     -17.835  -2.878 -32.631  1.00 65.93           C
ATOM    396  CG2 VAL A  52     -19.586  -3.528 -30.853  1.00 65.93           C
ATOM    397  C   VAL A  52     -16.487  -1.389 -30.608  1.00 65.93           C
ATOM    398  O   VAL A  52     -16.866  -0.219 -30.614  1.00 65.93           O
ATOM    399  N   LEU A  53     -15.223  -1.734 -30.932  1.00116.27           N
ATOM    400  CA  LEU A  53     -14.270  -0.706 -31.253  1.00116.27           C
ATOM    401  CB  LEU A  53     -12.825  -0.975 -30.785  1.00116.27           C
ATOM    402  CG  LEU A  53     -12.619  -0.995 -29.261  1.00116.27           C
ATOM    403  CD1 LEU A  53     -12.958   0.360 -28.624  1.00116.27           C
ATOM    404  CD2 LEU A  53     -13.355  -2.171 -28.617  1.00116.27           C
ATOM    405  C   LEU A  53     -14.185  -0.582 -32.735  1.00116.27           C
ATOM    406  O   LEU A  53     -14.243  -1.580 -33.451  1.00116.27           O
ATOM    407  N   GLN A  54     -14.046   0.667 -33.231  1.00118.44           N
ATOM    408  CA  GLN A  54     -13.949   0.850 -34.647  1.00118.44           C
ATOM    409  CB  GLN A  54     -15.140   1.602 -35.270  1.00118.44           C
ATOM    410  CG  GLN A  54     -16.508   0.971 -34.987  1.00118.44           C
ATOM    411  CD  GLN A  54     -16.599  -0.395 -35.653  1.00118.44           C
ATOM    412  OE1 GLN A  54     -16.613  -1.425 -34.980  1.00118.44           O
ATOM    413  NE2 GLN A  54     -16.679  -0.408 -37.010  1.00118.44           N
ATOM    414  C   GLN A  54     -12.724   1.660 -34.923  1.00118.44           C
ATOM    415  O   GLN A  54     -12.285   2.461 -34.099  1.00118.44           O
ATOM    416  N   ARG A  55     -12.156   1.447 -36.123  1.00208.99           N
ATOM    417  CA  ARG A  55     -10.948   2.048 -36.603  1.00208.99           C
ATOM    418  CB  ARG A  55      -9.904   0.955 -36.881  1.00208.99           C
ATOM    419  CG  ARG A  55      -8.691   1.374 -37.703  1.00208.99           C
ATOM    420  CD  ARG A  55      -7.910   0.160 -38.209  1.00208.99           C
ATOM    421  NE  ARG A  55      -8.922  -0.825 -38.686  1.00208.99           N
ATOM    422  CZ  ARG A  55      -8.759  -1.468 -39.879  1.00208.99           C
ATOM    423  NH1 ARG A  55      -7.658  -1.223 -40.646  1.00208.99           N
ATOM    424  NH2 ARG A  55      -9.708  -2.352 -40.307  1.00208.99           N
ATOM    425  C   ARG A  55     -11.290   2.711 -37.905  1.00208.99           C
ATOM    426  O   ARG A  55     -12.286   2.365 -38.538  1.00208.99           O
ATOM    427  N   ASN A  56     -10.478   3.701 -38.338  1.00101.32           N
ATOM    428  CA  ASN A  56     -10.767   4.376 -39.575  1.00101.32           C
ATOM    429  CB  ASN A  56      -9.830   5.564 -39.863  1.00101.32           C
ATOM    430  CG  ASN A  56     -10.408   6.363 -41.024  1.00101.32           C
ATOM    431  OD1 ASN A  56     -11.586   6.716 -41.027  1.00101.32           O
ATOM    432  ND2 ASN A  56      -9.555   6.658 -42.042  1.00101.32           N
ATOM    433  C   ASN A  56     -10.625   3.379 -40.686  1.00101.32           C
ATOM    434  O   ASN A  56      -9.762   2.505 -40.631  1.00101.32           O
ATOM    435  N   VAL A  57     -11.487   3.475 -41.725  1.00 70.04           N
ATOM    436  CA  VAL A  57     -11.414   2.524 -42.804  1.00 70.04           C
ATOM    437  CB  VAL A  57     -12.571   2.522 -43.761  1.00 70.04           C
ATOM    438  CG1 VAL A  57     -12.242   1.520 -44.882  1.00 70.04           C
ATOM    439  CG2 VAL A  57     -13.877   2.224 -43.036  1.00 70.04           C
ATOM    440  C   VAL A  57     -10.310   2.942 -43.712  1.00 70.04           C
ATOM    441  O   VAL A  57     -10.388   3.990 -44.349  1.00 70.04           O
ATOM    442  N   LYS A  58      -9.225   2.153 -43.734  1.00 99.39           N
ATOM    443  CA  LYS A  58      -8.107   2.331 -44.615  1.00 99.39           C
ATOM    444  CB  LYS A  58      -6.848   1.647 -44.070  1.00 99.39           C
ATOM    445  CG  LYS A  58      -6.395   2.219 -42.728  1.00 99.39           C
ATOM    446  CD  LYS A  58      -5.406   1.315 -41.997  1.00 99.39           C
ATOM    447  CE  LYS A  58      -4.922   1.882 -40.663  1.00 99.39           C
ATOM    448  NZ  LYS A  58      -6.015   1.824 -39.670  1.00 99.39           N
ATOM    449  C   LYS A  58      -8.370   1.748 -45.974  1.00 99.39           C
ATOM    450  O   LYS A  58      -7.877   2.256 -46.980  1.00 99.39           O
ATOM    451  N   SER A  59      -9.132   0.634 -46.025  1.00 43.76           N
ATOM    452  CA  SER A  59      -9.293  -0.125 -47.236  1.00 43.76           C
ATOM    453  CB  SER A  59      -9.926  -1.508 -47.009  1.00 43.76           C
ATOM    454  OG  SER A  59     -11.253  -1.364 -46.524  1.00 43.76           O
ATOM    455  C   SER A  59     -10.134   0.598 -48.239  1.00 43.76           C
ATOM    456  O   SER A  59     -10.971   1.430 -47.898  1.00 43.76           O
ATOM    457  N   LEU A  60      -9.895   0.283 -49.532  1.00 53.85           N
ATOM    458  CA  LEU A  60     -10.629   0.869 -50.616  1.00 53.85           C
ATOM    459  CB  LEU A  60      -9.848   0.927 -51.940  1.00 53.85           C
ATOM    460  CG  LEU A  60      -8.598   1.825 -51.871  1.00 53.85           C
ATOM    461  CD1 LEU A  60      -7.874   1.884 -53.226  1.00 53.85           C
ATOM    462  CD2 LEU A  60      -8.939   3.215 -51.312  1.00 53.85           C
ATOM    463  C   LEU A  60     -11.852   0.037 -50.828  1.00 53.85           C
ATOM    464  O   LEU A  60     -11.944  -1.081 -50.323  1.00 53.85           O
ATOM    465  N   THR A  61     -12.846   0.576 -51.564  1.00117.83           N
ATOM    466  CA  THR A  61     -14.025  -0.200 -51.798  1.00117.83           C
ATOM    467  CB  THR A  61     -15.287   0.598 -51.992  1.00117.83           C
ATOM    468  OG1 THR A  61     -16.413  -0.267 -51.970  1.00117.83           O
ATOM    469  CG2 THR A  61     -15.228   1.350 -53.331  1.00117.83           C
ATOM    470  C   THR A  61     -13.768  -1.008 -53.021  1.00117.83           C
ATOM    471  O   THR A  61     -13.329  -0.492 -54.049  1.00117.83           O
ATOM    472  N   LYS A  62     -14.009  -2.327 -52.915  1.00 62.79           N
ATOM    473  CA  LYS A  62     -13.759  -3.189 -54.025  1.00 62.79           C
ATOM    474  CB  LYS A  62     -12.996  -4.470 -53.637  1.00 62.79           C
ATOM    475  CG  LYS A  62     -11.567  -4.194 -53.160  1.00 62.79           C
ATOM    476  CD  LYS A  62     -10.894  -5.381 -52.464  1.00 62.79           C
ATOM    477  CE  LYS A  62     -11.258  -5.525 -50.984  1.00 62.79           C
ATOM    478  NZ  LYS A  62     -10.478  -6.628 -50.378  1.00 62.79           N
ATOM    479  C   LYS A  62     -15.078  -3.583 -54.590  1.00 62.79           C
ATOM    480  O   LYS A  62     -15.972  -4.028 -53.871  1.00 62.79           O
ATOM    481  N   VAL A  63     -15.238  -3.400 -55.913  1.00 43.49           N
ATOM    482  CA  VAL A  63     -16.472  -3.757 -56.533  1.00 43.49           C
ATOM    483  CB  VAL A  63     -17.238  -2.583 -57.063  1.00 43.49           C
ATOM    484  CG1 VAL A  63     -18.501  -3.106 -57.766  1.00 43.49           C
ATOM    485  CG2 VAL A  63     -17.520  -1.616 -55.901  1.00 43.49           C
ATOM    486  C   VAL A  63     -16.147  -4.618 -57.697  1.00 43.49           C
ATOM    487  O   VAL A  63     -15.166  -4.397 -58.406  1.00 43.49           O
ATOM    488  N   LEU A  64     -16.983  -5.645 -57.901  1.00126.78           N
ATOM    489  CA  LEU A  64     -16.794  -6.545 -58.987  1.00126.78           C
ATOM    490  CB  LEU A  64     -16.322  -7.940 -58.540  1.00126.78           C
ATOM    491  CG  LEU A  64     -15.024  -7.902 -57.706  1.00126.78           C
ATOM    492  CD1 LEU A  64     -14.436  -9.309 -57.513  1.00126.78           C
ATOM    493  CD2 LEU A  64     -14.016  -6.883 -58.260  1.00126.78           C
ATOM    494  C   LEU A  64     -18.137  -6.688 -59.596  1.00126.78           C
ATOM    495  O   LEU A  64     -18.629  -5.776 -60.265  1.00126.78           O
ATOM    496  N   GLN A  65     -18.761  -7.860 -59.369  1.00210.13           N
ATOM    497  CA  GLN A  65     -20.040  -8.070 -59.956  1.00210.13           C
ATOM    498  CB  GLN A  65     -21.092  -7.019 -59.571  1.00210.13           C
ATOM    499  CG  GLN A  65     -21.510  -7.128 -58.104  1.00210.13           C
ATOM    500  CD  GLN A  65     -22.173  -8.487 -57.921  1.00210.13           C
ATOM    501  OE1 GLN A  65     -22.259  -9.280 -58.858  1.00210.13           O
ATOM    502  NE2 GLN A  65     -22.657  -8.769 -56.681  1.00210.13           N
ATOM    503  C   GLN A  65     -19.768  -8.020 -61.407  1.00210.13           C
ATOM    504  O   GLN A  65     -18.733  -8.509 -61.857  1.00210.13           O
ATOM    505  N   CYS A  66     -20.697  -7.466 -62.196  1.00 62.92           N
ATOM    506  CA  CYS A  66     -20.359  -7.384 -63.575  1.00 62.92           C
ATOM    507  CB  CYS A  66     -21.573  -7.125 -64.479  1.00 62.92           C
ATOM    508  SG  CYS A  66     -22.770  -8.490 -64.423  1.00 62.92           S
ATOM    509  C   CYS A  66     -19.452  -6.207 -63.710  1.00 62.92           C
ATOM    510  O   CYS A  66     -19.824  -5.197 -64.306  1.00 62.92           O
ATOM    511  N   LYS A  67     -18.228  -6.295 -63.150  1.00163.85           N
ATOM    512  CA  LYS A  67     -17.358  -5.193 -63.374  1.00163.85           C
ATOM    513  CB  LYS A  67     -16.328  -5.053 -62.255  1.00163.85           C
ATOM    514  CG  LYS A  67     -16.025  -3.598 -61.957  1.00163.85           C
ATOM    515  CD  LYS A  67     -17.246  -2.920 -61.341  1.00163.85           C
ATOM    516  CE  LYS A  67     -16.976  -1.545 -60.744  1.00163.85           C
ATOM    517  NZ  LYS A  67     -18.118  -1.161 -59.894  1.00163.85           N
ATOM    518  C   LYS A  67     -16.667  -5.666 -64.599  1.00163.85           C
ATOM    519  O   LYS A  67     -15.739  -6.469 -64.519  1.00163.85           O
ATOM    520  N   VAL A  68     -17.117  -5.202 -65.779  1.00 40.50           N
ATOM    521  CA  VAL A  68     -16.542  -5.766 -66.961  1.00 40.50           C
ATOM    522  CB  VAL A  68     -17.491  -6.660 -67.707  1.00 40.50           C
ATOM    523  CG1 VAL A  68     -16.812  -7.143 -69.000  1.00 40.50           C
ATOM    524  CG2 VAL A  68     -17.923  -7.799 -66.768  1.00 40.50           C
ATOM    525  C   VAL A  68     -16.135  -4.678 -67.891  1.00 40.50           C
ATOM    526  O   VAL A  68     -16.734  -3.603 -67.923  1.00 40.50           O
ATOM    527  N   ILE A  69     -15.066  -4.945 -68.666  1.00 97.54           N
ATOM    528  CA  ILE A  69     -14.611  -3.999 -69.634  1.00 97.54           C
ATOM    529  CB  ILE A  69     -13.156  -3.636 -69.532  1.00 97.54           C
ATOM    530  CG1 ILE A  69     -12.908  -2.808 -68.262  1.00 97.54           C
ATOM    531  CG2 ILE A  69     -12.741  -2.913 -70.823  1.00 97.54           C
ATOM    532  CD1 ILE A  69     -11.430  -2.563 -67.969  1.00 97.54           C
ATOM    533  C   ILE A  69     -14.860  -4.583 -70.980  1.00 97.54           C
ATOM    534  O   ILE A  69     -14.502  -5.727 -71.255  1.00 97.54           O
ATOM    535  N   ILE A  70     -15.537  -3.803 -71.844  1.00100.60           N
ATOM    536  CA  ILE A  70     -15.815  -4.259 -73.167  1.00100.60           C
ATOM    537  CB  ILE A  70     -17.282  -4.368 -73.458  1.00100.60           C
ATOM    538  CG1 ILE A  70     -17.504  -5.076 -74.805  1.00100.60           C
ATOM    539  CG2 ILE A  70     -17.910  -2.972 -73.317  1.00100.60           C
ATOM    540  CD1 ILE A  70     -18.946  -5.531 -75.027  1.00100.60           C
ATOM    541  C   ILE A  70     -15.185  -3.292 -74.108  1.00100.60           C
ATOM    542  O   ILE A  70     -15.413  -2.083 -74.048  1.00100.60           O
ATOM    543  N   ARG A  71     -14.337  -3.829 -74.996  1.00114.15           N
ATOM    544  CA  ARG A  71     -13.621  -3.014 -75.919  1.00114.15           C
ATOM    545  CB  ARG A  71     -12.340  -2.436 -75.296  1.00114.15           C
ATOM    546  CG  ARG A  71     -11.460  -3.515 -74.662  1.00114.15           C
ATOM    547  CD  ARG A  71     -10.335  -2.959 -73.788  1.00114.15           C
ATOM    548  NE  ARG A  71      -9.849  -4.075 -72.929  1.00114.15           N
ATOM    549  CZ  ARG A  71      -8.962  -4.988 -73.421  1.00114.15           C
ATOM    550  NH1 ARG A  71      -8.542  -4.901 -74.717  1.00114.15           N
ATOM    551  NH2 ARG A  71      -8.504  -5.993 -72.619  1.00114.15           N
ATOM    552  C   ARG A  71     -13.254  -3.873 -77.072  1.00114.15           C
ATOM    553  O   ARG A  71     -13.407  -5.093 -77.051  1.00114.15           O
ATOM    554  N   ARG A  72     -12.787  -3.222 -78.139  1.00166.46           N
ATOM    555  CA  ARG A  72     -12.386  -3.909 -79.316  1.00166.46           C
ATOM    556  CB  ARG A  72     -13.049  -3.259 -80.533  1.00166.46           C
ATOM    557  CG  ARG A  72     -12.495  -3.704 -81.869  1.00166.46           C
ATOM    558  CD  ARG A  72     -11.586  -2.684 -82.550  1.00166.46           C
ATOM    559  NE  ARG A  72     -11.186  -3.278 -83.856  1.00166.46           N
ATOM    560  CZ  ARG A  72     -11.279  -2.536 -84.997  1.00166.46           C
ATOM    561  NH1 ARG A  72     -11.709  -1.242 -84.932  1.00166.46           N
ATOM    562  NH2 ARG A  72     -10.946  -3.087 -86.201  1.00166.46           N
ATOM    563  C   ARG A  72     -10.912  -3.686 -79.403  1.00166.46           C
ATOM    564  O   ARG A  72     -10.454  -2.544 -79.375  1.00166.46           O
ATOM    565  N   SER A  73     -10.119  -4.771 -79.491  1.00 75.81           N
ATOM    566  CA  SER A  73      -8.706  -4.558 -79.568  1.00 75.81           C
ATOM    567  CB  SER A  73      -7.869  -5.686 -78.933  1.00 75.81           C
ATOM    568  OG  SER A  73      -6.484  -5.394 -79.048  1.00 75.81           O
ATOM    569  C   SER A  73      -8.386  -4.519 -81.015  1.00 75.81           C
ATOM    570  O   SER A  73      -8.460  -5.532 -81.708  1.00 75.81           O
ATOM    571  N   ILE A  74      -8.007  -3.330 -81.509  1.00111.32           N
ATOM    572  CA  ILE A  74      -7.731  -3.203 -82.904  1.00111.32           C
ATOM    573  CB  ILE A  74      -8.366  -1.994 -83.540  1.00111.32           C
ATOM    574  CG1 ILE A  74      -8.129  -2.008 -85.060  1.00111.32           C
ATOM    575  CG2 ILE A  74      -7.864  -0.726 -82.828  1.00111.32           C
ATOM    576  CD1 ILE A  74      -8.931  -0.951 -85.818  1.00111.32           C
ATOM    577  C   ILE A  74      -6.257  -3.111 -83.077  1.00111.32           C
ATOM    578  O   ILE A  74      -5.601  -2.238 -82.509  1.00111.32           O
ATOM    579  N   ARG A  75      -5.693  -4.061 -83.849  1.00108.90           N
ATOM    580  CA  ARG A  75      -4.289  -4.015 -84.111  1.00108.90           C
ATOM    581  CB  ARG A  75      -3.524  -5.243 -83.594  1.00108.90           C
ATOM    582  CG  ARG A  75      -3.705  -5.445 -82.087  1.00108.90           C
ATOM    583  CD  ARG A  75      -2.644  -6.335 -81.443  1.00108.90           C
ATOM    584  NE  ARG A  75      -1.590  -5.429 -80.904  1.00108.90           N
ATOM    585  CZ  ARG A  75      -0.489  -5.947 -80.286  1.00108.90           C
ATOM    586  NH1 ARG A  75      -0.330  -7.300 -80.198  1.00108.90           N
ATOM    587  NH2 ARG A  75       0.451  -5.112 -79.756  1.00108.90           N
ATOM    588  C   ARG A  75      -4.132  -3.940 -85.594  1.00108.90           C
ATOM    589  O   ARG A  75      -4.740  -4.713 -86.333  1.00108.90           O
ATOM    590  N   HIS A  76      -3.320  -2.974 -86.062  1.00114.43           N
ATOM    591  CA  HIS A  76      -3.094  -2.805 -87.467  1.00114.43           C
ATOM    592  ND1 HIS A  76      -1.849  -1.392 -90.001  1.00114.43           N
ATOM    593  CG  HIS A  76      -3.096  -1.276 -89.432  1.00114.43           C
ATOM    594  CB  HIS A  76      -3.339  -1.374 -87.963  1.00114.43           C
ATOM    595  NE2 HIS A  76      -3.289  -1.101 -91.669  1.00114.43           N
ATOM    596  CD2 HIS A  76      -3.964  -1.096 -90.462  1.00114.43           C
ATOM    597  CE1 HIS A  76      -2.024  -1.283 -91.338  1.00114.43           C
ATOM    598  C   HIS A  76      -1.654  -3.109 -87.713  1.00114.43           C
ATOM    599  O   HIS A  76      -0.771  -2.512 -87.098  1.00114.43           O
ATOM    600  N   CYS A  77      -1.378  -4.052 -88.633  1.00 92.11           N
ATOM    601  CA  CYS A  77      -0.011  -4.408 -88.866  1.00 92.11           C
ATOM    602  CB  CYS A  77       0.267  -5.900 -88.630  1.00 92.11           C
ATOM    603  SG  CYS A  77      -0.084  -6.390 -86.915  1.00 92.11           S
ATOM    604  C   CYS A  77       0.332  -4.117 -90.290  1.00 92.11           C
ATOM    605  O   CYS A  77      -0.422  -4.441 -91.207  1.00 92.11           O
ATOM    606  N   GLY A  78       1.504  -3.489 -90.503  1.00 31.64           N
ATOM    607  CA  GLY A  78       1.942  -3.210 -91.835  1.00 31.64           C
ATOM    608  C   GLY A  78       3.162  -4.036 -92.043  1.00 31.64           C
ATOM    609  O   GLY A  78       4.127  -3.936 -91.287  1.00 31.64           O
ATOM    610  N   ALA A  79       3.147  -4.873 -93.096  1.00 32.97           N
ATOM    611  CA  ALA A  79       4.270  -5.728 -93.333  1.00 32.97           C
ATOM    612  CB  ALA A  79       3.915  -7.224 -93.289  1.00 32.97           C
ATOM    613  C   ALA A  79       4.790  -5.439 -94.699  1.00 32.97           C
ATOM    614  O   ALA A  79       4.028  -5.177 -95.629  1.00 32.97           O
ATOM    615  N   PHE A  80       6.128  -5.459 -94.841  1.00 49.57           N
ATOM    616  CA  PHE A  80       6.719  -5.251 -96.126  1.00 49.57           C
ATOM    617  CB  PHE A  80       7.923  -4.297 -96.090  1.00 49.57           C
ATOM    618  CG  PHE A  80       8.598  -4.308 -97.418  1.00 49.57           C
ATOM    619  CD1 PHE A  80       8.086  -3.605 -98.484  1.00 49.57           C
ATOM    620  CD2 PHE A  80       9.764  -5.018 -97.586  1.00 49.57           C
ATOM    621  CE1 PHE A  80       8.725  -3.622 -99.702  1.00 49.57           C
ATOM    622  CE2 PHE A  80      10.407  -5.038 -98.801  1.00 49.57           C
ATOM    623  CZ  PHE A  80       9.886  -4.339 -99.863  1.00 49.57           C
ATOM    624  C   PHE A  80       7.196  -6.583 -96.598  1.00 49.57           C
ATOM    625  O   PHE A  80       8.138  -7.151 -96.048  1.00 49.57           O
ATOM    626  N   SER A  81       6.534  -7.124 -97.638  1.00 76.70           N
ATOM    627  CA  SER A  81       6.928  -8.402 -98.143  1.00 76.70           C
ATOM    628  CB  SER A  81       5.845  -9.091 -98.993  1.00 76.70           C
ATOM    629  OG  SER A  81       4.705  -9.376 -98.197  1.00 76.70           O
ATOM    630  C   SER A  81       8.121  -8.199 -99.010  1.00 76.70           C
ATOM    631  O   SER A  81       8.196  -7.239 -99.776  1.00 76.70           O
ATOM    632  N   HIS A  82       9.096  -9.116 -98.906  1.00132.40           N
ATOM    633  CA  HIS A  82      10.263  -9.014 -99.725  1.00132.40           C
ATOM    634  ND1 HIS A  82      12.507  -7.010-100.801  1.00132.40           N
ATOM    635  CG  HIS A  82      12.608  -8.036 -99.888  1.00132.40           C
ATOM    636  CB  HIS A  82      11.489  -8.455 -98.978  1.00132.40           C
ATOM    637  NE2 HIS A  82      14.574  -7.809-100.973  1.00132.40           N
ATOM    638  CD2 HIS A  82      13.878  -8.512-100.006  1.00132.40           C
ATOM    639  CE1 HIS A  82      13.709  -6.918-101.422  1.00132.40           C
ATOM    640  C   HIS A  82      10.556 -10.412-100.139  1.00132.40           C
ATOM    641  O   HIS A  82       9.772 -11.320 -99.873  1.00132.40           O
ATOM    642  N   THR A  83      11.674 -10.616-100.854  1.00213.06           N
ATOM    643  CA  THR A  83      12.050 -11.950-101.204  1.00213.06           C
ATOM    644  CB  THR A  83      12.384 -12.125-102.655  1.00213.06           C
ATOM    645  OG1 THR A  83      13.497 -11.314-103.002  1.00213.06           O
ATOM    646  CG2 THR A  83      11.157 -11.737-103.497  1.00213.06           C
ATOM    647  C   THR A  83      13.304 -12.189-100.444  1.00213.06           C
ATOM    648  O   THR A  83      14.102 -11.271-100.271  1.00213.06           O
ATOM    649  N   SER A  84      13.513 -13.414 -99.932  1.00190.54           N
ATOM    650  CA  SER A  84      14.725 -13.602 -99.193  1.00190.54           C
ATOM    651  CB  SER A  84      14.573 -13.439 -97.674  1.00190.54           C
ATOM    652  OG  SER A  84      13.859 -14.545 -97.141  1.00190.54           O
ATOM    653  C   SER A  84      15.200 -14.996 -99.403  1.00190.54           C
ATOM    654  O   SER A  84      14.494 -15.828 -99.968  1.00190.54           O
ATOM    655  N   ASP A  85      16.421 -15.282 -98.910  1.00 66.82           N
ATOM    656  CA  ASP A  85      17.017 -16.572 -99.078  1.00 66.82           C
ATOM    657  CB  ASP A  85      18.378 -16.713 -98.375  1.00 66.82           C
ATOM    658  CG  ASP A  85      19.413 -15.910 -99.148  1.00 66.82           C
ATOM    659  OD1 ASP A  85      19.340 -15.903-100.406  1.00 66.82           O
ATOM    660  OD2 ASP A  85      20.299 -15.302 -98.489  1.00 66.82           O
ATOM    661  C   ASP A  85      16.107 -17.570 -98.453  1.00 66.82           C
ATOM    662  O   ASP A  85      15.895 -18.649 -99.005  1.00 66.82           O
ATOM    663  N   TYR A  86      15.531 -17.230 -97.284  1.00240.11           N
ATOM    664  CA  TYR A  86      14.650 -18.163 -96.653  1.00240.11           C
ATOM    665  CB  TYR A  86      14.070 -17.673 -95.316  1.00240.11           C
ATOM    666  CG  TYR A  86      13.542 -18.860 -94.580  1.00240.11           C
ATOM    667  CD1 TYR A  86      14.367 -19.582 -93.747  1.00240.11           C
ATOM    668  CD2 TYR A  86      12.237 -19.265 -94.720  1.00240.11           C
ATOM    669  CE1 TYR A  86      13.895 -20.676 -93.060  1.00240.11           C
ATOM    670  CE2 TYR A  86      11.755 -20.357 -94.038  1.00240.11           C
ATOM    671  CZ  TYR A  86      12.585 -21.064 -93.203  1.00240.11           C
ATOM    672  OH  TYR A  86      12.094 -22.185 -92.500  1.00240.11           O
ATOM    673  C   TYR A  86      13.540 -18.357 -97.635  1.00240.11           C
ATOM    674  O   TYR A  86      13.087 -17.404 -98.267  1.00240.11           O
ATOM    675  N   GLN A  87      13.088 -19.611 -97.804  1.00133.92           N
ATOM    676  CA  GLN A  87      12.136 -19.921 -98.831  1.00133.92           C
ATOM    677  CB  GLN A  87      11.681 -21.391 -98.767  1.00133.92           C
ATOM    678  CG  GLN A  87      12.800 -22.419 -98.951  1.00133.92           C
ATOM    679  CD  GLN A  87      13.031 -22.611-100.441  1.00133.92           C
ATOM    680  OE1 GLN A  87      13.875 -23.405-100.852  1.00133.92           O
ATOM    681  NE2 GLN A  87      12.254 -21.870-101.275  1.00133.92           N
ATOM    682  C   GLN A  87      10.895 -19.113 -98.625  1.00133.92           C
ATOM    683  O   GLN A  87      10.393 -18.498 -99.565  1.00133.92           O
ATOM    684  N   TYR A  88      10.368 -19.064 -97.386  1.00317.05           N
ATOM    685  CA  TYR A  88       9.124 -18.370 -97.228  1.00317.05           C
ATOM    686  CB  TYR A  88       7.907 -19.303 -97.137  1.00317.05           C
ATOM    687  CG  TYR A  88       8.034 -20.080 -95.871  1.00317.05           C
ATOM    688  CD1 TYR A  88       8.779 -21.237 -95.825  1.00317.05           C
ATOM    689  CD2 TYR A  88       7.407 -19.647 -94.725  1.00317.05           C
ATOM    690  CE1 TYR A  88       8.893 -21.949 -94.655  1.00317.05           C
ATOM    691  CE2 TYR A  88       7.517 -20.355 -93.552  1.00317.05           C
ATOM    692  CZ  TYR A  88       8.259 -21.510 -93.517  1.00317.05           C
ATOM    693  OH  TYR A  88       8.374 -22.239 -92.314  1.00317.05           O
ATOM    694  C   TYR A  88       9.136 -17.583 -95.962  1.00317.05           C
ATOM    695  O   TYR A  88      10.042 -17.696 -95.140  1.00317.05           O
ATOM    696  N   GLY A  89       8.117 -16.724 -95.788  1.00 46.74           N
ATOM    697  CA  GLY A  89       7.989 -16.018 -94.551  1.00 46.74           C
ATOM    698  C   GLY A  89       9.003 -14.929 -94.471  1.00 46.74           C
ATOM    699  O   GLY A  89       9.442 -14.578 -93.378  1.00 46.74           O
ATOM    700  N   TYR A  90       9.416 -14.349 -95.613  1.00176.39           N
ATOM    701  CA  TYR A  90      10.359 -13.290 -95.434  1.00176.39           C
ATOM    702  CB  TYR A  90      11.484 -13.260 -96.473  1.00176.39           C
ATOM    703  CG  TYR A  90      12.456 -12.266 -95.952  1.00176.39           C
ATOM    704  CD1 TYR A  90      13.423 -12.678 -95.067  1.00176.39           C
ATOM    705  CD2 TYR A  90      12.394 -10.939 -96.313  1.00176.39           C
ATOM    706  CE1 TYR A  90      14.332 -11.785 -94.559  1.00176.39           C
ATOM    707  CE2 TYR A  90      13.302 -10.039 -95.806  1.00176.39           C
ATOM    708  CZ  TYR A  90      14.272 -10.466 -94.931  1.00176.39           C
ATOM    709  OH  TYR A  90      15.205  -9.551 -94.406  1.00176.39           O
ATOM    710  C   TYR A  90       9.584 -12.028 -95.584  1.00176.39           C
ATOM    711  O   TYR A  90       9.231 -11.615 -96.688  1.00176.39           O
ATOM    712  N   SER A  91       9.286 -11.396 -94.438  1.00 70.93           N
ATOM    713  CA  SER A  91       8.555 -10.171 -94.437  1.00 70.93           C
ATOM    714  CB  SER A  91       7.052 -10.354 -94.169  1.00 70.93           C
ATOM    715  OG  SER A  91       6.395  -9.095 -94.184  1.00 70.93           O
ATOM    716  C   SER A  91       9.120  -9.374 -93.311  1.00 70.93           C
ATOM    717  O   SER A  91       9.820  -9.909 -92.453  1.00 70.93           O
ATOM    718  N   TYR A  92       8.849  -8.059 -93.299  1.00116.44           N
ATOM    719  CA  TYR A  92       9.335  -7.234 -92.235  1.00116.44           C
ATOM    720  CB  TYR A  92      10.120  -5.990 -92.689  1.00116.44           C
ATOM    721  CG  TYR A  92      11.322  -6.338 -93.492  1.00116.44           C
ATOM    722  CD1 TYR A  92      12.493  -6.729 -92.886  1.00116.44           C
ATOM    723  CD2 TYR A  92      11.277  -6.240 -94.864  1.00116.44           C
ATOM    724  CE1 TYR A  92      13.600  -7.034 -93.642  1.00116.44           C
ATOM    725  CE2 TYR A  92      12.380  -6.543 -95.625  1.00116.44           C
ATOM    726  CZ  TYR A  92      13.544  -6.941 -95.013  1.00116.44           C
ATOM    727  OH  TYR A  92      14.679  -7.250 -95.790  1.00116.44           O
ATOM    728  C   TYR A  92       8.116  -6.624 -91.633  1.00116.44           C
ATOM    729  O   TYR A  92       7.146  -6.347 -92.334  1.00116.44           O
ATOM    730  N   ILE A  93       8.124  -6.402 -90.308  1.00114.72           N
ATOM    731  CA  ILE A  93       7.001  -5.732 -89.731  1.00114.72           C
ATOM    732  CB  ILE A  93       6.649  -6.222 -88.355  1.00114.72           C
ATOM    733  CG1 ILE A  93       6.235  -7.702 -88.387  1.00114.72           C
ATOM    734  CG2 ILE A  93       5.572  -5.285 -87.780  1.00114.72           C
ATOM    735  CD1 ILE A  93       5.011  -7.982 -89.256  1.00114.72           C
ATOM    736  C   ILE A  93       7.440  -4.317 -89.568  1.00114.72           C
ATOM    737  O   ILE A  93       8.268  -4.009 -88.714  1.00114.72           O
ATOM    738  N   PHE A  94       6.946  -3.434 -90.455  1.00120.40           N
ATOM    739  CA  PHE A  94       7.254  -2.040 -90.385  1.00120.40           C
ATOM    740  CB  PHE A  94       7.001  -1.300 -91.707  1.00120.40           C
ATOM    741  CG  PHE A  94       8.188  -1.663 -92.534  1.00120.40           C
ATOM    742  CD1 PHE A  94       8.336  -2.938 -93.025  1.00120.40           C
ATOM    743  CD2 PHE A  94       9.160  -0.728 -92.813  1.00120.40           C
ATOM    744  CE1 PHE A  94       9.435  -3.275 -93.780  1.00120.40           C
ATOM    745  CE2 PHE A  94      10.259  -1.062 -93.569  1.00120.40           C
ATOM    746  CZ  PHE A  94      10.400  -2.338 -94.054  1.00120.40           C
ATOM    747  C   PHE A  94       6.525  -1.405 -89.244  1.00120.40           C
ATOM    748  O   PHE A  94       7.085  -0.557 -88.550  1.00120.40           O
ATOM    749  N   LYS A  95       5.247  -1.782 -89.022  1.00128.11           N
ATOM    750  CA  LYS A  95       4.543  -1.192 -87.919  1.00128.11           C
ATOM    751  CB  LYS A  95       3.878   0.151 -88.252  1.00128.11           C
ATOM    752  CG  LYS A  95       3.305   0.832 -87.010  1.00128.11           C
ATOM    753  CD  LYS A  95       4.384   1.263 -86.016  1.00128.11           C
ATOM    754  CE  LYS A  95       3.837   1.948 -84.762  1.00128.11           C
ATOM    755  NZ  LYS A  95       4.944   2.221 -83.818  1.00128.11           N
ATOM    756  C   LYS A  95       3.465  -2.108 -87.440  1.00128.11           C
ATOM    757  O   LYS A  95       2.961  -2.952 -88.181  1.00128.11           O
ATOM    758  N   GLU A  96       3.124  -1.973 -86.141  1.00 91.40           N
ATOM    759  CA  GLU A  96       2.038  -2.683 -85.532  1.00 91.40           C
ATOM    760  CB  GLU A  96       2.501  -3.901 -84.717  1.00 91.40           C
ATOM    761  CG  GLU A  96       3.065  -5.021 -85.596  1.00 91.40           C
ATOM    762  CD  GLU A  96       3.627  -6.112 -84.696  1.00 91.40           C
ATOM    763  OE1 GLU A  96       3.985  -5.795 -83.530  1.00 91.40           O
ATOM    764  OE2 GLU A  96       3.711  -7.277 -85.167  1.00 91.40           O
ATOM    765  C   GLU A  96       1.417  -1.697 -84.589  1.00 91.40           C
ATOM    766  O   GLU A  96       1.984  -1.377 -83.546  1.00 91.40           O
ATOM    767  N   PHE A  97       0.216  -1.198 -84.928  1.00 69.41           N
ATOM    768  CA  PHE A  97      -0.425  -0.188 -84.132  1.00 69.41           C
ATOM    769  CB  PHE A  97      -0.979   0.943 -85.023  1.00 69.41           C
ATOM    770  CG  PHE A  97      -1.794   1.906 -84.232  1.00 69.41           C
ATOM    771  CD1 PHE A  97      -1.206   2.778 -83.344  1.00 69.41           C
ATOM    772  CD2 PHE A  97      -3.156   1.959 -84.417  1.00 69.41           C
ATOM    773  CE1 PHE A  97      -1.975   3.668 -82.632  1.00 69.41           C
ATOM    774  CE2 PHE A  97      -3.929   2.847 -83.709  1.00 69.41           C
ATOM    775  CZ  PHE A  97      -3.337   3.703 -82.811  1.00 69.41           C
ATOM    776  C   PHE A  97      -1.554  -0.829 -83.389  1.00 69.41           C
ATOM    777  O   PHE A  97      -2.400  -1.491 -83.985  1.00 69.41           O
ATOM    778  N   ASN A  98      -1.588  -0.645 -82.051  1.00 85.78           N
ATOM    779  CA  ASN A  98      -2.615  -1.243 -81.242  1.00 85.78           C
ATOM    780  CB  ASN A  98      -2.053  -2.083 -80.084  1.00 85.78           C
ATOM    781  CG  ASN A  98      -3.223  -2.661 -79.303  1.00 85.78           C
ATOM    782  OD1 ASN A  98      -3.989  -3.477 -79.816  1.00 85.78           O
ATOM    783  ND2 ASN A  98      -3.363  -2.231 -78.022  1.00 85.78           N
ATOM    784  C   ASN A  98      -3.437  -0.150 -80.632  1.00 85.78           C
ATOM    785  O   ASN A  98      -2.912   0.892 -80.243  1.00 85.78           O
ATOM    786  N   SER A  99      -4.769  -0.359 -80.550  1.00 83.95           N
ATOM    787  CA  SER A  99      -5.614   0.647 -79.975  1.00 83.95           C
ATOM    788  CB  SER A  99      -6.071   1.703 -80.995  1.00 83.95           C
ATOM    789  OG  SER A  99      -6.898   2.669 -80.366  1.00 83.95           O
ATOM    790  C   SER A  99      -6.839  -0.015 -79.436  1.00 83.95           C
ATOM    791  O   SER A  99      -7.314  -1.007 -79.985  1.00 83.95           O
ATOM    792  N   GLU A 100      -7.387   0.530 -78.333  1.00 42.80           N
ATOM    793  CA  GLU A 100      -8.582  -0.033 -77.778  1.00 42.80           C
ATOM    794  CB  GLU A 100      -8.546  -0.237 -76.252  1.00 42.80           C
ATOM    795  CG  GLU A 100      -7.600  -1.360 -75.819  1.00 42.80           C
ATOM    796  CD  GLU A 100      -7.671  -1.501 -74.304  1.00 42.80           C
ATOM    797  OE1 GLU A 100      -8.425  -0.718 -73.668  1.00 42.80           O
ATOM    798  OE2 GLU A 100      -6.973  -2.400 -73.764  1.00 42.80           O
ATOM    799  C   GLU A 100      -9.703   0.904 -78.097  1.00 42.80           C
ATOM    800  O   GLU A 100      -9.561   2.120 -77.978  1.00 42.80           O
ATOM    801  N   GLU A 101     -10.847   0.343 -78.541  1.00 60.48           N
ATOM    802  CA  GLU A 101     -11.998   1.122 -78.904  1.00 60.48           C
ATOM    803  CB  GLU A 101     -12.344   1.000 -80.399  1.00 60.48           C
ATOM    804  CG  GLU A 101     -11.264   1.591 -81.310  1.00 60.48           C
ATOM    805  CD  GLU A 101     -11.594   1.247 -82.757  1.00 60.48           C
ATOM    806  OE1 GLU A 101     -12.766   1.462 -83.167  1.00 60.48           O
ATOM    807  OE2 GLU A 101     -10.676   0.762 -83.472  1.00 60.48           O
ATOM    808  C   GLU A 101     -13.162   0.604 -78.105  1.00 60.48           C
ATOM    809  O   GLU A 101     -13.195  -0.565 -77.727  1.00 60.48           O
ATOM    810  N   CYS A 102     -14.152   1.469 -77.805  1.00 92.89           N
ATOM    811  CA  CYS A 102     -15.253   1.056 -76.975  1.00 92.89           C
ATOM    812  CB  CYS A 102     -15.958   2.224 -76.269  1.00 92.89           C
ATOM    813  SG  CYS A 102     -16.749   3.352 -77.453  1.00 92.89           S
ATOM    814  C   CYS A 102     -16.284   0.326 -77.781  1.00 92.89           C
ATOM    815  O   CYS A 102     -16.371   0.480 -78.998  1.00 92.89           O
ATOM    816  N   THR A 103     -17.087  -0.518 -77.096  1.00129.79           N
ATOM    817  CA  THR A 103     -18.175  -1.200 -77.735  1.00129.79           C
ATOM    818  CB  THR A 103     -18.267  -2.655 -77.396  1.00129.79           C
ATOM    819  OG1 THR A 103     -18.556  -2.807 -76.017  1.00129.79           O
ATOM    820  CG2 THR A 103     -16.924  -3.324 -77.741  1.00129.79           C
ATOM    821  C   THR A 103     -19.409  -0.537 -77.214  1.00129.79           C
ATOM    822  O   THR A 103     -19.576  -0.377 -76.005  1.00129.79           O
ATOM    823  N   LYS A 104     -20.313  -0.140 -78.128  1.00109.44           N
ATOM    824  CA  LYS A 104     -21.480   0.608 -77.755  1.00109.44           C
ATOM    825  CB  LYS A 104     -22.348   1.017 -78.956  1.00109.44           C
ATOM    826  CG  LYS A 104     -21.663   1.996 -79.908  1.00109.44           C
ATOM    827  CD  LYS A 104     -22.375   2.122 -81.256  1.00109.44           C
ATOM    828  CE  LYS A 104     -23.858   2.478 -81.129  1.00109.44           C
ATOM    829  NZ  LYS A 104     -24.008   3.850 -80.595  1.00109.44           N
ATOM    830  C   LYS A 104     -22.338  -0.221 -76.856  1.00109.44           C
ATOM    831  O   LYS A 104     -22.315  -1.450 -76.898  1.00109.44           O
ATOM    832  N   VAL A 105     -23.123   0.471 -76.006  1.00 40.68           N
ATOM    833  CA  VAL A 105     -23.991  -0.147 -75.044  1.00 40.68           C
ATOM    834  CB  VAL A 105     -24.747   0.852 -74.215  1.00 40.68           C
ATOM    835  CG1 VAL A 105     -25.686   0.094 -73.260  1.00 40.68           C
ATOM    836  CG2 VAL A 105     -23.738   1.765 -73.499  1.00 40.68           C
ATOM    837  C   VAL A 105     -25.006  -0.959 -75.783  1.00 40.68           C
ATOM    838  O   VAL A 105     -25.347  -2.066 -75.366  1.00 40.68           O
ATOM    839  N   HIS A 106     -25.504  -0.431 -76.918  1.00 69.54           N
ATOM    840  CA  HIS A 106     -26.518  -1.122 -77.655  1.00 69.54           C
ATOM    841  ND1 HIS A 106     -26.876   2.127 -78.625  1.00 69.54           N
ATOM    842  CG  HIS A 106     -27.571   0.940 -78.697  1.00 69.54           C
ATOM    843  CB  HIS A 106     -26.931  -0.394 -78.947  1.00 69.54           C
ATOM    844  NE2 HIS A 106     -29.019   2.625 -78.304  1.00 69.54           N
ATOM    845  CD2 HIS A 106     -28.879   1.263 -78.498  1.00 69.54           C
ATOM    846  CE1 HIS A 106     -27.791   3.102 -78.389  1.00 69.54           C
ATOM    847  C   HIS A 106     -25.959  -2.449 -78.049  1.00 69.54           C
ATOM    848  O   HIS A 106     -26.627  -3.474 -77.930  1.00 69.54           O
ATOM    849  N   ALA A 107     -24.697  -2.468 -78.510  1.00 35.84           N
ATOM    850  CA  ALA A 107     -24.090  -3.695 -78.935  1.00 35.84           C
ATOM    851  CB  ALA A 107     -22.659  -3.499 -79.461  1.00 35.84           C
ATOM    852  C   ALA A 107     -24.017  -4.629 -77.768  1.00 35.84           C
ATOM    853  O   ALA A 107     -24.216  -5.836 -77.909  1.00 35.84           O
ATOM    854  N   LEU A 108     -23.704  -4.087 -76.581  1.00137.38           N
ATOM    855  CA  LEU A 108     -23.576  -4.919 -75.421  1.00137.38           C
ATOM    856  CB  LEU A 108     -23.219  -4.082 -74.179  1.00137.38           C
ATOM    857  CG  LEU A 108     -22.913  -4.887 -72.904  1.00137.38           C
ATOM    858  CD1 LEU A 108     -21.551  -5.589 -73.012  1.00137.38           C
ATOM    859  CD2 LEU A 108     -23.031  -4.012 -71.646  1.00137.38           C
ATOM    860  C   LEU A 108     -24.909  -5.552 -75.153  1.00137.38           C
ATOM    861  O   LEU A 108     -25.013  -6.768 -75.006  1.00137.38           O
ATOM    862  N   GLY A 109     -25.980  -4.739 -75.079  1.00 50.11           N
ATOM    863  CA  GLY A 109     -27.258  -5.314 -74.770  1.00 50.11           C
ATOM    864  C   GLY A 109     -27.778  -6.167 -75.892  1.00 50.11           C
ATOM    865  O   GLY A 109     -28.153  -7.319 -75.692  1.00 50.11           O
ATOM    866  N   ILE A 110     -27.853  -5.637 -77.125  1.00149.75           N
ATOM    867  CA  ILE A 110     -28.440  -6.489 -78.115  1.00149.75           C
ATOM    868  CB  ILE A 110     -28.896  -5.760 -79.353  1.00149.75           C
ATOM    869  CG1 ILE A 110     -29.615  -6.741 -80.296  1.00149.75           C
ATOM    870  CG2 ILE A 110     -27.700  -5.034 -79.992  1.00149.75           C
ATOM    871  CD1 ILE A 110     -30.940  -7.265 -79.743  1.00149.75           C
ATOM    872  C   ILE A 110     -27.529  -7.601 -78.535  1.00149.75           C
ATOM    873  O   ILE A 110     -27.897  -8.771 -78.448  1.00149.75           O
ATOM    874  N   VAL A 111     -26.302  -7.267 -78.992  1.00 79.02           N
ATOM    875  CA  VAL A 111     -25.452  -8.272 -79.561  1.00 79.02           C
ATOM    876  CB  VAL A 111     -24.296  -7.657 -80.297  1.00 79.02           C
ATOM    877  CG1 VAL A 111     -23.424  -8.774 -80.884  1.00 79.02           C
ATOM    878  CG2 VAL A 111     -24.858  -6.688 -81.350  1.00 79.02           C
ATOM    879  C   VAL A 111     -24.936  -9.211 -78.510  1.00 79.02           C
ATOM    880  O   VAL A 111     -25.237 -10.404 -78.536  1.00 79.02           O
ATOM    881  N   SER A 112     -24.162  -8.692 -77.529  1.00203.06           N
ATOM    882  CA  SER A 112     -23.676  -9.535 -76.472  1.00203.06           C
ATOM    883  CB  SER A 112     -22.578 -10.532 -76.866  1.00203.06           C
ATOM    884  OG  SER A 112     -22.180 -11.304 -75.742  1.00203.06           O
ATOM    885  C   SER A 112     -23.090  -8.662 -75.424  1.00203.06           C
ATOM    886  O   SER A 112     -22.324  -7.748 -75.709  1.00203.06           O
ATOM    887  N   LEU A 113     -23.432  -8.944 -74.160  1.00186.48           N
ATOM    888  CA  LEU A 113     -22.929  -8.187 -73.058  1.00186.48           C
ATOM    889  CB  LEU A 113     -23.972  -8.172 -71.917  1.00186.48           C
ATOM    890  CG  LEU A 113     -23.863  -7.057 -70.851  1.00186.48           C
ATOM    891  CD1 LEU A 113     -25.035  -7.154 -69.861  1.00186.48           C
ATOM    892  CD2 LEU A 113     -22.512  -7.017 -70.132  1.00186.48           C
ATOM    893  C   LEU A 113     -21.726  -8.999 -72.722  1.00186.48           C
ATOM    894  O   LEU A 113     -20.988  -9.372 -73.634  1.00186.48           O
ATOM    895  N   THR A 114     -21.447  -9.261 -71.436  1.00 65.81           N
ATOM    896  CA  THR A 114     -20.404 -10.204 -71.189  1.00 65.81           C
ATOM    897  CB  THR A 114     -20.209 -10.487 -69.729  1.00 65.81           C
ATOM    898  OG1 THR A 114     -19.887  -9.289 -69.038  1.00 65.81           O
ATOM    899  CG2 THR A 114     -19.071 -11.509 -69.575  1.00 65.81           C
ATOM    900  C   THR A 114     -20.981 -11.414 -71.826  1.00 65.81           C
ATOM    901  O   THR A 114     -20.306 -12.188 -72.503  1.00 65.81           O
ATOM    902  N   HIS A 115     -22.299 -11.564 -71.604  1.00162.30           N
ATOM    903  CA  HIS A 115     -23.104 -12.536 -72.263  1.00162.30           C
ATOM    904  ND1 HIS A 115     -21.259 -15.273 -72.470  1.00162.30           N
ATOM    905  CG  HIS A 115     -21.788 -14.486 -71.470  1.00162.30           C
ATOM    906  CB  HIS A 115     -23.155 -13.870 -71.499  1.00162.30           C
ATOM    907  NE2 HIS A 115     -19.666 -15.038 -70.937  1.00162.30           N
ATOM    908  CD2 HIS A 115     -20.803 -14.357 -70.541  1.00162.30           C
ATOM    909  CE1 HIS A 115     -19.988 -15.573 -72.101  1.00162.30           C
ATOM    910  C   HIS A 115     -24.462 -11.919 -72.302  1.00162.30           C
ATOM    911  O   HIS A 115     -25.214 -12.011 -71.333  1.00162.30           O
ATOM    912  N   ASP A 116     -24.816 -11.243 -73.417  1.00201.44           N
ATOM    913  CA  ASP A 116     -26.121 -10.664 -73.403  1.00201.44           C
ATOM    914  CB  ASP A 116     -26.233  -9.318 -74.128  1.00201.44           C
ATOM    915  CG  ASP A 116     -27.347  -8.565 -73.413  1.00201.44           C
ATOM    916  OD1 ASP A 116     -28.481  -9.107 -73.324  1.00201.44           O
ATOM    917  OD2 ASP A 116     -27.079  -7.421 -72.958  1.00201.44           O
ATOM    918  C   ASP A 116     -27.034 -11.670 -74.021  1.00201.44           C
ATOM    919  O   ASP A 116     -26.868 -12.868 -73.804  1.00201.44           O
ATOM    920  N   ARG A 117     -28.036 -11.223 -74.800  1.00111.77           N
ATOM    921  CA  ARG A 117     -28.946 -12.184 -75.352  1.00111.77           C
ATOM    922  CB  ARG A 117     -30.031 -11.555 -76.241  1.00111.77           C
ATOM    923  CG  ARG A 117     -30.981 -12.595 -76.839  1.00111.77           C
ATOM    924  CD  ARG A 117     -32.072 -11.999 -77.729  1.00111.77           C
ATOM    925  NE  ARG A 117     -32.980 -11.219 -76.843  1.00111.77           N
ATOM    926  CZ  ARG A 117     -34.029 -10.524 -77.369  1.00111.77           C
ATOM    927  NH1 ARG A 117     -34.239 -10.508 -78.718  1.00111.77           N
ATOM    928  NH2 ARG A 117     -34.873  -9.844 -76.539  1.00111.77           N
ATOM    929  C   ARG A 117     -28.163 -13.111 -76.210  1.00111.77           C
ATOM    930  O   ARG A 117     -28.320 -14.328 -76.126  1.00111.77           O
ATOM    931  N   GLN A 118     -27.276 -12.556 -77.051  1.00282.34           N
ATOM    932  CA  GLN A 118     -26.489 -13.399 -77.890  1.00282.34           C
ATOM    933  CB  GLN A 118     -26.499 -12.966 -79.367  1.00282.34           C
ATOM    934  CG  GLN A 118     -27.906 -12.910 -79.965  1.00282.34           C
ATOM    935  CD  GLN A 118     -28.540 -14.284 -79.809  1.00282.34           C
ATOM    936  OE1 GLN A 118     -27.885 -15.308 -79.995  1.00282.34           O
ATOM    937  NE2 GLN A 118     -29.851 -14.311 -79.445  1.00282.34           N
ATOM    938  C   GLN A 118     -25.098 -13.254 -77.393  1.00282.34           C
ATOM    939  O   GLN A 118     -24.737 -12.221 -76.834  1.00282.34           O
ATOM    940  N   ILE A 119     -24.281 -14.306 -77.526  1.00253.73           N
ATOM    941  CA  ILE A 119     -22.926 -14.152 -77.096  1.00253.73           C
ATOM    942  CB  ILE A 119     -22.387 -15.407 -76.475  1.00253.73           C
ATOM    943  CG1 ILE A 119     -23.302 -15.856 -75.325  1.00253.73           C
ATOM    944  CG2 ILE A 119     -20.938 -15.146 -76.038  1.00253.73           C
ATOM    945  CD1 ILE A 119     -23.510 -14.774 -74.273  1.00253.73           C
ATOM    946  C   ILE A 119     -22.165 -13.923 -78.357  1.00253.73           C
ATOM    947  O   ILE A 119     -21.363 -14.758 -78.774  1.00253.73           O
ATOM    948  N   ASN A 120     -22.382 -12.747 -78.975  1.00 69.59           N
ATOM    949  CA  ASN A 120     -21.766 -12.481 -80.239  1.00 69.59           C
ATOM    950  CB  ASN A 120     -22.748 -12.576 -81.422  1.00 69.59           C
ATOM    951  CG  ASN A 120     -23.130 -14.036 -81.620  1.00 69.59           C
ATOM    952  OD1 ASN A 120     -22.285 -14.876 -81.927  1.00 69.59           O
ATOM    953  ND2 ASN A 120     -24.441 -14.351 -81.440  1.00 69.59           N
ATOM    954  C   ASN A 120     -21.254 -11.078 -80.224  1.00 69.59           C
ATOM    955  O   ASN A 120     -21.666 -10.258 -79.411  1.00 69.59           O
ATOM    956  N   GLU A 121     -20.302 -10.768 -81.120  1.00 84.39           N
ATOM    957  CA  GLU A 121     -19.792  -9.431 -81.194  1.00 84.39           C
ATOM    958  CB  GLU A 121     -18.384  -9.286 -80.591  1.00 84.39           C
ATOM    959  CG  GLU A 121     -17.885  -7.843 -80.485  1.00 84.39           C
ATOM    960  CD  GLU A 121     -18.600  -7.199 -79.307  1.00 84.39           C
ATOM    961  OE1 GLU A 121     -19.637  -7.764 -78.868  1.00 84.39           O
ATOM    962  OE2 GLU A 121     -18.120  -6.137 -78.828  1.00 84.39           O
ATOM    963  C   GLU A 121     -19.641  -9.127 -82.650  1.00 84.39           C
ATOM    964  O   GLU A 121     -19.333 -10.017 -83.440  1.00 84.39           O
ATOM    965  N   LEU A 122     -19.865  -7.860 -83.048  1.00111.25           N
ATOM    966  CA  LEU A 122     -19.710  -7.493 -84.425  1.00111.25           C
ATOM    967  CB  LEU A 122     -20.337  -6.135 -84.794  1.00111.25           C
ATOM    968  CG  LEU A 122     -21.874  -6.105 -84.704  1.00111.25           C
ATOM    969  CD1 LEU A 122     -22.357  -6.316 -83.260  1.00111.25           C
ATOM    970  CD2 LEU A 122     -22.446  -4.829 -85.344  1.00111.25           C
ATOM    971  C   LEU A 122     -18.242  -7.406 -84.710  1.00111.25           C
ATOM    972  O   LEU A 122     -17.437  -7.009 -83.871  1.00111.25           O
ATOM    973  N   LYS A 123     -17.884  -7.786 -85.944  1.00129.77           N
ATOM    974  CA  LYS A 123     -16.560  -7.874 -86.485  1.00129.77           C
ATOM    975  CB  LYS A 123     -16.601  -8.531 -87.874  1.00129.77           C
ATOM    976  CG  LYS A 123     -15.261  -9.044 -88.392  1.00129.77           C
ATOM    977  CD  LYS A 123     -15.428  -9.969 -89.598  1.00129.77           C
ATOM    978  CE  LYS A 123     -14.119 -10.591 -90.078  1.00129.77           C
ATOM    979  NZ  LYS A 123     -13.773 -11.752 -89.229  1.00129.77           N
ATOM    980  C   LYS A 123     -15.931  -6.520 -86.634  1.00129.77           C
ATOM    981  O   LYS A 123     -14.708  -6.425 -86.722  1.00129.77           O
ATOM    982  N   LEU A 124     -16.737  -5.444 -86.743  1.00119.81           N
ATOM    983  CA  LEU A 124     -16.179  -4.141 -87.004  1.00119.81           C
ATOM    984  CB  LEU A 124     -16.869  -3.418 -88.172  1.00119.81           C
ATOM    985  CG  LEU A 124     -18.285  -2.912 -87.824  1.00119.81           C
ATOM    986  CD1 LEU A 124     -18.981  -2.308 -89.053  1.00119.81           C
ATOM    987  CD2 LEU A 124     -19.128  -3.992 -87.129  1.00119.81           C
ATOM    988  C   LEU A 124     -16.349  -3.243 -85.817  1.00119.81           C
ATOM    989  O   LEU A 124     -17.127  -3.525 -84.907  1.00119.81           O
ATOM    990  N   ASN A 125     -15.580  -2.130 -85.793  1.00 81.09           N
ATOM    991  CA  ASN A 125     -15.716  -1.167 -84.740  1.00 81.09           C
ATOM    992  CB  ASN A 125     -14.501  -1.099 -83.799  1.00 81.09           C
ATOM    993  CG  ASN A 125     -14.932  -0.396 -82.518  1.00 81.09           C
ATOM    994  OD1 ASN A 125     -15.483   0.702 -82.547  1.00 81.09           O
ATOM    995  ND2 ASN A 125     -14.688  -1.055 -81.354  1.00 81.09           N
ATOM    996  C   ASN A 125     -15.883   0.175 -85.375  1.00 81.09           C
ATOM    997  O   ASN A 125     -15.260   0.473 -86.394  1.00 81.09           O
ATOM    998  N   SER A 126     -16.776   1.008 -84.803  1.00 84.76           N
ATOM    999  CA  SER A 126     -16.955   2.345 -85.288  1.00 84.76           C
ATOM   1000  CB  SER A 126     -18.360   2.606 -85.856  1.00 84.76           C
ATOM   1001  OG  SER A 126     -19.339   2.420 -84.844  1.00 84.76           O
ATOM   1002  C   SER A 126     -16.767   3.237 -84.106  1.00 84.76           C
ATOM   1003  O   SER A 126     -17.504   3.147 -83.125  1.00 84.76           O
ATOM   1004  N   THR A 127     -15.765   4.133 -84.175  1.00 40.92           N
ATOM   1005  CA  THR A 127     -15.490   4.997 -83.064  1.00 40.92           C
ATOM   1006  CB  THR A 127     -14.346   4.530 -82.215  1.00 40.92           C
ATOM   1007  OG1 THR A 127     -13.160   4.453 -82.993  1.00 40.92           O
ATOM   1008  CG2 THR A 127     -14.688   3.157 -81.619  1.00 40.92           C
ATOM   1009  C   THR A 127     -15.089   6.322 -83.612  1.00 40.92           C
ATOM   1010  O   THR A 127     -15.038   6.520 -84.825  1.00 40.92           O
ATOM   1011  N   ILE A 128     -14.810   7.283 -82.711  1.00 53.59           N
ATOM   1012  CA  ILE A 128     -14.425   8.576 -83.179  1.00 53.59           C
ATOM   1013  CB  ILE A 128     -15.399   9.632 -82.742  1.00 53.59           C
ATOM   1014  CG1 ILE A 128     -16.832   9.202 -83.102  1.00 53.59           C
ATOM   1015  CG2 ILE A 128     -15.028  10.943 -83.444  1.00 53.59           C
ATOM   1016  CD1 ILE A 128     -17.909  10.067 -82.448  1.00 53.59           C
ATOM   1017  C   ILE A 128     -13.076   8.865 -82.596  1.00 53.59           C
ATOM   1018  O   ILE A 128     -12.879   8.745 -81.387  1.00 53.59           O
ATOM   1019  N   ARG A 129     -12.089   9.223 -83.447  1.00164.93           N
ATOM   1020  CA  ARG A 129     -10.782   9.500 -82.921  1.00164.93           C
ATOM   1021  CB  ARG A 129      -9.786   8.337 -83.061  1.00164.93           C
ATOM   1022  CG  ARG A 129      -8.375   8.705 -82.596  1.00164.93           C
ATOM   1023  CD  ARG A 129      -8.327   9.230 -81.160  1.00164.93           C
ATOM   1024  NE  ARG A 129      -9.273   8.408 -80.354  1.00164.93           N
ATOM   1025  CZ  ARG A 129      -8.863   7.226 -79.809  1.00164.93           C
ATOM   1026  NH1 ARG A 129      -7.579   6.801 -79.987  1.00164.93           N
ATOM   1027  NH2 ARG A 129      -9.740   6.466 -79.091  1.00164.93           N
ATOM   1028  C   ARG A 129     -10.186  10.672 -83.628  1.00164.93           C
ATOM   1029  O   ARG A 129     -10.423  10.894 -84.814  1.00164.93           O
ATOM   1030  N   GLY A 130      -9.417  11.477 -82.869  1.00 88.06           N
ATOM   1031  CA  GLY A 130      -8.678  12.580 -83.406  1.00 88.06           C
ATOM   1032  C   GLY A 130      -9.545  13.785 -83.391  1.00 88.06           C
ATOM   1033  O   GLY A 130     -10.555  13.836 -84.088  1.00 88.06           O
ATOM   1034  N   GLU A 131      -9.155  14.814 -82.618  1.00219.68           N
ATOM   1035  CA  GLU A 131      -9.978  15.978 -82.643  1.00219.68           C
ATOM   1036  CB  GLU A 131     -10.313  16.568 -81.263  1.00219.68           C
ATOM   1037  CG  GLU A 131     -11.198  17.814 -81.357  1.00219.68           C
ATOM   1038  CD  GLU A 131     -11.683  18.164 -79.958  1.00219.68           C
ATOM   1039  OE1 GLU A 131     -11.652  17.259 -79.082  1.00219.68           O
ATOM   1040  OE2 GLU A 131     -12.096  19.336 -79.748  1.00219.68           O
ATOM   1041  C   GLU A 131      -9.257  17.033 -83.404  1.00219.68           C
ATOM   1042  O   GLU A 131      -8.284  17.618 -82.929  1.00219.68           O
ATOM   1043  N   THR A 132      -9.734  17.279 -84.633  1.00192.63           N
ATOM   1044  CA  THR A 132      -9.245  18.338 -85.452  1.00192.63           C
ATOM   1045  CB  THR A 132      -9.307  18.018 -86.920  1.00192.63           C
ATOM   1046  OG1 THR A 132     -10.640  17.724 -87.311  1.00192.63           O
ATOM   1047  CG2 THR A 132      -8.402  16.803 -87.190  1.00192.63           C
ATOM   1048  C   THR A 132     -10.199  19.432 -85.146  1.00192.63           C
ATOM   1049  O   THR A 132     -10.474  19.676 -83.971  1.00192.63           O
ATOM   1050  N   LEU A 133     -10.723  20.126 -86.173  1.00 82.61           N
ATOM   1051  CA  LEU A 133     -11.725  21.102 -85.872  1.00 82.61           C
ATOM   1052  CB  LEU A 133     -12.326  21.766 -87.123  1.00 82.61           C
ATOM   1053  CG  LEU A 133     -11.312  22.574 -87.953  1.00 82.61           C
ATOM   1054  CD1 LEU A 133     -10.756  23.763 -87.154  1.00 82.61           C
ATOM   1055  CD2 LEU A 133     -10.215  21.668 -88.535  1.00 82.61           C
ATOM   1056  C   LEU A 133     -12.810  20.300 -85.233  1.00 82.61           C
ATOM   1057  O   LEU A 133     -13.378  20.691 -84.215  1.00 82.61           O
ATOM   1058  N   ILE A 134     -13.091  19.121 -85.819  1.00 80.36           N
ATOM   1059  CA  ILE A 134     -14.052  18.215 -85.266  1.00 80.36           C
ATOM   1060  CB  ILE A 134     -15.308  18.127 -86.081  1.00 80.36           C
ATOM   1061  CG1 ILE A 134     -14.989  17.634 -87.503  1.00 80.36           C
ATOM   1062  CG2 ILE A 134     -16.009  19.494 -86.031  1.00 80.36           C
ATOM   1063  CD1 ILE A 134     -16.234  17.334 -88.335  1.00 80.36           C
ATOM   1064  C   ILE A 134     -13.411  16.861 -85.247  1.00 80.36           C
ATOM   1065  O   ILE A 134     -12.615  16.536 -86.126  1.00 80.36           O
ATOM   1066  N   VAL A 135     -13.727  16.036 -84.225  1.00 60.62           N
ATOM   1067  CA  VAL A 135     -13.147  14.728 -84.156  1.00 60.62           C
ATOM   1068  CB  VAL A 135     -13.373  14.049 -82.836  1.00 60.62           C
ATOM   1069  CG1 VAL A 135     -12.720  12.661 -82.883  1.00 60.62           C
ATOM   1070  CG2 VAL A 135     -12.811  14.950 -81.725  1.00 60.62           C
ATOM   1071  C   VAL A 135     -13.804  13.938 -85.244  1.00 60.62           C
ATOM   1072  O   VAL A 135     -14.969  14.166 -85.566  1.00 60.62           O
ATOM   1073  N   GLY A 136     -13.065  12.995 -85.863  1.00 35.70           N
ATOM   1074  CA  GLY A 136     -13.636  12.296 -86.977  1.00 35.70           C
ATOM   1075  C   GLY A 136     -13.904  10.875 -86.609  1.00 35.70           C
ATOM   1076  O   GLY A 136     -13.178  10.263 -85.827  1.00 35.70           O
ATOM   1077  N   SER A 137     -14.981  10.316 -87.196  1.00 42.46           N
ATOM   1078  CA  SER A 137     -15.332   8.953 -86.941  1.00 42.46           C
ATOM   1079  CB  SER A 137     -16.782   8.609 -87.324  1.00 42.46           C
ATOM   1080  OG  SER A 137     -17.687   9.361 -86.529  1.00 42.46           O
ATOM   1081  C   SER A 137     -14.423   8.103 -87.761  1.00 42.46           C
ATOM   1082  O   SER A 137     -13.961   8.512 -88.825  1.00 42.46           O
ATOM   1083  N   VAL A 138     -14.131   6.887 -87.265  1.00102.14           N
ATOM   1084  CA  VAL A 138     -13.258   5.989 -87.961  1.00102.14           C
ATOM   1085  CB  VAL A 138     -11.876   5.954 -87.382  1.00102.14           C
ATOM   1086  CG1 VAL A 138     -11.220   7.328 -87.601  1.00102.14           C
ATOM   1087  CG2 VAL A 138     -11.985   5.557 -85.900  1.00102.14           C
ATOM   1088  C   VAL A 138     -13.838   4.616 -87.835  1.00102.14           C
ATOM   1089  O   VAL A 138     -14.639   4.352 -86.940  1.00102.14           O
ATOM   1090  N   THR A 139     -13.457   3.704 -88.755  1.00 38.60           N
ATOM   1091  CA  THR A 139     -13.982   2.369 -88.713  1.00 38.60           C
ATOM   1092  CB  THR A 139     -14.905   2.070 -89.861  1.00 38.60           C
ATOM   1093  OG1 THR A 139     -15.985   2.991 -89.868  1.00 38.60           O
ATOM   1094  CG2 THR A 139     -15.439   0.634 -89.718  1.00 38.60           C
ATOM   1095  C   THR A 139     -12.831   1.413 -88.800  1.00 38.60           C
ATOM   1096  O   THR A 139     -11.771   1.745 -89.328  1.00 38.60           O
ATOM   1097  N   GLY A 140     -13.016   0.193 -88.255  1.00 34.08           N
ATOM   1098  CA  GLY A 140     -11.996  -0.815 -88.312  1.00 34.08           C
ATOM   1099  C   GLY A 140     -12.696  -2.112 -88.558  1.00 34.08           C
ATOM   1100  O   GLY A 140     -13.700  -2.413 -87.914  1.00 34.08           O
ATOM   1101  N   ASN A 141     -12.170  -2.928 -89.493  1.00 45.18           N
ATOM   1102  CA  ASN A 141     -12.825  -4.166 -89.802  1.00 45.18           C
ATOM   1103  CB  ASN A 141     -13.232  -4.280 -91.283  1.00 45.18           C
ATOM   1104  CG  ASN A 141     -14.286  -3.221 -91.580  1.00 45.18           C
ATOM   1105  OD1 ASN A 141     -15.241  -3.048 -90.825  1.00 45.18           O
ATOM   1106  ND2 ASN A 141     -14.106  -2.486 -92.711  1.00 45.18           N
ATOM   1107  C   ASN A 141     -11.867  -5.280 -89.534  1.00 45.18           C
ATOM   1108  O   ASN A 141     -10.698  -5.207 -89.907  1.00 45.18           O
ATOM   1109  N   SER A 142     -12.343  -6.349 -88.863  1.00 89.35           N
ATOM   1110  CA  SER A 142     -11.481  -7.462 -88.601  1.00 89.35           C
ATOM   1111  CB  SER A 142     -12.060  -8.463 -87.586  1.00 89.35           C
ATOM   1112  OG  SER A 142     -11.149  -9.532 -87.381  1.00 89.35           O
ATOM   1113  C   SER A 142     -11.275  -8.188 -89.891  1.00 89.35           C
ATOM   1114  O   SER A 142     -12.214  -8.404 -90.655  1.00 89.35           O
ATOM   1115  N   CYS A 143     -10.007  -8.550 -90.156  1.00145.47           N
ATOM   1116  CA  CYS A 143      -9.558  -9.283 -91.305  1.00145.47           C
ATOM   1117  CB  CYS A 143     -10.082 -10.731 -91.410  1.00145.47           C
ATOM   1118  SG  CYS A 143     -11.777 -10.869 -92.044  1.00145.47           S
ATOM   1119  C   CYS A 143      -9.917  -8.535 -92.549  1.00145.47           C
ATOM   1120  O   CYS A 143      -9.942  -9.120 -93.631  1.00145.47           O
ATOM   1121  N   ASN A 144     -10.154  -7.210 -92.424  1.00 80.64           N
ATOM   1122  CA  ASN A 144     -10.505  -6.388 -93.549  1.00 80.64           C
ATOM   1123  CB  ASN A 144      -9.324  -6.107 -94.495  1.00 80.64           C
ATOM   1124  CG  ASN A 144      -8.440  -5.072 -93.814  1.00 80.64           C
ATOM   1125  OD1 ASN A 144      -7.267  -5.316 -93.536  1.00 80.64           O
ATOM   1126  ND2 ASN A 144      -9.025  -3.876 -93.535  1.00 80.64           N
ATOM   1127  C   ASN A 144     -11.602  -7.058 -94.312  1.00 80.64           C
ATOM   1128  O   ASN A 144     -11.504  -7.243 -95.525  1.00 80.64           O
ATOM   1129  N   GLY A 145     -12.686  -7.438 -93.606  1.00 24.73           N
ATOM   1130  CA  GLY A 145     -13.767  -8.126 -94.249  1.00 24.73           C
ATOM   1131  C   GLY A 145     -15.055  -7.499 -93.817  1.00 24.73           C
ATOM   1132  O   GLY A 145     -15.065  -6.553 -93.031  1.00 24.73           O
ATOM   1133  N   GLY A 146     -16.183  -8.029 -94.335  1.00 20.74           N
ATOM   1134  CA  GLY A 146     -17.482  -7.495 -94.042  1.00 20.74           C
ATOM   1135  C   GLY A 146     -17.830  -7.825 -92.628  1.00 20.74           C
ATOM   1136  O   GLY A 146     -17.352  -8.811 -92.068  1.00 20.74           O
ATOM   1137  N   THR A 147     -18.711  -7.000 -92.026  1.00 95.14           N
ATOM   1138  CA  THR A 147     -19.081  -7.166 -90.653  1.00 95.14           C
ATOM   1139  CB  THR A 147     -19.783  -5.970 -90.079  1.00 95.14           C
ATOM   1140  OG1 THR A 147     -19.981  -6.141 -88.684  1.00 95.14           O
ATOM   1141  CG2 THR A 147     -21.135  -5.797 -90.791  1.00 95.14           C
ATOM   1142  C   THR A 147     -19.986  -8.342 -90.499  1.00 95.14           C
ATOM   1143  O   THR A 147     -20.958  -8.506 -91.237  1.00 95.14           O
ATOM   1144  N   TYR A 148     -19.650  -9.211 -89.525  1.00 96.79           N
ATOM   1145  CA  TYR A 148     -20.464 -10.345 -89.213  1.00 96.79           C
ATOM   1146  CB  TYR A 148     -19.976 -11.649 -89.866  1.00 96.79           C
ATOM   1147  CG  TYR A 148     -20.081 -11.449 -91.341  1.00 96.79           C
ATOM   1148  CD1 TYR A 148     -21.295 -11.555 -91.982  1.00 96.79           C
ATOM   1149  CD2 TYR A 148     -18.962 -11.156 -92.086  1.00 96.79           C
ATOM   1150  CE1 TYR A 148     -21.392 -11.369 -93.342  1.00 96.79           C
ATOM   1151  CE2 TYR A 148     -19.052 -10.969 -93.445  1.00 96.79           C
ATOM   1152  CZ  TYR A 148     -20.268 -11.075 -94.075  1.00 96.79           C
ATOM   1153  OH  TYR A 148     -20.360 -10.882 -95.470  1.00 96.79           O
ATOM   1154  C   TYR A 148     -20.414 -10.509 -87.727  1.00 96.79           C
ATOM   1155  O   TYR A 148     -19.483 -10.042 -87.072  1.00 96.79           O
ATOM   1156  N   SER A 149     -21.442 -11.156 -87.147  1.00 43.28           N
ATOM   1157  CA  SER A 149     -21.443 -11.356 -85.728  1.00 43.28           C
ATOM   1158  CB  SER A 149     -22.833 -11.696 -85.166  1.00 43.28           C
ATOM   1159  OG  SER A 149     -23.737 -10.632 -85.425  1.00 43.28           O
ATOM   1160  C   SER A 149     -20.551 -12.524 -85.463  1.00 43.28           C
ATOM   1161  O   SER A 149     -20.607 -13.532 -86.164  1.00 43.28           O
ATOM   1162  N   THR A 150     -19.707 -12.415 -84.420  1.00132.92           N
ATOM   1163  CA  THR A 150     -18.790 -13.464 -84.086  1.00132.92           C
ATOM   1164  CB  THR A 150     -17.368 -13.007 -84.030  1.00132.92           C
ATOM   1165  OG1 THR A 150     -17.213 -12.059 -82.984  1.00132.92           O
ATOM   1166  CG2 THR A 150     -17.005 -12.366 -85.380  1.00132.92           C
ATOM   1167  C   THR A 150     -19.144 -13.925 -82.699  1.00132.92           C
ATOM   1168  O   THR A 150     -19.748 -13.203 -81.916  1.00132.92           O
ATOM   1169  N   PRO A 151     -18.751 -15.131 -82.417  1.00218.98           N
ATOM   1170  CA  PRO A 151     -19.137 -15.859 -81.219  1.00218.98           C
ATOM   1171  CD  PRO A 151     -18.578 -16.024 -83.553  1.00218.98           C
ATOM   1172  CB  PRO A 151     -18.947 -17.337 -81.569  1.00218.98           C
ATOM   1173  CG  PRO A 151     -19.077 -17.396 -83.095  1.00218.98           C
ATOM   1174  C   PRO A 151     -18.692 -15.652 -79.796  1.00218.98           C
ATOM   1175  O   PRO A 151     -19.201 -16.395 -78.967  1.00218.98           O
ATOM   1176  N   PHE A 152     -17.790 -14.742 -79.419  1.00184.60           N
ATOM   1177  CA  PHE A 152     -17.435 -14.685 -78.016  1.00184.60           C
ATOM   1178  CB  PHE A 152     -18.454 -13.972 -77.105  1.00184.60           C
ATOM   1179  CG  PHE A 152     -18.291 -12.496 -77.235  1.00184.60           C
ATOM   1180  CD1 PHE A 152     -17.182 -11.879 -76.702  1.00184.60           C
ATOM   1181  CD2 PHE A 152     -19.247 -11.721 -77.847  1.00184.60           C
ATOM   1182  CE1 PHE A 152     -17.004 -10.520 -76.793  1.00184.60           C
ATOM   1183  CE2 PHE A 152     -19.075 -10.360 -77.940  1.00184.60           C
ATOM   1184  CZ  PHE A 152     -17.956  -9.755 -77.419  1.00184.60           C
ATOM   1185  C   PHE A 152     -17.059 -15.969 -77.323  1.00184.60           C
ATOM   1186  O   PHE A 152     -17.852 -16.526 -76.565  1.00184.60           O
ATOM   1187  N   TYR A 153     -15.832 -16.479 -77.577  1.00124.71           N
ATOM   1188  CA  TYR A 153     -15.348 -17.651 -76.891  1.00124.71           C
ATOM   1189  CB  TYR A 153     -14.496 -18.590 -77.761  1.00124.71           C
ATOM   1190  CG  TYR A 153     -15.421 -19.147 -78.786  1.00124.71           C
ATOM   1191  CD1 TYR A 153     -16.151 -20.284 -78.522  1.00124.71           C
ATOM   1192  CD2 TYR A 153     -15.575 -18.524 -80.002  1.00124.71           C
ATOM   1193  CE1 TYR A 153     -17.014 -20.797 -79.462  1.00124.71           C
ATOM   1194  CE2 TYR A 153     -16.436 -19.032 -80.946  1.00124.71           C
ATOM   1195  CZ  TYR A 153     -17.155 -20.172 -80.677  1.00124.71           C
ATOM   1196  OH  TYR A 153     -18.039 -20.694 -81.646  1.00124.71           O
ATOM   1197  C   TYR A 153     -14.563 -17.286 -75.673  1.00124.71           C
ATOM   1198  O   TYR A 153     -13.841 -16.292 -75.641  1.00124.71           O
ATOM   1199  N   THR A 154     -14.719 -18.114 -74.619  1.00 62.55           N
ATOM   1200  CA  THR A 154     -14.092 -17.907 -73.347  1.00 62.55           C
ATOM   1201  CB  THR A 154     -14.706 -18.724 -72.247  1.00 62.55           C
ATOM   1202  OG1 THR A 154     -14.535 -20.107 -72.523  1.00 62.55           O
ATOM   1203  CG2 THR A 154     -16.204 -18.389 -72.139  1.00 62.55           C
ATOM   1204  C   THR A 154     -12.661 -18.324 -73.429  1.00 62.55           C
ATOM   1205  O   THR A 154     -12.118 -18.670 -74.477  1.00 62.55           O
ATOM   1206  N   TRP A 155     -12.047 -18.271 -72.241  1.00213.75           N
ATOM   1207  CA  TRP A 155     -10.711 -18.586 -71.844  1.00213.75           C
ATOM   1208  CB  TRP A 155     -10.758 -18.501 -70.303  1.00213.75           C
ATOM   1209  CG  TRP A 155      -9.543 -18.549 -69.419  1.00213.75           C
ATOM   1210  CD2 TRP A 155      -8.866 -17.371 -68.953  1.00213.75           C
ATOM   1211  CD1 TRP A 155      -8.945 -19.609 -68.805  1.00213.75           C
ATOM   1212  NE1 TRP A 155      -7.940 -19.161 -67.981  1.00213.75           N
ATOM   1213  CE2 TRP A 155      -7.878 -17.787 -68.064  1.00213.75           C
ATOM   1214  CE3 TRP A 155      -9.065 -16.049 -69.230  1.00213.75           C
ATOM   1215  CZ2 TRP A 155      -7.064 -16.886 -67.440  1.00213.75           C
ATOM   1216  CZ3 TRP A 155      -8.237 -15.145 -68.604  1.00213.75           C
ATOM   1217  CH2 TRP A 155      -7.254 -15.552 -67.728  1.00213.75           C
ATOM   1218  C   TRP A 155     -10.478 -19.994 -72.289  1.00213.75           C
ATOM   1219  O   TRP A 155     -11.406 -20.800 -72.315  1.00213.75           O
ATOM   1220  N   THR A 156      -9.232 -20.326 -72.680  1.00244.03           N
ATOM   1221  CA  THR A 156      -8.986 -21.646 -73.186  1.00244.03           C
ATOM   1222  CB  THR A 156      -8.553 -21.671 -74.623  1.00244.03           C
ATOM   1223  OG1 THR A 156      -7.329 -20.970 -74.785  1.00244.03           O
ATOM   1224  CG2 THR A 156      -9.655 -21.023 -75.477  1.00244.03           C
ATOM   1225  C   THR A 156      -7.899 -22.286 -72.387  1.00244.03           C
ATOM   1226  O   THR A 156      -7.533 -21.821 -71.307  1.00244.03           O
ATOM   1227  N   GLY A 157      -7.376 -23.404 -72.927  1.00103.52           N
ATOM   1228  CA  GLY A 157      -6.374 -24.218 -72.303  1.00103.52           C
ATOM   1229  C   GLY A 157      -5.140 -23.407 -72.092  1.00103.52           C
ATOM   1230  O   GLY A 157      -4.414 -23.598 -71.120  1.00103.52           O
ATOM   1231  N   ALA A 158      -4.809 -22.509 -73.027  1.00 28.24           N
ATOM   1232  CA  ALA A 158      -3.641 -21.732 -72.758  1.00 28.24           C
ATOM   1233  CB  ALA A 158      -3.304 -20.752 -73.893  1.00 28.24           C
ATOM   1234  C   ALA A 158      -3.930 -20.922 -71.535  1.00 28.24           C
ATOM   1235  O   ALA A 158      -3.100 -20.808 -70.635  1.00 28.24           O
ATOM   1236  N   LEU A 159      -5.147 -20.351 -71.478  1.00113.06           N
ATOM   1237  CA  LEU A 159      -5.534 -19.485 -70.407  1.00113.06           C
ATOM   1238  CB  LEU A 159      -6.858 -18.767 -70.690  1.00113.06           C
ATOM   1239  CG  LEU A 159      -6.752 -17.743 -71.831  1.00113.06           C
ATOM   1240  CD1 LEU A 159      -5.817 -16.587 -71.441  1.00113.06           C
ATOM   1241  CD2 LEU A 159      -6.362 -18.416 -73.157  1.00113.06           C
ATOM   1242  C   LEU A 159      -5.634 -20.206 -69.096  1.00113.06           C
ATOM   1243  O   LEU A 159      -5.181 -19.687 -68.077  1.00113.06           O
ATOM   1244  N   VAL A 160      -6.230 -21.415 -69.058  1.00108.72           N
ATOM   1245  CA  VAL A 160      -6.424 -22.035 -67.773  1.00108.72           C
ATOM   1246  CB  VAL A 160      -7.860 -22.009 -67.320  1.00108.72           C
ATOM   1247  CG1 VAL A 160      -8.676 -22.945 -68.226  1.00108.72           C
ATOM   1248  CG2 VAL A 160      -7.939 -22.356 -65.823  1.00108.72           C
ATOM   1249  C   VAL A 160      -5.992 -23.459 -67.871  1.00108.72           C
ATOM   1250  O   VAL A 160      -5.643 -23.925 -68.950  1.00108.72           O
ATOM   1251  N   TYR A 161      -5.979 -24.174 -66.725  1.00264.34           N
ATOM   1252  CA  TYR A 161      -5.599 -25.558 -66.666  1.00264.34           C
ATOM   1253  CB  TYR A 161      -5.948 -26.228 -65.329  1.00264.34           C
ATOM   1254  CG  TYR A 161      -5.223 -25.458 -64.285  1.00264.34           C
ATOM   1255  CD1 TYR A 161      -3.870 -25.629 -64.108  1.00264.34           C
ATOM   1256  CD2 TYR A 161      -5.897 -24.566 -63.483  1.00264.34           C
ATOM   1257  CE1 TYR A 161      -3.198 -24.916 -63.145  1.00264.34           C
ATOM   1258  CE2 TYR A 161      -5.230 -23.851 -62.518  1.00264.34           C
ATOM   1259  CZ  TYR A 161      -3.878 -24.025 -62.350  1.00264.34           C
ATOM   1260  OH  TYR A 161      -3.191 -23.290 -61.360  1.00264.34           O
ATOM   1261  C   TYR A 161      -6.379 -26.244 -67.729  1.00264.34           C
ATOM   1262  O   TYR A 161      -7.503 -25.837 -68.021  1.00264.34           O
ATOM   1263  N   TYR A 162      -5.759 -27.266 -68.357  1.00308.38           N
ATOM   1264  CA  TYR A 162      -6.325 -27.961 -69.475  1.00308.38           C
ATOM   1265  CB  TYR A 162      -5.580 -29.273 -69.787  1.00308.38           C
ATOM   1266  CG  TYR A 162      -6.228 -29.957 -70.943  1.00308.38           C
ATOM   1267  CD1 TYR A 162      -5.987 -29.544 -72.234  1.00308.38           C
ATOM   1268  CD2 TYR A 162      -7.067 -31.027 -70.736  1.00308.38           C
ATOM   1269  CE1 TYR A 162      -6.580 -30.183 -73.298  1.00308.38           C
ATOM   1270  CE2 TYR A 162      -7.663 -31.671 -71.796  1.00308.38           C
ATOM   1271  CZ  TYR A 162      -7.421 -31.247 -73.081  1.00308.38           C
ATOM   1272  OH  TYR A 162      -8.029 -31.904 -74.172  1.00308.38           O
ATOM   1273  C   TYR A 162      -7.751 -28.285 -69.185  1.00308.38           C
ATOM   1274  O   TYR A 162      -8.080 -29.010 -68.248  1.00308.38           O
ATOM   1275  N   GLU A 163      -8.629 -27.703 -70.019  1.00350.00           N
ATOM   1276  CA  GLU A 163     -10.049 -27.820 -69.912  1.00350.00           C
ATOM   1277  CB  GLU A 163     -10.556 -27.725 -68.465  1.00350.00           C
ATOM   1278  CG  GLU A 163     -12.020 -28.126 -68.275  1.00350.00           C
ATOM   1279  CD  GLU A 163     -12.376 -27.830 -66.825  1.00350.00           C
ATOM   1280  OE1 GLU A 163     -11.625 -27.042 -66.189  1.00350.00           O
ATOM   1281  OE2 GLU A 163     -13.399 -28.377 -66.335  1.00350.00           O
ATOM   1282  C   GLU A 163     -10.527 -26.599 -70.626  1.00350.00           C
ATOM   1283  O   GLU A 163      -9.732 -25.701 -70.898  1.00350.00           O
ATOM   1284  N   TYR A 164     -11.820 -26.517 -70.976  1.00231.80           N
ATOM   1285  CA  TYR A 164     -12.218 -25.305 -71.625  1.00231.80           C
ATOM   1286  CB  TYR A 164     -12.981 -25.529 -72.942  1.00231.80           C
ATOM   1287  CG  TYR A 164     -11.987 -26.001 -73.947  1.00231.80           C
ATOM   1288  CD1 TYR A 164     -11.562 -27.310 -73.969  1.00231.80           C
ATOM   1289  CD2 TYR A 164     -11.481 -25.120 -74.874  1.00231.80           C
ATOM   1290  CE1 TYR A 164     -10.641 -27.729 -74.902  1.00231.80           C
ATOM   1291  CE2 TYR A 164     -10.561 -25.533 -75.808  1.00231.80           C
ATOM   1292  CZ  TYR A 164     -10.140 -26.839 -75.823  1.00231.80           C
ATOM   1293  OH  TYR A 164      -9.196 -27.263 -76.782  1.00231.80           O
ATOM   1294  C   TYR A 164     -13.110 -24.556 -70.698  1.00231.80           C
ATOM   1295  O   TYR A 164     -14.278 -24.902 -70.524  1.00231.80           O
ATOM   1296  N   GLU A 165     -12.556 -23.497 -70.078  1.00275.82           N
ATOM   1297  CA  GLU A 165     -13.306 -22.688 -69.168  1.00275.82           C
ATOM   1298  CB  GLU A 165     -13.546 -23.344 -67.795  1.00275.82           C
ATOM   1299  CG  GLU A 165     -14.505 -24.537 -67.818  1.00275.82           C
ATOM   1300  CD  GLU A 165     -15.931 -24.005 -67.841  1.00275.82           C
ATOM   1301  OE1 GLU A 165     -16.148 -22.874 -67.331  1.00275.82           O
ATOM   1302  OE2 GLU A 165     -16.824 -24.728 -68.359  1.00275.82           O
ATOM   1303  C   GLU A 165     -12.504 -21.455 -68.899  1.00275.82           C
ATOM   1304  O   GLU A 165     -11.368 -21.320 -69.348  1.00275.82           O
ATOM   1305  N   ILE A 166     -13.117 -20.510 -68.164  1.00164.08           N
ATOM   1306  CA  ILE A 166     -12.492 -19.296 -67.732  1.00164.08           C
ATOM   1307  CB  ILE A 166     -13.482 -18.215 -67.416  1.00164.08           C
ATOM   1308  CG1 ILE A 166     -14.418 -18.666 -66.283  1.00164.08           C
ATOM   1309  CG2 ILE A 166     -14.217 -17.847 -68.715  1.00164.08           C
ATOM   1310  CD1 ILE A 166     -15.333 -17.556 -65.772  1.00164.08           C
ATOM   1311  C   ILE A 166     -11.744 -19.641 -66.489  1.00164.08           C
ATOM   1312  O   ILE A 166     -12.173 -20.502 -65.722  1.00164.08           O
ATOM   1313  N   ALA A 167     -10.579 -19.000 -66.272  1.00119.90           N
ATOM   1314  CA  ALA A 167      -9.790 -19.354 -65.132  1.00119.90           C
ATOM   1315  CB  ALA A 167      -8.532 -18.480 -64.991  1.00119.90           C
ATOM   1316  C   ALA A 167     -10.623 -19.137 -63.917  1.00119.90           C
ATOM   1317  O   ALA A 167     -10.738 -20.018 -63.070  1.00119.90           O
ATOM   1318  N   LEU A 168     -11.260 -17.966 -63.794  1.00152.76           N
ATOM   1319  CA  LEU A 168     -12.114 -17.803 -62.661  1.00152.76           C
ATOM   1320  CB  LEU A 168     -11.384 -17.300 -61.404  1.00152.76           C
ATOM   1321  CG  LEU A 168     -12.297 -17.147 -60.173  1.00152.76           C
ATOM   1322  CD1 LEU A 168     -12.901 -18.498 -59.758  1.00152.76           C
ATOM   1323  CD2 LEU A 168     -11.554 -16.461 -59.016  1.00152.76           C
ATOM   1324  C   LEU A 168     -13.104 -16.773 -63.060  1.00152.76           C
ATOM   1325  O   LEU A 168     -12.730 -15.717 -63.563  1.00152.76           O
ATOM   1326  N   TYR A 169     -14.404 -17.046 -62.869  1.00 90.78           N
ATOM   1327  CA  TYR A 169     -15.326 -16.026 -63.250  1.00 90.78           C
ATOM   1328  CB  TYR A 169     -16.798 -16.410 -63.037  1.00 90.78           C
ATOM   1329  CG  TYR A 169     -17.552 -15.129 -63.113  1.00 90.78           C
ATOM   1330  CD1 TYR A 169     -17.753 -14.491 -64.315  1.00 90.78           C
ATOM   1331  CD2 TYR A 169     -18.061 -14.569 -61.964  1.00 90.78           C
ATOM   1332  CE1 TYR A 169     -18.449 -13.306 -64.364  1.00 90.78           C
ATOM   1333  CE2 TYR A 169     -18.757 -13.385 -62.007  1.00 90.78           C
ATOM   1334  CZ  TYR A 169     -18.950 -12.752 -63.210  1.00 90.78           C
ATOM   1335  OH  TYR A 169     -19.663 -11.536 -63.260  1.00 90.78           O
ATOM   1336  C   TYR A 169     -15.047 -14.845 -62.393  1.00 90.78           C
ATOM   1337  O   TYR A 169     -14.938 -13.720 -62.878  1.00 90.78           O
ATOM   1338  N   ASP A 170     -14.902 -15.083 -61.079  1.00 32.07           N
ATOM   1339  CA  ASP A 170     -14.658 -13.990 -60.195  1.00 32.07           C
ATOM   1340  CB  ASP A 170     -14.621 -14.427 -58.720  1.00 32.07           C
ATOM   1341  CG  ASP A 170     -16.019 -14.872 -58.312  1.00 32.07           C
ATOM   1342  OD1 ASP A 170     -16.989 -14.554 -59.051  1.00 32.07           O
ATOM   1343  OD2 ASP A 170     -16.132 -15.541 -57.250  1.00 32.07           O
ATOM   1344  C   ASP A 170     -13.327 -13.382 -60.506  1.00 32.07           C
ATOM   1345  O   ASP A 170     -13.238 -12.177 -60.735  1.00 32.07           O
ATOM   1346  N   TYR A 171     -12.249 -14.195 -60.556  1.00191.94           N
ATOM   1347  CA  TYR A 171     -10.977 -13.549 -60.705  1.00191.94           C
ATOM   1348  CB  TYR A 171      -9.770 -14.495 -60.594  1.00191.94           C
ATOM   1349  CG  TYR A 171      -8.562 -13.634 -60.754  1.00191.94           C
ATOM   1350  CD1 TYR A 171      -8.079 -12.923 -59.679  1.00191.94           C
ATOM   1351  CD2 TYR A 171      -7.915 -13.528 -61.964  1.00191.94           C
ATOM   1352  CE1 TYR A 171      -6.970 -12.120 -59.803  1.00191.94           C
ATOM   1353  CE2 TYR A 171      -6.804 -12.726 -62.094  1.00191.94           C
ATOM   1354  CZ  TYR A 171      -6.330 -12.020 -61.014  1.00191.94           C
ATOM   1355  OH  TYR A 171      -5.192 -11.197 -61.145  1.00191.94           O
ATOM   1356  C   TYR A 171     -10.880 -12.892 -62.042  1.00191.94           C
ATOM   1357  O   TYR A 171     -10.713 -11.676 -62.132  1.00191.94           O
ATOM   1358  N   ILE A 172     -11.004 -13.673 -63.130  1.00285.70           N
ATOM   1359  CA  ILE A 172     -10.933 -13.036 -64.408  1.00285.70           C
ATOM   1360  CB  ILE A 172      -9.525 -12.771 -64.878  1.00285.70           C
ATOM   1361  CG1 ILE A 172      -9.541 -11.922 -66.160  1.00285.70           C
ATOM   1362  CG2 ILE A 172      -8.780 -14.110 -65.020  1.00285.70           C
ATOM   1363  CD1 ILE A 172      -8.159 -11.412 -66.570  1.00285.70           C
ATOM   1364  C   ILE A 172     -11.591 -13.910 -65.423  1.00285.70           C
ATOM   1365  O   ILE A 172     -11.282 -15.093 -65.544  1.00285.70           O
ATOM   1366  N   ALA A 173     -12.517 -13.339 -66.206  1.00105.49           N
ATOM   1367  CA  ALA A 173     -13.110 -14.112 -67.251  1.00105.49           C
ATOM   1368  CB  ALA A 173     -14.631 -14.287 -67.101  1.00105.49           C
ATOM   1369  C   ALA A 173     -12.869 -13.325 -68.489  1.00105.49           C
ATOM   1370  O   ALA A 173     -13.058 -12.111 -68.501  1.00105.49           O
ATOM   1371  N   ASN A 174     -12.415 -13.987 -69.566  1.00 59.53           N
ATOM   1372  CA  ASN A 174     -12.173 -13.240 -70.761  1.00 59.53           C
ATOM   1373  CB  ASN A 174     -10.687 -13.146 -71.142  1.00 59.53           C
ATOM   1374  CG  ASN A 174     -10.006 -12.185 -70.181  1.00 59.53           C
ATOM   1375  OD1 ASN A 174     -10.099 -12.327 -68.963  1.00 59.53           O
ATOM   1376  ND2 ASN A 174      -9.301 -11.170 -70.749  1.00 59.53           N
ATOM   1377  C   ASN A 174     -12.849 -13.954 -71.879  1.00 59.53           C
ATOM   1378  O   ASN A 174     -12.866 -15.182 -71.933  1.00 59.53           O
ATOM   1379  N   ILE A 175     -13.448 -13.178 -72.798  1.00114.15           N
ATOM   1380  CA  ILE A 175     -14.096 -13.752 -73.935  1.00114.15           C
ATOM   1381  CB  ILE A 175     -15.571 -13.492 -73.934  1.00114.15           C
ATOM   1382  CG1 ILE A 175     -16.196 -13.971 -72.613  1.00114.15           C
ATOM   1383  CG2 ILE A 175     -16.163 -14.179 -75.168  1.00114.15           C
ATOM   1384  CD1 ILE A 175     -15.975 -15.454 -72.324  1.00114.15           C
ATOM   1385  C   ILE A 175     -13.512 -13.026 -75.103  1.00114.15           C
ATOM   1386  O   ILE A 175     -13.334 -11.810 -75.047  1.00114.15           O
ATOM   1387  N   ASP A 176     -13.171 -13.754 -76.185  1.00 98.74           N
ATOM   1388  CA  ASP A 176     -12.552 -13.099 -77.300  1.00 98.74           C
ATOM   1389  CB  ASP A 176     -11.048 -13.396 -77.422  1.00 98.74           C
ATOM   1390  CG  ASP A 176     -10.341 -12.766 -76.230  1.00 98.74           C
ATOM   1391  OD1 ASP A 176     -10.875 -11.766 -75.682  1.00 98.74           O
ATOM   1392  OD2 ASP A 176      -9.256 -13.281 -75.850  1.00 98.74           O
ATOM   1393  C   ASP A 176     -13.193 -13.581 -78.564  1.00 98.74           C
ATOM   1394  O   ASP A 176     -13.672 -14.711 -78.651  1.00 98.74           O
ATOM   1395  N   LEU A 177     -13.256 -12.673 -79.555  1.00134.21           N
ATOM   1396  CA  LEU A 177     -13.791 -12.887 -80.868  1.00134.21           C
ATOM   1397  CB  LEU A 177     -13.913 -11.532 -81.609  1.00134.21           C
ATOM   1398  CG  LEU A 177     -14.486 -11.508 -83.048  1.00134.21           C
ATOM   1399  CD1 LEU A 177     -14.640 -10.051 -83.513  1.00134.21           C
ATOM   1400  CD2 LEU A 177     -13.662 -12.312 -84.068  1.00134.21           C
ATOM   1401  C   LEU A 177     -12.915 -13.808 -81.666  1.00134.21           C
ATOM   1402  O   LEU A 177     -13.408 -14.735 -82.306  1.00134.21           O
ATOM   1403  N   GLU A 178     -11.583 -13.602 -81.666  1.00136.20           N
ATOM   1404  CA  GLU A 178     -10.840 -14.424 -82.581  1.00136.20           C
ATOM   1405  CB  GLU A 178     -10.436 -13.674 -83.862  1.00136.20           C
ATOM   1406  CG  GLU A 178      -9.857 -14.590 -84.940  1.00136.20           C
ATOM   1407  CD  GLU A 178     -11.009 -15.412 -85.499  1.00136.20           C
ATOM   1408  OE1 GLU A 178     -12.148 -15.258 -84.983  1.00136.20           O
ATOM   1409  OE2 GLU A 178     -10.766 -16.204 -86.447  1.00136.20           O
ATOM   1410  C   GLU A 178      -9.586 -14.939 -81.961  1.00136.20           C
ATOM   1411  O   GLU A 178      -8.899 -14.240 -81.215  1.00136.20           O
ATOM   1412  N   ASN A 179      -9.285 -16.220 -82.254  1.00 64.53           N
ATOM   1413  CA  ASN A 179      -8.070 -16.850 -81.834  1.00 64.53           C
ATOM   1414  CB  ASN A 179      -8.012 -18.338 -82.217  1.00 64.53           C
ATOM   1415  CG  ASN A 179      -9.165 -19.051 -81.532  1.00 64.53           C
ATOM   1416  OD1 ASN A 179      -9.848 -18.479 -80.684  1.00 64.53           O
ATOM   1417  ND2 ASN A 179      -9.389 -20.339 -81.907  1.00 64.53           N
ATOM   1418  C   ASN A 179      -6.991 -16.184 -82.614  1.00 64.53           C
ATOM   1419  O   ASN A 179      -5.914 -15.879 -82.104  1.00 64.53           O
ATOM   1420  N   ASP A 180      -7.286 -15.942 -83.905  1.00 72.66           N
ATOM   1421  CA  ASP A 180      -6.351 -15.300 -84.771  1.00 72.66           C
ATOM   1422  CB  ASP A 180      -6.777 -15.380 -86.246  1.00 72.66           C
ATOM   1423  CG  ASP A 180      -6.883 -16.847 -86.640  1.00 72.66           C
ATOM   1424  OD1 ASP A 180      -6.273 -17.699 -85.941  1.00 72.66           O
ATOM   1425  OD2 ASP A 180      -7.590 -17.136 -87.642  1.00 72.66           O
ATOM   1426  C   ASP A 180      -6.460 -13.869 -84.390  1.00 72.66           C
ATOM   1427  O   ASP A 180      -7.106 -13.076 -85.073  1.00 72.66           O
ATOM   1428  N   GLN A 181      -5.823 -13.493 -83.271  1.00 86.05           N
ATOM   1429  CA  GLN A 181      -6.008 -12.143 -82.863  1.00 86.05           C
ATOM   1430  CB  GLN A 181      -5.374 -11.755 -81.531  1.00 86.05           C
ATOM   1431  CG  GLN A 181      -5.652 -10.285 -81.217  1.00 86.05           C
ATOM   1432  CD  GLN A 181      -4.990  -9.994 -79.893  1.00 86.05           C
ATOM   1433  OE1 GLN A 181      -5.042  -8.878 -79.378  1.00 86.05           O
ATOM   1434  NE2 GLN A 181      -4.343 -11.045 -79.332  1.00 86.05           N
ATOM   1435  C   GLN A 181      -5.427 -11.253 -83.892  1.00 86.05           C
ATOM   1436  O   GLN A 181      -5.998 -10.205 -84.175  1.00 86.05           O
ATOM   1437  N   ILE A 182      -4.282 -11.628 -84.495  1.00 74.66           N
ATOM   1438  CA  ILE A 182      -3.741 -10.682 -85.423  1.00 74.66           C
ATOM   1439  CB  ILE A 182      -2.296 -10.344 -85.201  1.00 74.66           C
ATOM   1440  CG1 ILE A 182      -2.132  -9.563 -83.888  1.00 74.66           C
ATOM   1441  CG2 ILE A 182      -1.791  -9.580 -86.437  1.00 74.66           C
ATOM   1442  CD1 ILE A 182      -0.682  -9.444 -83.418  1.00 74.66           C
ATOM   1443  C   ILE A 182      -3.872 -11.160 -86.824  1.00 74.66           C
ATOM   1444  O   ILE A 182      -3.361 -12.212 -87.202  1.00 74.66           O
ATOM   1445  N   TYR A 183      -4.576 -10.355 -87.639  1.00 68.91           N
ATOM   1446  CA  TYR A 183      -4.707 -10.643 -89.031  1.00 68.91           C
ATOM   1447  CB  TYR A 183      -6.068 -10.206 -89.606  1.00 68.91           C
ATOM   1448  CG  TYR A 183      -6.109 -10.538 -91.058  1.00 68.91           C
ATOM   1449  CD1 TYR A 183      -6.348 -11.825 -91.483  1.00 68.91           C
ATOM   1450  CD2 TYR A 183      -5.923  -9.550 -91.996  1.00 68.91           C
ATOM   1451  CE1 TYR A 183      -6.389 -12.121 -92.826  1.00 68.91           C
ATOM   1452  CE2 TYR A 183      -5.963  -9.838 -93.339  1.00 68.91           C
ATOM   1453  CZ  TYR A 183      -6.196 -11.126 -93.755  1.00 68.91           C
ATOM   1454  OH  TYR A 183      -6.238 -11.426 -95.133  1.00 68.91           O
ATOM   1455  C   TYR A 183      -3.629  -9.860 -89.703  1.00 68.91           C
ATOM   1456  O   TYR A 183      -3.526  -8.647 -89.528  1.00 68.91           O
ATOM   1457  N   LEU A 184      -2.766 -10.562 -90.461  1.00 94.15           N
ATOM   1458  CA  LEU A 184      -1.699  -9.924 -91.174  1.00 94.15           C
ATOM   1459  CB  LEU A 184      -0.300 -10.466 -90.842  1.00 94.15           C
ATOM   1460  CG  LEU A 184       0.819  -9.757 -91.630  1.00 94.15           C
ATOM   1461  CD1 LEU A 184       0.894  -8.263 -91.276  1.00 94.15           C
ATOM   1462  CD2 LEU A 184       2.166 -10.478 -91.468  1.00 94.15           C
ATOM   1463  C   LEU A 184      -1.948 -10.188 -92.620  1.00 94.15           C
ATOM   1464  O   LEU A 184      -2.541 -11.202 -92.982  1.00 94.15           O
ATOM   1465  N   LYS A 185      -1.505  -9.264 -93.492  1.00109.90           N
ATOM   1466  CA  LYS A 185      -1.759  -9.437 -94.889  1.00109.90           C
ATOM   1467  CB  LYS A 185      -2.045  -8.110 -95.615  1.00109.90           C
ATOM   1468  CG  LYS A 185      -2.697  -8.268 -96.991  1.00109.90           C
ATOM   1469  CD  LYS A 185      -4.178  -8.644 -96.919  1.00109.90           C
ATOM   1470  CE  LYS A 185      -5.065  -7.489 -96.444  1.00109.90           C
ATOM   1471  NZ  LYS A 185      -6.483  -7.912 -96.396  1.00109.90           N
ATOM   1472  C   LYS A 185      -0.532 -10.016 -95.515  1.00109.90           C
ATOM   1473  O   LYS A 185       0.592  -9.649 -95.173  1.00109.90           O
ATOM   1474  N   ASN A 186      -0.738 -10.964 -96.450  1.00 79.75           N
ATOM   1475  CA  ASN A 186       0.332 -11.579 -97.178  1.00 79.75           C
ATOM   1476  CB  ASN A 186       0.176 -13.107 -97.286  1.00 79.75           C
ATOM   1477  CG  ASN A 186       1.377 -13.682 -98.022  1.00 79.75           C
ATOM   1478  OD1 ASN A 186       2.206 -12.948 -98.557  1.00 79.75           O
ATOM   1479  ND2 ASN A 186       1.469 -15.039 -98.063  1.00 79.75           N
ATOM   1480  C   ASN A 186       0.235 -11.017 -98.560  1.00 79.75           C
ATOM   1481  O   ASN A 186      -0.844 -10.999 -99.150  1.00 79.75           O
ATOM   1482  N   GLY A 187       1.361 -10.533 -99.122  1.00 24.92           N
ATOM   1483  CA  GLY A 187       1.261  -9.943-100.424  1.00 24.92           C
ATOM   1484  C   GLY A 187       2.520 -10.200-101.189  1.00 24.92           C
ATOM   1485  O   GLY A 187       3.424 -10.895-100.727  1.00 24.92           O
ATOM   1486  N   LEU A 188       2.588  -9.630-102.407  1.00125.77           N
ATOM   1487  CA  LEU A 188       3.714  -9.813-103.273  1.00125.77           C
ATOM   1488  CB  LEU A 188       3.431  -9.473-104.747  1.00125.77           C
ATOM   1489  CG  LEU A 188       4.618  -9.767-105.683  1.00125.77           C
ATOM   1490  CD1 LEU A 188       4.953 -11.268-105.699  1.00125.77           C
ATOM   1491  CD2 LEU A 188       4.373  -9.205-107.093  1.00125.77           C
ATOM   1492  C   LEU A 188       4.823  -8.936-102.792  1.00125.77           C
ATOM   1493  O   LEU A 188       4.607  -7.963-102.074  1.00125.77           O
ATOM   1494  N   MET A 189       6.057  -9.289-103.194  1.00114.03           N
ATOM   1495  CA  MET A 189       7.249  -8.600-102.804  1.00114.03           C
ATOM   1496  CB  MET A 189       8.510  -9.234-103.410  1.00114.03           C
ATOM   1497  CG  MET A 189       8.623  -8.961-104.914  1.00114.03           C
ATOM   1498  SD  MET A 189      10.009  -9.778-105.760  1.00114.03           S
ATOM   1499  CE  MET A 189       9.156 -11.370-105.945  1.00114.03           C
ATOM   1500  C   MET A 189       7.187  -7.200-103.323  1.00114.03           C
ATOM   1501  O   MET A 189       6.398  -6.883-104.211  1.00114.03           O
ATOM   1502  N   CYS A 190       8.045  -6.329-102.753  1.00 78.59           N
ATOM   1503  CA  CYS A 190       8.151  -4.951-103.140  1.00 78.59           C
ATOM   1504  CB  CYS A 190       8.524  -4.782-104.624  1.00 78.59           C
ATOM   1505  SG  CYS A 190      10.175  -5.444-105.002  1.00 78.59           S
ATOM   1506  C   CYS A 190       6.857  -4.243-102.901  1.00 78.59           C
ATOM   1507  O   CYS A 190       6.522  -3.301-103.618  1.00 78.59           O
ATOM   1508  N   SER A 191       6.096  -4.663-101.871  1.00 39.71           N
ATOM   1509  CA  SER A 191       4.867  -3.979-101.590  1.00 39.71           C
ATOM   1510  CB  SER A 191       3.619  -4.712-102.113  1.00 39.71           C
ATOM   1511  OG  SER A 191       3.627  -4.741-103.533  1.00 39.71           O
ATOM   1512  C   SER A 191       4.715  -3.872-100.105  1.00 39.71           C
ATOM   1513  O   SER A 191       5.341  -4.614 -99.349  1.00 39.71           O
ATOM   1514  N   TYR A 192       3.877  -2.912 -99.657  1.00 58.06           N
ATOM   1515  CA  TYR A 192       3.571  -2.749 -98.263  1.00 58.06           C
ATOM   1516  CB  TYR A 192       3.608  -1.294 -97.754  1.00 58.06           C
ATOM   1517  CG  TYR A 192       5.014  -0.812 -97.671  1.00 58.06           C
ATOM   1518  CD1 TYR A 192       5.783  -1.118 -96.571  1.00 58.06           C
ATOM   1519  CD2 TYR A 192       5.558  -0.045 -98.675  1.00 58.06           C
ATOM   1520  CE1 TYR A 192       7.080  -0.675 -96.476  1.00 58.06           C
ATOM   1521  CE2 TYR A 192       6.856   0.401 -98.585  1.00 58.06           C
ATOM   1522  CZ  TYR A 192       7.618   0.086 -97.486  1.00 58.06           C
ATOM   1523  OH  TYR A 192       8.950   0.543 -97.393  1.00 58.06           O
ATOM   1524  C   TYR A 192       2.143  -3.169 -98.118  1.00 58.06           C
ATOM   1525  O   TYR A 192       1.268  -2.654 -98.812  1.00 58.06           O
ATOM   1526  N   SER A 193       1.867  -4.123 -97.207  1.00 73.59           N
ATOM   1527  CA  SER A 193       0.515  -4.575 -97.057  1.00 73.59           C
ATOM   1528  CB  SER A 193       0.341  -6.092 -97.255  1.00 73.59           C
ATOM   1529  OG  SER A 193       0.982  -6.799 -96.203  1.00 73.59           O
ATOM   1530  C   SER A 193       0.071  -4.267 -95.666  1.00 73.59           C
ATOM   1531  O   SER A 193       0.865  -4.288 -94.725  1.00 73.59           O
ATOM   1532  N   ILE A 194      -1.233  -3.967 -95.511  1.00134.31           N
ATOM   1533  CA  ILE A 194      -1.771  -3.632 -94.229  1.00134.31           C
ATOM   1534  CB  ILE A 194      -2.319  -2.228 -94.190  1.00134.31           C
ATOM   1535  CG1 ILE A 194      -3.494  -2.015 -95.162  1.00134.31           C
ATOM   1536  CG2 ILE A 194      -1.135  -1.282 -94.446  1.00134.31           C
ATOM   1537  CD1 ILE A 194      -4.835  -2.556 -94.666  1.00134.31           C
ATOM   1538  C   ILE A 194      -2.858  -4.615 -93.913  1.00134.31           C
ATOM   1539  O   ILE A 194      -3.633  -5.008 -94.783  1.00134.31           O
ATOM   1540  N   GLY A 195      -2.914  -5.073 -92.646  1.00 28.95           N
ATOM   1541  CA  GLY A 195      -3.930  -6.007 -92.248  1.00 28.95           C
ATOM   1542  C   GLY A 195      -4.527  -5.476 -90.980  1.00 28.95           C
ATOM   1543  O   GLY A 195      -3.846  -4.799 -90.211  1.00 28.95           O
ATOM   1544  N   THR A 196      -5.820  -5.772 -90.725  1.00 44.10           N
ATOM   1545  CA  THR A 196      -6.452  -5.245 -89.545  1.00 44.10           C
ATOM   1546  CB  THR A 196      -7.525  -4.244 -89.853  1.00 44.10           C
ATOM   1547  OG1 THR A 196      -6.988  -3.160 -90.596  1.00 44.10           O
ATOM   1548  CG2 THR A 196      -8.119  -3.740 -88.527  1.00 44.10           C
ATOM   1549  C   THR A 196      -7.115  -6.355 -88.788  1.00 44.10           C
ATOM   1550  O   THR A 196      -7.743  -7.239 -89.371  1.00 44.10           O
ATOM   1551  N   CYS A 197      -7.000  -6.313 -87.443  1.00 98.07           N
ATOM   1552  CA  CYS A 197      -7.593  -7.321 -86.608  1.00 98.07           C
ATOM   1553  CB  CYS A 197      -6.545  -8.212 -85.948  1.00 98.07           C
ATOM   1554  SG  CYS A 197      -5.457  -7.288 -84.826  1.00 98.07           S
ATOM   1555  C   CYS A 197      -8.385  -6.644 -85.513  1.00 98.07           C
ATOM   1556  O   CYS A 197      -8.095  -5.502 -85.159  1.00 98.07           O
ATOM   1557  N   LEU A 198      -9.418  -7.341 -84.961  1.00158.33           N
ATOM   1558  CA  LEU A 198     -10.312  -6.813 -83.943  1.00158.33           C
ATOM   1559  CB  LEU A 198     -11.629  -6.330 -84.603  1.00158.33           C
ATOM   1560  CG  LEU A 198     -12.818  -5.970 -83.686  1.00158.33           C
ATOM   1561  CD1 LEU A 198     -13.864  -5.148 -84.454  1.00158.33           C
ATOM   1562  CD2 LEU A 198     -13.485  -7.203 -83.050  1.00158.33           C
ATOM   1563  C   LEU A 198     -10.639  -7.873 -82.893  1.00158.33           C
ATOM   1564  O   LEU A 198     -10.910  -9.010 -83.276  1.00158.33           O
ATOM   1565  N   ASP A 199     -10.671  -7.507 -81.560  1.00150.71           N
ATOM   1566  CA  ASP A 199     -10.911  -8.405 -80.418  1.00150.71           C
ATOM   1567  CB  ASP A 199      -9.627  -8.733 -79.635  1.00150.71           C
ATOM   1568  CG  ASP A 199      -9.843 -10.058 -78.915  1.00150.71           C
ATOM   1569  OD1 ASP A 199     -10.949 -10.643 -79.067  1.00150.71           O
ATOM   1570  OD2 ASP A 199      -8.898 -10.511 -78.216  1.00150.71           O
ATOM   1571  C   ASP A 199     -11.971  -7.874 -79.411  1.00150.71           C
ATOM   1572  O   ASP A 199     -12.625  -6.882 -79.724  1.00150.71           O
ATOM   1573  N   SER A 200     -12.105  -8.476 -78.159  1.00156.69           N
ATOM   1574  CA  SER A 200     -13.244  -8.369 -77.221  1.00156.69           C
ATOM   1575  CB  SER A 200     -13.988  -9.708 -77.080  1.00156.69           C
ATOM   1576  OG  SER A 200     -14.508 -10.109 -78.339  1.00156.69           O
ATOM   1577  C   SER A 200     -13.044  -7.863 -75.783  1.00156.69           C
ATOM   1578  O   SER A 200     -12.394  -6.852 -75.525  1.00156.69           O
ATOM   1579  N   GLU A 201     -13.722  -8.542 -74.799  1.00160.40           N
ATOM   1580  CA  GLU A 201     -13.858  -8.068 -73.426  1.00160.40           C
ATOM   1581  CB  GLU A 201     -15.317  -7.828 -73.031  1.00160.40           C
ATOM   1582  CG  GLU A 201     -16.133  -9.113 -73.155  1.00160.40           C
ATOM   1583  CD  GLU A 201     -17.353  -8.992 -72.262  1.00160.40           C
ATOM   1584  OE1 GLU A 201     -17.940  -7.879 -72.197  1.00160.40           O
ATOM   1585  OE2 GLU A 201     -17.703 -10.017 -71.621  1.00160.40           O
ATOM   1586  C   GLU A 201     -13.342  -9.013 -72.369  1.00160.40           C
ATOM   1587  O   GLU A 201     -13.021 -10.170 -72.637  1.00160.40           O
ATOM   1588  N   GLU A 202     -13.248  -8.496 -71.109  1.00106.64           N
ATOM   1589  CA  GLU A 202     -12.816  -9.279 -69.976  1.00106.64           C
ATOM   1590  CB  GLU A 202     -11.283  -9.314 -69.807  1.00106.64           C
ATOM   1591  CG  GLU A 202     -10.626  -7.952 -69.571  1.00106.64           C
ATOM   1592  CD  GLU A 202      -9.116  -8.165 -69.557  1.00106.64           C
ATOM   1593  OE1 GLU A 202      -8.560  -8.514 -70.632  1.00106.64           O
ATOM   1594  OE2 GLU A 202      -8.500  -7.986 -68.472  1.00106.64           O
ATOM   1595  C   GLU A 202     -13.430  -8.766 -68.703  1.00106.64           C
ATOM   1596  O   GLU A 202     -13.751  -7.584 -68.576  1.00106.64           O
ATOM   1597  N   GLY A 203     -13.635  -9.678 -67.723  1.00 45.75           N
ATOM   1598  CA  GLY A 203     -14.177  -9.313 -66.443  1.00 45.75           C
ATOM   1599  C   GLY A 203     -13.074  -8.642 -65.691  1.00 45.75           C
ATOM   1600  O   GLY A 203     -11.910  -9.018 -65.823  1.00 45.75           O
ATOM   1601  N   TYR A 204     -13.402  -7.629 -64.866  1.00136.51           N
ATOM   1602  CA  TYR A 204     -12.328  -6.974 -64.179  1.00136.51           C
ATOM   1603  CB  TYR A 204     -11.812  -5.730 -64.925  1.00136.51           C
ATOM   1604  CG  TYR A 204     -12.842  -4.672 -64.786  1.00136.51           C
ATOM   1605  CD1 TYR A 204     -13.888  -4.546 -65.673  1.00136.51           C
ATOM   1606  CD2 TYR A 204     -12.748  -3.797 -63.737  1.00136.51           C
ATOM   1607  CE1 TYR A 204     -14.829  -3.556 -65.502  1.00136.51           C
ATOM   1608  CE2 TYR A 204     -13.682  -2.818 -63.572  1.00136.51           C
ATOM   1609  CZ  TYR A 204     -14.726  -2.690 -64.442  1.00136.51           C
ATOM   1610  OH  TYR A 204     -15.672  -1.669 -64.224  1.00136.51           O
ATOM   1611  C   TYR A 204     -12.778  -6.584 -62.803  1.00136.51           C
ATOM   1612  O   TYR A 204     -13.969  -6.584 -62.493  1.00136.51           O
ATOM   1613  N   LEU A 205     -11.805  -6.246 -61.930  1.00 54.20           N
ATOM   1614  CA  LEU A 205     -12.105  -5.859 -60.580  1.00 54.20           C
ATOM   1615  CB  LEU A 205     -11.167  -6.518 -59.553  1.00 54.20           C
ATOM   1616  CG  LEU A 205     -11.059  -8.053 -59.697  1.00 54.20           C
ATOM   1617  CD1 LEU A 205     -10.261  -8.663 -58.534  1.00 54.20           C
ATOM   1618  CD2 LEU A 205     -12.424  -8.725 -59.913  1.00 54.20           C
ATOM   1619  C   LEU A 205     -11.893  -4.375 -60.493  1.00 54.20           C
ATOM   1620  O   LEU A 205     -11.027  -3.829 -61.174  1.00 54.20           O
ATOM   1621  N   THR A 206     -12.697  -3.674 -59.661  1.00 51.52           N
ATOM   1622  CA  THR A 206     -12.561  -2.246 -59.515  1.00 51.52           C
ATOM   1623  CB  THR A 206     -13.821  -1.464 -59.798  1.00 51.52           C
ATOM   1624  OG1 THR A 206     -14.225  -1.651 -61.136  1.00 51.52           O
ATOM   1625  CG2 THR A 206     -13.597   0.039 -59.554  1.00 51.52           C
ATOM   1626  C   THR A 206     -12.251  -1.941 -58.083  1.00 51.52           C
ATOM   1627  O   THR A 206     -12.622  -2.695 -57.184  1.00 51.52           O
ATOM   1628  N   TRP A 207     -11.534  -0.819 -57.853  1.00 96.44           N
ATOM   1629  CA  TRP A 207     -11.226  -0.341 -56.539  1.00 96.44           C
ATOM   1630  CB  TRP A 207      -9.738  -0.483 -56.170  1.00 96.44           C
ATOM   1631  CG  TRP A 207      -9.283  -1.916 -56.042  1.00 96.44           C
ATOM   1632  CD2 TRP A 207      -8.963  -2.748 -57.166  1.00 96.44           C
ATOM   1633  CD1 TRP A 207      -9.125  -2.690 -54.930  1.00 96.44           C
ATOM   1634  NE1 TRP A 207      -8.726  -3.955 -55.293  1.00 96.44           N
ATOM   1635  CE2 TRP A 207      -8.625  -4.005 -56.668  1.00 96.44           C
ATOM   1636  CE3 TRP A 207      -8.959  -2.488 -58.505  1.00 96.44           C
ATOM   1637  CZ2 TRP A 207      -8.278  -5.025 -57.508  1.00 96.44           C
ATOM   1638  CZ3 TRP A 207      -8.603  -3.515 -59.350  1.00 96.44           C
ATOM   1639  CH2 TRP A 207      -8.272  -4.760 -58.861  1.00 96.44           C
ATOM   1640  C   TRP A 207     -11.535   1.122 -56.527  1.00 96.44           C
ATOM   1641  O   TRP A 207     -11.394   1.803 -57.542  1.00 96.44           O
ATOM   1642  N   ASN A 208     -11.983   1.636 -55.365  1.00 55.47           N
ATOM   1643  CA  ASN A 208     -12.316   3.024 -55.250  1.00 55.47           C
ATOM   1644  CB  ASN A 208     -13.838   3.235 -55.121  1.00 55.47           C
ATOM   1645  CG  ASN A 208     -14.192   4.704 -55.301  1.00 55.47           C
ATOM   1646  OD1 ASN A 208     -13.349   5.589 -55.175  1.00 55.47           O
ATOM   1647  ND2 ASN A 208     -15.490   4.976 -55.599  1.00 55.47           N
ATOM   1648  C   ASN A 208     -11.662   3.538 -54.003  1.00 55.47           C
ATOM   1649  O   ASN A 208     -11.628   2.861 -52.977  1.00 55.47           O
ATOM   1650  N   VAL A 209     -11.121   4.769 -54.079  1.00139.89           N
ATOM   1651  CA  VAL A 209     -10.468   5.417 -52.982  1.00139.89           C
ATOM   1652  CB  VAL A 209      -9.462   6.432 -53.408  1.00139.89           C
ATOM   1653  CG1 VAL A 209     -10.207   7.688 -53.889  1.00139.89           C
ATOM   1654  CG2 VAL A 209      -8.495   6.660 -52.239  1.00139.89           C
ATOM   1655  C   VAL A 209     -11.537   6.149 -52.222  1.00139.89           C
ATOM   1656  O   VAL A 209     -12.681   6.230 -52.664  1.00139.89           O
ATOM   1657  N   ASP A 210     -11.152   6.730 -51.070  1.00165.77           N
ATOM   1658  CA  ASP A 210     -12.019   7.291 -50.070  1.00165.77           C
ATOM   1659  CB  ASP A 210     -11.232   7.902 -48.899  1.00165.77           C
ATOM   1660  CG  ASP A 210     -10.531   6.775 -48.148  1.00165.77           C
ATOM   1661  OD1 ASP A 210     -11.098   5.651 -48.094  1.00165.77           O
ATOM   1662  OD2 ASP A 210      -9.414   7.026 -47.624  1.00165.77           O
ATOM   1663  C   ASP A 210     -12.939   8.352 -50.561  1.00165.77           C
ATOM   1664  O   ASP A 210     -14.125   8.298 -50.248  1.00165.77           O
ATOM   1665  N   LEU A 211     -12.454   9.335 -51.332  1.00119.51           N
ATOM   1666  CA  LEU A 211     -13.349  10.366 -51.759  1.00119.51           C
ATOM   1667  CB  LEU A 211     -12.662  11.424 -52.640  1.00119.51           C
ATOM   1668  CG  LEU A 211     -11.568  12.224 -51.912  1.00119.51           C
ATOM   1669  CD1 LEU A 211     -10.409  11.315 -51.468  1.00119.51           C
ATOM   1670  CD2 LEU A 211     -11.102  13.419 -52.759  1.00119.51           C
ATOM   1671  C   LEU A 211     -14.386   9.697 -52.593  1.00119.51           C
ATOM   1672  O   LEU A 211     -15.541  10.119 -52.606  1.00119.51           O
ATOM   1673  N   ASN A 212     -13.962   8.620 -53.287  1.00137.43           N
ATOM   1674  CA  ASN A 212     -14.720   7.806 -54.195  1.00137.43           C
ATOM   1675  CB  ASN A 212     -15.871   6.968 -53.570  1.00137.43           C
ATOM   1676  CG  ASN A 212     -16.965   7.823 -52.942  1.00137.43           C
ATOM   1677  OD1 ASN A 212     -16.905   8.152 -51.758  1.00137.43           O
ATOM   1678  ND2 ASN A 212     -17.993   8.200 -53.748  1.00137.43           N
ATOM   1679  C   ASN A 212     -15.209   8.628 -55.346  1.00137.43           C
ATOM   1680  O   ASN A 212     -16.337   8.474 -55.813  1.00137.43           O
ATOM   1681  N   GLN A 213     -14.341   9.556 -55.798  1.00114.55           N
ATOM   1682  CA  GLN A 213     -14.517  10.416 -56.934  1.00114.55           C
ATOM   1683  CB  GLN A 213     -13.444  11.520 -56.989  1.00114.55           C
ATOM   1684  CG  GLN A 213     -13.300  12.338 -55.700  1.00114.55           C
ATOM   1685  CD  GLN A 213     -14.489  13.274 -55.542  1.00114.55           C
ATOM   1686  OE1 GLN A 213     -14.429  14.442 -55.922  1.00114.55           O
ATOM   1687  NE2 GLN A 213     -15.597  12.753 -54.951  1.00114.55           N
ATOM   1688  C   GLN A 213     -14.347   9.611 -58.191  1.00114.55           C
ATOM   1689  O   GLN A 213     -14.991   9.887 -59.201  1.00114.55           O
ATOM   1690  N   SER A 214     -13.424   8.623 -58.167  1.00 58.02           N
ATOM   1691  CA  SER A 214     -13.122   7.833 -59.332  1.00 58.02           C
ATOM   1692  CB  SER A 214     -11.920   8.367 -60.128  1.00 58.02           C
ATOM   1693  OG  SER A 214     -10.758   8.362 -59.312  1.00 58.02           O
ATOM   1694  C   SER A 214     -12.794   6.433 -58.900  1.00 58.02           C
ATOM   1695  O   SER A 214     -12.768   6.134 -57.708  1.00 58.02           O
ATOM   1696  N   CYS A 215     -12.571   5.524 -59.879  1.00 96.79           N
ATOM   1697  CA  CYS A 215     -12.253   4.153 -59.571  1.00 96.79           C
ATOM   1698  CB  CYS A 215     -13.442   3.190 -59.723  1.00 96.79           C
ATOM   1699  SG  CYS A 215     -14.783   3.527 -58.551  1.00 96.79           S
ATOM   1700  C   CYS A 215     -11.226   3.666 -60.547  1.00 96.79           C
ATOM   1701  O   CYS A 215     -11.013   4.270 -61.597  1.00 96.79           O
ATOM   1702  N   GLU A 216     -10.547   2.546 -60.212  1.00132.13           N
ATOM   1703  CA  GLU A 216      -9.590   2.013 -61.135  1.00132.13           C
ATOM   1704  CB  GLU A 216      -8.126   2.252 -60.719  1.00132.13           C
ATOM   1705  CG  GLU A 216      -7.670   1.481 -59.485  1.00132.13           C
ATOM   1706  CD  GLU A 216      -6.782   0.341 -59.963  1.00132.13           C
ATOM   1707  OE1 GLU A 216      -5.747   0.641 -60.616  1.00132.13           O
ATOM   1708  OE2 GLU A 216      -7.117  -0.840 -59.685  1.00132.13           O
ATOM   1709  C   GLU A 216      -9.851   0.546 -61.308  1.00132.13           C
ATOM   1710  O   GLU A 216     -10.340  -0.132 -60.404  1.00132.13           O
ATOM   1711  N   THR A 217      -9.559   0.044 -62.523  1.00129.51           N
ATOM   1712  CA  THR A 217      -9.767  -1.324 -62.920  1.00129.51           C
ATOM   1713  CB  THR A 217     -10.163  -1.423 -64.363  1.00129.51           C
ATOM   1714  OG1 THR A 217     -10.368  -2.775 -64.737  1.00129.51           O
ATOM   1715  CG2 THR A 217      -9.039  -0.805 -65.211  1.00129.51           C
ATOM   1716  C   THR A 217      -8.469  -2.070 -62.796  1.00129.51           C
ATOM   1717  O   THR A 217      -7.403  -1.478 -62.646  1.00129.51           O
ATOM   1718  N   THR A 218      -8.548  -3.412 -62.900  1.00130.42           N
ATOM   1719  CA  THR A 218      -7.445  -4.333 -62.814  1.00130.42           C
ATOM   1720  CB  THR A 218      -7.886  -5.766 -62.888  1.00130.42           C
ATOM   1721  OG1 THR A 218      -6.790  -6.633 -62.638  1.00130.42           O
ATOM   1722  CG2 THR A 218      -8.471  -6.031 -64.286  1.00130.42           C
ATOM   1723  C   THR A 218      -6.529  -4.086 -63.977  1.00130.42           C
ATOM   1724  O   THR A 218      -5.331  -4.356 -63.914  1.00130.42           O
ATOM   1725  N   GLU A 219      -7.109  -3.595 -65.084  1.00158.39           N
ATOM   1726  CA  GLU A 219      -6.480  -3.306 -66.345  1.00158.39           C
ATOM   1727  CB  GLU A 219      -7.485  -2.985 -67.466  1.00158.39           C
ATOM   1728  CG  GLU A 219      -6.855  -3.008 -68.862  1.00158.39           C
ATOM   1729  CD  GLU A 219      -7.973  -2.949 -69.895  1.00158.39           C
ATOM   1730  OE1 GLU A 219      -9.158  -2.871 -69.476  1.00158.39           O
ATOM   1731  OE2 GLU A 219      -7.660  -2.984 -71.115  1.00158.39           O
ATOM   1732  C   GLU A 219      -5.539  -2.146 -66.199  1.00158.39           C
ATOM   1733  O   GLU A 219      -4.757  -1.881 -67.109  1.00158.39           O
ATOM   1734  N   PHE A 220      -5.610  -1.455 -65.038  1.00328.81           N
ATOM   1735  CA  PHE A 220      -4.960  -0.237 -64.618  1.00328.81           C
ATOM   1736  CB  PHE A 220      -3.411  -0.176 -64.662  1.00328.81           C
ATOM   1737  CG  PHE A 220      -2.841  -0.251 -66.038  1.00328.81           C
ATOM   1738  CD1 PHE A 220      -2.998   0.783 -66.931  1.00328.81           C
ATOM   1739  CD2 PHE A 220      -2.157  -1.373 -66.446  1.00328.81           C
ATOM   1740  CE1 PHE A 220      -2.466   0.702 -68.197  1.00328.81           C
ATOM   1741  CE2 PHE A 220      -1.622  -1.459 -67.707  1.00328.81           C
ATOM   1742  CZ  PHE A 220      -1.774  -0.418 -68.588  1.00328.81           C
ATOM   1743  C   PHE A 220      -5.516   0.985 -65.283  1.00328.81           C
ATOM   1744  O   PHE A 220      -4.860   2.024 -65.337  1.00328.81           O
ATOM   1745  N   GLU A 221      -6.772   0.913 -65.762  1.00115.62           N
ATOM   1746  CA  GLU A 221      -7.394   2.085 -66.309  1.00115.62           C
ATOM   1747  CB  GLU A 221      -8.397   1.785 -67.434  1.00115.62           C
ATOM   1748  CG  GLU A 221      -7.741   1.217 -68.694  1.00115.62           C
ATOM   1749  CD  GLU A 221      -6.902   2.321 -69.324  1.00115.62           C
ATOM   1750  OE1 GLU A 221      -7.503   3.254 -69.919  1.00115.62           O
ATOM   1751  OE2 GLU A 221      -5.649   2.248 -69.212  1.00115.62           O
ATOM   1752  C   GLU A 221      -8.147   2.739 -65.190  1.00115.62           C
ATOM   1753  O   GLU A 221      -8.728   2.063 -64.341  1.00115.62           O
ATOM   1754  N   VAL A 222      -8.133   4.087 -65.149  1.00101.45           N
ATOM   1755  CA  VAL A 222      -8.835   4.793 -64.116  1.00101.45           C
ATOM   1756  CB  VAL A 222      -8.021   5.880 -63.473  1.00101.45           C
ATOM   1757  CG1 VAL A 222      -7.707   6.955 -64.528  1.00101.45           C
ATOM   1758  CG2 VAL A 222      -8.798   6.419 -62.260  1.00101.45           C
ATOM   1759  C   VAL A 222     -10.015   5.445 -64.752  1.00101.45           C
ATOM   1760  O   VAL A 222      -9.918   5.987 -65.852  1.00101.45           O
ATOM   1761  N   ILE A 223     -11.175   5.388 -64.069  1.00 62.54           N
ATOM   1762  CA  ILE A 223     -12.357   6.013 -64.583  1.00 62.54           C
ATOM   1763  CB  ILE A 223     -13.572   5.131 -64.572  1.00 62.54           C
ATOM   1764  CG1 ILE A 223     -13.363   3.917 -65.491  1.00 62.54           C
ATOM   1765  CG2 ILE A 223     -14.780   5.992 -64.972  1.00 62.54           C
ATOM   1766  CD1 ILE A 223     -14.442   2.847 -65.336  1.00 62.54           C
ATOM   1767  C   ILE A 223     -12.634   7.168 -63.676  1.00 62.54           C
ATOM   1768  O   ILE A 223     -12.753   7.004 -62.461  1.00 62.54           O
ATOM   1769  N   TYR A 224     -12.760   8.378 -64.256  1.00 85.79           N
ATOM   1770  CA  TYR A 224     -12.913   9.533 -63.423  1.00 85.79           C
ATOM   1771  CB  TYR A 224     -12.286  10.784 -64.055  1.00 85.79           C
ATOM   1772  CG  TYR A 224     -10.823  10.522 -64.117  1.00 85.79           C
ATOM   1773  CD1 TYR A 224     -10.035  10.759 -63.015  1.00 85.79           C
ATOM   1774  CD2 TYR A 224     -10.241  10.034 -65.265  1.00 85.79           C
ATOM   1775  CE1 TYR A 224      -8.685  10.515 -63.053  1.00 85.79           C
ATOM   1776  CE2 TYR A 224      -8.889   9.788 -65.310  1.00 85.79           C
ATOM   1777  CZ  TYR A 224      -8.112  10.029 -64.202  1.00 85.79           C
ATOM   1778  OH  TYR A 224      -6.726   9.777 -64.245  1.00 85.79           O
ATOM   1779  C   TYR A 224     -14.369   9.784 -63.244  1.00 85.79           C
ATOM   1780  O   TYR A 224     -14.940  10.717 -63.805  1.00 85.79           O
ATOM   1781  N   GLU A 225     -14.998   8.948 -62.403  1.00111.54           N
ATOM   1782  CA  GLU A 225     -16.395   9.066 -62.134  1.00111.54           C
ATOM   1783  CB  GLU A 225     -17.256   8.309 -63.152  1.00111.54           C
ATOM   1784  CG  GLU A 225     -16.949   6.810 -63.139  1.00111.54           C
ATOM   1785  CD  GLU A 225     -17.912   6.103 -64.077  1.00111.54           C
ATOM   1786  OE1 GLU A 225     -18.973   6.700 -64.399  1.00111.54           O
ATOM   1787  OE2 GLU A 225     -17.598   4.951 -64.479  1.00111.54           O
ATOM   1788  C   GLU A 225     -16.625   8.382 -60.830  1.00111.54           C
ATOM   1789  O   GLU A 225     -15.820   7.554 -60.406  1.00111.54           O
ATOM   1790  N   GLY A 226     -17.723   8.736 -60.138  1.00 40.06           N
ATOM   1791  CA  GLY A 226     -18.011   8.056 -58.911  1.00 40.06           C
ATOM   1792  C   GLY A 226     -18.666   6.762 -59.269  1.00 40.06           C
ATOM   1793  O   GLY A 226     -19.492   6.701 -60.177  1.00 40.06           O
ATOM   1794  N   LEU A 227     -18.332   5.688 -58.535  1.00151.46           N
ATOM   1795  CA  LEU A 227     -18.907   4.402 -58.788  1.00151.46           C
ATOM   1796  CB  LEU A 227     -18.271   3.288 -57.951  1.00151.46           C
ATOM   1797  CG  LEU A 227     -18.770   1.911 -58.397  1.00151.46           C
ATOM   1798  CD1 LEU A 227     -18.462   1.716 -59.889  1.00151.46           C
ATOM   1799  CD2 LEU A 227     -18.206   0.786 -57.515  1.00151.46           C
ATOM   1800  C   LEU A 227     -20.367   4.477 -58.450  1.00151.46           C
ATOM   1801  O   LEU A 227     -21.194   3.776 -59.027  1.00151.46           O
ATOM   1802  N   VAL A 228     -20.693   5.311 -57.447  1.00 78.29           N
ATOM   1803  CA  VAL A 228     -22.010   5.524 -56.914  1.00 78.29           C
ATOM   1804  CB  VAL A 228     -21.988   6.295 -55.626  1.00 78.29           C
ATOM   1805  CG1 VAL A 228     -23.432   6.482 -55.130  1.00 78.29           C
ATOM   1806  CG2 VAL A 228     -21.080   5.553 -54.631  1.00 78.29           C
ATOM   1807  C   VAL A 228     -22.901   6.268 -57.858  1.00 78.29           C
ATOM   1808  O   VAL A 228     -24.115   6.120 -57.765  1.00 78.29           O
ATOM   1809  N   ASN A 229     -22.348   7.103 -58.763  1.00 72.18           N
ATOM   1810  CA  ASN A 229     -23.157   7.966 -59.586  1.00 72.18           C
ATOM   1811  CB  ASN A 229     -22.369   8.729 -60.669  1.00 72.18           C
ATOM   1812  CG  ASN A 229     -23.320   9.684 -61.389  1.00 72.18           C
ATOM   1813  OD1 ASN A 229     -24.237   9.262 -62.092  1.00 72.18           O
ATOM   1814  ND2 ASN A 229     -23.095  11.014 -61.212  1.00 72.18           N
ATOM   1815  C   ASN A 229     -24.255   7.210 -60.271  1.00 72.18           C
ATOM   1816  O   ASN A 229     -24.070   6.105 -60.776  1.00 72.18           O
ATOM   1817  N   LYS A 230     -25.456   7.827 -60.264  1.00 87.40           N
ATOM   1818  CA  LYS A 230     -26.657   7.309 -60.852  1.00 87.40           C
ATOM   1819  CB  LYS A 230     -27.582   6.590 -59.853  1.00 87.40           C
ATOM   1820  CG  LYS A 230     -28.869   6.032 -60.462  1.00 87.40           C
ATOM   1821  CD  LYS A 230     -29.593   5.053 -59.537  1.00 87.40           C
ATOM   1822  CE  LYS A 230     -30.894   4.499 -60.119  1.00 87.40           C
ATOM   1823  NZ  LYS A 230     -31.679   3.846 -59.047  1.00 87.40           N
ATOM   1824  C   LYS A 230     -27.411   8.488 -61.367  1.00 87.40           C
ATOM   1825  O   LYS A 230     -27.235   9.604 -60.884  1.00 87.40           O
ATOM   1826  N   THR A 231     -28.258   8.277 -62.391  1.00116.77           N
ATOM   1827  CA  THR A 231     -29.004   9.378 -62.923  1.00116.77           C
ATOM   1828  CB  THR A 231     -29.777   9.017 -64.165  1.00116.77           C
ATOM   1829  OG1 THR A 231     -30.422  10.167 -64.690  1.00116.77           O
ATOM   1830  CG2 THR A 231     -30.805   7.916 -63.851  1.00116.77           C
ATOM   1831  C   THR A 231     -29.947   9.868 -61.877  1.00116.77           C
ATOM   1832  O   THR A 231     -30.032  11.068 -61.617  1.00116.77           O
ATOM   1833  N   THR A 232     -30.681   8.946 -61.230  1.00154.29           N
ATOM   1834  CA  THR A 232     -31.591   9.385 -60.222  1.00154.29           C
ATOM   1835  CB  THR A 232     -32.945   9.756 -60.754  1.00154.29           C
ATOM   1836  OG1 THR A 232     -33.729  10.351 -59.730  1.00154.29           O
ATOM   1837  CG2 THR A 232     -33.633   8.489 -61.287  1.00154.29           C
ATOM   1838  C   THR A 232     -31.777   8.266 -59.262  1.00154.29           C
ATOM   1839  O   THR A 232     -31.379   7.133 -59.518  1.00154.29           O
ATOM   1840  N   SER A 233     -32.367   8.571 -58.095  1.00182.93           N
ATOM   1841  CA  SER A 233     -32.634   7.533 -57.153  1.00182.93           C
ATOM   1842  CB  SER A 233     -31.453   7.225 -56.216  1.00182.93           C
ATOM   1843  OG  SER A 233     -31.803   6.189 -55.311  1.00182.93           O
ATOM   1844  C   SER A 233     -33.744   8.037 -56.302  1.00182.93           C
ATOM   1845  O   SER A 233     -33.993   9.239 -56.246  1.00182.93           O
ATOM   1846  N   LEU A 234     -34.461   7.120 -55.631  1.00 96.25           N
ATOM   1847  CA  LEU A 234     -35.483   7.607 -54.763  1.00 96.25           C
ATOM   1848  CB  LEU A 234     -36.249   6.488 -54.036  1.00 96.25           C
ATOM   1849  CG  LEU A 234     -37.083   5.602 -54.980  1.00 96.25           C
ATOM   1850  CD1 LEU A 234     -36.186   4.841 -55.970  1.00 96.25           C
ATOM   1851  CD2 LEU A 234     -38.026   4.676 -54.194  1.00 96.25           C
ATOM   1852  C   LEU A 234     -34.749   8.409 -53.741  1.00 96.25           C
ATOM   1853  O   LEU A 234     -35.138   9.531 -53.422  1.00 96.25           O
ATOM   1854  N   GLU A 235     -33.640   7.852 -53.209  1.00181.28           N
ATOM   1855  CA  GLU A 235     -32.883   8.603 -52.252  1.00181.28           C
ATOM   1856  CB  GLU A 235     -31.757   7.785 -51.600  1.00181.28           C
ATOM   1857  CG  GLU A 235     -30.727   7.233 -52.585  1.00181.28           C
ATOM   1858  CD  GLU A 235     -29.757   6.376 -51.784  1.00181.28           C
ATOM   1859  OE1 GLU A 235     -30.094   6.042 -50.617  1.00181.28           O
ATOM   1860  OE2 GLU A 235     -28.672   6.039 -52.328  1.00181.28           O
ATOM   1861  C   GLU A 235     -32.289   9.772 -52.965  1.00181.28           C
ATOM   1862  O   GLU A 235     -32.436  10.915 -52.543  1.00181.28           O
ATOM   1863  N   GLY A 236     -31.577   9.511 -54.073  1.00 70.93           N
ATOM   1864  CA  GLY A 236     -31.255  10.588 -54.955  1.00 70.93           C
ATOM   1865  C   GLY A 236     -29.973  11.323 -54.769  1.00 70.93           C
ATOM   1866  O   GLY A 236     -29.537  12.020 -55.683  1.00 70.93           O
ATOM   1867  N   ASN A 237     -29.284  11.189 -53.640  1.00 57.48           N
ATOM   1868  CA  ASN A 237     -28.084  11.962 -53.484  1.00 57.48           C
ATOM   1869  CB  ASN A 237     -27.456  11.781 -52.093  1.00 57.48           C
ATOM   1870  CG  ASN A 237     -28.409  12.398 -51.080  1.00 57.48           C
ATOM   1871  OD1 ASN A 237     -29.097  11.694 -50.342  1.00 57.48           O
ATOM   1872  ND2 ASN A 237     -28.457  13.756 -51.048  1.00 57.48           N
ATOM   1873  C   ASN A 237     -27.094  11.481 -54.491  1.00 57.48           C
ATOM   1874  O   ASN A 237     -26.077  12.124 -54.739  1.00 57.48           O
ATOM   1875  N   ILE A 238     -27.373  10.310 -55.081  1.00 65.27           N
ATOM   1876  CA  ILE A 238     -26.512   9.647 -56.003  1.00 65.27           C
ATOM   1877  CB  ILE A 238     -27.174   8.427 -56.538  1.00 65.27           C
ATOM   1878  CG1 ILE A 238     -27.504   7.457 -55.389  1.00 65.27           C
ATOM   1879  CG2 ILE A 238     -26.224   7.835 -57.563  1.00 65.27           C
ATOM   1880  CD1 ILE A 238     -28.418   6.303 -55.797  1.00 65.27           C
ATOM   1881  C   ILE A 238     -26.159  10.579 -57.116  1.00 65.27           C
ATOM   1882  O   ILE A 238     -25.017  10.592 -57.573  1.00 65.27           O
ATOM   1883  N   LYS A 239     -27.115  11.396 -57.581  1.00 85.66           N
ATOM   1884  CA  LYS A 239     -26.823  12.331 -58.630  1.00 85.66           C
ATOM   1885  CB  LYS A 239     -27.998  13.271 -58.942  1.00 85.66           C
ATOM   1886  CG  LYS A 239     -27.642  14.323 -59.996  1.00 85.66           C
ATOM   1887  CD  LYS A 239     -28.756  15.332 -60.284  1.00 85.66           C
ATOM   1888  CE  LYS A 239     -30.107  14.712 -60.636  1.00 85.66           C
ATOM   1889  NZ  LYS A 239     -31.129  15.780 -60.737  1.00 85.66           N
ATOM   1890  C   LYS A 239     -25.753  13.262 -58.160  1.00 85.66           C
ATOM   1891  O   LYS A 239     -24.877  13.664 -58.924  1.00 85.66           O
ATOM   1892  N   GLN A 240     -25.800  13.612 -56.867  1.00141.26           N
ATOM   1893  CA  GLN A 240     -24.949  14.601 -56.276  1.00141.26           C
ATOM   1894  CB  GLN A 240     -25.251  14.888 -54.799  1.00141.26           C
ATOM   1895  CG  GLN A 240     -24.408  16.043 -54.252  1.00141.26           C
ATOM   1896  CD  GLN A 240     -24.773  17.303 -55.030  1.00141.26           C
ATOM   1897  OE1 GLN A 240     -24.105  17.668 -55.997  1.00141.26           O
ATOM   1898  NE2 GLN A 240     -25.866  17.989 -54.601  1.00141.26           N
ATOM   1899  C   GLN A 240     -23.507  14.213 -56.382  1.00141.26           C
ATOM   1900  O   GLN A 240     -22.638  15.081 -56.420  1.00141.26           O
ATOM   1901  N   THR A 241     -23.209  12.905 -56.433  1.00149.99           N
ATOM   1902  CA  THR A 241     -21.854  12.435 -56.373  1.00149.99           C
ATOM   1903  CB  THR A 241     -21.728  10.950 -56.553  1.00149.99           C
ATOM   1904  OG1 THR A 241     -22.181  10.572 -57.845  1.00149.99           O
ATOM   1905  CG2 THR A 241     -22.566  10.252 -55.469  1.00149.99           C
ATOM   1906  C   THR A 241     -20.948  13.090 -57.353  1.00149.99           C
ATOM   1907  O   THR A 241     -21.395  13.823 -58.236  1.00149.99           O
ATOM   1908  N   HIS A 242     -19.628  12.806 -57.174  1.00107.78           N
ATOM   1909  CA  HIS A 242     -18.544  13.386 -57.918  1.00107.78           C
ATOM   1910  ND1 HIS A 242     -15.478  14.407 -58.367  1.00107.78           N
ATOM   1911  CG  HIS A 242     -16.171  13.272 -58.721  1.00107.78           C
ATOM   1912  CB  HIS A 242     -17.214  12.620 -57.858  1.00107.78           C
ATOM   1913  NE2 HIS A 242     -14.762  13.836 -60.392  1.00107.78           N
ATOM   1914  CD2 HIS A 242     -15.721  12.936 -59.962  1.00107.78           C
ATOM   1915  CE1 HIS A 242     -14.650  14.701 -59.401  1.00107.78           C
ATOM   1916  C   HIS A 242     -18.945  13.412 -59.335  1.00107.78           C
ATOM   1917  O   HIS A 242     -19.164  12.366 -59.949  1.00107.78           O
ATOM   1918  N   SER A 243     -19.049  14.646 -59.865  1.00138.61           N
ATOM   1919  CA  SER A 243     -19.493  14.810 -61.204  1.00138.61           C
ATOM   1920  CB  SER A 243     -19.468  16.266 -61.698  1.00138.61           C
ATOM   1921  OG  SER A 243     -20.409  17.041 -60.969  1.00138.61           O
ATOM   1922  C   SER A 243     -18.558  14.023 -62.033  1.00138.61           C
ATOM   1923  O   SER A 243     -17.339  14.148 -61.924  1.00138.61           O
ATOM   1924  N   VAL A 244     -19.131  13.157 -62.876  1.00 78.71           N
ATOM   1925  CA  VAL A 244     -18.293  12.356 -63.691  1.00 78.71           C
ATOM   1926  CB  VAL A 244     -19.048  11.429 -64.597  1.00 78.71           C
ATOM   1927  CG1 VAL A 244     -18.042  10.705 -65.507  1.00 78.71           C
ATOM   1928  CG2 VAL A 244     -19.899  10.486 -63.730  1.00 78.71           C
ATOM   1929  C   VAL A 244     -17.521  13.304 -64.531  1.00 78.71           C
ATOM   1930  O   VAL A 244     -18.031  14.340 -64.956  1.00 78.71           O
ATOM   1931  N   VAL A 245     -16.239  12.985 -64.751  1.00112.83           N
ATOM   1932  CA  VAL A 245     -15.411  13.823 -65.555  1.00112.83           C
ATOM   1933  CB  VAL A 245     -13.980  13.385 -65.592  1.00112.83           C
ATOM   1934  CG1 VAL A 245     -13.227  14.253 -66.615  1.00112.83           C
ATOM   1935  CG2 VAL A 245     -13.418  13.503 -64.166  1.00112.83           C
ATOM   1936  C   VAL A 245     -15.964  13.790 -66.940  1.00112.83           C
ATOM   1937  O   VAL A 245     -15.843  14.754 -67.692  1.00112.83           O
ATOM   1938  N   TYR A 246     -16.578  12.656 -67.313  1.00 90.62           N
ATOM   1939  CA  TYR A 246     -17.101  12.458 -68.631  1.00 90.62           C
ATOM   1940  CB  TYR A 246     -17.282  10.975 -68.994  1.00 90.62           C
ATOM   1941  CG  TYR A 246     -15.928  10.358 -68.907  1.00 90.62           C
ATOM   1942  CD1 TYR A 246     -15.024  10.478 -69.938  1.00 90.62           C
ATOM   1943  CD2 TYR A 246     -15.564   9.658 -67.779  1.00 90.62           C
ATOM   1944  CE1 TYR A 246     -13.776   9.907 -69.842  1.00 90.62           C
ATOM   1945  CE2 TYR A 246     -14.320   9.085 -67.677  1.00 90.62           C
ATOM   1946  CZ  TYR A 246     -13.423   9.210 -68.710  1.00 90.62           C
ATOM   1947  OH  TYR A 246     -12.145   8.622 -68.606  1.00 90.62           O
ATOM   1948  C   TYR A 246     -18.420  13.145 -68.789  1.00 90.62           C
ATOM   1949  O   TYR A 246     -19.169  13.329 -67.831  1.00 90.62           O
ATOM   1950  N   SER A 247     -18.712  13.577 -70.034  1.00140.89           N
ATOM   1951  CA  SER A 247     -19.947  14.243 -70.322  1.00140.89           C
ATOM   1952  CB  SER A 247     -20.079  14.711 -71.782  1.00140.89           C
ATOM   1953  OG  SER A 247     -21.329  15.359 -71.972  1.00140.89           O
ATOM   1954  C   SER A 247     -21.051  13.275 -70.039  1.00140.89           C
ATOM   1955  O   SER A 247     -20.831  12.071 -69.930  1.00140.89           O
ATOM   1956  N   THR A 248     -22.280  13.807 -69.909  1.00114.85           N
ATOM   1957  CA  THR A 248     -23.451  13.063 -69.541  1.00114.85           C
ATOM   1958  CB  THR A 248     -24.663  13.939 -69.426  1.00114.85           C
ATOM   1959  OG1 THR A 248     -25.763  13.197 -68.918  1.00114.85           O
ATOM   1960  CG2 THR A 248     -24.993  14.501 -70.819  1.00114.85           C
ATOM   1961  C   THR A 248     -23.755  12.020 -70.571  1.00114.85           C
ATOM   1962  O   THR A 248     -24.215  10.929 -70.239  1.00114.85           O
ATOM   1963  N   ILE A 249     -23.502  12.329 -71.853  1.00 39.95           N
ATOM   1964  CA  ILE A 249     -23.845  11.458 -72.941  1.00 39.95           C
ATOM   1965  CB  ILE A 249     -23.470  12.048 -74.268  1.00 39.95           C
ATOM   1966  CG1 ILE A 249     -24.193  13.388 -74.477  1.00 39.95           C
ATOM   1967  CG2 ILE A 249     -23.779  11.006 -75.354  1.00 39.95           C
ATOM   1968  CD1 ILE A 249     -23.636  14.204 -75.643  1.00 39.95           C
ATOM   1969  C   ILE A 249     -23.123  10.151 -72.813  1.00 39.95           C
ATOM   1970  O   ILE A 249     -23.693   9.094 -73.077  1.00 39.95           O
ATOM   1971  N   SER A 250     -21.845  10.188 -72.399  1.00 54.51           N
ATOM   1972  CA  SER A 250     -21.027   9.009 -72.341  1.00 54.51           C
ATOM   1973  CB  SER A 250     -19.566   9.325 -71.984  1.00 54.51           C
ATOM   1974  OG  SER A 250     -19.497   9.894 -70.685  1.00 54.51           O
ATOM   1975  C   SER A 250     -21.548   8.031 -71.326  1.00 54.51           C
ATOM   1976  O   SER A 250     -21.146   6.867 -71.349  1.00 54.51           O
ATOM   1977  N   GLU A 251     -22.438   8.463 -70.404  1.00 50.63           N
ATOM   1978  CA  GLU A 251     -22.915   7.558 -69.391  1.00 50.63           C
ATOM   1979  CB  GLU A 251     -22.773   8.099 -67.959  1.00 50.63           C
ATOM   1980  CG  GLU A 251     -23.105   7.051 -66.896  1.00 50.63           C
ATOM   1981  CD  GLU A 251     -22.906   7.680 -65.526  1.00 50.63           C
ATOM   1982  OE1 GLU A 251     -22.487   8.867 -65.474  1.00 50.63           O
ATOM   1983  OE2 GLU A 251     -23.168   6.979 -64.513  1.00 50.63           O
ATOM   1984  C   GLU A 251     -24.365   7.235 -69.615  1.00 50.63           C
ATOM   1985  O   GLU A 251     -25.094   8.003 -70.242  1.00 50.63           O
ATOM   1986  N   LYS A 252     -24.794   6.040 -69.135  1.00103.85           N
ATOM   1987  CA  LYS A 252     -26.158   5.587 -69.232  1.00103.85           C
ATOM   1988  CB  LYS A 252     -26.507   4.947 -70.587  1.00103.85           C
ATOM   1989  CG  LYS A 252     -26.571   5.934 -71.752  1.00103.85           C
ATOM   1990  CD  LYS A 252     -26.598   5.246 -73.118  1.00103.85           C
ATOM   1991  CE  LYS A 252     -26.816   6.206 -74.288  1.00103.85           C
ATOM   1992  NZ  LYS A 252     -28.188   6.758 -74.232  1.00103.85           N
ATOM   1993  C   LYS A 252     -26.371   4.510 -68.203  1.00103.85           C
ATOM   1994  O   LYS A 252     -25.435   3.807 -67.825  1.00103.85           O
ATOM   1995  N   GLN A 253     -27.624   4.359 -67.715  1.00 49.79           N
ATOM   1996  CA  GLN A 253     -27.930   3.325 -66.763  1.00 49.79           C
ATOM   1997  CB  GLN A 253     -28.377   3.846 -65.389  1.00 49.79           C
ATOM   1998  CG  GLN A 253     -27.258   4.582 -64.653  1.00 49.79           C
ATOM   1999  CD  GLN A 253     -27.788   5.050 -63.308  1.00 49.79           C
ATOM   2000  OE1 GLN A 253     -28.800   5.745 -63.228  1.00 49.79           O
ATOM   2001  NE2 GLN A 253     -27.082   4.649 -62.218  1.00 49.79           N
ATOM   2002  C   GLN A 253     -29.047   2.507 -67.332  1.00 49.79           C
ATOM   2003  O   GLN A 253     -29.916   3.026 -68.031  1.00 49.79           O
ATOM   2004  N   VAL A 254     -29.025   1.183 -67.071  1.00 35.23           N
ATOM   2005  CA  VAL A 254     -30.066   0.322 -67.553  1.00 35.23           C
ATOM   2006  CB  VAL A 254     -29.552  -0.805 -68.404  1.00 35.23           C
ATOM   2007  CG1 VAL A 254     -30.727  -1.724 -68.777  1.00 35.23           C
ATOM   2008  CG2 VAL A 254     -28.819  -0.208 -69.617  1.00 35.23           C
ATOM   2009  C   VAL A 254     -30.712  -0.288 -66.353  1.00 35.23           C
ATOM   2010  O   VAL A 254     -30.050  -0.918 -65.529  1.00 35.23           O
ATOM   2011  N   PHE A 255     -32.039  -0.115 -66.225  1.00 62.88           N
ATOM   2012  CA  PHE A 255     -32.727  -0.628 -65.079  1.00 62.88           C
ATOM   2013  CB  PHE A 255     -33.953   0.204 -64.664  1.00 62.88           C
ATOM   2014  CG  PHE A 255     -33.483   1.555 -64.250  1.00 62.88           C
ATOM   2015  CD1 PHE A 255     -33.074   1.783 -62.957  1.00 62.88           C
ATOM   2016  CD2 PHE A 255     -33.443   2.592 -65.154  1.00 62.88           C
ATOM   2017  CE1 PHE A 255     -32.638   3.028 -62.568  1.00 62.88           C
ATOM   2018  CE2 PHE A 255     -33.009   3.839 -64.771  1.00 62.88           C
ATOM   2019  CZ  PHE A 255     -32.606   4.059 -63.476  1.00 62.88           C
ATOM   2020  C   PHE A 255     -33.233  -1.999 -65.390  1.00 62.88           C
ATOM   2021  O   PHE A 255     -33.427  -2.362 -66.549  1.00 62.88           O
ATOM   2022  N   SER A 256     -33.433  -2.801 -64.327  1.00148.84           N
ATOM   2023  CA  SER A 256     -33.992  -4.115 -64.440  1.00148.84           C
ATOM   2024  CB  SER A 256     -35.459  -4.107 -64.900  1.00148.84           C
ATOM   2025  OG  SER A 256     -36.267  -3.440 -63.941  1.00148.84           O
ATOM   2026  C   SER A 256     -33.198  -4.918 -65.415  1.00148.84           C
ATOM   2027  O   SER A 256     -33.756  -5.713 -66.170  1.00148.84           O
ATOM   2028  N   ILE A 257     -31.864  -4.752 -65.416  1.00144.72           N
ATOM   2029  CA  ILE A 257     -31.077  -5.527 -66.327  1.00144.72           C
ATOM   2030  CB  ILE A 257     -29.834  -4.830 -66.806  1.00144.72           C
ATOM   2031  CG1 ILE A 257     -29.176  -5.638 -67.939  1.00144.72           C
ATOM   2032  CG2 ILE A 257     -28.920  -4.582 -65.592  1.00144.72           C
ATOM   2033  CD1 ILE A 257     -30.021  -5.713 -69.211  1.00144.72           C
ATOM   2034  C   ILE A 257     -30.662  -6.778 -65.621  1.00144.72           C
ATOM   2035  O   ILE A 257     -30.197  -6.743 -64.482  1.00144.72           O
ATOM   2036  N   LYS A 258     -30.863  -7.937 -66.277  1.00 63.80           N
ATOM   2037  CA  LYS A 258     -30.466  -9.177 -65.678  1.00 63.80           C
ATOM   2038  CB  LYS A 258     -31.550 -10.265 -65.771  1.00 63.80           C
ATOM   2039  CG  LYS A 258     -32.838  -9.875 -65.041  1.00 63.80           C
ATOM   2040  CD  LYS A 258     -34.042 -10.757 -65.379  1.00 63.80           C
ATOM   2041  CE  LYS A 258     -35.367 -10.207 -64.846  1.00 63.80           C
ATOM   2042  NZ  LYS A 258     -35.322 -10.104 -63.370  1.00 63.80           N
ATOM   2043  C   LYS A 258     -29.266  -9.642 -66.437  1.00 63.80           C
ATOM   2044  O   LYS A 258     -29.320  -9.815 -67.653  1.00 63.80           O
ATOM   2045  N   THR A 259     -28.137  -9.853 -65.734  1.00103.28           N
ATOM   2046  CA  THR A 259     -26.945 -10.246 -66.429  1.00103.28           C
ATOM   2047  CB  THR A 259     -25.668  -9.860 -65.743  1.00103.28           C
ATOM   2048  OG1 THR A 259     -25.616 -10.421 -64.440  1.00103.28           O
ATOM   2049  CG2 THR A 259     -25.582  -8.329 -65.686  1.00103.28           C
ATOM   2050  C   THR A 259     -26.927 -11.728 -66.604  1.00103.28           C
ATOM   2051  O   THR A 259     -27.682 -12.461 -65.966  1.00103.28           O
ATOM   2052  N   ARG A 260     -26.049 -12.193 -67.514  1.00125.74           N
ATOM   2053  CA  ARG A 260     -25.898 -13.589 -67.794  1.00125.74           C
ATOM   2054  CB  ARG A 260     -26.294 -13.980 -69.227  1.00125.74           C
ATOM   2055  CG  ARG A 260     -27.790 -13.866 -69.519  1.00125.74           C
ATOM   2056  CD  ARG A 260     -28.128 -14.164 -70.980  1.00125.74           C
ATOM   2057  NE  ARG A 260     -29.604 -14.053 -71.138  1.00125.74           N
ATOM   2058  CZ  ARG A 260     -30.181 -12.835 -71.352  1.00125.74           C
ATOM   2059  NH1 ARG A 260     -29.412 -11.708 -71.379  1.00125.74           N
ATOM   2060  NH2 ARG A 260     -31.531 -12.747 -71.537  1.00125.74           N
ATOM   2061  C   ARG A 260     -24.442 -13.900 -67.665  1.00125.74           C
ATOM   2062  O   ARG A 260     -23.597 -13.009 -67.734  1.00125.74           O
ATOM   2063  N   GLU A 261     -24.116 -15.189 -67.454  1.00 99.23           N
ATOM   2064  CA  GLU A 261     -22.747 -15.594 -67.318  1.00 99.23           C
ATOM   2065  CB  GLU A 261     -22.483 -16.557 -66.144  1.00 99.23           C
ATOM   2066  CG  GLU A 261     -23.226 -17.892 -66.247  1.00 99.23           C
ATOM   2067  CD  GLU A 261     -22.688 -18.822 -65.166  1.00 99.23           C
ATOM   2068  OE1 GLU A 261     -23.165 -18.725 -64.005  1.00 99.23           O
ATOM   2069  OE2 GLU A 261     -21.786 -19.642 -65.490  1.00 99.23           O
ATOM   2070  C   GLU A 261     -22.365 -16.313 -68.572  1.00 99.23           C
ATOM   2071  O   GLU A 261     -23.105 -16.307 -69.555  1.00 99.23           O
ATOM   2072  N   ASP A 262     -21.172 -16.943 -68.569  1.00 52.06           N
ATOM   2073  CA  ASP A 262     -20.705 -17.639 -69.731  1.00 52.06           C
ATOM   2074  CB  ASP A 262     -19.380 -18.390 -69.495  1.00 52.06           C
ATOM   2075  CG  ASP A 262     -18.266 -17.387 -69.220  1.00 52.06           C
ATOM   2076  OD1 ASP A 262     -18.586 -16.228 -68.843  1.00 52.06           O
ATOM   2077  OD2 ASP A 262     -17.077 -17.770 -69.387  1.00 52.06           O
ATOM   2078  C   ASP A 262     -21.736 -18.668 -70.048  1.00 52.06           C
ATOM   2079  O   ASP A 262     -22.129 -18.824 -71.203  1.00 52.06           O
ATOM   2080  N   THR A 263     -22.220 -19.398 -69.027  1.00119.90           N
ATOM   2081  CA  THR A 263     -23.268 -20.319 -69.337  1.00119.90           C
ATOM   2082  CB  THR A 263     -23.638 -21.240 -68.210  1.00119.90           C
ATOM   2083  OG1 THR A 263     -22.499 -21.976 -67.788  1.00119.90           O
ATOM   2084  CG2 THR A 263     -24.723 -22.209 -68.712  1.00119.90           C
ATOM   2085  C   THR A 263     -24.426 -19.433 -69.630  1.00119.90           C
ATOM   2086  O   THR A 263     -24.548 -18.358 -69.046  1.00119.90           O
ATOM   2087  N   ARG A 264     -25.305 -19.837 -70.561  1.00203.68           N
ATOM   2088  CA  ARG A 264     -26.364 -18.938 -70.902  1.00203.68           C
ATOM   2089  CB  ARG A 264     -27.045 -19.312 -72.227  1.00203.68           C
ATOM   2090  CG  ARG A 264     -26.107 -19.260 -73.431  1.00203.68           C
ATOM   2091  CD  ARG A 264     -26.692 -19.921 -74.681  1.00203.68           C
ATOM   2092  NE  ARG A 264     -26.843 -21.374 -74.380  1.00203.68           N
ATOM   2093  CZ  ARG A 264     -27.512 -22.191 -75.245  1.00203.68           C
ATOM   2094  NH1 ARG A 264     -28.039 -21.683 -76.397  1.00203.68           N
ATOM   2095  NH2 ARG A 264     -27.652 -23.518 -74.960  1.00203.68           N
ATOM   2096  C   ARG A 264     -27.407 -19.048 -69.843  1.00203.68           C
ATOM   2097  O   ARG A 264     -28.436 -19.689 -70.045  1.00203.68           O
ATOM   2098  N   ILE A 265     -27.171 -18.412 -68.679  1.00103.73           N
ATOM   2099  CA  ILE A 265     -28.162 -18.450 -67.646  1.00103.73           C
ATOM   2100  CB  ILE A 265     -27.807 -19.356 -66.500  1.00103.73           C
ATOM   2101  CG1 ILE A 265     -26.535 -18.866 -65.790  1.00103.73           C
ATOM   2102  CG2 ILE A 265     -27.695 -20.791 -67.046  1.00103.73           C
ATOM   2103  CD1 ILE A 265     -26.283 -19.558 -64.451  1.00103.73           C
ATOM   2104  C   ILE A 265     -28.309 -17.062 -67.114  1.00103.73           C
ATOM   2105  O   ILE A 265     -27.320 -16.362 -66.905  1.00103.73           O
ATOM   2106  N   CYS A 266     -29.568 -16.626 -66.905  1.00 34.64           N
ATOM   2107  CA  CYS A 266     -29.849 -15.310 -66.403  1.00 34.64           C
ATOM   2108  CB  CYS A 266     -31.264 -14.819 -66.752  1.00 34.64           C
ATOM   2109  SG  CYS A 266     -31.528 -14.700 -68.546  1.00 34.64           S
ATOM   2110  C   CYS A 266     -29.745 -15.334 -64.912  1.00 34.64           C
ATOM   2111  O   CYS A 266     -29.890 -16.381 -64.283  1.00 34.64           O
ATOM   2112  N   GLY A 267     -29.467 -14.159 -64.308  1.00 18.87           N
ATOM   2113  CA  GLY A 267     -29.375 -14.059 -62.880  1.00 18.87           C
ATOM   2114  C   GLY A 267     -30.767 -13.970 -62.344  1.00 18.87           C
ATOM   2115  O   GLY A 267     -31.689 -13.559 -63.046  1.00 18.87           O
ATOM   2116  N   TYR A 268     -30.944 -14.359 -61.066  1.00 80.73           N
ATOM   2117  CA  TYR A 268     -32.244 -14.348 -60.463  1.00 80.73           C
ATOM   2118  CB  TYR A 268     -32.279 -15.002 -59.073  1.00 80.73           C
ATOM   2119  CG  TYR A 268     -33.714 -15.044 -58.677  1.00 80.73           C
ATOM   2120  CD1 TYR A 268     -34.507 -16.098 -59.066  1.00 80.73           C
ATOM   2121  CD2 TYR A 268     -34.272 -14.031 -57.931  1.00 80.73           C
ATOM   2122  CE1 TYR A 268     -35.834 -16.148 -58.712  1.00 80.73           C
ATOM   2123  CE2 TYR A 268     -35.600 -14.075 -57.574  1.00 80.73           C
ATOM   2124  CZ  TYR A 268     -36.383 -15.135 -57.964  1.00 80.73           C
ATOM   2125  OH  TYR A 268     -37.745 -15.184 -57.600  1.00 80.73           O
ATOM   2126  C   TYR A 268     -32.718 -12.941 -60.299  1.00 80.73           C
ATOM   2127  O   TYR A 268     -33.861 -12.626 -60.627  1.00 80.73           O
ATOM   2128  N   ASN A 269     -31.844 -12.045 -59.796  1.00 47.68           N
ATOM   2129  CA  ASN A 269     -32.281 -10.701 -59.550  1.00 47.68           C
ATOM   2130  CB  ASN A 269     -31.927 -10.170 -58.148  1.00 47.68           C
ATOM   2131  CG  ASN A 269     -32.849 -10.832 -57.135  1.00 47.68           C
ATOM   2132  OD1 ASN A 269     -32.404 -11.326 -56.100  1.00 47.68           O
ATOM   2133  ND2 ASN A 269     -34.176 -10.834 -57.434  1.00 47.68           N
ATOM   2134  C   ASN A 269     -31.635  -9.788 -60.535  1.00 47.68           C
ATOM   2135  O   ASN A 269     -30.473  -9.960 -60.902  1.00 47.68           O
ATOM   2136  N   GLY A 270     -32.410  -8.792 -61.007  1.00 18.69           N
ATOM   2137  CA  GLY A 270     -31.894  -7.831 -61.934  1.00 18.69           C
ATOM   2138  C   GLY A 270     -31.243  -6.747 -61.142  1.00 18.69           C
ATOM   2139  O   GLY A 270     -31.349  -6.711 -59.916  1.00 18.69           O
ATOM   2140  N   PHE A 271     -30.538  -5.832 -61.836  1.00 96.08           N
ATOM   2141  CA  PHE A 271     -29.924  -4.733 -61.154  1.00 96.08           C
ATOM   2142  CB  PHE A 271     -28.513  -5.024 -60.608  1.00 96.08           C
ATOM   2143  CG  PHE A 271     -27.615  -5.387 -61.738  1.00 96.08           C
ATOM   2144  CD1 PHE A 271     -27.555  -6.686 -62.184  1.00 96.08           C
ATOM   2145  CD2 PHE A 271     -26.831  -4.434 -62.346  1.00 96.08           C
ATOM   2146  CE1 PHE A 271     -26.726  -7.031 -63.224  1.00 96.08           C
ATOM   2147  CE2 PHE A 271     -26.000  -4.773 -63.387  1.00 96.08           C
ATOM   2148  CZ  PHE A 271     -25.948  -6.072 -63.827  1.00 96.08           C
ATOM   2149  C   PHE A 271     -29.850  -3.574 -62.090  1.00 96.08           C
ATOM   2150  O   PHE A 271     -30.137  -3.697 -63.280  1.00 96.08           O
ATOM   2151  N   THR A 272     -29.490  -2.395 -61.549  1.00 45.70           N
ATOM   2152  CA  THR A 272     -29.342  -1.236 -62.375  1.00 45.70           C
ATOM   2153  CB  THR A 272     -29.553   0.052 -61.632  1.00 45.70           C
ATOM   2154  OG1 THR A 272     -30.854   0.078 -61.064  1.00 45.70           O
ATOM   2155  CG2 THR A 272     -29.379   1.229 -62.607  1.00 45.70           C
ATOM   2156  C   THR A 272     -27.920  -1.286 -62.816  1.00 45.70           C
ATOM   2157  O   THR A 272     -27.007  -1.334 -61.993  1.00 45.70           O
ATOM   2158  N   THR A 273     -27.692  -1.294 -64.142  1.00114.53           N
ATOM   2159  CA  THR A 273     -26.346  -1.449 -64.598  1.00114.53           C
ATOM   2160  CB  THR A 273     -26.210  -2.515 -65.650  1.00114.53           C
ATOM   2161  OG1 THR A 273     -24.843  -2.727 -65.971  1.00114.53           O
ATOM   2162  CG2 THR A 273     -27.002  -2.090 -66.898  1.00114.53           C
ATOM   2163  C   THR A 273     -25.856  -0.156 -65.162  1.00114.53           C
ATOM   2164  O   THR A 273     -26.496   0.458 -66.015  1.00114.53           O
ATOM   2165  N   ASP A 274     -24.695   0.301 -64.652  1.00 52.88           N
ATOM   2166  CA  ASP A 274     -24.091   1.521 -65.104  1.00 52.88           C
ATOM   2167  CB  ASP A 274     -23.123   2.134 -64.077  1.00 52.88           C
ATOM   2168  CG  ASP A 274     -23.910   2.548 -62.843  1.00 52.88           C
ATOM   2169  OD1 ASP A 274     -25.129   2.833 -62.984  1.00 52.88           O
ATOM   2170  OD2 ASP A 274     -23.303   2.578 -61.739  1.00 52.88           O
ATOM   2171  C   ASP A 274     -23.264   1.194 -66.306  1.00 52.88           C
ATOM   2172  O   ASP A 274     -22.703   0.103 -66.398  1.00 52.88           O
ATOM   2173  N   HIS A 275     -23.170   2.135 -67.270  1.00111.77           N
ATOM   2174  CA  HIS A 275     -22.319   1.898 -68.403  1.00111.77           C
ATOM   2175  ND1 HIS A 275     -24.759  -0.480 -69.213  1.00111.77           N
ATOM   2176  CG  HIS A 275     -23.474  -0.078 -69.501  1.00111.77           C
ATOM   2177  CB  HIS A 275     -23.043   1.351 -69.648  1.00111.77           C
ATOM   2178  NE2 HIS A 275     -23.541  -2.331 -69.397  1.00111.77           N
ATOM   2179  CD2 HIS A 275     -22.743  -1.221 -69.610  1.00111.77           C
ATOM   2180  CE1 HIS A 275     -24.743  -1.836 -69.163  1.00111.77           C
ATOM   2181  C   HIS A 275     -21.658   3.180 -68.814  1.00111.77           C
ATOM   2182  O   HIS A 275     -22.317   4.108 -69.281  1.00111.77           O
ATOM   2183  N   PRO A 276     -20.378   3.279 -68.543  1.00188.40           N
ATOM   2184  CA  PRO A 276     -19.638   4.409 -69.054  1.00188.40           C
ATOM   2185  CD  PRO A 276     -19.998   2.988 -67.168  1.00188.40           C
ATOM   2186  CB  PRO A 276     -18.614   4.789 -67.986  1.00188.40           C
ATOM   2187  CG  PRO A 276     -19.191   4.202 -66.691  1.00188.40           C
ATOM   2188  C   PRO A 276     -18.977   4.086 -70.359  1.00188.40           C
ATOM   2189  O   PRO A 276     -18.438   2.987 -70.492  1.00188.40           O
ATOM   2190  N   ARG A 277     -18.929   5.036 -71.311  1.00 91.02           N
ATOM   2191  CA  ARG A 277     -18.228   4.748 -72.525  1.00 91.02           C
ATOM   2192  CB  ARG A 277     -19.106   4.834 -73.786  1.00 91.02           C
ATOM   2193  CG  ARG A 277     -18.476   4.154 -75.004  1.00 91.02           C
ATOM   2194  CD  ARG A 277     -19.476   3.835 -76.120  1.00 91.02           C
ATOM   2195  NE  ARG A 277     -19.320   4.859 -77.191  1.00 91.02           N
ATOM   2196  CZ  ARG A 277     -20.041   6.017 -77.149  1.00 91.02           C
ATOM   2197  NH1 ARG A 277     -20.897   6.255 -76.112  1.00 91.02           N
ATOM   2198  NH2 ARG A 277     -19.901   6.938 -78.147  1.00 91.02           N
ATOM   2199  C   ARG A 277     -17.135   5.758 -72.613  1.00 91.02           C
ATOM   2200  O   ARG A 277     -17.385   6.962 -72.636  1.00 91.02           O
ATOM   2201  N   ILE A 278     -15.882   5.278 -72.670  1.00117.72           N
ATOM   2202  CA  ILE A 278     -14.744   6.145 -72.737  1.00117.72           C
ATOM   2203  CB  ILE A 278     -13.664   5.842 -71.738  1.00117.72           C
ATOM   2204  CG1 ILE A 278     -13.047   4.456 -71.984  1.00117.72           C
ATOM   2205  CG2 ILE A 278     -14.264   6.018 -70.334  1.00117.72           C
ATOM   2206  CD1 ILE A 278     -11.763   4.211 -71.193  1.00117.72           C
ATOM   2207  C   ILE A 278     -14.183   5.916 -74.098  1.00117.72           C
ATOM   2208  O   ILE A 278     -14.597   4.988 -74.790  1.00117.72           O
ATOM   2209  N   LEU A 279     -13.242   6.770 -74.536  1.00107.84           N
ATOM   2210  CA  LEU A 279     -12.748   6.634 -75.873  1.00107.84           C
ATOM   2211  CB  LEU A 279     -11.644   7.649 -76.220  1.00107.84           C
ATOM   2212  CG  LEU A 279     -12.135   9.109 -76.247  1.00107.84           C
ATOM   2213  CD1 LEU A 279     -12.617   9.566 -74.861  1.00107.84           C
ATOM   2214  CD2 LEU A 279     -11.071  10.044 -76.845  1.00107.84           C
ATOM   2215  C   LEU A 279     -12.176   5.260 -76.048  1.00107.84           C
ATOM   2216  O   LEU A 279     -12.344   4.659 -77.108  1.00107.84           O
ATOM   2217  N   ILE A 280     -11.433   4.761 -75.039  1.00 80.17           N
ATOM   2218  CA  ILE A 280     -10.804   3.465 -75.080  1.00 80.17           C
ATOM   2219  CB  ILE A 280      -9.713   3.327 -74.063  1.00 80.17           C
ATOM   2220  CG1 ILE A 280      -8.613   4.367 -74.328  1.00 80.17           C
ATOM   2221  CG2 ILE A 280      -9.204   1.877 -74.108  1.00 80.17           C
ATOM   2222  CD1 ILE A 280      -7.583   4.464 -73.205  1.00 80.17           C
ATOM   2223  C   ILE A 280     -11.736   2.295 -74.889  1.00 80.17           C
ATOM   2224  O   ILE A 280     -11.631   1.311 -75.618  1.00 80.17           O
ATOM   2225  N   ILE A 281     -12.645   2.333 -73.887  1.00121.25           N
ATOM   2226  CA  ILE A 281     -13.420   1.147 -73.620  1.00121.25           C
ATOM   2227  CB  ILE A 281     -12.762   0.237 -72.622  1.00121.25           C
ATOM   2228  CG1 ILE A 281     -12.637   0.951 -71.264  1.00121.25           C
ATOM   2229  CG2 ILE A 281     -11.416  -0.224 -73.206  1.00121.25           C
ATOM   2230  CD1 ILE A 281     -12.265   0.023 -70.109  1.00121.25           C
ATOM   2231  C   ILE A 281     -14.741   1.504 -73.015  1.00121.25           C
ATOM   2232  O   ILE A 281     -14.998   2.650 -72.652  1.00121.25           O
ATOM   2233  N   GLU A 282     -15.636   0.497 -72.924  1.00 89.22           N
ATOM   2234  CA  GLU A 282     -16.881   0.674 -72.239  1.00 89.22           C
ATOM   2235  CB  GLU A 282     -18.109   0.173 -73.019  1.00 89.22           C
ATOM   2236  CG  GLU A 282     -19.438   0.541 -72.355  1.00 89.22           C
ATOM   2237  CD  GLU A 282     -20.561  -0.026 -73.209  1.00 89.22           C
ATOM   2238  OE1 GLU A 282     -20.779  -1.266 -73.142  1.00 89.22           O
ATOM   2239  OE2 GLU A 282     -21.214   0.766 -73.939  1.00 89.22           O
ATOM   2240  C   GLU A 282     -16.763  -0.189 -71.027  1.00 89.22           C
ATOM   2241  O   GLU A 282     -16.320  -1.334 -71.111  1.00 89.22           O
ATOM   2242  N   THR A 283     -17.139   0.357 -69.859  1.00114.30           N
ATOM   2243  CA  THR A 283     -17.042  -0.366 -68.629  1.00114.30           C
ATOM   2244  CB  THR A 283     -16.153   0.340 -67.655  1.00114.30           C
ATOM   2245  OG1 THR A 283     -15.946  -0.468 -66.514  1.00114.30           O
ATOM   2246  CG2 THR A 283     -16.795   1.680 -67.260  1.00114.30           C
ATOM   2247  C   THR A 283     -18.422  -0.426 -68.061  1.00114.30           C
ATOM   2248  O   THR A 283     -19.213   0.500 -68.237  1.00114.30           O
ATOM   2249  N   GLU A 284     -18.757  -1.543 -67.387  1.00102.49           N
ATOM   2250  CA  GLU A 284     -20.069  -1.689 -66.823  1.00102.49           C
ATOM   2251  CB  GLU A 284     -20.884  -2.795 -67.504  1.00102.49           C
ATOM   2252  CG  GLU A 284     -20.286  -4.182 -67.262  1.00102.49           C
ATOM   2253  CD  GLU A 284     -20.977  -5.163 -68.191  1.00102.49           C
ATOM   2254  OE1 GLU A 284     -20.687  -5.103 -69.417  1.00102.49           O
ATOM   2255  OE2 GLU A 284     -21.795  -5.981 -67.694  1.00102.49           O
ATOM   2256  C   GLU A 284     -19.891  -2.127 -65.405  1.00102.49           C
ATOM   2257  O   GLU A 284     -18.913  -2.797 -65.077  1.00102.49           O
ATOM   2258  N   SER A 285     -20.833  -1.733 -64.523  1.00 46.89           N
ATOM   2259  CA  SER A 285     -20.778  -2.135 -63.147  1.00 46.89           C
ATOM   2260  CB  SER A 285     -19.858  -1.250 -62.289  1.00 46.89           C
ATOM   2261  OG  SER A 285     -20.346   0.083 -62.270  1.00 46.89           O
ATOM   2262  C   SER A 285     -22.164  -2.029 -62.589  1.00 46.89           C
ATOM   2263  O   SER A 285     -23.042  -1.399 -63.178  1.00 46.89           O
ATOM   2264  N   ILE A 286     -22.392  -2.638 -61.408  1.00 97.18           N
ATOM   2265  CA  ILE A 286     -23.705  -2.622 -60.833  1.00 97.18           C
ATOM   2266  CB  ILE A 286     -24.017  -3.852 -60.029  1.00 97.18           C
ATOM   2267  CG1 ILE A 286     -23.082  -3.962 -58.814  1.00 97.18           C
ATOM   2268  CG2 ILE A 286     -23.926  -5.061 -60.976  1.00 97.18           C
ATOM   2269  CD1 ILE A 286     -23.535  -5.005 -57.793  1.00 97.18           C
ATOM   2270  C   ILE A 286     -23.781  -1.441 -59.922  1.00 97.18           C
ATOM   2271  O   ILE A 286     -22.923  -1.236 -59.065  1.00 97.18           O
ATOM   2272  N   ARG A 287     -24.818  -0.608 -60.127  1.00126.55           N
ATOM   2273  CA  ARG A 287     -24.996   0.578 -59.342  1.00126.55           C
ATOM   2274  CB  ARG A 287     -26.006   1.561 -59.959  1.00126.55           C
ATOM   2275  CG  ARG A 287     -26.331   2.754 -59.059  1.00126.55           C
ATOM   2276  CD  ARG A 287     -27.776   2.757 -58.551  1.00126.55           C
ATOM   2277  NE  ARG A 287     -28.097   1.383 -58.072  1.00126.55           N
ATOM   2278  CZ  ARG A 287     -29.243   1.151 -57.367  1.00126.55           C
ATOM   2279  NH1 ARG A 287     -30.085   2.183 -57.069  1.00126.55           N
ATOM   2280  NH2 ARG A 287     -29.545  -0.116 -56.958  1.00126.55           N
ATOM   2281  C   ARG A 287     -25.488   0.195 -57.987  1.00126.55           C
ATOM   2282  O   ARG A 287     -26.359  -0.662 -57.848  1.00126.55           O
ATOM   2283  N   SER A 288     -24.921   0.836 -56.944  1.00 45.61           N
ATOM   2284  CA  SER A 288     -25.328   0.562 -55.599  1.00 45.61           C
ATOM   2285  CB  SER A 288     -24.364  -0.360 -54.831  1.00 45.61           C
ATOM   2286  OG  SER A 288     -23.136   0.310 -54.583  1.00 45.61           O
ATOM   2287  C   SER A 288     -25.349   1.863 -54.863  1.00 45.61           C
ATOM   2288  O   SER A 288     -24.681   2.818 -55.257  1.00 45.61           O
ATOM   2289  N   PRO A 289     -26.130   1.934 -53.815  1.00135.01           N
ATOM   2290  CA  PRO A 289     -26.136   3.122 -53.011  1.00135.01           C
ATOM   2291  CD  PRO A 289     -27.411   1.246 -53.782  1.00135.01           C
ATOM   2292  CB  PRO A 289     -27.368   3.018 -52.115  1.00135.01           C
ATOM   2293  CG  PRO A 289     -28.333   2.132 -52.925  1.00135.01           C
ATOM   2294  C   PRO A 289     -24.834   3.172 -52.268  1.00135.01           C
ATOM   2295  O   PRO A 289     -24.408   2.143 -51.745  1.00135.01           O
ATOM   2296  N   PHE A 290     -24.209   4.361 -52.170  1.00156.35           N
ATOM   2297  CA  PHE A 290     -22.916   4.493 -51.558  1.00156.35           C
ATOM   2298  CB  PHE A 290     -22.394   5.937 -51.674  1.00156.35           C
ATOM   2299  CG  PHE A 290     -21.050   6.035 -51.043  1.00156.35           C
ATOM   2300  CD1 PHE A 290     -19.930   5.583 -51.704  1.00156.35           C
ATOM   2301  CD2 PHE A 290     -20.906   6.603 -49.799  1.00156.35           C
ATOM   2302  CE1 PHE A 290     -18.685   5.680 -51.126  1.00156.35           C
ATOM   2303  CE2 PHE A 290     -19.665   6.702 -49.219  1.00156.35           C
ATOM   2304  CZ  PHE A 290     -18.552   6.240 -49.880  1.00156.35           C
ATOM   2305  C   PHE A 290     -22.998   4.127 -50.109  1.00156.35           C
ATOM   2306  O   PHE A 290     -22.142   3.409 -49.594  1.00156.35           O
ATOM   2307  N   THR A 291     -24.059   4.579 -49.418  1.00 59.92           N
ATOM   2308  CA  THR A 291     -24.156   4.363 -48.001  1.00 59.92           C
ATOM   2309  CB  THR A 291     -25.420   4.918 -47.413  1.00 59.92           C
ATOM   2310  OG1 THR A 291     -26.550   4.288 -47.999  1.00 59.92           O
ATOM   2311  CG2 THR A 291     -25.463   6.435 -47.662  1.00 59.92           C
ATOM   2312  C   THR A 291     -24.124   2.899 -47.696  1.00 59.92           C
ATOM   2313  O   THR A 291     -23.459   2.480 -46.751  1.00 59.92           O
ATOM   2314  N   ARG A 292     -24.854   2.071 -48.461  1.00 96.86           N
ATOM   2315  CA  ARG A 292     -24.852   0.672 -48.145  1.00 96.86           C
ATOM   2316  CB  ARG A 292     -25.807  -0.135 -49.042  1.00 96.86           C
ATOM   2317  CG  ARG A 292     -27.287   0.072 -48.716  1.00 96.86           C
ATOM   2318  CD  ARG A 292     -28.228  -0.723 -49.624  1.00 96.86           C
ATOM   2319  NE  ARG A 292     -29.578  -0.701 -48.994  1.00 96.86           N
ATOM   2320  CZ  ARG A 292     -30.425   0.351 -49.195  1.00 96.86           C
ATOM   2321  NH1 ARG A 292     -30.050   1.394 -49.991  1.00 96.86           N
ATOM   2322  NH2 ARG A 292     -31.648   0.359 -48.589  1.00 96.86           N
ATOM   2323  C   ARG A 292     -23.480   0.093 -48.343  1.00 96.86           C
ATOM   2324  O   ARG A 292     -22.962  -0.608 -47.474  1.00 96.86           O
ATOM   2325  N   LYS A 293     -22.860   0.391 -49.501  1.00126.58           N
ATOM   2326  CA  LYS A 293     -21.612  -0.190 -49.913  1.00126.58           C
ATOM   2327  CB  LYS A 293     -21.286   0.113 -51.386  1.00126.58           C
ATOM   2328  CG  LYS A 293     -21.169   1.606 -51.698  1.00126.58           C
ATOM   2329  CD  LYS A 293     -20.585   1.900 -53.082  1.00126.58           C
ATOM   2330  CE  LYS A 293     -19.091   1.588 -53.201  1.00126.58           C
ATOM   2331  NZ  LYS A 293     -18.614   1.900 -54.568  1.00126.58           N
ATOM   2332  C   LYS A 293     -20.422   0.215 -49.083  1.00126.58           C
ATOM   2333  O   LYS A 293     -19.602  -0.640 -48.747  1.00126.58           O
ATOM   2334  N   ALA A 294     -20.280   1.506 -48.712  1.00 52.67           N
ATOM   2335  CA  ALA A 294     -19.048   1.897 -48.075  1.00 52.67           C
ATOM   2336  CB  ALA A 294     -18.268   2.960 -48.867  1.00 52.67           C
ATOM   2337  C   ALA A 294     -19.279   2.460 -46.708  1.00 52.67           C
ATOM   2338  O   ALA A 294     -20.370   2.925 -46.386  1.00 52.67           O
ATOM   2339  N   ASN A 295     -18.215   2.397 -45.870  1.00100.69           N
ATOM   2340  CA  ASN A 295     -18.223   2.850 -44.506  1.00100.69           C
ATOM   2341  CB  ASN A 295     -18.302   1.665 -43.518  1.00100.69           C
ATOM   2342  CG  ASN A 295     -18.411   2.150 -42.075  1.00100.69           C
ATOM   2343  OD1 ASN A 295     -18.522   3.342 -41.805  1.00100.69           O
ATOM   2344  ND2 ASN A 295     -18.369   1.195 -41.108  1.00100.69           N
ATOM   2345  C   ASN A 295     -16.926   3.569 -44.225  1.00100.69           C
ATOM   2346  O   ASN A 295     -15.867   3.164 -44.703  1.00100.69           O
ATOM   2347  N   SER A 296     -16.989   4.675 -43.447  1.00 66.06           N
ATOM   2348  CA  SER A 296     -15.838   5.453 -43.062  1.00 66.06           C
ATOM   2349  CB  SER A 296     -16.222   6.833 -42.498  1.00 66.06           C
ATOM   2350  OG  SER A 296     -16.986   6.686 -41.310  1.00 66.06           O
ATOM   2351  C   SER A 296     -15.039   4.735 -42.008  1.00 66.06           C
ATOM   2352  O   SER A 296     -13.848   5.002 -41.848  1.00 66.06           O
ATOM   2353  N   GLY A 297     -15.663   3.809 -41.248  1.00 60.76           N
ATOM   2354  CA  GLY A 297     -14.941   3.152 -40.189  1.00 60.76           C
ATOM   2355  C   GLY A 297     -15.018   1.668 -40.400  1.00 60.76           C
ATOM   2356  O   GLY A 297     -15.722   1.193 -41.289  1.00 60.76           O
ATOM   2357  N   LYS A 298     -14.242   0.893 -39.614  1.00142.82           N
ATOM   2358  CA  LYS A 298     -14.262  -0.537 -39.761  1.00142.82           C
ATOM   2359  CB  LYS A 298     -13.034  -1.095 -40.502  1.00142.82           C
ATOM   2360  CG  LYS A 298     -13.176  -2.571 -40.876  1.00142.82           C
ATOM   2361  CD  LYS A 298     -14.247  -2.817 -41.941  1.00142.82           C
ATOM   2362  CE  LYS A 298     -14.432  -4.289 -42.316  1.00142.82           C
ATOM   2363  NZ  LYS A 298     -13.303  -4.751 -43.153  1.00142.82           N
ATOM   2364  C   LYS A 298     -14.237  -1.125 -38.387  1.00142.82           C
ATOM   2365  O   LYS A 298     -13.546  -0.613 -37.507  1.00142.82           O
ATOM   2366  N   ASN A 299     -14.986  -2.229 -38.168  1.00111.30           N
ATOM   2367  CA  ASN A 299     -15.038  -2.807 -36.854  1.00111.30           C
ATOM   2368  CB  ASN A 299     -16.180  -3.827 -36.666  1.00111.30           C
ATOM   2369  CG  ASN A 299     -15.947  -5.022 -37.582  1.00111.30           C
ATOM   2370  OD1 ASN A 299     -15.489  -4.876 -38.714  1.00111.30           O
ATOM   2371  ND2 ASN A 299     -16.267  -6.242 -37.074  1.00111.30           N
ATOM   2372  C   ASN A 299     -13.740  -3.489 -36.561  1.00111.30           C
ATOM   2373  O   ASN A 299     -13.299  -4.371 -37.297  1.00111.30           O
ATOM   2374  N   LEU A 300     -13.034  -2.987 -35.529  1.00 93.79           N
ATOM   2375  CA  LEU A 300     -11.812  -3.578 -35.061  1.00 93.79           C
ATOM   2376  CB  LEU A 300     -10.988  -2.584 -34.224  1.00 93.79           C
ATOM   2377  CG  LEU A 300      -9.702  -3.178 -33.621  1.00 93.79           C
ATOM   2378  CD1 LEU A 300      -8.686  -3.559 -34.709  1.00 93.79           C
ATOM   2379  CD2 LEU A 300      -9.114  -2.251 -32.545  1.00 93.79           C
ATOM   2380  C   LEU A 300     -12.036  -4.797 -34.199  1.00 93.79           C
ATOM   2381  O   LEU A 300     -11.516  -5.871 -34.498  1.00 93.79           O
ATOM   2382  N   ASP A 301     -12.842  -4.669 -33.110  1.00117.78           N
ATOM   2383  CA  ASP A 301     -12.983  -5.764 -32.175  1.00117.78           C
ATOM   2384  CB  ASP A 301     -11.742  -5.967 -31.289  1.00117.78           C
ATOM   2385  CG  ASP A 301     -11.819  -7.352 -30.662  1.00117.78           C
ATOM   2386  OD1 ASP A 301     -12.658  -8.171 -31.124  1.00117.78           O
ATOM   2387  OD2 ASP A 301     -11.027  -7.615 -29.718  1.00117.78           O
ATOM   2388  C   ASP A 301     -14.139  -5.499 -31.240  1.00117.78           C
ATOM   2389  O   ASP A 301     -14.593  -4.365 -31.096  1.00117.78           O
ATOM   2390  N   LEU A 302     -14.648  -6.561 -30.570  1.00148.39           N
ATOM   2391  CA  LEU A 302     -15.753  -6.448 -29.648  1.00148.39           C
ATOM   2392  CB  LEU A 302     -16.856  -7.492 -29.914  1.00148.39           C
ATOM   2393  CG  LEU A 302     -18.061  -7.424 -28.955  1.00148.39           C
ATOM   2394  CD1 LEU A 302     -18.890  -6.147 -29.166  1.00148.39           C
ATOM   2395  CD2 LEU A 302     -18.905  -8.706 -29.039  1.00148.39           C
ATOM   2396  C   LEU A 302     -15.267  -6.704 -28.256  1.00148.39           C
ATOM   2397  O   LEU A 302     -14.495  -7.635 -28.032  1.00148.39           O
ATOM   2398  N   PHE A 303     -15.685  -5.870 -27.274  1.00132.85           N
ATOM   2399  CA  PHE A 303     -15.303  -6.195 -25.928  1.00132.85           C
ATOM   2400  CB  PHE A 303     -14.441  -5.154 -25.205  1.00132.85           C
ATOM   2401  CG  PHE A 303     -13.917  -5.957 -24.070  1.00132.85           C
ATOM   2402  CD1 PHE A 303     -13.012  -6.957 -24.333  1.00132.85           C
ATOM   2403  CD2 PHE A 303     -14.312  -5.739 -22.772  1.00132.85           C
ATOM   2404  CE1 PHE A 303     -12.507  -7.732 -23.321  1.00132.85           C
ATOM   2405  CE2 PHE A 303     -13.803  -6.517 -21.758  1.00132.85           C
ATOM   2406  CZ  PHE A 303     -12.900  -7.516 -22.026  1.00132.85           C
ATOM   2407  C   PHE A 303     -16.552  -6.416 -25.127  1.00132.85           C
ATOM   2408  O   PHE A 303     -17.260  -5.474 -24.771  1.00132.85           O
ATOM   2409  N   THR A 304     -16.818  -7.695 -24.792  1.00147.50           N
ATOM   2410  CA  THR A 304     -18.016  -8.122 -24.124  1.00147.50           C
ATOM   2411  CB  THR A 304     -18.114  -9.616 -24.014  1.00147.50           C
ATOM   2412  OG1 THR A 304     -19.343  -9.986 -23.407  1.00147.50           O
ATOM   2413  CG2 THR A 304     -16.923 -10.137 -23.195  1.00147.50           C
ATOM   2414  C   THR A 304     -18.132  -7.542 -22.752  1.00147.50           C
ATOM   2415  O   THR A 304     -19.217  -7.110 -22.367  1.00147.50           O
ATOM   2416  N   TYR A 305     -17.046  -7.533 -21.953  1.00223.45           N
ATOM   2417  CA  TYR A 305     -17.207  -6.957 -20.647  1.00223.45           C
ATOM   2418  CB  TYR A 305     -16.641  -7.829 -19.512  1.00223.45           C
ATOM   2419  CG  TYR A 305     -17.323  -9.151 -19.553  1.00223.45           C
ATOM   2420  CD1 TYR A 305     -18.518  -9.353 -18.903  1.00223.45           C
ATOM   2421  CD2 TYR A 305     -16.761 -10.190 -20.255  1.00223.45           C
ATOM   2422  CE1 TYR A 305     -19.136 -10.581 -18.955  1.00223.45           C
ATOM   2423  CE2 TYR A 305     -17.372 -11.419 -20.310  1.00223.45           C
ATOM   2424  CZ  TYR A 305     -18.564 -11.615 -19.657  1.00223.45           C
ATOM   2425  OH  TYR A 305     -19.198 -12.874 -19.709  1.00223.45           O
ATOM   2426  C   TYR A 305     -16.399  -5.706 -20.613  1.00223.45           C
ATOM   2427  O   TYR A 305     -15.477  -5.580 -19.810  1.00223.45           O
ATOM   2428  N   PHE A 306     -16.766  -4.719 -21.443  1.00 93.45           N
ATOM   2429  CA  PHE A 306     -16.015  -3.504 -21.484  1.00 93.45           C
ATOM   2430  CB  PHE A 306     -16.452  -2.625 -22.669  1.00 93.45           C
ATOM   2431  CG  PHE A 306     -15.421  -1.595 -22.962  1.00 93.45           C
ATOM   2432  CD1 PHE A 306     -14.302  -1.947 -23.679  1.00 93.45           C
ATOM   2433  CD2 PHE A 306     -15.578  -0.292 -22.551  1.00 93.45           C
ATOM   2434  CE1 PHE A 306     -13.338  -1.017 -23.978  1.00 93.45           C
ATOM   2435  CE2 PHE A 306     -14.616   0.645 -22.847  1.00 93.45           C
ATOM   2436  CZ  PHE A 306     -13.499   0.280 -23.561  1.00 93.45           C
ATOM   2437  C   PHE A 306     -16.344  -2.783 -20.224  1.00 93.45           C
ATOM   2438  O   PHE A 306     -17.511  -2.688 -19.844  1.00 93.45           O
ATOM   2439  N   ASN A 307     -15.314  -2.266 -19.529  1.00 53.95           N
ATOM   2440  CA  ASN A 307     -15.561  -1.551 -18.316  1.00 53.95           C
ATOM   2441  CB  ASN A 307     -14.768  -2.071 -17.103  1.00 53.95           C
ATOM   2442  CG  ASN A 307     -15.438  -3.338 -16.591  1.00 53.95           C
ATOM   2443  OD1 ASN A 307     -16.576  -3.307 -16.124  1.00 53.95           O
ATOM   2444  ND2 ASN A 307     -14.715  -4.487 -16.677  1.00 53.95           N
ATOM   2445  C   ASN A 307     -15.145  -0.140 -18.540  1.00 53.95           C
ATOM   2446  O   ASN A 307     -14.079   0.126 -19.095  1.00 53.95           O
ATOM   2447  N   SER A 308     -16.007   0.808 -18.132  1.00100.21           N
ATOM   2448  CA  SER A 308     -15.638   2.184 -18.244  1.00100.21           C
ATOM   2449  CB  SER A 308     -16.760   3.093 -18.776  1.00100.21           C
ATOM   2450  OG  SER A 308     -17.844   3.121 -17.859  1.00100.21           O
ATOM   2451  C   SER A 308     -15.328   2.625 -16.849  1.00100.21           C
ATOM   2452  O   SER A 308     -16.173   2.529 -15.961  1.00100.21           O
ATOM   2453  N   LYS A 309     -14.094   3.117 -16.615  1.00155.70           N
ATOM   2454  CA  LYS A 309     -13.713   3.504 -15.287  1.00155.70           C
ATOM   2455  CB  LYS A 309     -12.252   3.166 -14.953  1.00155.70           C
ATOM   2456  CG  LYS A 309     -11.982   1.661 -15.010  1.00155.70           C
ATOM   2457  CD  LYS A 309     -12.843   0.846 -14.042  1.00155.70           C
ATOM   2458  CE  LYS A 309     -12.123   0.481 -12.744  1.00155.70           C
ATOM   2459  NZ  LYS A 309     -11.080  -0.534 -13.017  1.00155.70           N
ATOM   2460  C   LYS A 309     -13.909   4.976 -15.143  1.00155.70           C
ATOM   2461  O   LYS A 309     -13.561   5.736 -16.045  1.00155.70           O
ATOM   2462  N   ILE A 310     -14.524   5.419 -14.021  1.00220.14           N
ATOM   2463  CA  ILE A 310     -14.688   6.835 -13.862  1.00220.14           C
ATOM   2464  CB  ILE A 310     -16.133   7.246 -13.795  1.00220.14           C
ATOM   2465  CG1 ILE A 310     -16.268   8.770 -13.963  1.00220.14           C
ATOM   2466  CG2 ILE A 310     -16.729   6.699 -12.488  1.00220.14           C
ATOM   2467  CD1 ILE A 310     -15.858   9.268 -15.348  1.00220.14           C
ATOM   2468  C   ILE A 310     -14.008   7.309 -12.607  1.00220.14           C
ATOM   2469  O   ILE A 310     -14.507   8.212 -11.936  1.00220.14           O
ATOM   2470  N   THR A 311     -12.837   6.741 -12.254  1.00 53.04           N
ATOM   2471  CA  THR A 311     -12.151   7.226 -11.089  1.00 53.04           C
ATOM   2472  CB  THR A 311     -10.996   6.356 -10.680  1.00 53.04           C
ATOM   2473  OG1 THR A 311     -10.027   6.294 -11.717  1.00 53.04           O
ATOM   2474  CG2 THR A 311     -11.530   4.949 -10.363  1.00 53.04           C
ATOM   2475  C   THR A 311     -11.611   8.587 -11.398  1.00 53.04           C
ATOM   2476  O   THR A 311     -11.769   9.525 -10.617  1.00 53.04           O
ATOM   2477  N   LEU A 312     -10.972   8.726 -12.578  1.00 47.26           N
ATOM   2478  CA  LEU A 312     -10.396   9.980 -12.958  1.00 47.26           C
ATOM   2479  CB  LEU A 312      -9.359   9.884 -14.090  1.00 47.26           C
ATOM   2480  CG  LEU A 312      -8.072   9.155 -13.660  1.00 47.26           C
ATOM   2481  CD1 LEU A 312      -7.036   9.131 -14.795  1.00 47.26           C
ATOM   2482  CD2 LEU A 312      -7.511   9.741 -12.354  1.00 47.26           C
ATOM   2483  C   LEU A 312     -11.504  10.883 -13.382  1.00 47.26           C
ATOM   2484  O   LEU A 312     -12.541  10.435 -13.871  1.00 47.26           O
ATOM   2485  N   VAL A 313     -11.298  12.199 -13.191  1.00 63.02           N
ATOM   2486  CA  VAL A 313     -12.326  13.156 -13.462  1.00 63.02           C
ATOM   2487  CB  VAL A 313     -12.309  14.322 -12.515  1.00 63.02           C
ATOM   2488  CG1 VAL A 313     -13.421  15.303 -12.921  1.00 63.02           C
ATOM   2489  CG2 VAL A 313     -12.431  13.793 -11.077  1.00 63.02           C
ATOM   2490  C   VAL A 313     -12.140  13.718 -14.832  1.00 63.02           C
ATOM   2491  O   VAL A 313     -11.021  13.861 -15.323  1.00 63.02           O
ATOM   2492  N   GLU A 314     -13.277  14.054 -15.474  1.00198.81           N
ATOM   2493  CA  GLU A 314     -13.318  14.660 -16.772  1.00198.81           C
ATOM   2494  CB  GLU A 314     -12.476  15.947 -16.843  1.00198.81           C
ATOM   2495  CG  GLU A 314     -12.990  17.073 -15.942  1.00198.81           C
ATOM   2496  CD  GLU A 314     -11.973  18.208 -15.971  1.00198.81           C
ATOM   2497  OE1 GLU A 314     -11.551  18.602 -17.091  1.00198.81           O
ATOM   2498  OE2 GLU A 314     -11.601  18.693 -14.869  1.00198.81           O
ATOM   2499  C   GLU A 314     -12.777  13.716 -17.796  1.00198.81           C
ATOM   2500  O   GLU A 314     -12.317  14.146 -18.853  1.00198.81           O
ATOM   2501  N   SER A 315     -12.832  12.398 -17.530  1.00 69.78           N
ATOM   2502  CA  SER A 315     -12.359  11.493 -18.534  1.00 69.78           C
ATOM   2503  CB  SER A 315     -10.828  11.348 -18.567  1.00 69.78           C
ATOM   2504  OG  SER A 315     -10.366  10.734 -17.373  1.00 69.78           O
ATOM   2505  C   SER A 315     -12.920  10.141 -18.249  1.00 69.78           C
ATOM   2506  O   SER A 315     -13.269   9.824 -17.113  1.00 69.78           O
ATOM   2507  N   TYR A 316     -13.033   9.312 -19.306  1.00115.32           N
ATOM   2508  CA  TYR A 316     -13.476   7.957 -19.173  1.00115.32           C
ATOM   2509  CB  TYR A 316     -14.780   7.616 -19.924  1.00115.32           C
ATOM   2510  CG  TYR A 316     -15.928   8.190 -19.165  1.00115.32           C
ATOM   2511  CD1 TYR A 316     -16.263   9.518 -19.279  1.00115.32           C
ATOM   2512  CD2 TYR A 316     -16.679   7.387 -18.337  1.00115.32           C
ATOM   2513  CE1 TYR A 316     -17.325  10.032 -18.572  1.00115.32           C
ATOM   2514  CE2 TYR A 316     -17.742   7.896 -17.628  1.00115.32           C
ATOM   2515  CZ  TYR A 316     -18.067   9.224 -17.746  1.00115.32           C
ATOM   2516  OH  TYR A 316     -19.156   9.755 -17.022  1.00115.32           O
ATOM   2517  C   TYR A 316     -12.394   7.114 -19.750  1.00115.32           C
ATOM   2518  O   TYR A 316     -11.701   7.526 -20.677  1.00115.32           O
ATOM   2519  N   ILE A 317     -12.178   5.924 -19.163  1.00 99.68           N
ATOM   2520  CA  ILE A 317     -11.186   5.038 -19.681  1.00 99.68           C
ATOM   2521  CB  ILE A 317     -10.064   4.764 -18.719  1.00 99.68           C
ATOM   2522  CG1 ILE A 317     -10.593   4.087 -17.444  1.00 99.68           C
ATOM   2523  CG2 ILE A 317      -9.321   6.087 -18.463  1.00 99.68           C
ATOM   2524  CD1 ILE A 317      -9.486   3.544 -16.542  1.00 99.68           C
ATOM   2525  C   ILE A 317     -11.885   3.754 -19.956  1.00 99.68           C
ATOM   2526  O   ILE A 317     -12.616   3.246 -19.108  1.00 99.68           O
ATOM   2527  N   GLY A 318     -11.692   3.191 -21.161  1.00 43.06           N
ATOM   2528  CA  GLY A 318     -12.381   1.971 -21.440  1.00 43.06           C
ATOM   2529  C   GLY A 318     -11.372   0.879 -21.414  1.00 43.06           C
ATOM   2530  O   GLY A 318     -10.497   0.808 -22.275  1.00 43.06           O
ATOM   2531  N   GLN A 319     -11.492  -0.033 -20.433  1.00 83.47           N
ATOM   2532  CA  GLN A 319     -10.509  -1.066 -20.353  1.00 83.47           C
ATOM   2533  CB  GLN A 319      -9.899  -1.248 -18.956  1.00 83.47           C
ATOM   2534  CG  GLN A 319      -8.843  -2.355 -18.915  1.00 83.47           C
ATOM   2535  CD  GLN A 319      -8.317  -2.451 -17.493  1.00 83.47           C
ATOM   2536  OE1 GLN A 319      -8.859  -1.837 -16.576  1.00 83.47           O
ATOM   2537  NE2 GLN A 319      -7.235  -3.252 -17.299  1.00 83.47           N
ATOM   2538  C   GLN A 319     -11.144  -2.366 -20.705  1.00 83.47           C
ATOM   2539  O   GLN A 319     -12.260  -2.664 -20.282  1.00 83.47           O
ATOM   2540  N   SER A 320     -10.442  -3.165 -21.532  1.00106.94           N
ATOM   2541  CA  SER A 320     -10.930  -4.479 -21.815  1.00106.94           C
ATOM   2542  CB  SER A 320     -11.075  -4.784 -23.313  1.00106.94           C
ATOM   2543  OG  SER A 320     -12.029  -3.912 -23.899  1.00106.94           O
ATOM   2544  C   SER A 320      -9.904  -5.398 -21.253  1.00106.94           C
ATOM   2545  O   SER A 320      -8.914  -5.722 -21.904  1.00106.94           O
ATOM   2546  N   LEU A 321     -10.099  -5.801 -19.988  1.00154.96           N
ATOM   2547  CA  LEU A 321      -9.164  -6.667 -19.341  1.00154.96           C
ATOM   2548  CB  LEU A 321      -9.394  -6.745 -17.823  1.00154.96           C
ATOM   2549  CG  LEU A 321      -8.402  -7.667 -17.093  1.00154.96           C
ATOM   2550  CD1 LEU A 321      -6.959  -7.156 -17.240  1.00154.96           C
ATOM   2551  CD2 LEU A 321      -8.808  -7.869 -15.625  1.00154.96           C
ATOM   2552  C   LEU A 321      -9.281  -8.043 -19.900  1.00154.96           C
ATOM   2553  O   LEU A 321      -8.286  -8.702 -20.199  1.00154.96           O
ATOM   2554  N   ASN A 322     -10.533  -8.481 -20.099  1.00 84.65           N
ATOM   2555  CA  ASN A 322     -10.811  -9.834 -20.465  1.00 84.65           C
ATOM   2556  CB  ASN A 322     -12.316 -10.123 -20.599  1.00 84.65           C
ATOM   2557  CG  ASN A 322     -12.490 -11.628 -20.756  1.00 84.65           C
ATOM   2558  OD1 ASN A 322     -12.544 -12.365 -19.773  1.00 84.65           O
ATOM   2559  ND2 ASN A 322     -12.587 -12.099 -22.028  1.00 84.65           N
ATOM   2560  C   ASN A 322     -10.180 -10.166 -21.772  1.00 84.65           C
ATOM   2561  O   ASN A 322      -9.647 -11.262 -21.936  1.00 84.65           O
ATOM   2562  N   ASP A 323     -10.201  -9.240 -22.745  1.00160.99           N
ATOM   2563  CA  ASP A 323      -9.747  -9.697 -24.020  1.00160.99           C
ATOM   2564  CB  ASP A 323     -10.858  -9.690 -25.083  1.00160.99           C
ATOM   2565  CG  ASP A 323     -10.365 -10.484 -26.286  1.00160.99           C
ATOM   2566  OD1 ASP A 323      -9.269 -11.099 -26.187  1.00160.99           O
ATOM   2567  OD2 ASP A 323     -11.085 -10.492 -27.320  1.00160.99           O
ATOM   2568  C   ASP A 323      -8.618  -8.882 -24.571  1.00160.99           C
ATOM   2569  O   ASP A 323      -7.504  -9.379 -24.708  1.00160.99           O
ATOM   2570  N   ILE A 324      -8.886  -7.614 -24.935  1.00141.69           N
ATOM   2571  CA  ILE A 324      -7.916  -6.809 -25.630  1.00141.69           C
ATOM   2572  CB  ILE A 324      -8.450  -5.506 -26.153  1.00141.69           C
ATOM   2573  CG1 ILE A 324      -7.491  -4.937 -27.212  1.00141.69           C
ATOM   2574  CG2 ILE A 324      -8.654  -4.554 -24.967  1.00141.69           C
ATOM   2575  CD1 ILE A 324      -8.089  -3.784 -28.016  1.00141.69           C
ATOM   2576  C   ILE A 324      -6.713  -6.488 -24.800  1.00141.69           C
ATOM   2577  O   ILE A 324      -5.593  -6.491 -25.308  1.00141.69           O
ATOM   2578  N   TYR A 325      -6.904  -6.219 -23.497  1.00300.94           N
ATOM   2579  CA  TYR A 325      -5.830  -5.760 -22.665  1.00300.94           C
ATOM   2580  CB  TYR A 325      -4.622  -6.709 -22.616  1.00300.94           C
ATOM   2581  CG  TYR A 325      -5.105  -7.932 -21.920  1.00300.94           C
ATOM   2582  CD1 TYR A 325      -5.826  -8.871 -22.613  1.00300.94           C
ATOM   2583  CD2 TYR A 325      -4.850  -8.144 -20.585  1.00300.94           C
ATOM   2584  CE1 TYR A 325      -6.290 -10.008 -21.999  1.00300.94           C
ATOM   2585  CE2 TYR A 325      -5.309  -9.280 -19.960  1.00300.94           C
ATOM   2586  CZ  TYR A 325      -6.030 -10.214 -20.667  1.00300.94           C
ATOM   2587  OH  TYR A 325      -6.502 -11.379 -20.027  1.00300.94           O
ATOM   2588  C   TYR A 325      -5.392  -4.422 -23.162  1.00300.94           C
ATOM   2589  O   TYR A 325      -4.199  -4.137 -23.262  1.00300.94           O
ATOM   2590  N   ASN A 326      -6.379  -3.569 -23.509  1.00 92.21           N
ATOM   2591  CA  ASN A 326      -6.112  -2.225 -23.934  1.00 92.21           C
ATOM   2592  CB  ASN A 326      -6.446  -1.947 -25.412  1.00 92.21           C
ATOM   2593  CG  ASN A 326      -5.422  -2.602 -26.330  1.00 92.21           C
ATOM   2594  OD1 ASN A 326      -5.274  -2.201 -27.482  1.00 92.21           O
ATOM   2595  ND2 ASN A 326      -4.697  -3.635 -25.827  1.00 92.21           N
ATOM   2596  C   ASN A 326      -7.019  -1.320 -23.155  1.00 92.21           C
ATOM   2597  O   ASN A 326      -8.112  -1.716 -22.750  1.00 92.21           O
ATOM   2598  N   MET A 327      -6.568  -0.071 -22.916  1.00 49.49           N
ATOM   2599  CA  MET A 327      -7.362   0.911 -22.234  1.00 49.49           C
ATOM   2600  CB  MET A 327      -6.722   1.435 -20.936  1.00 49.49           C
ATOM   2601  CG  MET A 327      -7.563   2.503 -20.232  1.00 49.49           C
ATOM   2602  SD  MET A 327      -6.770   3.261 -18.782  1.00 49.49           S
ATOM   2603  CE  MET A 327      -7.022   1.828 -17.697  1.00 49.49           C
ATOM   2604  C   MET A 327      -7.431   2.085 -23.152  1.00 49.49           C
ATOM   2605  O   MET A 327      -6.433   2.458 -23.765  1.00 49.49           O
ATOM   2606  N   VAL A 328      -8.621   2.699 -23.280  1.00112.82           N
ATOM   2607  CA  VAL A 328      -8.731   3.817 -24.162  1.00112.82           C
ATOM   2608  CB  VAL A 328      -9.669   3.558 -25.304  1.00112.82           C
ATOM   2609  CG1 VAL A 328      -9.072   2.456 -26.195  1.00112.82           C
ATOM   2610  CG2 VAL A 328     -11.043   3.197 -24.712  1.00112.82           C
ATOM   2611  C   VAL A 328      -9.275   4.980 -23.392  1.00112.82           C
ATOM   2612  O   VAL A 328     -10.253   4.850 -22.656  1.00112.82           O
ATOM   2613  N   MET A 329      -8.656   6.167 -23.565  1.00138.27           N
ATOM   2614  CA  MET A 329      -9.105   7.328 -22.852  1.00138.27           C
ATOM   2615  CB  MET A 329      -7.984   8.266 -22.372  1.00138.27           C
ATOM   2616  CG  MET A 329      -8.546   9.576 -21.809  1.00138.27           C
ATOM   2617  SD  MET A 329      -7.315  10.757 -21.182  1.00138.27           S
ATOM   2618  CE  MET A 329      -7.301  10.097 -19.490  1.00138.27           C
ATOM   2619  C   MET A 329      -9.947   8.148 -23.767  1.00138.27           C
ATOM   2620  O   MET A 329      -9.606   8.360 -24.929  1.00138.27           O
ATOM   2621  N   ALA A 330     -11.086   8.635 -23.244  1.00 42.93           N
ATOM   2622  CA  ALA A 330     -11.978   9.442 -24.014  1.00 42.93           C
ATOM   2623  CB  ALA A 330     -13.166   8.662 -24.604  1.00 42.93           C
ATOM   2624  C   ALA A 330     -12.543  10.474 -23.098  1.00 42.93           C
ATOM   2625  O   ALA A 330     -12.420  10.376 -21.878  1.00 42.93           O
ATOM   2626  N   GLU A 331     -13.158  11.518 -23.683  1.00 38.35           N
ATOM   2627  CA  GLU A 331     -13.738  12.565 -22.901  1.00 38.35           C
ATOM   2628  CB  GLU A 331     -14.041  13.841 -23.705  1.00 38.35           C
ATOM   2629  CG  GLU A 331     -12.774  14.565 -24.169  1.00 38.35           C
ATOM   2630  CD  GLU A 331     -13.179  15.806 -24.951  1.00 38.35           C
ATOM   2631  OE1 GLU A 331     -14.362  15.878 -25.377  1.00 38.35           O
ATOM   2632  OE2 GLU A 331     -12.309  16.698 -25.140  1.00 38.35           O
ATOM   2633  C   GLU A 331     -15.011  12.050 -22.316  1.00 38.35           C
ATOM   2634  O   GLU A 331     -15.602  11.090 -22.809  1.00 38.35           O
ATOM   2635  N   MET A 332     -15.430  12.671 -21.199  1.00147.29           N
ATOM   2636  CA  MET A 332     -16.632  12.321 -20.507  1.00147.29           C
ATOM   2637  CB  MET A 332     -16.819  13.168 -19.232  1.00147.29           C
ATOM   2638  CG  MET A 332     -18.081  12.874 -18.415  1.00147.29           C
ATOM   2639  SD  MET A 332     -19.632  13.490 -19.138  1.00147.29           S
ATOM   2640  CE  MET A 332     -20.636  13.141 -17.666  1.00147.29           C
ATOM   2641  C   MET A 332     -17.775  12.606 -21.418  1.00147.29           C
ATOM   2642  O   MET A 332     -18.740  11.846 -21.488  1.00147.29           O
ATOM   2643  N   CYS A 333     -17.679  13.721 -22.162  1.00 92.95           N
ATOM   2644  CA  CYS A 333     -18.769  14.107 -22.997  1.00 92.95           C
ATOM   2645  CB  CYS A 333     -18.571  15.473 -23.679  1.00 92.95           C
ATOM   2646  SG  CYS A 333     -17.144  15.501 -24.803  1.00 92.95           S
ATOM   2647  C   CYS A 333     -18.958  13.076 -24.050  1.00 92.95           C
ATOM   2648  O   CYS A 333     -18.004  12.504 -24.575  1.00 92.95           O
ATOM   2649  N   LYS A 334     -20.234  12.802 -24.367  1.00 73.25           N
ATOM   2650  CA  LYS A 334     -20.530  11.871 -25.401  1.00 73.25           C
ATOM   2651  CB  LYS A 334     -22.038  11.751 -25.667  1.00 73.25           C
ATOM   2652  CG  LYS A 334     -22.837  11.335 -24.430  1.00 73.25           C
ATOM   2653  CD  LYS A 334     -24.354  11.487 -24.568  1.00 73.25           C
ATOM   2654  CE  LYS A 334     -25.120  11.062 -23.312  1.00 73.25           C
ATOM   2655  NZ  LYS A 334     -26.575  11.234 -23.519  1.00 73.25           N
ATOM   2656  C   LYS A 334     -19.903  12.492 -26.588  1.00 73.25           C
ATOM   2657  O   LYS A 334     -19.725  13.709 -26.620  1.00 73.25           O
ATOM   2658  N   LEU A 335     -19.501  11.673 -27.572  1.00137.18           N
ATOM   2659  CA  LEU A 335     -18.906  12.256 -28.728  1.00137.18           C
ATOM   2660  CB  LEU A 335     -18.501  11.172 -29.732  1.00137.18           C
ATOM   2661  CG  LEU A 335     -17.769  11.675 -30.974  1.00137.18           C
ATOM   2662  CD1 LEU A 335     -16.583  12.575 -30.591  1.00137.18           C
ATOM   2663  CD2 LEU A 335     -17.339  10.465 -31.820  1.00137.18           C
ATOM   2664  C   LEU A 335     -19.975  13.141 -29.273  1.00137.18           C
ATOM   2665  O   LEU A 335     -21.046  12.669 -29.643  1.00137.18           O
ATOM   2666  N   ASP A 336     -19.689  14.457 -29.333  1.00158.74           N
ATOM   2667  CA  ASP A 336     -20.676  15.460 -29.614  1.00158.74           C
ATOM   2668  CB  ASP A 336     -20.068  16.872 -29.691  1.00158.74           C
ATOM   2669  CG  ASP A 336     -21.198  17.891 -29.750  1.00158.74           C
ATOM   2670  OD1 ASP A 336     -22.383  17.473 -29.835  1.00158.74           O
ATOM   2671  OD2 ASP A 336     -20.885  19.111 -29.713  1.00158.74           O
ATOM   2672  C   ASP A 336     -21.332  15.176 -30.914  1.00158.74           C
ATOM   2673  O   ASP A 336     -22.554  15.245 -31.037  1.00158.74           O
ATOM   2674  N   LYS A 337     -20.554  14.820 -31.938  1.00202.87           N
ATOM   2675  CA  LYS A 337     -21.244  14.587 -33.158  1.00202.87           C
ATOM   2676  CB  LYS A 337     -20.313  14.613 -34.382  1.00202.87           C
ATOM   2677  CG  LYS A 337     -19.952  16.081 -34.670  1.00202.87           C
ATOM   2678  CD  LYS A 337     -18.711  16.342 -35.524  1.00202.87           C
ATOM   2679  CE  LYS A 337     -18.997  16.757 -36.967  1.00202.87           C
ATOM   2680  NZ  LYS A 337     -17.743  17.206 -37.615  1.00202.87           N
ATOM   2681  C   LYS A 337     -22.071  13.353 -32.987  1.00202.87           C
ATOM   2682  O   LYS A 337     -21.917  12.607 -32.023  1.00202.87           O
ATOM   2683  N   VAL A 338     -23.063  13.168 -33.869  1.00106.99           N
ATOM   2684  CA  VAL A 338     -23.927  12.033 -33.784  1.00106.99           C
ATOM   2685  CB  VAL A 338     -25.385  12.360 -33.938  1.00106.99           C
ATOM   2686  CG1 VAL A 338     -25.816  13.279 -32.783  1.00106.99           C
ATOM   2687  CG2 VAL A 338     -25.605  12.963 -35.334  1.00106.99           C
ATOM   2688  C   VAL A 338     -23.560  11.153 -34.927  1.00106.99           C
ATOM   2689  O   VAL A 338     -22.649  11.458 -35.694  1.00106.99           O
ATOM   2690  N   LEU A 339     -24.233   9.997 -35.026  1.00164.97           N
ATOM   2691  CA  LEU A 339     -23.994   9.066 -36.089  1.00164.97           C
ATOM   2692  CB  LEU A 339     -24.789   7.764 -35.910  1.00164.97           C
ATOM   2693  CG  LEU A 339     -24.347   6.994 -34.648  1.00164.97           C
ATOM   2694  CD1 LEU A 339     -24.688   7.763 -33.364  1.00164.97           C
ATOM   2695  CD2 LEU A 339     -24.903   5.566 -34.636  1.00164.97           C
ATOM   2696  C   LEU A 339     -24.406   9.746 -37.348  1.00164.97           C
ATOM   2697  O   LEU A 339     -23.811   9.545 -38.407  1.00164.97           O
ATOM   2698  N   LEU A 340     -25.459  10.577 -37.260  1.00 68.42           N
ATOM   2699  CA  LEU A 340     -25.820  11.328 -38.417  1.00 68.42           C
ATOM   2700  CB  LEU A 340     -27.018  12.268 -38.184  1.00 68.42           C
ATOM   2701  CG  LEU A 340     -28.338  11.521 -37.910  1.00 68.42           C
ATOM   2702  CD1 LEU A 340     -29.516  12.496 -37.745  1.00 68.42           C
ATOM   2703  CD2 LEU A 340     -28.602  10.447 -38.978  1.00 68.42           C
ATOM   2704  C   LEU A 340     -24.612  12.156 -38.697  1.00 68.42           C
ATOM   2705  O   LEU A 340     -24.218  12.350 -39.844  1.00 68.42           O
ATOM   2706  N   GLU A 341     -23.972  12.635 -37.617  1.00134.98           N
ATOM   2707  CA  GLU A 341     -22.790  13.435 -37.703  1.00134.98           C
ATOM   2708  CB  GLU A 341     -22.395  14.150 -36.411  1.00134.98           C
ATOM   2709  CG  GLU A 341     -23.432  15.200 -36.008  1.00134.98           C
ATOM   2710  CD  GLU A 341     -23.634  16.123 -37.202  1.00134.98           C
ATOM   2711  OE1 GLU A 341     -22.646  16.794 -37.604  1.00134.98           O
ATOM   2712  OE2 GLU A 341     -24.776  16.162 -37.734  1.00134.98           O
ATOM   2713  C   GLU A 341     -21.647  12.626 -38.215  1.00134.98           C
ATOM   2714  O   GLU A 341     -20.629  13.182 -38.611  1.00134.98           O
ATOM   2715  N   THR A 342     -21.701  11.288 -38.133  1.00 75.89           N
ATOM   2716  CA  THR A 342     -20.606  10.599 -38.749  1.00 75.89           C
ATOM   2717  CB  THR A 342     -20.361   9.246 -38.200  1.00 75.89           C
ATOM   2718  OG1 THR A 342     -20.153   9.364 -36.810  1.00 75.89           O
ATOM   2719  CG2 THR A 342     -19.111   8.657 -38.876  1.00 75.89           C
ATOM   2720  C   THR A 342     -20.979  10.384 -40.170  1.00 75.89           C
ATOM   2721  O   THR A 342     -22.154  10.288 -40.515  1.00 75.89           O
ATOM   2722  N   LYS A 343     -19.971  10.308 -41.047  1.00153.17           N
ATOM   2723  CA  LYS A 343     -20.292  10.032 -42.410  1.00153.17           C
ATOM   2724  CB  LYS A 343     -19.306  10.650 -43.419  1.00153.17           C
ATOM   2725  CG  LYS A 343     -19.652  10.359 -44.882  1.00153.17           C
ATOM   2726  CD  LYS A 343     -18.866  11.208 -45.883  1.00153.17           C
ATOM   2727  CE  LYS A 343     -19.118  10.822 -47.343  1.00153.17           C
ATOM   2728  NZ  LYS A 343     -20.521  11.117 -47.708  1.00153.17           N
ATOM   2729  C   LYS A 343     -20.218   8.547 -42.560  1.00153.17           C
ATOM   2730  O   LYS A 343     -19.386   7.896 -41.932  1.00153.17           O
ATOM   2731  N   LEU A 344     -21.076   7.977 -43.428  1.00275.90           N
ATOM   2732  CA  LEU A 344     -21.107   6.554 -43.656  1.00275.90           C
ATOM   2733  CB  LEU A 344     -19.894   6.030 -44.434  1.00275.90           C
ATOM   2734  CG  LEU A 344     -19.753   6.647 -45.834  1.00275.90           C
ATOM   2735  CD1 LEU A 344     -18.556   6.034 -46.574  1.00275.90           C
ATOM   2736  CD2 LEU A 344     -21.071   6.573 -46.624  1.00275.90           C
ATOM   2737  C   LEU A 344     -21.165   5.802 -42.363  1.00275.90           C
ATOM   2738  O   LEU A 344     -20.143   5.283 -41.915  1.00275.90           O
ATOM   2739  N   THR A 345     -22.378   5.720 -41.753  1.00193.49           N
ATOM   2740  CA  THR A 345     -22.539   5.160 -40.437  1.00193.49           C
ATOM   2741  CB  THR A 345     -23.561   5.896 -39.619  1.00193.49           C
ATOM   2742  OG1 THR A 345     -23.216   7.270 -39.524  1.00193.49           O
ATOM   2743  CG2 THR A 345     -23.608   5.272 -38.213  1.00193.49           C
ATOM   2744  C   THR A 345     -22.943   3.708 -40.407  1.00193.49           C
ATOM   2745  O   THR A 345     -24.098   3.376 -40.139  1.00193.49           O
ATOM   2746  N   LEU A 346     -21.985   2.802 -40.682  1.00132.62           N
ATOM   2747  CA  LEU A 346     -22.141   1.387 -40.477  1.00132.62           C
ATOM   2748  CB  LEU A 346     -21.139   0.519 -41.251  1.00132.62           C
ATOM   2749  CG  LEU A 346     -21.373   0.537 -42.773  1.00132.62           C
ATOM   2750  CD1 LEU A 346     -22.713  -0.124 -43.136  1.00132.62           C
ATOM   2751  CD2 LEU A 346     -21.234   1.955 -43.350  1.00132.62           C
ATOM   2752  C   LEU A 346     -22.002   1.115 -39.011  1.00132.62           C
ATOM   2753  O   LEU A 346     -22.493   0.109 -38.499  1.00132.62           O
ATOM   2754  N   ALA A 347     -21.305   2.021 -38.301  1.00 73.33           N
ATOM   2755  CA  ALA A 347     -20.975   1.847 -36.917  1.00 73.33           C
ATOM   2756  CB  ALA A 347     -20.220   3.047 -36.328  1.00 73.33           C
ATOM   2757  C   ALA A 347     -22.220   1.654 -36.119  1.00 73.33           C
ATOM   2758  O   ALA A 347     -22.239   0.852 -35.192  1.00 73.33           O
ATOM   2759  N   ARG A 348     -23.305   2.384 -36.402  1.00157.78           N
ATOM   2760  CA  ARG A 348     -24.446   2.099 -35.585  1.00157.78           C
ATOM   2761  CB  ARG A 348     -25.661   3.003 -35.868  1.00157.78           C
ATOM   2762  CG  ARG A 348     -26.248   2.839 -37.271  1.00157.78           C
ATOM   2763  CD  ARG A 348     -27.453   3.740 -37.557  1.00157.78           C
ATOM   2764  NE  ARG A 348     -28.097   3.255 -38.813  1.00157.78           N
ATOM   2765  CZ  ARG A 348     -29.072   2.301 -38.745  1.00157.78           C
ATOM   2766  NH1 ARG A 348     -29.450   1.806 -37.531  1.00157.78           N
ATOM   2767  NH2 ARG A 348     -29.676   1.846 -39.883  1.00157.78           N
ATOM   2768  C   ARG A 348     -24.894   0.690 -35.854  1.00157.78           C
ATOM   2769  O   ARG A 348     -25.149  -0.072 -34.924  1.00157.78           O
ATOM   2770  N   LEU A 349     -24.976   0.299 -37.143  1.00103.53           N
ATOM   2771  CA  LEU A 349     -25.532  -0.981 -37.493  1.00103.53           C
ATOM   2772  CB  LEU A 349     -25.649  -1.198 -39.015  1.00103.53           C
ATOM   2773  CG  LEU A 349     -26.599  -0.228 -39.743  1.00103.53           C
ATOM   2774  CD1 LEU A 349     -26.065   1.212 -39.717  1.00103.53           C
ATOM   2775  CD2 LEU A 349     -26.908  -0.718 -41.167  1.00103.53           C
ATOM   2776  C   LEU A 349     -24.717  -2.134 -36.987  1.00103.53           C
ATOM   2777  O   LEU A 349     -25.240  -2.999 -36.286  1.00103.53           O
ATOM   2778  N   ASN A 350     -23.411  -2.180 -37.313  1.00104.28           N
ATOM   2779  CA  ASN A 350     -22.642  -3.345 -36.964  1.00104.28           C
ATOM   2780  CB  ASN A 350     -21.277  -3.410 -37.683  1.00104.28           C
ATOM   2781  CG  ASN A 350     -20.623  -4.750 -37.381  1.00104.28           C
ATOM   2782  OD1 ASN A 350     -21.150  -5.806 -37.725  1.00104.28           O
ATOM   2783  ND2 ASN A 350     -19.432  -4.706 -36.725  1.00104.28           N
ATOM   2784  C   ASN A 350     -22.467  -3.439 -35.478  1.00104.28           C
ATOM   2785  O   ASN A 350     -22.625  -4.516 -34.909  1.00104.28           O
ATOM   2786  N   PRO A 351     -22.123  -2.372 -34.813  1.00153.92           N
ATOM   2787  CA  PRO A 351     -22.064  -2.493 -33.388  1.00153.92           C
ATOM   2788  CD  PRO A 351     -20.967  -1.622 -35.284  1.00153.92           C
ATOM   2789  CB  PRO A 351     -21.305  -1.266 -32.899  1.00153.92           C
ATOM   2790  CG  PRO A 351     -20.284  -1.047 -34.029  1.00153.92           C
ATOM   2791  C   PRO A 351     -23.373  -2.760 -32.721  1.00153.92           C
ATOM   2792  O   PRO A 351     -23.374  -3.366 -31.652  1.00153.92           O
ATOM   2793  N   ASN A 352     -24.498  -2.325 -33.308  1.00 74.56           N
ATOM   2794  CA  ASN A 352     -25.754  -2.576 -32.675  1.00 74.56           C
ATOM   2795  CB  ASN A 352     -26.928  -1.924 -33.426  1.00 74.56           C
ATOM   2796  CG  ASN A 352     -28.136  -1.906 -32.503  1.00 74.56           C
ATOM   2797  OD1 ASN A 352     -28.417  -2.879 -31.806  1.00 74.56           O
ATOM   2798  ND2 ASN A 352     -28.869  -0.760 -32.490  1.00 74.56           N
ATOM   2799  C   ASN A 352     -25.981  -4.056 -32.650  1.00 74.56           C
ATOM   2800  O   ASN A 352     -26.410  -4.611 -31.640  1.00 74.56           O
ATOM   2801  N   GLU A 353     -25.681  -4.738 -33.773  1.00 89.72           N
ATOM   2802  CA  GLU A 353     -25.958  -6.142 -33.876  1.00 89.72           C
ATOM   2803  CB  GLU A 353     -25.712  -6.697 -35.288  1.00 89.72           C
ATOM   2804  CG  GLU A 353     -26.207  -8.133 -35.461  1.00 89.72           C
ATOM   2805  CD  GLU A 353     -26.177  -8.451 -36.948  1.00 89.72           C
ATOM   2806  OE1 GLU A 353     -25.056  -8.512 -37.518  1.00 89.72           O
ATOM   2807  OE2 GLU A 353     -27.278  -8.628 -37.535  1.00 89.72           O
ATOM   2808  C   GLU A 353     -25.135  -6.945 -32.912  1.00 89.72           C
ATOM   2809  O   GLU A 353     -25.674  -7.764 -32.168  1.00 89.72           O
ATOM   2810  N   PHE A 354     -23.809  -6.715 -32.867  1.00 59.82           N
ATOM   2811  CA  PHE A 354     -22.965  -7.517 -32.025  1.00 59.82           C
ATOM   2812  CB  PHE A 354     -21.466  -7.249 -32.242  1.00 59.82           C
ATOM   2813  CG  PHE A 354     -21.118  -7.915 -33.532  1.00 59.82           C
ATOM   2814  CD1 PHE A 354     -21.420  -7.331 -34.741  1.00 59.82           C
ATOM   2815  CD2 PHE A 354     -20.489  -9.139 -33.527  1.00 59.82           C
ATOM   2816  CE1 PHE A 354     -21.097  -7.957 -35.923  1.00 59.82           C
ATOM   2817  CE2 PHE A 354     -20.164  -9.770 -34.704  1.00 59.82           C
ATOM   2818  CZ  PHE A 354     -20.469  -9.180 -35.907  1.00 59.82           C
ATOM   2819  C   PHE A 354     -23.316  -7.299 -30.593  1.00 59.82           C
ATOM   2820  O   PHE A 354     -23.432  -8.251 -29.820  1.00 59.82           O
ATOM   2821  N   VAL A 355     -23.505  -6.031 -30.194  1.00 70.00           N
ATOM   2822  CA  VAL A 355     -23.832  -5.789 -28.827  1.00 70.00           C
ATOM   2823  CB  VAL A 355     -23.726  -4.359 -28.423  1.00 70.00           C
ATOM   2824  CG1 VAL A 355     -24.386  -4.176 -27.046  1.00 70.00           C
ATOM   2825  CG2 VAL A 355     -22.213  -4.062 -28.391  1.00 70.00           C
ATOM   2826  C   VAL A 355     -25.174  -6.362 -28.507  1.00 70.00           C
ATOM   2827  O   VAL A 355     -25.389  -6.845 -27.397  1.00 70.00           O
ATOM   2828  N   SER A 356     -26.115  -6.340 -29.467  1.00 78.65           N
ATOM   2829  CA  SER A 356     -27.429  -6.862 -29.210  1.00 78.65           C
ATOM   2830  CB  SER A 356     -28.363  -6.738 -30.426  1.00 78.65           C
ATOM   2831  OG  SER A 356     -29.644  -7.267 -30.115  1.00 78.65           O
ATOM   2832  C   SER A 356     -27.325  -8.314 -28.872  1.00 78.65           C
ATOM   2833  O   SER A 356     -27.986  -8.789 -27.950  1.00 78.65           O
ATOM   2834  N   SER A 357     -26.480  -9.065 -29.602  1.00 78.16           N
ATOM   2835  CA  SER A 357     -26.377 -10.470 -29.338  1.00 78.16           C
ATOM   2836  CB  SER A 357     -25.358 -11.184 -30.246  1.00 78.16           C
ATOM   2837  OG  SER A 357     -25.753 -11.097 -31.607  1.00 78.16           O
ATOM   2838  C   SER A 357     -25.889 -10.646 -27.935  1.00 78.16           C
ATOM   2839  O   SER A 357     -26.421 -11.452 -27.172  1.00 78.16           O
ATOM   2840  N   ILE A 358     -24.865  -9.860 -27.561  1.00121.18           N
ATOM   2841  CA  ILE A 358     -24.234  -9.960 -26.276  1.00121.18           C
ATOM   2842  CB  ILE A 358     -23.102  -8.984 -26.123  1.00121.18           C
ATOM   2843  CG1 ILE A 358     -22.027  -9.197 -27.203  1.00121.18           C
ATOM   2844  CG2 ILE A 358     -22.565  -9.124 -24.690  1.00121.18           C
ATOM   2845  CD1 ILE A 358     -21.328 -10.550 -27.124  1.00121.18           C
ATOM   2846  C   ILE A 358     -25.219  -9.618 -25.192  1.00121.18           C
ATOM   2847  O   ILE A 358     -25.289 -10.289 -24.164  1.00121.18           O
ATOM   2848  N   MET A 359     -26.024  -8.564 -25.421  1.00145.35           N
ATOM   2849  CA  MET A 359     -26.915  -7.985 -24.451  1.00145.35           C
ATOM   2850  CB  MET A 359     -27.596  -6.695 -24.936  1.00145.35           C
ATOM   2851  CG  MET A 359     -26.635  -5.521 -25.151  1.00145.35           C
ATOM   2852  SD  MET A 359     -25.729  -4.977 -23.669  1.00145.35           S
ATOM   2853  CE  MET A 359     -27.171  -4.461 -22.693  1.00145.35           C
ATOM   2854  C   MET A 359     -27.987  -8.929 -24.018  1.00145.35           C
ATOM   2855  O   MET A 359     -28.445  -8.846 -22.879  1.00145.35           O
ATOM   2856  N   LYS A 360     -28.429  -9.832 -24.913  1.00 36.98           N
ATOM   2857  CA  LYS A 360     -29.488 -10.740 -24.574  1.00 36.98           C
ATOM   2858  CB  LYS A 360     -29.716 -11.796 -25.668  1.00 36.98           C
ATOM   2859  CG  LYS A 360     -30.208 -11.211 -26.993  1.00 36.98           C
ATOM   2860  CD  LYS A 360     -30.047 -12.160 -28.182  1.00 36.98           C
ATOM   2861  CE  LYS A 360     -30.562 -11.575 -29.498  1.00 36.98           C
ATOM   2862  NZ  LYS A 360     -30.269 -12.499 -30.616  1.00 36.98           N
ATOM   2863  C   LYS A 360     -29.045 -11.465 -23.350  1.00 36.98           C
ATOM   2864  O   LYS A 360     -29.830 -11.686 -22.429  1.00 36.98           O
ATOM   2865  N   ARG A 361     -27.757 -11.839 -23.303  1.00144.70           N
ATOM   2866  CA  ARG A 361     -27.264 -12.505 -22.136  1.00144.70           C
ATOM   2867  CB  ARG A 361     -25.791 -12.935 -22.227  1.00144.70           C
ATOM   2868  CG  ARG A 361     -25.478 -13.958 -23.317  1.00144.70           C
ATOM   2869  CD  ARG A 361     -24.106 -14.612 -23.140  1.00144.70           C
ATOM   2870  NE  ARG A 361     -23.121 -13.522 -22.884  1.00144.70           N
ATOM   2871  CZ  ARG A 361     -21.907 -13.523 -23.508  1.00144.70           C
ATOM   2872  NH1 ARG A 361     -21.623 -14.464 -24.454  1.00144.70           N
ATOM   2873  NH2 ARG A 361     -20.978 -12.577 -23.186  1.00144.70           N
ATOM   2874  C   ARG A 361     -27.319 -11.551 -20.974  1.00144.70           C
ATOM   2875  O   ARG A 361     -27.673 -11.932 -19.859  1.00144.70           O
ATOM   2876  N   ASN A 362     -26.989 -10.269 -21.229  1.00122.18           N
ATOM   2877  CA  ASN A 362     -26.771  -9.271 -20.212  1.00122.18           C
ATOM   2878  CB  ASN A 362     -26.331  -7.919 -20.793  1.00122.18           C
ATOM   2879  CG  ASN A 362     -24.888  -8.073 -21.248  1.00122.18           C
ATOM   2880  OD1 ASN A 362     -24.107  -8.798 -20.634  1.00122.18           O
ATOM   2881  ND2 ASN A 362     -24.519  -7.373 -22.352  1.00122.18           N
ATOM   2882  C   ASN A 362     -27.944  -9.001 -19.306  1.00122.18           C
ATOM   2883  O   ASN A 362     -27.764  -9.021 -18.090  1.00122.18           O
ATOM   2884  N   GLY A 363     -29.170  -8.758 -19.824  1.00328.24           N
ATOM   2885  CA  GLY A 363     -30.256  -8.470 -18.911  1.00328.24           C
ATOM   2886  C   GLY A 363     -30.831  -7.097 -19.162  1.00328.24           C
ATOM   2887  O   GLY A 363     -30.122  -6.151 -19.496  1.00328.24           O
ATOM   2888  N   TYR A 364     -32.172  -6.998 -18.985  1.00185.73           N
ATOM   2889  CA  TYR A 364     -33.039  -5.881 -19.282  1.00185.73           C
ATOM   2890  CB  TYR A 364     -34.527  -6.272 -19.307  1.00185.73           C
ATOM   2891  CG  TYR A 364     -35.265  -5.063 -19.770  1.00185.73           C
ATOM   2892  CD1 TYR A 364     -35.276  -4.737 -21.107  1.00185.73           C
ATOM   2893  CD2 TYR A 364     -35.944  -4.258 -18.884  1.00185.73           C
ATOM   2894  CE1 TYR A 364     -35.947  -3.626 -21.557  1.00185.73           C
ATOM   2895  CE2 TYR A 364     -36.619  -3.144 -19.329  1.00185.73           C
ATOM   2896  CZ  TYR A 364     -36.620  -2.826 -20.667  1.00185.73           C
ATOM   2897  OH  TYR A 364     -37.310  -1.683 -21.126  1.00185.73           O
ATOM   2898  C   TYR A 364     -32.938  -4.645 -18.416  1.00185.73           C
ATOM   2899  O   TYR A 364     -32.995  -3.544 -18.958  1.00185.73           O
ATOM   2900  N   THR A 365     -32.812  -4.751 -17.072  1.00163.84           N
ATOM   2901  CA  THR A 365     -32.945  -3.563 -16.249  1.00163.84           C
ATOM   2902  CB  THR A 365     -32.807  -3.854 -14.779  1.00163.84           C
ATOM   2903  OG1 THR A 365     -32.968  -2.660 -14.028  1.00163.84           O
ATOM   2904  CG2 THR A 365     -31.441  -4.501 -14.495  1.00163.84           C
ATOM   2905  C   THR A 365     -31.964  -2.511 -16.645  1.00163.84           C
ATOM   2906  O   THR A 365     -32.339  -1.384 -16.984  1.00163.84           O
ATOM   2907  N   ALA A 366     -30.666  -2.834 -16.635  1.00139.91           N
ATOM   2908  CA  ALA A 366     -29.859  -1.841 -17.243  1.00139.91           C
ATOM   2909  CB  ALA A 366     -28.366  -1.990 -16.934  1.00139.91           C
ATOM   2910  C   ALA A 366     -30.117  -2.230 -18.630  1.00139.91           C
ATOM   2911  O   ALA A 366     -29.560  -3.201 -19.134  1.00139.91           O
ATOM   2912  N   VAL A 367     -31.004  -1.481 -19.287  1.00136.16           N
ATOM   2913  CA  VAL A 367     -31.422  -1.966 -20.549  1.00136.16           C
ATOM   2914  CB  VAL A 367     -32.572  -1.187 -21.123  1.00136.16           C
ATOM   2915  CG1 VAL A 367     -32.970  -1.802 -22.472  1.00136.16           C
ATOM   2916  CG2 VAL A 367     -33.711  -1.150 -20.092  1.00136.16           C
ATOM   2917  C   VAL A 367     -30.241  -1.836 -21.416  1.00136.16           C
ATOM   2918  O   VAL A 367     -29.262  -1.199 -21.017  1.00136.16           O
ATOM   2919  N   VAL A 368     -30.248  -2.566 -22.548  1.00161.51           N
ATOM   2920  CA  VAL A 368     -29.253  -2.210 -23.489  1.00161.51           C
ATOM   2921  CB  VAL A 368     -29.406  -2.885 -24.818  1.00161.51           C
ATOM   2922  CG1 VAL A 368     -28.303  -2.374 -25.760  1.00161.51           C
ATOM   2923  CG2 VAL A 368     -29.418  -4.405 -24.601  1.00161.51           C
ATOM   2924  C   VAL A 368     -29.722  -0.825 -23.657  1.00161.51           C
ATOM   2925  O   VAL A 368     -30.919  -0.609 -23.816  1.00161.51           O
ATOM   2926  N   ALA A 369     -28.839   0.165 -23.600  1.00152.79           N
ATOM   2927  CA  ALA A 369     -29.520   1.389 -23.331  1.00152.79           C
ATOM   2928  CB  ALA A 369     -28.860   2.204 -22.204  1.00152.79           C
ATOM   2929  C   ALA A 369     -29.653   2.310 -24.502  1.00152.79           C
ATOM   2930  O   ALA A 369     -28.728   2.470 -25.294  1.00152.79           O
ATOM   2931  N   GLY A 370     -30.861   2.919 -24.613  1.00 95.27           N
ATOM   2932  CA  GLY A 370     -31.138   4.042 -25.470  1.00 95.27           C
ATOM   2933  C   GLY A 370     -31.666   3.753 -26.833  1.00 95.27           C
ATOM   2934  O   GLY A 370     -31.917   4.692 -27.585  1.00 95.27           O
ATOM   2935  N   GLU A 371     -31.834   2.486 -27.234  1.00282.24           N
ATOM   2936  CA  GLU A 371     -32.314   2.255 -28.569  1.00282.24           C
ATOM   2937  CB  GLU A 371     -33.640   2.978 -28.863  1.00282.24           C
ATOM   2938  CG  GLU A 371     -34.354   2.443 -30.103  1.00282.24           C
ATOM   2939  CD  GLU A 371     -34.898   1.068 -29.744  1.00282.24           C
ATOM   2940  OE1 GLU A 371     -34.086   0.197 -29.332  1.00282.24           O
ATOM   2941  OE2 GLU A 371     -36.137   0.873 -29.870  1.00282.24           O
ATOM   2942  C   GLU A 371     -31.271   2.761 -29.518  1.00282.24           C
ATOM   2943  O   GLU A 371     -31.523   2.897 -30.714  1.00282.24           O
ATOM   2944  N   VAL A 372     -30.054   3.010 -28.989  1.00148.70           N
ATOM   2945  CA  VAL A 372     -28.923   3.487 -29.717  1.00148.70           C
ATOM   2946  CB  VAL A 372     -28.984   4.949 -30.046  1.00148.70           C
ATOM   2947  CG1 VAL A 372     -30.103   5.211 -31.067  1.00148.70           C
ATOM   2948  CG2 VAL A 372     -29.188   5.699 -28.724  1.00148.70           C
ATOM   2949  C   VAL A 372     -27.744   3.314 -28.819  1.00148.70           C
ATOM   2950  O   VAL A 372     -27.849   3.374 -27.595  1.00148.70           O
ATOM   2951  N   LEU A 373     -26.580   3.091 -29.438  1.00192.40           N
ATOM   2952  CA  LEU A 373     -25.337   2.887 -28.772  1.00192.40           C
ATOM   2953  CB  LEU A 373     -24.438   2.033 -29.660  1.00192.40           C
ATOM   2954  CG  LEU A 373     -24.165   2.517 -31.107  1.00192.40           C
ATOM   2955  CD1 LEU A 373     -25.442   2.556 -31.961  1.00192.40           C
ATOM   2956  CD2 LEU A 373     -23.359   3.823 -31.149  1.00192.40           C
ATOM   2957  C   LEU A 373     -24.700   4.223 -28.556  1.00192.40           C
ATOM   2958  O   LEU A 373     -24.917   5.152 -29.330  1.00192.40           O
ATOM   2959  N   HIS A 374     -23.914   4.346 -27.468  1.00119.55           N
ATOM   2960  CA  HIS A 374     -23.205   5.547 -27.127  1.00119.55           C
ATOM   2961  ND1 HIS A 374     -21.030   7.322 -25.380  1.00119.55           N
ATOM   2962  CG  HIS A 374     -22.284   6.837 -25.085  1.00119.55           C
ATOM   2963  CB  HIS A 374     -22.853   5.562 -25.629  1.00119.55           C
ATOM   2964  NE2 HIS A 374     -21.920   8.722 -23.902  1.00119.55           N
ATOM   2965  CD2 HIS A 374     -22.815   7.707 -24.184  1.00119.55           C
ATOM   2966  CE1 HIS A 374     -20.863   8.450 -24.645  1.00119.55           C
ATOM   2967  C   HIS A 374     -21.925   5.519 -27.897  1.00119.55           C
ATOM   2968  O   HIS A 374     -21.349   4.453 -28.110  1.00119.55           O
ATOM   2969  N   VAL A 375     -21.450   6.690 -28.365  1.00 94.63           N
ATOM   2970  CA  VAL A 375     -20.195   6.654 -29.047  1.00 94.63           C
ATOM   2971  CB  VAL A 375     -20.280   6.841 -30.532  1.00 94.63           C
ATOM   2972  CG1 VAL A 375     -18.871   7.003 -31.119  1.00 94.63           C
ATOM   2973  CG2 VAL A 375     -21.031   5.632 -31.115  1.00 94.63           C
ATOM   2974  C   VAL A 375     -19.318   7.708 -28.472  1.00 94.63           C
ATOM   2975  O   VAL A 375     -19.745   8.836 -28.218  1.00 94.63           O
ATOM   2976  N   LEU A 376     -18.048   7.331 -28.234  1.00130.76           N
ATOM   2977  CA  LEU A 376     -17.096   8.229 -27.665  1.00130.76           C
ATOM   2978  CB  LEU A 376     -16.543   7.773 -26.300  1.00130.76           C
ATOM   2979  CG  LEU A 376     -17.615   7.473 -25.239  1.00130.76           C
ATOM   2980  CD1 LEU A 376     -18.403   6.208 -25.611  1.00130.76           C
ATOM   2981  CD2 LEU A 376     -17.011   7.400 -23.826  1.00130.76           C
ATOM   2982  C   LEU A 376     -15.917   8.240 -28.575  1.00130.76           C
ATOM   2983  O   LEU A 376     -15.676   7.269 -29.293  1.00130.76           O
ATOM   2984  N   GLU A 377     -15.166   9.360 -28.590  1.00 91.13           N
ATOM   2985  CA  GLU A 377     -13.966   9.368 -29.366  1.00 91.13           C
ATOM   2986  CB  GLU A 377     -13.627  10.680 -30.099  1.00 91.13           C
ATOM   2987  CG  GLU A 377     -14.344  10.859 -31.437  1.00 91.13           C
ATOM   2988  CD  GLU A 377     -13.619  11.963 -32.200  1.00 91.13           C
ATOM   2989  OE1 GLU A 377     -13.310  13.011 -31.573  1.00 91.13           O
ATOM   2990  OE2 GLU A 377     -13.353  11.768 -33.416  1.00 91.13           O
ATOM   2991  C   GLU A 377     -12.833   9.096 -28.446  1.00 91.13           C
ATOM   2992  O   GLU A 377     -12.545   9.880 -27.543  1.00 91.13           O
ATOM   2993  N   CYS A 378     -12.166   7.949 -28.664  1.00 80.68           N
ATOM   2994  CA  CYS A 378     -11.041   7.578 -27.865  1.00 80.68           C
ATOM   2995  CB  CYS A 378     -10.759   6.070 -27.833  1.00 80.68           C
ATOM   2996  SG  CYS A 378     -11.998   5.182 -26.852  1.00 80.68           S
ATOM   2997  C   CYS A 378      -9.828   8.251 -28.418  1.00 80.68           C
ATOM   2998  O   CYS A 378      -9.843   8.815 -29.511  1.00 80.68           O
ATOM   2999  N   LYS A 379      -8.739   8.177 -27.634  1.00180.44           N
ATOM   3000  CA  LYS A 379      -7.491   8.844 -27.854  1.00180.44           C
ATOM   3001  CB  LYS A 379      -6.556   8.596 -26.658  1.00180.44           C
ATOM   3002  CG  LYS A 379      -5.434   9.608 -26.469  1.00180.44           C
ATOM   3003  CD  LYS A 379      -4.852   9.521 -25.058  1.00180.44           C
ATOM   3004  CE  LYS A 379      -4.044  10.745 -24.638  1.00180.44           C
ATOM   3005  NZ  LYS A 379      -3.793  10.698 -23.180  1.00180.44           N
ATOM   3006  C   LYS A 379      -6.811   8.422 -29.131  1.00180.44           C
ATOM   3007  O   LYS A 379      -6.407   9.300 -29.871  1.00180.44           O
ATOM   3008  N   PRO A 380      -6.639   7.186 -29.489  1.00284.91           N
ATOM   3009  CA  PRO A 380      -5.935   6.874 -30.718  1.00284.91           C
ATOM   3010  CD  PRO A 380      -6.373   6.184 -28.466  1.00284.91           C
ATOM   3011  CB  PRO A 380      -5.427   5.443 -30.565  1.00284.91           C
ATOM   3012  CG  PRO A 380      -5.290   5.264 -29.047  1.00284.91           C
ATOM   3013  C   PRO A 380      -6.770   7.046 -31.951  1.00284.91           C
ATOM   3014  O   PRO A 380      -6.335   6.616 -33.019  1.00284.91           O
ATOM   3015  N   VAL A 381      -7.947   7.679 -31.833  1.00180.66           N
ATOM   3016  CA  VAL A 381      -8.900   7.797 -32.889  1.00180.66           C
ATOM   3017  CB  VAL A 381      -8.296   8.283 -34.155  1.00180.66           C
ATOM   3018  CG1 VAL A 381      -9.416   8.439 -35.189  1.00180.66           C
ATOM   3019  CG2 VAL A 381      -7.554   9.595 -33.833  1.00180.66           C
ATOM   3020  C   VAL A 381      -9.571   6.466 -33.020  1.00180.66           C
ATOM   3021  O   VAL A 381     -10.039   6.036 -34.074  1.00180.66           O
ATOM   3022  N   TYR A 382      -9.637   5.763 -31.879  1.00117.19           N
ATOM   3023  CA  TYR A 382     -10.435   4.582 -31.845  1.00117.19           C
ATOM   3024  CB  TYR A 382     -10.012   3.517 -30.813  1.00117.19           C
ATOM   3025  CG  TYR A 382      -8.789   2.820 -31.293  1.00117.19           C
ATOM   3026  CD1 TYR A 382      -8.898   1.777 -32.185  1.00117.19           C
ATOM   3027  CD2 TYR A 382      -7.543   3.195 -30.849  1.00117.19           C
ATOM   3028  CE1 TYR A 382      -7.775   1.121 -32.633  1.00117.19           C
ATOM   3029  CE2 TYR A 382      -6.418   2.543 -31.294  1.00117.19           C
ATOM   3030  CZ  TYR A 382      -6.534   1.505 -32.187  1.00117.19           C
ATOM   3031  OH  TYR A 382      -5.379   0.833 -32.642  1.00117.19           O
ATOM   3032  C   TYR A 382     -11.770   5.060 -31.419  1.00117.19           C
ATOM   3033  O   TYR A 382     -11.899   5.820 -30.459  1.00117.19           O
ATOM   3034  N   ILE A 383     -12.811   4.646 -32.148  1.00172.94           N
ATOM   3035  CA  ILE A 383     -14.102   5.075 -31.742  1.00172.94           C
ATOM   3036  CB  ILE A 383     -15.077   5.292 -32.868  1.00172.94           C
ATOM   3037  CG1 ILE A 383     -16.316   6.057 -32.373  1.00172.94           C
ATOM   3038  CG2 ILE A 383     -15.409   3.926 -33.483  1.00172.94           C
ATOM   3039  CD1 ILE A 383     -16.025   7.511 -32.005  1.00172.94           C
ATOM   3040  C   ILE A 383     -14.612   3.976 -30.906  1.00172.94           C
ATOM   3041  O   ILE A 383     -14.377   2.804 -31.202  1.00172.94           O
ATOM   3042  N   THR A 384     -15.260   4.325 -29.783  1.00145.89           N
ATOM   3043  CA  THR A 384     -15.867   3.274 -29.037  1.00145.89           C
ATOM   3044  CB  THR A 384     -15.621   3.322 -27.556  1.00145.89           C
ATOM   3045  OG1 THR A 384     -16.011   4.581 -27.029  1.00145.89           O
ATOM   3046  CG2 THR A 384     -14.140   3.032 -27.280  1.00145.89           C
ATOM   3047  C   THR A 384     -17.336   3.385 -29.251  1.00145.89           C
ATOM   3048  O   THR A 384     -17.999   4.231 -28.648  1.00145.89           O
ATOM   3049  N   PRO A 385     -17.834   2.585 -30.163  1.00245.77           N
ATOM   3050  CA  PRO A 385     -19.240   2.589 -30.378  1.00245.77           C
ATOM   3051  CD  PRO A 385     -17.150   2.464 -31.439  1.00245.77           C
ATOM   3052  CB  PRO A 385     -19.494   2.439 -31.875  1.00245.77           C
ATOM   3053  CG  PRO A 385     -18.169   2.834 -32.516  1.00245.77           C
ATOM   3054  C   PRO A 385     -19.872   1.484 -29.676  1.00245.77           C
ATOM   3055  O   PRO A 385     -19.216   0.600 -29.118  1.00245.77           O
ATOM   3056  N   ARG A 386     -21.201   1.560 -29.687  1.00284.23           N
ATOM   3057  CA  ARG A 386     -22.007   0.596 -29.057  1.00284.23           C
ATOM   3058  CB  ARG A 386     -22.067  -0.767 -29.755  1.00284.23           C
ATOM   3059  CG  ARG A 386     -23.326  -1.530 -29.342  1.00284.23           C
ATOM   3060  CD  ARG A 386     -24.634  -0.901 -29.825  1.00284.23           C
ATOM   3061  NE  ARG A 386     -25.749  -1.762 -29.340  1.00284.23           N
ATOM   3062  CZ  ARG A 386     -27.035  -1.307 -29.375  1.00284.23           C
ATOM   3063  NH1 ARG A 386     -27.311  -0.055 -29.846  1.00284.23           N
ATOM   3064  NH2 ARG A 386     -28.050  -2.108 -28.939  1.00284.23           N
ATOM   3065  C   ARG A 386     -21.523   0.476 -27.677  1.00284.23           C
ATOM   3066  O   ARG A 386     -21.613  -0.601 -27.099  1.00284.23           O
ATOM   3067  N   PHE A 387     -20.966   1.590 -27.147  1.00147.52           N
ATOM   3068  CA  PHE A 387     -20.587   1.607 -25.792  1.00147.52           C
ATOM   3069  CB  PHE A 387     -19.759   2.847 -25.417  1.00147.52           C
ATOM   3070  CG  PHE A 387     -19.503   2.802 -23.953  1.00147.52           C
ATOM   3071  CD1 PHE A 387     -18.497   2.014 -23.444  1.00147.52           C
ATOM   3072  CD2 PHE A 387     -20.265   3.556 -23.090  1.00147.52           C
ATOM   3073  CE1 PHE A 387     -18.261   1.974 -22.091  1.00147.52           C
ATOM   3074  CE2 PHE A 387     -20.032   3.520 -21.735  1.00147.52           C
ATOM   3075  CZ  PHE A 387     -19.028   2.727 -21.235  1.00147.52           C
ATOM   3076  C   PHE A 387     -21.935   1.769 -25.235  1.00147.52           C
ATOM   3077  O   PHE A 387     -22.448   2.878 -25.095  1.00147.52           O
ATOM   3078  N   THR A 388     -22.574   0.618 -25.013  1.00152.56           N
ATOM   3079  CA  THR A 388     -23.887   0.637 -24.497  1.00152.56           C
ATOM   3080  CB  THR A 388     -24.827  -0.329 -25.165  1.00152.56           C
ATOM   3081  OG1 THR A 388     -24.352  -1.662 -25.051  1.00152.56           O
ATOM   3082  CG2 THR A 388     -24.958   0.065 -26.646  1.00152.56           C
ATOM   3083  C   THR A 388     -23.678   0.238 -23.102  1.00152.56           C
ATOM   3084  O   THR A 388     -23.355  -0.910 -22.798  1.00152.56           O
ATOM   3085  N   GLU A 389     -23.808   1.214 -22.203  1.00111.16           N
ATOM   3086  CA  GLU A 389     -23.569   0.851 -20.858  1.00111.16           C
ATOM   3087  CB  GLU A 389     -23.602   2.051 -19.895  1.00111.16           C
ATOM   3088  CG  GLU A 389     -22.490   3.069 -20.167  1.00111.16           C
ATOM   3089  CD  GLU A 389     -22.680   4.267 -19.244  1.00111.16           C
ATOM   3090  OE1 GLU A 389     -23.559   4.192 -18.345  1.00111.16           O
ATOM   3091  OE2 GLU A 389     -21.947   5.276 -19.428  1.00111.16           O
ATOM   3092  C   GLU A 389     -24.680  -0.047 -20.521  1.00111.16           C
ATOM   3093  O   GLU A 389     -25.755   0.021 -21.116  1.00111.16           O
ATOM   3094  N   GLN A 390     -24.416  -1.000 -19.627  1.00158.47           N
ATOM   3095  CA  GLN A 390     -25.572  -1.673 -19.172  1.00158.47           C
ATOM   3096  CB  GLN A 390     -25.254  -3.015 -18.488  1.00158.47           C
ATOM   3097  CG  GLN A 390     -26.483  -3.872 -18.184  1.00158.47           C
ATOM   3098  CD  GLN A 390     -26.003  -5.153 -17.519  1.00158.47           C
ATOM   3099  OE1 GLN A 390     -26.782  -5.878 -16.902  1.00158.47           O
ATOM   3100  NE2 GLN A 390     -24.680  -5.438 -17.645  1.00158.47           N
ATOM   3101  C   GLN A 390     -26.018  -0.689 -18.145  1.00158.47           C
ATOM   3102  O   GLN A 390     -25.542  -0.717 -17.013  1.00158.47           O
ATOM   3103  N   CYS A 391     -26.904   0.253 -18.529  1.00117.69           N
ATOM   3104  CA  CYS A 391     -27.252   1.282 -17.595  1.00117.69           C
ATOM   3105  CB  CYS A 391     -26.243   2.446 -17.547  1.00117.69           C
ATOM   3106  SG  CYS A 391     -24.627   1.992 -16.848  1.00117.69           S
ATOM   3107  C   CYS A 391     -28.539   1.890 -18.002  1.00117.69           C
ATOM   3108  O   CYS A 391     -29.382   1.264 -18.640  1.00117.69           O
ATOM   3109  N   TYR A 392     -28.707   3.164 -17.608  1.00123.32           N
ATOM   3110  CA  TYR A 392     -29.904   3.872 -17.917  1.00123.32           C
ATOM   3111  CB  TYR A 392     -29.981   5.267 -17.269  1.00123.32           C
ATOM   3112  CG  TYR A 392     -29.947   5.111 -15.785  1.00123.32           C
ATOM   3113  CD1 TYR A 392     -28.745   5.015 -15.119  1.00123.32           C
ATOM   3114  CD2 TYR A 392     -31.114   5.064 -15.056  1.00123.32           C
ATOM   3115  CE1 TYR A 392     -28.706   4.874 -13.751  1.00123.32           C
ATOM   3116  CE2 TYR A 392     -31.082   4.922 -13.689  1.00123.32           C
ATOM   3117  CZ  TYR A 392     -29.878   4.828 -13.034  1.00123.32           C
ATOM   3118  OH  TYR A 392     -29.844   4.685 -11.630  1.00123.32           O
ATOM   3119  C   TYR A 392     -29.929   4.063 -19.398  1.00123.32           C
ATOM   3120  O   TYR A 392     -28.922   4.416 -20.014  1.00123.32           O
ATOM   3121  N   GLN A 393     -31.109   3.841 -20.004  1.00 95.59           N
ATOM   3122  CA  GLN A 393     -31.235   3.876 -21.433  1.00 95.59           C
ATOM   3123  CB  GLN A 393     -32.654   3.547 -21.931  1.00 95.59           C
ATOM   3124  CG  GLN A 393     -33.101   2.112 -21.645  1.00 95.59           C
ATOM   3125  CD  GLN A 393     -34.464   1.914 -22.295  1.00 95.59           C
ATOM   3126  OE1 GLN A 393     -34.910   2.739 -23.090  1.00 95.59           O
ATOM   3127  NE2 GLN A 393     -35.143   0.785 -21.956  1.00 95.59           N
ATOM   3128  C   GLN A 393     -30.886   5.225 -21.966  1.00 95.59           C
ATOM   3129  O   GLN A 393     -30.194   5.348 -22.979  1.00 95.59           O
ATOM   3130  N   GLU A 394     -31.325   6.277 -21.265  1.00105.87           N
ATOM   3131  CA  GLU A 394     -31.176   7.617 -21.750  1.00105.87           C
ATOM   3132  CB  GLU A 394     -31.770   8.656 -20.786  1.00105.87           C
ATOM   3133  CG  GLU A 394     -33.294   8.574 -20.673  1.00105.87           C
ATOM   3134  CD  GLU A 394     -33.647   7.260 -19.988  1.00105.87           C
ATOM   3135  OE1 GLU A 394     -33.077   6.985 -18.899  1.00105.87           O
ATOM   3136  OE2 GLU A 394     -34.485   6.508 -20.553  1.00105.87           O
ATOM   3137  C   GLU A 394     -29.730   7.943 -21.929  1.00105.87           C
ATOM   3138  O   GLU A 394     -29.353   8.592 -22.903  1.00105.87           O
ATOM   3139  N   ILE A 395     -28.869   7.462 -21.017  1.00 87.30           N
ATOM   3140  CA  ILE A 395     -27.505   7.891 -21.032  1.00 87.30           C
ATOM   3141  CB  ILE A 395     -26.686   7.291 -19.925  1.00 87.30           C
ATOM   3142  CG1 ILE A 395     -27.187   7.792 -18.560  1.00 87.30           C
ATOM   3143  CG2 ILE A 395     -25.204   7.598 -20.200  1.00 87.30           C
ATOM   3144  CD1 ILE A 395     -26.570   7.054 -17.373  1.00 87.30           C
ATOM   3145  C   ILE A 395     -26.835   7.557 -22.333  1.00 87.30           C
ATOM   3146  O   ILE A 395     -26.128   8.409 -22.867  1.00 87.30           O
ATOM   3147  N   PRO A 396     -26.999   6.393 -22.893  1.00316.34           N
ATOM   3148  CA  PRO A 396     -26.237   6.123 -24.096  1.00316.34           C
ATOM   3149  CD  PRO A 396     -27.153   5.204 -22.071  1.00316.34           C
ATOM   3150  CB  PRO A 396     -26.249   4.600 -24.243  1.00316.34           C
ATOM   3151  CG  PRO A 396     -26.381   4.092 -22.796  1.00316.34           C
ATOM   3152  C   PRO A 396     -26.654   6.853 -25.360  1.00316.34           C
ATOM   3153  O   PRO A 396     -27.847   7.113 -25.485  1.00316.34           O
ATOM   3154  N   VAL A 397     -25.680   7.209 -26.263  1.00407.98           N
ATOM   3155  CA  VAL A 397     -25.816   7.810 -27.608  1.00407.98           C
ATOM   3156  CB  VAL A 397     -26.842   8.912 -27.754  1.00407.98           C
ATOM   3157  CG1 VAL A 397     -28.268   8.356 -27.860  1.00407.98           C
ATOM   3158  CG2 VAL A 397     -26.646   9.889 -26.582  1.00407.98           C
ATOM   3159  C   VAL A 397     -24.528   8.491 -28.134  1.00407.98           C
ATOM   3160  O   VAL A 397     -23.704   8.879 -27.307  1.00407.98           O
ATOM   3161  N   PHE A 398     -24.322   8.620 -29.513  1.00244.60           N
ATOM   3162  CA  PHE A 398     -23.398   9.556 -30.207  1.00244.60           C
ATOM   3163  CB  PHE A 398     -22.593  10.451 -29.263  1.00244.60           C
ATOM   3164  CG  PHE A 398     -23.534  11.550 -28.891  1.00244.60           C
ATOM   3165  CD1 PHE A 398     -23.779  12.579 -29.774  1.00244.60           C
ATOM   3166  CD2 PHE A 398     -24.179  11.558 -27.677  1.00244.60           C
ATOM   3167  CE1 PHE A 398     -24.640  13.602 -29.454  1.00244.60           C
ATOM   3168  CE2 PHE A 398     -25.042  12.577 -27.349  1.00244.60           C
ATOM   3169  CZ  PHE A 398     -25.274  13.601 -28.236  1.00244.60           C
ATOM   3170  C   PHE A 398     -22.496   9.039 -31.364  1.00244.60           C
ATOM   3171  O   PHE A 398     -22.524   7.855 -31.685  1.00244.60           O
ATOM   3172  N   TYR A 399     -21.745   9.939 -32.112  1.00217.15           N
ATOM   3173  CA  TYR A 399     -20.747   9.521 -33.118  1.00217.15           C
ATOM   3174  CB  TYR A 399     -21.296   8.785 -34.344  1.00217.15           C
ATOM   3175  CG  TYR A 399     -20.364   7.621 -34.518  1.00217.15           C
ATOM   3176  CD1 TYR A 399     -19.036   7.778 -34.853  1.00217.15           C
ATOM   3177  CD2 TYR A 399     -20.815   6.347 -34.261  1.00217.15           C
ATOM   3178  CE1 TYR A 399     -18.195   6.702 -34.997  1.00217.15           C
ATOM   3179  CE2 TYR A 399     -19.982   5.262 -34.401  1.00217.15           C
ATOM   3180  CZ  TYR A 399     -18.673   5.437 -34.780  1.00217.15           C
ATOM   3181  OH  TYR A 399     -17.813   4.329 -34.930  1.00217.15           O
ATOM   3182  C   TYR A 399     -19.836  10.694 -33.579  1.00217.15           C
ATOM   3183  O   TYR A 399     -19.735  11.698 -32.883  1.00217.15           O
ATOM   3184  N   ASN A 400     -19.068  10.596 -34.720  1.00167.19           N
ATOM   3185  CA  ASN A 400     -18.216  11.694 -35.215  1.00167.19           C
ATOM   3186  CB  ASN A 400     -17.290  12.271 -34.129  1.00167.19           C
ATOM   3187  CG  ASN A 400     -16.822  13.670 -34.502  1.00167.19           C
ATOM   3188  OD1 ASN A 400     -17.073  14.161 -35.600  1.00167.19           O
ATOM   3189  ND2 ASN A 400     -16.115  14.337 -33.550  1.00167.19           N
ATOM   3190  C   ASN A 400     -17.336  11.217 -36.371  1.00167.19           C
ATOM   3191  O   ASN A 400     -17.629  10.205 -37.003  1.00167.19           O
ATOM   3192  N   ASN A 401     -16.229  11.954 -36.689  1.00145.25           N
ATOM   3193  CA  ASN A 401     -15.318  11.687 -37.797  1.00145.25           C
ATOM   3194  CB  ASN A 401     -15.150  12.894 -38.735  1.00145.25           C
ATOM   3195  CG  ASN A 401     -14.188  12.511 -39.850  1.00145.25           C
ATOM   3196  OD1 ASN A 401     -14.606  12.073 -40.920  1.00145.25           O
ATOM   3197  ND2 ASN A 401     -12.862  12.685 -39.600  1.00145.25           N
ATOM   3198  C   ASN A 401     -13.946  11.375 -37.248  1.00145.25           C
ATOM   3199  O   ASN A 401     -13.496  12.002 -36.290  1.00145.25           O
ATOM   3200  N   VAL A 402     -13.210  10.406 -37.847  1.00150.83           N
ATOM   3201  CA  VAL A 402     -11.958  10.089 -37.200  1.00150.83           C
ATOM   3202  CB  VAL A 402     -12.132   9.040 -36.142  1.00150.83           C
ATOM   3203  CG1 VAL A 402     -13.092   9.573 -35.066  1.00150.83           C
ATOM   3204  CG2 VAL A 402     -12.597   7.738 -36.819  1.00150.83           C
ATOM   3205  C   VAL A 402     -10.890   9.559 -38.131  1.00150.83           C
ATOM   3206  O   VAL A 402     -11.170   9.020 -39.199  1.00150.83           O
ATOM   3207  N   SER A 403      -9.606   9.699 -37.705  1.00124.73           N
ATOM   3208  CA  SER A 403      -8.442   9.215 -38.419  1.00124.73           C
ATOM   3209  CB  SER A 403      -7.644  10.365 -39.048  1.00124.73           C
ATOM   3210  OG  SER A 403      -7.321  11.318 -38.046  1.00124.73           O
ATOM   3211  C   SER A 403      -7.541   8.477 -37.451  1.00124.73           C
ATOM   3212  O   SER A 403      -7.080   9.059 -36.472  1.00124.73           O
ATOM   3213  N   MET A 404      -7.205   7.191 -37.725  1.00 92.98           N
ATOM   3214  CA  MET A 404      -6.504   6.388 -36.740  1.00 92.98           C
ATOM   3215  CB  MET A 404      -7.035   4.963 -36.554  1.00 92.98           C
ATOM   3216  CG  MET A 404      -8.420   4.878 -35.941  1.00 92.98           C
ATOM   3217  SD  MET A 404      -8.674   3.348 -35.002  1.00 92.98           S
ATOM   3218  CE  MET A 404      -7.479   3.849 -33.728  1.00 92.98           C
ATOM   3219  C   MET A 404      -5.053   6.172 -37.044  1.00 92.98           C
ATOM   3220  O   MET A 404      -4.572   6.400 -38.152  1.00 92.98           O
ATOM   3221  N   PHE A 405      -4.341   5.669 -36.004  1.00 84.95           N
ATOM   3222  CA  PHE A 405      -2.929   5.395 -35.972  1.00 84.95           C
ATOM   3223  CB  PHE A 405      -2.146   6.362 -35.067  1.00 84.95           C
ATOM   3224  CG  PHE A 405      -2.299   7.753 -35.582  1.00 84.95           C
ATOM   3225  CD1 PHE A 405      -3.426   8.481 -35.277  1.00 84.95           C
ATOM   3226  CD2 PHE A 405      -1.318   8.334 -36.351  1.00 84.95           C
ATOM   3227  CE1 PHE A 405      -3.578   9.767 -35.739  1.00 84.95           C
ATOM   3228  CE2 PHE A 405      -1.465   9.620 -36.817  1.00 84.95           C
ATOM   3229  CZ  PHE A 405      -2.596  10.338 -36.511  1.00 84.95           C
ATOM   3230  C   PHE A 405      -2.737   4.031 -35.358  1.00 84.95           C
ATOM   3231  O   PHE A 405      -3.361   3.053 -35.769  1.00 84.95           O
ATOM   3232  N   LEU A 406      -1.816   3.937 -34.369  1.00 91.15           N
ATOM   3233  CA  LEU A 406      -1.466   2.690 -33.738  1.00 91.15           C
ATOM   3234  CB  LEU A 406       0.051   2.538 -33.513  1.00 91.15           C
ATOM   3235  CG  LEU A 406       0.899   2.636 -34.795  1.00 91.15           C
ATOM   3236  CD1 LEU A 406       0.804   4.035 -35.425  1.00 91.15           C
ATOM   3237  CD2 LEU A 406       2.352   2.205 -34.535  1.00 91.15           C
ATOM   3238  C   LEU A 406      -2.086   2.591 -32.368  1.00 91.15           C
ATOM   3239  O   LEU A 406      -2.335   3.588 -31.695  1.00 91.15           O
ATOM   3240  N   ALA A 407      -2.406   1.337 -31.989  1.00102.79           N
ATOM   3241  CA  ALA A 407      -2.911   0.787 -30.752  1.00102.79           C
ATOM   3242  CB  ALA A 407      -3.436  -0.649 -30.926  1.00102.79           C
ATOM   3243  C   ALA A 407      -1.907   0.752 -29.618  1.00102.79           C
ATOM   3244  O   ALA A 407      -2.339   0.728 -28.466  1.00102.79           O
ATOM   3245  N   PRO A 408      -0.609   0.689 -29.808  1.00135.02           N
ATOM   3246  CA  PRO A 408       0.240   0.476 -28.663  1.00135.02           C
ATOM   3247  CD  PRO A 408      -0.025   0.067 -30.992  1.00135.02           C
ATOM   3248  CB  PRO A 408       1.639   0.244 -29.227  1.00135.02           C
ATOM   3249  CG  PRO A 408       1.355  -0.460 -30.565  1.00135.02           C
ATOM   3250  C   PRO A 408       0.179   1.413 -27.501  1.00135.02           C
ATOM   3251  O   PRO A 408       0.499   0.972 -26.398  1.00135.02           O
ATOM   3252  N   VAL A 409      -0.192   2.689 -27.674  1.00 96.83           N
ATOM   3253  CA  VAL A 409      -0.231   3.507 -26.500  1.00 96.83           C
ATOM   3254  CB  VAL A 409      -0.546   4.941 -26.803  1.00 96.83           C
ATOM   3255  CG1 VAL A 409      -1.962   5.048 -27.395  1.00 96.83           C
ATOM   3256  CG2 VAL A 409      -0.335   5.743 -25.512  1.00 96.83           C
ATOM   3257  C   VAL A 409      -1.277   2.959 -25.573  1.00 96.83           C
ATOM   3258  O   VAL A 409      -1.061   2.871 -24.365  1.00 96.83           O
ATOM   3259  N   THR A 410      -2.438   2.565 -26.133  1.00132.54           N
ATOM   3260  CA  THR A 410      -3.552   2.054 -25.382  1.00132.54           C
ATOM   3261  CB  THR A 410      -4.799   1.879 -26.198  1.00132.54           C
ATOM   3262  OG1 THR A 410      -4.592   0.926 -27.229  1.00132.54           O
ATOM   3263  CG2 THR A 410      -5.184   3.239 -26.796  1.00132.54           C
ATOM   3264  C   THR A 410      -3.228   0.725 -24.781  1.00132.54           C
ATOM   3265  O   THR A 410      -3.676   0.415 -23.678  1.00132.54           O
ATOM   3266  N   ARG A 411      -2.426  -0.098 -25.478  1.00212.80           N
ATOM   3267  CA  ARG A 411      -2.226  -1.439 -25.013  1.00212.80           C
ATOM   3268  CB  ARG A 411      -1.637  -2.396 -26.067  1.00212.80           C
ATOM   3269  CG  ARG A 411      -1.695  -3.857 -25.612  1.00212.80           C
ATOM   3270  CD  ARG A 411      -1.662  -4.892 -26.742  1.00212.80           C
ATOM   3271  NE  ARG A 411      -0.258  -5.033 -27.217  1.00212.80           N
ATOM   3272  CZ  ARG A 411       0.143  -4.388 -28.351  1.00212.80           C
ATOM   3273  NH1 ARG A 411      -0.741  -3.612 -29.042  1.00212.80           N
ATOM   3274  NH2 ARG A 411       1.424  -4.532 -28.800  1.00212.80           N
ATOM   3275  C   ARG A 411      -1.365  -1.453 -23.800  1.00212.80           C
ATOM   3276  O   ARG A 411      -1.764  -0.967 -22.744  1.00212.80           O
ATOM   3277  N   VAL A 412      -0.153  -2.019 -23.925  1.00153.08           N
ATOM   3278  CA  VAL A 412       0.692  -2.204 -22.787  1.00153.08           C
ATOM   3279  CB  VAL A 412       2.064  -2.717 -23.139  1.00153.08           C
ATOM   3280  CG1 VAL A 412       2.770  -1.722 -24.078  1.00153.08           C
ATOM   3281  CG2 VAL A 412       2.825  -2.994 -21.831  1.00153.08           C
ATOM   3282  C   VAL A 412       0.888  -0.894 -22.112  1.00153.08           C
ATOM   3283  O   VAL A 412       0.869  -0.803 -20.886  1.00153.08           O
ATOM   3284  N   LEU A 413       1.053   0.175 -22.896  1.00190.32           N
ATOM   3285  CA  LEU A 413       1.393   1.400 -22.260  1.00190.32           C
ATOM   3286  CB  LEU A 413       1.700   2.466 -23.329  1.00190.32           C
ATOM   3287  CG  LEU A 413       2.320   3.760 -22.791  1.00190.32           C
ATOM   3288  CD1 LEU A 413       3.594   3.461 -21.987  1.00190.32           C
ATOM   3289  CD2 LEU A 413       2.584   4.767 -23.924  1.00190.32           C
ATOM   3290  C   LEU A 413       0.300   1.846 -21.330  1.00190.32           C
ATOM   3291  O   LEU A 413       0.532   1.990 -20.131  1.00190.32           O
ATOM   3292  N   GLN A 414      -0.934   2.041 -21.834  1.00150.58           N
ATOM   3293  CA  GLN A 414      -1.972   2.530 -20.965  1.00150.58           C
ATOM   3294  CB  GLN A 414      -3.225   2.971 -21.747  1.00150.58           C
ATOM   3295  CG  GLN A 414      -3.032   4.191 -22.653  1.00150.58           C
ATOM   3296  CD  GLN A 414      -3.359   5.446 -21.853  1.00150.58           C
ATOM   3297  OE1 GLN A 414      -2.782   5.696 -20.797  1.00150.58           O
ATOM   3298  NE2 GLN A 414      -4.323   6.258 -22.365  1.00150.58           N
ATOM   3299  C   GLN A 414      -2.448   1.491 -19.997  1.00150.58           C
ATOM   3300  O   GLN A 414      -2.442   1.707 -18.786  1.00150.58           O
ATOM   3301  N   THR A 415      -2.854   0.317 -20.521  1.00114.79           N
ATOM   3302  CA  THR A 415      -3.491  -0.669 -19.695  1.00114.79           C
ATOM   3303  CB  THR A 415      -4.162  -1.769 -20.476  1.00114.79           C
ATOM   3304  OG1 THR A 415      -5.015  -2.514 -19.620  1.00114.79           O
ATOM   3305  CG2 THR A 415      -3.106  -2.697 -21.097  1.00114.79           C
ATOM   3306  C   THR A 415      -2.539  -1.283 -18.724  1.00114.79           C
ATOM   3307  O   THR A 415      -2.865  -1.440 -17.549  1.00114.79           O
ATOM   3308  N   LEU A 416      -1.326  -1.636 -19.182  1.00100.60           N
ATOM   3309  CA  LEU A 416      -0.436  -2.341 -18.310  1.00100.60           C
ATOM   3310  CB  LEU A 416       0.848  -2.803 -19.019  1.00100.60           C
ATOM   3311  CG  LEU A 416       1.786  -3.649 -18.143  1.00100.60           C
ATOM   3312  CD1 LEU A 416       1.106  -4.959 -17.710  1.00100.60           C
ATOM   3313  CD2 LEU A 416       3.130  -3.888 -18.850  1.00100.60           C
ATOM   3314  C   LEU A 416      -0.057  -1.463 -17.159  1.00100.60           C
ATOM   3315  O   LEU A 416      -0.136  -1.877 -16.005  1.00100.60           O
ATOM   3316  N   GLY A 417       0.320  -0.202 -17.433  1.00 38.94           N
ATOM   3317  CA  GLY A 417       0.784   0.630 -16.362  1.00 38.94           C
ATOM   3318  C   GLY A 417      -0.305   0.836 -15.362  1.00 38.94           C
ATOM   3319  O   GLY A 417      -0.088   0.721 -14.156  1.00 38.94           O
ATOM   3320  N   THR A 418      -1.522   1.140 -15.838  1.00105.41           N
ATOM   3321  CA  THR A 418      -2.579   1.425 -14.918  1.00105.41           C
ATOM   3322  CB  THR A 418      -3.835   1.890 -15.603  1.00105.41           C
ATOM   3323  OG1 THR A 418      -4.794   2.298 -14.639  1.00105.41           O
ATOM   3324  CG2 THR A 418      -4.394   0.754 -16.476  1.00105.41           C
ATOM   3325  C   THR A 418      -2.891   0.207 -14.116  1.00105.41           C
ATOM   3326  O   THR A 418      -3.060   0.288 -12.900  1.00105.41           O
ATOM   3327  N   GLU A 419      -2.957  -0.971 -14.763  1.00 80.18           N
ATOM   3328  CA  GLU A 419      -3.352  -2.110 -13.995  1.00 80.18           C
ATOM   3329  CB  GLU A 419      -3.520  -3.399 -14.826  1.00 80.18           C
ATOM   3330  CG  GLU A 419      -2.245  -3.905 -15.500  1.00 80.18           C
ATOM   3331  CD  GLU A 419      -2.581  -5.219 -16.195  1.00 80.18           C
ATOM   3332  OE1 GLU A 419      -3.545  -5.896 -15.749  1.00 80.18           O
ATOM   3333  OE2 GLU A 419      -1.876  -5.564 -17.182  1.00 80.18           O
ATOM   3334  C   GLU A 419      -2.350  -2.370 -12.931  1.00 80.18           C
ATOM   3335  O   GLU A 419      -2.716  -2.454 -11.765  1.00 80.18           O
ATOM   3336  N   ILE A 420      -1.051  -2.448 -13.273  1.00 99.30           N
ATOM   3337  CA  ILE A 420      -0.133  -2.805 -12.233  1.00 99.30           C
ATOM   3338  CB  ILE A 420       1.274  -3.022 -12.717  1.00 99.30           C
ATOM   3339  CG1 ILE A 420       1.374  -4.306 -13.560  1.00 99.30           C
ATOM   3340  CG2 ILE A 420       2.190  -3.040 -11.483  1.00 99.30           C
ATOM   3341  CD1 ILE A 420       0.619  -4.259 -14.884  1.00 99.30           C
ATOM   3342  C   ILE A 420      -0.084  -1.749 -11.182  1.00 99.30           C
ATOM   3343  O   ILE A 420      -0.274  -2.035 -10.001  1.00 99.30           O
ATOM   3344  N   GLU A 421       0.148  -0.486 -11.575  1.00132.89           N
ATOM   3345  CA  GLU A 421       0.316   0.478 -10.536  1.00132.89           C
ATOM   3346  CB  GLU A 421       0.847   1.827 -11.049  1.00132.89           C
ATOM   3347  CG  GLU A 421      -0.044   2.552 -12.065  1.00132.89           C
ATOM   3348  CD  GLU A 421      -0.942   3.546 -11.336  1.00132.89           C
ATOM   3349  OE1 GLU A 421      -0.679   3.822 -10.135  1.00132.89           O
ATOM   3350  OE2 GLU A 421      -1.914   4.031 -11.974  1.00132.89           O
ATOM   3351  C   GLU A 421      -0.954   0.716  -9.803  1.00132.89           C
ATOM   3352  O   GLU A 421      -1.026   0.515  -8.591  1.00132.89           O
ATOM   3353  N   CYS A 422      -2.014   1.077 -10.541  1.00106.18           N
ATOM   3354  CA  CYS A 422      -3.180   1.535  -9.858  1.00106.18           C
ATOM   3355  CB  CYS A 422      -4.296   1.975 -10.820  1.00106.18           C
ATOM   3356  SG  CYS A 422      -5.777   2.557  -9.943  1.00106.18           S
ATOM   3357  C   CYS A 422      -3.740   0.462  -9.002  1.00106.18           C
ATOM   3358  O   CYS A 422      -3.777   0.588  -7.781  1.00106.18           O
ATOM   3359  N   THR A 423      -4.172  -0.647  -9.623  1.00172.29           N
ATOM   3360  CA  THR A 423      -4.852  -1.594  -8.803  1.00172.29           C
ATOM   3361  CB  THR A 423      -5.813  -2.476  -9.572  1.00172.29           C
ATOM   3362  OG1 THR A 423      -5.213  -3.056 -10.719  1.00172.29           O
ATOM   3363  CG2 THR A 423      -7.010  -1.609  -9.998  1.00172.29           C
ATOM   3364  C   THR A 423      -3.986  -2.361  -7.841  1.00172.29           C
ATOM   3365  O   THR A 423      -4.301  -2.321  -6.655  1.00172.29           O
ATOM   3366  N   PRO A 424      -2.932  -3.063  -8.171  1.00135.97           N
ATOM   3367  CA  PRO A 424      -2.268  -3.723  -7.089  1.00135.97           C
ATOM   3368  CD  PRO A 424      -2.862  -3.884  -9.362  1.00135.97           C
ATOM   3369  CB  PRO A 424      -1.525  -4.927  -7.669  1.00135.97           C
ATOM   3370  CG  PRO A 424      -1.585  -4.714  -9.185  1.00135.97           C
ATOM   3371  C   PRO A 424      -1.391  -2.916  -6.193  1.00135.97           C
ATOM   3372  O   PRO A 424      -1.476  -3.073  -4.977  1.00135.97           O
ATOM   3373  N   LEU A 425      -0.540  -2.050  -6.770  1.00 62.20           N
ATOM   3374  CA  LEU A 425       0.454  -1.397  -5.970  1.00 62.20           C
ATOM   3375  CB  LEU A 425       1.486  -0.639  -6.823  1.00 62.20           C
ATOM   3376  CG  LEU A 425       2.293  -1.569  -7.750  1.00 62.20           C
ATOM   3377  CD1 LEU A 425       3.333  -0.787  -8.569  1.00 62.20           C
ATOM   3378  CD2 LEU A 425       2.903  -2.744  -6.970  1.00 62.20           C
ATOM   3379  C   LEU A 425      -0.159  -0.428  -5.021  1.00 62.20           C
ATOM   3380  O   LEU A 425       0.144  -0.454  -3.828  1.00 62.20           O
ATOM   3381  N   LEU A 426      -1.058   0.448  -5.508  1.00104.10           N
ATOM   3382  CA  LEU A 426      -1.548   1.427  -4.588  1.00104.10           C
ATOM   3383  CB  LEU A 426      -2.434   2.539  -5.201  1.00104.10           C
ATOM   3384  CG  LEU A 426      -1.692   3.550  -6.095  1.00104.10           C
ATOM   3385  CD1 LEU A 426      -0.499   4.153  -5.347  1.00104.10           C
ATOM   3386  CD2 LEU A 426      -1.326   2.988  -7.472  1.00104.10           C
ATOM   3387  C   LEU A 426      -2.332   0.756  -3.508  1.00104.10           C
ATOM   3388  O   LEU A 426      -2.149   1.077  -2.335  1.00104.10           O
ATOM   3389  N   PRO A 427      -3.203  -0.158  -3.833  1.00152.35           N
ATOM   3390  CA  PRO A 427      -3.946  -0.777  -2.777  1.00152.35           C
ATOM   3391  CD  PRO A 427      -4.010  -0.030  -5.035  1.00152.35           C
ATOM   3392  CB  PRO A 427      -5.121  -1.487  -3.441  1.00152.35           C
ATOM   3393  CG  PRO A 427      -5.386  -0.620  -4.683  1.00152.35           C
ATOM   3394  C   PRO A 427      -3.140  -1.630  -1.850  1.00152.35           C
ATOM   3395  O   PRO A 427      -3.474  -1.682  -0.668  1.00152.35           O
ATOM   3396  N   ALA A 428      -2.098  -2.317  -2.352  1.00 37.93           N
ATOM   3397  CA  ALA A 428      -1.320  -3.174  -1.503  1.00 37.93           C
ATOM   3398  CB  ALA A 428      -0.268  -3.985  -2.281  1.00 37.93           C
ATOM   3399  C   ALA A 428      -0.594  -2.350  -0.486  1.00 37.93           C
ATOM   3400  O   ALA A 428      -0.559  -2.699   0.694  1.00 37.93           O
ATOM   3401  N   LYS A 429       0.001  -1.226  -0.931  1.00 88.95           N
ATOM   3402  CA  LYS A 429       0.766  -0.363  -0.075  1.00 88.95           C
ATOM   3403  CB  LYS A 429       1.437   0.795  -0.835  1.00 88.95           C
ATOM   3404  CG  LYS A 429       2.433   0.338  -1.904  1.00 88.95           C
ATOM   3405  CD  LYS A 429       3.586  -0.512  -1.365  1.00 88.95           C
ATOM   3406  CE  LYS A 429       4.572  -0.959  -2.447  1.00 88.95           C
ATOM   3407  NZ  LYS A 429       5.613  -1.830  -1.857  1.00 88.95           N
ATOM   3408  C   LYS A 429      -0.155   0.242   0.929  1.00 88.95           C
ATOM   3409  O   LYS A 429       0.198   0.410   2.095  1.00 88.95           O
ATOM   3410  N   PHE A 430      -1.374   0.584   0.482  1.00 98.99           N
ATOM   3411  CA  PHE A 430      -2.355   1.168   1.343  1.00 98.99           C
ATOM   3412  CB  PHE A 430      -3.684   1.408   0.610  1.00 98.99           C
ATOM   3413  CG  PHE A 430      -4.763   1.401   1.635  1.00 98.99           C
ATOM   3414  CD1 PHE A 430      -4.984   2.466   2.476  1.00 98.99           C
ATOM   3415  CD2 PHE A 430      -5.566   0.290   1.743  1.00 98.99           C
ATOM   3416  CE1 PHE A 430      -5.994   2.416   3.407  1.00 98.99           C
ATOM   3417  CE2 PHE A 430      -6.577   0.233   2.671  1.00 98.99           C
ATOM   3418  CZ  PHE A 430      -6.793   1.301   3.505  1.00 98.99           C
ATOM   3419  C   PHE A 430      -2.621   0.223   2.461  1.00 98.99           C
ATOM   3420  O   PHE A 430      -2.673   0.621   3.623  1.00 98.99           O
ATOM   3421  N   LYS A 431      -2.771  -1.069   2.131  1.00 60.08           N
ATOM   3422  CA  LYS A 431      -3.079  -2.054   3.119  1.00 60.08           C
ATOM   3423  CB  LYS A 431      -3.259  -3.460   2.520  1.00 60.08           C
ATOM   3424  CG  LYS A 431      -4.521  -3.584   1.664  1.00 60.08           C
ATOM   3425  CD  LYS A 431      -4.585  -4.866   0.832  1.00 60.08           C
ATOM   3426  CE  LYS A 431      -5.910  -5.037   0.089  1.00 60.08           C
ATOM   3427  NZ  LYS A 431      -7.015  -5.197   1.062  1.00 60.08           N
ATOM   3428  C   LYS A 431      -1.977  -2.110   4.132  1.00 60.08           C
ATOM   3429  O   LYS A 431      -2.237  -2.236   5.327  1.00 60.08           O
ATOM   3430  N   PHE A 432      -0.713  -2.020   3.679  1.00133.97           N
ATOM   3431  CA  PHE A 432       0.409  -2.109   4.570  1.00133.97           C
ATOM   3432  CB  PHE A 432       1.756  -2.096   3.834  1.00133.97           C
ATOM   3433  CG  PHE A 432       2.795  -2.519   4.812  1.00133.97           C
ATOM   3434  CD1 PHE A 432       3.391  -1.606   5.651  1.00133.97           C
ATOM   3435  CD2 PHE A 432       3.161  -3.843   4.898  1.00133.97           C
ATOM   3436  CE1 PHE A 432       4.347  -2.008   6.553  1.00133.97           C
ATOM   3437  CE2 PHE A 432       4.117  -4.251   5.797  1.00133.97           C
ATOM   3438  CZ  PHE A 432       4.712  -3.331   6.626  1.00133.97           C
ATOM   3439  C   PHE A 432       0.404  -0.931   5.497  1.00133.97           C
ATOM   3440  O   PHE A 432       0.600  -1.083   6.701  1.00133.97           O
ATOM   3441  N   GLY A 433       0.159   0.278   4.952  1.00 32.31           N
ATOM   3442  CA  GLY A 433       0.227   1.490   5.719  1.00 32.31           C
ATOM   3443  C   GLY A 433      -0.781   1.470   6.825  1.00 32.31           C
ATOM   3444  O   GLY A 433      -0.488   1.893   7.942  1.00 32.31           O
ATOM   3445  N   SER A 434      -2.007   0.997   6.539  1.00 35.70           N
ATOM   3446  CA  SER A 434      -3.048   0.979   7.527  1.00 35.70           C
ATOM   3447  CB  SER A 434      -4.386   0.482   6.960  1.00 35.70           C
ATOM   3448  OG  SER A 434      -4.834   1.361   5.940  1.00 35.70           O
ATOM   3449  C   SER A 434      -2.669   0.049   8.638  1.00 35.70           C
ATOM   3450  O   SER A 434      -2.812   0.389   9.811  1.00 35.70           O
ATOM   3451  N   ARG A 435      -2.165  -1.151   8.286  1.00164.53           N
ATOM   3452  CA  ARG A 435      -1.801  -2.160   9.243  1.00164.53           C
ATOM   3453  CB  ARG A 435      -1.164  -3.405   8.608  1.00164.53           C
ATOM   3454  CG  ARG A 435      -2.132  -4.353   7.925  1.00164.53           C
ATOM   3455  CD  ARG A 435      -3.024  -5.093   8.911  1.00164.53           C
ATOM   3456  NE  ARG A 435      -2.191  -5.822   9.912  1.00164.53           N
ATOM   3457  CZ  ARG A 435      -1.932  -5.245  11.124  1.00164.53           C
ATOM   3458  NH1 ARG A 435      -2.346  -3.971  11.374  1.00164.53           N
ATOM   3459  NH2 ARG A 435      -1.307  -5.945  12.115  1.00164.53           N
ATOM   3460  C   ARG A 435      -0.704  -1.640  10.096  1.00164.53           C
ATOM   3461  O   ARG A 435      -0.687  -1.866  11.305  1.00164.53           O
ATOM   3462  N   TRP A 436       0.258  -0.943   9.470  1.00 84.62           N
ATOM   3463  CA  TRP A 436       1.381  -0.455  10.202  1.00 84.62           C
ATOM   3464  CB  TRP A 436       2.383   0.333   9.348  1.00 84.62           C
ATOM   3465  CG  TRP A 436       3.469   0.903  10.214  1.00 84.62           C
ATOM   3466  CD2 TRP A 436       4.272   0.066  11.048  1.00 84.62           C
ATOM   3467  CD1 TRP A 436       3.830   2.190  10.487  1.00 84.62           C
ATOM   3468  NE1 TRP A 436       4.833   2.203  11.428  1.00 84.62           N
ATOM   3469  CE2 TRP A 436       5.106   0.900  11.789  1.00 84.62           C
ATOM   3470  CE3 TRP A 436       4.303  -1.292  11.184  1.00 84.62           C
ATOM   3471  CZ2 TRP A 436       5.995   0.382  12.683  1.00 84.62           C
ATOM   3472  CZ3 TRP A 436       5.198  -1.815  12.086  1.00 84.62           C
ATOM   3473  CH2 TRP A 436       6.022  -0.990  12.818  1.00 84.62           C
ATOM   3474  C   TRP A 436       0.868   0.465  11.254  1.00 84.62           C
ATOM   3475  O   TRP A 436       1.307   0.424  12.402  1.00 84.62           O
ATOM   3476  N   TYR A 437      -0.084   1.330  10.876  1.00113.55           N
ATOM   3477  CA  TYR A 437      -0.667   2.228  11.820  1.00113.55           C
ATOM   3478  CB  TYR A 437      -1.719   3.146  11.181  1.00113.55           C
ATOM   3479  CG  TYR A 437      -2.660   3.417  12.293  1.00113.55           C
ATOM   3480  CD1 TYR A 437      -2.303   4.224  13.344  1.00113.55           C
ATOM   3481  CD2 TYR A 437      -3.909   2.838  12.274  1.00113.55           C
ATOM   3482  CE1 TYR A 437      -3.193   4.442  14.363  1.00113.55           C
ATOM   3483  CE2 TYR A 437      -4.801   3.057  13.293  1.00113.55           C
ATOM   3484  CZ  TYR A 437      -4.439   3.862  14.344  1.00113.55           C
ATOM   3485  OH  TYR A 437      -5.349   4.092  15.397  1.00113.55           O
ATOM   3486  C   TYR A 437      -1.372   1.464  12.894  1.00113.55           C
ATOM   3487  O   TYR A 437      -1.170   1.720  14.081  1.00113.55           O
ATOM   3488  N   THR A 438      -2.203   0.483  12.502  1.00 34.45           N
ATOM   3489  CA  THR A 438      -3.015  -0.227  13.446  1.00 34.45           C
ATOM   3490  CB  THR A 438      -3.926  -1.221  12.788  1.00 34.45           C
ATOM   3491  OG1 THR A 438      -4.774  -0.564  11.858  1.00 34.45           O
ATOM   3492  CG2 THR A 438      -4.771  -1.908  13.874  1.00 34.45           C
ATOM   3493  C   THR A 438      -2.152  -0.977  14.409  1.00 34.45           C
ATOM   3494  O   THR A 438      -2.421  -0.987  15.609  1.00 34.45           O
ATOM   3495  N   THR A 439      -1.085  -1.620  13.908  1.00 37.15           N
ATOM   3496  CA  THR A 439      -0.244  -2.434  14.735  1.00 37.15           C
ATOM   3497  CB  THR A 439       0.852  -3.099  13.954  1.00 37.15           C
ATOM   3498  OG1 THR A 439       0.303  -3.930  12.942  1.00 37.15           O
ATOM   3499  CG2 THR A 439       1.709  -3.929  14.924  1.00 37.15           C
ATOM   3500  C   THR A 439       0.407  -1.606  15.797  1.00 37.15           C
ATOM   3501  O   THR A 439       0.445  -2.004  16.959  1.00 37.15           O
ATOM   3502  N   ASP A 440       0.935  -0.426  15.428  1.00 75.85           N
ATOM   3503  CA  ASP A 440       1.633   0.378  16.387  1.00 75.85           C
ATOM   3504  CB  ASP A 440       2.335   1.597  15.766  1.00 75.85           C
ATOM   3505  CG  ASP A 440       3.401   2.055  16.753  1.00 75.85           C
ATOM   3506  OD1 ASP A 440       3.050   2.313  17.934  1.00 75.85           O
ATOM   3507  OD2 ASP A 440       4.590   2.125  16.340  1.00 75.85           O
ATOM   3508  C   ASP A 440       0.668   0.843  17.430  1.00 75.85           C
ATOM   3509  O   ASP A 440       1.009   0.918  18.610  1.00 75.85           O
ATOM   3510  N   GLY A 441      -0.574   1.161  17.021  1.00 27.27           N
ATOM   3511  CA  GLY A 441      -1.555   1.646  17.948  1.00 27.27           C
ATOM   3512  C   GLY A 441      -1.817   0.593  18.982  1.00 27.27           C
ATOM   3513  O   GLY A 441      -1.933   0.901  20.167  1.00 27.27           O
ATOM   3514  N   ARG A 442      -1.934  -0.680  18.555  1.00133.89           N
ATOM   3515  CA  ARG A 442      -2.219  -1.763  19.456  1.00133.89           C
ATOM   3516  CB  ARG A 442      -2.429  -3.107  18.735  1.00133.89           C
ATOM   3517  CG  ARG A 442      -3.585  -3.077  17.734  1.00133.89           C
ATOM   3518  CD  ARG A 442      -4.918  -2.642  18.345  1.00133.89           C
ATOM   3519  NE  ARG A 442      -5.887  -2.479  17.224  1.00133.89           N
ATOM   3520  CZ  ARG A 442      -7.041  -1.777  17.415  1.00133.89           C
ATOM   3521  NH1 ARG A 442      -7.310  -1.229  18.636  1.00133.89           N
ATOM   3522  NH2 ARG A 442      -7.923  -1.621  16.385  1.00133.89           N
ATOM   3523  C   ARG A 442      -1.063  -1.940  20.395  1.00133.89           C
ATOM   3524  O   ARG A 442      -1.241  -2.139  21.596  1.00133.89           O
ATOM   3525  N   LEU A 443       0.163  -1.817  19.859  1.00 63.52           N
ATOM   3526  CA  LEU A 443       1.386  -2.031  20.579  1.00 63.52           C
ATOM   3527  CB  LEU A 443       2.637  -1.875  19.699  1.00 63.52           C
ATOM   3528  CG  LEU A 443       2.738  -2.940  18.591  1.00 63.52           C
ATOM   3529  CD1 LEU A 443       4.033  -2.779  17.779  1.00 63.52           C
ATOM   3530  CD2 LEU A 443       2.562  -4.358  19.158  1.00 63.52           C
ATOM   3531  C   LEU A 443       1.475  -1.040  21.694  1.00 63.52           C
ATOM   3532  O   LEU A 443       2.152  -1.275  22.694  1.00 63.52           O
ATOM   3533  N   ARG A 444       0.782   0.099  21.548  1.00144.25           N
ATOM   3534  CA  ARG A 444       0.816   1.161  22.509  1.00144.25           C
ATOM   3535  CB  ARG A 444      -0.113   2.332  22.142  1.00144.25           C
ATOM   3536  CG  ARG A 444       0.077   3.555  23.042  1.00144.25           C
ATOM   3537  CD  ARG A 444       1.443   4.225  22.876  1.00144.25           C
ATOM   3538  NE  ARG A 444       1.356   5.168  21.725  1.00144.25           N
ATOM   3539  CZ  ARG A 444       2.473   5.834  21.309  1.00144.25           C
ATOM   3540  NH1 ARG A 444       3.675   5.585  21.905  1.00144.25           N
ATOM   3541  NH2 ARG A 444       2.389   6.753  20.303  1.00144.25           N
ATOM   3542  C   ARG A 444       0.375   0.605  23.824  1.00144.25           C
ATOM   3543  O   ARG A 444       0.756   1.127  24.868  1.00144.25           O
ATOM   3544  N   GLU A 445      -0.410  -0.492  23.803  1.00 83.40           N
ATOM   3545  CA  GLU A 445      -0.960  -1.088  24.990  1.00 83.40           C
ATOM   3546  CB  GLU A 445      -1.468  -2.531  24.815  1.00 83.40           C
ATOM   3547  CG  GLU A 445      -2.672  -2.799  23.918  1.00 83.40           C
ATOM   3548  CD  GLU A 445      -2.981  -4.279  24.141  1.00 83.40           C
ATOM   3549  OE1 GLU A 445      -2.398  -4.844  25.105  1.00 83.40           O
ATOM   3550  OE2 GLU A 445      -3.785  -4.867  23.372  1.00 83.40           O
ATOM   3551  C   GLU A 445       0.154  -1.309  25.950  1.00 83.40           C
ATOM   3552  O   GLU A 445      -0.052  -1.243  27.161  1.00 83.40           O
ATOM   3553  N   THR A 446       1.357  -1.617  25.432  1.00188.66           N
ATOM   3554  CA  THR A 446       2.441  -1.893  26.322  1.00188.66           C
ATOM   3555  CB  THR A 446       3.592  -2.574  25.636  1.00188.66           C
ATOM   3556  OG1 THR A 446       4.573  -2.964  26.586  1.00188.66           O
ATOM   3557  CG2 THR A 446       4.198  -1.615  24.597  1.00188.66           C
ATOM   3558  C   THR A 446       2.953  -0.604  26.922  1.00188.66           C
ATOM   3559  O   THR A 446       4.160  -0.422  27.069  1.00188.66           O
ATOM   3560  N   THR A 447       2.035   0.309  27.309  1.00153.81           N
ATOM   3561  CA  THR A 447       2.302   1.519  28.039  1.00153.81           C
ATOM   3562  CB  THR A 447       1.124   2.443  28.193  1.00153.81           C
ATOM   3563  OG1 THR A 447       0.038   1.761  28.801  1.00153.81           O
ATOM   3564  CG2 THR A 447       0.724   3.027  26.832  1.00153.81           C
ATOM   3565  C   THR A 447       2.646   1.074  29.414  1.00153.81           C
ATOM   3566  O   THR A 447       3.278   1.795  30.184  1.00153.81           O
ATOM   3567  N   ALA A 448       2.209  -0.153  29.745  1.00 47.11           N
ATOM   3568  CA  ALA A 448       2.377  -0.711  31.050  1.00 47.11           C
ATOM   3569  CB  ALA A 448       1.928  -2.180  31.128  1.00 47.11           C
ATOM   3570  C   ALA A 448       3.830  -0.663  31.398  1.00 47.11           C
ATOM   3571  O   ALA A 448       4.163  -0.406  32.553  1.00 47.11           O
ATOM   3572  N   PRO A 449       4.720  -0.904  30.479  1.00148.89           N
ATOM   3573  CA  PRO A 449       6.107  -0.811  30.837  1.00148.89           C
ATOM   3574  CD  PRO A 449       4.499  -1.908  29.449  1.00148.89           C
ATOM   3575  CB  PRO A 449       6.875  -1.413  29.663  1.00148.89           C
ATOM   3576  CG  PRO A 449       5.893  -2.461  29.102  1.00148.89           C
ATOM   3577  C   PRO A 449       6.520   0.571  31.232  1.00148.89           C
ATOM   3578  O   PRO A 449       7.482   0.699  31.985  1.00148.89           O
ATOM   3579  N   SER A 450       5.829   1.618  30.749  1.00 81.97           N
ATOM   3580  CA  SER A 450       6.205   2.955  31.112  1.00 81.97           C
ATOM   3581  CB  SER A 450       5.325   4.022  30.445  1.00 81.97           C
ATOM   3582  OG  SER A 450       5.471   3.955  29.035  1.00 81.97           O
ATOM   3583  C   SER A 450       6.001   3.080  32.584  1.00 81.97           C
ATOM   3584  O   SER A 450       6.722   3.806  33.268  1.00 81.97           O
ATOM   3585  N   LYS A 451       4.973   2.390  33.108  1.00 73.05           N
ATOM   3586  CA  LYS A 451       4.726   2.457  34.513  1.00 73.05           C
ATOM   3587  CB  LYS A 451       3.428   1.743  34.924  1.00 73.05           C
ATOM   3588  CG  LYS A 451       2.167   2.448  34.417  1.00 73.05           C
ATOM   3589  CD  LYS A 451       0.893   1.610  34.546  1.00 73.05           C
ATOM   3590  CE  LYS A 451      -0.387   2.391  34.236  1.00 73.05           C
ATOM   3591  NZ  LYS A 451      -0.461   2.701  32.791  1.00 73.05           N
ATOM   3592  C   LYS A 451       5.865   1.818  35.251  1.00 73.05           C
ATOM   3593  O   LYS A 451       6.385   2.387  36.209  1.00 73.05           O
ATOM   3594  N   LEU A 452       6.271   0.602  34.830  1.00142.13           N
ATOM   3595  CA  LEU A 452       7.312  -0.103  35.527  1.00142.13           C
ATOM   3596  CB  LEU A 452       7.453  -1.558  35.053  1.00142.13           C
ATOM   3597  CG  LEU A 452       8.547  -2.332  35.808  1.00142.13           C
ATOM   3598  CD1 LEU A 452       8.186  -2.478  37.294  1.00142.13           C
ATOM   3599  CD2 LEU A 452       8.855  -3.679  35.135  1.00142.13           C
ATOM   3600  C   LEU A 452       8.644   0.557  35.340  1.00142.13           C
ATOM   3601  O   LEU A 452       9.316   0.889  36.316  1.00142.13           O
ATOM   3602  N   SER A 453       9.056   0.780  34.072  1.00105.23           N
ATOM   3603  CA  SER A 453      10.332   1.390  33.829  1.00105.23           C
ATOM   3604  CB  SER A 453      11.380   0.419  33.258  1.00105.23           C
ATOM   3605  OG  SER A 453      11.686  -0.588  34.212  1.00105.23           O
ATOM   3606  C   SER A 453      10.139   2.476  32.824  1.00105.23           C
ATOM   3607  O   SER A 453      10.160   2.251  31.615  1.00105.23           O
ATOM   3608  N   THR A 454       9.973   3.708  33.325  1.00124.16           N
ATOM   3609  CA  THR A 454       9.776   4.855  32.495  1.00124.16           C
ATOM   3610  CB  THR A 454       9.369   6.055  33.288  1.00124.16           C
ATOM   3611  OG1 THR A 454       9.185   7.176  32.436  1.00124.16           O
ATOM   3612  CG2 THR A 454      10.441   6.321  34.348  1.00124.16           C
ATOM   3613  C   THR A 454      11.038   5.166  31.750  1.00124.16           C
ATOM   3614  O   THR A 454      10.987   5.664  30.627  1.00124.16           O
ATOM   3615  N   ASP A 455      12.205   4.910  32.371  1.00 94.34           N
ATOM   3616  CA  ASP A 455      13.466   5.247  31.771  1.00 94.34           C
ATOM   3617  CB  ASP A 455      14.655   5.013  32.720  1.00 94.34           C
ATOM   3618  CG  ASP A 455      14.707   3.532  33.065  1.00 94.34           C
ATOM   3619  OD1 ASP A 455      13.634   2.965  33.403  1.00 94.34           O
ATOM   3620  OD2 ASP A 455      15.824   2.951  33.007  1.00 94.34           O
ATOM   3621  C   ASP A 455      13.712   4.468  30.517  1.00 94.34           C
ATOM   3622  O   ASP A 455      14.122   5.037  29.507  1.00 94.34           O
ATOM   3623  N   ILE A 456      13.452   3.146  30.539  1.00 89.52           N
ATOM   3624  CA  ILE A 456      13.726   2.313  29.402  1.00 89.52           C
ATOM   3625  CB  ILE A 456      13.454   0.856  29.669  1.00 89.52           C
ATOM   3626  CG1 ILE A 456      13.924  -0.004  28.485  1.00 89.52           C
ATOM   3627  CG2 ILE A 456      11.967   0.681  30.024  1.00 89.52           C
ATOM   3628  CD1 ILE A 456      13.920  -1.502  28.785  1.00 89.52           C
ATOM   3629  C   ILE A 456      12.881   2.746  28.245  1.00 89.52           C
ATOM   3630  O   ILE A 456      13.361   2.838  27.115  1.00 89.52           O
ATOM   3631  N   VAL A 457      11.590   3.023  28.499  1.00 40.47           N
ATOM   3632  CA  VAL A 457      10.681   3.390  27.454  1.00 40.47           C
ATOM   3633  CB  VAL A 457       9.280   3.581  27.958  1.00 40.47           C
ATOM   3634  CG1 VAL A 457       8.394   4.050  26.792  1.00 40.47           C
ATOM   3635  CG2 VAL A 457       8.814   2.268  28.610  1.00 40.47           C
ATOM   3636  C   VAL A 457      11.118   4.682  26.841  1.00 40.47           C
ATOM   3637  O   VAL A 457      11.175   4.811  25.620  1.00 40.47           O
ATOM   3638  N   THR A 458      11.454   5.670  27.688  1.00 43.42           N
ATOM   3639  CA  THR A 458      11.825   6.975  27.227  1.00 43.42           C
ATOM   3640  CB  THR A 458      11.994   7.948  28.350  1.00 43.42           C
ATOM   3641  OG1 THR A 458      10.793   8.034  29.105  1.00 43.42           O
ATOM   3642  CG2 THR A 458      12.317   9.320  27.745  1.00 43.42           C
ATOM   3643  C   THR A 458      13.112   6.885  26.477  1.00 43.42           C
ATOM   3644  O   THR A 458      13.319   7.602  25.499  1.00 43.42           O
ATOM   3645  N   SER A 459      14.019   6.000  26.928  1.00 39.11           N
ATOM   3646  CA  SER A 459      15.305   5.872  26.311  1.00 39.11           C
ATOM   3647  CB  SER A 459      16.193   4.824  27.001  1.00 39.11           C
ATOM   3648  OG  SER A 459      16.507   5.256  28.317  1.00 39.11           O
ATOM   3649  C   SER A 459      15.135   5.479  24.880  1.00 39.11           C
ATOM   3650  O   SER A 459      15.738   6.080  23.997  1.00 39.11           O
ATOM   3651  N   TRP A 460      14.304   4.462  24.599  1.00 53.16           N
ATOM   3652  CA  TRP A 460      14.140   4.039  23.236  1.00 53.16           C
ATOM   3653  CB  TRP A 460      13.356   2.722  23.120  1.00 53.16           C
ATOM   3654  CG  TRP A 460      14.135   1.559  23.694  1.00 53.16           C
ATOM   3655  CD2 TRP A 460      15.096   0.781  22.962  1.00 53.16           C
ATOM   3656  CD1 TRP A 460      14.117   1.054  24.961  1.00 53.16           C
ATOM   3657  NE1 TRP A 460      15.008   0.012  25.066  1.00 53.16           N
ATOM   3658  CE2 TRP A 460      15.618  -0.167  23.843  1.00 53.16           C
ATOM   3659  CE3 TRP A 460      15.514   0.852  21.663  1.00 53.16           C
ATOM   3660  CZ2 TRP A 460      16.568  -1.061  23.437  1.00 53.16           C
ATOM   3661  CZ3 TRP A 460      16.470  -0.053  21.257  1.00 53.16           C
ATOM   3662  CH2 TRP A 460      16.987  -0.991  22.127  1.00 53.16           C
ATOM   3663  C   TRP A 460      13.465   5.124  22.464  1.00 53.16           C
ATOM   3664  O   TRP A 460      13.836   5.407  21.326  1.00 53.16           O
ATOM   3665  N   SER A 461      12.467   5.782  23.077  1.00101.17           N
ATOM   3666  CA  SER A 461      11.739   6.811  22.397  1.00101.17           C
ATOM   3667  CB  SER A 461      10.630   7.423  23.268  1.00101.17           C
ATOM   3668  OG  SER A 461       9.661   6.436  23.586  1.00101.17           O
ATOM   3669  C   SER A 461      12.692   7.912  22.042  1.00101.17           C
ATOM   3670  O   SER A 461      12.524   8.566  21.013  1.00101.17           O
ATOM   3671  N   TYR A 462      13.744   8.122  22.861  1.00270.36           N
ATOM   3672  CA  TYR A 462      14.626   9.238  22.643  1.00270.36           C
ATOM   3673  CB  TYR A 462      14.444  10.343  23.704  1.00270.36           C
ATOM   3674  CG  TYR A 462      14.994  11.621  23.163  1.00270.36           C
ATOM   3675  CD1 TYR A 462      14.303  12.277  22.170  1.00270.36           C
ATOM   3676  CD2 TYR A 462      16.153  12.188  23.644  1.00270.36           C
ATOM   3677  CE1 TYR A 462      14.765  13.459  21.646  1.00270.36           C
ATOM   3678  CE2 TYR A 462      16.622  13.372  23.124  1.00270.36           C
ATOM   3679  CZ  TYR A 462      15.930  14.008  22.122  1.00270.36           C
ATOM   3680  OH  TYR A 462      16.406  15.223  21.585  1.00270.36           O
ATOM   3681  C   TYR A 462      16.042   8.725  22.730  1.00270.36           C
ATOM   3682  O   TYR A 462      16.366   7.689  22.152  1.00270.36           O
ATOM   3683  N   THR A 463      16.938   9.492  23.393  1.00153.47           N
ATOM   3684  CA  THR A 463      18.324   9.151  23.613  1.00153.47           C
ATOM   3685  CB  THR A 463      19.238  10.311  23.330  1.00153.47           C
ATOM   3686  OG1 THR A 463      18.979  11.373  24.236  1.00153.47           O
ATOM   3687  CG2 THR A 463      19.004  10.780  21.885  1.00153.47           C
ATOM   3688  C   THR A 463      18.413   8.807  25.072  1.00153.47           C
ATOM   3689  O   THR A 463      17.455   9.087  25.789  1.00153.47           O
ATOM   3690  N   PRO A 464      19.481   8.202  25.559  1.00 94.53           N
ATOM   3691  CA  PRO A 464      19.528   7.757  26.929  1.00 94.53           C
ATOM   3692  CD  PRO A 464      20.817   8.365  25.005  1.00 94.53           C
ATOM   3693  CB  PRO A 464      20.957   7.269  27.160  1.00 94.53           C
ATOM   3694  CG  PRO A 464      21.777   8.128  26.183  1.00 94.53           C
ATOM   3695  C   PRO A 464      19.136   8.807  27.925  1.00 94.53           C
ATOM   3696  O   PRO A 464      19.815   9.829  28.030  1.00 94.53           O
ATOM   3697  N   LEU A 465      18.054   8.548  28.689  1.00131.88           N
ATOM   3698  CA  LEU A 465      17.606   9.486  29.676  1.00131.88           C
ATOM   3699  CB  LEU A 465      16.658  10.571  29.129  1.00131.88           C
ATOM   3700  CG  LEU A 465      15.293  10.079  28.612  1.00131.88           C
ATOM   3701  CD1 LEU A 465      14.557  11.222  27.897  1.00131.88           C
ATOM   3702  CD2 LEU A 465      15.411   8.819  27.740  1.00131.88           C
ATOM   3703  C   LEU A 465      16.926   8.740  30.783  1.00131.88           C
ATOM   3704  O   LEU A 465      16.381   7.657  30.580  1.00131.88           O
ATOM   3705  N   PRO A 466      17.043   9.275  31.973  1.00 94.14           N
ATOM   3706  CA  PRO A 466      16.348   8.724  33.112  1.00 94.14           C
ATOM   3707  CD  PRO A 466      18.322   9.844  32.363  1.00 94.14           C
ATOM   3708  CB  PRO A 466      17.179   9.086  34.346  1.00 94.14           C
ATOM   3709  CG  PRO A 466      18.163  10.161  33.856  1.00 94.14           C
ATOM   3710  C   PRO A 466      14.949   9.264  33.170  1.00 94.14           C
ATOM   3711  O   PRO A 466      14.703  10.327  32.601  1.00 94.14           O
ATOM   3712  N   ASN A 467      14.020   8.558  33.855  1.00 65.34           N
ATOM   3713  CA  ASN A 467      12.670   9.046  33.936  1.00 65.34           C
ATOM   3714  CB  ASN A 467      11.769   8.501  32.825  1.00 65.34           C
ATOM   3715  CG  ASN A 467      12.335   9.029  31.523  1.00 65.34           C
ATOM   3716  OD1 ASN A 467      13.093   8.342  30.840  1.00 65.34           O
ATOM   3717  ND2 ASN A 467      11.972  10.292  31.175  1.00 65.34           N
ATOM   3718  C   ASN A 467      12.062   8.603  35.230  1.00 65.34           C
ATOM   3719  O   ASN A 467      12.424   7.566  35.786  1.00 65.34           O
ATOM   3720  N   LEU A 468      11.094   9.393  35.735  1.00137.90           N
ATOM   3721  CA  LEU A 468      10.402   9.062  36.945  1.00137.90           C
ATOM   3722  CB  LEU A 468      10.820   9.951  38.129  1.00137.90           C
ATOM   3723  CG  LEU A 468      10.097   9.630  39.449  1.00137.90           C
ATOM   3724  CD1 LEU A 468      10.425   8.212  39.942  1.00137.90           C
ATOM   3725  CD2 LEU A 468      10.379  10.710  40.506  1.00137.90           C
ATOM   3726  C   LEU A 468       8.945   9.298  36.694  1.00137.90           C
ATOM   3727  O   LEU A 468       8.578  10.159  35.895  1.00137.90           O
ATOM   3728  N   MET A 469       8.065   8.531  37.368  1.00139.84           N
ATOM   3729  CA  MET A 469       6.667   8.721  37.132  1.00139.84           C
ATOM   3730  CB  MET A 469       5.817   7.448  37.236  1.00139.84           C
ATOM   3731  CG  MET A 469       6.011   6.499  36.059  1.00139.84           C
ATOM   3732  SD  MET A 469       4.840   5.115  36.048  1.00139.84           S
ATOM   3733  CE  MET A 469       3.376   6.179  35.886  1.00139.84           C
ATOM   3734  C   MET A 469       6.119   9.697  38.124  1.00139.84           C
ATOM   3735  O   MET A 469       6.300   9.578  39.335  1.00139.84           O
ATOM   3736  N   GLU A 470       5.470  10.717  37.543  1.00140.31           N
ATOM   3737  CA  GLU A 470       4.733  11.843  38.037  1.00140.31           C
ATOM   3738  CB  GLU A 470       4.574  12.955  36.991  1.00140.31           C
ATOM   3739  CG  GLU A 470       5.898  13.575  36.545  1.00140.31           C
ATOM   3740  CD  GLU A 470       5.562  14.672  35.548  1.00140.31           C
ATOM   3741  OE1 GLU A 470       4.706  15.530  35.891  1.00140.31           O
ATOM   3742  OE2 GLU A 470       6.151  14.668  34.435  1.00140.31           O
ATOM   3743  C   GLU A 470       3.353  11.395  38.402  1.00140.31           C
ATOM   3744  O   GLU A 470       2.485  12.235  38.617  1.00140.31           O
ATOM   3745  N   SER A 471       3.091  10.073  38.369  1.00301.54           N
ATOM   3746  CA  SER A 471       1.812   9.457  38.607  1.00301.54           C
ATOM   3747  CB  SER A 471       0.932  10.219  39.619  1.00301.54           C
ATOM   3748  OG  SER A 471       1.558  10.251  40.894  1.00301.54           O
ATOM   3749  C   SER A 471       1.014   9.290  37.351  1.00301.54           C
ATOM   3750  O   SER A 471       0.043   8.547  37.356  1.00301.54           O
ATOM   3751  N   GLY A 472       1.481   9.759  36.187  1.00198.96           N
ATOM   3752  CA  GLY A 472       0.641   9.647  35.025  1.00198.96           C
ATOM   3753  C   GLY A 472       1.372  10.350  33.937  1.00198.96           C
ATOM   3754  O   GLY A 472       1.031  10.226  32.760  1.00198.96           O
ATOM   3755  N   VAL A 473       2.410  11.110  34.330  1.00 81.65           N
ATOM   3756  CA  VAL A 473       3.281  11.764  33.396  1.00 81.65           C
ATOM   3757  CB  VAL A 473       3.168  13.264  33.436  1.00 81.65           C
ATOM   3758  CG1 VAL A 473       4.231  13.880  32.511  1.00 81.65           C
ATOM   3759  CG2 VAL A 473       1.731  13.654  33.049  1.00 81.65           C
ATOM   3760  C   VAL A 473       4.672  11.393  33.827  1.00 81.65           C
ATOM   3761  O   VAL A 473       4.886  11.004  34.974  1.00 81.65           O
ATOM   3762  N   TYR A 474       5.665  11.490  32.922  1.00121.33           N
ATOM   3763  CA  TYR A 474       6.991  11.068  33.276  1.00121.33           C
ATOM   3764  CB  TYR A 474       7.579  10.087  32.250  1.00121.33           C
ATOM   3765  CG  TYR A 474       6.537   9.058  31.972  1.00121.33           C
ATOM   3766  CD1 TYR A 474       5.587   9.313  31.009  1.00121.33           C
ATOM   3767  CD2 TYR A 474       6.491   7.862  32.651  1.00121.33           C
ATOM   3768  CE1 TYR A 474       4.608   8.394  30.718  1.00121.33           C
ATOM   3769  CE2 TYR A 474       5.512   6.937  32.364  1.00121.33           C
ATOM   3770  CZ  TYR A 474       4.570   7.202  31.398  1.00121.33           C
ATOM   3771  OH  TYR A 474       3.566   6.256  31.102  1.00121.33           O
ATOM   3772  C   TYR A 474       7.883  12.273  33.249  1.00121.33           C
ATOM   3773  O   TYR A 474       7.835  13.080  32.321  1.00121.33           O
ATOM   3774  N   ASP A 475       8.710  12.437  34.302  1.00 55.83           N
ATOM   3775  CA  ASP A 475       9.669  13.506  34.336  1.00 55.83           C
ATOM   3776  CB  ASP A 475      10.094  13.911  35.760  1.00 55.83           C
ATOM   3777  CG  ASP A 475       8.918  14.586  36.448  1.00 55.83           C
ATOM   3778  OD1 ASP A 475       8.206  15.367  35.764  1.00 55.83           O
ATOM   3779  OD2 ASP A 475       8.714  14.325  37.663  1.00 55.83           O
ATOM   3780  C   ASP A 475      10.897  12.975  33.670  1.00 55.83           C
ATOM   3781  O   ASP A 475      11.258  11.814  33.854  1.00 55.83           O
ATOM   3782  N   SER A 476      11.588  13.813  32.874  1.00 86.20           N
ATOM   3783  CA  SER A 476      12.728  13.292  32.177  1.00 86.20           C
ATOM   3784  CB  SER A 476      12.562  13.322  30.649  1.00 86.20           C
ATOM   3785  OG  SER A 476      13.729  12.813  30.024  1.00 86.20           O
ATOM   3786  C   SER A 476      13.942  14.104  32.487  1.00 86.20           C
ATOM   3787  O   SER A 476      13.878  15.322  32.659  1.00 86.20           O
ATOM   3788  N   ASN A 477      15.089  13.402  32.579  1.00 55.85           N
ATOM   3789  CA  ASN A 477      16.371  14.008  32.779  1.00 55.85           C
ATOM   3790  CB  ASN A 477      16.945  13.801  34.190  1.00 55.85           C
ATOM   3791  CG  ASN A 477      18.074  14.804  34.380  1.00 55.85           C
ATOM   3792  OD1 ASN A 477      17.834  16.002  34.526  1.00 55.85           O
ATOM   3793  ND2 ASN A 477      19.339  14.306  34.386  1.00 55.85           N
ATOM   3794  C   ASN A 477      17.281  13.321  31.816  1.00 55.85           C
ATOM   3795  O   ASN A 477      17.034  12.175  31.445  1.00 55.85           O
ATOM   3796  N   SER A 478      18.341  14.014  31.358  1.00 73.59           N
ATOM   3797  CA  SER A 478      19.240  13.429  30.404  1.00 73.59           C
ATOM   3798  CB  SER A 478      19.962  14.461  29.522  1.00 73.59           C
ATOM   3799  OG  SER A 478      20.825  13.798  28.610  1.00 73.59           O
ATOM   3800  C   SER A 478      20.287  12.635  31.119  1.00 73.59           C
ATOM   3801  O   SER A 478      20.568  12.852  32.296  1.00 73.59           O
ATOM   3802  N   LEU A 479      20.895  11.685  30.384  1.00146.37           N
ATOM   3803  CA  LEU A 479      21.915  10.796  30.862  1.00146.37           C
ATOM   3804  CB  LEU A 479      21.600   9.375  30.370  1.00146.37           C
ATOM   3805  CG  LEU A 479      22.632   8.288  30.669  1.00146.37           C
ATOM   3806  CD1 LEU A 479      22.830   8.101  32.174  1.00146.37           C
ATOM   3807  CD2 LEU A 479      22.234   6.982  29.960  1.00146.37           C
ATOM   3808  C   LEU A 479      23.203  11.256  30.259  1.00146.37           C
ATOM   3809  O   LEU A 479      23.277  11.505  29.057  1.00146.37           O
ATOM   3810  N   VAL A 480      24.260  11.383  31.086  1.00 92.09           N
ATOM   3811  CA  VAL A 480      25.504  11.888  30.578  1.00 92.09           C
ATOM   3812  CB  VAL A 480      26.018  13.071  31.348  1.00 92.09           C
ATOM   3813  CG1 VAL A 480      26.354  12.617  32.779  1.00 92.09           C
ATOM   3814  CG2 VAL A 480      27.208  13.679  30.586  1.00 92.09           C
ATOM   3815  C   VAL A 480      26.532  10.804  30.669  1.00 92.09           C
ATOM   3816  O   VAL A 480      26.456   9.925  31.526  1.00 92.09           O
ATOM   3817  N   LYS A 481      27.522  10.845  29.754  1.00118.85           N
ATOM   3818  CA  LYS A 481      28.559   9.854  29.684  1.00118.85           C
ATOM   3819  CB  LYS A 481      29.332   9.863  28.354  1.00118.85           C
ATOM   3820  CG  LYS A 481      28.505   9.397  27.154  1.00118.85           C
ATOM   3821  CD  LYS A 481      27.372  10.352  26.775  1.00118.85           C
ATOM   3822  CE  LYS A 481      26.557   9.882  25.568  1.00118.85           C
ATOM   3823  NZ  LYS A 481      25.485  10.857  25.267  1.00118.85           N
ATOM   3824  C   LYS A 481      29.564  10.092  30.765  1.00118.85           C
ATOM   3825  O   LYS A 481      29.798  11.223  31.186  1.00118.85           O
ATOM   3826  N   MET A 482      30.178   8.992  31.247  1.00111.67           N
ATOM   3827  CA  MET A 482      31.196   9.053  32.255  1.00111.67           C
ATOM   3828  CB  MET A 482      31.084   7.898  33.257  1.00111.67           C
ATOM   3829  CG  MET A 482      32.254   7.814  34.230  1.00111.67           C
ATOM   3830  SD  MET A 482      32.380   6.192  35.032  1.00111.67           S
ATOM   3831  CE  MET A 482      32.806   5.319  33.497  1.00111.67           C
ATOM   3832  C   MET A 482      32.509   8.880  31.557  1.00111.67           C
ATOM   3833  O   MET A 482      32.843   7.777  31.124  1.00111.67           O
ATOM   3834  N   ARG A 483      33.256   9.991  31.370  1.00154.87           N
ATOM   3835  CA  ARG A 483      34.552   9.921  30.753  1.00154.87           C
ATOM   3836  CB  ARG A 483      35.117  11.261  30.251  1.00154.87           C
ATOM   3837  CG  ARG A 483      34.503  11.743  28.935  1.00154.87           C
ATOM   3838  CD  ARG A 483      33.190  12.497  29.109  1.00154.87           C
ATOM   3839  NE  ARG A 483      33.541  13.811  29.715  1.00154.87           N
ATOM   3840  CZ  ARG A 483      32.760  14.902  29.475  1.00154.87           C
ATOM   3841  NH1 ARG A 483      31.637  14.775  28.711  1.00154.87           N
ATOM   3842  NH2 ARG A 483      33.106  16.117  29.992  1.00154.87           N
ATOM   3843  C   ARG A 483      35.582   9.335  31.674  1.00154.87           C
ATOM   3844  O   ARG A 483      36.416   8.539  31.244  1.00154.87           O
ATOM   3845  N   ASN A 484      35.555   9.700  32.973  1.00 73.76           N
ATOM   3846  CA  ASN A 484      36.605   9.264  33.852  1.00 73.76           C
ATOM   3847  CB  ASN A 484      36.560   9.899  35.254  1.00 73.76           C
ATOM   3848  CG  ASN A 484      37.055  11.336  35.133  1.00 73.76           C
ATOM   3849  OD1 ASN A 484      36.463  12.158  34.436  1.00 73.76           O
ATOM   3850  ND2 ASN A 484      38.180  11.648  35.832  1.00 73.76           N
ATOM   3851  C   ASN A 484      36.570   7.777  33.995  1.00 73.76           C
ATOM   3852  O   ASN A 484      35.509   7.166  34.100  1.00 73.76           O
ATOM   3853  N   MET A 485      37.777   7.177  34.044  1.00 71.20           N
ATOM   3854  CA  MET A 485      37.992   5.758  34.075  1.00 71.20           C
ATOM   3855  CB  MET A 485      39.470   5.400  34.313  1.00 71.20           C
ATOM   3856  CG  MET A 485      40.406   5.815  33.175  1.00 71.20           C
ATOM   3857  SD  MET A 485      42.156   5.403  33.450  1.00 71.20           S
ATOM   3858  CE  MET A 485      42.742   6.144  31.899  1.00 71.20           C
ATOM   3859  C   MET A 485      37.214   5.159  35.205  1.00 71.20           C
ATOM   3860  O   MET A 485      37.122   5.735  36.287  1.00 71.20           O
ATOM   3861  N   ILE A 486      36.644   3.957  34.969  1.00 91.44           N
ATOM   3862  CA  ILE A 486      35.832   3.298  35.956  1.00 91.44           C
ATOM   3863  CB  ILE A 486      34.441   2.999  35.473  1.00 91.44           C
ATOM   3864  CG1 ILE A 486      33.559   2.519  36.637  1.00 91.44           C
ATOM   3865  CG2 ILE A 486      34.538   2.006  34.303  1.00 91.44           C
ATOM   3866  CD1 ILE A 486      32.072   2.459  36.289  1.00 91.44           C
ATOM   3867  C   ILE A 486      36.476   1.995  36.325  1.00 91.44           C
ATOM   3868  O   ILE A 486      37.076   1.327  35.483  1.00 91.44           O
ATOM   3869  N   TYR A 487      36.378   1.618  37.622  1.00 58.85           N
ATOM   3870  CA  TYR A 487      36.992   0.409  38.103  1.00 58.85           C
ATOM   3871  CB  TYR A 487      38.084   0.666  39.158  1.00 58.85           C
ATOM   3872  CG  TYR A 487      39.087   1.614  38.598  1.00 58.85           C
ATOM   3873  CD1 TYR A 487      38.860   2.969  38.667  1.00 58.85           C
ATOM   3874  CD2 TYR A 487      40.249   1.162  38.016  1.00 58.85           C
ATOM   3875  CE1 TYR A 487      39.772   3.864  38.161  1.00 58.85           C
ATOM   3876  CE2 TYR A 487      41.166   2.053  37.508  1.00 58.85           C
ATOM   3877  CZ  TYR A 487      40.928   3.405  37.580  1.00 58.85           C
ATOM   3878  OH  TYR A 487      41.868   4.320  37.059  1.00 58.85           O
ATOM   3879  C   TYR A 487      35.946  -0.398  38.823  1.00 58.85           C
ATOM   3880  O   TYR A 487      35.095   0.155  39.517  1.00 58.85           O
ATOM   3881  N   GLU A 488      35.996  -1.742  38.684  1.00 82.58           N
ATOM   3882  CA  GLU A 488      35.072  -2.627  39.344  1.00 82.58           C
ATOM   3883  CB  GLU A 488      34.679  -3.855  38.501  1.00 82.58           C
ATOM   3884  CG  GLU A 488      33.633  -3.564  37.425  1.00 82.58           C
ATOM   3885  CD  GLU A 488      32.291  -3.447  38.135  1.00 82.58           C
ATOM   3886  OE1 GLU A 488      32.280  -3.555  39.391  1.00 82.58           O
ATOM   3887  OE2 GLU A 488      31.263  -3.249  37.436  1.00 82.58           O
ATOM   3888  C   GLU A 488      35.723  -3.152  40.585  1.00 82.58           C
ATOM   3889  O   GLU A 488      36.928  -3.396  40.616  1.00 82.58           O
ATOM   3890  N   GLN A 489      34.919  -3.348  41.651  1.00 64.66           N
ATOM   3891  CA  GLN A 489      35.438  -3.795  42.913  1.00 64.66           C
ATOM   3892  CB  GLN A 489      34.625  -3.267  44.108  1.00 64.66           C
ATOM   3893  CG  GLN A 489      34.421  -1.750  44.095  1.00 64.66           C
ATOM   3894  CD  GLN A 489      35.777  -1.067  44.127  1.00 64.66           C
ATOM   3895  OE1 GLN A 489      36.535  -1.199  45.087  1.00 64.66           O
ATOM   3896  NE2 GLN A 489      36.085  -0.305  43.044  1.00 64.66           N
ATOM   3897  C   GLN A 489      35.338  -5.291  42.958  1.00 64.66           C
ATOM   3898  O   GLN A 489      34.324  -5.880  42.583  1.00 64.66           O
ATOM   3899  N   GLY A 490      36.407  -5.936  43.456  1.00 42.36           N
ATOM   3900  CA  GLY A 490      36.520  -7.366  43.511  1.00 42.36           C
ATOM   3901  C   GLY A 490      35.481  -7.972  44.407  1.00 42.36           C
ATOM   3902  O   GLY A 490      34.981  -9.059  44.119  1.00 42.36           O
ATOM   3903  N   GLU A 491      35.140  -7.303  45.527  1.00111.87           N
ATOM   3904  CA  GLU A 491      34.261  -7.908  46.492  1.00111.87           C
ATOM   3905  CB  GLU A 491      34.717  -7.655  47.941  1.00111.87           C
ATOM   3906  CG  GLU A 491      34.791  -6.166  48.297  1.00111.87           C
ATOM   3907  CD  GLU A 491      35.301  -6.027  49.726  1.00111.87           C
ATOM   3908  OE1 GLU A 491      36.342  -6.659  50.046  1.00111.87           O
ATOM   3909  OE2 GLU A 491      34.657  -5.285  50.516  1.00111.87           O
ATOM   3910  C   GLU A 491      32.869  -7.376  46.375  1.00111.87           C
ATOM   3911  O   GLU A 491      32.651  -6.221  46.011  1.00111.87           O
ATOM   3912  N   ARG A 492      31.886  -8.254  46.669  1.00287.24           N
ATOM   3913  CA  ARG A 492      30.496  -7.907  46.657  1.00287.24           C
ATOM   3914  CB  ARG A 492      29.677  -8.787  45.693  1.00287.24           C
ATOM   3915  CG  ARG A 492      29.599 -10.281  46.050  1.00287.24           C
ATOM   3916  CD  ARG A 492      30.730 -10.834  46.926  1.00287.24           C
ATOM   3917  NE  ARG A 492      31.981 -10.923  46.121  1.00287.24           N
ATOM   3918  CZ  ARG A 492      33.179 -10.911  46.776  1.00287.24           C
ATOM   3919  NH1 ARG A 492      33.206 -10.951  48.140  1.00287.24           N
ATOM   3920  NH2 ARG A 492      34.348 -10.848  46.074  1.00287.24           N
ATOM   3921  C   ARG A 492      29.977  -8.176  48.042  1.00287.24           C
ATOM   3922  O   ARG A 492      28.896  -8.739  48.207  1.00287.24           O
ATOM   3923  N   ARG A 493      30.727  -7.748  49.080  1.00 97.10           N
ATOM   3924  CA  ARG A 493      30.282  -7.931  50.433  1.00 97.10           C
ATOM   3925  CB  ARG A 493      31.302  -8.590  51.377  1.00 97.10           C
ATOM   3926  CG  ARG A 493      31.402 -10.105  51.220  1.00 97.10           C
ATOM   3927  CD  ARG A 493      32.143 -10.770  52.379  1.00 97.10           C
ATOM   3928  NE  ARG A 493      31.999 -12.243  52.221  1.00 97.10           N
ATOM   3929  CZ  ARG A 493      32.535 -13.083  53.154  1.00 97.10           C
ATOM   3930  NH1 ARG A 493      33.194 -12.573  54.235  1.00 97.10           N
ATOM   3931  NH2 ARG A 493      32.412 -14.434  53.004  1.00 97.10           N
ATOM   3932  C   ARG A 493      30.028  -6.570  50.974  1.00 97.10           C
ATOM   3933  O   ARG A 493      30.728  -5.614  50.641  1.00 97.10           O
ATOM   3934  N   VAL A 494      28.996  -6.438  51.822  1.00105.82           N
ATOM   3935  CA  VAL A 494      28.725  -5.132  52.324  1.00105.82           C
ATOM   3936  CB  VAL A 494      27.261  -4.838  52.472  1.00105.82           C
ATOM   3937  CG1 VAL A 494      26.650  -5.819  53.485  1.00105.82           C
ATOM   3938  CG2 VAL A 494      27.112  -3.362  52.866  1.00105.82           C
ATOM   3939  C   VAL A 494      29.371  -4.995  53.659  1.00105.82           C
ATOM   3940  O   VAL A 494      29.180  -5.818  54.553  1.00105.82           O
ATOM   3941  N   ALA A 495      30.194  -3.943  53.816  1.00 55.33           N
ATOM   3942  CA  ALA A 495      30.778  -3.717  55.097  1.00 55.33           C
ATOM   3943  CB  ALA A 495      31.908  -2.672  55.096  1.00 55.33           C
ATOM   3944  C   ALA A 495      29.668  -3.186  55.936  1.00 55.33           C
ATOM   3945  O   ALA A 495      28.782  -2.502  55.425  1.00 55.33           O
ATOM   3946  N   SER A 496      29.691  -3.483  57.249  1.00190.81           N
ATOM   3947  CA  SER A 496      28.638  -3.034  58.109  1.00190.81           C
ATOM   3948  CB  SER A 496      28.595  -1.503  58.262  1.00190.81           C
ATOM   3949  OG  SER A 496      29.783  -1.042  58.889  1.00190.81           O
ATOM   3950  C   SER A 496      27.340  -3.494  57.527  1.00190.81           C
ATOM   3951  O   SER A 496      26.391  -2.721  57.404  1.00190.81           O
ATOM   3952  N   SER A 497      27.274  -4.788  57.163  1.00126.67           N
ATOM   3953  CA  SER A 497      26.096  -5.342  56.563  1.00126.67           C
ATOM   3954  CB  SER A 497      26.229  -6.834  56.222  1.00126.67           C
ATOM   3955  OG  SER A 497      26.381  -7.583  57.416  1.00126.67           O
ATOM   3956  C   SER A 497      24.996  -5.210  57.557  1.00126.67           C
ATOM   3957  O   SER A 497      25.252  -4.871  58.706  1.00126.67           O
ATOM   3958  N   VAL A 498      23.744  -5.482  57.132  1.00109.11           N
ATOM   3959  CA  VAL A 498      22.587  -5.317  57.964  1.00109.11           C
ATOM   3960  CB  VAL A 498      21.326  -5.895  57.395  1.00109.11           C
ATOM   3961  CG1 VAL A 498      20.983  -5.161  56.089  1.00109.11           C
ATOM   3962  CG2 VAL A 498      21.517  -7.412  57.236  1.00109.11           C
ATOM   3963  C   VAL A 498      22.833  -6.023  59.252  1.00109.11           C
ATOM   3964  O   VAL A 498      23.623  -6.959  59.317  1.00109.11           O
ATOM   3965  N   VAL A 499      22.170  -5.550  60.321  1.00140.45           N
ATOM   3966  CA  VAL A 499      22.343  -6.094  61.634  1.00140.45           C
ATOM   3967  CB  VAL A 499      21.490  -5.399  62.660  1.00140.45           C
ATOM   3968  CG1 VAL A 499      21.961  -3.941  62.790  1.00140.45           C
ATOM   3969  CG2 VAL A 499      20.012  -5.526  62.248  1.00140.45           C
ATOM   3970  C   VAL A 499      21.940  -7.534  61.620  1.00140.45           C
ATOM   3971  O   VAL A 499      22.604  -8.375  62.224  1.00140.45           O
ATOM   3972  N   TYR A 500      20.848  -7.867  60.908  1.00 41.16           N
ATOM   3973  CA  TYR A 500      20.363  -9.213  60.937  1.00 41.16           C
ATOM   3974  CB  TYR A 500      19.123  -9.427  60.048  1.00 41.16           C
ATOM   3975  CG  TYR A 500      17.980  -8.651  60.609  1.00 41.16           C
ATOM   3976  CD1 TYR A 500      17.885  -7.295  60.397  1.00 41.16           C
ATOM   3977  CD2 TYR A 500      16.994  -9.279  61.337  1.00 41.16           C
ATOM   3978  CE1 TYR A 500      16.830  -6.577  60.909  1.00 41.16           C
ATOM   3979  CE2 TYR A 500      15.936  -8.567  61.851  1.00 41.16           C
ATOM   3980  CZ  TYR A 500      15.854  -7.212  61.639  1.00 41.16           C
ATOM   3981  OH  TYR A 500      14.771  -6.475  62.163  1.00 41.16           O
ATOM   3982  C   TYR A 500      21.420 -10.130  60.412  1.00 41.16           C
ATOM   3983  O   TYR A 500      21.721 -11.151  61.027  1.00 41.16           O
ATOM   3984  N   LYS A 501      22.025  -9.788  59.260  1.00188.59           N
ATOM   3985  CA  LYS A 501      23.003 -10.677  58.710  1.00188.59           C
ATOM   3986  CB  LYS A 501      23.173 -10.554  57.184  1.00188.59           C
ATOM   3987  CG  LYS A 501      22.025 -11.146  56.361  1.00188.59           C
ATOM   3988  CD  LYS A 501      21.873 -12.664  56.498  1.00188.59           C
ATOM   3989  CE  LYS A 501      20.772 -13.107  57.467  1.00188.59           C
ATOM   3990  NZ  LYS A 501      21.230 -12.977  58.869  1.00188.59           N
ATOM   3991  C   LYS A 501      24.327 -10.372  59.314  1.00188.59           C
ATOM   3992  O   LYS A 501      24.609  -9.250  59.720  1.00188.59           O
ATOM   3993  N   ILE A 502      25.185 -11.399  59.386  1.00 94.20           N
ATOM   3994  CA  ILE A 502      26.528 -11.226  59.838  1.00 94.20           C
ATOM   3995  CB  ILE A 502      27.313 -12.513  59.872  1.00 94.20           C
ATOM   3996  CG1 ILE A 502      26.642 -13.526  60.818  1.00 94.20           C
ATOM   3997  CG2 ILE A 502      28.763 -12.200  60.281  1.00 94.20           C
ATOM   3998  CD1 ILE A 502      25.305 -14.065  60.310  1.00 94.20           C
ATOM   3999  C   ILE A 502      27.135 -10.311  58.826  1.00 94.20           C
ATOM   4000  O   ILE A 502      26.561 -10.133  57.752  1.00 94.20           O
ATOM   4001  N   LEU A 503      28.273  -9.663  59.157  1.00155.86           N
ATOM   4002  CA  LEU A 503      28.890  -8.752  58.233  1.00155.86           C
ATOM   4003  CB  LEU A 503      30.270  -8.268  58.712  1.00155.86           C
ATOM   4004  CG  LEU A 503      31.048  -7.471  57.649  1.00155.86           C
ATOM   4005  CD1 LEU A 503      30.253  -6.251  57.162  1.00155.86           C
ATOM   4006  CD2 LEU A 503      32.449  -7.096  58.157  1.00155.86           C
ATOM   4007  C   LEU A 503      29.088  -9.497  56.961  1.00155.86           C
ATOM   4008  O   LEU A 503      28.747  -9.002  55.888  1.00155.86           O
ATOM   4009  N   ALA A 504      29.637 -10.718  57.037  1.00195.11           N
ATOM   4010  CA  ALA A 504      29.628 -11.498  55.841  1.00195.11           C
ATOM   4011  CB  ALA A 504      30.603 -12.687  55.871  1.00195.11           C
ATOM   4012  C   ALA A 504      28.236 -12.037  55.805  1.00195.11           C
ATOM   4013  O   ALA A 504      27.628 -12.246  56.853  1.00195.11           O
ATOM   4014  N   GLY A 505      27.682 -12.288  54.608  1.00 68.03           N
ATOM   4015  CA  GLY A 505      26.340 -12.790  54.573  1.00 68.03           C
ATOM   4016  C   GLY A 505      25.447 -11.798  53.894  1.00 68.03           C
ATOM   4017  O   GLY A 505      24.430 -12.180  53.319  1.00 68.03           O
ATOM   4018  N   GLN A 506      25.773 -10.492  53.942  1.00 92.51           N
ATOM   4019  CA  GLN A 506      24.952  -9.592  53.181  1.00 92.51           C
ATOM   4020  CB  GLN A 506      24.550  -8.294  53.892  1.00 92.51           C
ATOM   4021  CG  GLN A 506      23.678  -7.415  52.991  1.00 92.51           C
ATOM   4022  CD  GLN A 506      23.319  -6.149  53.748  1.00 92.51           C
ATOM   4023  OE1 GLN A 506      24.107  -5.649  54.547  1.00 92.51           O
ATOM   4024  NE2 GLN A 506      22.099  -5.609  53.485  1.00 92.51           N
ATOM   4025  C   GLN A 506      25.781  -9.189  52.007  1.00 92.51           C
ATOM   4026  O   GLN A 506      26.950  -8.845  52.166  1.00 92.51           O
ATOM   4027  N   ASN A 507      25.197  -9.230  50.791  1.00 57.37           N
ATOM   4028  CA  ASN A 507      25.978  -8.908  49.628  1.00 57.37           C
ATOM   4029  CB  ASN A 507      26.312 -10.127  48.748  1.00 57.37           C
ATOM   4030  CG  ASN A 507      27.249 -11.048  49.512  1.00 57.37           C
ATOM   4031  OD1 ASN A 507      27.593 -10.790  50.664  1.00 57.37           O
ATOM   4032  ND2 ASN A 507      27.682 -12.155  48.850  1.00 57.37           N
ATOM   4033  C   ASN A 507      25.219  -7.974  48.750  1.00 57.37           C
ATOM   4034  O   ASN A 507      23.991  -7.912  48.768  1.00 57.37           O
ATOM   4035  N   PRO A 508      25.973  -7.202  48.012  1.00132.05           N
ATOM   4036  CA  PRO A 508      25.371  -6.379  47.002  1.00132.05           C
ATOM   4037  CD  PRO A 508      27.142  -6.564  48.595  1.00132.05           C
ATOM   4038  CB  PRO A 508      26.411  -5.326  46.635  1.00132.05           C
ATOM   4039  CG  PRO A 508      27.243  -5.185  47.922  1.00132.05           C
ATOM   4040  C   PRO A 508      24.986  -7.279  45.883  1.00132.05           C
ATOM   4041  O   PRO A 508      25.742  -8.197  45.568  1.00132.05           O
ATOM   4042  N   ASN A 509      23.816  -7.038  45.273  1.00 79.94           N
ATOM   4043  CA  ASN A 509      23.362  -7.863  44.195  1.00 79.94           C
ATOM   4044  CB  ASN A 509      21.923  -7.521  43.765  1.00 79.94           C
ATOM   4045  CG  ASN A 509      21.455  -8.523  42.716  1.00 79.94           C
ATOM   4046  OD1 ASN A 509      22.102  -8.727  41.690  1.00 79.94           O
ATOM   4047  ND2 ASN A 509      20.286  -9.168  42.978  1.00 79.94           N
ATOM   4048  C   ASN A 509      24.246  -7.634  43.009  1.00 79.94           C
ATOM   4049  O   ASN A 509      24.567  -8.571  42.278  1.00 79.94           O
ATOM   4050  N   THR A 510      24.663  -6.372  42.780  1.00115.21           N
ATOM   4051  CA  THR A 510      25.454  -6.094  41.615  1.00115.21           C
ATOM   4052  CB  THR A 510      24.820  -5.094  40.699  1.00115.21           C
ATOM   4053  OG1 THR A 510      25.505  -5.068  39.458  1.00115.21           O
ATOM   4054  CG2 THR A 510      24.858  -3.710  41.368  1.00115.21           C
ATOM   4055  C   THR A 510      26.783  -5.562  42.057  1.00115.21           C
ATOM   4056  O   THR A 510      26.952  -5.148  43.202  1.00115.21           O
ATOM   4057  N   GLN A 511      27.765  -5.560  41.132  1.00 71.14           N
ATOM   4058  CA  GLN A 511      29.122  -5.185  41.422  1.00 71.14           C
ATOM   4059  CB  GLN A 511      30.078  -5.305  40.225  1.00 71.14           C
ATOM   4060  CG  GLN A 511      30.208  -6.705  39.640  1.00 71.14           C
ATOM   4061  CD  GLN A 511      31.192  -6.622  38.482  1.00 71.14           C
ATOM   4062  OE1 GLN A 511      30.801  -6.568  37.318  1.00 71.14           O
ATOM   4063  NE2 GLN A 511      32.511  -6.600  38.813  1.00 71.14           N
ATOM   4064  C   GLN A 511      29.183  -3.742  41.788  1.00 71.14           C
ATOM   4065  O   GLN A 511      28.319  -2.948  41.421  1.00 71.14           O
ATOM   4066  N   GLY A 512      30.242  -3.368  42.532  1.00 37.67           N
ATOM   4067  CA  GLY A 512      30.410  -1.998  42.905  1.00 37.67           C
ATOM   4068  C   GLY A 512      31.539  -1.449  42.098  1.00 37.67           C
ATOM   4069  O   GLY A 512      32.478  -2.168  41.756  1.00 37.67           O
ATOM   4070  N   PHE A 513      31.466  -0.146  41.757  1.00166.43           N
ATOM   4071  CA  PHE A 513      32.549   0.442  41.025  1.00166.43           C
ATOM   4072  CB  PHE A 513      32.374   0.491  39.493  1.00166.43           C
ATOM   4073  CG  PHE A 513      31.165   1.276  39.142  1.00166.43           C
ATOM   4074  CD1 PHE A 513      31.153   2.648  39.244  1.00166.43           C
ATOM   4075  CD2 PHE A 513      30.051   0.626  38.672  1.00166.43           C
ATOM   4076  CE1 PHE A 513      30.031   3.363  38.913  1.00166.43           C
ATOM   4077  CE2 PHE A 513      28.929   1.337  38.336  1.00166.43           C
ATOM   4078  CZ  PHE A 513      28.918   2.702  38.461  1.00166.43           C
ATOM   4079  C   PHE A 513      32.801   1.826  41.534  1.00166.43           C
ATOM   4080  O   PHE A 513      32.058   2.341  42.368  1.00166.43           O
ATOM   4081  N   ARG A 514      33.902   2.444  41.059  1.00163.09           N
ATOM   4082  CA  ARG A 514      34.242   3.785  41.436  1.00163.09           C
ATOM   4083  CB  ARG A 514      35.597   3.888  42.165  1.00163.09           C
ATOM   4084  CG  ARG A 514      35.958   5.305  42.617  1.00163.09           C
ATOM   4085  CD  ARG A 514      37.263   5.383  43.417  1.00163.09           C
ATOM   4086  NE  ARG A 514      38.371   5.677  42.465  1.00163.09           N
ATOM   4087  CZ  ARG A 514      39.494   6.312  42.913  1.00163.09           C
ATOM   4088  NH1 ARG A 514      39.605   6.648  44.231  1.00163.09           N
ATOM   4089  NH2 ARG A 514      40.501   6.619  42.044  1.00163.09           N
ATOM   4090  C   ARG A 514      34.350   4.568  40.166  1.00163.09           C
ATOM   4091  O   ARG A 514      34.852   4.061  39.164  1.00163.09           O
ATOM   4092  N   PHE A 515      33.862   5.827  40.169  1.00 65.63           N
ATOM   4093  CA  PHE A 515      33.896   6.597  38.959  1.00 65.63           C
ATOM   4094  CB  PHE A 515      32.657   6.368  38.080  1.00 65.63           C
ATOM   4095  CG  PHE A 515      31.444   6.783  38.843  1.00 65.63           C
ATOM   4096  CD1 PHE A 515      30.962   5.995  39.862  1.00 65.63           C
ATOM   4097  CD2 PHE A 515      30.777   7.945  38.530  1.00 65.63           C
ATOM   4098  CE1 PHE A 515      29.841   6.364  40.567  1.00 65.63           C
ATOM   4099  CE2 PHE A 515      29.654   8.320  39.231  1.00 65.63           C
ATOM   4100  CZ  PHE A 515      29.185   7.529  40.253  1.00 65.63           C
ATOM   4101  C   PHE A 515      33.952   8.052  39.299  1.00 65.63           C
ATOM   4102  O   PHE A 515      33.762   8.448  40.448  1.00 65.63           O
ATOM   4103  N   ASP A 516      34.245   8.888  38.279  1.00 44.08           N
ATOM   4104  CA  ASP A 516      34.320  10.305  38.478  1.00 44.08           C
ATOM   4105  CB  ASP A 516      35.612  10.940  37.939  1.00 44.08           C
ATOM   4106  CG  ASP A 516      36.783  10.433  38.764  1.00 44.08           C
ATOM   4107  OD1 ASP A 516      36.632   9.366  39.417  1.00 44.08           O
ATOM   4108  OD2 ASP A 516      37.850  11.104  38.744  1.00 44.08           O
ATOM   4109  C   ASP A 516      33.208  10.936  37.703  1.00 44.08           C
ATOM   4110  O   ASP A 516      33.086  10.732  36.495  1.00 44.08           O
ATOM   4111  N   ALA A 517      32.357  11.719  38.393  1.00 42.85           N
ATOM   4112  CA  ALA A 517      31.294  12.423  37.737  1.00 42.85           C
ATOM   4113  CB  ALA A 517      29.908  12.165  38.351  1.00 42.85           C
ATOM   4114  C   ALA A 517      31.601  13.871  37.925  1.00 42.85           C
ATOM   4115  O   ALA A 517      32.055  14.279  38.992  1.00 42.85           O
ATOM   4116  N   LEU A 518      31.361  14.685  36.880  1.00140.80           N
ATOM   4117  CA  LEU A 518      31.694  16.076  36.942  1.00140.80           C
ATOM   4118  CB  LEU A 518      31.424  16.829  35.629  1.00140.80           C
ATOM   4119  CG  LEU A 518      32.319  16.369  34.463  1.00140.80           C
ATOM   4120  CD1 LEU A 518      32.038  17.179  33.186  1.00140.80           C
ATOM   4121  CD2 LEU A 518      33.803  16.378  34.860  1.00140.80           C
ATOM   4122  C   LEU A 518      30.883  16.729  38.005  1.00140.80           C
ATOM   4123  O   LEU A 518      31.403  17.509  38.799  1.00140.80           O
ATOM   4124  N   LEU A 519      29.584  16.396  38.070  1.00130.13           N
ATOM   4125  CA  LEU A 519      28.721  17.074  38.986  1.00130.13           C
ATOM   4126  CB  LEU A 519      27.260  16.594  38.866  1.00130.13           C
ATOM   4127  CG  LEU A 519      26.229  17.381  39.705  1.00130.13           C
ATOM   4128  CD1 LEU A 519      26.383  17.147  41.217  1.00130.13           C
ATOM   4129  CD2 LEU A 519      26.241  18.870  39.326  1.00130.13           C
ATOM   4130  C   LEU A 519      29.186  16.826  40.388  1.00130.13           C
ATOM   4131  O   LEU A 519      29.290  17.755  41.187  1.00130.13           O
ATOM   4132  N   SER A 520      29.504  15.563  40.721  1.00147.16           N
ATOM   4133  CA  SER A 520      29.832  15.237  42.078  1.00147.16           C
ATOM   4134  CB  SER A 520      29.310  13.858  42.519  1.00147.16           C
ATOM   4135  OG  SER A 520      27.890  13.844  42.507  1.00147.16           O
ATOM   4136  C   SER A 520      31.305  15.231  42.298  1.00147.16           C
ATOM   4137  O   SER A 520      32.089  15.792  41.533  1.00147.16           O
ATOM   4138  N   GLU A 521      31.682  14.576  43.413  1.00120.51           N
ATOM   4139  CA  GLU A 521      33.020  14.409  43.891  1.00120.51           C
ATOM   4140  CB  GLU A 521      33.078  13.619  45.213  1.00120.51           C
ATOM   4141  CG  GLU A 521      34.489  13.339  45.736  1.00120.51           C
ATOM   4142  CD  GLU A 521      34.909  14.472  46.660  1.00120.51           C
ATOM   4143  OE1 GLU A 521      34.819  15.654  46.235  1.00120.51           O
ATOM   4144  OE2 GLU A 521      35.322  14.166  47.811  1.00120.51           O
ATOM   4145  C   GLU A 521      33.773  13.609  42.881  1.00120.51           C
ATOM   4146  O   GLU A 521      33.191  12.970  42.006  1.00120.51           O
ATOM   4147  N   LYS A 522      35.114  13.665  42.973  1.00 86.80           N
ATOM   4148  CA  LYS A 522      35.965  12.958  42.066  1.00 86.80           C
ATOM   4149  CB  LYS A 522      37.460  13.108  42.413  1.00 86.80           C
ATOM   4150  CG  LYS A 522      38.099  14.448  42.040  1.00 86.80           C
ATOM   4151  CD  LYS A 522      38.242  14.669  40.532  1.00 86.80           C
ATOM   4152  CE  LYS A 522      39.065  15.909  40.175  1.00 86.80           C
ATOM   4153  NZ  LYS A 522      39.373  15.914  38.727  1.00 86.80           N
ATOM   4154  C   LYS A 522      35.666  11.499  42.180  1.00 86.80           C
ATOM   4155  O   LYS A 522      35.507  10.816  41.171  1.00 86.80           O
ATOM   4156  N   ILE A 523      35.552  10.983  43.419  1.00 87.59           N
ATOM   4157  CA  ILE A 523      35.352   9.572  43.573  1.00 87.59           C
ATOM   4158  CB  ILE A 523      36.319   8.935  44.532  1.00 87.59           C
ATOM   4159  CG1 ILE A 523      36.122   9.490  45.953  1.00 87.59           C
ATOM   4160  CG2 ILE A 523      37.739   9.152  43.981  1.00 87.59           C
ATOM   4161  CD1 ILE A 523      36.817   8.665  47.035  1.00 87.59           C
ATOM   4162  C   ILE A 523      33.979   9.338  44.112  1.00 87.59           C
ATOM   4163  O   ILE A 523      33.563   9.964  45.085  1.00 87.59           O
ATOM   4164  N   ILE A 524      33.225   8.432  43.458  1.00 45.05           N
ATOM   4165  CA  ILE A 524      31.908   8.120  43.927  1.00 45.05           C
ATOM   4166  CB  ILE A 524      30.822   8.542  42.981  1.00 45.05           C
ATOM   4167  CG1 ILE A 524      30.828  10.071  42.812  1.00 45.05           C
ATOM   4168  CG2 ILE A 524      29.489   7.985  43.505  1.00 45.05           C
ATOM   4169  CD1 ILE A 524      29.948  10.559  41.662  1.00 45.05           C
ATOM   4170  C   ILE A 524      31.817   6.639  44.099  1.00 45.05           C
ATOM   4171  O   ILE A 524      32.248   5.873  43.237  1.00 45.05           O
ATOM   4172  N   ASP A 525      31.260   6.196  45.244  1.00 86.65           N
ATOM   4173  CA  ASP A 525      31.098   4.789  45.460  1.00 86.65           C
ATOM   4174  CB  ASP A 525      30.975   4.406  46.947  1.00 86.65           C
ATOM   4175  CG  ASP A 525      31.081   2.891  47.071  1.00 86.65           C
ATOM   4176  OD1 ASP A 525      31.776   2.274  46.222  1.00 86.65           O
ATOM   4177  OD2 ASP A 525      30.460   2.331  48.014  1.00 86.65           O
ATOM   4178  C   ASP A 525      29.802   4.447  44.805  1.00 86.65           C
ATOM   4179  O   ASP A 525      28.732   4.682  45.365  1.00 86.65           O
ATOM   4180  N   GLY A 526      29.870   3.876  43.587  1.00 43.39           N
ATOM   4181  CA  GLY A 526      28.674   3.598  42.848  1.00 43.39           C
ATOM   4182  C   GLY A 526      28.572   2.127  42.607  1.00 43.39           C
ATOM   4183  O   GLY A 526      29.436   1.350  43.012  1.00 43.39           O
ATOM   4184  N   ALA A 527      27.477   1.717  41.932  1.00 38.98           N
ATOM   4185  CA  ALA A 527      27.243   0.330  41.652  1.00 38.98           C
ATOM   4186  CB  ALA A 527      26.041  -0.253  42.416  1.00 38.98           C
ATOM   4187  C   ALA A 527      26.950   0.183  40.193  1.00 38.98           C
ATOM   4188  O   ALA A 527      26.486   1.121  39.545  1.00 38.98           O
ATOM   4189  N   ILE A 528      27.204  -1.025  39.641  1.00107.36           N
ATOM   4190  CA  ILE A 528      26.994  -1.218  38.236  1.00107.36           C
ATOM   4191  CB  ILE A 528      27.864  -2.287  37.627  1.00107.36           C
ATOM   4192  CG1 ILE A 528      27.680  -2.326  36.102  1.00107.36           C
ATOM   4193  CG2 ILE A 528      27.595  -3.621  38.335  1.00107.36           C
ATOM   4194  CD1 ILE A 528      28.716  -3.193  35.388  1.00107.36           C
ATOM   4195  C   ILE A 528      25.555  -1.556  38.022  1.00107.36           C
ATOM   4196  O   ILE A 528      25.054  -2.596  38.449  1.00107.36           O
ATOM   4197  N   HIS A 529      24.859  -0.628  37.338  1.00124.72           N
ATOM   4198  CA  HIS A 529      23.453  -0.688  37.069  1.00124.72           C
ATOM   4199  ND1 HIS A 529      20.496   0.505  37.860  1.00124.72           N
ATOM   4200  CG  HIS A 529      21.339   0.741  36.797  1.00124.72           C
ATOM   4201  CB  HIS A 529      22.838   0.718  36.885  1.00124.72           C
ATOM   4202  NE2 HIS A 529      19.199   0.886  36.094  1.00124.72           N
ATOM   4203  CD2 HIS A 529      20.530   0.973  35.726  1.00124.72           C
ATOM   4204  CE1 HIS A 529      19.229   0.603  37.384  1.00124.72           C
ATOM   4205  C   HIS A 529      23.229  -1.490  35.825  1.00124.72           C
ATOM   4206  O   HIS A 529      24.171  -1.961  35.189  1.00124.72           O
ATOM   4207  N   LYS A 530      21.946  -1.722  35.487  1.00129.88           N
ATOM   4208  CA  LYS A 530      21.613  -2.438  34.294  1.00129.88           C
ATOM   4209  CB  LYS A 530      20.171  -2.980  34.238  1.00129.88           C
ATOM   4210  CG  LYS A 530      19.937  -3.908  33.039  1.00129.88           C
ATOM   4211  CD  LYS A 530      18.533  -4.507  32.946  1.00129.88           C
ATOM   4212  CE  LYS A 530      18.350  -5.424  31.732  1.00129.88           C
ATOM   4213  NZ  LYS A 530      16.912  -5.695  31.508  1.00129.88           N
ATOM   4214  C   LYS A 530      21.777  -1.498  33.152  1.00129.88           C
ATOM   4215  O   LYS A 530      21.987  -0.301  33.345  1.00129.88           O
ATOM   4216  N   TYR A 531      21.731  -2.041  31.921  1.00306.04           N
ATOM   4217  CA  TYR A 531      21.833  -1.218  30.760  1.00306.04           C
ATOM   4218  CB  TYR A 531      20.977   0.061  30.825  1.00306.04           C
ATOM   4219  CG  TYR A 531      21.117   0.799  29.539  1.00306.04           C
ATOM   4220  CD1 TYR A 531      20.372   0.422  28.445  1.00306.04           C
ATOM   4221  CD2 TYR A 531      21.975   1.869  29.424  1.00306.04           C
ATOM   4222  CE1 TYR A 531      20.485   1.096  27.252  1.00306.04           C
ATOM   4223  CE2 TYR A 531      22.092   2.546  28.233  1.00306.04           C
ATOM   4224  CZ  TYR A 531      21.347   2.161  27.145  1.00306.04           C
ATOM   4225  OH  TYR A 531      21.465   2.855  25.922  1.00306.04           O
ATOM   4226  C   TYR A 531      23.250  -0.849  30.646  1.00306.04           C
ATOM   4227  O   TYR A 531      23.880  -0.533  31.654  1.00306.04           O
ATOM   4228  N   TRP A 532      23.737  -0.877  29.391  1.00207.99           N
ATOM   4229  CA  TRP A 532      25.116  -0.758  29.046  1.00207.99           C
ATOM   4230  CB  TRP A 532      25.308  -0.413  27.562  1.00207.99           C
ATOM   4231  CG  TRP A 532      24.646  -1.432  26.664  1.00207.99           C
ATOM   4232  CD2 TRP A 532      25.106  -2.780  26.479  1.00207.99           C
ATOM   4233  CD1 TRP A 532      23.501  -1.313  25.932  1.00207.99           C
ATOM   4234  NE1 TRP A 532      23.219  -2.500  25.300  1.00207.99           N
ATOM   4235  CE2 TRP A 532      24.198  -3.413  25.630  1.00207.99           C
ATOM   4236  CE3 TRP A 532      26.191  -3.439  26.981  1.00207.99           C
ATOM   4237  CZ2 TRP A 532      24.362  -4.720  25.269  1.00207.99           C
ATOM   4238  CZ3 TRP A 532      26.357  -4.755  26.611  1.00207.99           C
ATOM   4239  CH2 TRP A 532      25.460  -5.383  25.771  1.00207.99           C
ATOM   4240  C   TRP A 532      25.748   0.292  29.886  1.00207.99           C
ATOM   4241  O   TRP A 532      25.674   1.492  29.626  1.00207.99           O
ATOM   4242  N   ASN A 533      26.381  -0.213  30.958  1.00130.78           N
ATOM   4243  CA  ASN A 533      27.144   0.526  31.905  1.00130.78           C
ATOM   4244  CB  ASN A 533      28.413   1.142  31.292  1.00130.78           C
ATOM   4245  CG  ASN A 533      29.232   0.013  30.692  1.00130.78           C
ATOM   4246  OD1 ASN A 533      28.805  -0.623  29.731  1.00130.78           O
ATOM   4247  ND2 ASN A 533      30.440  -0.243  31.263  1.00130.78           N
ATOM   4248  C   ASN A 533      26.385   1.648  32.532  1.00130.78           C
ATOM   4249  O   ASN A 533      26.924   2.747  32.646  1.00130.78           O
ATOM   4250  N   LYS A 534      25.125   1.445  32.956  1.00107.37           N
ATOM   4251  CA  LYS A 534      24.549   2.536  33.684  1.00107.37           C
ATOM   4252  CB  LYS A 534      23.023   2.449  33.877  1.00107.37           C
ATOM   4253  CG  LYS A 534      22.255   2.666  32.569  1.00107.37           C
ATOM   4254  CD  LYS A 534      20.749   2.414  32.663  1.00107.37           C
ATOM   4255  CE  LYS A 534      19.931   3.692  32.871  1.00107.37           C
ATOM   4256  NZ  LYS A 534      18.485   3.390  32.785  1.00107.37           N
ATOM   4257  C   LYS A 534      25.226   2.500  35.019  1.00107.37           C
ATOM   4258  O   LYS A 534      25.358   1.439  35.626  1.00107.37           O
ATOM   4259  N   VAL A 535      25.696   3.667  35.500  1.00104.34           N
ATOM   4260  CA  VAL A 535      26.406   3.729  36.746  1.00104.34           C
ATOM   4261  CB  VAL A 535      27.605   4.634  36.682  1.00104.34           C
ATOM   4262  CG1 VAL A 535      28.604   4.045  35.670  1.00104.34           C
ATOM   4263  CG2 VAL A 535      27.142   6.060  36.340  1.00104.34           C
ATOM   4264  C   VAL A 535      25.472   4.316  37.750  1.00104.34           C
ATOM   4265  O   VAL A 535      24.762   5.277  37.457  1.00104.34           O
ATOM   4266  N   LEU A 536      25.445   3.743  38.970  1.00 45.41           N
ATOM   4267  CA  LEU A 536      24.547   4.240  39.970  1.00 45.41           C
ATOM   4268  CB  LEU A 536      23.818   3.137  40.753  1.00 45.41           C
ATOM   4269  CG  LEU A 536      22.844   2.333  39.875  1.00 45.41           C
ATOM   4270  CD1 LEU A 536      22.106   1.261  40.692  1.00 45.41           C
ATOM   4271  CD2 LEU A 536      21.892   3.267  39.110  1.00 45.41           C
ATOM   4272  C   LEU A 536      25.316   5.069  40.944  1.00 45.41           C
ATOM   4273  O   LEU A 536      26.429   4.726  41.339  1.00 45.41           O
ATOM   4274  N   SER A 537      24.708   6.200  41.352  1.00 37.01           N
ATOM   4275  CA  SER A 537      25.314   7.141  42.247  1.00 37.01           C
ATOM   4276  CB  SER A 537      24.424   8.369  42.502  1.00 37.01           C
ATOM   4277  OG  SER A 537      24.230   9.093  41.296  1.00 37.01           O
ATOM   4278  C   SER A 537      25.550   6.486  43.572  1.00 37.01           C
ATOM   4279  O   SER A 537      26.576   6.727  44.206  1.00 37.01           O
ATOM   4280  N   TRP A 538      24.611   5.635  44.031  1.00135.13           N
ATOM   4281  CA  TRP A 538      24.788   5.017  45.316  1.00135.13           C
ATOM   4282  CB  TRP A 538      23.714   5.389  46.352  1.00135.13           C
ATOM   4283  CG  TRP A 538      23.832   6.816  46.831  1.00135.13           C
ATOM   4284  CD2 TRP A 538      24.844   7.268  47.744  1.00135.13           C
ATOM   4285  CD1 TRP A 538      23.083   7.910  46.511  1.00135.13           C
ATOM   4286  NE1 TRP A 538      23.561   9.016  47.173  1.00135.13           N
ATOM   4287  CE2 TRP A 538      24.647   8.635  47.934  1.00135.13           C
ATOM   4288  CE3 TRP A 538      25.858   6.600  48.370  1.00135.13           C
ATOM   4289  CZ2 TRP A 538      25.463   9.357  48.759  1.00135.13           C
ATOM   4290  CZ3 TRP A 538      26.678   7.330  49.202  1.00135.13           C
ATOM   4291  CH2 TRP A 538      26.483   8.683  49.393  1.00135.13           C
ATOM   4292  C   TRP A 538      24.790   3.533  45.144  1.00135.13           C
ATOM   4293  O   TRP A 538      24.760   3.037  44.019  1.00135.13           O
ATOM   4294  N   SER A 539      24.918   2.784  46.265  1.00126.09           N
ATOM   4295  CA  SER A 539      24.885   1.350  46.173  1.00126.09           C
ATOM   4296  CB  SER A 539      26.147   0.676  46.740  1.00126.09           C
ATOM   4297  OG  SER A 539      26.046  -0.735  46.620  1.00126.09           O
ATOM   4298  C   SER A 539      23.718   0.871  46.987  1.00126.09           C
ATOM   4299  O   SER A 539      23.878   0.391  48.109  1.00126.09           O
ATOM   4300  N   THR A 540      22.506   1.018  46.418  1.00127.61           N
ATOM   4301  CA  THR A 540      21.259   0.630  47.015  1.00127.61           C
ATOM   4302  CB  THR A 540      20.084   1.238  46.314  1.00127.61           C
ATOM   4303  OG1 THR A 540      20.020   0.761  44.977  1.00127.61           O
ATOM   4304  CG2 THR A 540      20.241   2.767  46.322  1.00127.61           C
ATOM   4305  C   THR A 540      21.048  -0.853  46.976  1.00127.61           C
ATOM   4306  O   THR A 540      20.499  -1.426  47.915  1.00127.61           O
ATOM   4307  N   TRP A 541      21.463  -1.512  45.875  1.00132.12           N
ATOM   4308  CA  TRP A 541      21.153  -2.901  45.679  1.00132.12           C
ATOM   4309  CB  TRP A 541      21.636  -3.457  44.327  1.00132.12           C
ATOM   4310  CG  TRP A 541      20.873  -2.978  43.119  1.00132.12           C
ATOM   4311  CD2 TRP A 541      19.784  -3.708  42.533  1.00132.12           C
ATOM   4312  CD1 TRP A 541      21.040  -1.856  42.361  1.00132.12           C
ATOM   4313  NE1 TRP A 541      20.120  -1.839  41.340  1.00132.12           N
ATOM   4314  CE2 TRP A 541      19.341  -2.974  41.435  1.00132.12           C
ATOM   4315  CE3 TRP A 541      19.205  -4.894  42.883  1.00132.12           C
ATOM   4316  CZ2 TRP A 541      18.305  -3.419  40.665  1.00132.12           C
ATOM   4317  CZ3 TRP A 541      18.158  -5.339  42.108  1.00132.12           C
ATOM   4318  CH2 TRP A 541      17.717  -4.614  41.020  1.00132.12           C
ATOM   4319  C   TRP A 541      21.815  -3.750  46.715  1.00132.12           C
ATOM   4320  O   TRP A 541      23.036  -3.735  46.866  1.00132.12           O
ATOM   4321  N   LEU A 542      20.997  -4.538  47.445  1.00141.98           N
ATOM   4322  CA  LEU A 542      21.505  -5.459  48.416  1.00141.98           C
ATOM   4323  CB  LEU A 542      21.473  -4.952  49.874  1.00141.98           C
ATOM   4324  CG  LEU A 542      22.568  -3.922  50.225  1.00141.98           C
ATOM   4325  CD1 LEU A 542      23.968  -4.553  50.161  1.00141.98           C
ATOM   4326  CD2 LEU A 542      22.463  -2.649  49.377  1.00141.98           C
ATOM   4327  C   LEU A 542      20.699  -6.718  48.358  1.00141.98           C
ATOM   4328  O   LEU A 542      19.544  -6.711  47.935  1.00141.98           O
ATOM   4329  N   GLY A 543      21.312  -7.848  48.771  1.00 25.28           N
ATOM   4330  CA  GLY A 543      20.627  -9.109  48.777  1.00 25.28           C
ATOM   4331  C   GLY A 543      21.335 -10.001  49.748  1.00 25.28           C
ATOM   4332  O   GLY A 543      22.526  -9.838  50.007  1.00 25.28           O
ATOM   4333  N   ASN A 544      20.606 -10.988  50.303  1.00 56.11           N
ATOM   4334  CA  ASN A 544      21.197 -11.892  51.244  1.00 56.11           C
ATOM   4335  CB  ASN A 544      20.183 -12.872  51.861  1.00 56.11           C
ATOM   4336  CG  ASN A 544      19.132 -12.069  52.617  1.00 56.11           C
ATOM   4337  OD1 ASN A 544      18.299 -11.395  52.014  1.00 56.11           O
ATOM   4338  ND2 ASN A 544      19.161 -12.151  53.974  1.00 56.11           N
ATOM   4339  C   ASN A 544      22.178 -12.707  50.472  1.00 56.11           C
ATOM   4340  O   ASN A 544      21.920 -13.078  49.327  1.00 56.11           O
ATOM   4341  N   THR A 545      23.338 -13.011  51.086  1.00 91.77           N
ATOM   4342  CA  THR A 545      24.335 -13.759  50.378  1.00 91.77           C
ATOM   4343  CB  THR A 545      25.656 -13.824  51.087  1.00 91.77           C
ATOM   4344  OG1 THR A 545      26.636 -14.410  50.244  1.00 91.77           O
ATOM   4345  CG2 THR A 545      25.488 -14.656  52.369  1.00 91.77           C
ATOM   4346  C   THR A 545      23.840 -15.156  50.200  1.00 91.77           C
ATOM   4347  O   THR A 545      23.158 -15.707  51.063  1.00 91.77           O
ATOM   4348  N   THR A 546      24.168 -15.757  49.039  1.00 36.44           N
ATOM   4349  CA  THR A 546      23.731 -17.090  48.752  1.00 36.44           C
ATOM   4350  CB  THR A 546      22.723 -17.155  47.641  1.00 36.44           C
ATOM   4351  OG1 THR A 546      23.300 -16.700  46.426  1.00 36.44           O
ATOM   4352  CG2 THR A 546      21.522 -16.269  48.017  1.00 36.44           C
ATOM   4353  C   THR A 546      24.922 -17.880  48.316  1.00 36.44           C
ATOM   4354  O   THR A 546      25.873 -17.340  47.753  1.00 36.44           O
ATOM   4355  N   SER A 547      24.900 -19.198  48.585  1.00 71.26           N
ATOM   4356  CA  SER A 547      25.989 -20.040  48.193  1.00 71.26           C
ATOM   4357  CB  SER A 547      25.990 -21.411  48.894  1.00 71.26           C
ATOM   4358  OG  SER A 547      27.092 -22.192  48.455  1.00 71.26           O
ATOM   4359  C   SER A 547      25.857 -20.287  46.730  1.00 71.26           C
ATOM   4360  O   SER A 547      24.783 -20.099  46.160  1.00 71.26           O
ATOM   4361  N   THR A 548      26.967 -20.718  46.097  1.00157.06           N
ATOM   4362  CA  THR A 548      26.991 -21.029  44.696  1.00157.06           C
ATOM   4363  CB  THR A 548      26.306 -22.321  44.371  1.00157.06           C
ATOM   4364  OG1 THR A 548      24.938 -22.259  44.744  1.00157.06           O
ATOM   4365  CG2 THR A 548      27.016 -23.450  45.136  1.00157.06           C
ATOM   4366  C   THR A 548      26.352 -19.926  43.922  1.00157.06           C
ATOM   4367  O   THR A 548      25.308 -20.111  43.298  1.00157.06           O
ATOM   4368  N   PHE A 549      26.962 -18.727  43.964  1.00 55.23           N
ATOM   4369  CA  PHE A 549      26.399 -17.626  43.243  1.00 55.23           C
ATOM   4370  CB  PHE A 549      26.430 -16.314  44.043  1.00 55.23           C
ATOM   4371  CG  PHE A 549      25.817 -15.255  43.196  1.00 55.23           C
ATOM   4372  CD1 PHE A 549      24.450 -15.107  43.147  1.00 55.23           C
ATOM   4373  CD2 PHE A 549      26.609 -14.410  42.454  1.00 55.23           C
ATOM   4374  CE1 PHE A 549      23.880 -14.130  42.366  1.00 55.23           C
ATOM   4375  CE2 PHE A 549      26.045 -13.431  41.671  1.00 55.23           C
ATOM   4376  CZ  PHE A 549      24.679 -13.290  41.627  1.00 55.23           C
ATOM   4377  C   PHE A 549      27.227 -17.412  42.022  1.00 55.23           C
ATOM   4378  O   PHE A 549      28.450 -17.298  42.094  1.00 55.23           O
ATOM   4379  N   ILE A 550      26.560 -17.367  40.855  1.00 40.92           N
ATOM   4380  CA  ILE A 550      27.236 -17.143  39.614  1.00 40.92           C
ATOM   4381  CB  ILE A 550      27.110 -18.295  38.664  1.00 40.92           C
ATOM   4382  CG1 ILE A 550      27.745 -19.555  39.274  1.00 40.92           C
ATOM   4383  CG2 ILE A 550      27.720 -17.877  37.316  1.00 40.92           C
ATOM   4384  CD1 ILE A 550      27.388 -20.843  38.534  1.00 40.92           C
ATOM   4385  C   ILE A 550      26.558 -15.978  38.971  1.00 40.92           C
ATOM   4386  O   ILE A 550      25.331 -15.882  38.989  1.00 40.92           O
ATOM   4387  N   GLY A 551      27.334 -15.043  38.388  1.00 40.64           N
ATOM   4388  CA  GLY A 551      26.652 -13.936  37.785  1.00 40.64           C
ATOM   4389  C   GLY A 551      27.489 -13.344  36.702  1.00 40.64           C
ATOM   4390  O   GLY A 551      28.712 -13.256  36.805  1.00 40.64           O
ATOM   4391  N   ILE A 552      26.808 -12.914  35.623  1.00 52.98           N
ATOM   4392  CA  ILE A 552      27.433 -12.241  34.525  1.00 52.98           C
ATOM   4393  CB  ILE A 552      27.190 -12.898  33.198  1.00 52.98           C
ATOM   4394  CG1 ILE A 552      27.791 -14.314  33.188  1.00 52.98           C
ATOM   4395  CG2 ILE A 552      27.751 -11.977  32.101  1.00 52.98           C
ATOM   4396  CD1 ILE A 552      27.351 -15.160  31.994  1.00 52.98           C
ATOM   4397  C   ILE A 552      26.797 -10.887  34.476  1.00 52.98           C
ATOM   4398  O   ILE A 552      25.570 -10.771  34.447  1.00 52.98           O
ATOM   4399  N   TYR A 553      27.623  -9.821  34.487  1.00 71.44           N
ATOM   4400  CA  TYR A 553      27.070  -8.497  34.471  1.00 71.44           C
ATOM   4401  CB  TYR A 553      27.479  -7.635  35.680  1.00 71.44           C
ATOM   4402  CG  TYR A 553      27.192  -8.363  36.951  1.00 71.44           C
ATOM   4403  CD1 TYR A 553      25.939  -8.367  37.517  1.00 71.44           C
ATOM   4404  CD2 TYR A 553      28.197  -9.062  37.581  1.00 71.44           C
ATOM   4405  CE1 TYR A 553      25.698  -9.043  38.691  1.00 71.44           C
ATOM   4406  CE2 TYR A 553      27.964  -9.739  38.755  1.00 71.44           C
ATOM   4407  CZ  TYR A 553      26.710  -9.729  39.315  1.00 71.44           C
ATOM   4408  OH  TYR A 553      26.464 -10.421  40.520  1.00 71.44           O
ATOM   4409  C   TYR A 553      27.655  -7.807  33.280  1.00 71.44           C
ATOM   4410  O   TYR A 553      28.831  -7.979  32.970  1.00 71.44           O
ATOM   4411  N   LEU A 554      26.836  -7.005  32.574  1.00 68.96           N
ATOM   4412  CA  LEU A 554      27.299  -6.317  31.402  1.00 68.96           C
ATOM   4413  CB  LEU A 554      26.163  -5.610  30.639  1.00 68.96           C
ATOM   4414  CG  LEU A 554      24.993  -6.512  30.204  1.00 68.96           C
ATOM   4415  CD1 LEU A 554      23.925  -5.702  29.452  1.00 68.96           C
ATOM   4416  CD2 LEU A 554      25.473  -7.726  29.396  1.00 68.96           C
ATOM   4417  C   LEU A 554      28.202  -5.216  31.849  1.00 68.96           C
ATOM   4418  O   LEU A 554      27.843  -4.436  32.731  1.00 68.96           O
ATOM   4419  N   PHE A 555      29.413  -5.132  31.263  1.00109.25           N
ATOM   4420  CA  PHE A 555      30.241  -4.013  31.578  1.00109.25           C
ATOM   4421  CB  PHE A 555      31.298  -4.293  32.655  1.00109.25           C
ATOM   4422  CG  PHE A 555      31.847  -2.967  33.050  1.00109.25           C
ATOM   4423  CD1 PHE A 555      31.206  -2.212  34.005  1.00109.25           C
ATOM   4424  CD2 PHE A 555      32.997  -2.480  32.473  1.00109.25           C
ATOM   4425  CE1 PHE A 555      31.703  -0.987  34.379  1.00109.25           C
ATOM   4426  CE2 PHE A 555      33.499  -1.255  32.844  1.00109.25           C
ATOM   4427  CZ  PHE A 555      32.851  -0.506  33.798  1.00109.25           C
ATOM   4428  C   PHE A 555      30.959  -3.669  30.320  1.00109.25           C
ATOM   4429  O   PHE A 555      31.823  -4.425  29.874  1.00109.25           O
ATOM   4430  N   ALA A 556      30.608  -2.520  29.706  1.00223.47           N
ATOM   4431  CA  ALA A 556      31.296  -2.134  28.513  1.00223.47           C
ATOM   4432  CB  ALA A 556      32.816  -2.199  28.639  1.00223.47           C
ATOM   4433  C   ALA A 556      30.874  -3.062  27.429  1.00223.47           C
ATOM   4434  O   ALA A 556      29.760  -3.580  27.443  1.00223.47           O
ATOM   4435  N   ARG A 557      31.739  -3.237  26.412  1.00239.87           N
ATOM   4436  CA  ARG A 557      31.406  -4.178  25.387  1.00239.87           C
ATOM   4437  CB  ARG A 557      32.081  -3.872  24.034  1.00239.87           C
ATOM   4438  CG  ARG A 557      31.740  -4.865  22.916  1.00239.87           C
ATOM   4439  CD  ARG A 557      32.449  -4.556  21.592  1.00239.87           C
ATOM   4440  NE  ARG A 557      32.050  -5.587  20.590  1.00239.87           N
ATOM   4441  CZ  ARG A 557      30.939  -5.405  19.816  1.00239.87           C
ATOM   4442  NH1 ARG A 557      30.168  -4.291  19.982  1.00239.87           N
ATOM   4443  NH2 ARG A 557      30.603  -6.333  18.873  1.00239.87           N
ATOM   4444  C   ARG A 557      31.910  -5.509  25.845  1.00239.87           C
ATOM   4445  O   ARG A 557      32.821  -6.081  25.251  1.00239.87           O
ATOM   4446  N   GLY A 558      31.290  -6.065  26.902  1.00 80.33           N
ATOM   4447  CA  GLY A 558      31.735  -7.329  27.406  1.00 80.33           C
ATOM   4448  C   GLY A 558      31.010  -7.581  28.690  1.00 80.33           C
ATOM   4449  O   GLY A 558      30.139  -6.810  29.094  1.00 80.33           O
ATOM   4450  N   LEU A 559      31.366  -8.694  29.362  1.00 95.63           N
ATOM   4451  CA  LEU A 559      30.719  -9.083  30.579  1.00 95.63           C
ATOM   4452  CB  LEU A 559      30.002 -10.439  30.467  1.00 95.63           C
ATOM   4453  CG  LEU A 559      28.835 -10.472  29.465  1.00 95.63           C
ATOM   4454  CD1 LEU A 559      27.665  -9.611  29.953  1.00 95.63           C
ATOM   4455  CD2 LEU A 559      29.298 -10.108  28.045  1.00 95.63           C
ATOM   4456  C   LEU A 559      31.766  -9.282  31.632  1.00 95.63           C
ATOM   4457  O   LEU A 559      32.929  -9.547  31.329  1.00 95.63           O
ATOM   4458  N   LYS A 560      31.367  -9.135  32.913  1.00111.62           N
ATOM   4459  CA  LYS A 560      32.260  -9.405  34.000  1.00111.62           C
ATOM   4460  CB  LYS A 560      32.464  -8.211  34.948  1.00111.62           C
ATOM   4461  CG  LYS A 560      33.214  -7.074  34.249  1.00111.62           C
ATOM   4462  CD  LYS A 560      33.237  -5.757  35.020  1.00111.62           C
ATOM   4463  CE  LYS A 560      33.947  -4.636  34.259  1.00111.62           C
ATOM   4464  NZ  LYS A 560      35.270  -5.095  33.783  1.00111.62           N
ATOM   4465  C   LYS A 560      31.665 -10.559  34.738  1.00111.62           C
ATOM   4466  O   LYS A 560      30.465 -10.592  35.009  1.00111.62           O
ATOM   4467  N   PHE A 561      32.504 -11.556  35.068  1.00 64.57           N
ATOM   4468  CA  PHE A 561      31.990 -12.752  35.660  1.00 64.57           C
ATOM   4469  CB  PHE A 561      32.599 -14.007  35.005  1.00 64.57           C
ATOM   4470  CG  PHE A 561      31.843 -15.210  35.445  1.00 64.57           C
ATOM   4471  CD1 PHE A 561      30.565 -15.425  34.985  1.00 64.57           C
ATOM   4472  CD2 PHE A 561      32.415 -16.135  36.286  1.00 64.57           C
ATOM   4473  CE1 PHE A 561      29.853 -16.534  35.373  1.00 64.57           C
ATOM   4474  CE2 PHE A 561      31.706 -17.246  36.675  1.00 64.57           C
ATOM   4475  CZ  PHE A 561      30.425 -17.447  36.223  1.00 64.57           C
ATOM   4476  C   PHE A 561      32.337 -12.738  37.115  1.00 64.57           C
ATOM   4477  O   PHE A 561      33.458 -12.408  37.499  1.00 64.57           O
ATOM   4478  N   ILE A 562      31.349 -13.065  37.971  1.00 57.02           N
ATOM   4479  CA  ILE A 562      31.582 -13.085  39.386  1.00 57.02           C
ATOM   4480  CB  ILE A 562      30.786 -12.044  40.116  1.00 57.02           C
ATOM   4481  CG1 ILE A 562      31.324 -10.647  39.792  1.00 57.02           C
ATOM   4482  CG2 ILE A 562      30.749 -12.385  41.615  1.00 57.02           C
ATOM   4483  CD1 ILE A 562      30.436  -9.546  40.354  1.00 57.02           C
ATOM   4484  C   ILE A 562      31.141 -14.404  39.927  1.00 57.02           C
ATOM   4485  O   ILE A 562      29.997 -14.812  39.732  1.00 57.02           O
ATOM   4486  N   VAL A 563      32.061 -15.117  40.609  1.00 58.64           N
ATOM   4487  CA  VAL A 563      31.676 -16.322  41.278  1.00 58.64           C
ATOM   4488  CB  VAL A 563      32.549 -17.502  40.968  1.00 58.64           C
ATOM   4489  CG1 VAL A 563      32.090 -18.688  41.831  1.00 58.64           C
ATOM   4490  CG2 VAL A 563      32.500 -17.777  39.459  1.00 58.64           C
ATOM   4491  C   VAL A 563      31.890 -16.031  42.720  1.00 58.64           C
ATOM   4492  O   VAL A 563      33.001 -16.177  43.226  1.00 58.64           O
ATOM   4493  N   ASP A 564      30.828 -15.552  43.397  1.00148.13           N
ATOM   4494  CA  ASP A 564      30.864 -15.197  44.788  1.00148.13           C
ATOM   4495  CB  ASP A 564      30.854 -16.391  45.767  1.00148.13           C
ATOM   4496  CG  ASP A 564      32.109 -17.232  45.597  1.00148.13           C
ATOM   4497  OD1 ASP A 564      32.138 -18.078  44.664  1.00148.13           O
ATOM   4498  OD2 ASP A 564      33.048 -17.056  46.418  1.00148.13           O
ATOM   4499  C   ASP A 564      32.076 -14.340  45.033  1.00148.13           C
ATOM   4500  O   ASP A 564      32.595 -14.313  46.147  1.00148.13           O
ATOM   4501  N   THR A 565      32.548 -13.614  43.990  1.00124.80           N
ATOM   4502  CA  THR A 565      33.710 -12.775  44.050  1.00124.80           C
ATOM   4503  CB  THR A 565      34.927 -13.493  44.562  1.00124.80           C
ATOM   4504  OG1 THR A 565      36.015 -12.591  44.694  1.00124.80           O
ATOM   4505  CG2 THR A 565      35.286 -14.624  43.582  1.00124.80           C
ATOM   4506  C   THR A 565      34.000 -12.372  42.640  1.00124.80           C
ATOM   4507  O   THR A 565      33.429 -12.926  41.704  1.00124.80           O
ATOM   4508  N   ILE A 566      34.924 -11.416  42.436  1.00121.54           N
ATOM   4509  CA  ILE A 566      35.193 -11.005  41.091  1.00121.54           C
ATOM   4510  CB  ILE A 566      35.734  -9.612  40.964  1.00121.54           C
ATOM   4511  CG1 ILE A 566      35.652  -9.148  39.499  1.00121.54           C
ATOM   4512  CG2 ILE A 566      37.152  -9.592  41.557  1.00121.54           C
ATOM   4513  CD1 ILE A 566      35.852  -7.645  39.318  1.00121.54           C
ATOM   4514  C   ILE A 566      36.178 -11.951  40.491  1.00121.54           C
ATOM   4515  O   ILE A 566      37.132 -12.378  41.138  1.00121.54           O
ATOM   4516  N   ILE A 567      35.938 -12.327  39.221  1.00236.95           N
ATOM   4517  CA  ILE A 567      36.808 -13.231  38.538  1.00236.95           C
ATOM   4518  CB  ILE A 567      36.252 -14.626  38.374  1.00236.95           C
ATOM   4519  CG1 ILE A 567      37.382 -15.609  38.017  1.00236.95           C
ATOM   4520  CG2 ILE A 567      35.091 -14.604  37.367  1.00236.95           C
ATOM   4521  CD1 ILE A 567      36.997 -17.080  38.171  1.00236.95           C
ATOM   4522  C   ILE A 567      37.090 -12.610  37.204  1.00236.95           C
ATOM   4523  O   ILE A 567      37.095 -11.389  37.065  1.00236.95           O
ATOM   4524  N   HIS A 568      37.386 -13.452  36.202  1.00131.02           N
ATOM   4525  CA  HIS A 568      37.743 -13.065  34.869  1.00131.02           C
ATOM   4526  ND1 HIS A 568      36.683 -16.138  35.008  1.00131.02           N
ATOM   4527  CG  HIS A 568      36.967 -15.277  33.971  1.00131.02           C
ATOM   4528  CB  HIS A 568      38.090 -14.279  33.996  1.00131.02           C
ATOM   4529  NE2 HIS A 568      35.180 -16.542  33.420  1.00131.02           N
ATOM   4530  CD2 HIS A 568      36.039 -15.537  33.009  1.00131.02           C
ATOM   4531  CE1 HIS A 568      35.606 -16.871  34.626  1.00131.02           C
ATOM   4532  C   HIS A 568      36.605 -12.372  34.200  1.00131.02           C
ATOM   4533  O   HIS A 568      35.462 -12.417  34.653  1.00131.02           O
ATOM   4534  N   SER A 569      36.929 -11.658  33.101  1.00 43.87           N
ATOM   4535  CA  SER A 569      35.932 -11.002  32.312  1.00 43.87           C
ATOM   4536  CB  SER A 569      36.387  -9.644  31.753  1.00 43.87           C
ATOM   4537  OG  SER A 569      36.651  -8.742  32.817  1.00 43.87           O
ATOM   4538  C   SER A 569      35.688 -11.903  31.150  1.00 43.87           C
ATOM   4539  O   SER A 569      36.610 -12.230  30.403  1.00 43.87           O
ATOM   4540  N   GLN A 570      34.429 -12.342  30.967  1.00 95.48           N
ATOM   4541  CA  GLN A 570      34.185 -13.231  29.877  1.00 95.48           C
ATOM   4542  CB  GLN A 570      33.626 -14.611  30.267  1.00 95.48           C
ATOM   4543  CG  GLN A 570      32.223 -14.586  30.870  1.00 95.48           C
ATOM   4544  CD  GLN A 570      31.764 -16.033  30.985  1.00 95.48           C
ATOM   4545  OE1 GLN A 570      32.538 -16.960  30.749  1.00 95.48           O
ATOM   4546  NE2 GLN A 570      30.470 -16.237  31.347  1.00 95.48           N
ATOM   4547  C   GLN A 570      33.214 -12.596  28.944  1.00 95.48           C
ATOM   4548  O   GLN A 570      32.633 -11.554  29.237  1.00 95.48           O
ATOM   4549  N   ILE A 571      33.055 -13.202  27.754  1.00 85.45           N
ATOM   4550  CA  ILE A 571      32.118 -12.686  26.805  1.00 85.45           C
ATOM   4551  CB  ILE A 571      32.737 -12.236  25.516  1.00 85.45           C
ATOM   4552  CG1 ILE A 571      31.707 -11.465  24.675  1.00 85.45           C
ATOM   4553  CG2 ILE A 571      33.329 -13.469  24.814  1.00 85.45           C
ATOM   4554  CD1 ILE A 571      32.319 -10.725  23.487  1.00 85.45           C
ATOM   4555  C   ILE A 571      31.175 -13.795  26.488  1.00 85.45           C
ATOM   4556  O   ILE A 571      31.564 -14.961  26.477  1.00 85.45           O
ATOM   4557  N   LEU A 572      29.886 -13.470  26.268  1.00164.63           N
ATOM   4558  CA  LEU A 572      28.986 -14.528  25.926  1.00164.63           C
ATOM   4559  CB  LEU A 572      27.716 -14.597  26.788  1.00164.63           C
ATOM   4560  CG  LEU A 572      28.047 -15.062  28.218  1.00164.63           C
ATOM   4561  CD1 LEU A 572      26.780 -15.303  29.046  1.00164.63           C
ATOM   4562  CD2 LEU A 572      28.984 -16.282  28.198  1.00164.63           C
ATOM   4563  C   LEU A 572      28.624 -14.408  24.479  1.00164.63           C
ATOM   4564  O   LEU A 572      27.954 -13.469  24.050  1.00164.63           O
ATOM   4565  N   TYR A 573      29.091 -15.397  23.694  1.00 61.99           N
ATOM   4566  CA  TYR A 573      28.928 -15.464  22.269  1.00 61.99           C
ATOM   4567  CB  TYR A 573      29.646 -16.675  21.645  1.00 61.99           C
ATOM   4568  CG  TYR A 573      31.121 -16.531  21.776  1.00 61.99           C
ATOM   4569  CD1 TYR A 573      31.742 -16.739  22.985  1.00 61.99           C
ATOM   4570  CD2 TYR A 573      31.885 -16.216  20.676  1.00 61.99           C
ATOM   4571  CE1 TYR A 573      33.106 -16.614  23.099  1.00 61.99           C
ATOM   4572  CE2 TYR A 573      33.249 -16.090  20.783  1.00 61.99           C
ATOM   4573  CZ  TYR A 573      33.860 -16.288  21.997  1.00 61.99           C
ATOM   4574  OH  TYR A 573      35.260 -16.159  22.111  1.00 61.99           O
ATOM   4575  C   TYR A 573      27.493 -15.653  21.889  1.00 61.99           C
ATOM   4576  O   TYR A 573      27.008 -15.010  20.959  1.00 61.99           O
ATOM   4577  N   ASP A 574      26.781 -16.551  22.599  1.00 91.86           N
ATOM   4578  CA  ASP A 574      25.463 -16.960  22.196  1.00 91.86           C
ATOM   4579  CB  ASP A 574      24.936 -18.181  22.971  1.00 91.86           C
ATOM   4580  CG  ASP A 574      23.692 -18.693  22.258  1.00 91.86           C
ATOM   4581  OD1 ASP A 574      23.532 -18.382  21.048  1.00 91.86           O
ATOM   4582  OD2 ASP A 574      22.887 -19.410  22.912  1.00 91.86           O
ATOM   4583  C   ASP A 574      24.465 -15.859  22.361  1.00 91.86           C
ATOM   4584  O   ASP A 574      24.521 -15.073  23.306  1.00 91.86           O
ATOM   4585  N   ILE A 575      23.513 -15.785  21.406  1.00148.72           N
ATOM   4586  CA  ILE A 575      22.474 -14.800  21.452  1.00148.72           C
ATOM   4587  CB  ILE A 575      22.655 -13.666  20.482  1.00148.72           C
ATOM   4588  CG1 ILE A 575      22.589 -14.167  19.029  1.00148.72           C
ATOM   4589  CG2 ILE A 575      23.974 -12.956  20.828  1.00148.72           C
ATOM   4590  CD1 ILE A 575      23.704 -15.145  18.660  1.00148.72           C
ATOM   4591  C   ILE A 575      21.186 -15.457  21.074  1.00148.72           C
ATOM   4592  O   ILE A 575      21.169 -16.469  20.375  1.00148.72           O
ATOM   4593  N   TYR A 576      20.064 -14.902  21.573  1.00103.52           N
ATOM   4594  CA  TYR A 576      18.762 -15.351  21.173  1.00103.52           C
ATOM   4595  CB  TYR A 576      17.895 -15.971  22.281  1.00103.52           C
ATOM   4596  CG  TYR A 576      18.328 -17.390  22.427  1.00103.52           C
ATOM   4597  CD1 TYR A 576      17.876 -18.333  21.534  1.00103.52           C
ATOM   4598  CD2 TYR A 576      19.168 -17.788  23.440  1.00103.52           C
ATOM   4599  CE1 TYR A 576      18.257 -19.650  21.642  1.00103.52           C
ATOM   4600  CE2 TYR A 576      19.553 -19.103  23.556  1.00103.52           C
ATOM   4601  CZ  TYR A 576      19.097 -20.036  22.657  1.00103.52           C
ATOM   4602  OH  TYR A 576      19.491 -21.386  22.776  1.00103.52           O
ATOM   4603  C   TYR A 576      18.054 -14.167  20.602  1.00103.52           C
ATOM   4604  O   TYR A 576      18.228 -13.046  21.079  1.00103.52           O
ATOM   4605  N   GLY A 577      17.248 -14.390  19.539  1.00 44.92           N
ATOM   4606  CA  GLY A 577      16.618 -13.275  18.894  1.00 44.92           C
ATOM   4607  C   GLY A 577      15.151 -13.519  18.697  1.00 44.92           C
ATOM   4608  O   GLY A 577      14.716 -14.578  18.248  1.00 44.92           O
ATOM   4609  N   PHE A 578      14.365 -12.503  19.095  1.00179.08           N
ATOM   4610  CA  PHE A 578      12.939 -12.370  18.998  1.00179.08           C
ATOM   4611  CB  PHE A 578      12.424 -11.297  19.974  1.00179.08           C
ATOM   4612  CG  PHE A 578      10.937 -11.328  20.031  1.00179.08           C
ATOM   4613  CD1 PHE A 578      10.293 -12.235  20.841  1.00179.08           C
ATOM   4614  CD2 PHE A 578      10.189 -10.443  19.289  1.00179.08           C
ATOM   4615  CE1 PHE A 578       8.921 -12.264  20.905  1.00179.08           C
ATOM   4616  CE2 PHE A 578       8.817 -10.466  19.349  1.00179.08           C
ATOM   4617  CZ  PHE A 578       8.184 -11.378  20.158  1.00179.08           C
ATOM   4618  C   PHE A 578      12.541 -11.962  17.603  1.00179.08           C
ATOM   4619  O   PHE A 578      11.430 -12.241  17.160  1.00179.08           O
ATOM   4620  N   SER A 579      13.426 -11.238  16.888  1.00 93.76           N
ATOM   4621  CA  SER A 579      13.065 -10.630  15.632  1.00 93.76           C
ATOM   4622  CB  SER A 579      14.093  -9.603  15.126  1.00 93.76           C
ATOM   4623  OG  SER A 579      13.658  -9.050  13.892  1.00 93.76           O
ATOM   4624  C   SER A 579      12.853 -11.622  14.532  1.00 93.76           C
ATOM   4625  O   SER A 579      13.348 -12.746  14.582  1.00 93.76           O
ATOM   4626  N   TRP A 580      12.056 -11.235  13.505  1.00130.07           N
ATOM   4627  CA  TRP A 580      11.981 -12.115  12.376  1.00130.07           C
ATOM   4628  CB  TRP A 580      10.660 -12.844  12.074  1.00130.07           C
ATOM   4629  CG  TRP A 580      10.806 -13.813  10.925  1.00130.07           C
ATOM   4630  CD2 TRP A 580      11.432 -15.099  11.054  1.00130.07           C
ATOM   4631  CD1 TRP A 580      10.457 -13.683   9.613  1.00130.07           C
ATOM   4632  NE1 TRP A 580      10.822 -14.811   8.916  1.00130.07           N
ATOM   4633  CE2 TRP A 580      11.426 -15.691   9.791  1.00130.07           C
ATOM   4634  CE3 TRP A 580      11.973 -15.732  12.136  1.00130.07           C
ATOM   4635  CZ2 TRP A 580      11.963 -16.931   9.592  1.00130.07           C
ATOM   4636  CZ3 TRP A 580      12.509 -16.985  11.933  1.00130.07           C
ATOM   4637  CH2 TRP A 580      12.504 -17.572  10.685  1.00130.07           C
ATOM   4638  C   TRP A 580      12.484 -11.385  11.182  1.00130.07           C
ATOM   4639  O   TRP A 580      12.297 -10.179  11.017  1.00130.07           O
ATOM   4640  N   LYS A 581      13.191 -12.134  10.324  1.00 63.97           N
ATOM   4641  CA  LYS A 581      13.867 -11.546   9.216  1.00 63.97           C
ATOM   4642  CB  LYS A 581      15.026 -12.431   8.734  1.00 63.97           C
ATOM   4643  CG  LYS A 581      16.048 -12.650   9.854  1.00 63.97           C
ATOM   4644  CD  LYS A 581      16.973 -13.851   9.654  1.00 63.97           C
ATOM   4645  CE  LYS A 581      17.840 -14.152  10.881  1.00 63.97           C
ATOM   4646  NZ  LYS A 581      18.417 -15.512  10.778  1.00 63.97           N
ATOM   4647  C   LYS A 581      12.914 -11.299   8.097  1.00 63.97           C
ATOM   4648  O   LYS A 581      12.027 -12.102   7.811  1.00 63.97           O
ATOM   4649  N   LEU A 582      13.070 -10.123   7.462  1.00 60.92           N
ATOM   4650  CA  LEU A 582      12.294  -9.777   6.312  1.00 60.92           C
ATOM   4651  CB  LEU A 582      11.351  -8.588   6.565  1.00 60.92           C
ATOM   4652  CG  LEU A 582      10.499  -8.191   5.347  1.00 60.92           C
ATOM   4653  CD1 LEU A 582       9.540  -9.324   4.948  1.00 60.92           C
ATOM   4654  CD2 LEU A 582       9.775  -6.856   5.587  1.00 60.92           C
ATOM   4655  C   LEU A 582      13.296  -9.374   5.282  1.00 60.92           C
ATOM   4656  O   LEU A 582      13.924  -8.322   5.394  1.00 60.92           O
ATOM   4657  N   ILE A 583      13.485 -10.208   4.244  1.00 94.23           N
ATOM   4658  CA  ILE A 583      14.468  -9.849   3.270  1.00 94.23           C
ATOM   4659  CB  ILE A 583      15.439 -10.957   2.950  1.00 94.23           C
ATOM   4660  CG1 ILE A 583      16.488 -10.469   1.935  1.00 94.23           C
ATOM   4661  CG2 ILE A 583      14.660 -12.212   2.519  1.00 94.23           C
ATOM   4662  CD1 ILE A 583      17.678 -11.414   1.774  1.00 94.23           C
ATOM   4663  C   ILE A 583      13.754  -9.457   2.020  1.00 94.23           C
ATOM   4664  O   ILE A 583      13.111 -10.273   1.363  1.00 94.23           O
ATOM   4665  N   ALA A 584      13.841  -8.163   1.663  1.00 37.16           N
ATOM   4666  CA  ALA A 584      13.197  -7.736   0.460  1.00 37.16           C
ATOM   4667  CB  ALA A 584      12.359  -6.459   0.636  1.00 37.16           C
ATOM   4668  C   ALA A 584      14.278  -7.434  -0.523  1.00 37.16           C
ATOM   4669  O   ALA A 584      15.204  -6.679  -0.230  1.00 37.16           O
ATOM   4670  N   SER A 585      14.190  -8.048  -1.717  1.00 42.28           N
ATOM   4671  CA  SER A 585      15.164  -7.836  -2.746  1.00 42.28           C
ATOM   4672  CB  SER A 585      15.384  -9.082  -3.622  1.00 42.28           C
ATOM   4673  OG  SER A 585      14.164  -9.459  -4.246  1.00 42.28           O
ATOM   4674  C   SER A 585      14.681  -6.731  -3.630  1.00 42.28           C
ATOM   4675  O   SER A 585      13.488  -6.440  -3.689  1.00 42.28           O
ATOM   4676  N   PHE A 586      15.619  -6.075  -4.340  1.00102.42           N
ATOM   4677  CA  PHE A 586      15.270  -5.022  -5.248  1.00102.42           C
ATOM   4678  CB  PHE A 586      16.428  -4.059  -5.553  1.00102.42           C
ATOM   4679  CG  PHE A 586      16.848  -3.410  -4.283  1.00102.42           C
ATOM   4680  CD1 PHE A 586      16.191  -2.299  -3.809  1.00102.42           C
ATOM   4681  CD2 PHE A 586      17.908  -3.918  -3.567  1.00102.42           C
ATOM   4682  CE1 PHE A 586      16.588  -1.704  -2.635  1.00102.42           C
ATOM   4683  CE2 PHE A 586      18.308  -3.327  -2.393  1.00102.42           C
ATOM   4684  CZ  PHE A 586      17.646  -2.218  -1.924  1.00102.42           C
ATOM   4685  C   PHE A 586      14.956  -5.685  -6.542  1.00102.42           C
ATOM   4686  O   PHE A 586      15.436  -6.781  -6.825  1.00102.42           O
ATOM   4687  N   TRP A 587      14.119  -5.032  -7.361  1.00107.64           N
ATOM   4688  CA  TRP A 587      13.787  -5.604  -8.625  1.00107.64           C
ATOM   4689  CB  TRP A 587      12.508  -4.977  -9.204  1.00107.64           C
ATOM   4690  CG  TRP A 587      11.339  -5.101  -8.254  1.00107.64           C
ATOM   4691  CD2 TRP A 587       9.975  -4.782  -8.572  1.00107.64           C
ATOM   4692  CD1 TRP A 587      11.340  -5.522  -6.956  1.00107.64           C
ATOM   4693  NE1 TRP A 587      10.065  -5.484  -6.445  1.00107.64           N
ATOM   4694  CE2 TRP A 587       9.212  -5.034  -7.430  1.00107.64           C
ATOM   4695  CE3 TRP A 587       9.405  -4.327  -9.722  1.00107.64           C
ATOM   4696  CZ2 TRP A 587       7.860  -4.845  -7.423  1.00107.64           C
ATOM   4697  CZ3 TRP A 587       8.046  -4.126  -9.701  1.00107.64           C
ATOM   4698  CH2 TRP A 587       7.283  -4.384  -8.583  1.00107.64           C
ATOM   4699  C   TRP A 587      14.929  -5.279  -9.523  1.00107.64           C
ATOM   4700  O   TRP A 587      15.436  -4.158  -9.500  1.00107.64           O
ATOM   4701  N   ASP A 588      15.360  -6.259 -10.341  1.00 92.89           N
ATOM   4702  CA  ASP A 588      16.505  -6.045 -11.174  1.00 92.89           C
ATOM   4703  CB  ASP A 588      16.831  -7.258 -12.069  1.00 92.89           C
ATOM   4704  CG  ASP A 588      18.270  -7.153 -12.560  1.00 92.89           C
ATOM   4705  OD1 ASP A 588      18.697  -6.028 -12.932  1.00 92.89           O
ATOM   4706  OD2 ASP A 588      18.960  -8.207 -12.573  1.00 92.89           O
ATOM   4707  C   ASP A 588      16.208  -4.866 -12.036  1.00 92.89           C
ATOM   4708  O   ASP A 588      15.418  -4.940 -12.975  1.00 92.89           O
ATOM   4709  N   SER A 589      16.832  -3.724 -11.700  1.00161.38           N
ATOM   4710  CA  SER A 589      16.636  -2.527 -12.455  1.00161.38           C
ATOM   4711  CB  SER A 589      17.211  -1.275 -11.772  1.00161.38           C
ATOM   4712  OG  SER A 589      18.623  -1.378 -11.669  1.00161.38           O
ATOM   4713  C   SER A 589      17.332  -2.699 -13.758  1.00161.38           C
ATOM   4714  O   SER A 589      16.948  -2.101 -14.762  1.00161.38           O
ATOM   4715  N   LEU A 590      18.376  -3.546 -13.780  1.00144.64           N
ATOM   4716  CA  LEU A 590      19.106  -3.674 -14.999  1.00144.64           C
ATOM   4717  CB  LEU A 590      20.484  -4.333 -14.826  1.00144.64           C
ATOM   4718  CG  LEU A 590      21.446  -3.483 -13.977  1.00144.64           C
ATOM   4719  CD1 LEU A 590      22.832  -4.137 -13.868  1.00144.64           C
ATOM   4720  CD2 LEU A 590      21.504  -2.036 -14.494  1.00144.64           C
ATOM   4721  C   LEU A 590      18.313  -4.509 -15.941  1.00144.64           C
ATOM   4722  O   LEU A 590      18.496  -5.722 -16.034  1.00144.64           O
ATOM   4723  N   THR A 591      17.385  -3.853 -16.660  1.00136.84           N
ATOM   4724  CA  THR A 591      16.650  -4.504 -17.695  1.00136.84           C
ATOM   4725  CB  THR A 591      15.181  -4.634 -17.410  1.00136.84           C
ATOM   4726  OG1 THR A 591      14.585  -3.354 -17.254  1.00136.84           O
ATOM   4727  CG2 THR A 591      15.008  -5.457 -16.124  1.00136.84           C
ATOM   4728  C   THR A 591      16.814  -3.608 -18.871  1.00136.84           C
ATOM   4729  O   THR A 591      16.405  -2.448 -18.840  1.00136.84           O
ATOM   4730  N   ASN A 592      17.438  -4.113 -19.945  1.00 40.76           N
ATOM   4731  CA  ASN A 592      17.633  -3.237 -21.055  1.00 40.76           C
ATOM   4732  CB  ASN A 592      19.058  -3.272 -21.631  1.00 40.76           C
ATOM   4733  CG  ASN A 592      19.974  -2.610 -20.612  1.00 40.76           C
ATOM   4734  OD1 ASN A 592      19.670  -1.536 -20.093  1.00 40.76           O
ATOM   4735  ND2 ASN A 592      21.124  -3.268 -20.307  1.00 40.76           N
ATOM   4736  C   ASN A 592      16.694  -3.654 -22.123  1.00 40.76           C
ATOM   4737  O   ASN A 592      16.652  -4.818 -22.517  1.00 40.76           O
ATOM   4738  N   PHE A 593      15.887  -2.696 -22.606  1.00 66.08           N
ATOM   4739  CA  PHE A 593      14.988  -3.023 -23.661  1.00 66.08           C
ATOM   4740  CB  PHE A 593      13.640  -2.292 -23.551  1.00 66.08           C
ATOM   4741  CG  PHE A 593      13.012  -2.747 -22.278  1.00 66.08           C
ATOM   4742  CD1 PHE A 593      12.264  -3.901 -22.233  1.00 66.08           C
ATOM   4743  CD2 PHE A 593      13.180  -2.017 -21.124  1.00 66.08           C
ATOM   4744  CE1 PHE A 593      11.689  -4.316 -21.054  1.00 66.08           C
ATOM   4745  CE2 PHE A 593      12.607  -2.426 -19.943  1.00 66.08           C
ATOM   4746  CZ  PHE A 593      11.860  -3.579 -19.907  1.00 66.08           C
ATOM   4747  C   PHE A 593      15.674  -2.560 -24.898  1.00 66.08           C
ATOM   4748  O   PHE A 593      15.924  -1.369 -25.069  1.00 66.08           O
ATOM   4749  N   LEU A 594      16.052  -3.508 -25.773  1.00 95.84           N
ATOM   4750  CA  LEU A 594      16.700  -3.124 -26.989  1.00 95.84           C
ATOM   4751  CB  LEU A 594      17.740  -4.136 -27.498  1.00 95.84           C
ATOM   4752  CG  LEU A 594      18.949  -4.278 -26.556  1.00 95.84           C
ATOM   4753  CD1 LEU A 594      18.548  -4.921 -25.219  1.00 95.84           C
ATOM   4754  CD2 LEU A 594      20.116  -4.997 -27.245  1.00 95.84           C
ATOM   4755  C   LEU A 594      15.649  -2.961 -28.030  1.00 95.84           C
ATOM   4756  O   LEU A 594      14.568  -3.539 -27.931  1.00 95.84           O
ATOM   4757  N   SER A 595      15.943  -2.144 -29.059  1.00 84.30           N
ATOM   4758  CA  SER A 595      14.977  -1.966 -30.097  1.00 84.30           C
ATOM   4759  CB  SER A 595      15.417  -0.982 -31.197  1.00 84.30           C
ATOM   4760  OG  SER A 595      15.581   0.321 -30.657  1.00 84.30           O
ATOM   4761  C   SER A 595      14.812  -3.301 -30.735  1.00 84.30           C
ATOM   4762  O   SER A 595      15.793  -3.988 -31.011  1.00 84.30           O
ATOM   4763  N   HIS A 596      13.553  -3.721 -30.960  1.00 80.05           N
ATOM   4764  CA  HIS A 596      13.351  -4.986 -31.598  1.00 80.05           C
ATOM   4765  ND1 HIS A 596      11.555  -7.754 -32.052  1.00 80.05           N
ATOM   4766  CG  HIS A 596      12.686  -7.414 -31.343  1.00 80.05           C
ATOM   4767  CB  HIS A 596      12.877  -6.098 -30.647  1.00 80.05           C
ATOM   4768  NE2 HIS A 596      12.936  -9.492 -32.187  1.00 80.05           N
ATOM   4769  CD2 HIS A 596      13.519  -8.487 -31.436  1.00 80.05           C
ATOM   4770  CE1 HIS A 596      11.758  -9.006 -32.535  1.00 80.05           C
ATOM   4771  C   HIS A 596      12.281  -4.800 -32.620  1.00 80.05           C
ATOM   4772  O   HIS A 596      11.262  -4.162 -32.362  1.00 80.05           O
ATOM   4773  N   LYS A 597      12.502  -5.351 -33.828  1.00132.25           N
ATOM   4774  CA  LYS A 597      11.527  -5.233 -34.868  1.00132.25           C
ATOM   4775  CB  LYS A 597      11.901  -4.170 -35.917  1.00132.25           C
ATOM   4776  CG  LYS A 597      11.712  -2.728 -35.443  1.00132.25           C
ATOM   4777  CD  LYS A 597      10.245  -2.370 -35.207  1.00132.25           C
ATOM   4778  CE  LYS A 597       9.419  -2.385 -36.494  1.00132.25           C
ATOM   4779  NZ  LYS A 597       7.998  -2.108 -36.192  1.00132.25           N
ATOM   4780  C   LYS A 597      11.486  -6.542 -35.591  1.00132.25           C
ATOM   4781  O   LYS A 597      12.525  -7.077 -35.976  1.00132.25           O
ATOM   4782  N   ASN A 598      10.277  -7.116 -35.761  1.00 88.50           N
ATOM   4783  CA  ASN A 598      10.172  -8.335 -36.506  1.00 88.50           C
ATOM   4784  CB  ASN A 598       8.755  -8.938 -36.451  1.00 88.50           C
ATOM   4785  CG  ASN A 598       8.738 -10.235 -37.250  1.00 88.50           C
ATOM   4786  OD1 ASN A 598       8.977 -10.242 -38.456  1.00 88.50           O
ATOM   4787  ND2 ASN A 598       8.444 -11.371 -36.561  1.00 88.50           N
ATOM   4788  C   ASN A 598      10.492  -8.019 -37.931  1.00 88.50           C
ATOM   4789  O   ASN A 598      11.344  -8.661 -38.542  1.00 88.50           O
ATOM   4790  N   ILE A 599       9.831  -6.978 -38.478  1.00 53.87           N
ATOM   4791  CA  ILE A 599      10.011  -6.607 -39.852  1.00 53.87           C
ATOM   4792  CB  ILE A 599       8.736  -6.774 -40.632  1.00 53.87           C
ATOM   4793  CG1 ILE A 599       8.327  -8.256 -40.656  1.00 53.87           C
ATOM   4794  CG2 ILE A 599       8.908  -6.171 -42.027  1.00 53.87           C
ATOM   4795  CD1 ILE A 599       6.939  -8.495 -41.246  1.00 53.87           C
ATOM   4796  C   ILE A 599      10.425  -5.165 -39.907  1.00 53.87           C
ATOM   4797  O   ILE A 599       9.801  -4.305 -39.289  1.00 53.87           O
ATOM   4798  N   ARG A 600      11.515  -4.879 -40.654  1.00 74.14           N
ATOM   4799  CA  ARG A 600      12.042  -3.549 -40.823  1.00 74.14           C
ATOM   4800  CB  ARG A 600      13.537  -3.504 -41.175  1.00 74.14           C
ATOM   4801  CG  ARG A 600      14.431  -3.887 -39.997  1.00 74.14           C
ATOM   4802  CD  ARG A 600      15.923  -3.742 -40.287  1.00 74.14           C
ATOM   4803  NE  ARG A 600      16.642  -4.072 -39.026  1.00 74.14           N
ATOM   4804  CZ  ARG A 600      17.917  -4.556 -39.070  1.00 74.14           C
ATOM   4805  NH1 ARG A 600      18.541  -4.730 -40.272  1.00 74.14           N
ATOM   4806  NH2 ARG A 600      18.564  -4.869 -37.910  1.00 74.14           N
ATOM   4807  C   ARG A 600      11.290  -2.865 -41.917  1.00 74.14           C
ATOM   4808  O   ARG A 600      10.537  -3.493 -42.659  1.00 74.14           O
ATOM   4809  N   ARG A 601      11.459  -1.531 -42.019  1.00119.09           N
ATOM   4810  CA  ARG A 601      10.776  -0.765 -43.020  1.00119.09           C
ATOM   4811  CB  ARG A 601      11.042   0.749 -42.923  1.00119.09           C
ATOM   4812  CG  ARG A 601      12.508   1.156 -43.082  1.00119.09           C
ATOM   4813  CD  ARG A 601      12.732   2.646 -42.821  1.00119.09           C
ATOM   4814  NE  ARG A 601      12.193   2.915 -41.459  1.00119.09           N
ATOM   4815  CZ  ARG A 601      10.873   3.222 -41.301  1.00119.09           C
ATOM   4816  NH1 ARG A 601      10.080   3.400 -42.398  1.00119.09           N
ATOM   4817  NH2 ARG A 601      10.343   3.330 -40.048  1.00119.09           N
ATOM   4818  C   ARG A 601      11.236  -1.229 -44.364  1.00119.09           C
ATOM   4819  O   ARG A 601      10.439  -1.342 -45.294  1.00119.09           O
ATOM   4820  N   GLU A 602      12.544  -1.519 -44.498  1.00 64.01           N
ATOM   4821  CA  GLU A 602      13.087  -1.918 -45.762  1.00 64.01           C
ATOM   4822  CB  GLU A 602      14.607  -2.152 -45.696  1.00 64.01           C
ATOM   4823  CG  GLU A 602      15.284  -2.291 -47.061  1.00 64.01           C
ATOM   4824  CD  GLU A 602      15.533  -0.891 -47.607  1.00 64.01           C
ATOM   4825  OE1 GLU A 602      14.886   0.065 -47.103  1.00 64.01           O
ATOM   4826  OE2 GLU A 602      16.375  -0.760 -48.535  1.00 64.01           O
ATOM   4827  C   GLU A 602      12.455  -3.206 -46.192  1.00 64.01           C
ATOM   4828  O   GLU A 602      12.021  -3.342 -47.334  1.00 64.01           O
ATOM   4829  N   THR A 603      12.371  -4.185 -45.271  1.00117.88           N
ATOM   4830  CA  THR A 603      11.840  -5.476 -45.604  1.00117.88           C
ATOM   4831  CB  THR A 603      12.129  -6.519 -44.564  1.00117.88           C
ATOM   4832  OG1 THR A 603      11.581  -7.772 -44.949  1.00117.88           O
ATOM   4833  CG2 THR A 603      11.587  -6.058 -43.214  1.00117.88           C
ATOM   4834  C   THR A 603      10.374  -5.402 -45.916  1.00117.88           C
ATOM   4835  O   THR A 603       9.894  -6.104 -46.805  1.00117.88           O
ATOM   4836  N   VAL A 604       9.613  -4.546 -45.206  1.00 42.74           N
ATOM   4837  CA  VAL A 604       8.198  -4.442 -45.444  1.00 42.74           C
ATOM   4838  CB  VAL A 604       7.514  -3.405 -44.596  1.00 42.74           C
ATOM   4839  CG1 VAL A 604       6.030  -3.368 -45.001  1.00 42.74           C
ATOM   4840  CG2 VAL A 604       7.750  -3.694 -43.108  1.00 42.74           C
ATOM   4841  C   VAL A 604       7.980  -3.972 -46.845  1.00 42.74           C
ATOM   4842  O   VAL A 604       7.031  -4.384 -47.510  1.00 42.74           O
ATOM   4843  N   ASN A 605       8.840  -3.047 -47.301  1.00 60.04           N
ATOM   4844  CA  ASN A 605       8.718  -2.457 -48.598  1.00 60.04           C
ATOM   4845  CB  ASN A 605       9.670  -1.268 -48.821  1.00 60.04           C
ATOM   4846  CG  ASN A 605       9.130  -0.076 -48.041  1.00 60.04           C
ATOM   4847  OD1 ASN A 605       8.043  -0.137 -47.468  1.00 60.04           O
ATOM   4848  ND2 ASN A 605       9.898   1.046 -48.032  1.00 60.04           N
ATOM   4849  C   ASN A 605       8.981  -3.448 -49.694  1.00 60.04           C
ATOM   4850  O   ASN A 605       8.341  -3.382 -50.742  1.00 60.04           O
ATOM   4851  N   LYS A 606       9.921  -4.397 -49.502  1.00117.04           N
ATOM   4852  CA  LYS A 606      10.290  -5.211 -50.627  1.00117.04           C
ATOM   4853  CB  LYS A 606      11.799  -5.501 -50.632  1.00117.04           C
ATOM   4854  CG  LYS A 606      12.619  -4.217 -50.788  1.00117.04           C
ATOM   4855  CD  LYS A 606      14.094  -4.353 -50.408  1.00117.04           C
ATOM   4856  CE  LYS A 606      14.883  -3.053 -50.582  1.00117.04           C
ATOM   4857  NZ  LYS A 606      16.234  -3.195 -49.994  1.00117.04           N
ATOM   4858  C   LYS A 606       9.550  -6.519 -50.679  1.00117.04           C
ATOM   4859  O   LYS A 606      10.109  -7.532 -51.096  1.00117.04           O
ATOM   4860  N   MET A 607       8.269  -6.537 -50.268  1.00130.67           N
ATOM   4861  CA  MET A 607       7.451  -7.719 -50.337  1.00130.67           C
ATOM   4862  CB  MET A 607       6.156  -7.590 -49.520  1.00130.67           C
ATOM   4863  CG  MET A 607       5.368  -8.897 -49.421  1.00130.67           C
ATOM   4864  SD  MET A 607       3.834  -8.781 -48.453  1.00130.67           S
ATOM   4865  CE  MET A 607       3.495 -10.564 -48.497  1.00130.67           C
ATOM   4866  C   MET A 607       7.054  -8.033 -51.754  1.00130.67           C
ATOM   4867  O   MET A 607       6.986  -9.199 -52.137  1.00130.67           O
ATOM   4868  N   GLU A 608       6.783  -6.987 -52.564  1.00 93.70           N
ATOM   4869  CA  GLU A 608       6.201  -7.122 -53.876  1.00 93.70           C
ATOM   4870  CB  GLU A 608       5.598  -5.823 -54.446  1.00 93.70           C
ATOM   4871  CG  GLU A 608       4.215  -5.479 -53.888  1.00 93.70           C
ATOM   4872  CD  GLU A 608       4.383  -4.874 -52.505  1.00 93.70           C
ATOM   4873  OE1 GLU A 608       5.207  -3.930 -52.371  1.00 93.70           O
ATOM   4874  OE2 GLU A 608       3.683  -5.339 -51.567  1.00 93.70           O
ATOM   4875  C   GLU A 608       7.129  -7.664 -54.913  1.00 93.70           C
ATOM   4876  O   GLU A 608       8.351  -7.556 -54.821  1.00 93.70           O
ATOM   4877  N   ASN A 609       6.514  -8.303 -55.936  1.00104.11           N
ATOM   4878  CA  ASN A 609       7.214  -8.848 -57.059  1.00104.11           C
ATOM   4879  CB  ASN A 609       6.351  -9.749 -57.970  1.00104.11           C
ATOM   4880  CG  ASN A 609       5.223  -8.952 -58.610  1.00104.11           C
ATOM   4881  OD1 ASN A 609       4.075  -9.025 -58.177  1.00104.11           O
ATOM   4882  ND2 ASN A 609       5.554  -8.178 -59.678  1.00104.11           N
ATOM   4883  C   ASN A 609       7.790  -7.732 -57.878  1.00104.11           C
ATOM   4884  O   ASN A 609       8.890  -7.860 -58.415  1.00104.11           O
ATOM   4885  N   ASN A 610       7.058  -6.605 -58.004  1.00 78.48           N
ATOM   4886  CA  ASN A 610       7.554  -5.515 -58.798  1.00 78.48           C
ATOM   4887  CB  ASN A 610       6.747  -5.327 -60.100  1.00 78.48           C
ATOM   4888  CG  ASN A 610       7.542  -4.522 -61.123  1.00 78.48           C
ATOM   4889  OD1 ASN A 610       8.463  -3.779 -60.789  1.00 78.48           O
ATOM   4890  ND2 ASN A 610       7.171  -4.678 -62.422  1.00 78.48           N
ATOM   4891  C   ASN A 610       7.429  -4.252 -57.998  1.00 78.48           C
ATOM   4892  O   ASN A 610       6.539  -4.114 -57.160  1.00 78.48           O
ATOM   4893  N   ARG A 611       8.361  -3.305 -58.221  1.00163.33           N
ATOM   4894  CA  ARG A 611       8.350  -2.020 -57.580  1.00163.33           C
ATOM   4895  CB  ARG A 611       9.546  -1.851 -56.622  1.00163.33           C
ATOM   4896  CG  ARG A 611       9.680  -0.494 -55.923  1.00163.33           C
ATOM   4897  CD  ARG A 611       8.640  -0.211 -54.836  1.00163.33           C
ATOM   4898  NE  ARG A 611       7.417   0.321 -55.500  1.00163.33           N
ATOM   4899  CZ  ARG A 611       6.488   1.000 -54.765  1.00163.33           C
ATOM   4900  NH1 ARG A 611       6.666   1.166 -53.422  1.00163.33           N
ATOM   4901  NH2 ARG A 611       5.380   1.516 -55.372  1.00163.33           N
ATOM   4902  C   ARG A 611       8.501  -1.020 -58.682  1.00163.33           C
ATOM   4903  O   ARG A 611       9.400  -1.127 -59.512  1.00163.33           O
ATOM   4904  N   CYS A 612       7.617  -0.013 -58.744  1.00105.07           N
ATOM   4905  CA  CYS A 612       7.738   0.876 -59.860  1.00105.07           C
ATOM   4906  CB  CYS A 612       6.599   1.910 -59.935  1.00105.07           C
ATOM   4907  SG  CYS A 612       6.485   2.955 -58.454  1.00105.07           S
ATOM   4908  C   CYS A 612       9.049   1.608 -59.830  1.00105.07           C
ATOM   4909  O   CYS A 612       9.816   1.553 -60.789  1.00105.07           O
ATOM   4910  N   SER A 613       9.350   2.311 -58.722  1.00108.06           N
ATOM   4911  CA  SER A 613      10.550   3.101 -58.658  1.00108.06           C
ATOM   4912  CB  SER A 613      10.539   4.092 -57.482  1.00108.06           C
ATOM   4913  OG  SER A 613      10.514   3.387 -56.249  1.00108.06           O
ATOM   4914  C   SER A 613      11.791   2.263 -58.512  1.00108.06           C
ATOM   4915  O   SER A 613      12.712   2.374 -59.320  1.00108.06           O
ATOM   4916  N   GLU A 614      11.826   1.411 -57.461  1.00102.76           N
ATOM   4917  CA  GLU A 614      12.965   0.635 -57.018  1.00102.76           C
ATOM   4918  CB  GLU A 614      12.709  -0.119 -55.700  1.00102.76           C
ATOM   4919  CG  GLU A 614      12.542   0.760 -54.459  1.00102.76           C
ATOM   4920  CD  GLU A 614      12.379  -0.175 -53.265  1.00102.76           C
ATOM   4921  OE1 GLU A 614      13.235  -1.085 -53.108  1.00102.76           O
ATOM   4922  OE2 GLU A 614      11.396   0.002 -52.497  1.00102.76           O
ATOM   4923  C   GLU A 614      13.343  -0.420 -57.979  1.00102.76           C
ATOM   4924  O   GLU A 614      14.521  -0.632 -58.265  1.00102.76           O
ATOM   4925  N   GLU A 615      12.345  -1.090 -58.571  1.00154.95           N
ATOM   4926  CA  GLU A 615      12.652  -2.144 -59.487  1.00154.95           C
ATOM   4927  CB  GLU A 615      11.435  -2.855 -60.101  1.00154.95           C
ATOM   4928  CG  GLU A 615      11.810  -3.983 -61.068  1.00154.95           C
ATOM   4929  CD  GLU A 615      12.002  -5.265 -60.269  1.00154.95           C
ATOM   4930  OE1 GLU A 615      11.579  -5.292 -59.083  1.00154.95           O
ATOM   4931  OE2 GLU A 615      12.567  -6.238 -60.838  1.00154.95           O
ATOM   4932  C   GLU A 615      13.405  -1.515 -60.607  1.00154.95           C
ATOM   4933  O   GLU A 615      14.095  -2.202 -61.358  1.00154.95           O
ATOM   4934  N   ASN A 616      13.285  -0.177 -60.730  1.00203.88           N
ATOM   4935  CA  ASN A 616      13.902   0.543 -61.779  1.00203.88           C
ATOM   4936  CB  ASN A 616      15.363   0.130 -62.013  1.00203.88           C
ATOM   4937  CG  ASN A 616      16.149   0.468 -60.757  1.00203.88           C
ATOM   4938  OD1 ASN A 616      15.789   1.374 -60.008  1.00203.88           O
ATOM   4939  ND2 ASN A 616      17.253  -0.288 -60.516  1.00203.88           N
ATOM   4940  C   ASN A 616      13.082   0.151 -62.925  1.00203.88           C
ATOM   4941  O   ASN A 616      13.569  -0.007 -64.043  1.00203.88           O
ATOM   4942  N   GLN A 617      11.784  -0.071 -62.624  1.00106.03           N
ATOM   4943  CA  GLN A 617      10.935  -0.329 -63.730  1.00106.03           C
ATOM   4944  CB  GLN A 617       9.445  -0.488 -63.377  1.00106.03           C
ATOM   4945  CG  GLN A 617       9.103  -1.737 -62.565  1.00106.03           C
ATOM   4946  CD  GLN A 617       7.584  -1.842 -62.525  1.00106.03           C
ATOM   4947  OE1 GLN A 617       6.951  -2.222 -63.509  1.00106.03           O
ATOM   4948  NE2 GLN A 617       6.979  -1.499 -61.356  1.00106.03           N
ATOM   4949  C   GLN A 617      11.053   0.933 -64.506  1.00106.03           C
ATOM   4950  O   GLN A 617      11.394   0.926 -65.687  1.00106.03           O
ATOM   4951  N   GLN A 618      10.790   2.067 -63.830  1.00 81.33           N
ATOM   4952  CA  GLN A 618      10.992   3.332 -64.462  1.00 81.33           C
ATOM   4953  CB  GLN A 618      10.218   4.482 -63.780  1.00 81.33           C
ATOM   4954  CG  GLN A 618       8.701   4.288 -63.720  1.00 81.33           C
ATOM   4955  CD  GLN A 618       8.083   4.783 -65.019  1.00 81.33           C
ATOM   4956  OE1 GLN A 618       8.540   4.453 -66.112  1.00 81.33           O
ATOM   4957  NE2 GLN A 618       7.009   5.606 -64.891  1.00 81.33           N
ATOM   4958  C   GLN A 618      12.452   3.692 -64.449  1.00 81.33           C
ATOM   4959  O   GLN A 618      12.991   4.091 -65.480  1.00 81.33           O
ATOM   4960  N   PRO A 619      13.138   3.562 -63.329  1.00154.02           N
ATOM   4961  CA  PRO A 619      14.504   4.009 -63.308  1.00154.02           C
ATOM   4962  CD  PRO A 619      12.525   3.694 -62.014  1.00154.02           C
ATOM   4963  CB  PRO A 619      14.920   4.065 -61.843  1.00154.02           C
ATOM   4964  CG  PRO A 619      13.593   4.352 -61.122  1.00154.02           C
ATOM   4965  C   PRO A 619      15.433   3.251 -64.191  1.00154.02           C
ATOM   4966  O   PRO A 619      16.252   3.875 -64.863  1.00154.02           O
ATOM   4967  N   ASN A 620      15.344   1.911 -64.203  1.00 85.44           N
ATOM   4968  CA  ASN A 620      16.233   1.167 -65.039  1.00 85.44           C
ATOM   4969  CB  ASN A 620      16.183  -0.352 -64.797  1.00 85.44           C
ATOM   4970  CG  ASN A 620      17.244  -1.016 -65.661  1.00 85.44           C
ATOM   4971  OD1 ASN A 620      17.039  -1.239 -66.853  1.00 85.44           O
ATOM   4972  ND2 ASN A 620      18.414  -1.339 -65.047  1.00 85.44           N
ATOM   4973  C   ASN A 620      15.830   1.410 -66.450  1.00 85.44           C
ATOM   4974  O   ASN A 620      16.673   1.629 -67.311  1.00 85.44           O
ATOM   4975  N   ASN A 621      14.511   1.400 -66.712  1.00 62.09           N
ATOM   4976  CA  ASN A 621      14.027   1.553 -68.052  1.00 62.09           C
ATOM   4977  CB  ASN A 621      12.511   1.328 -68.188  1.00 62.09           C
ATOM   4978  CG  ASN A 621      12.282  -0.178 -68.205  1.00 62.09           C
ATOM   4979  OD1 ASN A 621      12.399  -0.856 -67.186  1.00 62.09           O
ATOM   4980  ND2 ASN A 621      11.954  -0.724 -69.407  1.00 62.09           N
ATOM   4981  C   ASN A 621      14.360   2.908 -68.585  1.00 62.09           C
ATOM   4982  O   ASN A 621      14.659   3.047 -69.768  1.00 62.09           O
ATOM   4983  N   GLU A 622      14.319   3.953 -67.740  1.00 79.94           N
ATOM   4984  CA  GLU A 622      14.573   5.271 -68.249  1.00 79.94           C
ATOM   4985  CB  GLU A 622      14.475   6.352 -67.156  1.00 79.94           C
ATOM   4986  CG  GLU A 622      13.054   6.587 -66.635  1.00 79.94           C
ATOM   4987  CD  GLU A 622      12.353   7.534 -67.597  1.00 79.94           C
ATOM   4988  OE1 GLU A 622      13.061   8.121 -68.458  1.00 79.94           O
ATOM   4989  OE2 GLU A 622      11.107   7.689 -67.484  1.00 79.94           O
ATOM   4990  C   GLU A 622      15.962   5.328 -68.809  1.00 79.94           C
ATOM   4991  O   GLU A 622      16.169   5.847 -69.904  1.00 79.94           O
ATOM   4992  N   THR A 623      16.956   4.816 -68.056  1.00 48.61           N
ATOM   4993  CA  THR A 623      18.325   4.810 -68.497  1.00 48.61           C
ATOM   4994  CB  THR A 623      19.278   4.435 -67.403  1.00 48.61           C
ATOM   4995  OG1 THR A 623      19.169   5.355 -66.328  1.00 48.61           O
ATOM   4996  CG2 THR A 623      20.709   4.446 -67.968  1.00 48.61           C
ATOM   4997  C   THR A 623      18.474   3.804 -69.591  1.00 48.61           C
ATOM   4998  O   THR A 623      19.193   4.012 -70.569  1.00 48.61           O
ATOM   4999  N   GLU A 624      17.750   2.687 -69.432  1.00135.16           N
ATOM   5000  CA  GLU A 624      17.761   1.530 -70.272  1.00135.16           C
ATOM   5001  CB  GLU A 624      16.821   0.417 -69.768  1.00135.16           C
ATOM   5002  CG  GLU A 624      16.800  -0.846 -70.637  1.00135.16           C
ATOM   5003  CD  GLU A 624      15.544  -0.840 -71.508  1.00135.16           C
ATOM   5004  OE1 GLU A 624      15.238   0.210 -72.133  1.00135.16           O
ATOM   5005  OE2 GLU A 624      14.864  -1.899 -71.553  1.00135.16           O
ATOM   5006  C   GLU A 624      17.302   1.926 -71.612  1.00135.16           C
ATOM   5007  O   GLU A 624      17.666   1.273 -72.590  1.00135.16           O
ATOM   5008  N   GLU A 625      16.476   2.994 -71.646  1.00219.83           N
ATOM   5009  CA  GLU A 625      15.885   3.505 -72.841  1.00219.83           C
ATOM   5010  CB  GLU A 625      15.254   4.897 -72.683  1.00219.83           C
ATOM   5011  CG  GLU A 625      13.975   4.872 -71.841  1.00219.83           C
ATOM   5012  CD  GLU A 625      12.908   4.129 -72.635  1.00219.83           C
ATOM   5013  OE1 GLU A 625      13.082   3.990 -73.876  1.00219.83           O
ATOM   5014  OE2 GLU A 625      11.905   3.690 -72.012  1.00219.83           O
ATOM   5015  C   GLU A 625      16.953   3.542 -73.860  1.00219.83           C
ATOM   5016  O   GLU A 625      18.126   3.712 -73.528  1.00219.83           O
ATOM   5017  N   THR A 626      16.552   3.339 -75.123  1.00125.85           N
ATOM   5018  CA  THR A 626      17.485   3.095 -76.170  1.00125.85           C
ATOM   5019  CB  THR A 626      16.844   3.055 -77.527  1.00125.85           C
ATOM   5020  OG1 THR A 626      16.298   4.326 -77.852  1.00125.85           O
ATOM   5021  CG2 THR A 626      15.733   1.992 -77.513  1.00125.85           C
ATOM   5022  C   THR A 626      18.481   4.193 -76.188  1.00125.85           C
ATOM   5023  O   THR A 626      19.674   3.950 -76.359  1.00125.85           O
ATOM   5024  N   GLU A 627      18.028   5.437 -75.983  1.00160.03           N
ATOM   5025  CA  GLU A 627      18.993   6.474 -76.114  1.00160.03           C
ATOM   5026  CB  GLU A 627      18.387   7.885 -76.034  1.00160.03           C
ATOM   5027  CG  GLU A 627      17.475   8.088 -74.827  1.00160.03           C
ATOM   5028  CD  GLU A 627      16.085   7.661 -75.270  1.00160.03           C
ATOM   5029  OE1 GLU A 627      15.480   8.403 -76.088  1.00160.03           O
ATOM   5030  OE2 GLU A 627      15.612   6.589 -74.810  1.00160.03           O
ATOM   5031  C   GLU A 627      20.103   6.390 -75.111  1.00160.03           C
ATOM   5032  O   GLU A 627      21.266   6.276 -75.497  1.00160.03           O
ATOM   5033  N   MET A 628      19.798   6.421 -73.800  1.00135.45           N
ATOM   5034  CA  MET A 628      20.899   6.506 -72.881  1.00135.45           C
ATOM   5035  CB  MET A 628      20.460   6.818 -71.441  1.00135.45           C
ATOM   5036  CG  MET A 628      20.059   8.282 -71.266  1.00135.45           C
ATOM   5037  SD  MET A 628      21.443   9.438 -71.509  1.00135.45           S
ATOM   5038  CE  MET A 628      20.470  10.957 -71.300  1.00135.45           C
ATOM   5039  C   MET A 628      21.770   5.289 -72.844  1.00135.45           C
ATOM   5040  O   MET A 628      22.973   5.378 -73.085  1.00135.45           O
ATOM   5041  N   ASN A 629      21.190   4.110 -72.552  1.00 69.18           N
ATOM   5042  CA  ASN A 629      22.023   2.952 -72.396  1.00 69.18           C
ATOM   5043  CB  ASN A 629      21.346   1.809 -71.619  1.00 69.18           C
ATOM   5044  CG  ASN A 629      21.443   2.157 -70.140  1.00 69.18           C
ATOM   5045  OD1 ASN A 629      22.381   2.829 -69.714  1.00 69.18           O
ATOM   5046  ND2 ASN A 629      20.462   1.681 -69.329  1.00 69.18           N
ATOM   5047  C   ASN A 629      22.502   2.407 -73.701  1.00 69.18           C
ATOM   5048  O   ASN A 629      23.691   2.147 -73.878  1.00 69.18           O
ATOM   5049  N   LEU A 630      21.572   2.252 -74.658  1.00 74.38           N
ATOM   5050  CA  LEU A 630      21.842   1.578 -75.894  1.00 74.38           C
ATOM   5051  CB  LEU A 630      20.582   1.370 -76.752  1.00 74.38           C
ATOM   5052  CG  LEU A 630      19.540   0.440 -76.106  1.00 74.38           C
ATOM   5053  CD1 LEU A 630      18.329   0.232 -77.029  1.00 74.38           C
ATOM   5054  CD2 LEU A 630      20.176  -0.884 -75.654  1.00 74.38           C
ATOM   5055  C   LEU A 630      22.825   2.310 -76.739  1.00 74.38           C
ATOM   5056  O   LEU A 630      23.674   1.686 -77.373  1.00 74.38           O
[truncated: 825,478 more chars]
