# Supplementary material for: In and Outs of Chuviridae Endogenous Viral Elements: Origin of a Potentially New Retrovirus and Signature of Ancient and Ongoing Arms Race in Mosquito Genomes
Source: Front Genet. 2020 Oct 22;11:542437. doi: 10.3389/fgene.2020.542437 (PMC7642597; doi:10.3389/fgene.2020.542437)
Supplement: Supplementary file 1 [file Data_Sheet_1.ZIP › Supplementary_Material_Anakin_MS_v2/Supplementary_Material_9/AAlFosh_JXUM01S002813_123759_125183_MC.B99990003.pdb]

EXPDTA    THEORETICAL MODEL, MODELLER 9.23 2019/11/22 11:59:51
REMARK   6 MODELLER OBJECTIVE FUNCTION:      9185.6738
REMARK   6 MODELLER BEST TEMPLATE % SEQ ID:  20.879
REMARK   6 SEQUENCE: AAlFosh_JXUM01S002813_123759_125183_MC
REMARK   6 ALIGNMENT: multchain.ali
REMARK   6 SCRIPT: /home/crhisllane/Doutorado/Filipe/modeller_to_multichain/modelagem.py
REMARK   6 TEMPLATE: 6ESC 7:A - 636:A MODELS 1:A - 455:A AT 20.9%
REMARK   6 TEMPLATE: 6ESC 7:B - 636:B MODELS 456:B - 910:B AT 20.9%
REMARK   6 TEMPLATE: 6ESC 7:C - 636:C MODELS 911:C - 1365:C AT 20.9%
ATOM      1  N   MET A   1      20.773  -2.852  27.329  1.00104.63           N
ATOM      2  CA  MET A   1      22.204  -3.144  27.098  1.00104.63           C
ATOM      3  CB  MET A   1      22.388  -4.544  26.473  1.00104.63           C
ATOM      4  CG  MET A   1      21.978  -5.709  27.380  1.00104.63           C
ATOM      5  SD  MET A   1      22.188  -7.363  26.642  1.00104.63           S
ATOM      6  CE  MET A   1      20.748  -7.283  25.538  1.00104.63           C
ATOM      7  C   MET A   1      22.822  -2.150  26.171  1.00104.63           C
ATOM      8  O   MET A   1      22.327  -1.038  25.994  1.00104.63           O
ATOM      9  N   CYS A   2      23.948  -2.558  25.557  1.00 79.12           N
ATOM     10  CA  CYS A   2      24.702  -1.732  24.664  1.00 79.12           C
ATOM     11  CB  CYS A   2      25.986  -2.416  24.171  1.00 79.12           C
ATOM     12  SG  CYS A   2      27.141  -2.772  25.528  1.00 79.12           S
ATOM     13  C   CYS A   2      23.873  -1.432  23.461  1.00 79.12           C
ATOM     14  O   CYS A   2      23.940  -0.334  22.911  1.00 79.12           O
ATOM     15  N   SER A   3      23.056  -2.406  23.022  1.00123.16           N
ATOM     16  CA  SER A   3      22.332  -2.243  21.797  1.00123.16           C
ATOM     17  CB  SER A   3      21.392  -3.420  21.498  1.00123.16           C
ATOM     18  OG  SER A   3      20.706  -3.192  20.276  1.00123.16           O
ATOM     19  C   SER A   3      21.494  -1.004  21.813  1.00123.16           C
ATOM     20  O   SER A   3      21.813  -0.022  21.148  1.00123.16           O
ATOM     21  N   TYR A   4      20.404  -1.000  22.596  1.00136.04           N
ATOM     22  CA  TYR A   4      19.535   0.140  22.598  1.00136.04           C
ATOM     23  CB  TYR A   4      18.246  -0.114  23.398  1.00136.04           C
ATOM     24  CG  TYR A   4      17.565  -1.280  22.766  1.00136.04           C
ATOM     25  CD1 TYR A   4      18.066  -2.553  22.935  1.00136.04           C
ATOM     26  CD2 TYR A   4      16.425  -1.112  22.016  1.00136.04           C
ATOM     27  CE1 TYR A   4      17.445  -3.638  22.361  1.00136.04           C
ATOM     28  CE2 TYR A   4      15.799  -2.194  21.440  1.00136.04           C
ATOM     29  CZ  TYR A   4      16.308  -3.460  21.611  1.00136.04           C
ATOM     30  OH  TYR A   4      15.665  -4.569  21.022  1.00136.04           O
ATOM     31  C   TYR A   4      20.295   1.214  23.305  1.00136.04           C
ATOM     32  O   TYR A   4      20.852   0.981  24.376  1.00136.04           O
ATOM     33  N   SER A   5      20.357   2.421  22.713  1.00142.48           N
ATOM     34  CA  SER A   5      21.094   3.478  23.337  1.00142.48           C
ATOM     35  CB  SER A   5      21.215   4.733  22.462  1.00142.48           C
ATOM     36  OG  SER A   5      21.921   5.741  23.167  1.00142.48           O
ATOM     37  C   SER A   5      20.373   3.874  24.579  1.00142.48           C
ATOM     38  O   SER A   5      19.152   3.767  24.667  1.00142.48           O
ATOM     39  N   ILE A   6      21.128   4.348  25.586  1.00 65.82           N
ATOM     40  CA  ILE A   6      20.514   4.774  26.804  1.00 65.82           C
ATOM     41  CB  ILE A   6      21.083   4.131  28.032  1.00 65.82           C
ATOM     42  CG1 ILE A   6      20.829   2.617  27.991  1.00 65.82           C
ATOM     43  CG2 ILE A   6      20.478   4.821  29.266  1.00 65.82           C
ATOM     44  CD1 ILE A   6      21.594   1.842  29.061  1.00 65.82           C
ATOM     45  C   ILE A   6      20.754   6.239  26.889  1.00 65.82           C
ATOM     46  O   ILE A   6      21.812   6.726  26.496  1.00 65.82           O
ATOM     47  N   GLY A   7      19.750   6.995  27.363  1.00111.80           N
ATOM     48  CA  GLY A   7      19.954   8.406  27.431  1.00111.80           C
ATOM     49  C   GLY A   7      19.321   8.899  28.682  1.00111.80           C
ATOM     50  O   GLY A   7      18.348   8.330  29.174  1.00111.80           O
ATOM     51  N   THR A   8      19.884   9.991  29.227  1.00 53.04           N
ATOM     52  CA  THR A   8      19.352  10.589  30.409  1.00 53.04           C
ATOM     53  CB  THR A   8      20.367  10.729  31.508  1.00 53.04           C
ATOM     54  OG1 THR A   8      20.866   9.453  31.885  1.00 53.04           O
ATOM     55  CG2 THR A   8      19.708  11.426  32.709  1.00 53.04           C
ATOM     56  C   THR A   8      18.933  11.963  30.011  1.00 53.04           C
ATOM     57  O   THR A   8      19.624  12.634  29.246  1.00 53.04           O
ATOM     58  N   CYS A   9      17.766  12.423  30.497  1.00 43.15           N
ATOM     59  CA  CYS A   9      17.354  13.724  30.072  1.00 43.15           C
ATOM     60  CB  CYS A   9      15.967  13.745  29.408  1.00 43.15           C
ATOM     61  SG  CYS A   9      15.930  12.780  27.866  1.00 43.15           S
ATOM     62  C   CYS A   9      17.304  14.611  31.267  1.00 43.15           C
ATOM     63  O   CYS A   9      16.640  14.307  32.257  1.00 43.15           O
ATOM     64  N   LEU A  10      18.037  15.738  31.202  1.00 79.28           N
ATOM     65  CA  LEU A  10      18.010  16.667  32.288  1.00 79.28           C
ATOM     66  CB  LEU A  10      19.120  17.735  32.229  1.00 79.28           C
ATOM     67  CG  LEU A  10      20.542  17.170  32.403  1.00 79.28           C
ATOM     68  CD1 LEU A  10      20.737  16.567  33.804  1.00 79.28           C
ATOM     69  CD2 LEU A  10      20.905  16.192  31.275  1.00 79.28           C
ATOM     70  C   LEU A  10      16.703  17.375  32.186  1.00 79.28           C
ATOM     71  O   LEU A  10      16.229  17.668  31.089  1.00 79.28           O
ATOM     72  N   ASP A  11      16.073  17.659  33.338  1.00 34.77           N
ATOM     73  CA  ASP A  11      14.795  18.298  33.293  1.00 34.77           C
ATOM     74  CB  ASP A  11      14.136  18.437  34.676  1.00 34.77           C
ATOM     75  CG  ASP A  11      13.779  17.039  35.159  1.00 34.77           C
ATOM     76  OD1 ASP A  11      13.613  16.141  34.289  1.00 34.77           O
ATOM     77  OD2 ASP A  11      13.664  16.848  36.400  1.00 34.77           O
ATOM     78  C   ASP A  11      14.979  19.668  32.734  1.00 34.77           C
ATOM     79  O   ASP A  11      15.855  20.419  33.160  1.00 34.77           O
ATOM     80  N   SER A  12      14.155  20.016  31.730  1.00 75.51           N
ATOM     81  CA  SER A  12      14.216  21.332  31.177  1.00 75.51           C
ATOM     82  CB  SER A  12      13.610  21.431  29.768  1.00 75.51           C
ATOM     83  OG  SER A  12      14.352  20.626  28.865  1.00 75.51           O
ATOM     84  C   SER A  12      13.404  22.186  32.083  1.00 75.51           C
ATOM     85  O   SER A  12      12.492  21.698  32.748  1.00 75.51           O
ATOM     86  N   GLU A  13      13.715  23.491  32.154  1.00 88.01           N
ATOM     87  CA  GLU A  13      12.890  24.289  33.005  1.00 88.01           C
ATOM     88  CB  GLU A  13      13.415  25.700  33.299  1.00 88.01           C
ATOM     89  CG  GLU A  13      14.632  25.744  34.222  1.00 88.01           C
ATOM     90  CD  GLU A  13      15.887  25.600  33.375  1.00 88.01           C
ATOM     91  OE1 GLU A  13      15.803  25.814  32.136  1.00 88.01           O
ATOM     92  OE2 GLU A  13      16.952  25.280  33.964  1.00 88.01           O
ATOM     93  C   GLU A  13      11.579  24.405  32.320  1.00 88.01           C
ATOM     94  O   GLU A  13      11.507  24.452  31.093  1.00 88.01           O
ATOM     95  N   GLU A  14      10.497  24.429  33.116  1.00207.17           N
ATOM     96  CA  GLU A  14       9.188  24.465  32.551  1.00207.17           C
ATOM     97  CB  GLU A  14       8.087  24.234  33.598  1.00207.17           C
ATOM     98  CG  GLU A  14       6.667  24.241  33.036  1.00207.17           C
ATOM     99  CD  GLU A  14       5.719  23.977  34.197  1.00207.17           C
ATOM    100  OE1 GLU A  14       5.808  24.711  35.218  1.00207.17           O
ATOM    101  OE2 GLU A  14       4.895  23.032  34.080  1.00207.17           O
ATOM    102  C   GLU A  14       8.967  25.808  31.945  1.00207.17           C
ATOM    103  O   GLU A  14       9.160  26.843  32.582  1.00207.17           O
ATOM    104  N   GLY A  15       8.572  25.806  30.663  1.00 54.20           N
ATOM    105  CA  GLY A  15       8.216  27.017  29.995  1.00 54.20           C
ATOM    106  C   GLY A  15       9.427  27.688  29.437  1.00 54.20           C
ATOM    107  O   GLY A  15       9.300  28.710  28.765  1.00 54.20           O
ATOM    108  N   TYR A  16      10.639  27.157  29.687  1.00 64.17           N
ATOM    109  CA  TYR A  16      11.759  27.831  29.101  1.00 64.17           C
ATOM    110  CB  TYR A  16      13.113  27.244  29.515  1.00 64.17           C
ATOM    111  CG  TYR A  16      13.506  27.996  30.735  1.00 64.17           C
ATOM    112  CD1 TYR A  16      12.650  28.105  31.803  1.00 64.17           C
ATOM    113  CD2 TYR A  16      14.748  28.584  30.804  1.00 64.17           C
ATOM    114  CE1 TYR A  16      13.030  28.803  32.925  1.00 64.17           C
ATOM    115  CE2 TYR A  16      15.133  29.280  31.923  1.00 64.17           C
ATOM    116  CZ  TYR A  16      14.271  29.390  32.986  1.00 64.17           C
ATOM    117  OH  TYR A  16      14.660  30.106  34.138  1.00 64.17           O
ATOM    118  C   TYR A  16      11.619  27.786  27.618  1.00 64.17           C
ATOM    119  O   TYR A  16      11.691  28.821  26.957  1.00 64.17           O
ATOM    120  N   LEU A  17      11.389  26.596  27.039  1.00104.77           N
ATOM    121  CA  LEU A  17      11.164  26.588  25.626  1.00104.77           C
ATOM    122  CB  LEU A  17      12.335  26.065  24.776  1.00104.77           C
ATOM    123  CG  LEU A  17      12.023  26.111  23.266  1.00104.77           C
ATOM    124  CD1 LEU A  17      11.706  27.546  22.814  1.00104.77           C
ATOM    125  CD2 LEU A  17      13.138  25.461  22.429  1.00104.77           C
ATOM    126  C   LEU A  17       9.989  25.706  25.397  1.00104.77           C
ATOM    127  O   LEU A  17       9.936  24.593  25.918  1.00104.77           O
ATOM    128  N   THR A  18       8.999  26.184  24.623  1.00 44.51           N
ATOM    129  CA  THR A  18       7.840  25.369  24.433  1.00 44.51           C
ATOM    130  CB  THR A  18       6.643  25.863  25.191  1.00 44.51           C
ATOM    131  OG1 THR A  18       6.309  27.178  24.772  1.00 44.51           O
ATOM    132  CG2 THR A  18       6.966  25.850  26.695  1.00 44.51           C
ATOM    133  C   THR A  18       7.474  25.333  22.987  1.00 44.51           C
ATOM    134  O   THR A  18       7.704  26.283  22.241  1.00 44.51           O
ATOM    135  N   TRP A  19       6.894  24.195  22.560  1.00 82.39           N
ATOM    136  CA  TRP A  19       6.434  24.052  21.212  1.00 82.39           C
ATOM    137  CB  TRP A  19       7.171  22.981  20.387  1.00 82.39           C
ATOM    138  CG  TRP A  19       8.602  23.313  20.032  1.00 82.39           C
ATOM    139  CD2 TRP A  19       9.346  22.606  19.029  1.00 82.39           C
ATOM    140  CD1 TRP A  19       9.433  24.278  20.523  1.00 82.39           C
ATOM    141  NE1 TRP A  19      10.651  24.214  19.887  1.00 82.39           N
ATOM    142  CE2 TRP A  19      10.610  23.190  18.965  1.00 82.39           C
ATOM    143  CE3 TRP A  19       9.000  21.556  18.226  1.00 82.39           C
ATOM    144  CZ2 TRP A  19      11.553  22.731  18.090  1.00 82.39           C
ATOM    145  CZ3 TRP A  19       9.954  21.092  17.347  1.00 82.39           C
ATOM    146  CH2 TRP A  19      11.205  21.671  17.281  1.00 82.39           C
ATOM    147  C   TRP A  19       5.011  23.610  21.299  1.00 82.39           C
ATOM    148  O   TRP A  19       4.601  23.041  22.309  1.00 82.39           O
ATOM    149  N   ASN A  20       4.210  23.877  20.245  1.00107.29           N
ATOM    150  CA  ASN A  20       2.842  23.451  20.297  1.00107.29           C
ATOM    151  CB  ASN A  20       1.795  24.584  20.261  1.00107.29           C
ATOM    152  CG  ASN A  20       1.884  25.343  18.949  1.00107.29           C
ATOM    153  OD1 ASN A  20       1.231  24.995  17.966  1.00107.29           O
ATOM    154  ND2 ASN A  20       2.692  26.436  18.948  1.00107.29           N
ATOM    155  C   ASN A  20       2.576  22.519  19.171  1.00107.29           C
ATOM    156  O   ASN A  20       3.270  22.529  18.156  1.00107.29           O
ATOM    157  N   VAL A  21       1.574  21.643  19.363  1.00 48.31           N
ATOM    158  CA  VAL A  21       1.223  20.725  18.330  1.00 48.31           C
ATOM    159  CB  VAL A  21       0.440  19.539  18.814  1.00 48.31           C
ATOM    160  CG1 VAL A  21      -0.008  18.711  17.597  1.00 48.31           C
ATOM    161  CG2 VAL A  21       1.310  18.752  19.807  1.00 48.31           C
ATOM    162  C   VAL A  21       0.369  21.477  17.364  1.00 48.31           C
ATOM    163  O   VAL A  21      -0.478  22.277  17.760  1.00 48.31           O
ATOM    164  N   ASP A  22       0.575  21.242  16.055  1.00 80.40           N
ATOM    165  CA  ASP A  22      -0.187  21.972  15.090  1.00 80.40           C
ATOM    166  CB  ASP A  22       0.358  21.877  13.653  1.00 80.40           C
ATOM    167  CG  ASP A  22      -0.226  23.035  12.854  1.00 80.40           C
ATOM    168  OD1 ASP A  22      -0.336  24.152  13.428  1.00 80.40           O
ATOM    169  OD2 ASP A  22      -0.580  22.818  11.665  1.00 80.40           O
ATOM    170  C   ASP A  22      -1.585  21.440  15.105  1.00 80.40           C
ATOM    171  O   ASP A  22      -1.828  20.284  15.452  1.00 80.40           O
ATOM    172  N   LEU A  23      -2.550  22.297  14.725  1.00131.47           N
ATOM    173  CA  LEU A  23      -3.936  21.932  14.733  1.00131.47           C
ATOM    174  CB  LEU A  23      -4.889  23.137  14.650  1.00131.47           C
ATOM    175  CG  LEU A  23      -6.375  22.736  14.659  1.00131.47           C
ATOM    176  CD1 LEU A  23      -6.757  22.052  15.981  1.00131.47           C
ATOM    177  CD2 LEU A  23      -7.283  23.929  14.311  1.00131.47           C
ATOM    178  C   LEU A  23      -4.221  21.057  13.556  1.00131.47           C
ATOM    179  O   LEU A  23      -3.492  21.057  12.565  1.00131.47           O
ATOM    180  N   ASN A  24      -5.305  20.264  13.658  1.00 43.71           N
ATOM    181  CA  ASN A  24      -5.684  19.378  12.598  1.00 43.71           C
ATOM    182  CB  ASN A  24      -6.770  18.372  13.010  1.00 43.71           C
ATOM    183  CG  ASN A  24      -6.223  17.497  14.131  1.00 43.71           C
ATOM    184  OD1 ASN A  24      -5.018  17.281  14.246  1.00 43.71           O
ATOM    185  ND2 ASN A  24      -7.144  16.976  14.985  1.00 43.71           N
ATOM    186  C   ASN A  24      -6.253  20.217  11.497  1.00 43.71           C
ATOM    187  O   ASN A  24      -6.808  21.288  11.738  1.00 43.71           O
ATOM    188  N   GLN A  25      -6.110  19.751  10.243  1.00 92.22           N
ATOM    189  CA  GLN A  25      -6.626  20.498   9.132  1.00 92.22           C
ATOM    190  CB  GLN A  25      -5.675  20.582   7.920  1.00 92.22           C
ATOM    191  CG  GLN A  25      -4.376  21.354   8.168  1.00 92.22           C
ATOM    192  CD  GLN A  25      -3.349  20.396   8.749  1.00 92.22           C
ATOM    193  OE1 GLN A  25      -3.484  19.179   8.634  1.00 92.22           O
ATOM    194  NE2 GLN A  25      -2.287  20.960   9.385  1.00 92.22           N
ATOM    195  C   GLN A  25      -7.857  19.810   8.634  1.00 92.22           C
ATOM    196  O   GLN A  25      -8.046  18.614   8.848  1.00 92.22           O
ATOM    197  N   SER A  26      -8.742  20.577   7.964  1.00 32.05           N
ATOM    198  CA  SER A  26      -9.952  20.031   7.417  1.00 32.05           C
ATOM    199  CB  SER A  26     -11.068  21.073   7.221  1.00 32.05           C
ATOM    200  OG  SER A  26     -10.692  22.016   6.228  1.00 32.05           O
ATOM    201  C   SER A  26      -9.640  19.448   6.077  1.00 32.05           C
ATOM    202  O   SER A  26      -8.581  19.705   5.506  1.00 32.05           O
ATOM    203  N   CYS A  27     -10.564  18.618   5.551  1.00 42.16           N
ATOM    204  CA  CYS A  27     -10.373  18.014   4.263  1.00 42.16           C
ATOM    205  CB  CYS A  27      -9.894  16.557   4.340  1.00 42.16           C
ATOM    206  SG  CYS A  27      -8.298  16.387   5.191  1.00 42.16           S
ATOM    207  C   CYS A  27     -11.711  17.973   3.604  1.00 42.16           C
ATOM    208  O   CYS A  27     -12.738  18.179   4.249  1.00 42.16           O
ATOM    209  N   GLU A  28     -11.728  17.733   2.281  1.00 48.33           N
ATOM    210  CA  GLU A  28     -12.973  17.638   1.581  1.00 48.33           C
ATOM    211  CB  GLU A  28     -13.392  18.976   0.949  1.00 48.33           C
ATOM    212  CG  GLU A  28     -13.609  20.098   1.965  1.00 48.33           C
ATOM    213  CD  GLU A  28     -13.891  21.378   1.190  1.00 48.33           C
ATOM    214  OE1 GLU A  28     -13.959  21.310  -0.066  1.00 48.33           O
ATOM    215  OE2 GLU A  28     -14.036  22.443   1.846  1.00 48.33           O
ATOM    216  C   GLU A  28     -12.732  16.681   0.448  1.00 48.33           C
ATOM    217  O   GLU A  28     -11.660  16.694  -0.153  1.00 48.33           O
ATOM    218  N   THR A  29     -13.718  15.817   0.131  1.00116.32           N
ATOM    219  CA  THR A  29     -13.551  14.874  -0.943  1.00116.32           C
ATOM    220  CB  THR A  29     -13.190  13.495  -0.471  1.00116.32           C
ATOM    221  OG1 THR A  29     -12.928  12.647  -1.579  1.00116.32           O
ATOM    222  CG2 THR A  29     -14.358  12.938   0.358  1.00116.32           C
ATOM    223  C   THR A  29     -14.861  14.750  -1.656  1.00116.32           C
ATOM    224  O   THR A  29     -15.870  15.311  -1.230  1.00116.32           O
ATOM    225  N   THR A  30     -14.872  14.014  -2.786  1.00 58.36           N
ATOM    226  CA  THR A  30     -16.108  13.813  -3.485  1.00 58.36           C
ATOM    227  CB  THR A  30     -15.961  13.745  -4.984  1.00 58.36           C
ATOM    228  OG1 THR A  30     -15.123  12.662  -5.360  1.00 58.36           O
ATOM    229  CG2 THR A  30     -15.363  15.072  -5.482  1.00 58.36           C
ATOM    230  C   THR A  30     -16.650  12.503  -3.009  1.00 58.36           C
ATOM    231  O   THR A  30     -16.123  11.437  -3.323  1.00 58.36           O
ATOM    232  N   GLU A  31     -17.727  12.566  -2.205  1.00128.98           N
ATOM    233  CA  GLU A  31     -18.297  11.384  -1.637  1.00128.98           C
ATOM    234  CB  GLU A  31     -19.434  11.683  -0.647  1.00128.98           C
ATOM    235  CG  GLU A  31     -19.035  12.577   0.530  1.00128.98           C
ATOM    236  CD  GLU A  31     -19.335  14.024   0.147  1.00128.98           C
ATOM    237  OE1 GLU A  31     -18.686  14.549  -0.795  1.00128.98           O
ATOM    238  OE2 GLU A  31     -20.230  14.628   0.797  1.00128.98           O
ATOM    239  C   GLU A  31     -18.890  10.544  -2.718  1.00128.98           C
ATOM    240  O   GLU A  31     -18.653   9.338  -2.777  1.00128.98           O
ATOM    241  N   PHE A  32     -19.665  11.170  -3.624  1.00 54.07           N
ATOM    242  CA  PHE A  32     -20.337  10.405  -4.634  1.00 54.07           C
ATOM    243  CB  PHE A  32     -21.855  10.268  -4.404  1.00 54.07           C
ATOM    244  CG  PHE A  32     -22.107   9.574  -3.110  1.00 54.07           C
ATOM    245  CD1 PHE A  32     -22.077  10.281  -1.932  1.00 54.07           C
ATOM    246  CD2 PHE A  32     -22.388   8.229  -3.066  1.00 54.07           C
ATOM    247  CE1 PHE A  32     -22.313   9.658  -0.730  1.00 54.07           C
ATOM    248  CE2 PHE A  32     -22.624   7.597  -1.868  1.00 54.07           C
ATOM    249  CZ  PHE A  32     -22.585   8.313  -0.696  1.00 54.07           C
ATOM    250  C   PHE A  32     -20.211  11.150  -5.922  1.00 54.07           C
ATOM    251  O   PHE A  32     -19.805  12.310  -5.959  1.00 54.07           O
ATOM    252  N   GLU A  33     -20.548  10.469  -7.032  1.00 86.04           N
ATOM    253  CA  GLU A  33     -20.531  11.084  -8.323  1.00 86.04           C
ATOM    254  CB  GLU A  33     -19.312  10.662  -9.164  1.00 86.04           C
ATOM    255  CG  GLU A  33     -19.147   9.148  -9.302  1.00 86.04           C
ATOM    256  CD  GLU A  33     -17.732   8.883  -9.803  1.00 86.04           C
ATOM    257  OE1 GLU A  33     -17.130   9.816 -10.397  1.00 86.04           O
ATOM    258  OE2 GLU A  33     -17.233   7.746  -9.587  1.00 86.04           O
ATOM    259  C   GLU A  33     -21.796  10.672  -9.003  1.00 86.04           C
ATOM    260  O   GLU A  33     -22.368   9.632  -8.680  1.00 86.04           O
ATOM    261  N   VAL A  34     -22.282  11.490  -9.958  1.00101.42           N
ATOM    262  CA  VAL A  34     -23.541  11.181 -10.571  1.00101.42           C
ATOM    263  CB  VAL A  34     -24.277  12.384 -11.085  1.00101.42           C
ATOM    264  CG1 VAL A  34     -24.634  13.280  -9.886  1.00101.42           C
ATOM    265  CG2 VAL A  34     -23.404  13.081 -12.142  1.00101.42           C
ATOM    266  C   VAL A  34     -23.321  10.252 -11.713  1.00101.42           C
ATOM    267  O   VAL A  34     -22.431  10.455 -12.537  1.00101.42           O
ATOM    268  N   ILE A  35     -24.143   9.184 -11.764  1.00 96.29           N
ATOM    269  CA  ILE A  35     -24.050   8.204 -12.804  1.00 96.29           C
ATOM    270  CB  ILE A  35     -23.456   6.905 -12.343  1.00 96.29           C
ATOM    271  CG1 ILE A  35     -24.349   6.239 -11.285  1.00 96.29           C
ATOM    272  CG2 ILE A  35     -22.026   7.193 -11.855  1.00 96.29           C
ATOM    273  CD1 ILE A  35     -23.965   4.788 -10.998  1.00 96.29           C
ATOM    274  C   ILE A  35     -25.439   7.923 -13.294  1.00 96.29           C
ATOM    275  O   ILE A  35     -26.413   8.141 -12.576  1.00 96.29           O
ATOM    276  N   TYR A  36     -25.554   7.450 -14.554  1.00 64.08           N
ATOM    277  CA  TYR A  36     -26.830   7.158 -15.153  1.00 64.08           C
ATOM    278  CB  TYR A  36     -27.156   8.038 -16.371  1.00 64.08           C
ATOM    279  CG  TYR A  36     -27.296   9.464 -15.958  1.00 64.08           C
ATOM    280  CD1 TYR A  36     -28.459   9.908 -15.370  1.00 64.08           C
ATOM    281  CD2 TYR A  36     -26.270  10.358 -16.170  1.00 64.08           C
ATOM    282  CE1 TYR A  36     -28.600  11.223 -14.998  1.00 64.08           C
ATOM    283  CE2 TYR A  36     -26.403  11.676 -15.800  1.00 64.08           C
ATOM    284  CZ  TYR A  36     -27.571  12.108 -15.216  1.00 64.08           C
ATOM    285  OH  TYR A  36     -27.715  13.459 -14.838  1.00 64.08           O
ATOM    286  C   TYR A  36     -26.789   5.752 -15.668  1.00 64.08           C
ATOM    287  O   TYR A  36     -25.750   5.261 -16.105  1.00 64.08           O
ATOM    288  N   GLU A  37     -27.944   5.060 -15.628  1.00 97.68           N
ATOM    289  CA  GLU A  37     -28.000   3.699 -16.081  1.00 97.68           C
ATOM    290  CB  GLU A  37     -28.778   2.794 -15.110  1.00 97.68           C
ATOM    291  CG  GLU A  37     -28.767   1.309 -15.477  1.00 97.68           C
ATOM    292  CD  GLU A  37     -29.646   0.589 -14.465  1.00 97.68           C
ATOM    293  OE1 GLU A  37     -30.464   1.283 -13.803  1.00 97.68           O
ATOM    294  OE2 GLU A  37     -29.518  -0.659 -14.348  1.00 97.68           O
ATOM    295  C   GLU A  37     -28.750   3.689 -17.373  1.00 97.68           C
ATOM    296  O   GLU A  37     -29.667   4.483 -17.569  1.00 97.68           O
ATOM    297  N   GLY A  38     -28.373   2.791 -18.304  1.00 60.09           N
ATOM    298  CA  GLY A  38     -29.057   2.734 -19.562  1.00 60.09           C
ATOM    299  C   GLY A  38     -28.499   1.604 -20.379  1.00 60.09           C
ATOM    300  O   GLY A  38     -27.771   0.755 -19.869  1.00 60.09           O
ATOM    301  N   LEU A  39     -28.871   1.554 -21.681  1.00115.64           N
ATOM    302  CA  LEU A  39     -28.379   0.552 -22.596  1.00115.64           C
ATOM    303  CB  LEU A  39     -29.483  -0.311 -23.234  1.00115.64           C
ATOM    304  CG  LEU A  39     -30.340  -1.105 -22.232  1.00115.64           C
ATOM    305  CD1 LEU A  39     -31.164  -0.163 -21.337  1.00115.64           C
ATOM    306  CD2 LEU A  39     -31.207  -2.156 -22.946  1.00115.64           C
ATOM    307  C   LEU A  39     -27.743   1.283 -23.742  1.00115.64           C
ATOM    308  O   LEU A  39     -28.195   2.366 -24.107  1.00115.64           O
ATOM    309  N   VAL A  40     -26.685   0.713 -24.360  1.00115.36           N
ATOM    310  CA  VAL A  40     -26.030   1.425 -25.423  1.00115.36           C
ATOM    311  CB  VAL A  40     -24.743   2.049 -24.990  1.00115.36           C
ATOM    312  CG1 VAL A  40     -23.774   0.908 -24.649  1.00115.36           C
ATOM    313  CG2 VAL A  40     -24.232   2.952 -26.119  1.00115.36           C
ATOM    314  C   VAL A  40     -25.658   0.500 -26.541  1.00115.36           C
ATOM    315  O   VAL A  40     -25.494  -0.705 -26.358  1.00115.36           O
ATOM    316  N   ASN A  41     -25.556   1.076 -27.757  1.00 93.34           N
ATOM    317  CA  ASN A  41     -25.060   0.387 -28.909  1.00 93.34           C
ATOM    318  CB  ASN A  41     -26.148   0.123 -29.953  1.00 93.34           C
ATOM    319  CG  ASN A  41     -25.578  -0.771 -31.044  1.00 93.34           C
ATOM    320  OD1 ASN A  41     -24.406  -0.674 -31.403  1.00 93.34           O
ATOM    321  ND2 ASN A  41     -26.439  -1.669 -31.595  1.00 93.34           N
ATOM    322  C   ASN A  41     -24.025   1.302 -29.490  1.00 93.34           C
ATOM    323  O   ASN A  41     -24.305   2.471 -29.754  1.00 93.34           O
ATOM    324  N   LYS A  42     -22.791   0.799 -29.698  1.00133.99           N
ATOM    325  CA  LYS A  42     -21.752   1.653 -30.200  1.00133.99           C
ATOM    326  CB  LYS A  42     -20.405   1.507 -29.462  1.00133.99           C
ATOM    327  CG  LYS A  42     -19.865   0.081 -29.357  1.00133.99           C
ATOM    328  CD  LYS A  42     -18.454   0.018 -28.765  1.00133.99           C
ATOM    329  CE  LYS A  42     -17.355  -0.152 -29.814  1.00133.99           C
ATOM    330  NZ  LYS A  42     -16.974   1.162 -30.380  1.00133.99           N
ATOM    331  C   LYS A  42     -21.581   1.413 -31.661  1.00133.99           C
ATOM    332  O   LYS A  42     -21.643   0.278 -32.132  1.00133.99           O
ATOM    333  N   THR A  43     -21.386   2.513 -32.421  1.00 56.49           N
ATOM    334  CA  THR A  43     -21.255   2.408 -33.844  1.00 56.49           C
ATOM    335  CB  THR A  43     -22.326   3.129 -34.604  1.00 56.49           C
ATOM    336  OG1 THR A  43     -22.243   4.525 -34.360  1.00 56.49           O
ATOM    337  CG2 THR A  43     -23.698   2.590 -34.166  1.00 56.49           C
ATOM    338  C   THR A  43     -19.948   3.004 -34.260  1.00 56.49           C
ATOM    339  O   THR A  43     -19.446   3.936 -33.632  1.00 56.49           O
ATOM    340  N   THR A  44     -19.376   2.455 -35.355  1.00 52.32           N
ATOM    341  CA  THR A  44     -18.107   2.882 -35.876  1.00 52.32           C
ATOM    342  CB  THR A  44     -17.073   1.795 -35.798  1.00 52.32           C
ATOM    343  OG1 THR A  44     -16.938   1.378 -34.449  1.00 52.32           O
ATOM    344  CG2 THR A  44     -15.717   2.299 -36.327  1.00 52.32           C
ATOM    345  C   THR A  44     -18.307   3.218 -37.324  1.00 52.32           C
ATOM    346  O   THR A  44     -19.318   2.855 -37.920  1.00 52.32           O
ATOM    347  N   SER A  45     -17.344   3.945 -37.925  1.00 91.38           N
ATOM    348  CA  SER A  45     -17.448   4.324 -39.304  1.00 91.38           C
ATOM    349  CB  SER A  45     -16.283   5.216 -39.759  1.00 91.38           C
ATOM    350  OG  SER A  45     -16.435   5.562 -41.128  1.00 91.38           O
ATOM    351  C   SER A  45     -17.436   3.079 -40.137  1.00 91.38           C
ATOM    352  O   SER A  45     -16.723   2.125 -39.834  1.00 91.38           O
ATOM    353  N   LEU A  46     -18.241   3.058 -41.222  1.00128.50           N
ATOM    354  CA  LEU A  46     -18.296   1.874 -42.033  1.00128.50           C
ATOM    355  CB  LEU A  46     -19.648   1.620 -42.720  1.00128.50           C
ATOM    356  CG  LEU A  46     -19.627   0.337 -43.573  1.00128.50           C
ATOM    357  CD1 LEU A  46     -19.382  -0.894 -42.689  1.00128.50           C
ATOM    358  CD2 LEU A  46     -20.888   0.206 -44.444  1.00128.50           C
ATOM    359  C   LEU A  46     -17.274   1.993 -43.120  1.00128.50           C
ATOM    360  O   LEU A  46     -17.378   2.844 -44.003  1.00128.50           O
ATOM    361  N   GLU A  47     -16.212   1.169 -43.012  1.00154.35           N
ATOM    362  CA  GLU A  47     -15.134   1.078 -43.955  1.00154.35           C
ATOM    363  CB  GLU A  47     -13.845   0.510 -43.340  1.00154.35           C
ATOM    364  CG  GLU A  47     -12.663   0.499 -44.317  1.00154.35           C
ATOM    365  CD  GLU A  47     -12.248   1.939 -44.593  1.00154.35           C
ATOM    366  OE1 GLU A  47     -13.132   2.756 -44.968  1.00154.35           O
ATOM    367  OE2 GLU A  47     -11.036   2.242 -44.430  1.00154.35           O
ATOM    368  C   GLU A  47     -15.476   0.224 -45.145  1.00154.35           C
ATOM    369  O   GLU A  47     -14.972   0.457 -46.242  1.00154.35           O
ATOM    370  N   GLY A  48     -16.323  -0.808 -44.948  1.00 48.78           N
ATOM    371  CA  GLY A  48     -16.580  -1.802 -45.957  1.00 48.78           C
ATOM    372  C   GLY A  48     -17.345  -1.245 -47.115  1.00 48.78           C
ATOM    373  O   GLY A  48     -18.064  -0.255 -46.996  1.00 48.78           O
ATOM    374  N   ASN A  49     -17.197  -1.905 -48.286  1.00120.43           N
ATOM    375  CA  ASN A  49     -17.902  -1.521 -49.468  1.00120.43           C
ATOM    376  CB  ASN A  49     -17.262  -1.989 -50.785  1.00120.43           C
ATOM    377  CG  ASN A  49     -16.150  -1.035 -51.182  1.00120.43           C
ATOM    378  OD1 ASN A  49     -14.998  -1.436 -51.314  1.00120.43           O
ATOM    379  ND2 ASN A  49     -16.510   0.256 -51.413  1.00120.43           N
ATOM    380  C   ASN A  49     -19.257  -2.136 -49.442  1.00120.43           C
ATOM    381  O   ASN A  49     -19.567  -2.978 -48.599  1.00120.43           O
ATOM    382  N   ILE A  50     -20.111  -1.705 -50.391  1.00105.40           N
ATOM    383  CA  ILE A  50     -21.429  -2.259 -50.472  1.00105.40           C
ATOM    384  CB  ILE A  50     -22.456  -1.308 -51.019  1.00105.40           C
ATOM    385  CG1 ILE A  50     -22.607  -0.074 -50.111  1.00105.40           C
ATOM    386  CG2 ILE A  50     -23.760  -2.102 -51.223  1.00105.40           C
ATOM    387  CD1 ILE A  50     -21.398   0.858 -50.140  1.00105.40           C
ATOM    388  C   ILE A  50     -21.326  -3.386 -51.442  1.00105.40           C
ATOM    389  O   ILE A  50     -20.746  -3.239 -52.515  1.00105.40           O
ATOM    390  N   LYS A  51     -21.844  -4.572 -51.074  1.00 90.74           N
ATOM    391  CA  LYS A  51     -21.747  -5.676 -51.986  1.00 90.74           C
ATOM    392  CB  LYS A  51     -21.182  -6.964 -51.357  1.00 90.74           C
ATOM    393  CG  LYS A  51     -19.706  -6.891 -50.951  1.00 90.74           C
ATOM    394  CD  LYS A  51     -19.419  -6.069 -49.692  1.00 90.74           C
ATOM    395  CE  LYS A  51     -17.936  -6.051 -49.303  1.00 90.74           C
ATOM    396  NZ  LYS A  51     -17.711  -5.141 -48.156  1.00 90.74           N
ATOM    397  C   LYS A  51     -23.125  -5.988 -52.490  1.00 90.74           C
ATOM    398  O   LYS A  51     -24.103  -5.932 -51.746  1.00 90.74           O
ATOM    399  N   GLN A  52     -23.226  -6.306 -53.799  1.00 92.73           N
ATOM    400  CA  GLN A  52     -24.478  -6.625 -54.427  1.00 92.73           C
ATOM    401  CB  GLN A  52     -25.136  -5.393 -55.063  1.00 92.73           C
ATOM    402  CG  GLN A  52     -26.472  -5.667 -55.749  1.00 92.73           C
ATOM    403  CD  GLN A  52     -26.942  -4.342 -56.328  1.00 92.73           C
ATOM    404  OE1 GLN A  52     -28.129  -4.021 -56.312  1.00 92.73           O
ATOM    405  NE2 GLN A  52     -25.976  -3.546 -56.860  1.00 92.73           N
ATOM    406  C   GLN A  52     -24.189  -7.581 -55.546  1.00 92.73           C
ATOM    407  O   GLN A  52     -23.069  -7.630 -56.052  1.00 92.73           O
ATOM    408  N   THR A  53     -25.199  -8.377 -55.958  1.00 35.32           N
ATOM    409  CA  THR A  53     -24.988  -9.317 -57.024  1.00 35.32           C
ATOM    410  CB  THR A  53     -25.777 -10.585 -56.875  1.00 35.32           C
ATOM    411  OG1 THR A  53     -25.435 -11.230 -55.656  1.00 35.32           O
ATOM    412  CG2 THR A  53     -25.452 -11.505 -58.063  1.00 35.32           C
ATOM    413  C   THR A  53     -25.366  -8.681 -58.325  1.00 35.32           C
ATOM    414  O   THR A  53     -26.193  -7.772 -58.367  1.00 35.32           O
ATOM    415  N   HIS A  54     -24.737  -9.135 -59.433  1.00122.81           N
ATOM    416  CA  HIS A  54     -25.067  -8.608 -60.725  1.00122.81           C
ATOM    417  ND1 HIS A  54     -22.773  -7.348 -63.127  1.00122.81           N
ATOM    418  CG  HIS A  54     -22.983  -7.536 -61.779  1.00122.81           C
ATOM    419  CB  HIS A  54     -24.305  -7.325 -61.109  1.00122.81           C
ATOM    420  NE2 HIS A  54     -20.806  -7.881 -62.247  1.00122.81           N
ATOM    421  CD2 HIS A  54     -21.773  -7.873 -61.259  1.00122.81           C
ATOM    422  CE1 HIS A  54     -21.455  -7.566 -63.352  1.00122.81           C
ATOM    423  C   HIS A  54     -24.754  -9.656 -61.746  1.00122.81           C
ATOM    424  O   HIS A  54     -24.204 -10.707 -61.420  1.00122.81           O
ATOM    425  N   SER A  55     -25.135  -9.414 -63.019  1.00 36.46           N
ATOM    426  CA  SER A  55     -24.850 -10.383 -64.040  1.00 36.46           C
ATOM    427  CB  SER A  55     -26.103 -11.086 -64.587  1.00 36.46           C
ATOM    428  OG  SER A  55     -26.762 -11.780 -63.538  1.00 36.46           O
ATOM    429  C   SER A  55     -24.213  -9.665 -65.184  1.00 36.46           C
ATOM    430  O   SER A  55     -24.552  -8.520 -65.483  1.00 36.46           O
ATOM    431  N   VAL A  56     -23.250 -10.331 -65.848  1.00104.41           N
ATOM    432  CA  VAL A  56     -22.579  -9.720 -66.954  1.00104.41           C
ATOM    433  CB  VAL A  56     -21.087  -9.679 -66.803  1.00104.41           C
ATOM    434  CG1 VAL A  56     -20.566 -11.124 -66.731  1.00104.41           C
ATOM    435  CG2 VAL A  56     -20.503  -8.861 -67.969  1.00104.41           C
ATOM    436  C   VAL A  56     -22.889 -10.523 -68.172  1.00104.41           C
ATOM    437  O   VAL A  56     -22.831 -11.751 -68.151  1.00104.41           O
ATOM    438  N   VAL A  57     -23.262  -9.843 -69.271  1.00130.00           N
ATOM    439  CA  VAL A  57     -23.546 -10.560 -70.477  1.00130.00           C
ATOM    440  CB  VAL A  57     -24.996 -10.558 -70.856  1.00130.00           C
ATOM    441  CG1 VAL A  57     -25.783 -11.288 -69.749  1.00130.00           C
ATOM    442  CG2 VAL A  57     -25.446  -9.108 -71.095  1.00130.00           C
ATOM    443  C   VAL A  57     -22.783  -9.901 -71.579  1.00130.00           C
ATOM    444  O   VAL A  57     -22.815  -8.677 -71.736  1.00130.00           O
ATOM    445  N   TYR A  58     -22.012 -10.720 -72.325  1.00100.47           N
ATOM    446  CA  TYR A  58     -21.310 -10.247 -73.477  1.00100.47           C
ATOM    447  CB  TYR A  58     -19.992  -9.505 -73.168  1.00100.47           C
ATOM    448  CG  TYR A  58     -19.034 -10.394 -72.452  1.00100.47           C
ATOM    449  CD1 TYR A  58     -19.209 -10.690 -71.119  1.00100.47           C
ATOM    450  CD2 TYR A  58     -17.939 -10.905 -73.110  1.00100.47           C
ATOM    451  CE1 TYR A  58     -18.314 -11.503 -70.461  1.00100.47           C
ATOM    452  CE2 TYR A  58     -17.042 -11.716 -72.457  1.00100.47           C
ATOM    453  CZ  TYR A  58     -17.230 -12.019 -71.131  1.00100.47           C
ATOM    454  OH  TYR A  58     -16.310 -12.852 -70.459  1.00100.47           O
ATOM    455  C   TYR A  58     -21.063 -11.407 -74.380  1.00100.47           C
ATOM    456  O   TYR A  58     -21.192 -12.559 -73.971  1.00100.47           O
ATOM    457  N   SER A  59     -20.741 -11.126 -75.658  1.00 55.25           N
ATOM    458  CA  SER A  59     -20.410 -12.183 -76.564  1.00 55.25           C
ATOM    459  CB  SER A  59     -21.093 -12.062 -77.937  1.00 55.25           C
ATOM    460  OG  SER A  59     -22.500 -12.172 -77.794  1.00 55.25           O
ATOM    461  C   SER A  59     -18.947 -12.041 -76.795  1.00 55.25           C
ATOM    462  O   SER A  59     -18.457 -10.952 -77.092  1.00 55.25           O
ATOM    463  N   THR A  60     -18.205 -13.150 -76.656  1.00125.41           N
ATOM    464  CA  THR A  60     -16.796 -13.077 -76.853  1.00125.41           C
ATOM    465  CB  THR A  60     -16.019 -13.987 -75.936  1.00125.41           C
ATOM    466  OG1 THR A  60     -14.622 -13.821 -76.135  1.00125.41           O
ATOM    467  CG2 THR A  60     -16.446 -15.448 -76.162  1.00125.41           C
ATOM    468  C   THR A  60     -16.536 -13.443 -78.279  1.00125.41           C
ATOM    469  O   THR A  60     -16.790 -14.560 -78.727  1.00125.41           O
ATOM    470  N   ILE A  61     -16.027 -12.468 -79.047  1.00 52.83           N
ATOM    471  CA  ILE A  61     -15.771 -12.697 -80.433  1.00 52.83           C
ATOM    472  CB  ILE A  61     -16.262 -11.573 -81.295  1.00 52.83           C
ATOM    473  CG1 ILE A  61     -17.790 -11.420 -81.150  1.00 52.83           C
ATOM    474  CG2 ILE A  61     -15.778 -11.826 -82.734  1.00 52.83           C
ATOM    475  CD1 ILE A  61     -18.333 -10.096 -81.684  1.00 52.83           C
ATOM    476  C   ILE A  61     -14.291 -12.756 -80.586  1.00 52.83           C
ATOM    477  O   ILE A  61     -13.581 -11.839 -80.174  1.00 52.83           O
ATOM    478  N   SER A  62     -13.793 -13.872 -81.153  1.00 82.89           N
ATOM    479  CA  SER A  62     -12.386 -14.021 -81.378  1.00 82.89           C
ATOM    480  CB  SER A  62     -11.762 -15.212 -80.626  1.00 82.89           C
ATOM    481  OG  SER A  62     -12.269 -16.436 -81.138  1.00 82.89           O
ATOM    482  C   SER A  62     -12.209 -14.299 -82.839  1.00 82.89           C
ATOM    483  O   SER A  62     -12.897 -15.146 -83.408  1.00 82.89           O
ATOM    484  N   GLU A  63     -11.272 -13.577 -83.483  1.00112.20           N
ATOM    485  CA  GLU A  63     -11.011 -13.765 -84.881  1.00112.20           C
ATOM    486  CB  GLU A  63     -11.048 -12.447 -85.681  1.00112.20           C
ATOM    487  CG  GLU A  63     -10.604 -12.583 -87.144  1.00112.20           C
ATOM    488  CD  GLU A  63      -9.087 -12.445 -87.206  1.00112.20           C
ATOM    489  OE1 GLU A  63      -8.541 -11.615 -86.432  1.00112.20           O
ATOM    490  OE2 GLU A  63      -8.458 -13.172 -88.021  1.00112.20           O
ATOM    491  C   GLU A  63      -9.622 -14.302 -84.992  1.00112.20           C
ATOM    492  O   GLU A  63      -8.690 -13.755 -84.405  1.00112.20           O
ATOM    493  N   LYS A  64      -9.437 -15.395 -85.759  1.00 46.82           N
ATOM    494  CA  LYS A  64      -8.104 -15.904 -85.873  1.00 46.82           C
ATOM    495  CB  LYS A  64      -7.900 -17.266 -85.188  1.00 46.82           C
ATOM    496  CG  LYS A  64      -7.956 -17.140 -83.666  1.00 46.82           C
ATOM    497  CD  LYS A  64      -8.028 -18.465 -82.910  1.00 46.82           C
ATOM    498  CE  LYS A  64      -8.069 -18.277 -81.392  1.00 46.82           C
ATOM    499  NZ  LYS A  64      -8.167 -19.590 -80.715  1.00 46.82           N
ATOM    500  C   LYS A  64      -7.722 -16.032 -87.314  1.00 46.82           C
ATOM    501  O   LYS A  64      -8.465 -16.573 -88.131  1.00 46.82           O
ATOM    502  N   GLN A  65      -6.522 -15.510 -87.647  1.00 45.17           N
ATOM    503  CA  GLN A  65      -5.985 -15.585 -88.976  1.00 45.17           C
ATOM    504  CB  GLN A  65      -5.173 -14.346 -89.391  1.00 45.17           C
ATOM    505  CG  GLN A  65      -5.999 -13.062 -89.494  1.00 45.17           C
ATOM    506  CD  GLN A  65      -5.051 -11.911 -89.812  1.00 45.17           C
ATOM    507  OE1 GLN A  65      -3.922 -12.121 -90.253  1.00 45.17           O
ATOM    508  NE2 GLN A  65      -5.522 -10.658 -89.570  1.00 45.17           N
ATOM    509  C   GLN A  65      -5.027 -16.720 -88.951  1.00 45.17           C
ATOM    510  O   GLN A  65      -4.146 -16.772 -88.093  1.00 45.17           O
ATOM    511  N   VAL A  66      -5.166 -17.665 -89.899  1.00 61.76           N
ATOM    512  CA  VAL A  66      -4.306 -18.798 -89.808  1.00 61.76           C
ATOM    513  CB  VAL A  66      -5.027 -20.072 -89.484  1.00 61.76           C
ATOM    514  CG1 VAL A  66      -4.015 -21.231 -89.509  1.00 61.76           C
ATOM    515  CG2 VAL A  66      -5.731 -19.895 -88.128  1.00 61.76           C
ATOM    516  C   VAL A  66      -3.555 -19.024 -91.077  1.00 61.76           C
ATOM    517  O   VAL A  66      -4.054 -18.867 -92.190  1.00 61.76           O
ATOM    518  N   PHE A  67      -2.289 -19.390 -90.844  1.00120.29           N
ATOM    519  CA  PHE A  67      -1.226 -19.857 -91.675  1.00120.29           C
ATOM    520  CB  PHE A  67      -0.246 -18.772 -92.140  1.00120.29           C
ATOM    521  CG  PHE A  67       0.691 -19.491 -93.043  1.00120.29           C
ATOM    522  CD1 PHE A  67       0.393 -19.632 -94.378  1.00120.29           C
ATOM    523  CD2 PHE A  67       1.847 -20.051 -92.550  1.00120.29           C
ATOM    524  CE1 PHE A  67       1.250 -20.306 -95.214  1.00120.29           C
ATOM    525  CE2 PHE A  67       2.710 -20.725 -93.380  1.00120.29           C
ATOM    526  CZ  PHE A  67       2.410 -20.849 -94.716  1.00120.29           C
ATOM    527  C   PHE A  67      -0.584 -20.632 -90.577  1.00120.29           C
ATOM    528  O   PHE A  67      -0.892 -21.805 -90.378  1.00120.29           O
ATOM    529  N   SER A  68       0.350 -19.977 -89.858  1.00133.63           N
ATOM    530  CA  SER A  68       0.684 -20.406 -88.533  1.00133.63           C
ATOM    531  CB  SER A  68       2.091 -19.991 -88.069  1.00133.63           C
ATOM    532  OG  SER A  68       3.075 -20.642 -88.857  1.00133.63           O
ATOM    533  C   SER A  68      -0.319 -19.564 -87.800  1.00133.63           C
ATOM    534  O   SER A  68      -1.222 -19.032 -88.443  1.00133.63           O
ATOM    535  N   ILE A  69      -0.257 -19.389 -86.471  1.00 74.09           N
ATOM    536  CA  ILE A  69      -1.277 -18.501 -85.978  1.00 74.09           C
ATOM    537  CB  ILE A  69      -1.614 -18.680 -84.526  1.00 74.09           C
ATOM    538  CG1 ILE A  69      -2.248 -20.059 -84.293  1.00 74.09           C
ATOM    539  CG2 ILE A  69      -2.499 -17.499 -84.088  1.00 74.09           C
ATOM    540  CD1 ILE A  69      -2.443 -20.414 -82.821  1.00 74.09           C
ATOM    541  C   ILE A  69      -0.734 -17.116 -86.127  1.00 74.09           C
ATOM    542  O   ILE A  69       0.066 -16.660 -85.311  1.00 74.09           O
ATOM    543  N   LYS A  70      -1.128 -16.434 -87.224  1.00126.98           N
ATOM    544  CA  LYS A  70      -0.697 -15.091 -87.474  1.00126.98           C
ATOM    545  CB  LYS A  70      -1.130 -14.557 -88.855  1.00126.98           C
ATOM    546  CG  LYS A  70      -0.658 -13.121 -89.099  1.00126.98           C
ATOM    547  CD  LYS A  70      -1.023 -12.541 -90.471  1.00126.98           C
ATOM    548  CE  LYS A  70      -0.420 -13.283 -91.667  1.00126.98           C
ATOM    549  NZ  LYS A  70      -0.634 -12.500 -92.904  1.00126.98           N
ATOM    550  C   LYS A  70      -1.310 -14.180 -86.463  1.00126.98           C
ATOM    551  O   LYS A  70      -0.614 -13.370 -85.853  1.00126.98           O
ATOM    552  N   THR A  71      -2.639 -14.283 -86.251  1.00119.25           N
ATOM    553  CA  THR A  71      -3.241 -13.368 -85.324  1.00119.25           C
ATOM    554  CB  THR A  71      -3.665 -12.075 -85.953  1.00119.25           C
ATOM    555  OG1 THR A  71      -4.017 -11.132 -84.951  1.00119.25           O
ATOM    556  CG2 THR A  71      -4.874 -12.354 -86.862  1.00119.25           C
ATOM    557  C   THR A  71      -4.464 -13.966 -84.704  1.00119.25           C
ATOM    558  O   THR A  71      -5.098 -14.861 -85.261  1.00119.25           O
ATOM    559  N   ARG A  72      -4.799 -13.478 -83.492  1.00 86.34           N
ATOM    560  CA  ARG A  72      -5.990 -13.858 -82.788  1.00 86.34           C
ATOM    561  CB  ARG A  72      -5.735 -14.913 -81.696  1.00 86.34           C
ATOM    562  CG  ARG A  72      -6.982 -15.318 -80.903  1.00 86.34           C
ATOM    563  CD  ARG A  72      -6.679 -16.248 -79.725  1.00 86.34           C
ATOM    564  NE  ARG A  72      -7.958 -16.475 -78.995  1.00 86.34           N
ATOM    565  CZ  ARG A  72      -7.963 -17.246 -77.870  1.00 86.34           C
ATOM    566  NH1 ARG A  72      -6.800 -17.819 -77.438  1.00 86.34           N
ATOM    567  NH2 ARG A  72      -9.123 -17.433 -77.175  1.00 86.34           N
ATOM    568  C   ARG A  72      -6.456 -12.617 -82.096  1.00 86.34           C
ATOM    569  O   ARG A  72      -5.774 -12.111 -81.205  1.00 86.34           O
ATOM    570  N   GLU A  73      -7.635 -12.084 -82.471  1.00 61.47           N
ATOM    571  CA  GLU A  73      -8.043 -10.881 -81.806  1.00 61.47           C
ATOM    572  CB  GLU A  73      -8.241  -9.672 -82.720  1.00 61.47           C
ATOM    573  CG  GLU A  73      -8.640  -8.434 -81.924  1.00 61.47           C
ATOM    574  CD  GLU A  73      -8.377  -7.239 -82.810  1.00 61.47           C
ATOM    575  OE1 GLU A  73      -7.196  -6.798 -82.844  1.00 61.47           O
ATOM    576  OE2 GLU A  73      -9.342  -6.762 -83.464  1.00 61.47           O
ATOM    577  C   GLU A  73      -9.337 -11.123 -81.099  1.00 61.47           C
ATOM    578  O   GLU A  73     -10.279 -11.654 -81.683  1.00 61.47           O
ATOM    579  N   ASP A  74      -9.409 -10.722 -79.811  1.00 99.62           N
ATOM    580  CA  ASP A  74     -10.594 -10.937 -79.027  1.00 99.62           C
ATOM    581  CB  ASP A  74     -10.340 -11.744 -77.741  1.00 99.62           C
ATOM    582  CG  ASP A  74      -9.365 -10.978 -76.856  1.00 99.62           C
ATOM    583  OD1 ASP A  74      -8.365 -10.439 -77.401  1.00 99.62           O
ATOM    584  OD2 ASP A  74      -9.609 -10.921 -75.621  1.00 99.62           O
ATOM    585  C   ASP A  74     -11.223  -9.631 -78.633  1.00 99.62           C
ATOM    586  O   ASP A  74     -10.535  -8.684 -78.255  1.00 99.62           O
ATOM    587  N   THR A  75     -12.571  -9.555 -78.738  1.00 96.17           N
ATOM    588  CA  THR A  75     -13.307  -8.377 -78.365  1.00 96.17           C
ATOM    589  CB  THR A  75     -13.643  -7.490 -79.524  1.00 96.17           C
ATOM    590  OG1 THR A  75     -14.224  -6.280 -79.059  1.00 96.17           O
ATOM    591  CG2 THR A  75     -14.624  -8.240 -80.442  1.00 96.17           C
ATOM    592  C   THR A  75     -14.613  -8.813 -77.762  1.00 96.17           C
ATOM    593  O   THR A  75     -15.002  -9.973 -77.886  1.00 96.17           O
ATOM    594  N   ARG A  76     -15.327  -7.880 -77.091  1.00162.05           N
ATOM    595  CA  ARG A  76     -16.576  -8.214 -76.457  1.00162.05           C
ATOM    596  CB  ARG A  76     -16.577  -8.018 -74.931  1.00162.05           C
ATOM    597  CG  ARG A  76     -16.252  -6.593 -74.489  1.00162.05           C
ATOM    598  CD  ARG A  76     -16.561  -6.326 -73.014  1.00162.05           C
ATOM    599  NE  ARG A  76     -15.807  -7.325 -72.203  1.00162.05           N
ATOM    600  CZ  ARG A  76     -15.704  -7.185 -70.848  1.00162.05           C
ATOM    601  NH1 ARG A  76     -16.281  -6.117 -70.222  1.00162.05           N
ATOM    602  NH2 ARG A  76     -15.015  -8.114 -70.123  1.00162.05           N
ATOM    603  C   ARG A  76     -17.674  -7.360 -77.023  1.00162.05           C
ATOM    604  O   ARG A  76     -17.442  -6.238 -77.469  1.00162.05           O
ATOM    605  N   ILE A  77     -18.910  -7.909 -77.034  1.00107.38           N
ATOM    606  CA  ILE A  77     -20.077  -7.228 -77.534  1.00107.38           C
ATOM    607  CB  ILE A  77     -20.524  -7.718 -78.882  1.00107.38           C
ATOM    608  CG1 ILE A  77     -21.642  -6.819 -79.441  1.00107.38           C
ATOM    609  CG2 ILE A  77     -20.911  -9.200 -78.751  1.00107.38           C
ATOM    610  CD1 ILE A  77     -21.917  -7.038 -80.929  1.00107.38           C
ATOM    611  C   ILE A  77     -21.215  -7.472 -76.570  1.00107.38           C
ATOM    612  O   ILE A  77     -21.140  -8.387 -75.752  1.00107.38           O
ATOM    613  N   CYS A  78     -22.290  -6.642 -76.625  1.00122.76           N
ATOM    614  CA  CYS A  78     -23.425  -6.775 -75.733  1.00122.76           C
ATOM    615  CB  CYS A  78     -23.501  -5.667 -74.668  1.00122.76           C
ATOM    616  SG  CYS A  78     -23.738  -4.016 -75.391  1.00122.76           S
ATOM    617  C   CYS A  78     -24.712  -6.710 -76.526  1.00122.76           C
ATOM    618  O   CYS A  78     -24.698  -6.975 -77.726  1.00122.76           O
ATOM    619  N   GLY A  79     -25.863  -6.423 -75.843  1.00111.86           N
ATOM    620  CA  GLY A  79     -27.168  -6.224 -76.449  1.00111.86           C
ATOM    621  C   GLY A  79     -28.261  -6.463 -75.424  1.00111.86           C
ATOM    622  O   GLY A  79     -28.435  -7.576 -74.932  1.00111.86           O
ATOM    623  N   TYR A  80     -29.053  -5.411 -75.103  1.00180.08           N
ATOM    624  CA  TYR A  80     -30.121  -5.481 -74.134  1.00180.08           C
ATOM    625  CB  TYR A  80     -30.669  -4.100 -73.734  1.00180.08           C
ATOM    626  CG  TYR A  80     -31.819  -4.384 -72.832  1.00180.08           C
ATOM    627  CD1 TYR A  80     -31.609  -4.752 -71.522  1.00180.08           C
ATOM    628  CD2 TYR A  80     -33.106  -4.284 -73.305  1.00180.08           C
ATOM    629  CE1 TYR A  80     -32.674  -5.026 -70.697  1.00180.08           C
ATOM    630  CE2 TYR A  80     -34.174  -4.554 -72.485  1.00180.08           C
ATOM    631  CZ  TYR A  80     -33.957  -4.927 -71.181  1.00180.08           C
ATOM    632  OH  TYR A  80     -35.055  -5.208 -70.342  1.00180.08           O
ATOM    633  C   TYR A  80     -31.283  -6.309 -74.603  1.00180.08           C
ATOM    634  O   TYR A  80     -31.815  -7.129 -73.856  1.00180.08           O
ATOM    635  N   ASN A  81     -31.698  -6.123 -75.867  1.00 77.65           N
ATOM    636  CA  ASN A  81     -32.883  -6.748 -76.380  1.00 77.65           C
ATOM    637  CB  ASN A  81     -33.115  -6.370 -77.852  1.00 77.65           C
ATOM    638  CG  ASN A  81     -34.454  -6.925 -78.308  1.00 77.65           C
ATOM    639  OD1 ASN A  81     -35.132  -7.637 -77.570  1.00 77.65           O
ATOM    640  ND2 ASN A  81     -34.843  -6.590 -79.567  1.00 77.65           N
ATOM    641  C   ASN A  81     -32.751  -8.235 -76.309  1.00 77.65           C
ATOM    642  O   ASN A  81     -33.671  -8.929 -75.878  1.00 77.65           O
ATOM    643  N   GLY A  82     -31.586  -8.766 -76.709  1.00 30.16           N
ATOM    644  CA  GLY A  82     -31.403 -10.186 -76.736  1.00 30.16           C
ATOM    645  C   GLY A  82     -31.534 -10.716 -75.348  1.00 30.16           C
ATOM    646  O   GLY A  82     -32.046 -11.815 -75.142  1.00 30.16           O
ATOM    647  N   PHE A  83     -31.043  -9.950 -74.359  1.00 96.89           N
ATOM    648  CA  PHE A  83     -31.064 -10.388 -72.994  1.00 96.89           C
ATOM    649  CB  PHE A  83     -30.335  -9.430 -72.036  1.00 96.89           C
ATOM    650  CG  PHE A  83     -30.402 -10.069 -70.693  1.00 96.89           C
ATOM    651  CD1 PHE A  83     -29.581 -11.133 -70.396  1.00 96.89           C
ATOM    652  CD2 PHE A  83     -31.274  -9.607 -69.736  1.00 96.89           C
ATOM    653  CE1 PHE A  83     -29.632 -11.736 -69.162  1.00 96.89           C
ATOM    654  CE2 PHE A  83     -31.330 -10.207 -68.501  1.00 96.89           C
ATOM    655  CZ  PHE A  83     -30.510 -11.272 -68.213  1.00 96.89           C
ATOM    656  C   PHE A  83     -32.480 -10.519 -72.545  1.00 96.89           C
ATOM    657  O   PHE A  83     -32.834 -11.485 -71.872  1.00 96.89           O
ATOM    658  N   THR A  84     -33.342  -9.572 -72.957  1.00117.55           N
ATOM    659  CA  THR A  84     -34.698  -9.536 -72.493  1.00117.55           C
ATOM    660  CB  THR A  84     -35.518  -8.466 -73.149  1.00117.55           C
ATOM    661  OG1 THR A  84     -34.928  -7.199 -72.915  1.00117.55           O
ATOM    662  CG2 THR A  84     -36.945  -8.511 -72.570  1.00117.55           C
ATOM    663  C   THR A  84     -35.355 -10.826 -72.819  1.00117.55           C
ATOM    664  O   THR A  84     -36.167 -11.307 -72.034  1.00117.55           O
ATOM    665  N   THR A  85     -35.052 -11.426 -73.982  1.00207.23           N
ATOM    666  CA  THR A  85     -35.733 -12.656 -74.246  1.00207.23           C
ATOM    667  CB  THR A  85     -35.796 -12.971 -75.713  1.00207.23           C
ATOM    668  OG1 THR A  85     -36.521 -14.172 -75.926  1.00207.23           O
ATOM    669  CG2 THR A  85     -34.371 -13.066 -76.291  1.00207.23           C
ATOM    670  C   THR A  85     -35.026 -13.753 -73.488  1.00207.23           C
ATOM    671  O   THR A  85     -34.375 -14.629 -74.053  1.00207.23           O
ATOM    672  N   ASP A  86     -35.170 -13.709 -72.148  1.00 88.95           N
ATOM    673  CA  ASP A  86     -34.654 -14.627 -71.175  1.00 88.95           C
ATOM    674  CB  ASP A  86     -34.778 -14.097 -69.737  1.00 88.95           C
ATOM    675  CG  ASP A  86     -33.674 -13.066 -69.529  1.00 88.95           C
ATOM    676  OD1 ASP A  86     -32.481 -13.460 -69.621  1.00 88.95           O
ATOM    677  OD2 ASP A  86     -34.006 -11.875 -69.286  1.00 88.95           O
ATOM    678  C   ASP A  86     -35.428 -15.891 -71.298  1.00 88.95           C
ATOM    679  O   ASP A  86     -34.986 -16.955 -70.869  1.00 88.95           O
ATOM    680  N   HIS A  87     -36.628 -15.788 -71.890  1.00 97.02           N
ATOM    681  CA  HIS A  87     -37.534 -16.891 -71.977  1.00 97.02           C
ATOM    682  ND1 HIS A  87     -40.235 -18.496 -73.448  1.00 97.02           N
ATOM    683  CG  HIS A  87     -39.965 -17.452 -72.591  1.00 97.02           C
ATOM    684  CB  HIS A  87     -38.816 -16.497 -72.738  1.00 97.02           C
ATOM    685  NE2 HIS A  87     -41.831 -18.518 -71.899  1.00 97.02           N
ATOM    686  CD2 HIS A  87     -40.949 -17.481 -71.650  1.00 97.02           C
ATOM    687  CE1 HIS A  87     -41.361 -19.099 -72.988  1.00 97.02           C
ATOM    688  C   HIS A  87     -36.875 -18.038 -72.684  1.00 97.02           C
ATOM    689  O   HIS A  87     -37.007 -19.172 -72.229  1.00 97.02           O
ATOM    690  N   PRO A  88     -36.197 -17.833 -73.784  1.00 97.67           N
ATOM    691  CA  PRO A  88     -35.565 -18.943 -74.451  1.00 97.67           C
ATOM    692  CD  PRO A  88     -36.534 -16.768 -74.710  1.00 97.67           C
ATOM    693  CB  PRO A  88     -35.285 -18.475 -75.884  1.00 97.67           C
ATOM    694  CG  PRO A  88     -35.539 -16.955 -75.864  1.00 97.67           C
ATOM    695  C   PRO A  88     -34.372 -19.536 -73.758  1.00 97.67           C
ATOM    696  O   PRO A  88     -34.155 -20.740 -73.897  1.00 97.67           O
ATOM    697  N   ARG A  89     -33.595 -18.740 -72.997  1.00213.16           N
ATOM    698  CA  ARG A  89     -32.422 -19.275 -72.364  1.00213.16           C
ATOM    699  CB  ARG A  89     -32.775 -20.456 -71.447  1.00213.16           C
ATOM    700  CG  ARG A  89     -31.677 -20.880 -70.478  1.00213.16           C
ATOM    701  CD  ARG A  89     -32.158 -21.947 -69.492  1.00213.16           C
ATOM    702  NE  ARG A  89     -32.302 -23.217 -70.256  1.00213.16           N
ATOM    703  CZ  ARG A  89     -31.235 -24.057 -70.387  1.00213.16           C
ATOM    704  NH1 ARG A  89     -30.053 -23.752 -69.775  1.00213.16           N
ATOM    705  NH2 ARG A  89     -31.347 -25.196 -71.132  1.00213.16           N
ATOM    706  C   ARG A  89     -31.494 -19.725 -73.447  1.00213.16           C
ATOM    707  O   ARG A  89     -30.713 -20.662 -73.283  1.00213.16           O
ATOM    708  N   ILE A  90     -31.559 -19.023 -74.594  1.00 54.13           N
ATOM    709  CA  ILE A  90     -30.752 -19.317 -75.736  1.00 54.13           C
ATOM    710  CB  ILE A  90     -31.564 -19.931 -76.838  1.00 54.13           C
ATOM    711  CG1 ILE A  90     -32.088 -21.305 -76.389  1.00 54.13           C
ATOM    712  CG2 ILE A  90     -30.724 -19.967 -78.118  1.00 54.13           C
ATOM    713  CD1 ILE A  90     -33.178 -21.876 -77.296  1.00 54.13           C
ATOM    714  C   ILE A  90     -30.195 -18.017 -76.227  1.00 54.13           C
ATOM    715  O   ILE A  90     -30.777 -16.960 -75.989  1.00 54.13           O
ATOM    716  N   LEU A  91     -29.016 -18.056 -76.882  1.00 68.41           N
ATOM    717  CA  LEU A  91     -28.447 -16.852 -77.415  1.00 68.41           C
ATOM    718  CB  LEU A  91     -27.157 -16.386 -76.716  1.00 68.41           C
ATOM    719  CG  LEU A  91     -27.419 -15.853 -75.293  1.00 68.41           C
ATOM    720  CD1 LEU A  91     -26.148 -15.282 -74.647  1.00 68.41           C
ATOM    721  CD2 LEU A  91     -28.578 -14.844 -75.300  1.00 68.41           C
ATOM    722  C   LEU A  91     -28.156 -17.054 -78.867  1.00 68.41           C
ATOM    723  O   LEU A  91     -27.892 -18.169 -79.314  1.00 68.41           O
ATOM    724  N   ILE A  92     -28.209 -15.951 -79.642  1.00 73.75           N
ATOM    725  CA  ILE A  92     -27.997 -15.987 -81.060  1.00 73.75           C
ATOM    726  CB  ILE A  92     -28.584 -14.817 -81.798  1.00 73.75           C
ATOM    727  CG1 ILE A  92     -30.114 -14.817 -81.654  1.00 73.75           C
ATOM    728  CG2 ILE A  92     -28.113 -14.887 -83.261  1.00 73.75           C
ATOM    729  CD1 ILE A  92     -30.768 -13.518 -82.124  1.00 73.75           C
ATOM    730  C   ILE A  92     -26.528 -16.051 -81.346  1.00 73.75           C
ATOM    731  O   ILE A  92     -25.696 -15.495 -80.633  1.00 73.75           O
ATOM    732  N   ILE A  93     -26.203 -16.791 -82.418  1.00 82.50           N
ATOM    733  CA  ILE A  93     -24.895 -17.068 -82.931  1.00 82.50           C
ATOM    734  CB  ILE A  93     -24.982 -17.936 -84.149  1.00 82.50           C
ATOM    735  CG1 ILE A  93     -25.346 -19.381 -83.766  1.00 82.50           C
ATOM    736  CG2 ILE A  93     -23.693 -17.761 -84.969  1.00 82.50           C
ATOM    737  CD1 ILE A  93     -25.723 -20.245 -84.971  1.00 82.50           C
ATOM    738  C   ILE A  93     -24.205 -15.807 -83.349  1.00 82.50           C
ATOM    739  O   ILE A  93     -22.980 -15.726 -83.280  1.00 82.50           O
ATOM    740  N   GLU A  94     -24.945 -14.811 -83.866  1.00109.47           N
ATOM    741  CA  GLU A  94     -24.271 -13.633 -84.341  1.00109.47           C
ATOM    742  CB  GLU A  94     -24.828 -13.076 -85.662  1.00109.47           C
ATOM    743  CG  GLU A  94     -26.262 -12.550 -85.541  1.00109.47           C
ATOM    744  CD  GLU A  94     -26.549 -11.672 -86.751  1.00109.47           C
ATOM    745  OE1 GLU A  94     -25.581 -11.349 -87.489  1.00109.47           O
ATOM    746  OE2 GLU A  94     -27.738 -11.305 -86.947  1.00109.47           O
ATOM    747  C   GLU A  94     -24.422 -12.525 -83.354  1.00109.47           C
ATOM    748  O   GLU A  94     -25.252 -12.592 -82.450  1.00109.47           O
ATOM    749  N   THR A  95     -23.571 -11.482 -83.478  1.00132.34           N
ATOM    750  CA  THR A  95     -23.749 -10.349 -82.621  1.00132.34           C
ATOM    751  CB  THR A  95     -22.684 -10.141 -81.584  1.00132.34           C
ATOM    752  OG1 THR A  95     -21.443  -9.828 -82.194  1.00132.34           O
ATOM    753  CG2 THR A  95     -22.560 -11.428 -80.751  1.00132.34           C
ATOM    754  C   THR A  95     -23.801  -9.129 -83.477  1.00132.34           C
ATOM    755  O   THR A  95     -23.123  -9.055 -84.500  1.00132.34           O
ATOM    756  N   GLU A  96     -24.643  -8.142 -83.103  1.00113.70           N
ATOM    757  CA  GLU A  96     -24.628  -6.957 -83.902  1.00113.70           C
ATOM    758  CB  GLU A  96     -25.941  -6.597 -84.622  1.00113.70           C
ATOM    759  CG  GLU A  96     -27.136  -6.279 -83.733  1.00113.70           C
ATOM    760  CD  GLU A  96     -28.221  -5.780 -84.675  1.00113.70           C
ATOM    761  OE1 GLU A  96     -27.885  -5.462 -85.848  1.00113.70           O
ATOM    762  OE2 GLU A  96     -29.399  -5.708 -84.238  1.00113.70           O
ATOM    763  C   GLU A  96     -24.187  -5.817 -83.056  1.00113.70           C
ATOM    764  O   GLU A  96     -24.713  -5.567 -81.972  1.00113.70           O
ATOM    765  N   SER A  97     -23.163  -5.108 -83.558  1.00 53.51           N
ATOM    766  CA  SER A  97     -22.599  -3.968 -82.911  1.00 53.51           C
ATOM    767  CB  SER A  97     -21.370  -4.272 -82.029  1.00 53.51           C
ATOM    768  OG  SER A  97     -20.269  -4.693 -82.820  1.00 53.51           O
ATOM    769  C   SER A  97     -22.158  -3.093 -84.030  1.00 53.51           C
ATOM    770  O   SER A  97     -22.786  -3.077 -85.087  1.00 53.51           O
ATOM    771  N   ILE A  98     -21.079  -2.316 -83.838  1.00129.59           N
ATOM    772  CA  ILE A  98     -20.657  -1.548 -84.967  1.00129.59           C
ATOM    773  CB  ILE A  98     -19.824  -0.350 -84.585  1.00129.59           C
ATOM    774  CG1 ILE A  98     -19.412   0.447 -85.839  1.00129.59           C
ATOM    775  CG2 ILE A  98     -18.643  -0.821 -83.714  1.00129.59           C
ATOM    776  CD1 ILE A  98     -18.812   1.815 -85.521  1.00129.59           C
ATOM    777  C   ILE A  98     -19.829  -2.486 -85.791  1.00129.59           C
ATOM    778  O   ILE A  98     -18.642  -2.272 -86.032  1.00129.59           O
ATOM    779  N   ARG A  99     -20.485  -3.571 -86.252  1.00130.22           N
ATOM    780  CA  ARG A  99     -19.897  -4.610 -87.043  1.00130.22           C
ATOM    781  CB  ARG A  99     -18.487  -5.006 -86.580  1.00130.22           C
ATOM    782  CG  ARG A  99     -18.472  -5.552 -85.149  1.00130.22           C
ATOM    783  CD  ARG A  99     -17.077  -5.880 -84.616  1.00130.22           C
ATOM    784  NE  ARG A  99     -16.561  -4.659 -83.935  1.00130.22           N
ATOM    785  CZ  ARG A  99     -15.873  -4.775 -82.763  1.00130.22           C
ATOM    786  NH1 ARG A  99     -15.674  -6.005 -82.208  1.00130.22           N
ATOM    787  NH2 ARG A  99     -15.386  -3.658 -82.149  1.00130.22           N
ATOM    788  C   ARG A  99     -20.767  -5.805 -86.793  1.00130.22           C
ATOM    789  O   ARG A  99     -21.548  -5.803 -85.843  1.00130.22           O
ATOM    790  N   SER A 100     -20.682  -6.863 -87.627  1.00110.18           N
ATOM    791  CA  SER A 100     -21.507  -7.993 -87.303  1.00110.18           C
ATOM    792  CB  SER A 100     -22.663  -8.210 -88.292  1.00110.18           C
ATOM    793  OG  SER A 100     -23.567  -7.118 -88.237  1.00110.18           O
ATOM    794  C   SER A 100     -20.674  -9.235 -87.350  1.00110.18           C
ATOM    795  O   SER A 100     -20.257  -9.675 -88.421  1.00110.18           O
ATOM    796  N   PRO A 101     -20.391  -9.793 -86.204  1.00151.06           N
ATOM    797  CA  PRO A 101     -19.664 -11.041 -86.220  1.00151.06           C
ATOM    798  CD  PRO A 101     -19.917  -8.917 -85.145  1.00151.06           C
ATOM    799  CB  PRO A 101     -18.772 -11.040 -84.984  1.00151.06           C
ATOM    800  CG  PRO A 101     -18.611  -9.547 -84.650  1.00151.06           C
ATOM    801  C   PRO A 101     -20.581 -12.232 -86.297  1.00151.06           C
ATOM    802  O   PRO A 101     -21.687 -12.162 -85.763  1.00151.06           O
ATOM    803  N   PHE A 102     -20.134 -13.344 -86.926  1.00 56.03           N
ATOM    804  CA  PHE A 102     -20.932 -14.541 -87.008  1.00 56.03           C
ATOM    805  CB  PHE A 102     -21.324 -14.945 -88.441  1.00 56.03           C
ATOM    806  CG  PHE A 102     -22.315 -13.974 -88.978  1.00 56.03           C
ATOM    807  CD1 PHE A 102     -23.656 -14.124 -88.712  1.00 56.03           C
ATOM    808  CD2 PHE A 102     -21.903 -12.924 -89.764  1.00 56.03           C
ATOM    809  CE1 PHE A 102     -24.576 -13.233 -89.212  1.00 56.03           C
ATOM    810  CE2 PHE A 102     -22.820 -12.031 -90.265  1.00 56.03           C
ATOM    811  CZ  PHE A 102     -24.158 -12.182 -89.991  1.00 56.03           C
ATOM    812  C   PHE A 102     -20.095 -15.672 -86.495  1.00 56.03           C
ATOM    813  O   PHE A 102     -18.900 -15.740 -86.784  1.00 56.03           O
ATOM    814  N   THR A 103     -20.696 -16.605 -85.719  1.00 53.44           N
ATOM    815  CA  THR A 103     -19.880 -17.686 -85.245  1.00 53.44           C
ATOM    816  CB  THR A 103     -20.437 -18.530 -84.128  1.00 53.44           C
ATOM    817  OG1 THR A 103     -21.463 -19.381 -84.614  1.00 53.44           O
ATOM    818  CG2 THR A 103     -21.002 -17.618 -83.032  1.00 53.44           C
ATOM    819  C   THR A 103     -19.732 -18.651 -86.377  1.00 53.44           C
ATOM    820  O   THR A 103     -20.661 -18.864 -87.156  1.00 53.44           O
ATOM    821  N   ARG A 104     -18.534 -19.253 -86.487  1.00140.01           N
ATOM    822  CA  ARG A 104     -18.266 -20.284 -87.447  1.00140.01           C
ATOM    823  CB  ARG A 104     -19.160 -21.514 -87.229  1.00140.01           C
ATOM    824  CG  ARG A 104     -18.933 -22.177 -85.869  1.00140.01           C
ATOM    825  CD  ARG A 104     -20.021 -23.181 -85.486  1.00140.01           C
ATOM    826  NE  ARG A 104     -21.275 -22.399 -85.280  1.00140.01           N
ATOM    827  CZ  ARG A 104     -22.081 -22.108 -86.344  1.00140.01           C
ATOM    828  NH1 ARG A 104     -21.792 -22.617 -87.577  1.00140.01           N
ATOM    829  NH2 ARG A 104     -23.164 -21.293 -86.181  1.00140.01           N
ATOM    830  C   ARG A 104     -18.502 -19.759 -88.824  1.00140.01           C
ATOM    831  O   ARG A 104     -18.658 -20.528 -89.771  1.00140.01           O
ATOM    832  N   LYS A 105     -18.494 -18.423 -88.975  1.00 78.82           N
ATOM    833  CA  LYS A 105     -18.699 -17.825 -90.259  1.00 78.82           C
ATOM    834  CB  LYS A 105     -17.552 -18.086 -91.251  1.00 78.82           C
ATOM    835  CG  LYS A 105     -17.700 -17.289 -92.550  1.00 78.82           C
ATOM    836  CD  LYS A 105     -16.427 -17.234 -93.397  1.00 78.82           C
ATOM    837  CE  LYS A 105     -16.602 -16.457 -94.704  1.00 78.82           C
ATOM    838  NZ  LYS A 105     -15.307 -16.349 -95.412  1.00 78.82           N
ATOM    839  C   LYS A 105     -19.965 -18.362 -90.837  1.00 78.82           C
ATOM    840  O   LYS A 105     -20.055 -18.602 -92.040  1.00 78.82           O
ATOM    841  N   ALA A 106     -20.990 -18.571 -89.990  1.00 43.53           N
ATOM    842  CA  ALA A 106     -22.237 -19.025 -90.526  1.00 43.53           C
ATOM    843  CB  ALA A 106     -22.955 -20.060 -89.644  1.00 43.53           C
ATOM    844  C   ALA A 106     -23.097 -17.814 -90.582  1.00 43.53           C
ATOM    845  O   ALA A 106     -23.365 -17.175 -89.566  1.00 43.53           O
ATOM    846  N   ASN A 107     -23.544 -17.461 -91.796  1.00142.55           N
ATOM    847  CA  ASN A 107     -24.330 -16.279 -91.947  1.00142.55           C
ATOM    848  CB  ASN A 107     -24.687 -16.026 -93.422  1.00142.55           C
ATOM    849  CG  ASN A 107     -25.100 -14.573 -93.583  1.00142.55           C
ATOM    850  OD1 ASN A 107     -25.191 -13.829 -92.608  1.00142.55           O
ATOM    851  ND2 ASN A 107     -25.352 -14.154 -94.852  1.00142.55           N
ATOM    852  C   ASN A 107     -25.600 -16.495 -91.208  1.00142.55           C
ATOM    853  O   ASN A 107     -25.995 -15.683 -90.373  1.00142.55           O
ATOM    854  N   SER A 108     -26.251 -17.642 -91.472  1.00 92.50           N
ATOM    855  CA  SER A 108     -27.493 -17.882 -90.817  1.00 92.50           C
ATOM    856  CB  SER A 108     -28.216 -19.155 -91.293  1.00 92.50           C
ATOM    857  OG  SER A 108     -27.465 -20.307 -90.942  1.00 92.50           O
ATOM    858  C   SER A 108     -27.192 -18.035 -89.371  1.00 92.50           C
ATOM    859  O   SER A 108     -26.380 -18.871 -88.977  1.00 92.50           O
ATOM    860  N   GLY A 109     -27.838 -17.201 -88.539  1.00 33.24           N
ATOM    861  CA  GLY A 109     -27.617 -17.305 -87.136  1.00 33.24           C
ATOM    862  C   GLY A 109     -28.530 -18.365 -86.630  1.00 33.24           C
ATOM    863  O   GLY A 109     -29.537 -18.692 -87.257  1.00 33.24           O
ATOM    864  N   LYS A 110     -28.189 -18.938 -85.465  1.00117.44           N
ATOM    865  CA  LYS A 110     -29.060 -19.910 -84.890  1.00117.44           C
ATOM    866  CB  LYS A 110     -28.618 -21.368 -85.097  1.00117.44           C
ATOM    867  CG  LYS A 110     -28.767 -21.841 -86.545  1.00117.44           C
ATOM    868  CD  LYS A 110     -28.085 -23.178 -86.839  1.00117.44           C
ATOM    869  CE  LYS A 110     -28.661 -24.348 -86.036  1.00117.44           C
ATOM    870  NZ  LYS A 110     -30.111 -24.480 -86.299  1.00117.44           N
ATOM    871  C   LYS A 110     -29.087 -19.634 -83.434  1.00117.44           C
ATOM    872  O   LYS A 110     -28.138 -19.086 -82.874  1.00117.44           O
ATOM    873  N   ASN A 111     -30.203 -19.992 -82.780  1.00 80.39           N
ATOM    874  CA  ASN A 111     -30.273 -19.742 -81.379  1.00 80.39           C
ATOM    875  CB  ASN A 111     -31.708 -19.523 -80.860  1.00 80.39           C
ATOM    876  CG  ASN A 111     -32.548 -20.748 -81.183  1.00 80.39           C
ATOM    877  OD1 ASN A 111     -32.473 -21.292 -82.282  1.00 80.39           O
ATOM    878  ND2 ASN A 111     -33.379 -21.194 -80.203  1.00 80.39           N
ATOM    879  C   ASN A 111     -29.642 -20.907 -80.694  1.00 80.39           C
ATOM    880  O   ASN A 111     -30.088 -22.044 -80.839  1.00 80.39           O
ATOM    881  N   LEU A 112     -28.555 -20.650 -79.934  1.00 57.77           N
ATOM    882  CA  LEU A 112     -27.914 -21.751 -79.284  1.00 57.77           C
ATOM    883  CB  LEU A 112     -26.395 -21.852 -79.498  1.00 57.77           C
ATOM    884  CG  LEU A 112     -25.846 -23.158 -78.893  1.00 57.77           C
ATOM    885  CD1 LEU A 112     -26.578 -24.370 -79.486  1.00 57.77           C
ATOM    886  CD2 LEU A 112     -24.326 -23.285 -79.060  1.00 57.77           C
ATOM    887  C   LEU A 112     -28.195 -21.672 -77.822  1.00 57.77           C
ATOM    888  O   LEU A 112     -28.212 -20.595 -77.228  1.00 57.77           O
ATOM    889  N   ASP A 113     -28.450 -22.838 -77.200  1.00 90.06           N
ATOM    890  CA  ASP A 113     -28.778 -22.818 -75.810  1.00 90.06           C
ATOM    891  CB  ASP A 113     -29.397 -24.130 -75.291  1.00 90.06           C
ATOM    892  CG  ASP A 113     -28.402 -25.270 -75.449  1.00 90.06           C
ATOM    893  OD1 ASP A 113     -27.966 -25.531 -76.602  1.00 90.06           O
ATOM    894  OD2 ASP A 113     -28.062 -25.893 -74.409  1.00 90.06           O
ATOM    895  C   ASP A 113     -27.544 -22.516 -75.027  1.00 90.06           C
ATOM    896  O   ASP A 113     -26.433 -22.819 -75.458  1.00 90.06           O
ATOM    897  N   LEU A 114     -27.710 -21.875 -73.851  1.00 64.26           N
ATOM    898  CA  LEU A 114     -26.557 -21.590 -73.053  1.00 64.26           C
ATOM    899  CB  LEU A 114     -26.618 -20.267 -72.264  1.00 64.26           C
ATOM    900  CG  LEU A 114     -26.499 -19.005 -73.147  1.00 64.26           C
ATOM    901  CD1 LEU A 114     -26.502 -17.724 -72.294  1.00 64.26           C
ATOM    902  CD2 LEU A 114     -25.280 -19.082 -74.083  1.00 64.26           C
ATOM    903  C   LEU A 114     -26.379 -22.725 -72.105  1.00 64.26           C
ATOM    904  O   LEU A 114     -27.293 -23.095 -71.368  1.00 64.26           O
ATOM    905  N   PHE A 115     -25.168 -23.311 -72.128  1.00 94.62           N
ATOM    906  CA  PHE A 115     -24.838 -24.452 -71.331  1.00 94.62           C
ATOM    907  CB  PHE A 115     -23.864 -25.416 -72.033  1.00 94.62           C
ATOM    908  CG  PHE A 115     -24.531 -25.932 -73.260  1.00 94.62           C
ATOM    909  CD1 PHE A 115     -24.675 -25.123 -74.365  1.00 94.62           C
ATOM    910  CD2 PHE A 115     -25.000 -27.224 -73.318  1.00 94.62           C
ATOM    911  CE1 PHE A 115     -25.288 -25.587 -75.506  1.00 94.62           C
ATOM    912  CE2 PHE A 115     -25.613 -27.694 -74.457  1.00 94.62           C
ATOM    913  CZ  PHE A 115     -25.761 -26.875 -75.551  1.00 94.62           C
ATOM    914  C   PHE A 115     -24.122 -23.942 -70.134  1.00 94.62           C
ATOM    915  O   PHE A 115     -23.448 -22.916 -70.195  1.00 94.62           O
ATOM    916  N   THR A 116     -24.273 -24.642 -68.997  1.00101.40           N
ATOM    917  CA  THR A 116     -23.601 -24.218 -67.811  1.00101.40           C
ATOM    918  CB  THR A 116     -24.243 -24.748 -66.563  1.00101.40           C
ATOM    919  OG1 THR A 116     -23.647 -24.166 -65.415  1.00101.40           O
ATOM    920  CG2 THR A 116     -24.088 -26.282 -66.530  1.00101.40           C
ATOM    921  C   THR A 116     -22.205 -24.744 -67.843  1.00101.40           C
ATOM    922  O   THR A 116     -21.912 -25.754 -68.482  1.00101.40           O
ATOM    923  N   TYR A 117     -21.304 -24.023 -67.153  1.00109.45           N
ATOM    924  CA  TYR A 117     -19.933 -24.394 -66.978  1.00109.45           C
ATOM    925  CB  TYR A 117     -18.948 -23.675 -67.911  1.00109.45           C
ATOM    926  CG  TYR A 117     -19.073 -24.379 -69.220  1.00109.45           C
ATOM    927  CD1 TYR A 117     -20.011 -24.006 -70.154  1.00109.45           C
ATOM    928  CD2 TYR A 117     -18.259 -25.452 -69.513  1.00109.45           C
ATOM    929  CE1 TYR A 117     -20.120 -24.673 -71.353  1.00109.45           C
ATOM    930  CE2 TYR A 117     -18.360 -26.126 -70.708  1.00109.45           C
ATOM    931  CZ  TYR A 117     -19.293 -25.735 -71.635  1.00109.45           C
ATOM    932  OH  TYR A 117     -19.403 -26.419 -72.863  1.00109.45           O
ATOM    933  C   TYR A 117     -19.625 -24.070 -65.565  1.00109.45           C
ATOM    934  O   TYR A 117     -20.539 -23.705 -64.826  1.00109.45           O
ATOM    935  N   PHE A 118     -18.360 -24.250 -65.125  1.00203.21           N
ATOM    936  CA  PHE A 118     -18.130 -23.904 -63.756  1.00203.21           C
ATOM    937  CB  PHE A 118     -16.699 -24.130 -63.232  1.00203.21           C
ATOM    938  CG  PHE A 118     -16.519 -25.591 -62.999  1.00203.21           C
ATOM    939  CD1 PHE A 118     -16.958 -26.152 -61.820  1.00203.21           C
ATOM    940  CD2 PHE A 118     -15.940 -26.401 -63.948  1.00203.21           C
ATOM    941  CE1 PHE A 118     -16.809 -27.497 -61.582  1.00203.21           C
ATOM    942  CE2 PHE A 118     -15.788 -27.748 -63.714  1.00203.21           C
ATOM    943  CZ  PHE A 118     -16.222 -28.298 -62.531  1.00203.21           C
ATOM    944  C   PHE A 118     -18.446 -22.449 -63.619  1.00203.21           C
ATOM    945  O   PHE A 118     -17.737 -21.582 -64.128  1.00203.21           O
ATOM    946  N   ASN A 119     -19.557 -22.182 -62.905  1.00179.15           N
ATOM    947  CA  ASN A 119     -20.080 -20.876 -62.624  1.00179.15           C
ATOM    948  CB  ASN A 119     -19.336 -20.132 -61.506  1.00179.15           C
ATOM    949  CG  ASN A 119     -20.216 -18.968 -61.068  1.00179.15           C
ATOM    950  OD1 ASN A 119     -20.678 -18.165 -61.878  1.00179.15           O
ATOM    951  ND2 ASN A 119     -20.461 -18.878 -59.735  1.00179.15           N
ATOM    952  C   ASN A 119     -20.090 -19.982 -63.840  1.00179.15           C
ATOM    953  O   ASN A 119     -19.351 -19.000 -63.886  1.00179.15           O
ATOM    954  N   SER A 120     -20.915 -20.291 -64.865  1.00 71.07           N
ATOM    955  CA  SER A 120     -20.996 -19.441 -66.023  1.00 71.07           C
ATOM    956  CB  SER A 120     -19.642 -19.245 -66.723  1.00 71.07           C
ATOM    957  OG  SER A 120     -19.172 -20.491 -67.213  1.00 71.07           O
ATOM    958  C   SER A 120     -21.898 -20.122 -67.004  1.00 71.07           C
ATOM    959  O   SER A 120     -22.335 -21.248 -66.776  1.00 71.07           O
ATOM    960  N   LYS A 121     -22.223 -19.434 -68.118  1.00111.41           N
ATOM    961  CA  LYS A 121     -23.059 -20.022 -69.128  1.00111.41           C
ATOM    962  CB  LYS A 121     -24.491 -19.489 -69.045  1.00111.41           C
ATOM    963  CG  LYS A 121     -25.130 -19.816 -67.696  1.00111.41           C
ATOM    964  CD  LYS A 121     -25.329 -21.315 -67.475  1.00111.41           C
ATOM    965  CE  LYS A 121     -25.893 -21.660 -66.097  1.00111.41           C
ATOM    966  NZ  LYS A 121     -26.526 -22.997 -66.132  1.00111.41           N
ATOM    967  C   LYS A 121     -22.486 -19.612 -70.452  1.00111.41           C
ATOM    968  O   LYS A 121     -22.283 -18.424 -70.695  1.00111.41           O
ATOM    969  N   ILE A 122     -22.196 -20.587 -71.343  1.00105.24           N
ATOM    970  CA  ILE A 122     -21.616 -20.246 -72.615  1.00105.24           C
ATOM    971  CB  ILE A 122     -20.131 -20.479 -72.691  1.00105.24           C
ATOM    972  CG1 ILE A 122     -19.555 -19.878 -73.987  1.00105.24           C
ATOM    973  CG2 ILE A 122     -19.870 -21.986 -72.537  1.00105.24           C
ATOM    974  CD1 ILE A 122     -18.027 -19.855 -74.025  1.00105.24           C
ATOM    975  C   ILE A 122     -22.239 -21.072 -73.700  1.00105.24           C
ATOM    976  O   ILE A 122     -22.725 -22.177 -73.465  1.00105.24           O
ATOM    977  N   THR A 123     -22.303 -20.491 -74.916  1.00130.51           N
ATOM    978  CA  THR A 123     -22.831 -21.107 -76.101  1.00130.51           C
ATOM    979  CB  THR A 123     -23.162 -20.080 -77.144  1.00130.51           C
ATOM    980  OG1 THR A 123     -23.797 -20.675 -78.262  1.00130.51           O
ATOM    981  CG2 THR A 123     -21.871 -19.374 -77.568  1.00130.51           C
ATOM    982  C   THR A 123     -21.899 -22.128 -76.696  1.00130.51           C
ATOM    983  O   THR A 123     -22.360 -23.176 -77.144  1.00130.51           O
ATOM    984  N   LEU A 124     -20.571 -21.872 -76.740  1.00 71.97           N
ATOM    985  CA  LEU A 124     -19.731 -22.820 -77.436  1.00 71.97           C
ATOM    986  CB  LEU A 124     -19.332 -22.341 -78.844  1.00 71.97           C
ATOM    987  CG  LEU A 124     -20.529 -22.094 -79.780  1.00 71.97           C
ATOM    988  CD1 LEU A 124     -20.056 -21.630 -81.167  1.00 71.97           C
ATOM    989  CD2 LEU A 124     -21.464 -23.316 -79.836  1.00 71.97           C
ATOM    990  C   LEU A 124     -18.454 -23.067 -76.692  1.00 71.97           C
ATOM    991  O   LEU A 124     -17.904 -22.177 -76.045  1.00 71.97           O
ATOM    992  N   VAL A 125     -17.996 -24.334 -76.730  1.00 64.76           N
ATOM    993  CA  VAL A 125     -16.755 -24.778 -76.166  1.00 64.76           C
ATOM    994  CB  VAL A 125     -16.678 -26.273 -76.042  1.00 64.76           C
ATOM    995  CG1 VAL A 125     -15.277 -26.652 -75.522  1.00 64.76           C
ATOM    996  CG2 VAL A 125     -17.838 -26.761 -75.156  1.00 64.76           C
ATOM    997  C   VAL A 125     -15.601 -24.364 -77.033  1.00 64.76           C
ATOM    998  O   VAL A 125     -14.517 -24.074 -76.528  1.00 64.76           O
ATOM    999  N   GLU A 126     -15.792 -24.341 -78.371  1.00 97.84           N
ATOM   1000  CA  GLU A 126     -14.656 -24.171 -79.234  1.00 97.84           C
ATOM   1001  CB  GLU A 126     -14.578 -25.241 -80.333  1.00 97.84           C
ATOM   1002  CG  GLU A 126     -13.235 -25.254 -81.063  1.00 97.84           C
ATOM   1003  CD  GLU A 126     -13.254 -26.387 -82.075  1.00 97.84           C
ATOM   1004  OE1 GLU A 126     -13.444 -27.557 -81.647  1.00 97.84           O
ATOM   1005  OE2 GLU A 126     -13.078 -26.101 -83.289  1.00 97.84           O
ATOM   1006  C   GLU A 126     -14.630 -22.829 -79.893  1.00 97.84           C
ATOM   1007  O   GLU A 126     -15.616 -22.092 -79.904  1.00 97.84           O
ATOM   1008  N   SER A 127     -13.435 -22.485 -80.425  1.00103.37           N
ATOM   1009  CA  SER A 127     -13.207 -21.266 -81.144  1.00103.37           C
ATOM   1010  CB  SER A 127     -11.934 -20.534 -80.691  1.00103.37           C
ATOM   1011  OG  SER A 127     -12.053 -20.164 -79.326  1.00103.37           O
ATOM   1012  C   SER A 127     -13.014 -21.663 -82.573  1.00103.37           C
ATOM   1013  O   SER A 127     -12.154 -22.483 -82.889  1.00103.37           O
ATOM   1014  N   TYR A 128     -13.784 -21.064 -83.500  1.00136.78           N
ATOM   1015  CA  TYR A 128     -13.701 -21.591 -84.827  1.00136.78           C
ATOM   1016  CB  TYR A 128     -14.989 -21.442 -85.663  1.00136.78           C
ATOM   1017  CG  TYR A 128     -14.904 -22.500 -86.715  1.00136.78           C
ATOM   1018  CD1 TYR A 128     -14.982 -23.821 -86.335  1.00136.78           C
ATOM   1019  CD2 TYR A 128     -14.774 -22.212 -88.054  1.00136.78           C
ATOM   1020  CE1 TYR A 128     -14.907 -24.834 -87.261  1.00136.78           C
ATOM   1021  CE2 TYR A 128     -14.699 -23.220 -88.989  1.00136.78           C
ATOM   1022  CZ  TYR A 128     -14.761 -24.535 -88.593  1.00136.78           C
ATOM   1023  OH  TYR A 128     -14.683 -25.575 -89.544  1.00136.78           O
ATOM   1024  C   TYR A 128     -12.544 -20.984 -85.557  1.00136.78           C
ATOM   1025  O   TYR A 128     -12.317 -19.775 -85.526  1.00136.78           O
ATOM   1026  N   ILE A 129     -11.755 -21.861 -86.213  1.00 54.16           N
ATOM   1027  CA  ILE A 129     -10.608 -21.483 -86.990  1.00 54.16           C
ATOM   1028  CB  ILE A 129      -9.309 -21.927 -86.382  1.00 54.16           C
ATOM   1029  CG1 ILE A 129      -9.107 -21.238 -85.021  1.00 54.16           C
ATOM   1030  CG2 ILE A 129      -8.181 -21.643 -87.385  1.00 54.16           C
ATOM   1031  CD1 ILE A 129      -7.909 -21.774 -84.236  1.00 54.16           C
ATOM   1032  C   ILE A 129     -10.758 -22.151 -88.318  1.00 54.16           C
ATOM   1033  O   ILE A 129     -11.389 -23.200 -88.428  1.00 54.16           O
ATOM   1034  N   GLY A 130     -10.181 -21.553 -89.376  1.00 39.37           N
ATOM   1035  CA  GLY A 130     -10.405 -22.093 -90.683  1.00 39.37           C
ATOM   1036  C   GLY A 130      -9.237 -22.916 -91.108  1.00 39.37           C
ATOM   1037  O   GLY A 130      -8.085 -22.500 -90.982  1.00 39.37           O
ATOM   1038  N   GLN A 131      -9.528 -24.120 -91.642  1.00 48.26           N
ATOM   1039  CA  GLN A 131      -8.491 -24.964 -92.159  1.00 48.26           C
ATOM   1040  CB  GLN A 131      -8.618 -26.452 -91.781  1.00 48.26           C
ATOM   1041  CG  GLN A 131      -8.389 -26.715 -90.290  1.00 48.26           C
ATOM   1042  CD  GLN A 131      -8.284 -28.221 -90.089  1.00 48.26           C
ATOM   1043  OE1 GLN A 131      -7.519 -28.896 -90.776  1.00 48.26           O
ATOM   1044  NE2 GLN A 131      -9.071 -28.765 -89.125  1.00 48.26           N
ATOM   1045  C   GLN A 131      -8.563 -24.837 -93.642  1.00 48.26           C
ATOM   1046  O   GLN A 131      -9.628 -24.993 -94.238  1.00 48.26           O
ATOM   1047  N   SER A 132      -7.413 -24.545 -94.281  1.00 42.75           N
ATOM   1048  CA  SER A 132      -7.451 -24.302 -95.692  1.00 42.75           C
ATOM   1049  CB  SER A 132      -7.527 -22.810 -96.050  1.00 42.75           C
ATOM   1050  OG  SER A 132      -6.333 -22.155 -95.648  1.00 42.75           O
ATOM   1051  C   SER A 132      -6.221 -24.851 -96.354  1.00 42.75           C
ATOM   1052  O   SER A 132      -5.510 -25.684 -95.794  1.00 42.75           O
ATOM   1053  N   LEU A 133      -5.968 -24.382 -97.599  1.00 61.91           N
ATOM   1054  CA  LEU A 133      -4.869 -24.793 -98.434  1.00 61.91           C
ATOM   1055  CB  LEU A 133      -4.947 -24.258 -99.876  1.00 61.91           C
ATOM   1056  CG  LEU A 133      -6.172 -24.793-100.643  1.00 61.91           C
ATOM   1057  CD1 LEU A 133      -6.186 -24.309-102.102  1.00 61.91           C
ATOM   1058  CD2 LEU A 133      -6.287 -26.320-100.515  1.00 61.91           C
ATOM   1059  C   LEU A 133      -3.589 -24.308 -97.829  1.00 61.91           C
ATOM   1060  O   LEU A 133      -3.577 -23.415 -96.984  1.00 61.91           O
ATOM   1061  N   ASN A 134      -2.472 -24.921 -98.260  1.00119.55           N
ATOM   1062  CA  ASN A 134      -1.160 -24.751 -97.704  1.00119.55           C
ATOM   1063  CB  ASN A 134      -0.132 -25.686 -98.366  1.00119.55           C
ATOM   1064  CG  ASN A 134      -0.504 -27.116 -98.008  1.00119.55           C
ATOM   1065  OD1 ASN A 134      -1.200 -27.359 -97.024  1.00119.55           O
ATOM   1066  ND2 ASN A 134      -0.028 -28.092 -98.827  1.00119.55           N
ATOM   1067  C   ASN A 134      -0.593 -23.364 -97.788  1.00119.55           C
ATOM   1068  O   ASN A 134      -0.081 -22.867 -96.788  1.00119.55           O
ATOM   1069  N   ASP A 135      -0.623 -22.683 -98.950  1.00163.15           N
ATOM   1070  CA  ASP A 135       0.033 -21.404 -98.929  1.00163.15           C
ATOM   1071  CB  ASP A 135       1.059 -21.205-100.060  1.00163.15           C
ATOM   1072  CG  ASP A 135       1.947 -20.031 -99.661  1.00163.15           C
ATOM   1073  OD1 ASP A 135       1.491 -19.198 -98.834  1.00163.15           O
ATOM   1074  OD2 ASP A 135       3.098 -19.957-100.165  1.00163.15           O
ATOM   1075  C   ASP A 135      -1.000 -20.327 -99.039  1.00163.15           C
ATOM   1076  O   ASP A 135      -1.000 -19.557 -99.998  1.00163.15           O
ATOM   1077  N   ILE A 136      -1.904 -20.238 -98.040  1.00139.84           N
ATOM   1078  CA  ILE A 136      -2.921 -19.223 -98.052  1.00139.84           C
ATOM   1079  CB  ILE A 136      -4.233 -19.700 -98.599  1.00139.84           C
ATOM   1080  CG1 ILE A 136      -5.170 -18.510 -98.863  1.00139.84           C
ATOM   1081  CG2 ILE A 136      -4.811 -20.731 -97.616  1.00139.84           C
ATOM   1082  CD1 ILE A 136      -4.706 -17.606-100.008  1.00139.84           C
ATOM   1083  C   ILE A 136      -3.173 -18.792 -96.642  1.00139.84           C
ATOM   1084  O   ILE A 136      -2.822 -19.498 -95.698  1.00139.84           O
ATOM   1085  N   TYR A 137      -3.778 -17.599 -96.466  1.00 60.74           N
ATOM   1086  CA  TYR A 137      -4.113 -17.151 -95.145  1.00 60.74           C
ATOM   1087  CB  TYR A 137      -3.683 -15.712 -94.798  1.00 60.74           C
ATOM   1088  CG  TYR A 137      -2.198 -15.658 -94.666  1.00 60.74           C
ATOM   1089  CD1 TYR A 137      -1.593 -15.960 -93.468  1.00 60.74           C
ATOM   1090  CD2 TYR A 137      -1.408 -15.311 -95.737  1.00 60.74           C
ATOM   1091  CE1 TYR A 137      -0.225 -15.912 -93.338  1.00 60.74           C
ATOM   1092  CE2 TYR A 137      -0.040 -15.260 -95.614  1.00 60.74           C
ATOM   1093  CZ  TYR A 137       0.554 -15.559 -94.413  1.00 60.74           C
ATOM   1094  OH  TYR A 137       1.958 -15.506 -94.288  1.00 60.74           O
ATOM   1095  C   TYR A 137      -5.600 -17.185 -95.033  1.00 60.74           C
ATOM   1096  O   TYR A 137      -6.307 -16.639 -95.880  1.00 60.74           O
ATOM   1097  N   ASN A 138      -6.112 -17.844 -93.970  1.00 80.29           N
ATOM   1098  CA  ASN A 138      -7.535 -17.956 -93.826  1.00 80.29           C
ATOM   1099  CB  ASN A 138      -8.052 -19.404 -93.860  1.00 80.29           C
ATOM   1100  CG  ASN A 138      -9.551 -19.356 -94.128  1.00 80.29           C
ATOM   1101  OD1 ASN A 138     -10.339 -19.984 -93.423  1.00 80.29           O
ATOM   1102  ND2 ASN A 138      -9.959 -18.602 -95.185  1.00 80.29           N
ATOM   1103  C   ASN A 138      -7.951 -17.351 -92.530  1.00 80.29           C
ATOM   1104  O   ASN A 138      -7.198 -17.350 -91.558  1.00 80.29           O
ATOM   1105  N   MET A 139      -9.179 -16.799 -92.490  1.00 78.23           N
ATOM   1106  CA  MET A 139      -9.619 -16.165 -91.288  1.00 78.23           C
ATOM   1107  CB  MET A 139      -9.835 -14.654 -91.473  1.00 78.23           C
ATOM   1108  CG  MET A 139      -8.540 -13.929 -91.845  1.00 78.23           C
ATOM   1109  SD  MET A 139      -8.743 -12.196 -92.353  1.00 78.23           S
ATOM   1110  CE  MET A 139      -7.044 -12.050 -92.980  1.00 78.23           C
ATOM   1111  C   MET A 139     -10.914 -16.779 -90.863  1.00 78.23           C
ATOM   1112  O   MET A 139     -11.817 -16.972 -91.675  1.00 78.23           O
ATOM   1113  N   VAL A 140     -11.033 -17.115 -89.562  1.00 64.32           N
ATOM   1114  CA  VAL A 140     -12.263 -17.676 -89.086  1.00 64.32           C
ATOM   1115  CB  VAL A 140     -12.204 -19.148 -88.844  1.00 64.32           C
ATOM   1116  CG1 VAL A 140     -13.425 -19.600 -88.030  1.00 64.32           C
ATOM   1117  CG2 VAL A 140     -12.186 -19.784 -90.245  1.00 64.32           C
ATOM   1118  C   VAL A 140     -12.722 -16.925 -87.876  1.00 64.32           C
ATOM   1119  O   VAL A 140     -11.912 -16.336 -87.162  1.00 64.32           O
ATOM   1120  N   MET A 141     -14.055 -16.886 -87.641  1.00 57.97           N
ATOM   1121  CA  MET A 141     -14.533 -16.123 -86.527  1.00 57.97           C
ATOM   1122  CB  MET A 141     -15.346 -14.880 -86.928  1.00 57.97           C
ATOM   1123  CG  MET A 141     -14.499 -13.887 -87.725  1.00 57.97           C
ATOM   1124  SD  MET A 141     -15.272 -12.274 -88.053  1.00 57.97           S
ATOM   1125  CE  MET A 141     -14.928 -11.612 -86.398  1.00 57.97           C
ATOM   1126  C   MET A 141     -15.370 -16.954 -85.610  1.00 57.97           C
ATOM   1127  O   MET A 141     -16.278 -17.673 -86.027  1.00 57.97           O
ATOM   1128  N   ALA A 142     -15.070 -16.849 -84.301  1.00 42.65           N
ATOM   1129  CA  ALA A 142     -15.807 -17.568 -83.307  1.00 42.65           C
ATOM   1130  CB  ALA A 142     -14.918 -18.360 -82.331  1.00 42.65           C
ATOM   1131  C   ALA A 142     -16.556 -16.566 -82.494  1.00 42.65           C
ATOM   1132  O   ALA A 142     -16.044 -15.487 -82.199  1.00 42.65           O
ATOM   1133  N   GLU A 143     -17.822 -16.883 -82.157  1.00 66.24           N
ATOM   1134  CA  GLU A 143     -18.558 -16.022 -81.284  1.00 66.24           C
ATOM   1135  CB  GLU A 143     -19.687 -15.226 -81.944  1.00 66.24           C
ATOM   1136  CG  GLU A 143     -19.172 -14.149 -82.892  1.00 66.24           C
ATOM   1137  CD  GLU A 143     -20.321 -13.194 -83.145  1.00 66.24           C
ATOM   1138  OE1 GLU A 143     -21.345 -13.637 -83.728  1.00 66.24           O
ATOM   1139  OE2 GLU A 143     -20.190 -12.007 -82.745  1.00 66.24           O
ATOM   1140  C   GLU A 143     -19.152 -16.883 -80.224  1.00 66.24           C
ATOM   1141  O   GLU A 143     -19.881 -17.830 -80.517  1.00 66.24           O
ATOM   1142  N   MET A 144     -18.832 -16.576 -78.951  1.00 89.46           N
ATOM   1143  CA  MET A 144     -19.348 -17.335 -77.850  1.00 89.46           C
ATOM   1144  CB  MET A 144     -18.260 -17.918 -76.928  1.00 89.46           C
ATOM   1145  CG  MET A 144     -17.318 -18.914 -77.610  1.00 89.46           C
ATOM   1146  SD  MET A 144     -16.036 -19.598 -76.512  1.00 89.46           S
ATOM   1147  CE  MET A 144     -15.051 -18.076 -76.385  1.00 89.46           C
ATOM   1148  C   MET A 144     -20.140 -16.383 -77.020  1.00 89.46           C
ATOM   1149  O   MET A 144     -19.646 -15.323 -76.649  1.00 89.46           O
ATOM   1150  N   CYS A 145     -21.402 -16.727 -76.708  1.00101.89           N
ATOM   1151  CA  CYS A 145     -22.192 -15.837 -75.907  1.00101.89           C
ATOM   1152  CB  CYS A 145     -23.706 -15.922 -76.165  1.00101.89           C
ATOM   1153  SG  CYS A 145     -24.184 -15.148 -77.733  1.00101.89           S
ATOM   1154  C   CYS A 145     -21.972 -16.214 -74.484  1.00101.89           C
ATOM   1155  O   CYS A 145     -22.086 -17.383 -74.122  1.00101.89           O
ATOM   1156  N   LYS A 146     -21.660 -15.218 -73.632  1.00124.12           N
ATOM   1157  CA  LYS A 146     -21.340 -15.525 -72.269  1.00124.12           C
ATOM   1158  CB  LYS A 146     -19.925 -15.088 -71.857  1.00124.12           C
ATOM   1159  CG  LYS A 146     -19.735 -15.178 -70.340  1.00124.12           C
ATOM   1160  CD  LYS A 146     -18.356 -14.762 -69.829  1.00124.12           C
ATOM   1161  CE  LYS A 146     -18.285 -14.739 -68.299  1.00124.12           C
ATOM   1162  NZ  LYS A 146     -17.074 -14.020 -67.843  1.00124.12           N
ATOM   1163  C   LYS A 146     -22.218 -14.763 -71.316  1.00124.12           C
ATOM   1164  O   LYS A 146     -22.447 -13.561 -71.459  1.00124.12           O
ATOM   1165  N   LEU A 147     -22.715 -15.480 -70.288  1.00 71.27           N
ATOM   1166  CA  LEU A 147     -23.444 -14.918 -69.187  1.00 71.27           C
ATOM   1167  CB  LEU A 147     -24.875 -15.466 -69.046  1.00 71.27           C
ATOM   1168  CG  LEU A 147     -25.596 -15.003 -67.763  1.00 71.27           C
ATOM   1169  CD1 LEU A 147     -25.843 -13.485 -67.752  1.00 71.27           C
ATOM   1170  CD2 LEU A 147     -26.872 -15.826 -67.518  1.00 71.27           C
ATOM   1171  C   LEU A 147     -22.697 -15.367 -67.971  1.00 71.27           C
ATOM   1172  O   LEU A 147     -22.307 -16.530 -67.871  1.00 71.27           O
ATOM   1173  N   ASP A 148     -22.454 -14.454 -67.014  1.00108.90           N
ATOM   1174  CA  ASP A 148     -21.692 -14.856 -65.869  1.00108.90           C
ATOM   1175  CB  ASP A 148     -20.196 -14.523 -66.029  1.00108.90           C
ATOM   1176  CG  ASP A 148     -19.394 -15.303 -64.999  1.00108.90           C
ATOM   1177  OD1 ASP A 148     -20.027 -15.917 -64.100  1.00108.90           O
ATOM   1178  OD2 ASP A 148     -18.138 -15.290 -65.096  1.00108.90           O
ATOM   1179  C   ASP A 148     -22.216 -14.132 -64.665  1.00108.90           C
ATOM   1180  O   ASP A 148     -22.482 -12.932 -64.719  1.00108.90           O
ATOM   1181  N   LYS A 149     -22.411 -14.853 -63.543  1.00 84.07           N
ATOM   1182  CA  LYS A 149     -22.853 -14.188 -62.355  1.00 84.07           C
ATOM   1183  CB  LYS A 149     -23.389 -15.143 -61.274  1.00 84.07           C
ATOM   1184  CG  LYS A 149     -24.659 -15.873 -61.718  1.00 84.07           C
ATOM   1185  CD  LYS A 149     -25.076 -17.023 -60.800  1.00 84.07           C
ATOM   1186  CE  LYS A 149     -26.299 -17.796 -61.302  1.00 84.07           C
ATOM   1187  NZ  LYS A 149     -27.465 -16.888 -61.373  1.00 84.07           N
ATOM   1188  C   LYS A 149     -21.666 -13.471 -61.817  1.00 84.07           C
ATOM   1189  O   LYS A 149     -20.565 -14.022 -61.787  1.00 84.07           O
ATOM   1190  N   VAL A 150     -21.839 -12.201 -61.395  1.00 62.65           N
ATOM   1191  CA  VAL A 150     -20.670 -11.528 -60.910  1.00 62.65           C
ATOM   1192  CB  VAL A 150     -20.071 -10.572 -61.898  1.00 62.65           C
ATOM   1193  CG1 VAL A 150     -18.839  -9.927 -61.250  1.00 62.65           C
ATOM   1194  CG2 VAL A 150     -19.758 -11.303 -63.208  1.00 62.65           C
ATOM   1195  C   VAL A 150     -21.047 -10.765 -59.670  1.00 62.65           C
ATOM   1196  O   VAL A 150     -22.210 -10.417 -59.461  1.00 62.65           O
ATOM   1197  N   LEU A 151     -20.052 -10.513 -58.793  1.00 44.44           N
ATOM   1198  CA  LEU A 151     -20.275  -9.769 -57.592  1.00 44.44           C
ATOM   1199  CB  LEU A 151     -19.530 -10.335 -56.373  1.00 44.44           C
ATOM   1200  CG  LEU A 151     -20.028 -11.730 -55.945  1.00 44.44           C
ATOM   1201  CD1 LEU A 151     -19.301 -12.227 -54.685  1.00 44.44           C
ATOM   1202  CD2 LEU A 151     -21.556 -11.747 -55.793  1.00 44.44           C
ATOM   1203  C   LEU A 151     -19.784  -8.370 -57.808  1.00 44.44           C
ATOM   1204  O   LEU A 151     -18.785  -8.151 -58.493  1.00 44.44           O
ATOM   1205  N   LEU A 152     -20.501  -7.379 -57.237  1.00 54.42           N
ATOM   1206  CA  LEU A 152     -20.106  -6.002 -57.391  1.00 54.42           C
ATOM   1207  CB  LEU A 152     -21.165  -5.107 -58.069  1.00 54.42           C
ATOM   1208  CG  LEU A 152     -21.431  -5.464 -59.539  1.00 54.42           C
ATOM   1209  CD1 LEU A 152     -22.491  -4.549 -60.182  1.00 54.42           C
ATOM   1210  CD2 LEU A 152     -20.116  -5.487 -60.337  1.00 54.42           C
ATOM   1211  C   LEU A 152     -19.900  -5.392 -56.041  1.00 54.42           C
ATOM   1212  O   LEU A 152     -20.465  -5.846 -55.048  1.00 54.42           O
ATOM   1213  N   GLU A 153     -19.050  -4.343 -55.987  1.00 65.53           N
ATOM   1214  CA  GLU A 153     -18.818  -3.576 -54.793  1.00 65.53           C
ATOM   1215  CB  GLU A 153     -17.404  -3.716 -54.210  1.00 65.53           C
ATOM   1216  CG  GLU A 153     -17.164  -5.103 -53.610  1.00 65.53           C
ATOM   1217  CD  GLU A 153     -15.860  -5.070 -52.833  1.00 65.53           C
ATOM   1218  OE1 GLU A 153     -15.547  -3.994 -52.257  1.00 65.53           O
ATOM   1219  OE2 GLU A 153     -15.165  -6.120 -52.801  1.00 65.53           O
ATOM   1220  C   GLU A 153     -19.044  -2.149 -55.187  1.00 65.53           C
ATOM   1221  O   GLU A 153     -18.808  -1.797 -56.342  1.00 65.53           O
ATOM   1222  N   THR A 154     -19.499  -1.270 -54.262  1.00186.78           N
ATOM   1223  CA  THR A 154     -19.892  -0.004 -54.819  1.00186.78           C
ATOM   1224  CB  THR A 154     -21.370   0.059 -55.057  1.00186.78           C
ATOM   1225  OG1 THR A 154     -22.059   0.079 -53.815  1.00186.78           O
ATOM   1226  CG2 THR A 154     -21.785  -1.207 -55.827  1.00186.78           C
ATOM   1227  C   THR A 154     -19.561   1.193 -53.974  1.00186.78           C
ATOM   1228  O   THR A 154     -19.252   1.073 -52.781  1.00186.78           O
ATOM   1229  N   LYS A 155     -19.645   2.369 -54.677  1.00266.45           N
ATOM   1230  CA  LYS A 155     -19.477   3.750 -54.292  1.00266.45           C
ATOM   1231  CB  LYS A 155     -18.015   4.199 -54.141  1.00266.45           C
ATOM   1232  CG  LYS A 155     -17.254   3.518 -53.001  1.00266.45           C
ATOM   1233  CD  LYS A 155     -15.797   3.982 -52.900  1.00266.45           C
ATOM   1234  CE  LYS A 155     -15.096   4.129 -54.254  1.00266.45           C
ATOM   1235  NZ  LYS A 155     -13.780   4.787 -54.072  1.00266.45           N
ATOM   1236  C   LYS A 155     -20.049   4.546 -55.432  1.00266.45           C
ATOM   1237  O   LYS A 155     -21.113   4.229 -55.962  1.00266.45           O
ATOM   1238  N   LEU A 156     -19.354   5.625 -55.835  1.00108.52           N
ATOM   1239  CA  LEU A 156     -19.797   6.409 -56.954  1.00108.52           C
ATOM   1240  CB  LEU A 156     -18.875   7.605 -57.256  1.00108.52           C
ATOM   1241  CG  LEU A 156     -18.833   8.648 -56.124  1.00108.52           C
ATOM   1242  CD1 LEU A 156     -20.196   9.339 -55.952  1.00108.52           C
ATOM   1243  CD2 LEU A 156     -18.304   8.033 -54.818  1.00108.52           C
ATOM   1244  C   LEU A 156     -19.756   5.489 -58.130  1.00108.52           C
ATOM   1245  O   LEU A 156     -20.648   5.494 -58.977  1.00108.52           O
ATOM   1246  N   THR A 157     -18.703   4.654 -58.193  1.00 45.90           N
ATOM   1247  CA  THR A 157     -18.549   3.714 -59.262  1.00 45.90           C
ATOM   1248  CB  THR A 157     -17.194   3.762 -59.892  1.00 45.90           C
ATOM   1249  OG1 THR A 157     -16.204   3.421 -58.935  1.00 45.90           O
ATOM   1250  CG2 THR A 157     -16.948   5.182 -60.424  1.00 45.90           C
ATOM   1251  C   THR A 157     -18.702   2.358 -58.653  1.00 45.90           C
ATOM   1252  O   THR A 157     -18.847   2.229 -57.439  1.00 45.90           O
ATOM   1253  N   LEU A 158     -18.716   1.307 -59.492  1.00 79.11           N
ATOM   1254  CA  LEU A 158     -18.891  -0.019 -58.979  1.00 79.11           C
ATOM   1255  CB  LEU A 158     -20.201  -0.666 -59.470  1.00 79.11           C
ATOM   1256  CG  LEU A 158     -21.460   0.209 -59.285  1.00 79.11           C
ATOM   1257  CD1 LEU A 158     -22.736  -0.561 -59.660  1.00 79.11           C
ATOM   1258  CD2 LEU A 158     -21.524   0.858 -57.898  1.00 79.11           C
ATOM   1259  C   LEU A 158     -17.801  -0.847 -59.585  1.00 79.11           C
ATOM   1260  O   LEU A 158     -17.278  -0.517 -60.648  1.00 79.11           O
ATOM   1261  N   ALA A 159     -17.398  -1.942 -58.915  1.00 63.56           N
ATOM   1262  CA  ALA A 159     -16.429  -2.785 -59.553  1.00 63.56           C
ATOM   1263  CB  ALA A 159     -15.085  -2.859 -58.818  1.00 63.56           C
ATOM   1264  C   ALA A 159     -17.001  -4.167 -59.582  1.00 63.56           C
ATOM   1265  O   ALA A 159     -17.555  -4.657 -58.599  1.00 63.56           O
ATOM   1266  N   ARG A 160     -16.875  -4.815 -60.750  1.00182.71           N
ATOM   1267  CA  ARG A 160     -17.330  -6.146 -61.030  1.00182.71           C
ATOM   1268  CB  ARG A 160     -17.688  -6.295 -62.523  1.00182.71           C
ATOM   1269  CG  ARG A 160     -18.022  -7.711 -62.981  1.00182.71           C
ATOM   1270  CD  ARG A 160     -17.854  -7.930 -64.487  1.00182.71           C
ATOM   1271  NE  ARG A 160     -18.787  -7.007 -65.188  1.00182.71           N
ATOM   1272  CZ  ARG A 160     -18.433  -6.476 -66.394  1.00182.71           C
ATOM   1273  NH1 ARG A 160     -17.225  -6.783 -66.950  1.00182.71           N
ATOM   1274  NH2 ARG A 160     -19.283  -5.631 -67.045  1.00182.71           N
ATOM   1275  C   ARG A 160     -16.206  -7.078 -60.721  1.00182.71           C
ATOM   1276  O   ARG A 160     -15.064  -6.646 -60.572  1.00182.71           O
ATOM   1277  N   LEU A 161     -16.506  -8.390 -60.610  1.00122.53           N
ATOM   1278  CA  LEU A 161     -15.452  -9.335 -60.370  1.00122.53           C
ATOM   1279  CB  LEU A 161     -15.901 -10.810 -60.363  1.00122.53           C
ATOM   1280  CG  LEU A 161     -16.682 -11.236 -59.108  1.00122.53           C
ATOM   1281  CD1 LEU A 161     -17.090 -12.718 -59.179  1.00122.53           C
ATOM   1282  CD2 LEU A 161     -15.887 -10.910 -57.834  1.00122.53           C
ATOM   1283  C   LEU A 161     -14.525  -9.160 -61.522  1.00122.53           C
ATOM   1284  O   LEU A 161     -13.308  -9.144 -61.359  1.00122.53           O
ATOM   1285  N   ASN A 162     -15.092  -9.013 -62.732  1.00231.09           N
ATOM   1286  CA  ASN A 162     -14.267  -8.648 -63.839  1.00231.09           C
ATOM   1287  CB  ASN A 162     -14.967  -8.779 -65.200  1.00231.09           C
ATOM   1288  CG  ASN A 162     -15.275 -10.250 -65.426  1.00231.09           C
ATOM   1289  OD1 ASN A 162     -14.562 -11.128 -64.942  1.00231.09           O
ATOM   1290  ND2 ASN A 162     -16.368 -10.525 -66.187  1.00231.09           N
ATOM   1291  C   ASN A 162     -14.091  -7.192 -63.556  1.00231.09           C
ATOM   1292  O   ASN A 162     -15.040  -6.528 -63.167  1.00231.09           O
ATOM   1293  N   PRO A 163     -12.943  -6.654 -63.742  1.00191.94           N
ATOM   1294  CA  PRO A 163     -12.575  -5.343 -63.269  1.00191.94           C
ATOM   1295  CD  PRO A 163     -11.938  -7.262 -64.593  1.00191.94           C
ATOM   1296  CB  PRO A 163     -11.088  -5.217 -63.613  1.00191.94           C
ATOM   1297  CG  PRO A 163     -10.904  -6.154 -64.819  1.00191.94           C
ATOM   1298  C   PRO A 163     -13.330  -4.096 -63.679  1.00191.94           C
ATOM   1299  O   PRO A 163     -12.997  -3.060 -63.106  1.00191.94           O
ATOM   1300  N   ASN A 164     -14.300  -4.076 -64.624  1.00111.57           N
ATOM   1301  CA  ASN A 164     -14.727  -2.734 -64.968  1.00111.57           C
ATOM   1302  CB  ASN A 164     -14.348  -2.329 -66.400  1.00111.57           C
ATOM   1303  CG  ASN A 164     -12.840  -2.132 -66.439  1.00111.57           C
ATOM   1304  OD1 ASN A 164     -12.284  -1.359 -65.661  1.00111.57           O
ATOM   1305  ND2 ASN A 164     -12.155  -2.855 -67.364  1.00111.57           N
ATOM   1306  C   ASN A 164     -16.189  -2.409 -64.804  1.00111.57           C
ATOM   1307  O   ASN A 164     -17.044  -3.291 -64.780  1.00111.57           O
ATOM   1308  N   GLU A 165     -16.468  -1.083 -64.624  1.00149.21           N
ATOM   1309  CA  GLU A 165     -17.780  -0.469 -64.639  1.00149.21           C
ATOM   1310  CB  GLU A 165     -18.899  -1.349 -64.055  1.00149.21           C
ATOM   1311  CG  GLU A 165     -20.296  -0.788 -64.323  1.00149.21           C
ATOM   1312  CD  GLU A 165     -21.302  -1.910 -64.115  1.00149.21           C
ATOM   1313  OE1 GLU A 165     -21.096  -2.719 -63.172  1.00149.21           O
ATOM   1314  OE2 GLU A 165     -22.283  -1.978 -64.903  1.00149.21           O
ATOM   1315  C   GLU A 165     -17.747   0.837 -63.893  1.00149.21           C
ATOM   1316  O   GLU A 165     -17.287   0.900 -62.755  1.00149.21           O
ATOM   1317  N   PHE A 166     -18.246   1.931 -64.514  1.00 84.57           N
ATOM   1318  CA  PHE A 166     -18.222   3.194 -63.825  1.00 84.57           C
ATOM   1319  CB  PHE A 166     -17.213   4.170 -64.443  1.00 84.57           C
ATOM   1320  CG  PHE A 166     -15.906   3.462 -64.348  1.00 84.57           C
ATOM   1321  CD1 PHE A 166     -15.170   3.494 -63.186  1.00 84.57           C
ATOM   1322  CD2 PHE A 166     -15.423   2.751 -65.423  1.00 84.57           C
ATOM   1323  CE1 PHE A 166     -13.969   2.831 -63.104  1.00 84.57           C
ATOM   1324  CE2 PHE A 166     -14.225   2.087 -65.348  1.00 84.57           C
ATOM   1325  CZ  PHE A 166     -13.495   2.127 -64.186  1.00 84.57           C
ATOM   1326  C   PHE A 166     -19.591   3.804 -63.909  1.00 84.57           C
ATOM   1327  O   PHE A 166     -19.980   4.359 -64.935  1.00 84.57           O
ATOM   1328  N   VAL A 167     -20.356   3.708 -62.806  1.00117.99           N
ATOM   1329  CA  VAL A 167     -21.675   4.264 -62.715  1.00117.99           C
ATOM   1330  CB  VAL A 167     -22.699   3.522 -63.523  1.00117.99           C
ATOM   1331  CG1 VAL A 167     -22.808   2.090 -62.970  1.00117.99           C
ATOM   1332  CG2 VAL A 167     -24.025   4.298 -63.451  1.00117.99           C
ATOM   1333  C   VAL A 167     -22.076   4.084 -61.285  1.00117.99           C
ATOM   1334  O   VAL A 167     -21.479   3.286 -60.565  1.00117.99           O
ATOM   1335  N   SER A 168     -23.087   4.837 -60.814  1.00 96.77           N
ATOM   1336  CA  SER A 168     -23.510   4.620 -59.460  1.00 96.77           C
ATOM   1337  CB  SER A 168     -24.336   5.777 -58.873  1.00 96.77           C
ATOM   1338  OG  SER A 168     -25.574   5.897 -59.559  1.00 96.77           O
ATOM   1339  C   SER A 168     -24.386   3.408 -59.476  1.00 96.77           C
ATOM   1340  O   SER A 168     -25.215   3.242 -60.369  1.00 96.77           O
ATOM   1341  N   SER A 169     -24.219   2.519 -58.481  1.00 94.66           N
ATOM   1342  CA  SER A 169     -25.045   1.350 -58.415  1.00 94.66           C
ATOM   1343  CB  SER A 169     -24.647   0.385 -57.289  1.00 94.66           C
ATOM   1344  OG  SER A 169     -25.512  -0.741 -57.296  1.00 94.66           O
ATOM   1345  C   SER A 169     -26.429   1.813 -58.110  1.00 94.66           C
ATOM   1346  O   SER A 169     -27.407   1.184 -58.514  1.00 94.66           O
ATOM   1347  N   ILE A 170     -26.558   2.934 -57.368  1.00194.41           N
ATOM   1348  CA  ILE A 170     -27.888   3.362 -57.064  1.00194.41           C
ATOM   1349  CB  ILE A 170     -28.018   3.971 -55.697  1.00194.41           C
ATOM   1350  CG1 ILE A 170     -27.478   3.007 -54.622  1.00194.41           C
ATOM   1351  CG2 ILE A 170     -29.499   4.331 -55.475  1.00194.41           C
ATOM   1352  CD1 ILE A 170     -25.950   2.893 -54.608  1.00194.41           C
ATOM   1353  C   ILE A 170     -28.224   4.406 -58.075  1.00194.41           C
ATOM   1354  O   ILE A 170     -28.556   5.542 -57.741  1.00194.41           O
ATOM   1355  N   MET A 171     -28.171   4.003 -59.357  1.00119.24           N
ATOM   1356  CA  MET A 171     -28.495   4.851 -60.462  1.00119.24           C
ATOM   1357  CB  MET A 171     -27.687   4.483 -61.713  1.00119.24           C
ATOM   1358  CG  MET A 171     -28.057   5.258 -62.974  1.00119.24           C
ATOM   1359  SD  MET A 171     -27.066   4.772 -64.419  1.00119.24           S
ATOM   1360  CE  MET A 171     -27.637   3.046 -64.412  1.00119.24           C
ATOM   1361  C   MET A 171     -29.922   4.549 -60.757  1.00119.24           C
ATOM   1362  O   MET A 171     -30.307   3.390 -60.894  1.00119.24           O
ATOM   1363  N   LYS A 172     -30.744   5.599 -60.869  1.00106.79           N
ATOM   1364  CA  LYS A 172     -32.151   5.421 -61.031  1.00106.79           C
ATOM   1365  CB  LYS A 172     -32.854   5.554 -59.669  1.00106.79           C
ATOM   1366  CG  LYS A 172     -34.312   5.105 -59.584  1.00106.79           C
ATOM   1367  CD  LYS A 172     -34.757   4.967 -58.124  1.00106.79           C
ATOM   1368  CE  LYS A 172     -36.203   4.511 -57.930  1.00106.79           C
ATOM   1369  NZ  LYS A 172     -36.493   4.364 -56.484  1.00106.79           N
ATOM   1370  C   LYS A 172     -32.576   6.575 -61.867  1.00106.79           C
ATOM   1371  O   LYS A 172     -31.847   7.018 -62.752  1.00106.79           O
ATOM   1372  N   ARG A 173     -33.785   7.094 -61.602  1.00154.84           N
ATOM   1373  CA  ARG A 173     -34.224   8.223 -62.350  1.00154.84           C
ATOM   1374  CB  ARG A 173     -35.598   8.740 -61.891  1.00154.84           C
ATOM   1375  CG  ARG A 173     -36.751   7.784 -62.202  1.00154.84           C
ATOM   1376  CD  ARG A 173     -38.101   8.289 -61.692  1.00154.84           C
ATOM   1377  NE  ARG A 173     -39.154   7.328 -62.128  1.00154.84           N
ATOM   1378  CZ  ARG A 173     -40.370   7.319 -61.506  1.00154.84           C
ATOM   1379  NH1 ARG A 173     -40.600   8.139 -60.439  1.00154.84           N
ATOM   1380  NH2 ARG A 173     -41.363   6.498 -61.955  1.00154.84           N
ATOM   1381  C   ARG A 173     -33.226   9.301 -62.099  1.00154.84           C
ATOM   1382  O   ARG A 173     -32.789   9.989 -63.017  1.00154.84           O
ATOM   1383  N   ASN A 174     -32.812   9.452 -60.832  1.00237.55           N
ATOM   1384  CA  ASN A 174     -31.891  10.487 -60.470  1.00237.55           C
ATOM   1385  CB  ASN A 174     -32.384  11.221 -59.203  1.00237.55           C
ATOM   1386  CG  ASN A 174     -31.656  12.538 -58.955  1.00237.55           C
ATOM   1387  OD1 ASN A 174     -32.239  13.471 -58.405  1.00237.55           O
ATOM   1388  ND2 ASN A 174     -30.357  12.625 -59.343  1.00237.55           N
ATOM   1389  C   ASN A 174     -30.607   9.804 -60.114  1.00237.55           C
ATOM   1390  O   ASN A 174     -30.620   8.768 -59.450  1.00237.55           O
ATOM   1391  N   GLY A 175     -29.461  10.352 -60.565  1.00127.58           N
ATOM   1392  CA  GLY A 175     -28.212   9.741 -60.218  1.00127.58           C
ATOM   1393  C   GLY A 175     -27.150  10.282 -61.117  1.00127.58           C
ATOM   1394  O   GLY A 175     -27.415  11.132 -61.966  1.00127.58           O
ATOM   1395  N   TYR A 176     -25.906   9.790 -60.938  1.00 67.84           N
ATOM   1396  CA  TYR A 176     -24.807  10.256 -61.733  1.00 67.84           C
ATOM   1397  CB  TYR A 176     -23.692  10.870 -60.867  1.00 67.84           C
ATOM   1398  CG  TYR A 176     -22.685  11.543 -61.736  1.00 67.84           C
ATOM   1399  CD1 TYR A 176     -22.946  12.792 -62.252  1.00 67.84           C
ATOM   1400  CD2 TYR A 176     -21.479  10.942 -62.014  1.00 67.84           C
ATOM   1401  CE1 TYR A 176     -22.024  13.427 -63.047  1.00 67.84           C
ATOM   1402  CE2 TYR A 176     -20.551  11.573 -62.808  1.00 67.84           C
ATOM   1403  CZ  TYR A 176     -20.825  12.817 -63.326  1.00 67.84           C
ATOM   1404  OH  TYR A 176     -19.878  13.470 -64.141  1.00 67.84           O
ATOM   1405  C   TYR A 176     -24.248   9.069 -62.452  1.00 67.84           C
ATOM   1406  O   TYR A 176     -23.919   8.058 -61.833  1.00 67.84           O
ATOM   1407  N   THR A 177     -24.144   9.155 -63.794  1.00106.48           N
ATOM   1408  CA  THR A 177     -23.626   8.049 -64.545  1.00106.48           C
ATOM   1409  CB  THR A 177     -24.656   7.364 -65.393  1.00106.48           C
ATOM   1410  OG1 THR A 177     -24.108   6.195 -65.985  1.00106.48           O
ATOM   1411  CG2 THR A 177     -25.135   8.342 -66.480  1.00106.48           C
ATOM   1412  C   THR A 177     -22.564   8.550 -65.469  1.00106.48           C
ATOM   1413  O   THR A 177     -22.700   9.602 -66.090  1.00106.48           O
ATOM   1414  N   ALA A 178     -21.450   7.800 -65.541  1.00 43.95           N
ATOM   1415  CA  ALA A 178     -20.348   8.107 -66.404  1.00 43.95           C
ATOM   1416  CB  ALA A 178     -19.138   7.188 -66.164  1.00 43.95           C
ATOM   1417  C   ALA A 178     -20.769   7.921 -67.828  1.00 43.95           C
ATOM   1418  O   ALA A 178     -20.399   8.701 -68.703  1.00 43.95           O
ATOM   1419  N   VAL A 179     -21.566   6.863 -68.080  1.00116.84           N
ATOM   1420  CA  VAL A 179     -21.965   6.440 -69.392  1.00116.84           C
ATOM   1421  CB  VAL A 179     -22.472   5.029 -69.409  1.00116.84           C
ATOM   1422  CG1 VAL A 179     -21.331   4.100 -68.969  1.00116.84           C
ATOM   1423  CG2 VAL A 179     -23.722   4.957 -68.516  1.00116.84           C
ATOM   1424  C   VAL A 179     -23.061   7.304 -69.933  1.00116.84           C
ATOM   1425  O   VAL A 179     -23.760   7.995 -69.195  1.00116.84           O
ATOM   1426  N   VAL A 180     -23.213   7.280 -71.276  1.00 52.93           N
ATOM   1427  CA  VAL A 180     -24.226   8.029 -71.966  1.00 52.93           C
ATOM   1428  CB  VAL A 180     -24.071   7.997 -73.466  1.00 52.93           C
ATOM   1429  CG1 VAL A 180     -25.218   8.788 -74.118  1.00 52.93           C
ATOM   1430  CG2 VAL A 180     -22.670   8.525 -73.821  1.00 52.93           C
ATOM   1431  C   VAL A 180     -25.546   7.412 -71.616  1.00 52.93           C
ATOM   1432  O   VAL A 180     -25.619   6.249 -71.224  1.00 52.93           O
ATOM   1433  N   ALA A 181     -26.628   8.205 -71.746  1.00 38.69           N
ATOM   1434  CA  ALA A 181     -27.958   7.816 -71.381  1.00 38.69           C
ATOM   1435  CB  ALA A 181     -28.987   8.936 -71.609  1.00 38.69           C
ATOM   1436  C   ALA A 181     -28.396   6.632 -72.186  1.00 38.69           C
ATOM   1437  O   ALA A 181     -29.064   5.738 -71.669  1.00 38.69           O
ATOM   1438  N   GLY A 182     -28.018   6.586 -73.475  1.00 29.84           N
ATOM   1439  CA  GLY A 182     -28.461   5.538 -74.350  1.00 29.84           C
ATOM   1440  C   GLY A 182     -28.008   4.210 -73.833  1.00 29.84           C
ATOM   1441  O   GLY A 182     -28.714   3.213 -73.968  1.00 29.84           O
ATOM   1442  N   GLU A 183     -26.806   4.159 -73.236  1.00113.60           N
ATOM   1443  CA  GLU A 183     -26.212   2.936 -72.783  1.00113.60           C
ATOM   1444  CB  GLU A 183     -24.797   3.154 -72.219  1.00113.60           C
ATOM   1445  CG  GLU A 183     -23.870   3.871 -73.203  1.00113.60           C
ATOM   1446  CD  GLU A 183     -24.097   3.266 -74.580  1.00113.60           C
ATOM   1447  OE1 GLU A 183     -24.238   2.017 -74.654  1.00113.60           O
ATOM   1448  OE2 GLU A 183     -24.137   4.040 -75.574  1.00113.60           O
ATOM   1449  C   GLU A 183     -27.037   2.324 -71.685  1.00113.60           C
ATOM   1450  O   GLU A 183     -27.060   1.103 -71.551  1.00113.60           O
ATOM   1451  N   VAL A 184     -27.717   3.141 -70.855  1.00115.07           N
ATOM   1452  CA  VAL A 184     -28.430   2.614 -69.718  1.00115.07           C
ATOM   1453  CB  VAL A 184     -28.256   3.451 -68.484  1.00115.07           C
ATOM   1454  CG1 VAL A 184     -28.850   4.843 -68.764  1.00115.07           C
ATOM   1455  CG2 VAL A 184     -28.918   2.735 -67.293  1.00115.07           C
ATOM   1456  C   VAL A 184     -29.910   2.550 -69.985  1.00115.07           C
ATOM   1457  O   VAL A 184     -30.440   3.311 -70.794  1.00115.07           O
ATOM   1458  N   LEU A 185     -30.604   1.586 -69.324  1.00122.66           N
ATOM   1459  CA  LEU A 185     -32.029   1.412 -69.450  1.00122.66           C
ATOM   1460  CB  LEU A 185     -32.405   0.584 -70.697  1.00122.66           C
ATOM   1461  CG  LEU A 185     -33.915   0.398 -70.967  1.00122.66           C
ATOM   1462  CD1 LEU A 185     -34.595  -0.519 -69.936  1.00122.66           C
ATOM   1463  CD2 LEU A 185     -34.616   1.756 -71.132  1.00122.66           C
ATOM   1464  C   LEU A 185     -32.517   0.683 -68.223  1.00122.66           C
ATOM   1465  O   LEU A 185     -31.812  -0.172 -67.689  1.00122.66           O
ATOM   1466  N   HIS A 186     -33.735   1.007 -67.727  1.00 57.15           N
ATOM   1467  CA  HIS A 186     -34.249   0.331 -66.567  1.00 57.15           C
ATOM   1468  ND1 HIS A 186     -32.457   1.483 -63.847  1.00 57.15           N
ATOM   1469  CG  HIS A 186     -33.195   1.915 -64.927  1.00 57.15           C
ATOM   1470  CB  HIS A 186     -34.482   1.286 -65.383  1.00 57.15           C
ATOM   1471  NE2 HIS A 186     -31.348   3.198 -64.727  1.00 57.15           N
ATOM   1472  CD2 HIS A 186     -32.503   2.964 -65.453  1.00 57.15           C
ATOM   1473  CE1 HIS A 186     -31.364   2.285 -63.773  1.00 57.15           C
ATOM   1474  C   HIS A 186     -35.553  -0.293 -66.954  1.00 57.15           C
ATOM   1475  O   HIS A 186     -36.310   0.273 -67.740  1.00 57.15           O
ATOM   1476  N   VAL A 187     -35.833  -1.509 -66.437  1.00 47.20           N
ATOM   1477  CA  VAL A 187     -37.075  -2.145 -66.767  1.00 47.20           C
ATOM   1478  CB  VAL A 187     -36.902  -3.454 -67.471  1.00 47.20           C
ATOM   1479  CG1 VAL A 187     -38.286  -4.096 -67.657  1.00 47.20           C
ATOM   1480  CG2 VAL A 187     -36.164  -3.184 -68.791  1.00 47.20           C
ATOM   1481  C   VAL A 187     -37.810  -2.391 -65.491  1.00 47.20           C
ATOM   1482  O   VAL A 187     -37.259  -2.909 -64.523  1.00 47.20           O
ATOM   1483  N   LEU A 188     -39.100  -2.015 -65.463  1.00162.27           N
ATOM   1484  CA  LEU A 188     -39.894  -2.125 -64.276  1.00162.27           C
ATOM   1485  CB  LEU A 188     -40.894  -0.950 -64.183  1.00162.27           C
ATOM   1486  CG  LEU A 188     -41.804  -0.911 -62.944  1.00162.27           C
ATOM   1487  CD1 LEU A 188     -42.908  -1.974 -63.008  1.00162.27           C
ATOM   1488  CD2 LEU A 188     -40.975  -0.959 -61.652  1.00162.27           C
ATOM   1489  C   LEU A 188     -40.617  -3.443 -64.285  1.00162.27           C
ATOM   1490  O   LEU A 188     -40.889  -4.013 -65.340  1.00162.27           O
ATOM   1491  N   GLU A 189     -40.913  -3.971 -63.077  1.00200.76           N
ATOM   1492  CA  GLU A 189     -41.615  -5.212 -62.879  1.00200.76           C
ATOM   1493  CB  GLU A 189     -43.098  -5.203 -63.298  1.00200.76           C
ATOM   1494  CG  GLU A 189     -44.028  -4.590 -62.249  1.00200.76           C
ATOM   1495  CD  GLU A 189     -45.456  -4.641 -62.778  1.00200.76           C
ATOM   1496  OE1 GLU A 189     -45.687  -4.129 -63.906  1.00200.76           O
ATOM   1497  OE2 GLU A 189     -46.333  -5.197 -62.066  1.00200.76           O
ATOM   1498  C   GLU A 189     -40.946  -6.325 -63.610  1.00200.76           C
ATOM   1499  O   GLU A 189     -41.618  -7.226 -64.108  1.00200.76           O
ATOM   1500  N   CYS A 190     -39.604  -6.314 -63.684  1.00 70.60           N
ATOM   1501  CA  CYS A 190     -38.969  -7.416 -64.340  1.00 70.60           C
ATOM   1502  CB  CYS A 190     -37.579  -7.098 -64.895  1.00 70.60           C
ATOM   1503  SG  CYS A 190     -36.805  -8.488 -65.776  1.00 70.60           S
ATOM   1504  C   CYS A 190     -38.871  -8.547 -63.366  1.00 70.60           C
ATOM   1505  O   CYS A 190     -38.636  -8.346 -62.174  1.00 70.60           O
ATOM   1506  N   LYS A 191     -39.075  -9.781 -63.859  1.00186.75           N
ATOM   1507  CA  LYS A 191     -38.995 -10.923 -62.999  1.00186.75           C
ATOM   1508  CB  LYS A 191     -40.238 -11.822 -63.079  1.00186.75           C
ATOM   1509  CG  LYS A 191     -40.468 -12.414 -64.471  1.00186.75           C
ATOM   1510  CD  LYS A 191     -40.679 -11.373 -65.572  1.00186.75           C
ATOM   1511  CE  LYS A 191     -42.071 -10.741 -65.562  1.00186.75           C
ATOM   1512  NZ  LYS A 191     -43.085 -11.756 -65.917  1.00186.75           N
ATOM   1513  C   LYS A 191     -37.825 -11.727 -63.456  1.00186.75           C
ATOM   1514  O   LYS A 191     -37.726 -12.119 -64.616  1.00186.75           O
ATOM   1515  N   PRO A 192     -36.934 -11.976 -62.548  1.00 72.24           N
ATOM   1516  CA  PRO A 192     -35.716 -12.695 -62.804  1.00 72.24           C
ATOM   1517  CD  PRO A 192     -37.132 -11.659 -61.145  1.00 72.24           C
ATOM   1518  CB  PRO A 192     -34.925 -12.595 -61.499  1.00 72.24           C
ATOM   1519  CG  PRO A 192     -36.013 -12.422 -60.419  1.00 72.24           C
ATOM   1520  C   PRO A 192     -35.981 -14.119 -63.186  1.00 72.24           C
ATOM   1521  O   PRO A 192     -36.994 -14.674 -62.763  1.00 72.24           O
ATOM   1522  N   VAL A 193     -35.087 -14.718 -63.999  1.00100.97           N
ATOM   1523  CA  VAL A 193     -35.222 -16.091 -64.390  1.00100.97           C
ATOM   1524  CB  VAL A 193     -35.522 -16.272 -65.850  1.00100.97           C
ATOM   1525  CG1 VAL A 193     -36.897 -15.649 -66.151  1.00100.97           C
ATOM   1526  CG2 VAL A 193     -34.368 -15.657 -66.662  1.00100.97           C
ATOM   1527  C   VAL A 193     -33.910 -16.751 -64.143  1.00100.97           C
ATOM   1528  O   VAL A 193     -32.852 -16.159 -64.351  1.00100.97           O
ATOM   1529  N   TYR A 194     -33.952 -18.016 -63.691  1.00167.93           N
ATOM   1530  CA  TYR A 194     -32.736 -18.705 -63.397  1.00167.93           C
ATOM   1531  CB  TYR A 194     -32.903 -19.754 -62.286  1.00167.93           C
ATOM   1532  CG  TYR A 194     -33.441 -18.975 -61.129  1.00167.93           C
ATOM   1533  CD1 TYR A 194     -32.601 -18.317 -60.258  1.00167.93           C
ATOM   1534  CD2 TYR A 194     -34.802 -18.875 -60.938  1.00167.93           C
ATOM   1535  CE1 TYR A 194     -33.111 -17.593 -59.205  1.00167.93           C
ATOM   1536  CE2 TYR A 194     -35.319 -18.154 -59.887  1.00167.93           C
ATOM   1537  CZ  TYR A 194     -34.470 -17.513 -59.018  1.00167.93           C
ATOM   1538  OH  TYR A 194     -34.992 -16.771 -57.939  1.00167.93           O
ATOM   1539  C   TYR A 194     -32.284 -19.341 -64.668  1.00167.93           C
ATOM   1540  O   TYR A 194     -33.080 -19.875 -65.436  1.00167.93           O
ATOM   1541  N   ILE A 195     -30.987 -19.214 -64.985  1.00127.47           N
ATOM   1542  CA  ILE A 195     -30.541 -19.816 -66.203  1.00127.47           C
ATOM   1543  CB  ILE A 195     -29.181 -19.388 -66.643  1.00127.47           C
ATOM   1544  CG1 ILE A 195     -28.935 -19.913 -68.070  1.00127.47           C
ATOM   1545  CG2 ILE A 195     -28.168 -19.858 -65.591  1.00127.47           C
ATOM   1546  CD1 ILE A 195     -27.790 -19.224 -68.807  1.00127.47           C
ATOM   1547  C   ILE A 195     -30.556 -21.309 -66.103  1.00127.47           C
ATOM   1548  O   ILE A 195     -30.840 -21.978 -67.092  1.00127.47           O
ATOM   1549  N   THR A 196     -30.119 -21.897 -64.971  1.00180.20           N
ATOM   1550  CA  THR A 196     -30.209 -23.330 -64.918  1.00180.20           C
ATOM   1551  CB  THR A 196     -29.160 -23.963 -64.033  1.00180.20           C
ATOM   1552  OG1 THR A 196     -29.513 -25.301 -63.713  1.00180.20           O
ATOM   1553  CG2 THR A 196     -28.833 -23.095 -62.804  1.00180.20           C
ATOM   1554  C   THR A 196     -31.611 -23.835 -64.676  1.00180.20           C
ATOM   1555  O   THR A 196     -32.115 -24.557 -65.534  1.00180.20           O
ATOM   1556  N   PRO A 197     -32.313 -23.522 -63.603  1.00162.87           N
ATOM   1557  CA  PRO A 197     -33.687 -23.938 -63.595  1.00162.87           C
ATOM   1558  CD  PRO A 197     -31.741 -23.618 -62.270  1.00162.87           C
ATOM   1559  CB  PRO A 197     -34.123 -24.015 -62.134  1.00162.87           C
ATOM   1560  CG  PRO A 197     -32.808 -24.279 -61.386  1.00162.87           C
ATOM   1561  C   PRO A 197     -34.347 -22.857 -64.368  1.00162.87           C
ATOM   1562  O   PRO A 197     -34.092 -21.704 -64.035  1.00162.87           O
ATOM   1563  N   ARG A 198     -35.223 -23.145 -65.342  1.00175.79           N
ATOM   1564  CA  ARG A 198     -35.726 -22.019 -66.074  1.00175.79           C
ATOM   1565  CB  ARG A 198     -36.146 -22.413 -67.499  1.00175.79           C
ATOM   1566  CG  ARG A 198     -34.979 -22.930 -68.340  1.00175.79           C
ATOM   1567  CD  ARG A 198     -35.403 -23.519 -69.689  1.00175.79           C
ATOM   1568  NE  ARG A 198     -36.197 -22.480 -70.399  1.00175.79           N
ATOM   1569  CZ  ARG A 198     -37.560 -22.513 -70.346  1.00175.79           C
ATOM   1570  NH1 ARG A 198     -38.197 -23.544 -69.712  1.00175.79           N
ATOM   1571  NH2 ARG A 198     -38.285 -21.511 -70.923  1.00175.79           N
ATOM   1572  C   ARG A 198     -36.961 -21.585 -65.363  1.00175.79           C
ATOM   1573  O   ARG A 198     -38.060 -21.667 -65.907  1.00175.79           O
ATOM   1574  N   PHE A 199     -36.804 -21.067 -64.131  1.00 51.96           N
ATOM   1575  CA  PHE A 199     -37.962 -20.700 -63.380  1.00 51.96           C
ATOM   1576  CB  PHE A 199     -38.057 -21.453 -62.042  1.00 51.96           C
ATOM   1577  CG  PHE A 199     -38.294 -22.888 -62.385  1.00 51.96           C
ATOM   1578  CD1 PHE A 199     -37.231 -23.729 -62.626  1.00 51.96           C
ATOM   1579  CD2 PHE A 199     -39.575 -23.385 -62.483  1.00 51.96           C
ATOM   1580  CE1 PHE A 199     -37.444 -25.048 -62.949  1.00 51.96           C
ATOM   1581  CE2 PHE A 199     -39.795 -24.704 -62.805  1.00 51.96           C
ATOM   1582  CZ  PHE A 199     -38.726 -25.537 -63.037  1.00 51.96           C
ATOM   1583  C   PHE A 199     -37.893 -19.237 -63.126  1.00 51.96           C
ATOM   1584  O   PHE A 199     -36.842 -18.703 -62.777  1.00 51.96           O
ATOM   1585  N   THR A 200     -39.029 -18.550 -63.345  1.00 94.64           N
ATOM   1586  CA  THR A 200     -39.089 -17.143 -63.111  1.00 94.64           C
ATOM   1587  CB  THR A 200     -40.164 -16.457 -63.897  1.00 94.64           C
ATOM   1588  OG1 THR A 200     -40.097 -15.056 -63.684  1.00 94.64           O
ATOM   1589  CG2 THR A 200     -41.535 -16.999 -63.455  1.00 94.64           C
ATOM   1590  C   THR A 200     -39.408 -16.981 -61.665  1.00 94.64           C
ATOM   1591  O   THR A 200     -39.917 -17.904 -61.031  1.00 94.64           O
ATOM   1592  N   GLU A 201     -39.100 -15.805 -61.088  1.00 90.95           N
ATOM   1593  CA  GLU A 201     -39.431 -15.651 -59.706  1.00 90.95           C
ATOM   1594  CB  GLU A 201     -38.430 -14.790 -58.922  1.00 90.95           C
ATOM   1595  CG  GLU A 201     -38.713 -14.754 -57.419  1.00 90.95           C
ATOM   1596  CD  GLU A 201     -37.651 -13.895 -56.750  1.00 90.95           C
ATOM   1597  OE1 GLU A 201     -37.430 -12.750 -57.225  1.00 90.95           O
ATOM   1598  OE2 GLU A 201     -37.045 -14.375 -55.756  1.00 90.95           O
ATOM   1599  C   GLU A 201     -40.762 -14.979 -59.656  1.00 90.95           C
ATOM   1600  O   GLU A 201     -40.883 -13.778 -59.887  1.00 90.95           O
ATOM   1601  N   GLN A 202     -41.811 -15.766 -59.368  1.00123.82           N
ATOM   1602  CA  GLN A 202     -43.146 -15.257 -59.298  1.00123.82           C
ATOM   1603  CB  GLN A 202     -44.183 -16.383 -59.137  1.00123.82           C
ATOM   1604  CG  GLN A 202     -45.622 -15.905 -58.944  1.00123.82           C
ATOM   1605  CD  GLN A 202     -45.874 -15.806 -57.448  1.00123.82           C
ATOM   1606  OE1 GLN A 202     -46.936 -15.365 -57.010  1.00123.82           O
ATOM   1607  NE2 GLN A 202     -44.870 -16.231 -56.637  1.00123.82           N
ATOM   1608  C   GLN A 202     -43.254 -14.337 -58.128  1.00123.82           C
ATOM   1609  O   GLN A 202     -43.865 -13.273 -58.213  1.00123.82           O
ATOM   1610  N   CYS A 203     -42.614 -14.713 -57.007  1.00108.42           N
ATOM   1611  CA  CYS A 203     -42.772 -13.983 -55.784  1.00108.42           C
ATOM   1612  CB  CYS A 203     -42.042 -14.632 -54.597  1.00108.42           C
ATOM   1613  SG  CYS A 203     -42.266 -13.696 -53.055  1.00108.42           S
ATOM   1614  C   CYS A 203     -42.277 -12.578 -55.910  1.00108.42           C
ATOM   1615  O   CYS A 203     -42.960 -11.647 -55.484  1.00108.42           O
ATOM   1616  N   TYR A 204     -41.092 -12.358 -56.512  1.00111.46           N
ATOM   1617  CA  TYR A 204     -40.619 -11.006 -56.501  1.00111.46           C
ATOM   1618  CB  TYR A 204     -39.269 -10.808 -55.778  1.00111.46           C
ATOM   1619  CG  TYR A 204     -39.366 -11.134 -54.325  1.00111.46           C
ATOM   1620  CD1 TYR A 204     -39.312 -12.441 -53.902  1.00111.46           C
ATOM   1621  CD2 TYR A 204     -39.484 -10.135 -53.383  1.00111.46           C
ATOM   1622  CE1 TYR A 204     -39.388 -12.748 -52.563  1.00111.46           C
ATOM   1623  CE2 TYR A 204     -39.561 -10.436 -52.043  1.00111.46           C
ATOM   1624  CZ  TYR A 204     -39.514 -11.745 -51.633  1.00111.46           C
ATOM   1625  OH  TYR A 204     -39.591 -12.058 -50.260  1.00111.46           O
ATOM   1626  C   TYR A 204     -40.353 -10.542 -57.896  1.00111.46           C
ATOM   1627  O   TYR A 204     -39.948 -11.312 -58.765  1.00111.46           O
ATOM   1628  N   GLN A 205     -40.611  -9.241 -58.132  1.00 75.89           N
ATOM   1629  CA  GLN A 205     -40.266  -8.573 -59.350  1.00 75.89           C
ATOM   1630  CB  GLN A 205     -41.467  -8.080 -60.180  1.00 75.89           C
ATOM   1631  CG  GLN A 205     -42.303  -9.190 -60.819  1.00 75.89           C
ATOM   1632  CD  GLN A 205     -43.360  -9.648 -59.823  1.00 75.89           C
ATOM   1633  OE1 GLN A 205     -43.523  -9.067 -58.751  1.00 75.89           O
ATOM   1634  NE2 GLN A 205     -44.109 -10.720 -60.191  1.00 75.89           N
ATOM   1635  C   GLN A 205     -39.541  -7.350 -58.895  1.00 75.89           C
ATOM   1636  O   GLN A 205     -39.760  -6.881 -57.780  1.00 75.89           O
ATOM   1637  N   GLU A 206     -38.634  -6.812 -59.730  1.00 46.09           N
ATOM   1638  CA  GLU A 206     -37.919  -5.647 -59.303  1.00 46.09           C
ATOM   1639  CB  GLU A 206     -36.578  -5.972 -58.619  1.00 46.09           C
ATOM   1640  CG  GLU A 206     -36.764  -6.698 -57.279  1.00 46.09           C
ATOM   1641  CD  GLU A 206     -35.397  -6.958 -56.664  1.00 46.09           C
ATOM   1642  OE1 GLU A 206     -34.518  -7.519 -57.370  1.00 46.09           O
ATOM   1643  OE2 GLU A 206     -35.215  -6.599 -55.471  1.00 46.09           O
ATOM   1644  C   GLU A 206     -37.663  -4.802 -60.504  1.00 46.09           C
ATOM   1645  O   GLU A 206     -38.118  -5.115 -61.604  1.00 46.09           O
ATOM   1646  N   ILE A 207     -36.960  -3.670 -60.307  1.00 52.84           N
ATOM   1647  CA  ILE A 207     -36.643  -2.827 -61.420  1.00 52.84           C
ATOM   1648  CB  ILE A 207     -36.699  -1.357 -61.097  1.00 52.84           C
ATOM   1649  CG1 ILE A 207     -38.113  -0.941 -60.652  1.00 52.84           C
ATOM   1650  CG2 ILE A 207     -36.183  -0.580 -62.320  1.00 52.84           C
ATOM   1651  CD1 ILE A 207     -38.164   0.450 -60.021  1.00 52.84           C
ATOM   1652  C   ILE A 207     -35.222  -3.125 -61.753  1.00 52.84           C
ATOM   1653  O   ILE A 207     -34.319  -2.768 -60.998  1.00 52.84           O
ATOM   1654  N   PRO A 208     -34.988  -3.806 -62.844  1.00 96.39           N
ATOM   1655  CA  PRO A 208     -33.623  -4.062 -63.170  1.00 96.39           C
ATOM   1656  CD  PRO A 208     -35.812  -4.940 -63.217  1.00 96.39           C
ATOM   1657  CB  PRO A 208     -33.566  -5.347 -63.988  1.00 96.39           C
ATOM   1658  CG  PRO A 208     -35.024  -5.615 -64.350  1.00 96.39           C
ATOM   1659  C   PRO A 208     -32.967  -2.911 -63.832  1.00 96.39           C
ATOM   1660  O   PRO A 208     -33.596  -2.220 -64.633  1.00 96.39           O
ATOM   1661  N   VAL A 209     -31.677  -2.721 -63.527  1.00 46.27           N
ATOM   1662  CA  VAL A 209     -30.934  -1.676 -64.141  1.00 46.27           C
ATOM   1663  CB  VAL A 209     -30.023  -0.976 -63.179  1.00 46.27           C
ATOM   1664  CG1 VAL A 209     -29.170   0.051 -63.940  1.00 46.27           C
ATOM   1665  CG2 VAL A 209     -30.897  -0.368 -62.070  1.00 46.27           C
ATOM   1666  C   VAL A 209     -30.105  -2.339 -65.179  1.00 46.27           C
ATOM   1667  O   VAL A 209     -29.497  -3.380 -64.937  1.00 46.27           O
ATOM   1668  N   PHE A 210     -30.103  -1.768 -66.393  1.00 66.51           N
ATOM   1669  CA  PHE A 210     -29.302  -2.347 -67.417  1.00 66.51           C
ATOM   1670  CB  PHE A 210     -30.093  -2.860 -68.631  1.00 66.51           C
ATOM   1671  CG  PHE A 210     -30.760  -4.122 -68.197  1.00 66.51           C
ATOM   1672  CD1 PHE A 210     -30.071  -5.314 -68.219  1.00 66.51           C
ATOM   1673  CD2 PHE A 210     -32.065  -4.121 -67.764  1.00 66.51           C
ATOM   1674  CE1 PHE A 210     -30.670  -6.487 -67.821  1.00 66.51           C
ATOM   1675  CE2 PHE A 210     -32.672  -5.290 -67.364  1.00 66.51           C
ATOM   1676  CZ  PHE A 210     -31.975  -6.475 -67.391  1.00 66.51           C
ATOM   1677  C   PHE A 210     -28.339  -1.317 -67.881  1.00 66.51           C
ATOM   1678  O   PHE A 210     -28.659  -0.142 -68.055  1.00 66.51           O
ATOM   1679  N   TYR A 211     -27.106  -1.791 -68.073  1.00100.40           N
ATOM   1680  CA  TYR A 211     -25.980  -1.080 -68.572  1.00100.40           C
ATOM   1681  CB  TYR A 211     -24.797  -1.112 -67.579  1.00100.40           C
ATOM   1682  CG  TYR A 211     -23.559  -0.549 -68.192  1.00100.40           C
ATOM   1683  CD1 TYR A 211     -23.367   0.806 -68.334  1.00100.40           C
ATOM   1684  CD2 TYR A 211     -22.576  -1.410 -68.621  1.00100.40           C
ATOM   1685  CE1 TYR A 211     -22.207   1.284 -68.902  1.00100.40           C
ATOM   1686  CE2 TYR A 211     -21.416  -0.940 -69.188  1.00100.40           C
ATOM   1687  CZ  TYR A 211     -21.232   0.414 -69.330  1.00100.40           C
ATOM   1688  OH  TYR A 211     -20.045   0.908 -69.910  1.00100.40           O
ATOM   1689  C   TYR A 211     -25.680  -1.936 -69.743  1.00100.40           C
ATOM   1690  O   TYR A 211     -26.397  -2.918 -69.939  1.00100.40           O
ATOM   1691  N   ASN A 212     -24.661  -1.597 -70.553  1.00176.32           N
ATOM   1692  CA  ASN A 212     -24.485  -2.312 -71.779  1.00176.32           C
ATOM   1693  CB  ASN A 212     -23.181  -1.935 -72.501  1.00176.32           C
ATOM   1694  CG  ASN A 212     -23.301  -0.492 -72.961  1.00176.32           C
ATOM   1695  OD1 ASN A 212     -24.251   0.204 -72.611  1.00176.32           O
ATOM   1696  ND2 ASN A 212     -22.318  -0.033 -73.781  1.00176.32           N
ATOM   1697  C   ASN A 212     -24.439  -3.799 -71.571  1.00176.32           C
ATOM   1698  O   ASN A 212     -25.396  -4.455 -71.971  1.00176.32           O
ATOM   1699  N   ASN A 213     -23.370  -4.350 -70.945  1.00131.63           N
ATOM   1700  CA  ASN A 213     -23.196  -5.730 -70.615  1.00131.63           C
ATOM   1701  CB  ASN A 213     -21.712  -6.109 -70.460  1.00131.63           C
ATOM   1702  CG  ASN A 213     -21.028  -5.955 -71.814  1.00131.63           C
ATOM   1703  OD1 ASN A 213     -21.024  -6.872 -72.634  1.00131.63           O
ATOM   1704  ND2 ASN A 213     -20.441  -4.753 -72.063  1.00131.63           N
ATOM   1705  C   ASN A 213     -23.888  -6.111 -69.331  1.00131.63           C
ATOM   1706  O   ASN A 213     -24.355  -7.241 -69.194  1.00131.63           O
ATOM   1707  N   VAL A 214     -23.978  -5.175 -68.358  1.00 79.10           N
ATOM   1708  CA  VAL A 214     -24.327  -5.535 -67.004  1.00 79.10           C
ATOM   1709  CB  VAL A 214     -23.469  -4.798 -66.006  1.00 79.10           C
ATOM   1710  CG1 VAL A 214     -23.880  -5.131 -64.562  1.00 79.10           C
ATOM   1711  CG2 VAL A 214     -22.009  -5.147 -66.310  1.00 79.10           C
ATOM   1712  C   VAL A 214     -25.755  -5.275 -66.633  1.00 79.10           C
ATOM   1713  O   VAL A 214     -26.414  -4.386 -67.167  1.00 79.10           O
ATOM   1714  N   SER A 215     -26.260  -6.105 -65.686  1.00 42.82           N
ATOM   1715  CA  SER A 215     -27.571  -5.968 -65.126  1.00 42.82           C
ATOM   1716  CB  SER A 215     -28.537  -7.090 -65.544  1.00 42.82           C
ATOM   1717  OG  SER A 215     -28.076  -8.340 -65.052  1.00 42.82           O
ATOM   1718  C   SER A 215     -27.444  -6.023 -63.633  1.00 42.82           C
ATOM   1719  O   SER A 215     -26.572  -6.706 -63.097  1.00 42.82           O
ATOM   1720  N   MET A 216     -28.319  -5.280 -62.924  1.00 52.42           N
ATOM   1721  CA  MET A 216     -28.276  -5.243 -61.491  1.00 52.42           C
ATOM   1722  CB  MET A 216     -27.355  -4.131 -60.962  1.00 52.42           C
ATOM   1723  CG  MET A 216     -25.898  -4.271 -61.408  1.00 52.42           C
ATOM   1724  SD  MET A 216     -24.872  -2.815 -61.051  1.00 52.42           S
ATOM   1725  CE  MET A 216     -25.689  -1.742 -62.269  1.00 52.42           C
ATOM   1726  C   MET A 216     -29.656  -4.885 -61.029  1.00 52.42           C
ATOM   1727  O   MET A 216     -30.462  -4.366 -61.799  1.00 52.42           O
ATOM   1728  N   PHE A 217     -29.971  -5.150 -59.746  1.00 97.35           N
ATOM   1729  CA  PHE A 217     -31.274  -4.791 -59.276  1.00 97.35           C
ATOM   1730  CB  PHE A 217     -31.892  -5.798 -58.294  1.00 97.35           C
ATOM   1731  CG  PHE A 217     -32.127  -7.049 -59.069  1.00 97.35           C
ATOM   1732  CD1 PHE A 217     -33.284  -7.218 -59.798  1.00 97.35           C
ATOM   1733  CD2 PHE A 217     -31.180  -8.045 -59.090  1.00 97.35           C
ATOM   1734  CE1 PHE A 217     -33.505  -8.368 -60.518  1.00 97.35           C
ATOM   1735  CE2 PHE A 217     -31.394  -9.198 -59.809  1.00 97.35           C
ATOM   1736  CZ  PHE A 217     -32.557  -9.362 -60.522  1.00 97.35           C
ATOM   1737  C   PHE A 217     -31.145  -3.471 -58.592  1.00 97.35           C
ATOM   1738  O   PHE A 217     -30.273  -3.268 -57.748  1.00 97.35           O
ATOM   1739  N   LEU A 218     -32.028  -2.530 -58.971  1.00 92.33           N
ATOM   1740  CA  LEU A 218     -32.011  -1.197 -58.452  1.00 92.33           C
ATOM   1741  CB  LEU A 218     -32.933  -0.244 -59.234  1.00 92.33           C
ATOM   1742  CG  LEU A 218     -32.957   1.205 -58.717  1.00 92.33           C
ATOM   1743  CD1 LEU A 218     -31.585   1.879 -58.872  1.00 92.33           C
ATOM   1744  CD2 LEU A 218     -34.087   2.006 -59.381  1.00 92.33           C
ATOM   1745  C   LEU A 218     -32.500  -1.226 -57.047  1.00 92.33           C
ATOM   1746  O   LEU A 218     -33.388  -2.006 -56.705  1.00 92.33           O
ATOM   1747  N   ALA A 219     -31.890  -0.375 -56.198  1.00 42.18           N
ATOM   1748  CA  ALA A 219     -32.291  -0.241 -54.829  1.00 42.18           C
ATOM   1749  CB  ALA A 219     -31.576  -1.216 -53.875  1.00 42.18           C
ATOM   1750  C   ALA A 219     -31.905   1.145 -54.416  1.00 42.18           C
ATOM   1751  O   ALA A 219     -30.995   1.749 -54.982  1.00 42.18           O
ATOM   1752  N   PRO A 220     -32.603   1.669 -53.448  1.00104.33           N
ATOM   1753  CA  PRO A 220     -32.310   2.986 -52.955  1.00104.33           C
ATOM   1754  CD  PRO A 220     -33.989   1.300 -53.224  1.00104.33           C
ATOM   1755  CB  PRO A 220     -33.558   3.440 -52.181  1.00104.33           C
ATOM   1756  CG  PRO A 220     -34.416   2.169 -52.032  1.00104.33           C
ATOM   1757  C   PRO A 220     -31.046   2.979 -52.155  1.00104.33           C
ATOM   1758  O   PRO A 220     -30.784   2.002 -51.455  1.00104.33           O
ATOM   1759  N   VAL A 221     -30.263   4.073 -52.235  1.00 41.36           N
ATOM   1760  CA  VAL A 221     -29.007   4.173 -51.545  1.00 41.36           C
ATOM   1761  CB  VAL A 221     -28.305   5.481 -51.780  1.00 41.36           C
ATOM   1762  CG1 VAL A 221     -27.049   5.509 -50.899  1.00 41.36           C
ATOM   1763  CG2 VAL A 221     -28.022   5.651 -53.281  1.00 41.36           C
ATOM   1764  C   VAL A 221     -29.244   4.102 -50.070  1.00 41.36           C
ATOM   1765  O   VAL A 221     -28.517   3.425 -49.345  1.00 41.36           O
ATOM   1766  N   THR A 222     -30.289   4.791 -49.586  1.00 50.05           N
ATOM   1767  CA  THR A 222     -30.526   4.889 -48.177  1.00 50.05           C
ATOM   1768  CB  THR A 222     -31.755   5.696 -47.867  1.00 50.05           C
ATOM   1769  OG1 THR A 222     -32.892   5.102 -48.475  1.00 50.05           O
ATOM   1770  CG2 THR A 222     -31.566   7.129 -48.394  1.00 50.05           C
ATOM   1771  C   THR A 222     -30.732   3.530 -47.589  1.00 50.05           C
ATOM   1772  O   THR A 222     -30.166   3.221 -46.541  1.00 50.05           O
ATOM   1773  N   ARG A 223     -31.558   2.681 -48.229  1.00134.11           N
ATOM   1774  CA  ARG A 223     -31.817   1.399 -47.637  1.00134.11           C
ATOM   1775  CB  ARG A 223     -32.909   0.581 -48.350  1.00134.11           C
ATOM   1776  CG  ARG A 223     -34.330   1.063 -48.052  1.00134.11           C
ATOM   1777  CD  ARG A 223     -35.413   0.059 -48.456  1.00134.11           C
ATOM   1778  NE  ARG A 223     -35.225  -1.164 -47.621  1.00134.11           N
ATOM   1779  CZ  ARG A 223     -35.787  -1.245 -46.379  1.00134.11           C
ATOM   1780  NH1 ARG A 223     -36.549  -0.218 -45.901  1.00134.11           N
ATOM   1781  NH2 ARG A 223     -35.576  -2.352 -45.607  1.00134.11           N
ATOM   1782  C   ARG A 223     -30.584   0.545 -47.601  1.00134.11           C
ATOM   1783  O   ARG A 223     -30.246  -0.019 -46.561  1.00134.11           O
ATOM   1784  N   VAL A 224     -29.878   0.432 -48.741  1.00 54.23           N
ATOM   1785  CA  VAL A 224     -28.766  -0.470 -48.859  1.00 54.23           C
ATOM   1786  CB  VAL A 224     -28.322  -0.671 -50.277  1.00 54.23           C
ATOM   1787  CG1 VAL A 224     -27.045  -1.531 -50.259  1.00 54.23           C
ATOM   1788  CG2 VAL A 224     -29.485  -1.294 -51.070  1.00 54.23           C
ATOM   1789  C   VAL A 224     -27.547  -0.065 -48.074  1.00 54.23           C
ATOM   1790  O   VAL A 224     -26.897  -0.921 -47.474  1.00 54.23           O
ATOM   1791  N   LEU A 225     -27.193   1.238 -48.045  1.00111.97           N
ATOM   1792  CA  LEU A 225     -25.918   1.618 -47.491  1.00111.97           C
ATOM   1793  CB  LEU A 225     -25.109   2.461 -48.512  1.00111.97           C
ATOM   1794  CG  LEU A 225     -23.701   2.972 -48.117  1.00111.97           C
ATOM   1795  CD1 LEU A 225     -23.002   3.576 -49.345  1.00111.97           C
ATOM   1796  CD2 LEU A 225     -23.725   4.004 -46.978  1.00111.97           C
ATOM   1797  C   LEU A 225     -26.063   2.390 -46.215  1.00111.97           C
ATOM   1798  O   LEU A 225     -27.023   3.135 -46.012  1.00111.97           O
ATOM   1799  N   GLN A 226     -25.080   2.190 -45.308  1.00150.96           N
ATOM   1800  CA  GLN A 226     -25.011   2.878 -44.055  1.00150.96           C
ATOM   1801  CB  GLN A 226     -25.315   1.966 -42.853  1.00150.96           C
ATOM   1802  CG  GLN A 226     -24.332   0.799 -42.706  1.00150.96           C
ATOM   1803  CD  GLN A 226     -24.595  -0.178 -43.848  1.00150.96           C
ATOM   1804  OE1 GLN A 226     -25.720  -0.302 -44.328  1.00150.96           O
ATOM   1805  NE2 GLN A 226     -23.533  -0.889 -44.306  1.00150.96           N
ATOM   1806  C   GLN A 226     -23.614   3.405 -43.883  1.00150.96           C
ATOM   1807  O   GLN A 226     -22.640   2.738 -44.225  1.00150.96           O
ATOM   1808  N   THR A 227     -23.497   4.647 -43.369  1.00 64.70           N
ATOM   1809  CA  THR A 227     -22.242   5.299 -43.117  1.00 64.70           C
ATOM   1810  CB  THR A 227     -22.394   6.749 -42.772  1.00 64.70           C
ATOM   1811  OG1 THR A 227     -23.121   6.889 -41.560  1.00 64.70           O
ATOM   1812  CG2 THR A 227     -23.130   7.452 -43.923  1.00 64.70           C
ATOM   1813  C   THR A 227     -21.562   4.647 -41.952  1.00 64.70           C
ATOM   1814  O   THR A 227     -20.335   4.596 -41.897  1.00 64.70           O
ATOM   1815  N   LEU A 228     -22.339   4.169 -40.961  1.00 85.92           N
ATOM   1816  CA  LEU A 228     -21.734   3.601 -39.795  1.00 85.92           C
ATOM   1817  CB  LEU A 228     -22.185   4.274 -38.490  1.00 85.92           C
ATOM   1818  CG  LEU A 228     -21.681   5.725 -38.367  1.00 85.92           C
ATOM   1819  CD1 LEU A 228     -22.152   6.367 -37.056  1.00 85.92           C
ATOM   1820  CD2 LEU A 228     -20.152   5.806 -38.522  1.00 85.92           C
ATOM   1821  C   LEU A 228     -22.042   2.138 -39.732  1.00 85.92           C
ATOM   1822  O   LEU A 228     -22.818   1.617 -40.532  1.00 85.92           O
ATOM   1823  N   GLY A 229     -21.381   1.430 -38.791  1.00 36.47           N
ATOM   1824  CA  GLY A 229     -21.594   0.021 -38.619  1.00 36.47           C
ATOM   1825  C   GLY A 229     -21.653  -0.239 -37.144  1.00 36.47           C
ATOM   1826  O   GLY A 229     -20.959   0.411 -36.365  1.00 36.47           O
ATOM   1827  N   THR A 230     -22.477  -1.226 -36.728  1.00 59.69           N
ATOM   1828  CA  THR A 230     -22.642  -1.518 -35.331  1.00 59.69           C
ATOM   1829  CB  THR A 230     -23.827  -2.400 -35.051  1.00 59.69           C
ATOM   1830  OG1 THR A 230     -25.018  -1.790 -35.528  1.00 59.69           O
ATOM   1831  CG2 THR A 230     -23.922  -2.634 -33.535  1.00 59.69           C
ATOM   1832  C   THR A 230     -21.423  -2.234 -34.837  1.00 59.69           C
ATOM   1833  O   THR A 230     -21.089  -3.310 -35.332  1.00 59.69           O
ATOM   1834  N   GLU A 231     -20.659  -1.603 -33.916  1.00 86.09           N
ATOM   1835  CA  GLU A 231     -19.528  -2.292 -33.365  1.00 86.09           C
ATOM   1836  CB  GLU A 231     -18.408  -1.379 -32.834  1.00 86.09           C
ATOM   1837  CG  GLU A 231     -17.231  -2.208 -32.308  1.00 86.09           C
ATOM   1838  CD  GLU A 231     -15.993  -1.336 -32.169  1.00 86.09           C
ATOM   1839  OE1 GLU A 231     -16.061  -0.144 -32.565  1.00 86.09           O
ATOM   1840  OE2 GLU A 231     -14.954  -1.858 -31.685  1.00 86.09           O
ATOM   1841  C   GLU A 231     -19.892  -3.240 -32.253  1.00 86.09           C
ATOM   1842  O   GLU A 231     -19.591  -4.429 -32.339  1.00 86.09           O
ATOM   1843  N   ILE A 232     -20.564  -2.749 -31.179  1.00145.31           N
ATOM   1844  CA  ILE A 232     -20.859  -3.632 -30.075  1.00145.31           C
ATOM   1845  CB  ILE A 232     -19.719  -3.849 -29.121  1.00145.31           C
ATOM   1846  CG1 ILE A 232     -19.923  -5.147 -28.327  1.00145.31           C
ATOM   1847  CG2 ILE A 232     -19.631  -2.624 -28.204  1.00145.31           C
ATOM   1848  CD1 ILE A 232     -19.807  -6.401 -29.189  1.00145.31           C
ATOM   1849  C   ILE A 232     -22.014  -3.101 -29.274  1.00145.31           C
ATOM   1850  O   ILE A 232     -22.432  -1.955 -29.434  1.00145.31           O
ATOM   1851  N   GLU A 233     -22.566  -3.943 -28.374  1.00 55.96           N
ATOM   1852  CA  GLU A 233     -23.687  -3.542 -27.570  1.00 55.96           C
ATOM   1853  CB  GLU A 233     -24.870  -4.511 -27.708  1.00 55.96           C
ATOM   1854  CG  GLU A 233     -25.436  -4.561 -29.129  1.00 55.96           C
ATOM   1855  CD  GLU A 233     -26.227  -5.853 -29.273  1.00 55.96           C
ATOM   1856  OE1 GLU A 233     -27.451  -5.845 -28.982  1.00 55.96           O
ATOM   1857  OE2 GLU A 233     -25.608  -6.873 -29.678  1.00 55.96           O
ATOM   1858  C   GLU A 233     -23.258  -3.585 -26.135  1.00 55.96           C
ATOM   1859  O   GLU A 233     -22.578  -4.520 -25.715  1.00 55.96           O
ATOM   1860  N   CYS A 234     -23.625  -2.552 -25.343  1.00 99.03           N
ATOM   1861  CA  CYS A 234     -23.296  -2.575 -23.943  1.00 99.03           C
ATOM   1862  CB  CYS A 234     -22.401  -1.419 -23.483  1.00 99.03           C
ATOM   1863  SG  CYS A 234     -22.046  -1.522 -21.705  1.00 99.03           S
ATOM   1864  C   CYS A 234     -24.572  -2.492 -23.160  1.00 99.03           C
ATOM   1865  O   CYS A 234     -25.128  -1.414 -22.952  1.00 99.03           O
ATOM   1866  N   THR A 235     -25.062  -3.653 -22.686  1.00 67.90           N
ATOM   1867  CA  THR A 235     -26.306  -3.695 -21.970  1.00 67.90           C
ATOM   1868  CB  THR A 235     -26.822  -5.089 -21.719  1.00 67.90           C
ATOM   1869  OG1 THR A 235     -27.049  -5.767 -22.946  1.00 67.90           O
ATOM   1870  CG2 THR A 235     -28.123  -4.991 -20.905  1.00 67.90           C
ATOM   1871  C   THR A 235     -26.184  -2.982 -20.652  1.00 67.90           C
ATOM   1872  O   THR A 235     -27.118  -2.296 -20.242  1.00 67.90           O
ATOM   1873  N   PRO A 236     -25.089  -3.165 -19.955  1.00132.16           N
ATOM   1874  CA  PRO A 236     -24.889  -2.512 -18.678  1.00132.16           C
ATOM   1875  CD  PRO A 236     -24.461  -4.482 -19.958  1.00132.16           C
ATOM   1876  CB  PRO A 236     -23.937  -3.400 -17.875  1.00132.16           C
ATOM   1877  CG  PRO A 236     -24.096  -4.788 -18.501  1.00132.16           C
ATOM   1878  C   PRO A 236     -24.384  -1.100 -18.712  1.00132.16           C
ATOM   1879  O   PRO A 236     -24.024  -0.621 -17.639  1.00132.16           O
ATOM   1880  N   LEU A 237     -24.326  -0.417 -19.876  1.00126.30           N
ATOM   1881  CA  LEU A 237     -23.626   0.840 -19.944  1.00126.30           C
ATOM   1882  CB  LEU A 237     -23.699   1.508 -21.337  1.00126.30           C
ATOM   1883  CG  LEU A 237     -22.731   2.696 -21.582  1.00126.30           C
ATOM   1884  CD1 LEU A 237     -22.828   3.185 -23.033  1.00126.30           C
ATOM   1885  CD2 LEU A 237     -22.933   3.867 -20.610  1.00126.30           C
ATOM   1886  C   LEU A 237     -24.109   1.798 -18.902  1.00126.30           C
ATOM   1887  O   LEU A 237     -25.305   2.011 -18.701  1.00126.30           O
ATOM   1888  N   LEU A 238     -23.124   2.388 -18.192  1.00 71.49           N
ATOM   1889  CA  LEU A 238     -23.388   3.354 -17.173  1.00 71.49           C
ATOM   1890  CB  LEU A 238     -22.774   2.981 -15.812  1.00 71.49           C
ATOM   1891  CG  LEU A 238     -23.266   1.637 -15.249  1.00 71.49           C
ATOM   1892  CD1 LEU A 238     -22.642   1.354 -13.871  1.00 71.49           C
ATOM   1893  CD2 LEU A 238     -24.802   1.556 -15.256  1.00 71.49           C
ATOM   1894  C   LEU A 238     -22.688   4.599 -17.607  1.00 71.49           C
ATOM   1895  O   LEU A 238     -21.471   4.605 -17.773  1.00 71.49           O
ATOM   1896  N   PRO A 239     -23.422   5.642 -17.859  1.00169.99           N
ATOM   1897  CA  PRO A 239     -22.727   6.854 -18.173  1.00169.99           C
ATOM   1898  CD  PRO A 239     -24.617   5.486 -18.677  1.00169.99           C
ATOM   1899  CB  PRO A 239     -23.666   7.679 -19.052  1.00169.99           C
ATOM   1900  CG  PRO A 239     -24.576   6.626 -19.707  1.00169.99           C
ATOM   1901  C   PRO A 239     -22.344   7.542 -16.909  1.00169.99           C
ATOM   1902  O   PRO A 239     -23.064   7.419 -15.920  1.00169.99           O
ATOM   1903  N   ALA A 240     -21.209   8.259 -16.909  1.00108.42           N
ATOM   1904  CA  ALA A 240     -20.876   9.032 -15.755  1.00108.42           C
ATOM   1905  CB  ALA A 240     -19.638   8.521 -15.003  1.00108.42           C
ATOM   1906  C   ALA A 240     -20.548  10.378 -16.284  1.00108.42           C
ATOM   1907  O   ALA A 240     -19.567  10.508 -17.014  1.00108.42           O
ATOM   1908  N   LYS A 241     -21.322  11.418 -15.892  1.00194.59           N
ATOM   1909  CA  LYS A 241     -21.087  12.692 -16.507  1.00194.59           C
ATOM   1910  CB  LYS A 241     -19.674  13.234 -16.234  1.00194.59           C
ATOM   1911  CG  LYS A 241     -19.441  13.550 -14.753  1.00194.59           C
ATOM   1912  CD  LYS A 241     -17.968  13.700 -14.369  1.00194.59           C
ATOM   1913  CE  LYS A 241     -17.744  13.877 -12.866  1.00194.59           C
ATOM   1914  NZ  LYS A 241     -16.300  13.773 -12.559  1.00194.59           N
ATOM   1915  C   LYS A 241     -21.257  12.398 -17.973  1.00194.59           C
ATOM   1916  O   LYS A 241     -22.122  11.598 -18.321  1.00194.59           O
ATOM   1917  N   PHE A 242     -20.480  13.024 -18.887  1.00107.63           N
ATOM   1918  CA  PHE A 242     -20.626  12.570 -20.245  1.00107.63           C
ATOM   1919  CB  PHE A 242     -20.604  13.704 -21.279  1.00107.63           C
ATOM   1920  CG  PHE A 242     -21.792  14.561 -20.996  1.00107.63           C
ATOM   1921  CD1 PHE A 242     -23.061  14.132 -21.314  1.00107.63           C
ATOM   1922  CD2 PHE A 242     -21.638  15.803 -20.423  1.00107.63           C
ATOM   1923  CE1 PHE A 242     -24.155  14.924 -21.054  1.00107.63           C
ATOM   1924  CE2 PHE A 242     -22.729  16.599 -20.163  1.00107.63           C
ATOM   1925  CZ  PHE A 242     -23.992  16.160 -20.477  1.00107.63           C
ATOM   1926  C   PHE A 242     -19.480  11.649 -20.522  1.00107.63           C
ATOM   1927  O   PHE A 242     -18.548  11.997 -21.245  1.00107.63           O
ATOM   1928  N   LYS A 243     -19.539  10.431 -19.947  1.00132.77           N
ATOM   1929  CA  LYS A 243     -18.543   9.420 -20.158  1.00132.77           C
ATOM   1930  CB  LYS A 243     -17.559   9.259 -18.986  1.00132.77           C
ATOM   1931  CG  LYS A 243     -16.657  10.474 -18.759  1.00132.77           C
ATOM   1932  CD  LYS A 243     -17.398  11.713 -18.254  1.00132.77           C
ATOM   1933  CE  LYS A 243     -16.484  12.918 -18.015  1.00132.77           C
ATOM   1934  NZ  LYS A 243     -17.287  14.102 -17.637  1.00132.77           N
ATOM   1935  C   LYS A 243     -19.318   8.146 -20.226  1.00132.77           C
ATOM   1936  O   LYS A 243     -20.225   7.936 -19.424  1.00132.77           O
ATOM   1937  N   PHE A 244     -19.005   7.254 -21.185  1.00137.42           N
ATOM   1938  CA  PHE A 244     -19.779   6.050 -21.241  1.00137.42           C
ATOM   1939  CB  PHE A 244     -20.364   5.762 -22.634  1.00137.42           C
ATOM   1940  CG  PHE A 244     -21.351   6.852 -22.883  1.00137.42           C
ATOM   1941  CD1 PHE A 244     -20.950   8.046 -23.438  1.00137.42           C
ATOM   1942  CD2 PHE A 244     -22.676   6.688 -22.552  1.00137.42           C
ATOM   1943  CE1 PHE A 244     -21.856   9.056 -23.663  1.00137.42           C
ATOM   1944  CE2 PHE A 244     -23.584   7.697 -22.775  1.00137.42           C
ATOM   1945  CZ  PHE A 244     -23.176   8.883 -23.332  1.00137.42           C
ATOM   1946  C   PHE A 244     -18.910   4.920 -20.809  1.00137.42           C
ATOM   1947  O   PHE A 244     -17.938   4.578 -21.480  1.00137.42           O
ATOM   1948  N   GLY A 245     -19.273   4.296 -19.669  1.00 55.94           N
ATOM   1949  CA  GLY A 245     -18.486   3.242 -19.103  1.00 55.94           C
ATOM   1950  C   GLY A 245     -18.916   1.949 -19.710  1.00 55.94           C
ATOM   1951  O   GLY A 245     -20.098   1.621 -19.787  1.00 55.94           O
ATOM   1952  N   SER A 246     -17.892   1.197 -20.137  1.00162.79           N
ATOM   1953  CA  SER A 246     -17.871  -0.075 -20.788  1.00162.79           C
ATOM   1954  CB  SER A 246     -18.455  -0.034 -22.207  1.00162.79           C
ATOM   1955  OG  SER A 246     -19.823   0.338 -22.155  1.00162.79           O
ATOM   1956  C   SER A 246     -16.388  -0.195 -20.920  1.00162.79           C
ATOM   1957  O   SER A 246     -15.735  -1.002 -20.262  1.00162.79           O
ATOM   1958  N   ARG A 247     -15.881   0.650 -21.840  1.00177.93           N
ATOM   1959  CA  ARG A 247     -14.548   1.085 -22.118  1.00177.93           C
ATOM   1960  CB  ARG A 247     -14.058   0.663 -23.508  1.00177.93           C
ATOM   1961  CG  ARG A 247     -14.038  -0.859 -23.651  1.00177.93           C
ATOM   1962  CD  ARG A 247     -13.141  -1.541 -22.616  1.00177.93           C
ATOM   1963  NE  ARG A 247     -13.434  -3.001 -22.638  1.00177.93           N
ATOM   1964  CZ  ARG A 247     -12.689  -3.850 -21.871  1.00177.93           C
ATOM   1965  NH1 ARG A 247     -11.651  -3.365 -21.129  1.00177.93           N
ATOM   1966  NH2 ARG A 247     -12.981  -5.183 -21.839  1.00177.93           N
ATOM   1967  C   ARG A 247     -14.874   2.545 -22.131  1.00177.93           C
ATOM   1968  O   ARG A 247     -16.011   2.894 -22.434  1.00177.93           O
ATOM   1969  N   TRP A 248     -13.958   3.456 -21.786  1.00102.25           N
ATOM   1970  CA  TRP A 248     -14.451   4.800 -21.652  1.00102.25           C
ATOM   1971  CB  TRP A 248     -13.557   5.723 -20.801  1.00102.25           C
ATOM   1972  CG  TRP A 248     -13.652   5.525 -19.306  1.00102.25           C
ATOM   1973  CD2 TRP A 248     -13.659   6.621 -18.380  1.00102.25           C
ATOM   1974  CD1 TRP A 248     -13.744   4.387 -18.557  1.00102.25           C
ATOM   1975  NE1 TRP A 248     -13.815   4.709 -17.221  1.00102.25           N
ATOM   1976  CE2 TRP A 248     -13.762   6.083 -17.099  1.00102.25           C
ATOM   1977  CE3 TRP A 248     -13.588   7.969 -18.584  1.00102.25           C
ATOM   1978  CZ2 TRP A 248     -13.796   6.891 -15.996  1.00102.25           C
ATOM   1979  CZ3 TRP A 248     -13.621   8.781 -17.472  1.00102.25           C
ATOM   1980  CH2 TRP A 248     -13.724   8.252 -16.203  1.00102.25           C
ATOM   1981  C   TRP A 248     -14.658   5.483 -22.955  1.00102.25           C
ATOM   1982  O   TRP A 248     -13.847   5.390 -23.875  1.00102.25           O
ATOM   1983  N   TYR A 249     -15.797   6.204 -23.028  1.00 80.77           N
ATOM   1984  CA  TYR A 249     -16.154   6.997 -24.162  1.00 80.77           C
ATOM   1985  CB  TYR A 249     -17.388   6.443 -24.897  1.00 80.77           C
ATOM   1986  CG  TYR A 249     -17.052   5.094 -25.453  1.00 80.77           C
ATOM   1987  CD1 TYR A 249     -16.418   4.986 -26.667  1.00 80.77           C
ATOM   1988  CD2 TYR A 249     -17.372   3.936 -24.779  1.00 80.77           C
ATOM   1989  CE1 TYR A 249     -16.099   3.765 -27.210  1.00 80.77           C
ATOM   1990  CE2 TYR A 249     -17.057   2.705 -25.311  1.00 80.77           C
ATOM   1991  CZ  TYR A 249     -16.422   2.618 -26.528  1.00 80.77           C
ATOM   1992  OH  TYR A 249     -16.100   1.358 -27.077  1.00 80.77           O
ATOM   1993  C   TYR A 249     -16.504   8.364 -23.645  1.00 80.77           C
ATOM   1994  O   TYR A 249     -17.449   8.514 -22.873  1.00 80.77           O
ATOM   1995  N   THR A 250     -15.776   9.412 -24.086  1.00114.14           N
ATOM   1996  CA  THR A 250     -16.045  10.740 -23.609  1.00114.14           C
ATOM   1997  CB  THR A 250     -14.804  11.552 -23.378  1.00114.14           C
ATOM   1998  OG1 THR A 250     -14.137  11.780 -24.610  1.00114.14           O
ATOM   1999  CG2 THR A 250     -13.881  10.778 -22.421  1.00114.14           C
ATOM   2000  C   THR A 250     -16.823  11.450 -24.670  1.00114.14           C
ATOM   2001  O   THR A 250     -16.450  11.434 -25.842  1.00114.14           O
ATOM   2002  N   THR A 251     -17.941  12.093 -24.276  1.00 55.00           N
ATOM   2003  CA  THR A 251     -18.765  12.761 -25.240  1.00 55.00           C
ATOM   2004  CB  THR A 251     -20.047  12.032 -25.524  1.00 55.00           C
ATOM   2005  OG1 THR A 251     -20.844  11.978 -24.350  1.00 55.00           O
ATOM   2006  CG2 THR A 251     -19.720  10.607 -26.000  1.00 55.00           C
ATOM   2007  C   THR A 251     -19.172  14.092 -24.690  1.00 55.00           C
ATOM   2008  O   THR A 251     -19.085  14.340 -23.488  1.00 55.00           O
ATOM   2009  N   ASP A 252     -19.613  14.991 -25.595  1.00128.63           N
ATOM   2010  CA  ASP A 252     -20.108  16.294 -25.251  1.00128.63           C
ATOM   2011  CB  ASP A 252     -19.767  17.398 -26.271  1.00128.63           C
ATOM   2012  CG  ASP A 252     -18.308  17.790 -26.074  1.00128.63           C
ATOM   2013  OD1 ASP A 252     -17.896  17.939 -24.892  1.00128.63           O
ATOM   2014  OD2 ASP A 252     -17.594  17.960 -27.098  1.00128.63           O
ATOM   2015  C   ASP A 252     -21.598  16.195 -25.157  1.00128.63           C
ATOM   2016  O   ASP A 252     -22.146  15.145 -24.823  1.00128.63           O
ATOM   2017  N   GLY A 253     -22.297  17.314 -25.438  1.00 48.75           N
ATOM   2018  CA  GLY A 253     -23.729  17.320 -25.359  1.00 48.75           C
ATOM   2019  C   GLY A 253     -24.232  16.451 -26.466  1.00 48.75           C
ATOM   2020  O   GLY A 253     -23.456  15.906 -27.248  1.00 48.75           O
ATOM   2021  N   ARG A 254     -25.566  16.308 -26.556  1.00 79.47           N
ATOM   2022  CA  ARG A 254     -26.182  15.447 -27.523  1.00 79.47           C
ATOM   2023  CB  ARG A 254     -27.718  15.522 -27.458  1.00 79.47           C
ATOM   2024  CG  ARG A 254     -28.296  15.023 -26.130  1.00 79.47           C
ATOM   2025  CD  ARG A 254     -29.749  15.453 -25.889  1.00 79.47           C
ATOM   2026  NE  ARG A 254     -29.738  16.897 -25.517  1.00 79.47           N
ATOM   2027  CZ  ARG A 254     -29.715  17.253 -24.199  1.00 79.47           C
ATOM   2028  NH1 ARG A 254     -29.766  16.288 -23.235  1.00 79.47           N
ATOM   2029  NH2 ARG A 254     -29.622  18.568 -23.843  1.00 79.47           N
ATOM   2030  C   ARG A 254     -25.756  15.896 -28.886  1.00 79.47           C
ATOM   2031  O   ARG A 254     -25.576  17.086 -29.139  1.00 79.47           O
ATOM   2032  N   LEU A 255     -25.572  14.922 -29.801  1.00156.46           N
ATOM   2033  CA  LEU A 255     -25.116  15.196 -31.136  1.00156.46           C
ATOM   2034  CB  LEU A 255     -24.471  13.941 -31.769  1.00156.46           C
ATOM   2035  CG  LEU A 255     -23.447  14.142 -32.914  1.00156.46           C
ATOM   2036  CD1 LEU A 255     -23.253  12.844 -33.715  1.00156.46           C
ATOM   2037  CD2 LEU A 255     -23.693  15.381 -33.778  1.00156.46           C
ATOM   2038  C   LEU A 255     -26.359  15.521 -31.920  1.00156.46           C
ATOM   2039  O   LEU A 255     -27.455  15.146 -31.509  1.00156.46           O
ATOM   2040  N   ARG A 256     -26.244  16.289 -33.027  1.00135.23           N
ATOM   2041  CA  ARG A 256     -27.393  16.569 -33.850  1.00135.23           C
ATOM   2042  CB  ARG A 256     -28.079  17.903 -33.497  1.00135.23           C
ATOM   2043  CG  ARG A 256     -28.671  17.912 -32.086  1.00135.23           C
ATOM   2044  CD  ARG A 256     -29.324  19.235 -31.677  1.00135.23           C
ATOM   2045  NE  ARG A 256     -30.635  19.340 -32.379  1.00135.23           N
ATOM   2046  CZ  ARG A 256     -30.748  20.077 -33.523  1.00135.23           C
ATOM   2047  NH1 ARG A 256     -29.669  20.757 -34.010  1.00135.23           N
ATOM   2048  NH2 ARG A 256     -31.944  20.135 -34.179  1.00135.23           N
ATOM   2049  C   ARG A 256     -26.946  16.663 -35.282  1.00135.23           C
ATOM   2050  O   ARG A 256     -25.863  17.171 -35.562  1.00135.23           O
ATOM   2051  N   GLU A 257     -27.786  16.158 -36.216  1.00308.87           N
ATOM   2052  CA  GLU A 257     -27.551  16.158 -37.638  1.00308.87           C
ATOM   2053  CB  GLU A 257     -26.125  15.771 -38.087  1.00308.87           C
ATOM   2054  CG  GLU A 257     -25.110  16.916 -38.171  1.00308.87           C
ATOM   2055  CD  GLU A 257     -25.314  17.608 -39.509  1.00308.87           C
ATOM   2056  OE1 GLU A 257     -26.277  17.218 -40.221  1.00308.87           O
ATOM   2057  OE2 GLU A 257     -24.515  18.526 -39.841  1.00308.87           O
ATOM   2058  C   GLU A 257     -28.445  15.115 -38.208  1.00308.87           C
ATOM   2059  O   GLU A 257     -29.493  14.804 -37.648  1.00308.87           O
ATOM   2060  N   THR A 258     -28.054  14.578 -39.380  1.00239.21           N
ATOM   2061  CA  THR A 258     -28.774  13.493 -39.978  1.00239.21           C
ATOM   2062  CB  THR A 258     -29.183  13.743 -41.398  1.00239.21           C
ATOM   2063  OG1 THR A 258     -29.990  14.907 -41.477  1.00239.21           O
ATOM   2064  CG2 THR A 258     -29.976  12.524 -41.901  1.00239.21           C
ATOM   2065  C   THR A 258     -27.830  12.333 -39.982  1.00239.21           C
ATOM   2066  O   THR A 258     -26.620  12.518 -40.090  1.00239.21           O
ATOM   2067  N   THR A 259     -28.353  11.100 -39.817  1.00200.21           N
ATOM   2068  CA  THR A 259     -27.486   9.955 -39.834  1.00200.21           C
ATOM   2069  CB  THR A 259     -27.013   9.469 -38.502  1.00200.21           C
ATOM   2070  OG1 THR A 259     -28.112   9.237 -37.633  1.00200.21           O
ATOM   2071  CG2 THR A 259     -26.033  10.484 -37.920  1.00200.21           C
ATOM   2072  C   THR A 259     -28.179   8.772 -40.437  1.00200.21           C
ATOM   2073  O   THR A 259     -29.274   8.880 -40.987  1.00200.21           O
ATOM   2074  N   ALA A 260     -27.506   7.600 -40.323  1.00234.98           N
ATOM   2075  CA  ALA A 260     -27.927   6.316 -40.806  1.00234.98           C
ATOM   2076  CB  ALA A 260     -26.835   5.238 -40.717  1.00234.98           C
ATOM   2077  C   ALA A 260     -29.100   5.845 -39.999  1.00234.98           C
ATOM   2078  O   ALA A 260     -29.388   6.381 -38.932  1.00234.98           O
ATOM   2079  N   PRO A 261     -29.770   4.832 -40.501  1.00268.52           N
ATOM   2080  CA  PRO A 261     -30.983   4.316 -39.905  1.00268.52           C
ATOM   2081  CD  PRO A 261     -29.709   4.556 -41.928  1.00268.52           C
ATOM   2082  CB  PRO A 261     -31.555   3.333 -40.929  1.00268.52           C
ATOM   2083  CG  PRO A 261     -31.041   3.873 -42.277  1.00268.52           C
ATOM   2084  C   PRO A 261     -30.781   3.738 -38.534  1.00268.52           C
ATOM   2085  O   PRO A 261     -29.641   3.443 -38.187  1.00268.52           O
ATOM   2086  N   SER A 262     -31.871   3.574 -37.740  1.00169.30           N
ATOM   2087  CA  SER A 262     -31.739   3.203 -36.356  1.00169.30           C
ATOM   2088  CB  SER A 262     -32.800   3.865 -35.459  1.00169.30           C
ATOM   2089  OG  SER A 262     -34.096   3.421 -35.830  1.00169.30           O
ATOM   2090  C   SER A 262     -31.797   1.721 -36.115  1.00169.30           C
ATOM   2091  O   SER A 262     -32.860   1.152 -35.872  1.00169.30           O
ATOM   2092  N   LYS A 263     -30.618   1.069 -36.178  1.00 74.94           N
ATOM   2093  CA  LYS A 263     -30.403  -0.307 -35.813  1.00 74.94           C
ATOM   2094  CB  LYS A 263     -29.056  -0.857 -36.314  1.00 74.94           C
ATOM   2095  CG  LYS A 263     -28.933  -0.919 -37.837  1.00 74.94           C
ATOM   2096  CD  LYS A 263     -27.507  -1.217 -38.297  1.00 74.94           C
ATOM   2097  CE  LYS A 263     -27.354  -1.343 -39.813  1.00 74.94           C
ATOM   2098  NZ  LYS A 263     -25.928  -1.531 -40.156  1.00 74.94           N
ATOM   2099  C   LYS A 263     -30.368  -0.393 -34.319  1.00 74.94           C
ATOM   2100  O   LYS A 263     -30.647  -1.429 -33.717  1.00 74.94           O
ATOM   2101  N   LEU A 264     -29.954   0.717 -33.691  1.00 93.60           N
ATOM   2102  CA  LEU A 264     -29.749   0.789 -32.279  1.00 93.60           C
ATOM   2103  CB  LEU A 264     -29.239   2.178 -31.852  1.00 93.60           C
ATOM   2104  CG  LEU A 264     -27.959   2.634 -32.593  1.00 93.60           C
ATOM   2105  CD1 LEU A 264     -26.783   1.674 -32.364  1.00 93.60           C
ATOM   2106  CD2 LEU A 264     -28.230   2.920 -34.083  1.00 93.60           C
ATOM   2107  C   LEU A 264     -31.041   0.548 -31.569  1.00 93.60           C
ATOM   2108  O   LEU A 264     -31.062  -0.142 -30.552  1.00 93.60           O
ATOM   2109  N   SER A 265     -32.157   1.098 -32.086  1.00 71.83           N
ATOM   2110  CA  SER A 265     -33.400   0.967 -31.384  1.00 71.83           C
ATOM   2111  CB  SER A 265     -34.560   1.714 -32.066  1.00 71.83           C
ATOM   2112  OG  SER A 265     -35.743   1.594 -31.291  1.00 71.83           O
ATOM   2113  C   SER A 265     -33.760  -0.481 -31.284  1.00 71.83           C
ATOM   2114  O   SER A 265     -34.238  -0.934 -30.246  1.00 71.83           O
ATOM   2115  N   THR A 266     -33.536  -1.262 -32.354  1.00104.43           N
ATOM   2116  CA  THR A 266     -33.913  -2.643 -32.299  1.00104.43           C
ATOM   2117  CB  THR A 266     -33.713  -3.353 -33.604  1.00104.43           C
ATOM   2118  OG1 THR A 266     -32.341  -3.359 -33.965  1.00104.43           O
ATOM   2119  CG2 THR A 266     -34.539  -2.637 -34.682  1.00104.43           C
ATOM   2120  C   THR A 266     -33.111  -3.365 -31.255  1.00104.43           C
ATOM   2121  O   THR A 266     -33.671  -4.099 -30.443  1.00104.43           O
ATOM   2122  N   ASP A 267     -31.776  -3.174 -31.229  1.00 45.11           N
ATOM   2123  CA  ASP A 267     -30.972  -3.902 -30.283  1.00 45.11           C
ATOM   2124  CB  ASP A 267     -29.456  -3.738 -30.494  1.00 45.11           C
ATOM   2125  CG  ASP A 267     -29.068  -4.638 -31.662  1.00 45.11           C
ATOM   2126  OD1 ASP A 267     -29.983  -5.309 -32.212  1.00 45.11           O
ATOM   2127  OD2 ASP A 267     -27.860  -4.673 -32.017  1.00 45.11           O
ATOM   2128  C   ASP A 267     -31.312  -3.505 -28.883  1.00 45.11           C
ATOM   2129  O   ASP A 267     -31.413  -4.360 -28.003  1.00 45.11           O
ATOM   2130  N   ILE A 268     -31.515  -2.197 -28.637  1.00 41.60           N
ATOM   2131  CA  ILE A 268     -31.822  -1.753 -27.309  1.00 41.60           C
ATOM   2132  CB  ILE A 268     -31.960  -0.259 -27.201  1.00 41.60           C
ATOM   2133  CG1 ILE A 268     -30.619   0.427 -27.520  1.00 41.60           C
ATOM   2134  CG2 ILE A 268     -32.497   0.070 -25.797  1.00 41.60           C
ATOM   2135  CD1 ILE A 268     -30.716   1.948 -27.644  1.00 41.60           C
ATOM   2136  C   ILE A 268     -33.121  -2.369 -26.905  1.00 41.60           C
ATOM   2137  O   ILE A 268     -33.260  -2.846 -25.779  1.00 41.60           O
ATOM   2138  N   VAL A 269     -34.104  -2.380 -27.824  1.00 33.60           N
ATOM   2139  CA  VAL A 269     -35.394  -2.929 -27.518  1.00 33.60           C
ATOM   2140  CB  VAL A 269     -36.384  -2.804 -28.639  1.00 33.60           C
ATOM   2141  CG1 VAL A 269     -37.667  -3.558 -28.242  1.00 33.60           C
ATOM   2142  CG2 VAL A 269     -36.612  -1.311 -28.929  1.00 33.60           C
ATOM   2143  C   VAL A 269     -35.233  -4.386 -27.231  1.00 33.60           C
ATOM   2144  O   VAL A 269     -35.876  -4.927 -26.334  1.00 33.60           O
ATOM   2145  N   THR A 270     -34.357  -5.065 -27.990  1.00 31.27           N
ATOM   2146  CA  THR A 270     -34.181  -6.472 -27.797  1.00 31.27           C
ATOM   2147  CB  THR A 270     -33.145  -7.051 -28.715  1.00 31.27           C
ATOM   2148  OG1 THR A 270     -33.509  -6.822 -30.069  1.00 31.27           O
ATOM   2149  CG2 THR A 270     -33.027  -8.560 -28.443  1.00 31.27           C
ATOM   2150  C   THR A 270     -33.711  -6.693 -26.397  1.00 31.27           C
ATOM   2151  O   THR A 270     -34.231  -7.566 -25.703  1.00 31.27           O
ATOM   2152  N   SER A 271     -32.702  -5.916 -25.944  1.00112.95           N
ATOM   2153  CA  SER A 271     -32.269  -6.086 -24.588  1.00112.95           C
ATOM   2154  CB  SER A 271     -31.174  -5.093 -24.167  1.00112.95           C
ATOM   2155  OG  SER A 271     -30.810  -5.326 -22.814  1.00112.95           O
ATOM   2156  C   SER A 271     -33.463  -5.824 -23.739  1.00112.95           C
ATOM   2157  O   SER A 271     -34.113  -6.758 -23.279  1.00112.95           O
ATOM   2158  N   TRP A 272     -33.761  -4.526 -23.524  1.00242.34           N
ATOM   2159  CA  TRP A 272     -34.934  -4.007 -22.871  1.00242.34           C
ATOM   2160  CB  TRP A 272     -36.139  -3.882 -23.818  1.00242.34           C
ATOM   2161  CG  TRP A 272     -37.325  -3.127 -23.274  1.00242.34           C
ATOM   2162  CD2 TRP A 272     -38.343  -2.570 -24.118  1.00242.34           C
ATOM   2163  CD1 TRP A 272     -37.664  -2.805 -21.992  1.00242.34           C
ATOM   2164  NE1 TRP A 272     -38.840  -2.092 -21.985  1.00242.34           N
ATOM   2165  CE2 TRP A 272     -39.266  -1.937 -23.288  1.00242.34           C
ATOM   2166  CE3 TRP A 272     -38.493  -2.584 -25.476  1.00242.34           C
ATOM   2167  CZ2 TRP A 272     -40.361  -1.305 -23.806  1.00242.34           C
ATOM   2168  CZ3 TRP A 272     -39.598  -1.946 -25.995  1.00242.34           C
ATOM   2169  CH2 TRP A 272     -40.514  -1.320 -25.176  1.00242.34           C
ATOM   2170  C   TRP A 272     -35.283  -4.860 -21.702  1.00242.34           C
ATOM   2171  O   TRP A 272     -36.444  -5.212 -21.507  1.00242.34           O
ATOM   2172  N   SER A 273     -34.284  -5.238 -20.895  1.00111.15           N
ATOM   2173  CA  SER A 273     -34.588  -6.048 -19.755  1.00111.15           C
ATOM   2174  CB  SER A 273     -33.330  -6.593 -19.054  1.00111.15           C
ATOM   2175  OG  SER A 273     -33.691  -7.388 -17.933  1.00111.15           O
ATOM   2176  C   SER A 273     -35.308  -5.192 -18.770  1.00111.15           C
ATOM   2177  O   SER A 273     -36.127  -5.668 -17.986  1.00111.15           O
ATOM   2178  N   TYR A 274     -35.014  -3.881 -18.802  1.00112.72           N
ATOM   2179  CA  TYR A 274     -35.480  -3.007 -17.770  1.00112.72           C
ATOM   2180  CB  TYR A 274     -34.965  -1.565 -17.955  1.00112.72           C
ATOM   2181  CG  TYR A 274     -33.487  -1.523 -17.779  1.00112.72           C
ATOM   2182  CD1 TYR A 274     -32.940  -1.427 -16.522  1.00112.72           C
ATOM   2183  CD2 TYR A 274     -32.648  -1.567 -18.868  1.00112.72           C
ATOM   2184  CE1 TYR A 274     -31.576  -1.379 -16.352  1.00112.72           C
ATOM   2185  CE2 TYR A 274     -31.283  -1.520 -18.706  1.00112.72           C
ATOM   2186  CZ  TYR A 274     -30.745  -1.426 -17.445  1.00112.72           C
ATOM   2187  OH  TYR A 274     -29.346  -1.377 -17.274  1.00112.72           O
ATOM   2188  C   TYR A 274     -36.956  -2.878 -17.679  1.00112.72           C
ATOM   2189  O   TYR A 274     -37.530  -3.239 -16.654  1.00112.72           O
ATOM   2190  N   THR A 275     -37.570  -2.368 -18.764  1.00249.31           N
ATOM   2191  CA  THR A 275     -38.964  -2.044 -18.886  1.00249.31           C
ATOM   2192  CB  THR A 275     -39.887  -2.444 -17.764  1.00249.31           C
ATOM   2193  OG1 THR A 275     -39.849  -3.852 -17.577  1.00249.31           O
ATOM   2194  CG2 THR A 275     -41.315  -2.009 -18.132  1.00249.31           C
ATOM   2195  C   THR A 275     -39.006  -0.561 -19.157  1.00249.31           C
ATOM   2196  O   THR A 275     -39.386  -0.186 -20.263  1.00249.31           O
ATOM   2197  N   PRO A 276     -38.657   0.337 -18.242  1.00183.27           N
ATOM   2198  CA  PRO A 276     -38.675   1.739 -18.565  1.00183.27           C
ATOM   2199  CD  PRO A 276     -38.675   0.119 -16.802  1.00183.27           C
ATOM   2200  CB  PRO A 276     -38.641   2.499 -17.237  1.00183.27           C
ATOM   2201  CG  PRO A 276     -38.192   1.449 -16.205  1.00183.27           C
ATOM   2202  C   PRO A 276     -37.566   2.109 -19.492  1.00183.27           C
ATOM   2203  O   PRO A 276     -36.420   1.750 -19.230  1.00183.27           O
ATOM   2204  N   LEU A 277     -37.887   2.851 -20.568  1.00144.61           N
ATOM   2205  CA  LEU A 277     -36.887   3.289 -21.492  1.00144.61           C
ATOM   2206  CB  LEU A 277     -36.709   2.411 -22.746  1.00144.61           C
ATOM   2207  CG  LEU A 277     -36.026   1.054 -22.486  1.00144.61           C
ATOM   2208  CD1 LEU A 277     -36.919   0.123 -21.653  1.00144.61           C
ATOM   2209  CD2 LEU A 277     -35.533   0.417 -23.795  1.00144.61           C
ATOM   2210  C   LEU A 277     -37.266   4.648 -21.972  1.00144.61           C
ATOM   2211  O   LEU A 277     -38.345   5.171 -21.698  1.00144.61           O
ATOM   2212  N   PRO A 278     -36.332   5.236 -22.656  1.00122.71           N
ATOM   2213  CA  PRO A 278     -36.550   6.513 -23.267  1.00122.71           C
ATOM   2214  CD  PRO A 278     -34.929   4.998 -22.377  1.00122.71           C
ATOM   2215  CB  PRO A 278     -35.164   7.074 -23.591  1.00122.71           C
ATOM   2216  CG  PRO A 278     -34.201   5.891 -23.392  1.00122.71           C
ATOM   2217  C   PRO A 278     -37.384   6.291 -24.483  1.00122.71           C
ATOM   2218  O   PRO A 278     -37.345   5.193 -25.035  1.00122.71           O
ATOM   2219  N   ASN A 279     -38.137   7.317 -24.918  1.00139.18           N
ATOM   2220  CA  ASN A 279     -38.980   7.180 -26.067  1.00139.18           C
ATOM   2221  CB  ASN A 279     -39.745   8.472 -26.393  1.00139.18           C
ATOM   2222  CG  ASN A 279     -40.648   8.817 -25.218  1.00139.18           C
ATOM   2223  OD1 ASN A 279     -41.021   7.954 -24.426  1.00139.18           O
ATOM   2224  ND2 ASN A 279     -41.015  10.122 -25.105  1.00139.18           N
ATOM   2225  C   ASN A 279     -38.098   6.906 -27.240  1.00139.18           C
ATOM   2226  O   ASN A 279     -38.379   6.022 -28.047  1.00139.18           O
ATOM   2227  N   LEU A 280     -37.001   7.678 -27.364  1.00 61.58           N
ATOM   2228  CA  LEU A 280     -36.087   7.486 -28.450  1.00 61.58           C
ATOM   2229  CB  LEU A 280     -36.008   8.691 -29.407  1.00 61.58           C
ATOM   2230  CG  LEU A 280     -37.349   9.006 -30.096  1.00 61.58           C
ATOM   2231  CD1 LEU A 280     -37.227  10.209 -31.049  1.00 61.58           C
ATOM   2232  CD2 LEU A 280     -37.935   7.752 -30.770  1.00 61.58           C
ATOM   2233  C   LEU A 280     -34.738   7.319 -27.842  1.00 61.58           C
ATOM   2234  O   LEU A 280     -34.515   7.701 -26.695  1.00 61.58           O
ATOM   2235  N   MET A 281     -33.807   6.708 -28.594  1.00145.29           N
ATOM   2236  CA  MET A 281     -32.489   6.523 -28.073  1.00145.29           C
ATOM   2237  CB  MET A 281     -31.665   5.498 -28.866  1.00145.29           C
ATOM   2238  CG  MET A 281     -32.356   4.143 -29.006  1.00145.29           C
ATOM   2239  SD  MET A 281     -33.768   4.168 -30.154  1.00145.29           S
ATOM   2240  CE  MET A 281     -32.768   4.506 -31.634  1.00145.29           C
ATOM   2241  C   MET A 281     -31.789   7.829 -28.219  1.00145.29           C
ATOM   2242  O   MET A 281     -32.023   8.576 -29.167  1.00145.29           O
ATOM   2243  N   GLU A 282     -30.929   8.130 -27.235  1.00136.57           N
ATOM   2244  CA  GLU A 282     -30.097   9.292 -27.218  1.00136.57           C
ATOM   2245  CB  GLU A 282     -29.627   9.598 -25.784  1.00136.57           C
ATOM   2246  CG  GLU A 282     -28.278  10.305 -25.688  1.00136.57           C
ATOM   2247  CD  GLU A 282     -27.230   9.228 -25.466  1.00136.57           C
ATOM   2248  OE1 GLU A 282     -27.072   8.803 -24.289  1.00136.57           O
ATOM   2249  OE2 GLU A 282     -26.590   8.803 -26.463  1.00136.57           O
ATOM   2250  C   GLU A 282     -28.908   8.990 -28.070  1.00136.57           C
ATOM   2251  O   GLU A 282     -28.482   7.841 -28.161  1.00136.57           O
ATOM   2252  N   SER A 283     -28.357  10.015 -28.751  1.00 82.79           N
ATOM   2253  CA  SER A 283     -27.189   9.766 -29.541  1.00 82.79           C
ATOM   2254  CB  SER A 283     -27.410   9.830 -31.064  1.00 82.79           C
ATOM   2255  OG  SER A 283     -26.176   9.626 -31.737  1.00 82.79           O
ATOM   2256  C   SER A 283     -26.163  10.786 -29.185  1.00 82.79           C
ATOM   2257  O   SER A 283     -26.477  11.947 -28.926  1.00 82.79           O
ATOM   2258  N   GLY A 284     -24.885  10.370 -29.161  1.00 36.00           N
ATOM   2259  CA  GLY A 284     -23.862  11.304 -28.812  1.00 36.00           C
ATOM   2260  C   GLY A 284     -22.650  10.972 -29.604  1.00 36.00           C
ATOM   2261  O   GLY A 284     -22.470   9.838 -30.049  1.00 36.00           O
ATOM   2262  N   VAL A 285     -21.786  11.981 -29.807  1.00123.50           N
ATOM   2263  CA  VAL A 285     -20.582  11.707 -30.512  1.00123.50           C
ATOM   2264  CB  VAL A 285     -20.226  12.748 -31.535  1.00123.50           C
ATOM   2265  CG1 VAL A 285     -20.067  14.111 -30.841  1.00123.50           C
ATOM   2266  CG2 VAL A 285     -18.969  12.273 -32.285  1.00123.50           C
ATOM   2267  C   VAL A 285     -19.490  11.612 -29.502  1.00123.50           C
ATOM   2268  O   VAL A 285     -19.193  12.549 -28.762  1.00123.50           O
ATOM   2269  N   TYR A 286     -18.884  10.419 -29.460  1.00157.22           N
ATOM   2270  CA  TYR A 286     -17.807  10.061 -28.597  1.00157.22           C
ATOM   2271  CB  TYR A 286     -17.826   8.553 -28.300  1.00157.22           C
ATOM   2272  CG  TYR A 286     -16.477   8.082 -27.888  1.00157.22           C
ATOM   2273  CD1 TYR A 286     -15.853   8.562 -26.767  1.00157.22           C
ATOM   2274  CD2 TYR A 286     -15.844   7.114 -28.629  1.00157.22           C
ATOM   2275  CE1 TYR A 286     -14.611   8.094 -26.404  1.00157.22           C
ATOM   2276  CE2 TYR A 286     -14.604   6.639 -28.278  1.00157.22           C
ATOM   2277  CZ  TYR A 286     -13.989   7.129 -27.155  1.00157.22           C
ATOM   2278  OH  TYR A 286     -12.722   6.640 -26.778  1.00157.22           O
ATOM   2279  C   TYR A 286     -16.546  10.440 -29.293  1.00157.22           C
ATOM   2280  O   TYR A 286     -16.492  10.482 -30.519  1.00157.22           O
ATOM   2281  N   ASP A 287     -15.503  10.780 -28.517  1.00124.46           N
ATOM   2282  CA  ASP A 287     -14.279  11.197 -29.127  1.00124.46           C
ATOM   2283  CB  ASP A 287     -13.152  11.481 -28.118  1.00124.46           C
ATOM   2284  CG  ASP A 287     -11.971  12.078 -28.874  1.00124.46           C
ATOM   2285  OD1 ASP A 287     -12.205  12.697 -29.946  1.00124.46           O
ATOM   2286  OD2 ASP A 287     -10.819  11.915 -28.392  1.00124.46           O
ATOM   2287  C   ASP A 287     -13.818  10.083 -30.005  1.00124.46           C
ATOM   2288  O   ASP A 287     -14.184   8.931 -29.803  1.00124.46           O
ATOM   2289  N   SER A 288     -13.009  10.422 -31.023  1.00239.31           N
ATOM   2290  CA  SER A 288     -12.438   9.479 -31.942  1.00239.31           C
ATOM   2291  CB  SER A 288     -11.437   8.557 -31.263  1.00239.31           C
ATOM   2292  OG  SER A 288     -10.464   9.397 -30.667  1.00239.31           O
ATOM   2293  C   SER A 288     -13.472   8.681 -32.692  1.00239.31           C
ATOM   2294  O   SER A 288     -13.320   7.476 -32.882  1.00239.31           O
ATOM   2295  N   ASN A 289     -14.529   9.369 -33.172  1.00165.06           N
ATOM   2296  CA  ASN A 289     -15.618   8.870 -33.979  1.00165.06           C
ATOM   2297  CB  ASN A 289     -15.341   8.674 -35.475  1.00165.06           C
ATOM   2298  CG  ASN A 289     -16.678   8.384 -36.157  1.00165.06           C
ATOM   2299  OD1 ASN A 289     -16.753   7.645 -37.138  1.00165.06           O
ATOM   2300  ND2 ASN A 289     -17.770   8.955 -35.582  1.00165.06           N
ATOM   2301  C   ASN A 289     -16.272   7.613 -33.494  1.00165.06           C
ATOM   2302  O   ASN A 289     -16.293   6.582 -34.166  1.00165.06           O
ATOM   2303  N   SER A 290     -16.829   7.630 -32.286  1.00 71.42           N
ATOM   2304  CA  SER A 290     -17.644   6.500 -31.994  1.00 71.42           C
ATOM   2305  CB  SER A 290     -17.206   5.663 -30.785  1.00 71.42           C
ATOM   2306  OG  SER A 290     -15.954   5.049 -31.053  1.00 71.42           O
ATOM   2307  C   SER A 290     -18.963   7.108 -31.698  1.00 71.42           C
ATOM   2308  O   SER A 290     -19.038   8.088 -30.956  1.00 71.42           O
ATOM   2309  N   LEU A 291     -20.031   6.566 -32.309  1.00126.02           N
ATOM   2310  CA  LEU A 291     -21.317   7.124 -32.063  1.00126.02           C
ATOM   2311  CB  LEU A 291     -22.242   7.108 -33.297  1.00126.02           C
ATOM   2312  CG  LEU A 291     -23.642   7.715 -33.068  1.00126.02           C
ATOM   2313  CD1 LEU A 291     -24.546   6.820 -32.203  1.00126.02           C
ATOM   2314  CD2 LEU A 291     -23.522   9.143 -32.514  1.00126.02           C
ATOM   2315  C   LEU A 291     -21.916   6.276 -31.009  1.00126.02           C
ATOM   2316  O   LEU A 291     -21.934   5.049 -31.110  1.00126.02           O
ATOM   2317  N   VAL A 292     -22.406   6.923 -29.943  1.00 61.15           N
ATOM   2318  CA  VAL A 292     -22.984   6.146 -28.906  1.00 61.15           C
ATOM   2319  CB  VAL A 292     -22.451   6.505 -27.549  1.00 61.15           C
ATOM   2320  CG1 VAL A 292     -23.195   5.685 -26.486  1.00 61.15           C
ATOM   2321  CG2 VAL A 292     -20.931   6.279 -27.548  1.00 61.15           C
ATOM   2322  C   VAL A 292     -24.441   6.433 -28.909  1.00 61.15           C
ATOM   2323  O   VAL A 292     -24.857   7.580 -28.742  1.00 61.15           O
ATOM   2324  N   LYS A 293     -25.258   5.391 -29.149  1.00 85.40           N
ATOM   2325  CA  LYS A 293     -26.661   5.591 -28.982  1.00 85.40           C
ATOM   2326  CB  LYS A 293     -27.585   5.027 -30.080  1.00 85.40           C
ATOM   2327  CG  LYS A 293     -27.769   6.002 -31.247  1.00 85.40           C
ATOM   2328  CD  LYS A 293     -28.678   5.483 -32.361  1.00 85.40           C
ATOM   2329  CE  LYS A 293     -29.123   6.566 -33.346  1.00 85.40           C
ATOM   2330  NZ  LYS A 293     -30.120   6.010 -34.288  1.00 85.40           N
ATOM   2331  C   LYS A 293     -26.976   4.937 -27.697  1.00 85.40           C
ATOM   2332  O   LYS A 293     -26.801   3.730 -27.526  1.00 85.40           O
ATOM   2333  N   MET A 294     -27.433   5.754 -26.739  1.00118.11           N
ATOM   2334  CA  MET A 294     -27.674   5.220 -25.445  1.00118.11           C
ATOM   2335  CB  MET A 294     -26.734   5.838 -24.392  1.00118.11           C
ATOM   2336  CG  MET A 294     -26.437   4.953 -23.182  1.00118.11           C
ATOM   2337  SD  MET A 294     -27.806   4.691 -22.024  1.00118.11           S
ATOM   2338  CE  MET A 294     -26.681   3.933 -20.818  1.00118.11           C
ATOM   2339  C   MET A 294     -29.073   5.565 -25.081  1.00118.11           C
ATOM   2340  O   MET A 294     -29.525   6.687 -25.309  1.00118.11           O
ATOM   2341  N   ARG A 295     -29.813   4.570 -24.565  1.00142.82           N
ATOM   2342  CA  ARG A 295     -31.096   4.861 -24.028  1.00142.82           C
ATOM   2343  CB  ARG A 295     -32.193   3.834 -24.356  1.00142.82           C
ATOM   2344  CG  ARG A 295     -32.845   3.998 -25.730  1.00142.82           C
ATOM   2345  CD  ARG A 295     -34.137   3.189 -25.866  1.00142.82           C
ATOM   2346  NE  ARG A 295     -34.725   3.484 -27.203  1.00142.82           N
ATOM   2347  CZ  ARG A 295     -36.059   3.284 -27.411  1.00142.82           C
ATOM   2348  NH1 ARG A 295     -36.842   2.815 -26.396  1.00142.82           N
ATOM   2349  NH2 ARG A 295     -36.612   3.562 -28.626  1.00142.82           N
ATOM   2350  C   ARG A 295     -30.856   4.773 -22.577  1.00142.82           C
ATOM   2351  O   ARG A 295     -30.952   3.706 -21.973  1.00142.82           O
ATOM   2352  N   ASN A 296     -30.506   5.916 -21.983  1.00150.32           N
ATOM   2353  CA  ASN A 296     -30.249   5.888 -20.594  1.00150.32           C
ATOM   2354  CB  ASN A 296     -29.502   7.136 -20.101  1.00150.32           C
ATOM   2355  CG  ASN A 296     -28.962   6.872 -18.713  1.00150.32           C
ATOM   2356  OD1 ASN A 296     -29.644   7.077 -17.710  1.00150.32           O
ATOM   2357  ND2 ASN A 296     -27.697   6.381 -18.649  1.00150.32           N
ATOM   2358  C   ASN A 296     -31.592   5.886 -20.033  1.00150.32           C
ATOM   2359  O   ASN A 296     -32.575   5.921 -20.771  1.00150.32           O
ATOM   2360  N   MET A 297     -31.704   5.729 -18.721  1.00160.81           N
ATOM   2361  CA  MET A 297     -33.023   6.049 -18.340  1.00160.81           C
ATOM   2362  CB  MET A 297     -33.348   5.639 -16.892  1.00160.81           C
ATOM   2363  CG  MET A 297     -33.253   4.128 -16.660  1.00160.81           C
ATOM   2364  SD  MET A 297     -34.599   3.142 -17.385  1.00160.81           S
ATOM   2365  CE  MET A 297     -35.636   3.163 -15.895  1.00160.81           C
ATOM   2366  C   MET A 297     -32.946   7.557 -18.395  1.00160.81           C
ATOM   2367  O   MET A 297     -32.588   8.174 -17.396  1.00160.81           O
ATOM   2368  N   ILE A 298     -33.204   8.156 -19.594  1.00185.49           N
ATOM   2369  CA  ILE A 298     -33.108   9.565 -19.921  1.00185.49           C
ATOM   2370  CB  ILE A 298     -31.700  10.070 -20.088  1.00185.49           C
ATOM   2371  CG1 ILE A 298     -31.014   9.367 -21.268  1.00185.49           C
ATOM   2372  CG2 ILE A 298     -30.964   9.931 -18.747  1.00185.49           C
ATOM   2373  CD1 ILE A 298     -29.705  10.027 -21.701  1.00185.49           C
ATOM   2374  C   ILE A 298     -33.782   9.779 -21.258  1.00185.49           C
ATOM   2375  O   ILE A 298     -34.684   9.025 -21.620  1.00185.49           O
ATOM   2376  N   TYR A 299     -33.403  10.862 -21.999  1.00305.07           N
ATOM   2377  CA  TYR A 299     -33.974  11.113 -23.307  1.00305.07           C
ATOM   2378  CB  TYR A 299     -35.345  11.811 -23.189  1.00305.07           C
ATOM   2379  CG  TYR A 299     -35.926  12.068 -24.537  1.00305.07           C
ATOM   2380  CD1 TYR A 299     -35.650  13.232 -25.214  1.00305.07           C
ATOM   2381  CD2 TYR A 299     -36.763  11.140 -25.119  1.00305.07           C
ATOM   2382  CE1 TYR A 299     -36.191  13.469 -26.457  1.00305.07           C
ATOM   2383  CE2 TYR A 299     -37.309  11.370 -26.361  1.00305.07           C
ATOM   2384  CZ  TYR A 299     -37.023  12.536 -27.031  1.00305.07           C
ATOM   2385  OH  TYR A 299     -37.580  12.776 -28.306  1.00305.07           O
ATOM   2386  C   TYR A 299     -33.062  12.025 -24.108  1.00305.07           C
ATOM   2387  O   TYR A 299     -32.823  13.156 -23.689  1.00305.07           O
ATOM   2388  N   GLU A 300     -32.555  11.574 -25.293  1.00288.31           N
ATOM   2389  CA  GLU A 300     -31.682  12.397 -26.107  1.00288.31           C
ATOM   2390  CB  GLU A 300     -30.240  12.482 -25.557  1.00288.31           C
ATOM   2391  CG  GLU A 300     -30.136  13.103 -24.155  1.00288.31           C
ATOM   2392  CD  GLU A 300     -28.717  12.984 -23.609  1.00288.31           C
ATOM   2393  OE1 GLU A 300     -27.790  12.673 -24.400  1.00288.31           O
ATOM   2394  OE2 GLU A 300     -28.540  13.212 -22.382  1.00288.31           O
ATOM   2395  C   GLU A 300     -31.626  11.845 -27.527  1.00288.31           C
ATOM   2396  O   GLU A 300     -32.274  10.841 -27.824  1.00288.31           O
ATOM   2397  N   GLN A 301     -30.881  12.526 -28.450  1.00293.97           N
ATOM   2398  CA  GLN A 301     -30.770  12.095 -29.830  1.00293.97           C
ATOM   2399  CB  GLN A 301     -31.902  12.653 -30.720  1.00293.97           C
ATOM   2400  CG  GLN A 301     -31.842  12.152 -32.161  1.00293.97           C
ATOM   2401  CD  GLN A 301     -33.039  12.738 -32.889  1.00293.97           C
ATOM   2402  OE1 GLN A 301     -33.833  13.475 -32.308  1.00293.97           O
ATOM   2403  NE2 GLN A 301     -33.181  12.402 -34.197  1.00293.97           N
ATOM   2404  C   GLN A 301     -29.450  12.585 -30.410  1.00293.97           C
ATOM   2405  O   GLN A 301     -28.763  13.382 -29.766  1.00293.97           O
ATOM   2406  N   GLY A 302     -29.032  12.091 -31.621  1.00103.10           N
ATOM   2407  CA  GLY A 302     -27.768  12.522 -32.180  1.00103.10           C
ATOM   2408  C   GLY A 302     -27.542  12.032 -33.596  1.00103.10           C
ATOM   2409  O   GLY A 302     -28.003  10.952 -33.957  1.00103.10           O
ATOM   2410  N   GLU A 303     -26.774  12.808 -34.417  1.00155.20           N
ATOM   2411  CA  GLU A 303     -26.463  12.438 -35.781  1.00155.20           C
ATOM   2412  CB  GLU A 303     -27.663  12.641 -36.734  1.00155.20           C
ATOM   2413  CG  GLU A 303     -28.819  11.665 -36.475  1.00155.20           C
ATOM   2414  CD  GLU A 303     -30.097  12.182 -37.122  1.00155.20           C
ATOM   2415  OE1 GLU A 303     -30.809  12.988 -36.465  1.00155.20           O
ATOM   2416  OE2 GLU A 303     -30.383  11.774 -38.278  1.00155.20           O
ATOM   2417  C   GLU A 303     -25.319  13.288 -36.313  1.00155.20           C
ATOM   2418  O   GLU A 303     -25.145  14.428 -35.892  1.00155.20           O
ATOM   2419  N   ARG A 304     -24.495  12.753 -37.258  1.00164.51           N
ATOM   2420  CA  ARG A 304     -23.377  13.476 -37.848  1.00164.51           C
ATOM   2421  CB  ARG A 304     -22.473  14.092 -36.766  1.00164.51           C
ATOM   2422  CG  ARG A 304     -21.310  14.943 -37.275  1.00164.51           C
ATOM   2423  CD  ARG A 304     -20.326  15.318 -36.165  1.00164.51           C
ATOM   2424  NE  ARG A 304     -19.181  16.026 -36.799  1.00164.51           N
ATOM   2425  CZ  ARG A 304     -18.001  16.134 -36.121  1.00164.51           C
ATOM   2426  NH1 ARG A 304     -17.891  15.603 -34.869  1.00164.51           N
ATOM   2427  NH2 ARG A 304     -16.937  16.769 -36.696  1.00164.51           N
ATOM   2428  C   ARG A 304     -22.559  12.458 -38.624  1.00164.51           C
ATOM   2429  O   ARG A 304     -23.017  11.335 -38.811  1.00164.51           O
ATOM   2430  N   ARG A 305     -21.340  12.812 -39.122  1.00155.58           N
ATOM   2431  CA  ARG A 305     -20.523  11.877 -39.882  1.00155.58           C
ATOM   2432  CB  ARG A 305     -20.561  12.172 -41.392  1.00155.58           C
ATOM   2433  CG  ARG A 305     -20.097  13.591 -41.727  1.00155.58           C
ATOM   2434  CD  ARG A 305     -20.187  13.962 -43.207  1.00155.58           C
ATOM   2435  NE  ARG A 305     -19.849  15.411 -43.307  1.00155.58           N
ATOM   2436  CZ  ARG A 305     -20.839  16.343 -43.182  1.00155.58           C
ATOM   2437  NH1 ARG A 305     -22.136  15.939 -43.051  1.00155.58           N
ATOM   2438  NH2 ARG A 305     -20.531  17.673 -43.179  1.00155.58           N
ATOM   2439  C   ARG A 305     -19.071  11.957 -39.448  1.00155.58           C
ATOM   2440  O   ARG A 305     -18.540  13.057 -39.306  1.00155.58           O
ATOM   2441  N   VAL A 306     -18.371  10.800 -39.232  1.00101.60           N
ATOM   2442  CA  VAL A 306     -16.994  10.842 -38.754  1.00101.60           C
ATOM   2443  CB  VAL A 306     -16.894  11.105 -37.249  1.00101.60           C
ATOM   2444  CG1 VAL A 306     -15.444  11.428 -36.843  1.00101.60           C
ATOM   2445  CG2 VAL A 306     -17.869  12.201 -36.789  1.00101.60           C
ATOM   2446  C   VAL A 306     -16.264   9.525 -39.075  1.00101.60           C
ATOM   2447  O   VAL A 306     -16.824   8.679 -39.768  1.00101.60           O
ATOM   2448  N   ALA A 307     -14.972   9.343 -38.630  1.00 75.19           N
ATOM   2449  CA  ALA A 307     -14.138   8.153 -38.819  1.00 75.19           C
ATOM   2450  CB  ALA A 307     -13.097   8.316 -39.941  1.00 75.19           C
ATOM   2451  C   ALA A 307     -13.366   7.797 -37.539  1.00 75.19           C
ATOM   2452  O   ALA A 307     -12.972   8.700 -36.803  1.00 75.19           O
ATOM   2453  N   SER A 308     -13.054   6.484 -37.260  1.00158.28           N
ATOM   2454  CA  SER A 308     -12.505   6.156 -35.940  1.00158.28           C
ATOM   2455  CB  SER A 308     -13.610   5.719 -34.966  1.00158.28           C
ATOM   2456  OG  SER A 308     -14.257   4.555 -35.455  1.00158.28           O
ATOM   2457  C   SER A 308     -11.400   5.075 -35.836  1.00158.28           C
ATOM   2458  O   SER A 308     -11.076   4.416 -36.824  1.00158.28           O
ATOM   2459  N   SER A 309     -10.777   4.951 -34.593  1.00304.45           N
ATOM   2460  CA  SER A 309      -9.805   4.000 -34.015  1.00304.45           C
ATOM   2461  CB  SER A 309      -8.336   4.361 -34.294  1.00304.45           C
ATOM   2462  OG  SER A 309      -8.058   4.253 -35.682  1.00304.45           O
ATOM   2463  C   SER A 309      -9.994   4.050 -32.493  1.00304.45           C
ATOM   2464  O   SER A 309     -10.295   5.121 -31.972  1.00304.45           O
ATOM   2465  N   VAL A 310      -9.826   2.946 -31.698  1.00254.72           N
ATOM   2466  CA  VAL A 310     -10.161   3.166 -30.297  1.00254.72           C
ATOM   2467  CB  VAL A 310     -11.497   2.590 -29.926  1.00254.72           C
ATOM   2468  CG1 VAL A 310     -12.590   3.303 -30.743  1.00254.72           C
ATOM   2469  CG2 VAL A 310     -11.454   1.067 -30.140  1.00254.72           C
ATOM   2470  C   VAL A 310      -9.173   2.638 -29.276  1.00254.72           C
ATOM   2471  O   VAL A 310      -9.579   2.039 -28.277  1.00254.72           O
ATOM   2472  N   VAL A 311      -7.863   2.897 -29.435  1.00137.39           N
ATOM   2473  CA  VAL A 311      -6.899   2.444 -28.463  1.00137.39           C
ATOM   2474  CB  VAL A 311      -5.488   2.554 -28.965  1.00137.39           C
ATOM   2475  CG1 VAL A 311      -5.322   1.634 -30.191  1.00137.39           C
ATOM   2476  CG2 VAL A 311      -5.199   4.037 -29.251  1.00137.39           C
ATOM   2477  C   VAL A 311      -7.004   3.246 -27.194  1.00137.39           C
ATOM   2478  O   VAL A 311      -6.906   2.705 -26.092  1.00137.39           O
ATOM   2479  N   TYR A 312      -7.205   4.572 -27.316  1.00103.75           N
ATOM   2480  CA  TYR A 312      -7.183   5.441 -26.172  1.00103.75           C
ATOM   2481  CB  TYR A 312      -7.063   6.932 -26.499  1.00103.75           C
ATOM   2482  CG  TYR A 312      -8.358   7.342 -27.058  1.00103.75           C
ATOM   2483  CD1 TYR A 312      -8.696   7.002 -28.342  1.00103.75           C
ATOM   2484  CD2 TYR A 312      -9.221   8.062 -26.272  1.00103.75           C
ATOM   2485  CE1 TYR A 312      -9.906   7.394 -28.841  1.00103.75           C
ATOM   2486  CE2 TYR A 312     -10.431   8.461 -26.763  1.00103.75           C
ATOM   2487  CZ  TYR A 312     -10.759   8.122 -28.048  1.00103.75           C
ATOM   2488  OH  TYR A 312     -12.002   8.535 -28.540  1.00103.75           O
ATOM   2489  C   TYR A 312      -8.355   5.199 -25.268  1.00103.75           C
ATOM   2490  O   TYR A 312      -8.263   5.447 -24.069  1.00103.75           O
ATOM   2491  N   LYS A 313      -9.504   4.764 -25.815  1.00106.36           N
ATOM   2492  CA  LYS A 313     -10.683   4.559 -25.018  1.00106.36           C
ATOM   2493  CB  LYS A 313     -11.882   4.081 -25.850  1.00106.36           C
ATOM   2494  CG  LYS A 313     -11.733   2.649 -26.362  1.00106.36           C
ATOM   2495  CD  LYS A 313     -13.008   2.101 -27.006  1.00106.36           C
ATOM   2496  CE  LYS A 313     -12.863   0.669 -27.521  1.00106.36           C
ATOM   2497  NZ  LYS A 313     -13.008  -0.284 -26.398  1.00106.36           N
ATOM   2498  C   LYS A 313     -10.431   3.516 -23.976  1.00106.36           C
ATOM   2499  O   LYS A 313     -10.929   3.633 -22.858  1.00106.36           O
ATOM   2500  N   ILE A 314      -9.694   2.445 -24.324  1.00102.46           N
ATOM   2501  CA  ILE A 314      -9.422   1.403 -23.373  1.00102.46           C
ATOM   2502  CB  ILE A 314      -8.830   0.165 -23.982  1.00102.46           C
ATOM   2503  CG1 ILE A 314      -8.980  -1.009 -22.999  1.00102.46           C
ATOM   2504  CG2 ILE A 314      -7.383   0.461 -24.410  1.00102.46           C
ATOM   2505  CD1 ILE A 314      -8.855  -2.384 -23.652  1.00102.46           C
ATOM   2506  C   ILE A 314      -8.523   1.935 -22.305  1.00102.46           C
ATOM   2507  O   ILE A 314      -8.663   1.589 -21.134  1.00102.46           O
ATOM   2508  N   LEU A 315      -7.550   2.775 -22.700  1.00 60.82           N
ATOM   2509  CA  LEU A 315      -6.618   3.374 -21.791  1.00 60.82           C
ATOM   2510  CB  LEU A 315      -5.556   4.169 -22.556  1.00 60.82           C
ATOM   2511  CG  LEU A 315      -4.755   3.261 -23.513  1.00 60.82           C
ATOM   2512  CD1 LEU A 315      -3.735   4.064 -24.320  1.00 60.82           C
ATOM   2513  CD2 LEU A 315      -4.095   2.092 -22.768  1.00 60.82           C
ATOM   2514  C   LEU A 315      -7.370   4.279 -20.866  1.00 60.82           C
ATOM   2515  O   LEU A 315      -7.096   4.322 -19.668  1.00 60.82           O
ATOM   2516  N   ALA A 316      -8.349   5.028 -21.404  1.00 42.56           N
ATOM   2517  CA  ALA A 316      -9.137   5.901 -20.585  1.00 42.56           C
ATOM   2518  CB  ALA A 316     -10.196   6.676 -21.382  1.00 42.56           C
ATOM   2519  C   ALA A 316      -9.857   5.045 -19.595  1.00 42.56           C
ATOM   2520  O   ALA A 316      -9.978   5.396 -18.430  1.00 42.56           O
ATOM   2521  N   GLY A 317     -10.374   3.882 -20.011  1.00 42.44           N
ATOM   2522  CA  GLY A 317     -11.083   3.093 -19.049  1.00 42.44           C
ATOM   2523  C   GLY A 317     -10.164   2.643 -17.950  1.00 42.44           C
ATOM   2524  O   GLY A 317     -10.508   2.754 -16.774  1.00 42.44           O
ATOM   2525  N   GLN A 318      -8.964   2.132 -18.301  1.00 74.60           N
ATOM   2526  CA  GLN A 318      -8.092   1.584 -17.301  1.00 74.60           C
ATOM   2527  CB  GLN A 318      -6.796   0.963 -17.859  1.00 74.60           C
ATOM   2528  CG  GLN A 318      -6.974  -0.367 -18.591  1.00 74.60           C
ATOM   2529  CD  GLN A 318      -5.580  -0.926 -18.860  1.00 74.60           C
ATOM   2530  OE1 GLN A 318      -5.409  -2.126 -19.068  1.00 74.60           O
ATOM   2531  NE2 GLN A 318      -4.553  -0.035 -18.847  1.00 74.60           N
ATOM   2532  C   GLN A 318      -7.653   2.636 -16.333  1.00 74.60           C
ATOM   2533  O   GLN A 318      -7.759   2.437 -15.124  1.00 74.60           O
ATOM   2534  N   ASN A 319      -7.173   3.798 -16.822  1.00 72.08           N
ATOM   2535  CA  ASN A 319      -6.627   4.734 -15.881  1.00 72.08           C
ATOM   2536  CB  ASN A 319      -5.834   5.885 -16.527  1.00 72.08           C
ATOM   2537  CG  ASN A 319      -4.953   6.485 -15.439  1.00 72.08           C
ATOM   2538  OD1 ASN A 319      -4.989   6.054 -14.288  1.00 72.08           O
ATOM   2539  ND2 ASN A 319      -4.136   7.505 -15.812  1.00 72.08           N
ATOM   2540  C   ASN A 319      -7.695   5.261 -14.959  1.00 72.08           C
ATOM   2541  O   ASN A 319      -7.505   5.205 -13.746  1.00 72.08           O
ATOM   2542  N   PRO A 320      -8.812   5.756 -15.441  1.00112.26           N
ATOM   2543  CA  PRO A 320      -9.809   6.154 -14.489  1.00112.26           C
ATOM   2544  CD  PRO A 320      -8.691   6.818 -16.431  1.00112.26           C
ATOM   2545  CB  PRO A 320     -10.820   6.987 -15.261  1.00112.26           C
ATOM   2546  CG  PRO A 320      -9.913   7.740 -16.248  1.00112.26           C
ATOM   2547  C   PRO A 320     -10.363   5.099 -13.583  1.00112.26           C
ATOM   2548  O   PRO A 320     -10.779   5.450 -12.480  1.00112.26           O
ATOM   2549  N   ASN A 321     -10.396   3.818 -13.987  1.00 45.72           N
ATOM   2550  CA  ASN A 321     -10.917   2.856 -13.061  1.00 45.72           C
ATOM   2551  CB  ASN A 321     -10.959   1.426 -13.628  1.00 45.72           C
ATOM   2552  CG  ASN A 321     -11.750   0.564 -12.654  1.00 45.72           C
ATOM   2553  OD1 ASN A 321     -12.603   1.061 -11.921  1.00 45.72           O
ATOM   2554  ND2 ASN A 321     -11.452  -0.761 -12.630  1.00 45.72           N
ATOM   2555  C   ASN A 321     -10.015   2.832 -11.865  1.00 45.72           C
ATOM   2556  O   ASN A 321     -10.481   2.841 -10.726  1.00 45.72           O
ATOM   2557  N   THR A 322      -8.690   2.799 -12.107  1.00 42.22           N
ATOM   2558  CA  THR A 322      -7.699   2.743 -11.067  1.00 42.22           C
ATOM   2559  CB  THR A 322      -6.315   2.541 -11.612  1.00 42.22           C
ATOM   2560  OG1 THR A 322      -6.254   1.342 -12.368  1.00 42.22           O
ATOM   2561  CG2 THR A 322      -5.326   2.474 -10.437  1.00 42.22           C
ATOM   2562  C   THR A 322      -7.691   4.019 -10.284  1.00 42.22           C
ATOM   2563  O   THR A 322      -7.655   4.001  -9.055  1.00 42.22           O
ATOM   2564  N   GLN A 323      -7.757   5.165 -10.986  1.00 55.47           N
ATOM   2565  CA  GLN A 323      -7.652   6.451 -10.357  1.00 55.47           C
ATOM   2566  CB  GLN A 323      -7.804   7.603 -11.361  1.00 55.47           C
ATOM   2567  CG  GLN A 323      -7.717   8.985 -10.711  1.00 55.47           C
ATOM   2568  CD  GLN A 323      -7.930  10.030 -11.798  1.00 55.47           C
ATOM   2569  OE1 GLN A 323      -8.931  10.745 -11.795  1.00 55.47           O
ATOM   2570  NE2 GLN A 323      -6.971  10.124 -12.758  1.00 55.47           N
ATOM   2571  C   GLN A 323      -8.760   6.626  -9.374  1.00 55.47           C
ATOM   2572  O   GLN A 323      -8.539   7.096  -8.259  1.00 55.47           O
ATOM   2573  N   GLY A 324      -9.988   6.247  -9.763  1.00 24.19           N
ATOM   2574  CA  GLY A 324     -11.100   6.485  -8.893  1.00 24.19           C
ATOM   2575  C   GLY A 324     -10.931   5.708  -7.631  1.00 24.19           C
ATOM   2576  O   GLY A 324     -11.161   6.228  -6.541  1.00 24.19           O
ATOM   2577  N   PHE A 325     -10.534   4.429  -7.751  1.00 97.72           N
ATOM   2578  CA  PHE A 325     -10.420   3.600  -6.589  1.00 97.72           C
ATOM   2579  CB  PHE A 325     -10.223   2.114  -6.910  1.00 97.72           C
ATOM   2580  CG  PHE A 325     -11.569   1.643  -7.331  1.00 97.72           C
ATOM   2581  CD1 PHE A 325     -11.972   1.737  -8.643  1.00 97.72           C
ATOM   2582  CD2 PHE A 325     -12.438   1.125  -6.396  1.00 97.72           C
ATOM   2583  CE1 PHE A 325     -13.223   1.302  -9.014  1.00 97.72           C
ATOM   2584  CE2 PHE A 325     -13.688   0.689  -6.764  1.00 97.72           C
ATOM   2585  CZ  PHE A 325     -14.080   0.778  -8.077  1.00 97.72           C
ATOM   2586  C   PHE A 325      -9.319   4.049  -5.686  1.00 97.72           C
ATOM   2587  O   PHE A 325      -9.508   4.132  -4.474  1.00 97.72           O
ATOM   2588  N   ARG A 326      -8.135   4.351  -6.245  1.00 75.04           N
ATOM   2589  CA  ARG A 326      -7.021   4.737  -5.428  1.00 75.04           C
ATOM   2590  CB  ARG A 326      -5.741   4.981  -6.249  1.00 75.04           C
ATOM   2591  CG  ARG A 326      -5.261   3.776  -7.064  1.00 75.04           C
ATOM   2592  CD  ARG A 326      -4.485   2.731  -6.260  1.00 75.04           C
ATOM   2593  NE  ARG A 326      -3.998   1.710  -7.233  1.00 75.04           N
ATOM   2594  CZ  ARG A 326      -4.812   0.686  -7.624  1.00 75.04           C
ATOM   2595  NH1 ARG A 326      -6.077   0.586  -7.121  1.00 75.04           N
ATOM   2596  NH2 ARG A 326      -4.362  -0.237  -8.524  1.00 75.04           N
ATOM   2597  C   ARG A 326      -7.363   6.026  -4.765  1.00 75.04           C
ATOM   2598  O   ARG A 326      -7.046   6.232  -3.597  1.00 75.04           O
ATOM   2599  N   PHE A 327      -8.033   6.933  -5.502  1.00137.31           N
ATOM   2600  CA  PHE A 327      -8.324   8.221  -4.950  1.00137.31           C
ATOM   2601  CB  PHE A 327      -9.036   9.162  -5.931  1.00137.31           C
ATOM   2602  CG  PHE A 327      -9.069  10.510  -5.299  1.00137.31           C
ATOM   2603  CD1 PHE A 327      -7.975  11.338  -5.401  1.00137.31           C
ATOM   2604  CD2 PHE A 327     -10.180  10.945  -4.611  1.00137.31           C
ATOM   2605  CE1 PHE A 327      -7.991  12.586  -4.827  1.00137.31           C
ATOM   2606  CE2 PHE A 327     -10.199  12.193  -4.035  1.00137.31           C
ATOM   2607  CZ  PHE A 327      -9.102  13.015  -4.143  1.00137.31           C
ATOM   2608  C   PHE A 327      -9.209   8.041  -3.763  1.00137.31           C
ATOM   2609  O   PHE A 327      -8.962   8.614  -2.704  1.00137.31           O
ATOM   2610  N   ASP A 328     -10.266   7.223  -3.906  1.00 45.46           N
ATOM   2611  CA  ASP A 328     -11.183   7.053  -2.821  1.00 45.46           C
ATOM   2612  CB  ASP A 328     -12.422   6.218  -3.181  1.00 45.46           C
ATOM   2613  CG  ASP A 328     -13.461   6.477  -2.099  1.00 45.46           C
ATOM   2614  OD1 ASP A 328     -13.135   7.234  -1.146  1.00 45.46           O
ATOM   2615  OD2 ASP A 328     -14.591   5.930  -2.212  1.00 45.46           O
ATOM   2616  C   ASP A 328     -10.477   6.376  -1.681  1.00 45.46           C
ATOM   2617  O   ASP A 328     -10.702   6.706  -0.518  1.00 45.46           O
ATOM   2618  N   ALA A 329      -9.591   5.414  -2.001  1.00 53.05           N
ATOM   2619  CA  ALA A 329      -8.872   4.599  -1.055  1.00 53.05           C
ATOM   2620  CB  ALA A 329      -8.002   3.537  -1.745  1.00 53.05           C
ATOM   2621  C   ALA A 329      -7.961   5.419  -0.199  1.00 53.05           C
ATOM   2622  O   ALA A 329      -7.806   5.141   0.989  1.00 53.05           O
ATOM   2623  N   LEU A 330      -7.348   6.470  -0.771  1.00173.84           N
ATOM   2624  CA  LEU A 330      -6.353   7.214  -0.053  1.00173.84           C
ATOM   2625  CB  LEU A 330      -5.799   8.413  -0.841  1.00173.84           C
ATOM   2626  CG  LEU A 330      -4.727   9.193  -0.057  1.00173.84           C
ATOM   2627  CD1 LEU A 330      -3.512   8.300   0.243  1.00173.84           C
ATOM   2628  CD2 LEU A 330      -4.332  10.495  -0.773  1.00173.84           C
ATOM   2629  C   LEU A 330      -6.951   7.741   1.208  1.00173.84           C
ATOM   2630  O   LEU A 330      -6.284   7.797   2.240  1.00173.84           O
ATOM   2631  N   LEU A 331      -8.238   8.118   1.162  1.00265.12           N
ATOM   2632  CA  LEU A 331      -8.907   8.694   2.288  1.00265.12           C
ATOM   2633  CB  LEU A 331      -9.210   7.711   3.426  1.00265.12           C
ATOM   2634  CG  LEU A 331     -10.326   6.714   3.086  1.00265.12           C
ATOM   2635  CD1 LEU A 331     -10.729   5.906   4.328  1.00265.12           C
ATOM   2636  CD2 LEU A 331     -11.523   7.422   2.428  1.00265.12           C
ATOM   2637  C   LEU A 331      -8.077   9.787   2.843  1.00265.12           C
ATOM   2638  O   LEU A 331      -7.551   9.693   3.950  1.00265.12           O
ATOM   2639  N   SER A 332      -7.930  10.861   2.053  1.00136.32           N
ATOM   2640  CA  SER A 332      -7.308  12.041   2.546  1.00136.32           C
ATOM   2641  CB  SER A 332      -7.001  13.053   1.429  1.00136.32           C
ATOM   2642  OG  SER A 332      -6.371  14.207   1.964  1.00136.32           O
ATOM   2643  C   SER A 332      -8.356  12.629   3.432  1.00136.32           C
ATOM   2644  O   SER A 332      -8.064  13.218   4.471  1.00136.32           O
ATOM   2645  N   GLU A 333      -9.631  12.438   3.033  1.00123.66           N
ATOM   2646  CA  GLU A 333     -10.730  12.978   3.777  1.00123.66           C
ATOM   2647  CB  GLU A 333     -12.105  12.632   3.186  1.00123.66           C
ATOM   2648  CG  GLU A 333     -13.258  13.224   3.998  1.00123.66           C
ATOM   2649  CD  GLU A 333     -14.556  12.634   3.474  1.00123.66           C
ATOM   2650  OE1 GLU A 333     -14.643  11.379   3.395  1.00123.66           O
ATOM   2651  OE2 GLU A 333     -15.478  13.429   3.151  1.00123.66           O
ATOM   2652  C   GLU A 333     -10.716  12.381   5.139  1.00123.66           C
ATOM   2653  O   GLU A 333     -10.734  13.099   6.137  1.00123.66           O
ATOM   2654  N   LYS A 334     -10.656  11.042   5.236  1.00306.09           N
ATOM   2655  CA  LYS A 334     -10.607  10.546   6.571  1.00306.09           C
ATOM   2656  CB  LYS A 334     -10.712   9.015   6.703  1.00306.09           C
ATOM   2657  CG  LYS A 334     -12.141   8.471   6.671  1.00306.09           C
ATOM   2658  CD  LYS A 334     -12.992   8.941   7.853  1.00306.09           C
ATOM   2659  CE  LYS A 334     -14.325   8.203   7.990  1.00306.09           C
ATOM   2660  NZ  LYS A 334     -15.227   8.565   6.874  1.00306.09           N
ATOM   2661  C   LYS A 334      -9.263  10.932   7.062  1.00306.09           C
ATOM   2662  O   LYS A 334      -8.249  10.492   6.524  1.00306.09           O
ATOM   2663  N   ILE A 335      -9.209  11.779   8.101  1.00294.04           N
ATOM   2664  CA  ILE A 335      -7.899  12.111   8.543  1.00294.04           C
ATOM   2665  CB  ILE A 335      -7.701  13.582   8.827  1.00294.04           C
ATOM   2666  CG1 ILE A 335      -6.228  13.875   9.160  1.00294.04           C
ATOM   2667  CG2 ILE A 335      -8.717  14.058   9.881  1.00294.04           C
ATOM   2668  CD1 ILE A 335      -5.284  13.715   7.970  1.00294.04           C
ATOM   2669  C   ILE A 335      -7.640  11.293   9.758  1.00294.04           C
ATOM   2670  O   ILE A 335      -8.089  11.589  10.864  1.00294.04           O
ATOM   2671  N   ILE A 336      -6.907  10.191   9.556  1.00113.73           N
ATOM   2672  CA  ILE A 336      -6.575   9.346  10.653  1.00113.73           C
ATOM   2673  CB  ILE A 336      -5.840   8.107  10.223  1.00113.73           C
ATOM   2674  CG1 ILE A 336      -5.740   7.110  11.389  1.00113.73           C
ATOM   2675  CG2 ILE A 336      -4.490   8.511   9.610  1.00113.73           C
ATOM   2676  CD1 ILE A 336      -5.295   5.711  10.961  1.00113.73           C
ATOM   2677  C   ILE A 336      -5.709  10.173  11.539  1.00113.73           C
ATOM   2678  O   ILE A 336      -5.804  10.110  12.763  1.00113.73           O
ATOM   2679  N   ASP A 337      -4.844  10.990  10.911  1.00 41.76           N
ATOM   2680  CA  ASP A 337      -3.933  11.831  11.621  1.00 41.76           C
ATOM   2681  CB  ASP A 337      -3.022  12.653  10.691  1.00 41.76           C
ATOM   2682  CG  ASP A 337      -2.056  11.688  10.016  1.00 41.76           C
ATOM   2683  OD1 ASP A 337      -2.388  10.475   9.943  1.00 41.76           O
ATOM   2684  OD2 ASP A 337      -0.968  12.149   9.578  1.00 41.76           O
ATOM   2685  C   ASP A 337      -4.718  12.795  12.448  1.00 41.76           C
ATOM   2686  O   ASP A 337      -4.357  13.075  13.590  1.00 41.76           O
ATOM   2687  N   GLY A 338      -5.821  13.332  11.900  1.00 31.57           N
ATOM   2688  CA  GLY A 338      -6.595  14.297  12.622  1.00 31.57           C
ATOM   2689  C   GLY A 338      -7.127  13.651  13.858  1.00 31.57           C
ATOM   2690  O   GLY A 338      -7.108  14.250  14.931  1.00 31.57           O
ATOM   2691  N   ALA A 339      -7.636  12.410  13.737  1.00 46.40           N
ATOM   2692  CA  ALA A 339      -8.180  11.720  14.872  1.00 46.40           C
ATOM   2693  CB  ALA A 339      -8.826  10.375  14.501  1.00 46.40           C
ATOM   2694  C   ALA A 339      -7.080  11.440  15.851  1.00 46.40           C
ATOM   2695  O   ALA A 339      -7.248  11.598  17.059  1.00 46.40           O
ATOM   2696  N   ILE A 340      -5.900  11.059  15.332  1.00 65.72           N
ATOM   2697  CA  ILE A 340      -4.758  10.676  16.112  1.00 65.72           C
ATOM   2698  CB  ILE A 340      -3.560  10.311  15.280  1.00 65.72           C
ATOM   2699  CG1 ILE A 340      -3.857   9.086  14.400  1.00 65.72           C
ATOM   2700  CG2 ILE A 340      -2.377  10.102  16.239  1.00 65.72           C
ATOM   2701  CD1 ILE A 340      -2.819   8.849  13.303  1.00 65.72           C
ATOM   2702  C   ILE A 340      -4.347  11.817  16.982  1.00 65.72           C
ATOM   2703  O   ILE A 340      -3.778  11.611  18.051  1.00 65.72           O
ATOM   2704  N   HIS A 341      -4.613  13.055  16.535  1.00127.11           N
ATOM   2705  CA  HIS A 341      -4.188  14.239  17.226  1.00127.11           C
ATOM   2706  ND1 HIS A 341      -3.118  17.363  17.168  1.00127.11           N
ATOM   2707  CG  HIS A 341      -4.360  16.780  17.300  1.00127.11           C
ATOM   2708  CB  HIS A 341      -4.780  15.518  16.602  1.00127.11           C
ATOM   2709  NE2 HIS A 341      -4.273  18.644  18.573  1.00127.11           N
ATOM   2710  CD2 HIS A 341      -5.052  17.577  18.160  1.00127.11           C
ATOM   2711  CE1 HIS A 341      -3.120  18.472  17.951  1.00127.11           C
ATOM   2712  C   HIS A 341      -4.646  14.187  18.652  1.00127.11           C
ATOM   2713  O   HIS A 341      -3.937  14.651  19.544  1.00127.11           O
ATOM   2714  N   LYS A 342      -5.833  13.614  18.915  1.00166.65           N
ATOM   2715  CA  LYS A 342      -6.340  13.594  20.254  1.00166.65           C
ATOM   2716  CB  LYS A 342      -7.653  12.801  20.384  1.00166.65           C
ATOM   2717  CG  LYS A 342      -7.496  11.315  20.059  1.00166.65           C
ATOM   2718  CD  LYS A 342      -8.641  10.454  20.591  1.00166.65           C
ATOM   2719  CE  LYS A 342      -9.721  11.251  21.328  1.00166.65           C
ATOM   2720  NZ  LYS A 342     -10.513  12.042  20.362  1.00166.65           N
ATOM   2721  C   LYS A 342      -5.340  12.916  21.145  1.00166.65           C
ATOM   2722  O   LYS A 342      -5.048  13.400  22.238  1.00166.65           O
ATOM   2723  N   TYR A 343      -4.769  11.784  20.691  1.00 72.19           N
ATOM   2724  CA  TYR A 343      -3.822  11.026  21.465  1.00 72.19           C
ATOM   2725  CB  TYR A 343      -3.220   9.839  20.695  1.00 72.19           C
ATOM   2726  CG  TYR A 343      -4.224   8.771  20.491  1.00 72.19           C
ATOM   2727  CD1 TYR A 343      -4.408   7.833  21.476  1.00 72.19           C
ATOM   2728  CD2 TYR A 343      -4.956   8.697  19.327  1.00 72.19           C
ATOM   2729  CE1 TYR A 343      -5.325   6.830  21.306  1.00 72.19           C
ATOM   2730  CE2 TYR A 343      -5.877   7.692  19.150  1.00 72.19           C
ATOM   2731  CZ  TYR A 343      -6.054   6.762  20.146  1.00 72.19           C
ATOM   2732  OH  TYR A 343      -6.986   5.721  19.994  1.00 72.19           O
ATOM   2733  C   TYR A 343      -2.614  11.863  21.743  1.00 72.19           C
ATOM   2734  O   TYR A 343      -2.130  11.900  22.873  1.00 72.19           O
ATOM   2735  N   TRP A 344      -2.099  12.563  20.712  1.00 94.86           N
ATOM   2736  CA  TRP A 344      -0.883  13.308  20.863  1.00 94.86           C
ATOM   2737  CB  TRP A 344      -0.504  14.201  19.655  1.00 94.86           C
ATOM   2738  CG  TRP A 344       0.360  13.608  18.566  1.00 94.86           C
ATOM   2739  CD2 TRP A 344       1.780  13.483  18.725  1.00 94.86           C
ATOM   2740  CD1 TRP A 344       0.066  13.125  17.322  1.00 94.86           C
ATOM   2741  NE1 TRP A 344       1.218  12.684  16.708  1.00 94.86           N
ATOM   2742  CE2 TRP A 344       2.281  12.905  17.561  1.00 94.86           C
ATOM   2743  CE3 TRP A 344       2.598  13.826  19.763  1.00 94.86           C
ATOM   2744  CZ2 TRP A 344       3.619  12.656  17.419  1.00 94.86           C
ATOM   2745  CZ3 TRP A 344       3.944  13.577  19.617  1.00 94.86           C
ATOM   2746  CH2 TRP A 344       4.446  13.002  18.468  1.00 94.86           C
ATOM   2747  C   TRP A 344      -1.014  14.282  21.985  1.00 94.86           C
ATOM   2748  O   TRP A 344      -0.163  14.329  22.870  1.00 94.86           O
ATOM   2749  N   ASN A 345      -2.097  15.076  21.993  1.00 70.93           N
ATOM   2750  CA  ASN A 345      -2.211  16.109  22.978  1.00 70.93           C
ATOM   2751  CB  ASN A 345      -3.491  16.950  22.825  1.00 70.93           C
ATOM   2752  CG  ASN A 345      -3.334  18.193  23.689  1.00 70.93           C
ATOM   2753  OD1 ASN A 345      -2.390  18.300  24.470  1.00 70.93           O
ATOM   2754  ND2 ASN A 345      -4.286  19.156  23.558  1.00 70.93           N
ATOM   2755  C   ASN A 345      -2.223  15.496  24.342  1.00 70.93           C
ATOM   2756  O   ASN A 345      -1.608  16.018  25.270  1.00 70.93           O
ATOM   2757  N   LYS A 346      -2.903  14.348  24.491  1.00114.81           N
ATOM   2758  CA  LYS A 346      -3.065  13.741  25.780  1.00114.81           C
ATOM   2759  CB  LYS A 346      -3.956  12.488  25.751  1.00114.81           C
ATOM   2760  CG  LYS A 346      -5.430  12.810  25.496  1.00114.81           C
ATOM   2761  CD  LYS A 346      -6.294  11.588  25.181  1.00114.81           C
ATOM   2762  CE  LYS A 346      -7.786  11.910  25.064  1.00114.81           C
ATOM   2763  NZ  LYS A 346      -8.020  12.827  23.928  1.00114.81           N
ATOM   2764  C   LYS A 346      -1.748  13.363  26.393  1.00114.81           C
ATOM   2765  O   LYS A 346      -1.573  13.514  27.601  1.00114.81           O
ATOM   2766  N   VAL A 347      -0.772  12.884  25.598  1.00159.40           N
ATOM   2767  CA  VAL A 347       0.449  12.438  26.211  1.00159.40           C
ATOM   2768  CB  VAL A 347       1.448  11.895  25.233  1.00159.40           C
ATOM   2769  CG1 VAL A 347       2.757  11.582  25.982  1.00159.40           C
ATOM   2770  CG2 VAL A 347       0.818  10.672  24.542  1.00159.40           C
ATOM   2771  C   VAL A 347       1.088  13.579  26.937  1.00159.40           C
ATOM   2772  O   VAL A 347       1.500  14.575  26.344  1.00159.40           O
ATOM   2773  N   LEU A 348       1.172  13.442  28.277  1.00106.14           N
ATOM   2774  CA  LEU A 348       1.726  14.451  29.131  1.00106.14           C
ATOM   2775  CB  LEU A 348       1.597  14.096  30.625  1.00106.14           C
ATOM   2776  CG  LEU A 348       0.141  13.944  31.107  1.00106.14           C
ATOM   2777  CD1 LEU A 348      -0.560  12.769  30.406  1.00106.14           C
ATOM   2778  CD2 LEU A 348       0.063  13.841  32.638  1.00106.14           C
ATOM   2779  C   LEU A 348       3.181  14.598  28.844  1.00106.14           C
ATOM   2780  O   LEU A 348       3.681  15.715  28.721  1.00106.14           O
ATOM   2781  N   SER A 349       3.909  13.472  28.719  1.00 65.86           N
ATOM   2782  CA  SER A 349       5.309  13.610  28.453  1.00 65.86           C
ATOM   2783  CB  SER A 349       6.152  12.418  28.940  1.00 65.86           C
ATOM   2784  OG  SER A 349       6.092  12.321  30.355  1.00 65.86           O
ATOM   2785  C   SER A 349       5.427  13.682  26.971  1.00 65.86           C
ATOM   2786  O   SER A 349       5.350  12.662  26.290  1.00 65.86           O
ATOM   2787  N   TRP A 350       5.604  14.902  26.421  1.00237.09           N
ATOM   2788  CA  TRP A 350       5.760  14.964  24.998  1.00237.09           C
ATOM   2789  CB  TRP A 350       5.428  16.314  24.331  1.00237.09           C
ATOM   2790  CG  TRP A 350       3.964  16.666  24.195  1.00237.09           C
ATOM   2791  CD2 TRP A 350       3.268  17.606  25.029  1.00237.09           C
ATOM   2792  CD1 TRP A 350       3.068  16.250  23.253  1.00237.09           C
ATOM   2793  NE1 TRP A 350       1.858  16.869  23.447  1.00237.09           N
ATOM   2794  CE2 TRP A 350       1.967  17.709  24.534  1.00237.09           C
ATOM   2795  CE3 TRP A 350       3.682  18.334  26.109  1.00237.09           C
ATOM   2796  CZ2 TRP A 350       1.058  18.545  25.114  1.00237.09           C
ATOM   2797  CZ3 TRP A 350       2.757  19.167  26.699  1.00237.09           C
ATOM   2798  CH2 TRP A 350       1.471  19.269  26.209  1.00237.09           C
ATOM   2799  C   TRP A 350       7.211  14.738  24.750  1.00237.09           C
ATOM   2800  O   TRP A 350       8.049  15.550  25.136  1.00237.09           O
ATOM   2801  N   SER A 351       7.534  13.608  24.095  1.00186.78           N
ATOM   2802  CA  SER A 351       8.889  13.260  23.783  1.00186.78           C
ATOM   2803  CB  SER A 351       9.128  11.745  23.672  1.00186.78           C
ATOM   2804  OG  SER A 351       8.960  11.132  24.941  1.00186.78           O
ATOM   2805  C   SER A 351       9.192  13.870  22.452  1.00186.78           C
ATOM   2806  O   SER A 351       8.499  14.781  22.004  1.00186.78           O
ATOM   2807  N   THR A 352      10.262  13.403  21.781  1.00168.95           N
ATOM   2808  CA  THR A 352      10.587  14.024  20.533  1.00168.95           C
ATOM   2809  CB  THR A 352      12.047  14.282  20.354  1.00168.95           C
ATOM   2810  OG1 THR A 352      12.537  15.104  21.400  1.00168.95           O
ATOM   2811  CG2 THR A 352      12.251  14.980  18.999  1.00168.95           C
ATOM   2812  C   THR A 352      10.185  13.151  19.393  1.00168.95           C
ATOM   2813  O   THR A 352      10.771  12.094  19.167  1.00168.95           O
ATOM   2814  N   TRP A 353       9.157  13.600  18.647  1.00190.10           N
ATOM   2815  CA  TRP A 353       8.707  12.959  17.446  1.00190.10           C
ATOM   2816  CB  TRP A 353       7.401  13.546  16.872  1.00190.10           C
ATOM   2817  CG  TRP A 353       7.530  14.922  16.257  1.00190.10           C
ATOM   2818  CD2 TRP A 353       7.675  15.155  14.847  1.00190.10           C
ATOM   2819  CD1 TRP A 353       7.501  16.150  16.850  1.00190.10           C
ATOM   2820  NE1 TRP A 353       7.621  17.134  15.898  1.00190.10           N
ATOM   2821  CE2 TRP A 353       7.728  16.536  14.660  1.00190.10           C
ATOM   2822  CE3 TRP A 353       7.754  14.289  13.794  1.00190.10           C
ATOM   2823  CZ2 TRP A 353       7.863  17.074  13.411  1.00190.10           C
ATOM   2824  CZ3 TRP A 353       7.893  14.833  12.536  1.00190.10           C
ATOM   2825  CH2 TRP A 353       7.946  16.199  12.350  1.00190.10           C
ATOM   2826  C   TRP A 353       9.785  13.211  16.443  1.00190.10           C
ATOM   2827  O   TRP A 353      10.000  12.428  15.519  1.00190.10           O
ATOM   2828  N   LEU A 354      10.514  14.327  16.639  1.00107.21           N
ATOM   2829  CA  LEU A 354      11.516  14.791  15.726  1.00107.21           C
ATOM   2830  CB  LEU A 354      12.275  16.035  16.233  1.00107.21           C
ATOM   2831  CG  LEU A 354      11.423  17.320  16.315  1.00107.21           C
ATOM   2832  CD1 LEU A 354      10.990  17.793  14.920  1.00107.21           C
ATOM   2833  CD2 LEU A 354      10.240  17.166  17.283  1.00107.21           C
ATOM   2834  C   LEU A 354      12.511  13.697  15.506  1.00107.21           C
ATOM   2835  O   LEU A 354      12.994  13.519  14.389  1.00107.21           O
ATOM   2836  N   GLY A 355      12.840  12.916  16.549  1.00 33.83           N
ATOM   2837  CA  GLY A 355      13.785  11.855  16.342  1.00 33.83           C
ATOM   2838  C   GLY A 355      15.008  12.148  17.146  1.00 33.83           C
ATOM   2839  O   GLY A 355      15.801  11.251  17.433  1.00 33.83           O
ATOM   2840  N   ASN A 356      15.193  13.424  17.520  1.00 85.80           N
ATOM   2841  CA  ASN A 356      16.273  13.788  18.382  1.00 85.80           C
ATOM   2842  CB  ASN A 356      16.754  15.231  18.149  1.00 85.80           C
ATOM   2843  CG  ASN A 356      17.867  15.555  19.134  1.00 85.80           C
ATOM   2844  OD1 ASN A 356      17.680  15.505  20.349  1.00 85.80           O
ATOM   2845  ND2 ASN A 356      19.063  15.908  18.592  1.00 85.80           N
ATOM   2846  C   ASN A 356      15.657  13.755  19.739  1.00 85.80           C
ATOM   2847  O   ASN A 356      14.755  14.537  20.029  1.00 85.80           O
ATOM   2848  N   THR A 357      16.124  12.849  20.617  1.00130.42           N
ATOM   2849  CA  THR A 357      15.433  12.714  21.863  1.00130.42           C
ATOM   2850  CB  THR A 357      15.721  11.418  22.574  1.00130.42           C
ATOM   2851  OG1 THR A 357      15.000  11.351  23.793  1.00130.42           O
ATOM   2852  CG2 THR A 357      17.226  11.275  22.812  1.00130.42           C
ATOM   2853  C   THR A 357      15.678  13.888  22.749  1.00130.42           C
ATOM   2854  O   THR A 357      16.808  14.302  22.982  1.00130.42           O
ATOM   2855  N   THR A 358      14.578  14.476  23.252  1.00 50.51           N
ATOM   2856  CA  THR A 358      14.671  15.604  24.131  1.00 50.51           C
ATOM   2857  CB  THR A 358      14.196  16.904  23.545  1.00 50.51           C
ATOM   2858  OG1 THR A 358      12.796  16.861  23.319  1.00 50.51           O
ATOM   2859  CG2 THR A 358      14.940  17.155  22.223  1.00 50.51           C
ATOM   2860  C   THR A 358      13.744  15.327  25.264  1.00 50.51           C
ATOM   2861  O   THR A 358      12.961  14.380  25.215  1.00 50.51           O
ATOM   2862  N   SER A 359      13.830  16.142  26.331  1.00 55.07           N
ATOM   2863  CA  SER A 359      12.944  15.986  27.445  1.00 55.07           C
ATOM   2864  CB  SER A 359      13.537  16.495  28.775  1.00 55.07           C
ATOM   2865  OG  SER A 359      12.614  16.312  29.838  1.00 55.07           O
ATOM   2866  C   SER A 359      11.718  16.780  27.135  1.00 55.07           C
ATOM   2867  O   SER A 359      11.659  17.449  26.105  1.00 55.07           O
ATOM   2868  N   THR A 360      10.706  16.727  28.025  1.00150.29           N
ATOM   2869  CA  THR A 360       9.487  17.447  27.785  1.00150.29           C
ATOM   2870  CB  THR A 360       8.493  17.347  28.907  1.00150.29           C
ATOM   2871  OG1 THR A 360       9.035  17.906  30.094  1.00150.29           O
ATOM   2872  CG2 THR A 360       8.161  15.862  29.132  1.00150.29           C
ATOM   2873  C   THR A 360       9.858  18.879  27.627  1.00150.29           C
ATOM   2874  O   THR A 360      10.867  19.322  28.172  1.00150.29           O
ATOM   2875  N   PHE A 361       9.062  19.636  26.842  1.00106.48           N
ATOM   2876  CA  PHE A 361       9.445  20.991  26.597  1.00106.48           C
ATOM   2877  CB  PHE A 361       9.765  21.811  27.860  1.00106.48           C
ATOM   2878  CG  PHE A 361       8.543  21.851  28.715  1.00106.48           C
ATOM   2879  CD1 PHE A 361       8.290  20.830  29.599  1.00106.48           C
ATOM   2880  CD2 PHE A 361       7.653  22.899  28.642  1.00106.48           C
ATOM   2881  CE1 PHE A 361       7.171  20.851  30.398  1.00106.48           C
ATOM   2882  CE2 PHE A 361       6.530  22.928  29.438  1.00106.48           C
ATOM   2883  CZ  PHE A 361       6.288  21.901  30.319  1.00106.48           C
ATOM   2884  C   PHE A 361      10.682  20.846  25.785  1.00106.48           C
ATOM   2885  O   PHE A 361      10.931  19.777  25.232  1.00106.48           O
ATOM   2886  N   ILE A 362      11.496  21.905  25.664  1.00102.83           N
ATOM   2887  CA  ILE A 362      12.667  21.693  24.874  1.00102.83           C
ATOM   2888  CB  ILE A 362      12.943  22.800  23.903  1.00102.83           C
ATOM   2889  CG1 ILE A 362      11.819  22.862  22.851  1.00102.83           C
ATOM   2890  CG2 ILE A 362      14.335  22.562  23.297  1.00102.83           C
ATOM   2891  CD1 ILE A 362      10.459  23.268  23.414  1.00102.83           C
ATOM   2892  C   ILE A 362      13.831  21.543  25.793  1.00102.83           C
ATOM   2893  O   ILE A 362      14.077  22.387  26.653  1.00102.83           O
ATOM   2894  N   GLY A 363      14.555  20.417  25.634  1.00 38.88           N
ATOM   2895  CA  GLY A 363      15.713  20.103  26.416  1.00 38.88           C
ATOM   2896  C   GLY A 363      16.508  19.142  25.593  1.00 38.88           C
ATOM   2897  O   GLY A 363      16.040  18.661  24.566  1.00 38.88           O
ATOM   2898  N   ILE A 364      17.736  18.813  26.028  1.00102.28           N
ATOM   2899  CA  ILE A 364      18.538  17.937  25.229  1.00102.28           C
ATOM   2900  CB  ILE A 364      19.832  18.561  24.785  1.00102.28           C
ATOM   2901  CG1 ILE A 364      20.692  18.950  25.999  1.00102.28           C
ATOM   2902  CG2 ILE A 364      19.499  19.742  23.853  1.00102.28           C
ATOM   2903  CD1 ILE A 364      22.112  19.368  25.623  1.00102.28           C
ATOM   2904  C   ILE A 364      18.841  16.698  26.005  1.00102.28           C
ATOM   2905  O   ILE A 364      18.980  16.726  27.227  1.00102.28           O
ATOM   2906  N   TYR A 365      18.924  15.563  25.283  1.00139.35           N
ATOM   2907  CA  TYR A 365      19.161  14.277  25.870  1.00139.35           C
ATOM   2908  CB  TYR A 365      18.554  13.104  25.082  1.00139.35           C
ATOM   2909  CG  TYR A 365      19.460  12.822  23.923  1.00139.35           C
ATOM   2910  CD1 TYR A 365      19.443  13.626  22.809  1.00139.35           C
ATOM   2911  CD2 TYR A 365      20.360  11.777  23.955  1.00139.35           C
ATOM   2912  CE1 TYR A 365      20.266  13.393  21.735  1.00139.35           C
ATOM   2913  CE2 TYR A 365      21.192  11.532  22.885  1.00139.35           C
ATOM   2914  CZ  TYR A 365      21.142  12.339  21.772  1.00139.35           C
ATOM   2915  OH  TYR A 365      21.990  12.095  20.672  1.00139.35           O
ATOM   2916  C   TYR A 365      20.633  14.036  25.825  1.00139.35           C
ATOM   2917  O   TYR A 365      21.329  14.530  24.939  1.00139.35           O
ATOM   2918  N   LEU A 366      21.152  13.297  26.824  1.00 91.32           N
ATOM   2919  CA  LEU A 366      22.545  12.958  26.835  1.00 91.32           C
ATOM   2920  CB  LEU A 366      23.270  13.435  28.106  1.00 91.32           C
ATOM   2921  CG  LEU A 366      23.234  14.964  28.291  1.00 91.32           C
ATOM   2922  CD1 LEU A 366      24.014  15.400  29.542  1.00 91.32           C
ATOM   2923  CD2 LEU A 366      23.693  15.688  27.018  1.00 91.32           C
ATOM   2924  C   LEU A 366      22.648  11.460  26.789  1.00 91.32           C
ATOM   2925  O   LEU A 366      21.806  10.754  27.343  1.00 91.32           O
ATOM   2926  N   PHE A 367      23.683  10.932  26.100  1.00154.76           N
ATOM   2927  CA  PHE A 367      23.875   9.506  26.036  1.00154.76           C
ATOM   2928  CB  PHE A 367      24.865   9.021  24.963  1.00154.76           C
ATOM   2929  CG  PHE A 367      24.287   9.219  23.611  1.00154.76           C
ATOM   2930  CD1 PHE A 367      23.420   8.290  23.085  1.00154.76           C
ATOM   2931  CD2 PHE A 367      24.608  10.332  22.872  1.00154.76           C
ATOM   2932  CE1 PHE A 367      22.880   8.463  21.833  1.00154.76           C
ATOM   2933  CE2 PHE A 367      24.073  10.510  21.619  1.00154.76           C
ATOM   2934  CZ  PHE A 367      23.208   9.577  21.097  1.00154.76           C
ATOM   2935  C   PHE A 367      24.502   9.070  27.320  1.00154.76           C
ATOM   2936  O   PHE A 367      25.233   9.831  27.952  1.00154.76           O
ATOM   2937  N   ALA A 368      24.212   7.823  27.749  1.00 52.67           N
ATOM   2938  CA  ALA A 368      24.843   7.319  28.936  1.00 52.67           C
ATOM   2939  CB  ALA A 368      23.904   6.465  29.807  1.00 52.67           C
ATOM   2940  C   ALA A 368      25.957   6.432  28.479  1.00 52.67           C
ATOM   2941  O   ALA A 368      25.727   5.323  27.996  1.00 52.67           O
ATOM   2942  N   ARG A 369      27.200   6.940  28.596  1.00 75.66           N
ATOM   2943  CA  ARG A 369      28.397   6.256  28.196  1.00 75.66           C
ATOM   2944  CB  ARG A 369      29.600   7.214  28.132  1.00 75.66           C
ATOM   2945  CG  ARG A 369      29.344   8.414  27.215  1.00 75.66           C
ATOM   2946  CD  ARG A 369      30.466   9.456  27.209  1.00 75.66           C
ATOM   2947  NE  ARG A 369      29.889  10.720  26.670  1.00 75.66           N
ATOM   2948  CZ  ARG A 369      30.471  11.357  25.611  1.00 75.66           C
ATOM   2949  NH1 ARG A 369      31.568  10.814  25.008  1.00 75.66           N
ATOM   2950  NH2 ARG A 369      29.951  12.537  25.160  1.00 75.66           N
ATOM   2951  C   ARG A 369      28.735   5.152  29.149  1.00 75.66           C
ATOM   2952  O   ARG A 369      29.119   4.056  28.741  1.00 75.66           O
ATOM   2953  N   GLY A 370      28.571   5.415  30.460  1.00 65.65           N
ATOM   2954  CA  GLY A 370      29.007   4.491  31.465  1.00 65.65           C
ATOM   2955  C   GLY A 370      28.208   3.239  31.389  1.00 65.65           C
ATOM   2956  O   GLY A 370      27.051   3.243  30.976  1.00 65.65           O
ATOM   2957  N   LEU A 371      28.830   2.124  31.825  1.00100.28           N
ATOM   2958  CA  LEU A 371      28.194   0.843  31.782  1.00100.28           C
ATOM   2959  CB  LEU A 371      29.084  -0.301  32.305  1.00100.28           C
ATOM   2960  CG  LEU A 371      30.472  -0.397  31.645  1.00100.28           C
ATOM   2961  CD1 LEU A 371      30.365  -0.644  30.133  1.00100.28           C
ATOM   2962  CD2 LEU A 371      31.353   0.813  32.006  1.00100.28           C
ATOM   2963  C   LEU A 371      27.060   0.930  32.750  1.00100.28           C
ATOM   2964  O   LEU A 371      27.237   1.436  33.855  1.00100.28           O
ATOM   2965  N   LYS A 372      25.862   0.448  32.366  1.00116.72           N
ATOM   2966  CA  LYS A 372      24.747   0.506  33.265  1.00116.72           C
ATOM   2967  CB  LYS A 372      23.470   1.105  32.635  1.00116.72           C
ATOM   2968  CG  LYS A 372      23.000   0.432  31.340  1.00116.72           C
ATOM   2969  CD  LYS A 372      22.339  -0.936  31.525  1.00116.72           C
ATOM   2970  CE  LYS A 372      21.858  -1.539  30.201  1.00116.72           C
ATOM   2971  NZ  LYS A 372      21.206  -2.845  30.438  1.00116.72           N
ATOM   2972  C   LYS A 372      24.469  -0.884  33.727  1.00116.72           C
ATOM   2973  O   LYS A 372      24.518  -1.831  32.943  1.00116.72           O
ATOM   2974  N   PHE A 373      24.183  -1.043  35.034  1.00 59.97           N
ATOM   2975  CA  PHE A 373      23.964  -2.354  35.567  1.00 59.97           C
ATOM   2976  CB  PHE A 373      25.039  -2.818  36.565  1.00 59.97           C
ATOM   2977  CG  PHE A 373      26.316  -3.016  35.827  1.00 59.97           C
ATOM   2978  CD1 PHE A 373      27.193  -1.971  35.649  1.00 59.97           C
ATOM   2979  CD2 PHE A 373      26.635  -4.250  35.312  1.00 59.97           C
ATOM   2980  CE1 PHE A 373      28.375  -2.149  34.970  1.00 59.97           C
ATOM   2981  CE2 PHE A 373      27.814  -4.437  34.631  1.00 59.97           C
ATOM   2982  CZ  PHE A 373      28.683  -3.386  34.460  1.00 59.97           C
ATOM   2983  C   PHE A 373      22.671  -2.366  36.309  1.00 59.97           C
ATOM   2984  O   PHE A 373      22.078  -1.329  36.598  1.00 59.97           O
ATOM   2985  N   ILE A 374      22.196  -3.585  36.614  1.00 51.97           N
ATOM   2986  CA  ILE A 374      20.984  -3.772  37.346  1.00 51.97           C
ATOM   2987  CB  ILE A 374      20.046  -4.710  36.649  1.00 51.97           C
ATOM   2988  CG1 ILE A 374      19.618  -4.135  35.289  1.00 51.97           C
ATOM   2989  CG2 ILE A 374      18.881  -5.009  37.598  1.00 51.97           C
ATOM   2990  CD1 ILE A 374      18.926  -5.162  34.395  1.00 51.97           C
ATOM   2991  C   ILE A 374      21.390  -4.420  38.634  1.00 51.97           C
ATOM   2992  O   ILE A 374      22.190  -5.354  38.642  1.00 51.97           O
ATOM   2993  N   VAL A 375      20.861  -3.928  39.771  1.00109.17           N
ATOM   2994  CA  VAL A 375      21.271  -4.486  41.027  1.00109.17           C
ATOM   2995  CB  VAL A 375      20.963  -3.604  42.201  1.00109.17           C
ATOM   2996  CG1 VAL A 375      19.437  -3.469  42.333  1.00109.17           C
ATOM   2997  CG2 VAL A 375      21.632  -4.208  43.447  1.00109.17           C
ATOM   2998  C   VAL A 375      20.571  -5.792  41.246  1.00109.17           C
ATOM   2999  O   VAL A 375      19.380  -5.934  40.972  1.00109.17           O
ATOM   3000  N   ASP A 376      21.328  -6.786  41.757  1.00 42.24           N
ATOM   3001  CA  ASP A 376      20.809  -8.100  42.009  1.00 42.24           C
ATOM   3002  CB  ASP A 376      21.863  -9.077  42.557  1.00 42.24           C
ATOM   3003  CG  ASP A 376      22.765  -9.497  41.407  1.00 42.24           C
ATOM   3004  OD1 ASP A 376      22.261  -9.544  40.253  1.00 42.24           O
ATOM   3005  OD2 ASP A 376      23.966  -9.775  41.663  1.00 42.24           O
ATOM   3006  C   ASP A 376      19.733  -8.006  43.037  1.00 42.24           C
ATOM   3007  O   ASP A 376      18.671  -8.608  42.890  1.00 42.24           O
ATOM   3008  N   THR A 377      19.977  -7.233  44.112  1.00131.29           N
ATOM   3009  CA  THR A 377      18.989  -7.133  45.141  1.00131.29           C
ATOM   3010  CB  THR A 377      19.493  -7.528  46.500  1.00131.29           C
ATOM   3011  OG1 THR A 377      18.422  -7.562  47.432  1.00131.29           O
ATOM   3012  CG2 THR A 377      20.559  -6.516  46.944  1.00131.29           C
ATOM   3013  C   THR A 377      18.564  -5.709  45.221  1.00131.29           C
ATOM   3014  O   THR A 377      19.372  -4.799  45.047  1.00131.29           O
ATOM   3015  N   ILE A 378      17.260  -5.478  45.460  1.00305.23           N
ATOM   3016  CA  ILE A 378      16.821  -4.121  45.529  1.00305.23           C
ATOM   3017  CB  ILE A 378      15.948  -3.702  44.378  1.00305.23           C
ATOM   3018  CG1 ILE A 378      15.581  -2.218  44.535  1.00305.23           C
ATOM   3019  CG2 ILE A 378      14.744  -4.655  44.290  1.00305.23           C
ATOM   3020  CD1 ILE A 378      16.797  -1.298  44.491  1.00305.23           C
ATOM   3021  C   ILE A 378      16.083  -3.889  46.799  1.00305.23           C
ATOM   3022  O   ILE A 378      15.214  -4.669  47.182  1.00305.23           O
ATOM   3023  N   ILE A 379      16.438  -2.797  47.501  1.00157.58           N
ATOM   3024  CA  ILE A 379      15.744  -2.482  48.709  1.00157.58           C
ATOM   3025  CB  ILE A 379      16.332  -1.323  49.470  1.00157.58           C
ATOM   3026  CG1 ILE A 379      15.751  -1.285  50.894  1.00157.58           C
ATOM   3027  CG2 ILE A 379      16.125  -0.029  48.663  1.00157.58           C
ATOM   3028  CD1 ILE A 379      16.193  -2.471  51.750  1.00157.58           C
ATOM   3029  C   ILE A 379      14.338  -2.161  48.306  1.00157.58           C
ATOM   3030  O   ILE A 379      13.383  -2.552  48.976  1.00157.58           O
ATOM   3031  N   HIS A 380      14.190  -1.445  47.173  1.00 85.25           N
ATOM   3032  CA  HIS A 380      12.917  -1.007  46.678  1.00 85.25           C
ATOM   3033  ND1 HIS A 380      15.031   1.583  46.521  1.00 85.25           N
ATOM   3034  CG  HIS A 380      13.670   1.372  46.497  1.00 85.25           C
ATOM   3035  CB  HIS A 380      13.021   0.230  45.776  1.00 85.25           C
ATOM   3036  NE2 HIS A 380      14.120   3.184  47.765  1.00 85.25           N
ATOM   3037  CD2 HIS A 380      13.129   2.361  47.260  1.00 85.25           C
ATOM   3038  CE1 HIS A 380      15.245   2.677  47.293  1.00 85.25           C
ATOM   3039  C   HIS A 380      12.253  -2.094  45.900  1.00 85.25           C
ATOM   3040  O   HIS A 380      12.868  -3.098  45.548  1.00 85.25           O
ATOM   3041  N   SER A 381      10.942  -1.909  45.645  1.00 43.15           N
ATOM   3042  CA  SER A 381      10.131  -2.853  44.927  1.00 43.15           C
ATOM   3043  CB  SER A 381       8.658  -2.423  44.853  1.00 43.15           C
ATOM   3044  OG  SER A 381       8.541  -1.226  44.098  1.00 43.15           O
ATOM   3045  C   SER A 381      10.627  -2.971  43.523  1.00 43.15           C
ATOM   3046  O   SER A 381      10.707  -4.070  42.977  1.00 43.15           O
ATOM   3047  N   GLN A 382      10.977  -1.829  42.902  1.00 93.15           N
ATOM   3048  CA  GLN A 382      11.403  -1.847  41.534  1.00 93.15           C
ATOM   3049  CB  GLN A 382      11.227  -0.507  40.800  1.00 93.15           C
ATOM   3050  CG  GLN A 382       9.768  -0.137  40.534  1.00 93.15           C
ATOM   3051  CD  GLN A 382       9.278  -1.008  39.386  1.00 93.15           C
ATOM   3052  OE1 GLN A 382      10.067  -1.650  38.694  1.00 93.15           O
ATOM   3053  NE2 GLN A 382       7.935  -1.032  39.174  1.00 93.15           N
ATOM   3054  C   GLN A 382      12.847  -2.188  41.472  1.00 93.15           C
ATOM   3055  O   GLN A 382      13.581  -2.019  42.443  1.00 93.15           O
ATOM   3056  N   ILE A 383      13.271  -2.702  40.301  1.00150.06           N
ATOM   3057  CA  ILE A 383      14.637  -3.049  40.070  1.00150.06           C
ATOM   3058  CB  ILE A 383      14.814  -4.005  38.929  1.00150.06           C
ATOM   3059  CG1 ILE A 383      16.275  -4.464  38.851  1.00150.06           C
ATOM   3060  CG2 ILE A 383      14.278  -3.348  37.647  1.00150.06           C
ATOM   3061  CD1 ILE A 383      16.711  -5.336  40.027  1.00150.06           C
ATOM   3062  C   ILE A 383      15.341  -1.772  39.752  1.00150.06           C
ATOM   3063  O   ILE A 383      14.887  -0.991  38.918  1.00150.06           O
ATOM   3064  N   LEU A 384      16.470  -1.513  40.436  1.00 72.68           N
ATOM   3065  CA  LEU A 384      17.144  -0.268  40.237  1.00 72.68           C
ATOM   3066  CB  LEU A 384      17.685   0.370  41.525  1.00 72.68           C
ATOM   3067  CG  LEU A 384      16.573   0.834  42.477  1.00 72.68           C
ATOM   3068  CD1 LEU A 384      17.160   1.577  43.687  1.00 72.68           C
ATOM   3069  CD2 LEU A 384      15.496   1.636  41.731  1.00 72.68           C
ATOM   3070  C   LEU A 384      18.300  -0.457  39.316  1.00 72.68           C
ATOM   3071  O   LEU A 384      18.623  -1.572  38.909  1.00 72.68           O
ATOM   3072  N   TYR A 385      18.936   0.682  38.962  1.00112.27           N
ATOM   3073  CA  TYR A 385      20.061   0.719  38.075  1.00112.27           C
ATOM   3074  CB  TYR A 385      19.931   1.694  36.889  1.00112.27           C
ATOM   3075  CG  TYR A 385      18.925   1.194  35.912  1.00112.27           C
ATOM   3076  CD1 TYR A 385      17.587   1.462  36.081  1.00112.27           C
ATOM   3077  CD2 TYR A 385      19.329   0.462  34.818  1.00112.27           C
ATOM   3078  CE1 TYR A 385      16.661   1.005  35.172  1.00112.27           C
ATOM   3079  CE2 TYR A 385      18.409   0.001  33.907  1.00112.27           C
ATOM   3080  CZ  TYR A 385      17.073   0.273  34.083  1.00112.27           C
ATOM   3081  OH  TYR A 385      16.129  -0.200  33.146  1.00112.27           O
ATOM   3082  C   TYR A 385      21.247   1.201  38.843  1.00112.27           C
ATOM   3083  O   TYR A 385      21.109   1.918  39.833  1.00112.27           O
ATOM   3084  N   ASP A 386      22.455   0.785  38.401  1.00109.30           N
ATOM   3085  CA  ASP A 386      23.645   1.189  39.089  1.00109.30           C
ATOM   3086  CB  ASP A 386      24.953   0.534  38.600  1.00109.30           C
ATOM   3087  CG  ASP A 386      25.324   1.077  37.226  1.00109.30           C
ATOM   3088  OD1 ASP A 386      24.417   1.200  36.361  1.00109.30           O
ATOM   3089  OD2 ASP A 386      26.531   1.379  37.027  1.00109.30           O
ATOM   3090  C   ASP A 386      23.771   2.655  38.890  1.00109.30           C
ATOM   3091  O   ASP A 386      23.595   3.138  37.772  1.00109.30           O
ATOM   3092  N   ILE A 387      24.117   3.368  39.984  1.00183.30           N
ATOM   3093  CA  ILE A 387      24.140   4.799  40.059  1.00183.30           C
ATOM   3094  CB  ILE A 387      24.419   5.553  38.787  1.00183.30           C
ATOM   3095  CG1 ILE A 387      25.068   6.908  39.110  1.00183.30           C
ATOM   3096  CG2 ILE A 387      23.079   5.789  38.066  1.00183.30           C
ATOM   3097  CD1 ILE A 387      25.646   7.607  37.880  1.00183.30           C
ATOM   3098  C   ILE A 387      22.736   5.099  40.433  1.00183.30           C
ATOM   3099  O   ILE A 387      21.845   4.335  40.066  1.00183.30           O
ATOM   3100  N   TYR A 388      22.503   6.160  41.230  1.00138.44           N
ATOM   3101  CA  TYR A 388      21.155   6.457  41.612  1.00138.44           C
ATOM   3102  CB  TYR A 388      21.017   7.772  42.400  1.00138.44           C
ATOM   3103  CG  TYR A 388      21.522   7.559  43.787  1.00138.44           C
ATOM   3104  CD1 TYR A 388      22.861   7.365  44.036  1.00138.44           C
ATOM   3105  CD2 TYR A 388      20.643   7.587  44.847  1.00138.44           C
ATOM   3106  CE1 TYR A 388      23.307   7.177  45.325  1.00138.44           C
ATOM   3107  CE2 TYR A 388      21.083   7.401  46.137  1.00138.44           C
ATOM   3108  CZ  TYR A 388      22.419   7.192  46.375  1.00138.44           C
ATOM   3109  OH  TYR A 388      22.879   7.001  47.697  1.00138.44           O
ATOM   3110  C   TYR A 388      20.349   6.589  40.365  1.00138.44           C
ATOM   3111  O   TYR A 388      20.677   7.366  39.472  1.00138.44           O
ATOM   3112  N   GLY A 389      19.257   5.809  40.277  1.00 91.21           N
ATOM   3113  CA  GLY A 389      18.462   5.868  39.094  1.00 91.21           C
ATOM   3114  C   GLY A 389      17.883   7.232  39.100  1.00 91.21           C
ATOM   3115  O   GLY A 389      17.954   7.911  40.121  1.00 91.21           O
ATOM   3116  N   PHE A 390      17.288   7.663  37.969  1.00 55.34           N
ATOM   3117  CA  PHE A 390      16.771   8.997  37.911  1.00 55.34           C
ATOM   3118  CB  PHE A 390      16.050   9.326  36.595  1.00 55.34           C
ATOM   3119  CG  PHE A 390      15.568  10.733  36.712  1.00 55.34           C
ATOM   3120  CD1 PHE A 390      16.401  11.795  36.428  1.00 55.34           C
ATOM   3121  CD2 PHE A 390      14.278  10.994  37.111  1.00 55.34           C
ATOM   3122  CE1 PHE A 390      15.951  13.092  36.540  1.00 55.34           C
ATOM   3123  CE2 PHE A 390      13.825  12.288  37.225  1.00 55.34           C
ATOM   3124  CZ  PHE A 390      14.660  13.341  36.940  1.00 55.34           C
ATOM   3125  C   PHE A 390      15.762   9.115  39.000  1.00 55.34           C
ATOM   3126  O   PHE A 390      15.775  10.081  39.761  1.00 55.34           O
ATOM   3127  N   SER A 391      14.870   8.118  39.120  1.00 81.01           N
ATOM   3128  CA  SER A 391      13.891   8.226  40.154  1.00 81.01           C
ATOM   3129  CB  SER A 391      12.463   8.418  39.623  1.00 81.01           C
ATOM   3130  OG  SER A 391      12.049   7.249  38.932  1.00 81.01           O
ATOM   3131  C   SER A 391      13.871   6.945  40.918  1.00 81.01           C
ATOM   3132  O   SER A 391      14.243   5.892  40.404  1.00 81.01           O
ATOM   3133  N   TRP A 392      13.455   7.028  42.197  1.00224.86           N
ATOM   3134  CA  TRP A 392      13.273   5.850  42.988  1.00224.86           C
ATOM   3135  CB  TRP A 392      13.923   5.898  44.381  1.00224.86           C
ATOM   3136  CG  TRP A 392      15.414   5.689  44.313  1.00224.86           C
ATOM   3137  CD2 TRP A 392      16.311   5.785  45.430  1.00224.86           C
ATOM   3138  CD1 TRP A 392      16.177   5.357  43.232  1.00224.86           C
ATOM   3139  NE1 TRP A 392      17.491   5.229  43.607  1.00224.86           N
ATOM   3140  CE2 TRP A 392      17.590   5.491  44.956  1.00224.86           C
ATOM   3141  CE3 TRP A 392      16.090   6.088  46.744  1.00224.86           C
ATOM   3142  CZ2 TRP A 392      18.671   5.494  45.790  1.00224.86           C
ATOM   3143  CZ3 TRP A 392      17.185   6.095  47.582  1.00224.86           C
ATOM   3144  CH2 TRP A 392      18.450   5.803  47.114  1.00224.86           C
ATOM   3145  C   TRP A 392      11.803   5.681  43.139  1.00224.86           C
ATOM   3146  O   TRP A 392      11.086   6.622  43.474  1.00224.86           O
ATOM   3147  N   LYS A 393      11.316   4.456  42.882  1.00172.43           N
ATOM   3148  CA  LYS A 393       9.909   4.219  42.911  1.00172.43           C
ATOM   3149  CB  LYS A 393       9.419   3.212  41.856  1.00172.43           C
ATOM   3150  CG  LYS A 393       9.459   3.776  40.434  1.00172.43           C
ATOM   3151  CD  LYS A 393       9.196   2.735  39.347  1.00172.43           C
ATOM   3152  CE  LYS A 393       9.184   3.323  37.934  1.00172.43           C
ATOM   3153  NZ  LYS A 393       8.866   2.264  36.950  1.00172.43           N
ATOM   3154  C   LYS A 393       9.525   3.719  44.259  1.00172.43           C
ATOM   3155  O   LYS A 393      10.224   3.930  45.249  1.00172.43           O
ATOM   3156  N   LEU A 394       8.361   3.050  44.311  1.00 90.48           N
ATOM   3157  CA  LEU A 394       7.789   2.571  45.529  1.00 90.48           C
ATOM   3158  CB  LEU A 394       6.457   1.831  45.316  1.00 90.48           C
ATOM   3159  CG  LEU A 394       5.332   2.701  44.727  1.00 90.48           C
ATOM   3160  CD1 LEU A 394       4.039   1.886  44.549  1.00 90.48           C
ATOM   3161  CD2 LEU A 394       5.112   3.975  45.561  1.00 90.48           C
ATOM   3162  C   LEU A 394       8.726   1.588  46.128  1.00 90.48           C
ATOM   3163  O   LEU A 394       9.546   0.972  45.448  1.00 90.48           O
ATOM   3164  N   ILE A 395       8.640   1.462  47.459  1.00 51.15           N
ATOM   3165  CA  ILE A 395       9.475   0.552  48.164  1.00 51.15           C
ATOM   3166  CB  ILE A 395      10.377   1.266  49.124  1.00 51.15           C
ATOM   3167  CG1 ILE A 395      11.468   0.335  49.662  1.00 51.15           C
ATOM   3168  CG2 ILE A 395       9.499   1.904  50.214  1.00 51.15           C
ATOM   3169  CD1 ILE A 395      12.547   1.085  50.437  1.00 51.15           C
ATOM   3170  C   ILE A 395       8.568  -0.328  48.964  1.00 51.15           C
ATOM   3171  O   ILE A 395       7.544   0.120  49.479  1.00 51.15           O
ATOM   3172  N   ALA A 396       8.912  -1.626  49.049  1.00 46.70           N
ATOM   3173  CA  ALA A 396       8.149  -2.564  49.817  1.00 46.70           C
ATOM   3174  CB  ALA A 396       7.054  -3.277  49.007  1.00 46.70           C
ATOM   3175  C   ALA A 396       9.121  -3.607  50.261  1.00 46.70           C
ATOM   3176  O   ALA A 396      10.225  -3.696  49.727  1.00 46.70           O
ATOM   3177  N   SER A 397       8.756  -4.413  51.277  1.00 93.15           N
ATOM   3178  CA  SER A 397       9.696  -5.409  51.691  1.00 93.15           C
ATOM   3179  CB  SER A 397      10.037  -5.357  53.190  1.00 93.15           C
ATOM   3180  OG  SER A 397       8.880  -5.623  53.968  1.00 93.15           O
ATOM   3181  C   SER A 397       9.120  -6.756  51.403  1.00 93.15           C
ATOM   3182  O   SER A 397       8.009  -7.081  51.818  1.00 93.15           O
ATOM   3183  N   PHE A 398       9.889  -7.564  50.650  1.00162.49           N
ATOM   3184  CA  PHE A 398       9.546  -8.908  50.286  1.00162.49           C
ATOM   3185  CB  PHE A 398       8.527  -8.974  49.128  1.00162.49           C
ATOM   3186  CG  PHE A 398       8.464 -10.363  48.587  1.00162.49           C
ATOM   3187  CD1 PHE A 398       7.997 -11.412  49.346  1.00162.49           C
ATOM   3188  CD2 PHE A 398       8.859 -10.610  47.292  1.00162.49           C
ATOM   3189  CE1 PHE A 398       7.943 -12.687  48.830  1.00162.49           C
ATOM   3190  CE2 PHE A 398       8.805 -11.880  46.769  1.00162.49           C
ATOM   3191  CZ  PHE A 398       8.350 -12.923  47.539  1.00162.49           C
ATOM   3192  C   PHE A 398      10.830  -9.532  49.849  1.00162.49           C
ATOM   3193  O   PHE A 398      11.775  -8.819  49.514  1.00162.49           O
ATOM   3194  N   TRP A 399      10.924 -10.876  49.852  1.00134.06           N
ATOM   3195  CA  TRP A 399      12.170 -11.441  49.439  1.00134.06           C
ATOM   3196  CB  TRP A 399      12.467 -12.810  50.074  1.00134.06           C
ATOM   3197  CG  TRP A 399      12.598 -12.768  51.580  1.00134.06           C
ATOM   3198  CD2 TRP A 399      13.686 -12.158  52.293  1.00134.06           C
ATOM   3199  CD1 TRP A 399      11.738 -13.245  52.526  1.00134.06           C
ATOM   3200  NE1 TRP A 399      12.224 -12.978  53.783  1.00134.06           N
ATOM   3201  CE2 TRP A 399      13.421 -12.308  53.655  1.00134.06           C
ATOM   3202  CE3 TRP A 399      14.811 -11.521  51.852  1.00134.06           C
ATOM   3203  CZ2 TRP A 399      14.282 -11.822  54.597  1.00134.06           C
ATOM   3204  CZ3 TRP A 399      15.678 -11.037  52.806  1.00134.06           C
ATOM   3205  CH2 TRP A 399      15.418 -11.184  54.153  1.00134.06           C
ATOM   3206  C   TRP A 399      12.102 -11.630  47.967  1.00134.06           C
ATOM   3207  O   TRP A 399      11.381 -12.496  47.477  1.00134.06           O
ATOM   3208  N   ASP A 400      12.861 -10.804  47.222  1.00235.40           N
ATOM   3209  CA  ASP A 400      12.837 -10.879  45.794  1.00235.40           C
ATOM   3210  CB  ASP A 400      12.288  -9.590  45.142  1.00235.40           C
ATOM   3211  CG  ASP A 400      11.727  -9.893  43.752  1.00235.40           C
ATOM   3212  OD1 ASP A 400      12.395 -10.614  42.965  1.00235.40           O
ATOM   3213  OD2 ASP A 400      10.598  -9.411  43.467  1.00235.40           O
ATOM   3214  C   ASP A 400      14.255 -11.074  45.360  1.00235.40           C
ATOM   3215  O   ASP A 400      15.184 -10.725  46.088  1.00235.40           O
ATOM   3216  N   SER A 401      14.460 -11.673  44.171  1.00 62.44           N
ATOM   3217  CA  SER A 401      15.788 -11.914  43.693  1.00 62.44           C
ATOM   3218  CB  SER A 401      16.190 -13.398  43.730  1.00 62.44           C
ATOM   3219  OG  SER A 401      15.387 -14.141  42.824  1.00 62.44           O
ATOM   3220  C   SER A 401      15.836 -11.508  42.264  1.00 62.44           C
ATOM   3221  O   SER A 401      14.807 -11.254  41.639  1.00 62.44           O
ATOM   3222  N   LEU A 402      17.065 -11.415  41.722  1.00157.20           N
ATOM   3223  CA  LEU A 402      17.250 -11.059  40.350  1.00157.20           C
ATOM   3224  CB  LEU A 402      18.533 -10.234  40.134  1.00157.20           C
ATOM   3225  CG  LEU A 402      18.729  -9.664  38.714  1.00157.20           C
ATOM   3226  CD1 LEU A 402      18.957 -10.776  37.684  1.00157.20           C
ATOM   3227  CD2 LEU A 402      17.587  -8.705  38.332  1.00157.20           C
ATOM   3228  C   LEU A 402      17.357 -12.349  39.598  1.00157.20           C
ATOM   3229  O   LEU A 402      17.990 -13.293  40.069  1.00157.20           O
ATOM   3230  N   THR A 403      16.723 -12.430  38.410  1.00248.52           N
ATOM   3231  CA  THR A 403      16.738 -13.656  37.661  1.00248.52           C
ATOM   3232  CB  THR A 403      15.376 -14.136  37.260  1.00248.52           C
ATOM   3233  OG1 THR A 403      15.463 -15.438  36.702  1.00248.52           O
ATOM   3234  CG2 THR A 403      14.795 -13.152  36.229  1.00248.52           C
ATOM   3235  C   THR A 403      17.503 -13.428  36.397  1.00248.52           C
ATOM   3236  O   THR A 403      17.572 -12.310  35.892  1.00248.52           O
ATOM   3237  N   ASN A 404      18.082 -14.511  35.840  1.00106.35           N
ATOM   3238  CA  ASN A 404      18.898 -14.406  34.665  1.00106.35           C
ATOM   3239  CB  ASN A 404      19.542 -15.738  34.236  1.00106.35           C
ATOM   3240  CG  ASN A 404      18.440 -16.724  33.873  1.00106.35           C
ATOM   3241  OD1 ASN A 404      17.271 -16.517  34.195  1.00106.35           O
ATOM   3242  ND2 ASN A 404      18.824 -17.837  33.194  1.00106.35           N
ATOM   3243  C   ASN A 404      18.067 -13.901  33.537  1.00106.35           C
ATOM   3244  O   ASN A 404      16.849 -14.065  33.525  1.00106.35           O
ATOM   3245  N   PHE A 405      18.721 -13.230  32.567  1.00 46.32           N
ATOM   3246  CA  PHE A 405      18.007 -12.703  31.444  1.00 46.32           C
ATOM   3247  CB  PHE A 405      18.599 -11.402  30.867  1.00 46.32           C
ATOM   3248  CG  PHE A 405      18.431 -10.300  31.857  1.00 46.32           C
ATOM   3249  CD1 PHE A 405      19.388 -10.069  32.819  1.00 46.32           C
ATOM   3250  CD2 PHE A 405      17.314  -9.494  31.826  1.00 46.32           C
ATOM   3251  CE1 PHE A 405      19.236  -9.052  33.731  1.00 46.32           C
ATOM   3252  CE2 PHE A 405      17.157  -8.477  32.737  1.00 46.32           C
ATOM   3253  CZ  PHE A 405      18.118  -8.252  33.693  1.00 46.32           C
ATOM   3254  C   PHE A 405      18.079 -13.718  30.353  1.00 46.32           C
ATOM   3255  O   PHE A 405      19.099 -14.375  30.155  1.00 46.32           O
ATOM   3256  N   LEU A 406      16.959 -13.883  29.630  1.00 66.78           N
ATOM   3257  CA  LEU A 406      16.894 -14.795  28.527  1.00 66.78           C
ATOM   3258  CB  LEU A 406      15.820 -15.883  28.705  1.00 66.78           C
ATOM   3259  CG  LEU A 406      16.054 -16.807  29.917  1.00 66.78           C
ATOM   3260  CD1 LEU A 406      14.948 -17.869  30.038  1.00 66.78           C
ATOM   3261  CD2 LEU A 406      17.463 -17.425  29.888  1.00 66.78           C
ATOM   3262  C   LEU A 406      16.483 -13.965  27.355  1.00 66.78           C
ATOM   3263  O   LEU A 406      16.306 -12.754  27.476  1.00 66.78           O
ATOM   3264  N   SER A 407      16.344 -14.593  26.172  1.00 42.93           N
ATOM   3265  CA  SER A 407      15.932 -13.839  25.025  1.00 42.93           C
ATOM   3266  CB  SER A 407      15.943 -14.647  23.717  1.00 42.93           C
ATOM   3267  OG  SER A 407      14.977 -15.686  23.779  1.00 42.93           O
ATOM   3268  C   SER A 407      14.528 -13.416  25.285  1.00 42.93           C
ATOM   3269  O   SER A 407      13.849 -13.989  26.136  1.00 42.93           O
ATOM   3270  N   HIS A 408      14.065 -12.376  24.568  1.00 89.66           N
ATOM   3271  CA  HIS A 408      12.740 -11.880  24.791  1.00 89.66           C
ATOM   3272  ND1 HIS A 408      12.990  -8.206  24.214  1.00 89.66           N
ATOM   3273  CG  HIS A 408      13.435  -9.483  24.475  1.00 89.66           C
ATOM   3274  CB  HIS A 408      12.736 -10.458  25.374  1.00 89.66           C
ATOM   3275  NE2 HIS A 408      14.856  -8.481  23.035  1.00 89.66           N
ATOM   3276  CD2 HIS A 408      14.577  -9.633  23.747  1.00 89.66           C
ATOM   3277  CE1 HIS A 408      13.876  -7.652  23.348  1.00 89.66           C
ATOM   3278  C   HIS A 408      12.054 -11.806  23.466  1.00 89.66           C
ATOM   3279  O   HIS A 408      12.689 -11.591  22.434  1.00 89.66           O
ATOM   3280  N   LYS A 409      10.718 -11.985  23.466  1.00 81.64           N
ATOM   3281  CA  LYS A 409       9.982 -11.933  22.239  1.00 81.64           C
ATOM   3282  CB  LYS A 409       8.869 -12.992  22.147  1.00 81.64           C
ATOM   3283  CG  LYS A 409       9.432 -14.385  21.845  1.00 81.64           C
ATOM   3284  CD  LYS A 409      10.368 -14.918  22.936  1.00 81.64           C
ATOM   3285  CE  LYS A 409      11.042 -16.250  22.595  1.00 81.64           C
ATOM   3286  NZ  LYS A 409      12.101 -16.554  23.587  1.00 81.64           N
ATOM   3287  C   LYS A 409       9.401 -10.566  22.099  1.00 81.64           C
ATOM   3288  O   LYS A 409       8.997  -9.940  23.076  1.00 81.64           O
ATOM   3289  N   ASN A 410       9.363 -10.064  20.850  1.00 97.27           N
ATOM   3290  CA  ASN A 410       8.922  -8.724  20.602  1.00 97.27           C
ATOM   3291  CB  ASN A 410       9.736  -8.007  19.511  1.00 97.27           C
ATOM   3292  CG  ASN A 410       9.524  -8.762  18.204  1.00 97.27           C
ATOM   3293  OD1 ASN A 410      10.100  -9.825  17.982  1.00 97.27           O
ATOM   3294  ND2 ASN A 410       8.665  -8.201  17.312  1.00 97.27           N
ATOM   3295  C   ASN A 410       7.504  -8.722  20.131  1.00 97.27           C
ATOM   3296  O   ASN A 410       6.916  -9.761  19.837  1.00 97.27           O
ATOM   3297  N   ILE A 411       6.932  -7.503  20.086  1.00118.29           N
ATOM   3298  CA  ILE A 411       5.609  -7.208  19.620  1.00118.29           C
ATOM   3299  CB  ILE A 411       4.811  -6.425  20.623  1.00118.29           C
ATOM   3300  CG1 ILE A 411       4.598  -7.233  21.917  1.00118.29           C
ATOM   3301  CG2 ILE A 411       3.528  -5.935  19.937  1.00118.29           C
ATOM   3302  CD1 ILE A 411       3.872  -8.560  21.710  1.00118.29           C
ATOM   3303  C   ILE A 411       5.830  -6.286  18.458  1.00118.29           C
ATOM   3304  O   ILE A 411       6.743  -5.464  18.499  1.00118.29           O
ATOM   3305  N   ARG A 412       5.019  -6.397  17.384  1.00180.46           N
ATOM   3306  CA  ARG A 412       5.286  -5.572  16.237  1.00180.46           C
ATOM   3307  CB  ARG A 412       5.889  -6.359  15.058  1.00180.46           C
ATOM   3308  CG  ARG A 412       4.992  -7.488  14.544  1.00180.46           C
ATOM   3309  CD  ARG A 412       5.699  -8.476  13.612  1.00180.46           C
ATOM   3310  NE  ARG A 412       6.215  -7.711  12.443  1.00180.46           N
ATOM   3311  CZ  ARG A 412       7.502  -7.255  12.444  1.00180.46           C
ATOM   3312  NH1 ARG A 412       8.322  -7.530  13.500  1.00180.46           N
ATOM   3313  NH2 ARG A 412       7.975  -6.537  11.384  1.00180.46           N
ATOM   3314  C   ARG A 412       4.021  -4.924  15.757  1.00180.46           C
ATOM   3315  O   ARG A 412       2.934  -5.186  16.271  1.00180.46           O
ATOM   3316  N   ARG A 413       4.166  -4.041  14.740  1.00148.05           N
ATOM   3317  CA  ARG A 413       3.105  -3.261  14.168  1.00148.05           C
ATOM   3318  CB  ARG A 413       3.462  -1.770  13.999  1.00148.05           C
ATOM   3319  CG  ARG A 413       3.808  -1.031  15.296  1.00148.05           C
ATOM   3320  CD  ARG A 413       5.212  -1.323  15.833  1.00148.05           C
ATOM   3321  NE  ARG A 413       6.192  -0.637  14.941  1.00148.05           N
ATOM   3322  CZ  ARG A 413       6.731  -1.309  13.883  1.00148.05           C
ATOM   3323  NH1 ARG A 413       6.388  -2.611  13.662  1.00148.05           N
ATOM   3324  NH2 ARG A 413       7.617  -0.686  13.052  1.00148.05           N
ATOM   3325  C   ARG A 413       2.870  -3.772  12.785  1.00148.05           C
ATOM   3326  O   ARG A 413       3.394  -4.811  12.391  1.00148.05           O
ATOM   3327  N   GLU A 414       2.029  -3.043  12.024  1.00 79.36           N
ATOM   3328  CA  GLU A 414       1.723  -3.378  10.664  1.00 79.36           C
ATOM   3329  CB  GLU A 414       0.703  -2.432  10.013  1.00 79.36           C
ATOM   3330  CG  GLU A 414      -0.688  -2.420  10.645  1.00 79.36           C
ATOM   3331  CD  GLU A 414      -1.458  -1.301   9.952  1.00 79.36           C
ATOM   3332  OE1 GLU A 414      -0.833  -0.234   9.709  1.00 79.36           O
ATOM   3333  OE2 GLU A 414      -2.665  -1.496   9.650  1.00 79.36           O
ATOM   3334  C   GLU A 414       2.978  -3.157   9.880  1.00 79.36           C
ATOM   3335  O   GLU A 414       3.875  -2.436  10.315  1.00 79.36           O
ATOM   3336  N   THR A 415       3.079  -3.800   8.700  1.00 60.14           N
ATOM   3337  CA  THR A 415       4.232  -3.607   7.872  1.00 60.14           C
ATOM   3338  CB  THR A 415       5.010  -4.872   7.640  1.00 60.14           C
ATOM   3339  OG1 THR A 415       5.406  -5.434   8.882  1.00 60.14           O
ATOM   3340  CG2 THR A 415       6.260  -4.553   6.801  1.00 60.14           C
ATOM   3341  C   THR A 415       3.739  -3.101   6.550  1.00 60.14           C
ATOM   3342  O   THR A 415       2.554  -3.216   6.243  1.00 60.14           O
ATOM   3343  N   VAL A 416       4.642  -2.495   5.747  1.00 66.62           N
ATOM   3344  CA  VAL A 416       4.275  -1.949   4.469  1.00 66.62           C
ATOM   3345  CB  VAL A 416       4.399  -0.446   4.435  1.00 66.62           C
ATOM   3346  CG1 VAL A 416       3.998   0.083   3.045  1.00 66.62           C
ATOM   3347  CG2 VAL A 416       3.554   0.132   5.579  1.00 66.62           C
ATOM   3348  C   VAL A 416       5.234  -2.533   3.466  1.00 66.62           C
ATOM   3349  O   VAL A 416       6.261  -3.102   3.836  1.00 66.62           O
ATOM   3350  N   ASN A 417       4.901  -2.430   2.163  1.00 70.44           N
ATOM   3351  CA  ASN A 417       5.695  -3.017   1.121  1.00 70.44           C
ATOM   3352  CB  ASN A 417       4.893  -4.049   0.309  1.00 70.44           C
ATOM   3353  CG  ASN A 417       5.832  -4.831  -0.592  1.00 70.44           C
ATOM   3354  OD1 ASN A 417       6.996  -5.047  -0.258  1.00 70.44           O
ATOM   3355  ND2 ASN A 417       5.315  -5.257  -1.775  1.00 70.44           N
ATOM   3356  C   ASN A 417       6.124  -1.927   0.177  1.00 70.44           C
ATOM   3357  O   ASN A 417       5.707  -0.780   0.322  1.00 70.44           O
ATOM   3358  N   LYS A 418       6.989  -2.267  -0.811  1.00 90.71           N
ATOM   3359  CA  LYS A 418       7.533  -1.307  -1.741  1.00 90.71           C
ATOM   3360  CB  LYS A 418       9.071  -1.323  -1.805  1.00 90.71           C
ATOM   3361  CG  LYS A 418       9.684  -0.057  -2.407  1.00 90.71           C
ATOM   3362  CD  LYS A 418      11.181   0.088  -2.120  1.00 90.71           C
ATOM   3363  CE  LYS A 418      11.804   1.353  -2.716  1.00 90.71           C
ATOM   3364  NZ  LYS A 418      13.204   1.501  -2.253  1.00 90.71           N
ATOM   3365  C   LYS A 418       6.993  -1.589  -3.120  1.00 90.71           C
ATOM   3366  O   LYS A 418       6.161  -2.478  -3.297  1.00 90.71           O
ATOM   3367  N   MET A 419       7.436  -0.807  -4.137  1.00124.21           N
ATOM   3368  CA  MET A 419       6.936  -0.937  -5.488  1.00124.21           C
ATOM   3369  CB  MET A 419       6.269   0.340  -6.033  1.00124.21           C
ATOM   3370  CG  MET A 419       4.966   0.756  -5.344  1.00124.21           C
ATOM   3371  SD  MET A 419       5.156   1.481  -3.686  1.00124.21           S
ATOM   3372  CE  MET A 419       3.469   2.152  -3.633  1.00124.21           C
ATOM   3373  C   MET A 419       8.071  -1.201  -6.433  1.00124.21           C
ATOM   3374  O   MET A 419       9.236  -1.178  -6.044  1.00124.21           O
ATOM   3375  N   GLU A 420       7.737  -1.481  -7.718  1.00 77.47           N
ATOM   3376  CA  GLU A 420       8.754  -1.747  -8.701  1.00 77.47           C
ATOM   3377  CB  GLU A 420       8.959  -3.250  -8.949  1.00 77.47           C
ATOM   3378  CG  GLU A 420       9.528  -3.962  -7.718  1.00 77.47           C
ATOM   3379  CD  GLU A 420       9.593  -5.451  -8.008  1.00 77.47           C
ATOM   3380  OE1 GLU A 420      10.136  -5.822  -9.083  1.00 77.47           O
ATOM   3381  OE2 GLU A 420       9.090  -6.238  -7.162  1.00 77.47           O
ATOM   3382  C   GLU A 420       8.389  -1.094 -10.009  1.00 77.47           C
ATOM   3383  O   GLU A 420       7.221  -0.823 -10.285  1.00 77.47           O
ATOM   3384  N   ASN A 421       9.411  -0.801 -10.846  1.00 91.90           N
ATOM   3385  CA  ASN A 421       9.221  -0.172 -12.128  1.00 91.90           C
ATOM   3386  CB  ASN A 421      10.409   0.704 -12.560  1.00 91.90           C
ATOM   3387  CG  ASN A 421      10.037   1.415 -13.853  1.00 91.90           C
ATOM   3388  OD1 ASN A 421       9.112   2.225 -13.887  1.00 91.90           O
ATOM   3389  ND2 ASN A 421      10.779   1.110 -14.952  1.00 91.90           N
ATOM   3390  C   ASN A 421       9.047  -1.231 -13.176  1.00 91.90           C
ATOM   3391  O   ASN A 421       9.477  -2.369 -12.992  1.00 91.90           O
ATOM   3392  N   ASN A 422       8.399  -0.867 -14.308  1.00 61.00           N
ATOM   3393  CA  ASN A 422       8.160  -1.793 -15.384  1.00 61.00           C
ATOM   3394  CB  ASN A 422       6.673  -2.146 -15.585  1.00 61.00           C
ATOM   3395  CG  ASN A 422       6.151  -3.008 -14.434  1.00 61.00           C
ATOM   3396  OD1 ASN A 422       4.997  -3.439 -14.455  1.00 61.00           O
ATOM   3397  ND2 ASN A 422       7.010  -3.265 -13.410  1.00 61.00           N
ATOM   3398  C   ASN A 422       8.594  -1.159 -16.673  1.00 61.00           C
ATOM   3399  O   ASN A 422       8.528   0.058 -16.839  1.00 61.00           O
ATOM   3400  N   ARG A 423       9.051  -1.990 -17.632  1.00 94.83           N
ATOM   3401  CA  ARG A 423       9.460  -1.465 -18.902  1.00 94.83           C
ATOM   3402  CB  ARG A 423      10.821  -1.992 -19.392  1.00 94.83           C
ATOM   3403  CG  ARG A 423      11.986  -1.875 -18.404  1.00 94.83           C
ATOM   3404  CD  ARG A 423      11.983  -2.946 -17.308  1.00 94.83           C
ATOM   3405  NE  ARG A 423      13.330  -2.934 -16.665  1.00 94.83           N
ATOM   3406  CZ  ARG A 423      13.637  -3.839 -15.690  1.00 94.83           C
ATOM   3407  NH1 ARG A 423      12.699  -4.735 -15.270  1.00 94.83           N
ATOM   3408  NH2 ARG A 423      14.883  -3.848 -15.132  1.00 94.83           N
ATOM   3409  C   ARG A 423       8.476  -1.964 -19.913  1.00 94.83           C
ATOM   3410  O   ARG A 423       8.184  -3.157 -19.973  1.00 94.83           O
ATOM   3411  N   CYS A 424       7.931  -1.055 -20.743  1.00 59.93           N
ATOM   3412  CA  CYS A 424       7.026  -1.498 -21.761  1.00 59.93           C
ATOM   3413  CB  CYS A 424       5.771  -0.618 -21.870  1.00 59.93           C
ATOM   3414  SG  CYS A 424       4.803  -0.608 -20.331  1.00 59.93           S
ATOM   3415  C   CYS A 424       7.776  -1.384 -23.044  1.00 59.93           C
ATOM   3416  O   CYS A 424       8.056  -0.284 -23.516  1.00 59.93           O
ATOM   3417  N   SER A 425       8.148  -2.533 -23.633  1.00153.61           N
ATOM   3418  CA  SER A 425       8.886  -2.507 -24.860  1.00153.61           C
ATOM   3419  CB  SER A 425       9.834  -3.707 -25.019  1.00153.61           C
ATOM   3420  OG  SER A 425      10.793  -3.709 -23.971  1.00153.61           O
ATOM   3421  C   SER A 425       7.906  -2.552 -25.985  1.00153.61           C
ATOM   3422  O   SER A 425       6.769  -2.987 -25.811  1.00153.61           O
ATOM   3423  N   GLU A 426       8.330  -2.106 -27.184  1.00102.65           N
ATOM   3424  CA  GLU A 426       7.436  -2.123 -28.303  1.00102.65           C
ATOM   3425  CB  GLU A 426       8.054  -1.554 -29.591  1.00102.65           C
ATOM   3426  CG  GLU A 426       9.261  -2.364 -30.073  1.00102.65           C
ATOM   3427  CD  GLU A 426       9.821  -1.720 -31.332  1.00102.65           C
ATOM   3428  OE1 GLU A 426       9.143  -0.818 -31.892  1.00102.65           O
ATOM   3429  OE2 GLU A 426      10.941  -2.122 -31.747  1.00102.65           O
ATOM   3430  C   GLU A 426       7.119  -3.549 -28.587  1.00102.65           C
ATOM   3431  O   GLU A 426       8.014  -4.390 -28.623  1.00102.65           O
ATOM   3432  N   GLU A 427       5.823  -3.871 -28.773  1.00108.58           N
ATOM   3433  CA  GLU A 427       5.518  -5.228 -29.117  1.00108.58           C
ATOM   3434  CB  GLU A 427       5.140  -6.114 -27.918  1.00108.58           C
ATOM   3435  CG  GLU A 427       5.060  -7.599 -28.280  1.00108.58           C
ATOM   3436  CD  GLU A 427       5.211  -8.399 -26.993  1.00108.58           C
ATOM   3437  OE1 GLU A 427       6.299  -8.301 -26.366  1.00108.58           O
ATOM   3438  OE2 GLU A 427       4.246  -9.117 -26.618  1.00108.58           O
ATOM   3439  C   GLU A 427       4.390  -5.233 -30.099  1.00108.58           C
ATOM   3440  O   GLU A 427       3.332  -4.658 -29.852  1.00108.58           O
ATOM   3441  N   ASN A 428       4.599  -5.876 -31.265  1.00108.04           N
ATOM   3442  CA  ASN A 428       3.534  -5.953 -32.222  1.00108.04           C
ATOM   3443  CB  ASN A 428       3.685  -5.005 -33.429  1.00108.04           C
ATOM   3444  CG  ASN A 428       4.972  -5.346 -34.162  1.00108.04           C
ATOM   3445  OD1 ASN A 428       4.952  -5.761 -35.320  1.00108.04           O
ATOM   3446  ND2 ASN A 428       6.127  -5.154 -33.470  1.00108.04           N
ATOM   3447  C   ASN A 428       3.458  -7.359 -32.708  1.00108.04           C
ATOM   3448  O   ASN A 428       4.478  -8.005 -32.942  1.00108.04           O
ATOM   3449  N   GLN A 429       2.224  -7.883 -32.827  1.00101.68           N
ATOM   3450  CA  GLN A 429       2.057  -9.228 -33.282  1.00101.68           C
ATOM   3451  CB  GLN A 429       0.587  -9.680 -33.246  1.00101.68           C
ATOM   3452  CG  GLN A 429       0.360 -11.121 -33.700  1.00101.68           C
ATOM   3453  CD  GLN A 429      -1.145 -11.357 -33.695  1.00101.68           C
ATOM   3454  OE1 GLN A 429      -1.675 -12.032 -34.575  1.00101.68           O
ATOM   3455  NE2 GLN A 429      -1.855 -10.793 -32.682  1.00101.68           N
ATOM   3456  C   GLN A 429       2.513  -9.277 -34.706  1.00101.68           C
ATOM   3457  O   GLN A 429       3.328 -10.121 -35.071  1.00101.68           O
ATOM   3458  N   GLN A 430       2.036  -8.325 -35.538  1.00101.09           N
ATOM   3459  CA  GLN A 430       2.389  -8.340 -36.928  1.00101.09           C
ATOM   3460  CB  GLN A 430       1.211  -8.684 -37.852  1.00101.09           C
ATOM   3461  CG  GLN A 430       0.526 -10.004 -37.496  1.00101.09           C
ATOM   3462  CD  GLN A 430       1.539 -11.130 -37.626  1.00101.09           C
ATOM   3463  OE1 GLN A 430       2.641 -10.936 -38.135  1.00101.09           O
ATOM   3464  NE2 GLN A 430       1.157 -12.343 -37.147  1.00101.09           N
ATOM   3465  C   GLN A 430       2.839  -6.964 -37.306  1.00101.09           C
ATOM   3466  O   GLN A 430       2.282  -5.956 -36.875  1.00101.09           O
ATOM   3467  N   PRO A 431       3.866  -6.936 -38.107  1.00149.56           N
ATOM   3468  CA  PRO A 431       4.394  -5.685 -38.586  1.00149.56           C
ATOM   3469  CD  PRO A 431       4.915  -7.927 -37.928  1.00149.56           C
ATOM   3470  CB  PRO A 431       5.836  -5.960 -39.001  1.00149.56           C
ATOM   3471  CG  PRO A 431       6.236  -7.177 -38.152  1.00149.56           C
ATOM   3472  C   PRO A 431       3.569  -5.148 -39.714  1.00149.56           C
ATOM   3473  O   PRO A 431       2.729  -5.872 -40.245  1.00149.56           O
ATOM   3474  N   ASN A 432       3.796  -3.872 -40.083  1.00 64.84           N
ATOM   3475  CA  ASN A 432       3.104  -3.240 -41.167  1.00 64.84           C
ATOM   3476  CB  ASN A 432       3.517  -1.768 -41.338  1.00 64.84           C
ATOM   3477  CG  ASN A 432       2.467  -1.054 -42.178  1.00 64.84           C
ATOM   3478  OD1 ASN A 432       2.124  -1.484 -43.278  1.00 64.84           O
ATOM   3479  ND2 ASN A 432       1.933   0.072 -41.635  1.00 64.84           N
ATOM   3480  C   ASN A 432       3.478  -3.967 -42.421  1.00 64.84           C
ATOM   3481  O   ASN A 432       2.653  -4.163 -43.310  1.00 64.84           O
ATOM   3482  N   ASN A 433       4.754  -4.381 -42.524  1.00 29.67           N
ATOM   3483  CA  ASN A 433       5.224  -5.065 -43.694  1.00 29.67           C
ATOM   3484  CB  ASN A 433       6.724  -5.400 -43.625  1.00 29.67           C
ATOM   3485  CG  ASN A 433       7.510  -4.096 -43.609  1.00 29.67           C
ATOM   3486  OD1 ASN A 433       7.251  -3.186 -44.395  1.00 29.67           O
ATOM   3487  ND2 ASN A 433       8.494  -3.997 -42.674  1.00 29.67           N
ATOM   3488  C   ASN A 433       4.506  -6.372 -43.814  1.00 29.67           C
ATOM   3489  O   ASN A 433       4.058  -6.749 -44.895  1.00 29.67           O
ATOM   3490  N   GLU A 434       4.364  -7.088 -42.684  1.00 82.30           N
ATOM   3491  CA  GLU A 434       3.777  -8.398 -42.686  1.00 82.30           C
ATOM   3492  CB  GLU A 434       3.800  -9.059 -41.299  1.00 82.30           C
ATOM   3493  CG  GLU A 434       5.220  -9.377 -40.838  1.00 82.30           C
ATOM   3494  CD  GLU A 434       5.866 -10.161 -41.969  1.00 82.30           C
ATOM   3495  OE1 GLU A 434       5.154 -10.993 -42.591  1.00 82.30           O
ATOM   3496  OE2 GLU A 434       7.077  -9.933 -42.229  1.00 82.30           O
ATOM   3497  C   GLU A 434       2.352  -8.303 -43.125  1.00 82.30           C
ATOM   3498  O   GLU A 434       1.853  -9.190 -43.816  1.00 82.30           O
ATOM   3499  N   THR A 435       1.649  -7.225 -42.731  1.00106.83           N
ATOM   3500  CA  THR A 435       0.268  -7.099 -43.093  1.00106.83           C
ATOM   3501  CB  THR A 435      -0.414  -5.895 -42.502  1.00106.83           C
ATOM   3502  OG1 THR A 435       0.151  -4.698 -43.010  1.00106.83           O
ATOM   3503  CG2 THR A 435      -0.263  -5.946 -40.973  1.00106.83           C
ATOM   3504  C   THR A 435       0.168  -6.991 -44.583  1.00106.83           C
ATOM   3505  O   THR A 435      -0.766  -7.517 -45.185  1.00106.83           O
ATOM   3506  N   GLU A 436       1.119  -6.277 -45.216  1.00 51.52           N
ATOM   3507  CA  GLU A 436       1.127  -6.092 -46.644  1.00 51.52           C
ATOM   3508  CB  GLU A 436       2.175  -5.077 -47.132  1.00 51.52           C
ATOM   3509  CG  GLU A 436       1.834  -3.623 -46.800  1.00 51.52           C
ATOM   3510  CD  GLU A 436       2.837  -2.739 -47.527  1.00 51.52           C
ATOM   3511  OE1 GLU A 436       4.019  -3.160 -47.645  1.00 51.52           O
ATOM   3512  OE2 GLU A 436       2.433  -1.636 -47.983  1.00 51.52           O
ATOM   3513  C   GLU A 436       1.411  -7.391 -47.345  1.00 51.52           C
ATOM   3514  O   GLU A 436       0.912  -7.637 -48.442  1.00 51.52           O
ATOM   3515  N   GLU A 437       2.218  -8.253 -46.700  1.00 98.75           N
ATOM   3516  CA  GLU A 437       2.754  -9.494 -47.196  1.00 98.75           C
ATOM   3517  CB  GLU A 437       3.664 -10.190 -46.169  1.00 98.75           C
ATOM   3518  CG  GLU A 437       4.993  -9.480 -45.909  1.00 98.75           C
ATOM   3519  CD  GLU A 437       6.043 -10.057 -46.848  1.00 98.75           C
ATOM   3520  OE1 GLU A 437       5.789 -10.096 -48.081  1.00 98.75           O
ATOM   3521  OE2 GLU A 437       7.115 -10.474 -46.335  1.00 98.75           O
ATOM   3522  C   GLU A 437       1.689 -10.493 -47.527  1.00 98.75           C
ATOM   3523  O   GLU A 437       1.929 -11.401 -48.321  1.00 98.75           O
ATOM   3524  N   THR A 438       0.501 -10.389 -46.913  1.00 54.88           N
ATOM   3525  CA  THR A 438      -0.489 -11.415 -47.078  1.00 54.88           C
ATOM   3526  CB  THR A 438      -1.796 -11.050 -46.443  1.00 54.88           C
ATOM   3527  OG1 THR A 438      -2.377  -9.943 -47.118  1.00 54.88           O
ATOM   3528  CG2 THR A 438      -1.531 -10.685 -44.975  1.00 54.88           C
ATOM   3529  C   THR A 438      -0.791 -11.648 -48.530  1.00 54.88           C
ATOM   3530  O   THR A 438      -0.823 -12.795 -48.970  1.00 54.88           O
ATOM   3531  N   GLU A 439      -1.006 -10.581 -49.322  1.00128.04           N
ATOM   3532  CA  GLU A 439      -1.416 -10.760 -50.692  1.00128.04           C
ATOM   3533  CB  GLU A 439      -2.483  -9.744 -51.138  1.00128.04           C
ATOM   3534  CG  GLU A 439      -3.268 -10.183 -52.374  1.00128.04           C
ATOM   3535  CD  GLU A 439      -4.241 -11.268 -51.930  1.00128.04           C
ATOM   3536  OE1 GLU A 439      -3.806 -12.184 -51.182  1.00128.04           O
ATOM   3537  OE2 GLU A 439      -5.434 -11.189 -52.325  1.00128.04           O
ATOM   3538  C   GLU A 439      -0.242 -10.627 -51.617  1.00128.04           C
ATOM   3539  O   GLU A 439       0.904 -10.539 -51.177  1.00128.04           O
ATOM   3540  N   MET A 440      -0.506 -10.679 -52.946  1.00130.26           N
ATOM   3541  CA  MET A 440       0.552 -10.542 -53.904  1.00130.26           C
ATOM   3542  CB  MET A 440       0.753 -11.786 -54.796  1.00130.26           C
ATOM   3543  CG  MET A 440       1.055 -13.084 -54.041  1.00130.26           C
ATOM   3544  SD  MET A 440      -0.364 -13.755 -53.123  1.00130.26           S
ATOM   3545  CE  MET A 440       0.319 -15.426 -52.933  1.00130.26           C
ATOM   3546  C   MET A 440       0.184  -9.448 -54.851  1.00130.26           C
ATOM   3547  O   MET A 440      -0.977  -9.306 -55.231  1.00130.26           O
ATOM   3548  N   ASN A 441       1.186  -8.629 -55.227  1.00 70.65           N
ATOM   3549  CA  ASN A 441       1.000  -7.608 -56.214  1.00 70.65           C
ATOM   3550  CB  ASN A 441       0.721  -6.214 -55.624  1.00 70.65           C
ATOM   3551  CG  ASN A 441       0.474  -5.253 -56.779  1.00 70.65           C
ATOM   3552  OD1 ASN A 441       1.412  -4.780 -57.419  1.00 70.65           O
ATOM   3553  ND2 ASN A 441      -0.824  -4.967 -57.067  1.00 70.65           N
ATOM   3554  C   ASN A 441       2.286  -7.549 -56.977  1.00 70.65           C
ATOM   3555  O   ASN A 441       3.366  -7.620 -56.395  1.00 70.65           O
ATOM   3556  N   LEU A 442       2.199  -7.433 -58.315  1.00229.87           N
ATOM   3557  CA  LEU A 442       3.375  -7.391 -59.136  1.00229.87           C
ATOM   3558  CB  LEU A 442       3.551  -8.634 -60.020  1.00229.87           C
ATOM   3559  CG  LEU A 442       3.703  -9.946 -59.229  1.00229.87           C
ATOM   3560  CD1 LEU A 442       4.994  -9.955 -58.398  1.00229.87           C
ATOM   3561  CD2 LEU A 442       2.447 -10.249 -58.394  1.00229.87           C
ATOM   3562  C   LEU A 442       3.205  -6.234 -60.054  1.00229.87           C
ATOM   3563  O   LEU A 442       3.016  -5.095 -59.635  1.00229.87           O
ATOM   3564  N   TYR A 443       3.285  -6.537 -61.357  1.00254.32           N
ATOM   3565  CA  TYR A 443       3.105  -5.614 -62.430  1.00254.32           C
ATOM   3566  CB  TYR A 443       1.886  -4.708 -62.202  1.00254.32           C
ATOM   3567  CG  TYR A 443       0.783  -5.702 -62.093  1.00254.32           C
ATOM   3568  CD1 TYR A 443       0.186  -6.208 -63.223  1.00254.32           C
ATOM   3569  CD2 TYR A 443       0.373  -6.166 -60.863  1.00254.32           C
ATOM   3570  CE1 TYR A 443      -0.819  -7.141 -63.129  1.00254.32           C
ATOM   3571  CE2 TYR A 443      -0.631  -7.100 -60.760  1.00254.32           C
ATOM   3572  CZ  TYR A 443      -1.230  -7.588 -61.897  1.00254.32           C
ATOM   3573  OH  TYR A 443      -2.259  -8.548 -61.805  1.00254.32           O
ATOM   3574  C   TYR A 443       4.349  -4.812 -62.637  1.00254.32           C
ATOM   3575  O   TYR A 443       4.517  -4.194 -63.687  1.00254.32           O
ATOM   3576  N   ARG A 444       5.279  -4.810 -61.666  1.00148.21           N
ATOM   3577  CA  ARG A 444       6.541  -4.174 -61.919  1.00148.21           C
ATOM   3578  CB  ARG A 444       7.381  -4.023 -60.639  1.00148.21           C
ATOM   3579  CG  ARG A 444       6.686  -3.185 -59.561  1.00148.21           C
ATOM   3580  CD  ARG A 444       7.488  -3.034 -58.266  1.00148.21           C
ATOM   3581  NE  ARG A 444       8.266  -1.767 -58.362  1.00148.21           N
ATOM   3582  CZ  ARG A 444       8.572  -1.066 -57.231  1.00148.21           C
ATOM   3583  NH1 ARG A 444       8.192  -1.542 -56.010  1.00148.21           N
ATOM   3584  NH2 ARG A 444       9.255   0.112 -57.321  1.00148.21           N
ATOM   3585  C   ARG A 444       7.296  -5.063 -62.844  1.00148.21           C
ATOM   3586  O   ARG A 444       7.853  -4.624 -63.849  1.00148.21           O
ATOM   3587  N   GLY A 445       7.263  -6.369 -62.515  1.00105.31           N
ATOM   3588  CA  GLY A 445       8.006  -7.399 -63.175  1.00105.31           C
ATOM   3589  C   GLY A 445       7.561  -7.520 -64.590  1.00105.31           C
ATOM   3590  O   GLY A 445       8.367  -7.764 -65.487  1.00105.31           O
ATOM   3591  N   ASN A 446       6.254  -7.336 -64.827  1.00 74.44           N
ATOM   3592  CA  ASN A 446       5.715  -7.553 -66.132  1.00 74.44           C
ATOM   3593  CB  ASN A 446       4.223  -7.194 -66.224  1.00 74.44           C
ATOM   3594  CG  ASN A 446       3.433  -8.282 -65.513  1.00 74.44           C
ATOM   3595  OD1 ASN A 446       3.349  -9.413 -65.988  1.00 74.44           O
ATOM   3596  ND2 ASN A 446       2.835  -7.935 -64.341  1.00 74.44           N
ATOM   3597  C   ASN A 446       6.430  -6.696 -67.116  1.00 74.44           C
ATOM   3598  O   ASN A 446       6.729  -7.143 -68.222  1.00 74.44           O
ATOM   3599  N   VAL A 447       6.743  -5.441 -66.758  1.00186.17           N
ATOM   3600  CA  VAL A 447       7.324  -4.632 -67.785  1.00186.17           C
ATOM   3601  CB  VAL A 447       6.791  -3.233 -67.769  1.00186.17           C
ATOM   3602  CG1 VAL A 447       7.475  -2.423 -68.885  1.00186.17           C
ATOM   3603  CG2 VAL A 447       5.260  -3.329 -67.897  1.00186.17           C
ATOM   3604  C   VAL A 447       8.811  -4.570 -67.637  1.00186.17           C
ATOM   3605  O   VAL A 447       9.328  -3.848 -66.787  1.00186.17           O
ATOM   3606  N   TYR A 448       9.541  -5.342 -68.472  1.00301.17           N
ATOM   3607  CA  TYR A 448      10.973  -5.239 -68.463  1.00301.17           C
ATOM   3608  CB  TYR A 448      11.708  -6.181 -67.492  1.00301.17           C
ATOM   3609  CG  TYR A 448      11.505  -5.572 -66.149  1.00301.17           C
ATOM   3610  CD1 TYR A 448      12.199  -4.431 -65.817  1.00301.17           C
ATOM   3611  CD2 TYR A 448      10.614  -6.095 -65.242  1.00301.17           C
ATOM   3612  CE1 TYR A 448      12.032  -3.826 -64.594  1.00301.17           C
ATOM   3613  CE2 TYR A 448      10.443  -5.496 -64.015  1.00301.17           C
ATOM   3614  CZ  TYR A 448      11.151  -4.363 -63.689  1.00301.17           C
ATOM   3615  OH  TYR A 448      10.972  -3.748 -62.432  1.00301.17           O
ATOM   3616  C   TYR A 448      11.527  -5.421 -69.842  1.00301.17           C
ATOM   3617  O   TYR A 448      11.049  -6.201 -70.664  1.00301.17           O
ATOM   3618  N   PRO A 449      12.542  -4.637 -70.066  1.00172.67           N
ATOM   3619  CA  PRO A 449      13.273  -4.625 -71.309  1.00172.67           C
ATOM   3620  CD  PRO A 449      12.555  -3.335 -69.417  1.00172.67           C
ATOM   3621  CB  PRO A 449      14.044  -3.305 -71.320  1.00172.67           C
ATOM   3622  CG  PRO A 449      13.220  -2.378 -70.413  1.00172.67           C
ATOM   3623  C   PRO A 449      14.171  -5.817 -71.445  1.00172.67           C
ATOM   3624  O   PRO A 449      14.851  -5.930 -72.464  1.00172.67           O
ATOM   3625  N   LYS A 450      14.191  -6.722 -70.450  1.00 68.75           N
ATOM   3626  CA  LYS A 450      15.157  -7.786 -70.437  1.00 68.75           C
ATOM   3627  CB  LYS A 450      14.890  -8.844 -69.353  1.00 68.75           C
ATOM   3628  CG  LYS A 450      14.955  -8.392 -67.896  1.00 68.75           C
ATOM   3629  CD  LYS A 450      14.363  -9.463 -66.972  1.00 68.75           C
ATOM   3630  CE  LYS A 450      14.372  -9.133 -65.480  1.00 68.75           C
ATOM   3631  NZ  LYS A 450      13.808 -10.272 -64.717  1.00 68.75           N
ATOM   3632  C   LYS A 450      15.098  -8.578 -71.707  1.00 68.75           C
ATOM   3633  O   LYS A 450      16.130  -8.871 -72.308  1.00 68.75           O
ATOM   3634  N   PHE A 451      13.884  -8.937 -72.150  1.00 79.51           N
ATOM   3635  CA  PHE A 451      13.698  -9.837 -73.252  1.00 79.51           C
ATOM   3636  CB  PHE A 451      12.217 -10.169 -73.503  1.00 79.51           C
ATOM   3637  CG  PHE A 451      11.685 -10.903 -72.320  1.00 79.51           C
ATOM   3638  CD1 PHE A 451      11.787 -12.272 -72.228  1.00 79.51           C
ATOM   3639  CD2 PHE A 451      11.080 -10.209 -71.298  1.00 79.51           C
ATOM   3640  CE1 PHE A 451      11.286 -12.932 -71.128  1.00 79.51           C
ATOM   3641  CE2 PHE A 451      10.579 -10.863 -70.197  1.00 79.51           C
ATOM   3642  CZ  PHE A 451      10.681 -12.230 -70.112  1.00 79.51           C
ATOM   3643  C   PHE A 451      14.227  -9.304 -74.550  1.00 79.51           C
ATOM   3644  O   PHE A 451      14.850 -10.049 -75.308  1.00 79.51           O
ATOM   3645  N   ASN A 452      13.980  -8.019 -74.876  1.00 99.63           N
ATOM   3646  CA  ASN A 452      14.406  -7.575 -76.176  1.00 99.63           C
ATOM   3647  CB  ASN A 452      13.250  -7.277 -77.145  1.00 99.63           C
ATOM   3648  CG  ASN A 452      12.488  -6.072 -76.613  1.00 99.63           C
ATOM   3649  OD1 ASN A 452      12.049  -6.057 -75.464  1.00 99.63           O
ATOM   3650  ND2 ASN A 452      12.333  -5.027 -77.471  1.00 99.63           N
ATOM   3651  C   ASN A 452      15.185  -6.306 -76.054  1.00 99.63           C
ATOM   3652  O   ASN A 452      15.337  -5.753 -74.966  1.00 99.63           O
ATOM   3653  N   THR A 453      15.720  -5.833 -77.201  1.00 96.83           N
ATOM   3654  CA  THR A 453      16.488  -4.624 -77.246  1.00 96.83           C
ATOM   3655  CB  THR A 453      17.819  -4.788 -77.918  1.00 96.83           C
ATOM   3656  OG1 THR A 453      18.583  -5.770 -77.236  1.00 96.83           O
ATOM   3657  CG2 THR A 453      18.557  -3.438 -77.901  1.00 96.83           C
ATOM   3658  C   THR A 453      15.709  -3.619 -78.037  1.00 96.83           C
ATOM   3659  O   THR A 453      14.887  -3.977 -78.880  1.00 96.83           O
ATOM   3660  N   ASN A 454      15.949  -2.321 -77.759  1.00125.11           N
ATOM   3661  CA  ASN A 454      15.237  -1.246 -78.393  1.00125.11           C
ATOM   3662  CB  ASN A 454      15.638   0.134 -77.844  1.00125.11           C
ATOM   3663  CG  ASN A 454      15.048   0.295 -76.450  1.00125.11           C
ATOM   3664  OD1 ASN A 454      13.958   0.842 -76.288  1.00125.11           O
ATOM   3665  ND2 ASN A 454      15.781  -0.197 -75.416  1.00125.11           N
ATOM   3666  C   ASN A 454      15.517  -1.234 -79.858  1.00125.11           C
ATOM   3667  O   ASN A 454      14.596  -1.082 -80.660  1.00125.11           O
ATOM   3668  N   VAL A 455      16.800  -1.401 -80.237  1.00 38.76           N
ATOM   3669  CA  VAL A 455      17.183  -1.373 -81.618  1.00 38.76           C
ATOM   3670  CB  VAL A 455      18.596  -1.817 -81.843  1.00 38.76           C
ATOM   3671  CG1 VAL A 455      18.865  -1.810 -83.358  1.00 38.76           C
ATOM   3672  CG2 VAL A 455      19.541  -0.911 -81.036  1.00 38.76           C
ATOM   3673  C   VAL A 455      16.299  -2.361 -82.374  1.00 38.76           C
ATOM   3674  O   VAL A 455      15.996  -3.443 -81.803  1.00 38.76           O
ATOM   3675  OXT VAL A 455      15.920  -2.045 -83.533  1.00 38.76           O
TER    3676      VAL A 455
ATOM   3677  N   MET B 456      -5.382  32.530  23.303  1.00 68.45           N
ATOM   3678  CA  MET B 456      -5.430  33.559  22.242  1.00 68.45           C
ATOM   3679  CB  MET B 456      -4.302  33.339  21.222  1.00 68.45           C
ATOM   3680  CG  MET B 456      -4.143  34.498  20.235  1.00 68.45           C
ATOM   3681  SD  MET B 456      -3.418  36.007  20.945  1.00 68.45           S
ATOM   3682  CE  MET B 456      -1.740  35.327  21.081  1.00 68.45           C
ATOM   3683  C   MET B 456      -6.730  33.495  21.512  1.00 68.45           C
ATOM   3684  O   MET B 456      -7.514  32.562  21.681  1.00 68.45           O
ATOM   3685  N   CYS B 457      -6.989  34.519  20.683  1.00 77.43           N
ATOM   3686  CA  CYS B 457      -8.195  34.597  19.918  1.00 77.43           C
ATOM   3687  CB  CYS B 457      -8.310  35.910  19.125  1.00 77.43           C
ATOM   3688  SG  CYS B 457      -8.398  37.368  20.205  1.00 77.43           S
ATOM   3689  C   CYS B 457      -8.202  33.484  18.921  1.00 77.43           C
ATOM   3690  O   CYS B 457      -9.247  32.904  18.636  1.00 77.43           O
ATOM   3691  N   SER B 458      -7.022  33.153  18.368  1.00128.07           N
ATOM   3692  CA  SER B 458      -6.973  32.201  17.299  1.00128.07           C
ATOM   3693  CB  SER B 458      -5.537  31.875  16.850  1.00128.07           C
ATOM   3694  OG  SER B 458      -4.927  33.029  16.291  1.00128.07           O
ATOM   3695  C   SER B 458      -7.627  30.909  17.676  1.00128.07           C
ATOM   3696  O   SER B 458      -8.743  30.625  17.242  1.00128.07           O
ATOM   3697  N   TYR B 459      -6.968  30.097  18.522  1.00139.57           N
ATOM   3698  CA  TYR B 459      -7.558  28.835  18.861  1.00139.57           C
ATOM   3699  CB  TYR B 459      -6.654  27.923  19.716  1.00139.57           C
ATOM   3700  CG  TYR B 459      -5.492  27.451  18.908  1.00139.57           C
ATOM   3701  CD1 TYR B 459      -4.365  28.227  18.757  1.00139.57           C
ATOM   3702  CD2 TYR B 459      -5.530  26.213  18.308  1.00139.57           C
ATOM   3703  CE1 TYR B 459      -3.299  27.773  18.015  1.00139.57           C
ATOM   3704  CE2 TYR B 459      -4.468  25.757  17.567  1.00139.57           C
ATOM   3705  CZ  TYR B 459      -3.348  26.537  17.417  1.00139.57           C
ATOM   3706  OH  TYR B 459      -2.253  26.071  16.657  1.00139.57           O
ATOM   3707  C   TYR B 459      -8.754  29.151  19.695  1.00139.57           C
ATOM   3708  O   TYR B 459      -8.690  29.997  20.585  1.00139.57           O
ATOM   3709  N   SER B 460      -9.891  28.492  19.409  1.00105.37           N
ATOM   3710  CA  SER B 460     -11.073  28.760  20.170  1.00105.37           C
ATOM   3711  CB  SER B 460     -12.336  28.097  19.598  1.00105.37           C
ATOM   3712  OG  SER B 460     -12.199  26.684  19.637  1.00105.37           O
ATOM   3713  C   SER B 460     -10.863  28.202  21.531  1.00105.37           C
ATOM   3714  O   SER B 460     -10.135  27.228  21.716  1.00105.37           O
ATOM   3715  N   ILE B 461     -11.507  28.823  22.532  1.00115.46           N
ATOM   3716  CA  ILE B 461     -11.374  28.350  23.873  1.00115.46           C
ATOM   3717  CB  ILE B 461     -10.940  29.422  24.832  1.00115.46           C
ATOM   3718  CG1 ILE B 461      -9.562  29.968  24.419  1.00115.46           C
ATOM   3719  CG2 ILE B 461     -10.982  28.846  26.256  1.00115.46           C
ATOM   3720  CD1 ILE B 461      -8.474  28.896  24.367  1.00115.46           C
ATOM   3721  C   ILE B 461     -12.736  27.899  24.269  1.00115.46           C
ATOM   3722  O   ILE B 461     -13.730  28.538  23.928  1.00115.46           O
ATOM   3723  N   GLY B 462     -12.821  26.757  24.973  1.00112.76           N
ATOM   3724  CA  GLY B 462     -14.115  26.283  25.348  1.00112.76           C
ATOM   3725  C   GLY B 462     -14.037  25.772  26.744  1.00112.76           C
ATOM   3726  O   GLY B 462     -12.986  25.340  27.215  1.00112.76           O
ATOM   3727  N   THR B 463     -15.183  25.823  27.446  1.00118.08           N
ATOM   3728  CA  THR B 463     -15.253  25.317  28.780  1.00118.08           C
ATOM   3729  CB  THR B 463     -15.726  26.327  29.782  1.00118.08           C
ATOM   3730  OG1 THR B 463     -15.595  25.808  31.096  1.00118.08           O
ATOM   3731  CG2 THR B 463     -17.195  26.676  29.484  1.00118.08           C
ATOM   3732  C   THR B 463     -16.262  24.221  28.733  1.00118.08           C
ATOM   3733  O   THR B 463     -17.274  24.332  28.043  1.00118.08           O
ATOM   3734  N   CYS B 464     -16.009  23.109  29.444  1.00 43.74           N
ATOM   3735  CA  CYS B 464     -16.971  22.056  29.360  1.00 43.74           C
ATOM   3736  CB  CYS B 464     -16.378  20.720  28.878  1.00 43.74           C
ATOM   3737  SG  CYS B 464     -15.764  20.814  27.167  1.00 43.74           S
ATOM   3738  C   CYS B 464     -17.554  21.838  30.712  1.00 43.74           C
ATOM   3739  O   CYS B 464     -16.834  21.595  31.678  1.00 43.74           O
ATOM   3740  N   LEU B 465     -18.894  21.934  30.816  1.00126.62           N
ATOM   3741  CA  LEU B 465     -19.509  21.694  32.085  1.00126.62           C
ATOM   3742  CB  LEU B 465     -20.971  22.167  32.168  1.00126.62           C
ATOM   3743  CG  LEU B 465     -21.610  21.901  33.541  1.00126.62           C
ATOM   3744  CD1 LEU B 465     -20.882  22.686  34.648  1.00126.62           C
ATOM   3745  CD2 LEU B 465     -23.125  22.161  33.515  1.00126.62           C
ATOM   3746  C   LEU B 465     -19.478  20.215  32.279  1.00126.62           C
ATOM   3747  O   LEU B 465     -19.630  19.453  31.325  1.00126.62           O
ATOM   3748  N   ASP B 466     -19.256  19.767  33.527  1.00 75.68           N
ATOM   3749  CA  ASP B 466     -19.162  18.356  33.745  1.00 75.68           C
ATOM   3750  CB  ASP B 466     -18.781  17.990  35.189  1.00 75.68           C
ATOM   3751  CG  ASP B 466     -18.417  16.511  35.222  1.00 75.68           C
ATOM   3752  OD1 ASP B 466     -17.809  16.027  34.231  1.00 75.68           O
ATOM   3753  OD2 ASP B 466     -18.755  15.843  36.236  1.00 75.68           O
ATOM   3754  C   ASP B 466     -20.498  17.763  33.460  1.00 75.68           C
ATOM   3755  O   ASP B 466     -21.528  18.288  33.882  1.00 75.68           O
ATOM   3756  N   SER B 467     -20.515  16.661  32.689  1.00 76.68           N
ATOM   3757  CA  SER B 467     -21.757  15.999  32.438  1.00 76.68           C
ATOM   3758  CB  SER B 467     -21.757  15.159  31.150  1.00 76.68           C
ATOM   3759  OG  SER B 467     -21.604  16.005  30.019  1.00 76.68           O
ATOM   3760  C   SER B 467     -21.949  15.072  33.584  1.00 76.68           C
ATOM   3761  O   SER B 467     -20.982  14.650  34.217  1.00 76.68           O
ATOM   3762  N   GLU B 468     -23.209  14.733  33.896  1.00 94.11           N
ATOM   3763  CA  GLU B 468     -23.389  13.832  34.988  1.00 94.11           C
ATOM   3764  CB  GLU B 468     -24.857  13.666  35.420  1.00 94.11           C
ATOM   3765  CG  GLU B 468     -25.023  12.844  36.699  1.00 94.11           C
ATOM   3766  CD  GLU B 468     -26.487  12.899  37.114  1.00 94.11           C
ATOM   3767  OE1 GLU B 468     -27.143  13.938  36.837  1.00 94.11           O
ATOM   3768  OE2 GLU B 468     -26.969  11.899  37.711  1.00 94.11           O
ATOM   3769  C   GLU B 468     -22.870  12.518  34.514  1.00 94.11           C
ATOM   3770  O   GLU B 468     -22.971  12.193  33.331  1.00 94.11           O
ATOM   3771  N   GLU B 469     -22.261  11.733  35.421  1.00170.77           N
ATOM   3772  CA  GLU B 469     -21.720  10.489  34.971  1.00170.77           C
ATOM   3773  CB  GLU B 469     -20.853   9.751  36.011  1.00170.77           C
ATOM   3774  CG  GLU B 469     -19.546  10.450  36.390  1.00170.77           C
ATOM   3775  CD  GLU B 469     -18.833   9.549  37.393  1.00170.77           C
ATOM   3776  OE1 GLU B 469     -18.359   8.460  36.974  1.00170.77           O
ATOM   3777  OE2 GLU B 469     -18.759   9.932  38.591  1.00170.77           O
ATOM   3778  C   GLU B 469     -22.857   9.573  34.670  1.00170.77           C
ATOM   3779  O   GLU B 469     -23.781   9.421  35.467  1.00170.77           O
ATOM   3780  N   GLY B 470     -22.821   8.946  33.483  1.00 54.50           N
ATOM   3781  CA  GLY B 470     -23.790   7.946  33.156  1.00 54.50           C
ATOM   3782  C   GLY B 470     -25.051   8.572  32.653  1.00 54.50           C
ATOM   3783  O   GLY B 470     -25.982   7.857  32.285  1.00 54.50           O
ATOM   3784  N   TYR B 471     -25.145   9.914  32.615  1.00 92.32           N
ATOM   3785  CA  TYR B 471     -26.379  10.446  32.115  1.00 92.32           C
ATOM   3786  CB  TYR B 471     -26.455  11.983  32.166  1.00 92.32           C
ATOM   3787  CG  TYR B 471     -27.664  12.409  31.398  1.00 92.32           C
ATOM   3788  CD1 TYR B 471     -28.931  12.298  31.929  1.00 92.32           C
ATOM   3789  CD2 TYR B 471     -27.524  12.934  30.134  1.00 92.32           C
ATOM   3790  CE1 TYR B 471     -30.032  12.699  31.204  1.00 92.32           C
ATOM   3791  CE2 TYR B 471     -28.619  13.336  29.406  1.00 92.32           C
ATOM   3792  CZ  TYR B 471     -29.877  13.218  29.941  1.00 92.32           C
ATOM   3793  OH  TYR B 471     -31.003  13.629  29.197  1.00 92.32           O
ATOM   3794  C   TYR B 471     -26.509  10.028  30.690  1.00 92.32           C
ATOM   3795  O   TYR B 471     -27.534   9.483  30.283  1.00 92.32           O
ATOM   3796  N   LEU B 472     -25.454  10.256  29.887  1.00 98.37           N
ATOM   3797  CA  LEU B 472     -25.527   9.830  28.523  1.00 98.37           C
ATOM   3798  CB  LEU B 472     -25.758  10.988  27.535  1.00 98.37           C
ATOM   3799  CG  LEU B 472     -26.017  10.522  26.092  1.00 98.37           C
ATOM   3800  CD1 LEU B 472     -27.272   9.637  26.022  1.00 98.37           C
ATOM   3801  CD2 LEU B 472     -26.108  11.712  25.124  1.00 98.37           C
ATOM   3802  C   LEU B 472     -24.220   9.177  28.226  1.00 98.37           C
ATOM   3803  O   LEU B 472     -23.161   9.736  28.507  1.00 98.37           O
ATOM   3804  N   THR B 473     -24.257   7.956  27.662  1.00 44.22           N
ATOM   3805  CA  THR B 473     -23.014   7.289  27.428  1.00 44.22           C
ATOM   3806  CB  THR B 473     -22.801   6.102  28.321  1.00 44.22           C
ATOM   3807  OG1 THR B 473     -23.777   5.107  28.049  1.00 44.22           O
ATOM   3808  CG2 THR B 473     -22.900   6.559  29.787  1.00 44.22           C
ATOM   3809  C   THR B 473     -23.007   6.765  26.031  1.00 44.22           C
ATOM   3810  O   THR B 473     -24.048   6.475  25.444  1.00 44.22           O
ATOM   3811  N   TRP B 474     -21.797   6.661  25.458  1.00 90.71           N
ATOM   3812  CA  TRP B 474     -21.623   6.074  24.166  1.00 90.71           C
ATOM   3813  CB  TRP B 474     -21.162   7.043  23.068  1.00 90.71           C
ATOM   3814  CG  TRP B 474     -22.257   7.925  22.521  1.00 90.71           C
ATOM   3815  CD2 TRP B 474     -22.056   8.894  21.480  1.00 90.71           C
ATOM   3816  CD1 TRP B 474     -23.583   7.970  22.841  1.00 90.71           C
ATOM   3817  NE1 TRP B 474     -24.222   8.901  22.056  1.00 90.71           N
ATOM   3818  CE2 TRP B 474     -23.294   9.479  21.216  1.00 90.71           C
ATOM   3819  CE3 TRP B 474     -20.932   9.260  20.797  1.00 90.71           C
ATOM   3820  CZ2 TRP B 474     -23.427  10.443  20.259  1.00 90.71           C
ATOM   3821  CZ3 TRP B 474     -21.067  10.237  19.836  1.00 90.71           C
ATOM   3822  CH2 TRP B 474     -22.291  10.817  19.574  1.00 90.71           C
ATOM   3823  C   TRP B 474     -20.557   5.049  24.327  1.00 90.71           C
ATOM   3824  O   TRP B 474     -19.811   5.064  25.306  1.00 90.71           O
ATOM   3825  N   ASN B 475     -20.479   4.106  23.371  1.00 86.49           N
ATOM   3826  CA  ASN B 475     -19.485   3.085  23.484  1.00 86.49           C
ATOM   3827  CB  ASN B 475     -20.070   1.667  23.617  1.00 86.49           C
ATOM   3828  CG  ASN B 475     -19.001   0.709  24.132  1.00 86.49           C
ATOM   3829  OD1 ASN B 475     -19.169  -0.508  24.063  1.00 86.49           O
ATOM   3830  ND2 ASN B 475     -17.879   1.264  24.665  1.00 86.49           N
ATOM   3831  C   ASN B 475     -18.678   3.113  22.232  1.00 86.49           C
ATOM   3832  O   ASN B 475     -19.134   3.571  21.185  1.00 86.49           O
ATOM   3833  N   VAL B 476     -17.423   2.640  22.325  1.00105.89           N
ATOM   3834  CA  VAL B 476     -16.608   2.582  21.154  1.00105.89           C
ATOM   3835  CB  VAL B 476     -15.136   2.598  21.444  1.00105.89           C
ATOM   3836  CG1 VAL B 476     -14.796   3.941  22.113  1.00105.89           C
ATOM   3837  CG2 VAL B 476     -14.784   1.371  22.296  1.00105.89           C
ATOM   3838  C   VAL B 476     -16.947   1.304  20.471  1.00105.89           C
ATOM   3839  O   VAL B 476     -17.140   0.275  21.115  1.00105.89           O
ATOM   3840  N   ASP B 477     -17.042   1.336  19.131  1.00 83.88           N
ATOM   3841  CA  ASP B 477     -17.411   0.139  18.437  1.00 83.88           C
ATOM   3842  CB  ASP B 477     -17.726   0.352  16.947  1.00 83.88           C
ATOM   3843  CG  ASP B 477     -18.349  -0.930  16.411  1.00 83.88           C
ATOM   3844  OD1 ASP B 477     -18.976  -1.664  17.221  1.00 83.88           O
ATOM   3845  OD2 ASP B 477     -18.218  -1.183  15.185  1.00 83.88           O
ATOM   3846  C   ASP B 477     -16.265  -0.819  18.520  1.00 83.88           C
ATOM   3847  O   ASP B 477     -15.118  -0.426  18.736  1.00 83.88           O
ATOM   3848  N   LEU B 478     -16.568  -2.123  18.366  1.00130.85           N
ATOM   3849  CA  LEU B 478     -15.560  -3.139  18.464  1.00130.85           C
ATOM   3850  CB  LEU B 478     -16.122  -4.523  18.837  1.00130.85           C
ATOM   3851  CG  LEU B 478     -15.029  -5.569  19.123  1.00130.85           C
ATOM   3852  CD1 LEU B 478     -14.177  -5.156  20.333  1.00130.85           C
ATOM   3853  CD2 LEU B 478     -15.626  -6.979  19.273  1.00130.85           C
ATOM   3854  C   LEU B 478     -14.840  -3.250  17.158  1.00130.85           C
ATOM   3855  O   LEU B 478     -15.371  -2.896  16.106  1.00130.85           O
ATOM   3856  N   ASN B 479     -13.584  -3.741  17.202  1.00 99.90           N
ATOM   3857  CA  ASN B 479     -12.814  -3.860  15.999  1.00 99.90           C
ATOM   3858  CB  ASN B 479     -11.302  -4.073  16.214  1.00 99.90           C
ATOM   3859  CG  ASN B 479     -11.096  -5.399  16.927  1.00 99.90           C
ATOM   3860  OD1 ASN B 479     -11.088  -6.459  16.304  1.00 99.90           O
ATOM   3861  ND2 ASN B 479     -10.923  -5.343  18.274  1.00 99.90           N
ATOM   3862  C   ASN B 479     -13.346  -5.001  15.199  1.00 99.90           C
ATOM   3863  O   ASN B 479     -13.843  -5.984  15.746  1.00 99.90           O
ATOM   3864  N   GLN B 480     -13.259  -4.880  13.858  1.00 67.03           N
ATOM   3865  CA  GLN B 480     -13.786  -5.897  12.996  1.00 67.03           C
ATOM   3866  CB  GLN B 480     -14.647  -5.356  11.850  1.00 67.03           C
ATOM   3867  CG  GLN B 480     -15.954  -4.769  12.373  1.00 67.03           C
ATOM   3868  CD  GLN B 480     -16.631  -5.862  13.188  1.00 67.03           C
ATOM   3869  OE1 GLN B 480     -16.441  -7.052  12.938  1.00 67.03           O
ATOM   3870  NE2 GLN B 480     -17.441  -5.445  14.197  1.00 67.03           N
ATOM   3871  C   GLN B 480     -12.674  -6.704  12.409  1.00 67.03           C
ATOM   3872  O   GLN B 480     -11.557  -6.222  12.237  1.00 67.03           O
ATOM   3873  N   SER B 481     -12.967  -7.985  12.102  1.00 72.68           N
ATOM   3874  CA  SER B 481     -11.982  -8.871  11.554  1.00 72.68           C
ATOM   3875  CB  SER B 481     -12.309 -10.359  11.756  1.00 72.68           C
ATOM   3876  OG  SER B 481     -12.328 -10.667  13.142  1.00 72.68           O
ATOM   3877  C   SER B 481     -11.883  -8.630  10.083  1.00 72.68           C
ATOM   3878  O   SER B 481     -12.773  -8.038   9.475  1.00 72.68           O
ATOM   3879  N   CYS B 482     -10.761  -9.069   9.477  1.00 41.12           N
ATOM   3880  CA  CYS B 482     -10.569  -8.903   8.066  1.00 41.12           C
ATOM   3881  CB  CYS B 482      -9.702  -7.689   7.695  1.00 41.12           C
ATOM   3882  SG  CYS B 482     -10.464  -6.113   8.181  1.00 41.12           S
ATOM   3883  C   CYS B 482      -9.852 -10.119   7.569  1.00 41.12           C
ATOM   3884  O   CYS B 482      -9.269 -10.864   8.355  1.00 41.12           O
ATOM   3885  N   GLU B 483      -9.903 -10.369   6.241  1.00 85.79           N
ATOM   3886  CA  GLU B 483      -9.219 -11.508   5.693  1.00 85.79           C
ATOM   3887  CB  GLU B 483     -10.132 -12.741   5.589  1.00 85.79           C
ATOM   3888  CG  GLU B 483      -9.432 -14.022   5.136  1.00 85.79           C
ATOM   3889  CD  GLU B 483     -10.435 -15.160   5.280  1.00 85.79           C
ATOM   3890  OE1 GLU B 483     -11.361 -15.031   6.126  1.00 85.79           O
ATOM   3891  OE2 GLU B 483     -10.289 -16.174   4.547  1.00 85.79           O
ATOM   3892  C   GLU B 483      -8.753 -11.149   4.314  1.00 85.79           C
ATOM   3893  O   GLU B 483      -9.496 -10.546   3.542  1.00 85.79           O
ATOM   3894  N   THR B 484      -7.496 -11.504   3.963  1.00116.02           N
ATOM   3895  CA  THR B 484      -7.009 -11.182   2.654  1.00116.02           C
ATOM   3896  CB  THR B 484      -6.176  -9.930   2.595  1.00116.02           C
ATOM   3897  OG1 THR B 484      -5.926  -9.571   1.243  1.00116.02           O
ATOM   3898  CG2 THR B 484      -4.854 -10.170   3.343  1.00116.02           C
ATOM   3899  C   THR B 484      -6.172 -12.314   2.143  1.00116.02           C
ATOM   3900  O   THR B 484      -5.711 -13.158   2.909  1.00116.02           O
ATOM   3901  N   THR B 485      -5.970 -12.359   0.809  1.00103.12           N
ATOM   3902  CA  THR B 485      -5.185 -13.408   0.226  1.00103.12           C
ATOM   3903  CB  THR B 485      -5.347 -13.537  -1.259  1.00103.12           C
ATOM   3904  OG1 THR B 485      -6.698 -13.825  -1.588  1.00103.12           O
ATOM   3905  CG2 THR B 485      -4.428 -14.666  -1.751  1.00103.12           C
ATOM   3906  C   THR B 485      -3.750 -13.119   0.490  1.00103.12           C
ATOM   3907  O   THR B 485      -3.186 -12.158  -0.031  1.00103.12           O
ATOM   3908  N   GLU B 486      -3.130 -13.956   1.339  1.00162.38           N
ATOM   3909  CA  GLU B 486      -1.756 -13.783   1.696  1.00162.38           C
ATOM   3910  CB  GLU B 486      -1.348 -14.714   2.847  1.00162.38           C
ATOM   3911  CG  GLU B 486      -0.197 -14.178   3.697  1.00162.38           C
ATOM   3912  CD  GLU B 486      -0.805 -13.131   4.622  1.00162.38           C
ATOM   3913  OE1 GLU B 486      -1.855 -12.548   4.240  1.00162.38           O
ATOM   3914  OE2 GLU B 486      -0.233 -12.899   5.720  1.00162.38           O
ATOM   3915  C   GLU B 486      -0.884 -14.107   0.523  1.00162.38           C
ATOM   3916  O   GLU B 486       0.020 -13.343   0.190  1.00162.38           O
ATOM   3917  N   PHE B 487      -1.150 -15.244  -0.158  1.00105.19           N
ATOM   3918  CA  PHE B 487      -0.270 -15.650  -1.218  1.00105.19           C
ATOM   3919  CB  PHE B 487       0.827 -16.607  -0.692  1.00105.19           C
ATOM   3920  CG  PHE B 487       1.772 -17.039  -1.764  1.00105.19           C
ATOM   3921  CD1 PHE B 487       2.831 -16.237  -2.129  1.00105.19           C
ATOM   3922  CD2 PHE B 487       1.608 -18.244  -2.400  1.00105.19           C
ATOM   3923  CE1 PHE B 487       3.708 -16.629  -3.111  1.00105.19           C
ATOM   3924  CE2 PHE B 487       2.487 -18.644  -3.380  1.00105.19           C
ATOM   3925  CZ  PHE B 487       3.538 -17.836  -3.742  1.00105.19           C
ATOM   3926  C   PHE B 487      -1.074 -16.330  -2.288  1.00105.19           C
ATOM   3927  O   PHE B 487      -2.114 -16.924  -2.005  1.00105.19           O
ATOM   3928  N   GLU B 488      -0.620 -16.235  -3.561  1.00 82.76           N
ATOM   3929  CA  GLU B 488      -1.333 -16.892  -4.621  1.00 82.76           C
ATOM   3930  CB  GLU B 488      -1.940 -15.990  -5.704  1.00 82.76           C
ATOM   3931  CG  GLU B 488      -2.727 -16.828  -6.719  1.00 82.76           C
ATOM   3932  CD  GLU B 488      -3.412 -15.904  -7.714  1.00 82.76           C
ATOM   3933  OE1 GLU B 488      -3.535 -14.689  -7.405  1.00 82.76           O
ATOM   3934  OE2 GLU B 488      -3.826 -16.403  -8.794  1.00 82.76           O
ATOM   3935  C   GLU B 488      -0.427 -17.869  -5.292  1.00 82.76           C
ATOM   3936  O   GLU B 488       0.790 -17.708  -5.299  1.00 82.76           O
ATOM   3937  N   VAL B 489      -1.023 -18.928  -5.873  1.00 47.92           N
ATOM   3938  CA  VAL B 489      -0.240 -19.960  -6.483  1.00 47.92           C
ATOM   3939  CB  VAL B 489      -1.006 -21.211  -6.797  1.00 47.92           C
ATOM   3940  CG1 VAL B 489      -0.051 -22.200  -7.485  1.00 47.92           C
ATOM   3941  CG2 VAL B 489      -1.630 -21.748  -5.499  1.00 47.92           C
ATOM   3942  C   VAL B 489       0.309 -19.450  -7.772  1.00 47.92           C
ATOM   3943  O   VAL B 489      -0.354 -18.718  -8.507  1.00 47.92           O
ATOM   3944  N   ILE B 490       1.574 -19.820  -8.050  1.00 97.84           N
ATOM   3945  CA  ILE B 490       2.262 -19.445  -9.249  1.00 97.84           C
ATOM   3946  CB  ILE B 490       3.241 -18.327  -9.024  1.00 97.84           C
ATOM   3947  CG1 ILE B 490       3.819 -17.820 -10.353  1.00 97.84           C
ATOM   3948  CG2 ILE B 490       4.303 -18.823  -8.032  1.00 97.84           C
ATOM   3949  CD1 ILE B 490       4.692 -16.575 -10.200  1.00 97.84           C
ATOM   3950  C   ILE B 490       3.062 -20.642  -9.665  1.00 97.84           C
ATOM   3951  O   ILE B 490       3.359 -21.510  -8.845  1.00 97.84           O
ATOM   3952  N   TYR B 491       3.413 -20.723 -10.965  1.00 61.98           N
ATOM   3953  CA  TYR B 491       4.199 -21.812 -11.478  1.00 61.98           C
ATOM   3954  CB  TYR B 491       3.421 -22.728 -12.439  1.00 61.98           C
ATOM   3955  CG  TYR B 491       2.347 -23.433 -11.677  1.00 61.98           C
ATOM   3956  CD1 TYR B 491       2.611 -24.620 -11.038  1.00 61.98           C
ATOM   3957  CD2 TYR B 491       1.077 -22.907 -11.598  1.00 61.98           C
ATOM   3958  CE1 TYR B 491       1.623 -25.273 -10.340  1.00 61.98           C
ATOM   3959  CE2 TYR B 491       0.083 -23.555 -10.902  1.00 61.98           C
ATOM   3960  CZ  TYR B 491       0.357 -24.743 -10.271  1.00 61.98           C
ATOM   3961  OH  TYR B 491      -0.657 -25.415  -9.554  1.00 61.98           O
ATOM   3962  C   TYR B 491       5.325 -21.214 -12.269  1.00 61.98           C
ATOM   3963  O   TYR B 491       5.187 -20.146 -12.860  1.00 61.98           O
ATOM   3964  N   GLU B 492       6.492 -21.883 -12.285  1.00100.00           N
ATOM   3965  CA  GLU B 492       7.604 -21.368 -13.033  1.00100.00           C
ATOM   3966  CB  GLU B 492       8.932 -21.370 -12.255  1.00100.00           C
ATOM   3967  CG  GLU B 492      10.112 -20.821 -13.058  1.00100.00           C
ATOM   3968  CD  GLU B 492      11.390 -21.068 -12.269  1.00100.00           C
ATOM   3969  OE1 GLU B 492      11.476 -22.134 -11.602  1.00100.00           O
ATOM   3970  OE2 GLU B 492      12.298 -20.196 -12.327  1.00100.00           O
ATOM   3971  C   GLU B 492       7.801 -22.268 -14.208  1.00100.00           C
ATOM   3972  O   GLU B 492       7.567 -23.470 -14.122  1.00100.00           O
ATOM   3973  N   GLY B 493       8.228 -21.704 -15.355  1.00 60.77           N
ATOM   3974  CA  GLY B 493       8.441 -22.518 -16.515  1.00 60.77           C
ATOM   3975  C   GLY B 493       8.991 -21.663 -17.623  1.00 60.77           C
ATOM   3976  O   GLY B 493       9.393 -20.524 -17.400  1.00 60.77           O
ATOM   3977  N   LEU B 494       9.059 -22.225 -18.852  1.00112.62           N
ATOM   3978  CA  LEU B 494       9.540 -21.507 -20.008  1.00112.62           C
ATOM   3979  CB  LEU B 494      10.804 -22.117 -20.636  1.00112.62           C
ATOM   3980  CG  LEU B 494      12.048 -22.005 -19.736  1.00112.62           C
ATOM   3981  CD1 LEU B 494      11.876 -22.791 -18.425  1.00112.62           C
ATOM   3982  CD2 LEU B 494      13.322 -22.391 -20.505  1.00112.62           C
ATOM   3983  C   LEU B 494       8.455 -21.548 -21.044  1.00112.62           C
ATOM   3984  O   LEU B 494       7.733 -22.537 -21.144  1.00112.62           O
ATOM   3985  N   VAL B 495       8.304 -20.474 -21.854  1.00118.21           N
ATOM   3986  CA  VAL B 495       7.217 -20.468 -22.795  1.00118.21           C
ATOM   3987  CB  VAL B 495       6.062 -19.626 -22.346  1.00118.21           C
ATOM   3988  CG1 VAL B 495       5.516 -20.218 -21.035  1.00118.21           C
ATOM   3989  CG2 VAL B 495       6.540 -18.167 -22.235  1.00118.21           C
ATOM   3990  C   VAL B 495       7.645 -19.921 -24.121  1.00118.21           C
ATOM   3991  O   VAL B 495       8.606 -19.161 -24.227  1.00118.21           O
ATOM   3992  N   ASN B 496       6.925 -20.347 -25.181  1.00 94.64           N
ATOM   3993  CA  ASN B 496       7.107 -19.832 -26.506  1.00 94.64           C
ATOM   3994  CB  ASN B 496       7.649 -20.866 -27.505  1.00 94.64           C
ATOM   3995  CG  ASN B 496       7.967 -20.128 -28.800  1.00 94.64           C
ATOM   3996  OD1 ASN B 496       7.837 -18.907 -28.886  1.00 94.64           O
ATOM   3997  ND2 ASN B 496       8.394 -20.892 -29.841  1.00 94.64           N
ATOM   3998  C   ASN B 496       5.728 -19.470 -26.962  1.00 94.64           C
ATOM   3999  O   ASN B 496       4.820 -20.297 -26.907  1.00 94.64           O
ATOM   4000  N   LYS B 497       5.531 -18.222 -27.426  1.00 78.74           N
ATOM   4001  CA  LYS B 497       4.212 -17.806 -27.815  1.00 78.74           C
ATOM   4002  CB  LYS B 497       3.902 -16.343 -27.449  1.00 78.74           C
ATOM   4003  CG  LYS B 497       4.040 -16.033 -25.960  1.00 78.74           C
ATOM   4004  CD  LYS B 497       4.017 -14.536 -25.647  1.00 78.74           C
ATOM   4005  CE  LYS B 497       4.446 -14.208 -24.218  1.00 78.74           C
ATOM   4006  NZ  LYS B 497       3.737 -15.091 -23.267  1.00 78.74           N
ATOM   4007  C   LYS B 497       4.128 -17.894 -29.304  1.00 78.74           C
ATOM   4008  O   LYS B 497       5.080 -17.568 -30.012  1.00 78.74           O
ATOM   4009  N   THR B 498       2.964 -18.350 -29.812  1.00 53.91           N
ATOM   4010  CA  THR B 498       2.784 -18.483 -31.226  1.00 53.91           C
ATOM   4011  CB  THR B 498       2.599 -19.906 -31.662  1.00 53.91           C
ATOM   4012  OG1 THR B 498       1.422 -20.452 -31.084  1.00 53.91           O
ATOM   4013  CG2 THR B 498       3.827 -20.712 -31.209  1.00 53.91           C
ATOM   4014  C   THR B 498       1.563 -17.724 -31.635  1.00 53.91           C
ATOM   4015  O   THR B 498       0.597 -17.626 -30.879  1.00 53.91           O
ATOM   4016  N   THR B 499       1.600 -17.172 -32.867  1.00114.59           N
ATOM   4017  CA  THR B 499       0.521 -16.392 -33.408  1.00114.59           C
ATOM   4018  CB  THR B 499       0.898 -14.962 -33.654  1.00114.59           C
ATOM   4019  OG1 THR B 499      -0.242 -14.212 -34.044  1.00114.59           O
ATOM   4020  CG2 THR B 499       1.970 -14.920 -34.753  1.00114.59           C
ATOM   4021  C   THR B 499       0.130 -16.998 -34.721  1.00114.59           C
ATOM   4022  O   THR B 499       0.859 -17.815 -35.280  1.00114.59           O
ATOM   4023  N   SER B 500      -1.055 -16.616 -35.240  1.00 95.38           N
ATOM   4024  CA  SER B 500      -1.524 -17.165 -36.482  1.00 95.38           C
ATOM   4025  CB  SER B 500      -2.919 -16.654 -36.877  1.00 95.38           C
ATOM   4026  OG  SER B 500      -2.880 -15.253 -37.103  1.00 95.38           O
ATOM   4027  C   SER B 500      -0.563 -16.747 -37.551  1.00 95.38           C
ATOM   4028  O   SER B 500      -0.006 -15.652 -37.503  1.00 95.38           O
ATOM   4029  N   LEU B 501      -0.344 -17.619 -38.557  1.00171.77           N
ATOM   4030  CA  LEU B 501       0.606 -17.293 -39.585  1.00171.77           C
ATOM   4031  CB  LEU B 501       1.371 -18.527 -40.101  1.00171.77           C
ATOM   4032  CG  LEU B 501       2.622 -18.207 -40.947  1.00171.77           C
ATOM   4033  CD1 LEU B 501       2.274 -17.442 -42.230  1.00171.77           C
ATOM   4034  CD2 LEU B 501       3.695 -17.504 -40.099  1.00171.77           C
ATOM   4035  C   LEU B 501      -0.156 -16.690 -40.723  1.00171.77           C
ATOM   4036  O   LEU B 501      -0.967 -17.354 -41.367  1.00171.77           O
ATOM   4037  N   GLU B 502       0.027 -15.367 -40.908  1.00117.80           N
ATOM   4038  CA  GLU B 502      -0.578 -14.582 -41.944  1.00117.80           C
ATOM   4039  CB  GLU B 502      -0.664 -13.092 -41.580  1.00117.80           C
ATOM   4040  CG  GLU B 502      -1.583 -12.302 -42.513  1.00117.80           C
ATOM   4041  CD  GLU B 502      -1.652 -10.862 -42.025  1.00117.80           C
ATOM   4042  OE1 GLU B 502      -0.651 -10.119 -42.212  1.00117.80           O
ATOM   4043  OE2 GLU B 502      -2.710 -10.488 -41.454  1.00117.80           O
ATOM   4044  C   GLU B 502       0.152 -14.699 -43.252  1.00117.80           C
ATOM   4045  O   GLU B 502      -0.459 -14.582 -44.312  1.00117.80           O
ATOM   4046  N   GLY B 503       1.486 -14.909 -43.208  1.00 48.05           N
ATOM   4047  CA  GLY B 503       2.318 -14.865 -44.381  1.00 48.05           C
ATOM   4048  C   GLY B 503       2.068 -16.027 -45.290  1.00 48.05           C
ATOM   4049  O   GLY B 503       1.603 -17.087 -44.874  1.00 48.05           O
ATOM   4050  N   ASN B 504       2.400 -15.825 -46.585  1.00116.73           N
ATOM   4051  CA  ASN B 504       2.240 -16.825 -47.589  1.00116.73           C
ATOM   4052  CB  ASN B 504       2.114 -16.257 -49.013  1.00116.73           C
ATOM   4053  CG  ASN B 504       0.810 -15.485 -49.131  1.00116.73           C
ATOM   4054  OD1 ASN B 504       0.679 -14.588 -49.962  1.00116.73           O
ATOM   4055  ND2 ASN B 504      -0.184 -15.835 -48.273  1.00116.73           N
ATOM   4056  C   ASN B 504       3.460 -17.687 -47.591  1.00116.73           C
ATOM   4057  O   ASN B 504       4.481 -17.369 -46.978  1.00116.73           O
ATOM   4058  N   ILE B 505       3.363 -18.829 -48.295  1.00117.62           N
ATOM   4059  CA  ILE B 505       4.488 -19.709 -48.371  1.00117.62           C
ATOM   4060  CB  ILE B 505       4.115 -21.149 -48.541  1.00117.62           C
ATOM   4061  CG1 ILE B 505       3.321 -21.632 -47.317  1.00117.62           C
ATOM   4062  CG2 ILE B 505       5.406 -21.941 -48.803  1.00117.62           C
ATOM   4063  CD1 ILE B 505       4.095 -21.494 -46.007  1.00117.62           C
ATOM   4064  C   ILE B 505       5.254 -19.293 -49.581  1.00117.62           C
ATOM   4065  O   ILE B 505       4.686 -19.089 -50.652  1.00117.62           O
ATOM   4066  N   LYS B 506       6.578 -19.113 -49.435  1.00 52.51           N
ATOM   4067  CA  LYS B 506       7.333 -18.673 -50.569  1.00 52.51           C
ATOM   4068  CB  LYS B 506       8.145 -17.394 -50.281  1.00 52.51           C
ATOM   4069  CG  LYS B 506       7.243 -16.201 -49.933  1.00 52.51           C
ATOM   4070  CD  LYS B 506       7.964 -14.997 -49.318  1.00 52.51           C
ATOM   4071  CE  LYS B 506       7.026 -13.835 -48.973  1.00 52.51           C
ATOM   4072  NZ  LYS B 506       7.793 -12.725 -48.363  1.00 52.51           N
ATOM   4073  C   LYS B 506       8.256 -19.778 -50.994  1.00 52.51           C
ATOM   4074  O   LYS B 506       8.882 -20.434 -50.163  1.00 52.51           O
ATOM   4075  N   GLN B 507       8.328 -20.028 -52.320  1.00 88.71           N
ATOM   4076  CA  GLN B 507       9.170 -21.058 -52.867  1.00 88.71           C
ATOM   4077  CB  GLN B 507       8.439 -22.394 -53.083  1.00 88.71           C
ATOM   4078  CG  GLN B 507       7.306 -22.298 -54.105  1.00 88.71           C
ATOM   4079  CD  GLN B 507       6.755 -23.696 -54.337  1.00 88.71           C
ATOM   4080  OE1 GLN B 507       7.438 -24.559 -54.885  1.00 88.71           O
ATOM   4081  NE2 GLN B 507       5.486 -23.925 -53.909  1.00 88.71           N
ATOM   4082  C   GLN B 507       9.652 -20.597 -54.206  1.00 88.71           C
ATOM   4083  O   GLN B 507       9.034 -19.742 -54.837  1.00 88.71           O
ATOM   4084  N   THR B 508      10.792 -21.155 -54.666  1.00102.38           N
ATOM   4085  CA  THR B 508      11.349 -20.761 -55.929  1.00102.38           C
ATOM   4086  CB  THR B 508      12.842 -20.882 -55.981  1.00102.38           C
ATOM   4087  OG1 THR B 508      13.226 -22.237 -55.805  1.00102.38           O
ATOM   4088  CG2 THR B 508      13.453 -20.013 -54.868  1.00102.38           C
ATOM   4089  C   THR B 508      10.787 -21.634 -57.008  1.00102.38           C
ATOM   4090  O   THR B 508      10.369 -22.765 -56.758  1.00102.38           O
ATOM   4091  N   HIS B 509      10.747 -21.104 -58.251  1.00119.27           N
ATOM   4092  CA  HIS B 509      10.256 -21.875 -59.354  1.00119.27           C
ATOM   4093  ND1 HIS B 509       7.964 -20.950 -61.743  1.00119.27           N
ATOM   4094  CG  HIS B 509       8.167 -20.792 -60.389  1.00119.27           C
ATOM   4095  CB  HIS B 509       8.724 -21.868 -59.506  1.00119.27           C
ATOM   4096  NE2 HIS B 509       7.204 -18.931 -61.218  1.00119.27           N
ATOM   4097  CD2 HIS B 509       7.707 -19.550 -60.088  1.00119.27           C
ATOM   4098  CE1 HIS B 509       7.383 -19.807 -62.187  1.00119.27           C
ATOM   4099  C   HIS B 509      10.855 -21.316 -60.609  1.00119.27           C
ATOM   4100  O   HIS B 509      11.525 -20.284 -60.585  1.00119.27           O
ATOM   4101  N   SER B 510      10.657 -22.013 -61.746  1.00 38.01           N
ATOM   4102  CA  SER B 510      11.185 -21.516 -62.985  1.00 38.01           C
ATOM   4103  CB  SER B 510      12.297 -22.392 -63.589  1.00 38.01           C
ATOM   4104  OG  SER B 510      13.434 -22.402 -62.738  1.00 38.01           O
ATOM   4105  C   SER B 510      10.067 -21.490 -63.976  1.00 38.01           C
ATOM   4106  O   SER B 510       9.169 -22.330 -63.937  1.00 38.01           O
ATOM   4107  N   VAL B 511      10.083 -20.497 -64.888  1.00116.34           N
ATOM   4108  CA  VAL B 511       9.063 -20.462 -65.891  1.00116.34           C
ATOM   4109  CB  VAL B 511       8.157 -19.264 -65.811  1.00116.34           C
ATOM   4110  CG1 VAL B 511       8.992 -17.985 -65.850  1.00116.34           C
ATOM   4111  CG2 VAL B 511       7.112 -19.369 -66.935  1.00116.34           C
ATOM   4112  C   VAL B 511       9.715 -20.548 -67.231  1.00116.34           C
ATOM   4113  O   VAL B 511      10.704 -19.870 -67.502  1.00116.34           O
ATOM   4114  N   VAL B 512       9.181 -21.433 -68.097  1.00 71.07           N
ATOM   4115  CA  VAL B 512       9.748 -21.601 -69.401  1.00 71.07           C
ATOM   4116  CB  VAL B 512      10.335 -22.963 -69.639  1.00 71.07           C
ATOM   4117  CG1 VAL B 512      10.814 -23.025 -71.099  1.00 71.07           C
ATOM   4118  CG2 VAL B 512      11.439 -23.218 -68.598  1.00 71.07           C
ATOM   4119  C   VAL B 512       8.645 -21.455 -70.396  1.00 71.07           C
ATOM   4120  O   VAL B 512       7.586 -22.075 -70.269  1.00 71.07           O
ATOM   4121  N   TYR B 513       8.875 -20.576 -71.392  1.00 94.34           N
ATOM   4122  CA  TYR B 513       7.949 -20.383 -72.464  1.00 94.34           C
ATOM   4123  CB  TYR B 513       6.784 -19.430 -72.121  1.00 94.34           C
ATOM   4124  CG  TYR B 513       7.294 -18.120 -71.618  1.00 94.34           C
ATOM   4125  CD1 TYR B 513       7.685 -17.979 -70.304  1.00 94.34           C
ATOM   4126  CD2 TYR B 513       7.360 -17.027 -72.450  1.00 94.34           C
ATOM   4127  CE1 TYR B 513       8.146 -16.773 -69.826  1.00 94.34           C
ATOM   4128  CE2 TYR B 513       7.819 -15.819 -71.980  1.00 94.34           C
ATOM   4129  CZ  TYR B 513       8.213 -15.690 -70.667  1.00 94.34           C
ATOM   4130  OH  TYR B 513       8.683 -14.449 -70.186  1.00 94.34           O
ATOM   4131  C   TYR B 513       8.704 -19.863 -73.640  1.00 94.34           C
ATOM   4132  O   TYR B 513       9.858 -19.458 -73.518  1.00 94.34           O
ATOM   4133  N   SER B 514       8.083 -19.909 -74.833  1.00 58.32           N
ATOM   4134  CA  SER B 514       8.716 -19.324 -75.978  1.00 58.32           C
ATOM   4135  CB  SER B 514       8.799 -20.267 -77.184  1.00 58.32           C
ATOM   4136  OG  SER B 514       9.596 -21.394 -76.851  1.00 58.32           O
ATOM   4137  C   SER B 514       7.835 -18.179 -76.324  1.00 58.32           C
ATOM   4138  O   SER B 514       6.618 -18.331 -76.401  1.00 58.32           O
ATOM   4139  N   THR B 515       8.426 -16.989 -76.516  1.00124.69           N
ATOM   4140  CA  THR B 515       7.615 -15.860 -76.824  1.00124.69           C
ATOM   4141  CB  THR B 515       8.102 -14.579 -76.195  1.00124.69           C
ATOM   4142  OG1 THR B 515       7.233 -13.507 -76.530  1.00124.69           O
ATOM   4143  CG2 THR B 515       9.543 -14.279 -76.644  1.00124.69           C
ATOM   4144  C   THR B 515       7.584 -15.719 -78.304  1.00124.69           C
ATOM   4145  O   THR B 515       8.588 -15.413 -78.945  1.00124.69           O
ATOM   4146  N   ILE B 516       6.402 -15.963 -78.896  1.00111.28           N
ATOM   4147  CA  ILE B 516       6.328 -15.839 -80.316  1.00111.28           C
ATOM   4148  CB  ILE B 516       5.685 -16.988 -81.026  1.00111.28           C
ATOM   4149  CG1 ILE B 516       4.228 -17.143 -80.587  1.00111.28           C
ATOM   4150  CG2 ILE B 516       6.553 -18.237 -80.800  1.00111.28           C
ATOM   4151  CD1 ILE B 516       3.437 -18.090 -81.487  1.00111.28           C
ATOM   4152  C   ILE B 516       5.564 -14.606 -80.634  1.00111.28           C
ATOM   4153  O   ILE B 516       4.462 -14.389 -80.134  1.00111.28           O
ATOM   4154  N   SER B 517       6.181 -13.740 -81.459  1.00 77.69           N
ATOM   4155  CA  SER B 517       5.559 -12.519 -81.870  1.00 77.69           C
ATOM   4156  CB  SER B 517       6.354 -11.270 -81.457  1.00 77.69           C
ATOM   4157  OG  SER B 517       5.682 -10.097 -81.895  1.00 77.69           O
ATOM   4158  C   SER B 517       5.501 -12.530 -83.363  1.00 77.69           C
ATOM   4159  O   SER B 517       6.482 -12.857 -84.030  1.00 77.69           O
ATOM   4160  N   GLU B 518       4.327 -12.180 -83.926  1.00 76.13           N
ATOM   4161  CA  GLU B 518       4.174 -12.154 -85.352  1.00 76.13           C
ATOM   4162  CB  GLU B 518       2.984 -12.985 -85.859  1.00 76.13           C
ATOM   4163  CG  GLU B 518       3.103 -14.479 -85.550  1.00 76.13           C
ATOM   4164  CD  GLU B 518       2.885 -14.649 -84.054  1.00 76.13           C
ATOM   4165  OE1 GLU B 518       1.734 -14.431 -83.590  1.00 76.13           O
ATOM   4166  OE2 GLU B 518       3.873 -14.993 -83.352  1.00 76.13           O
ATOM   4167  C   GLU B 518       3.888 -10.739 -85.726  1.00 76.13           C
ATOM   4168  O   GLU B 518       3.010 -10.104 -85.142  1.00 76.13           O
ATOM   4169  N   LYS B 519       4.624 -10.203 -86.720  1.00116.17           N
ATOM   4170  CA  LYS B 519       4.409  -8.832 -87.080  1.00116.17           C
ATOM   4171  CB  LYS B 519       5.639  -7.958 -86.783  1.00116.17           C
ATOM   4172  CG  LYS B 519       5.475  -6.466 -87.073  1.00116.17           C
ATOM   4173  CD  LYS B 519       6.539  -5.627 -86.362  1.00116.17           C
ATOM   4174  CE  LYS B 519       7.900  -6.321 -86.289  1.00116.17           C
ATOM   4175  NZ  LYS B 519       8.848  -5.489 -85.520  1.00116.17           N
ATOM   4176  C   LYS B 519       4.103  -8.750 -88.541  1.00116.17           C
ATOM   4177  O   LYS B 519       4.785  -9.350 -89.372  1.00116.17           O
ATOM   4178  N   GLN B 520       3.038  -7.993 -88.875  1.00 52.79           N
ATOM   4179  CA  GLN B 520       2.635  -7.762 -90.232  1.00 52.79           C
ATOM   4180  CB  GLN B 520       1.113  -7.618 -90.402  1.00 52.79           C
ATOM   4181  CG  GLN B 520       0.300  -8.853 -90.017  1.00 52.79           C
ATOM   4182  CD  GLN B 520      -1.172  -8.475 -90.126  1.00 52.79           C
ATOM   4183  OE1 GLN B 520      -1.563  -7.352 -89.813  1.00 52.79           O
ATOM   4184  NE2 GLN B 520      -2.016  -9.437 -90.586  1.00 52.79           N
ATOM   4185  C   GLN B 520       3.175  -6.411 -90.539  1.00 52.79           C
ATOM   4186  O   GLN B 520       2.998  -5.475 -89.760  1.00 52.79           O
ATOM   4187  N   VAL B 521       3.854  -6.265 -91.687  1.00113.77           N
ATOM   4188  CA  VAL B 521       4.425  -4.983 -91.929  1.00113.77           C
ATOM   4189  CB  VAL B 521       5.923  -4.998 -91.923  1.00113.77           C
ATOM   4190  CG1 VAL B 521       6.405  -5.819 -93.128  1.00113.77           C
ATOM   4191  CG2 VAL B 521       6.428  -3.548 -91.925  1.00113.77           C
ATOM   4192  C   VAL B 521       4.001  -4.476 -93.263  1.00113.77           C
ATOM   4193  O   VAL B 521       3.848  -5.214 -94.235  1.00113.77           O
ATOM   4194  N   PHE B 522       3.787  -3.156 -93.261  1.00170.18           N
ATOM   4195  CA  PHE B 522       3.476  -2.213 -94.290  1.00170.18           C
ATOM   4196  CB  PHE B 522       1.963  -2.025 -94.520  1.00170.18           C
ATOM   4197  CG  PHE B 522       1.760  -1.289 -95.805  1.00170.18           C
ATOM   4198  CD1 PHE B 522       1.877   0.081 -95.875  1.00170.18           C
ATOM   4199  CD2 PHE B 522       1.442  -1.985 -96.949  1.00170.18           C
ATOM   4200  CE1 PHE B 522       1.681   0.740 -97.068  1.00170.18           C
ATOM   4201  CE2 PHE B 522       1.246  -1.332 -98.143  1.00170.18           C
ATOM   4202  CZ  PHE B 522       1.366   0.034 -98.203  1.00170.18           C
ATOM   4203  C   PHE B 522       3.973  -1.042 -93.512  1.00170.18           C
ATOM   4204  O   PHE B 522       5.119  -0.626 -93.668  1.00170.18           O
ATOM   4205  N   SER B 523       3.077  -0.469 -92.682  1.00 97.56           N
ATOM   4206  CA  SER B 523       3.477   0.317 -91.553  1.00 97.56           C
ATOM   4207  CB  SER B 523       2.470   1.408 -91.153  1.00 97.56           C
ATOM   4208  OG  SER B 523       1.257   0.812 -90.724  1.00 97.56           O
ATOM   4209  C   SER B 523       3.422  -0.791 -90.548  1.00 97.56           C
ATOM   4210  O   SER B 523       3.463  -1.949 -90.956  1.00 97.56           O
ATOM   4211  N   ILE B 524       3.342  -0.551 -89.231  1.00 73.96           N
ATOM   4212  CA  ILE B 524       3.214  -1.753 -88.452  1.00 73.96           C
ATOM   4213  CB  ILE B 524       3.751  -1.645 -87.053  1.00 73.96           C
ATOM   4214  CG1 ILE B 524       5.263  -1.374 -87.069  1.00 73.96           C
ATOM   4215  CG2 ILE B 524       3.362  -2.926 -86.296  1.00 73.96           C
ATOM   4216  CD1 ILE B 524       5.819  -0.968 -85.705  1.00 73.96           C
ATOM   4217  C   ILE B 524       1.743  -1.999 -88.341  1.00 73.96           C
ATOM   4218  O   ILE B 524       1.068  -1.394 -87.508  1.00 73.96           O
ATOM   4219  N   LYS B 525       1.201  -2.868 -89.223  1.00102.26           N
ATOM   4220  CA  LYS B 525      -0.205  -3.155 -89.201  1.00102.26           C
ATOM   4221  CB  LYS B 525      -0.727  -3.981 -90.389  1.00102.26           C
ATOM   4222  CG  LYS B 525      -0.519  -3.316 -91.750  1.00102.26           C
ATOM   4223  CD  LYS B 525      -1.046  -4.149 -92.918  1.00102.26           C
ATOM   4224  CE  LYS B 525      -0.927  -5.661 -92.720  1.00102.26           C
ATOM   4225  NZ  LYS B 525      -1.756  -6.361 -93.728  1.00102.26           N
ATOM   4226  C   LYS B 525      -0.552  -3.935 -87.972  1.00102.26           C
ATOM   4227  O   LYS B 525      -1.548  -3.648 -87.311  1.00102.26           O
ATOM   4228  N   THR B 526       0.246  -4.969 -87.636  1.00 59.48           N
ATOM   4229  CA  THR B 526      -0.121  -5.738 -86.481  1.00 59.48           C
ATOM   4230  CB  THR B 526      -1.117  -6.823 -86.793  1.00 59.48           C
ATOM   4231  OG1 THR B 526      -2.294  -6.260 -87.355  1.00 59.48           O
ATOM   4232  CG2 THR B 526      -1.469  -7.579 -85.499  1.00 59.48           C
ATOM   4233  C   THR B 526       1.087  -6.396 -85.886  1.00 59.48           C
ATOM   4234  O   THR B 526       2.077  -6.658 -86.567  1.00 59.48           O
ATOM   4235  N   ARG B 527       1.025  -6.642 -84.560  1.00119.93           N
ATOM   4236  CA  ARG B 527       2.028  -7.379 -83.850  1.00119.93           C
ATOM   4237  CB  ARG B 527       3.007  -6.517 -83.035  1.00119.93           C
ATOM   4238  CG  ARG B 527       3.776  -7.362 -82.016  1.00119.93           C
ATOM   4239  CD  ARG B 527       4.946  -6.655 -81.331  1.00119.93           C
ATOM   4240  NE  ARG B 527       6.147  -6.823 -82.195  1.00119.93           N
ATOM   4241  CZ  ARG B 527       7.390  -6.655 -81.657  1.00119.93           C
ATOM   4242  NH1 ARG B 527       7.518  -6.248 -80.360  1.00119.93           N
ATOM   4243  NH2 ARG B 527       8.503  -6.907 -82.407  1.00119.93           N
ATOM   4244  C   ARG B 527       1.293  -8.228 -82.860  1.00119.93           C
ATOM   4245  O   ARG B 527       0.674  -7.706 -81.937  1.00119.93           O
ATOM   4246  N   GLU B 528       1.344  -9.567 -83.005  1.00 52.24           N
ATOM   4247  CA  GLU B 528       0.643 -10.363 -82.036  1.00 52.24           C
ATOM   4248  CB  GLU B 528      -0.325 -11.413 -82.610  1.00 52.24           C
ATOM   4249  CG  GLU B 528      -1.062 -12.173 -81.499  1.00 52.24           C
ATOM   4250  CD  GLU B 528      -1.764 -13.386 -82.093  1.00 52.24           C
ATOM   4251  OE1 GLU B 528      -1.308 -13.872 -83.162  1.00 52.24           O
ATOM   4252  OE2 GLU B 528      -2.763 -13.845 -81.479  1.00 52.24           O
ATOM   4253  C   GLU B 528       1.651 -11.143 -81.261  1.00 52.24           C
ATOM   4254  O   GLU B 528       2.611 -11.662 -81.827  1.00 52.24           O
ATOM   4255  N   ASP B 529       1.452 -11.239 -79.929  1.00 53.54           N
ATOM   4256  CA  ASP B 529       2.366 -11.960 -79.087  1.00 53.54           C
ATOM   4257  CB  ASP B 529       2.977 -11.090 -77.976  1.00 53.54           C
ATOM   4258  CG  ASP B 529       3.903 -10.060 -78.605  1.00 53.54           C
ATOM   4259  OD1 ASP B 529       4.848 -10.464 -79.325  1.00 53.54           O
ATOM   4260  OD2 ASP B 529       3.683  -8.846 -78.355  1.00 53.54           O
ATOM   4261  C   ASP B 529       1.626 -13.072 -78.405  1.00 53.54           C
ATOM   4262  O   ASP B 529       0.489 -12.894 -77.970  1.00 53.54           O
ATOM   4263  N   THR B 530       2.248 -14.270 -78.327  1.00108.40           N
ATOM   4264  CA  THR B 530       1.647 -15.356 -77.600  1.00108.40           C
ATOM   4265  CB  THR B 530       0.726 -16.225 -78.412  1.00108.40           C
ATOM   4266  OG1 THR B 530      -0.023 -17.068 -77.550  1.00108.40           O
ATOM   4267  CG2 THR B 530       1.540 -17.076 -79.394  1.00108.40           C
ATOM   4268  C   THR B 530       2.751 -16.188 -77.011  1.00108.40           C
ATOM   4269  O   THR B 530       3.917 -16.027 -77.369  1.00108.40           O
ATOM   4270  N   ARG B 531       2.409 -17.101 -76.075  1.00119.01           N
ATOM   4271  CA  ARG B 531       3.405 -17.878 -75.381  1.00119.01           C
ATOM   4272  CB  ARG B 531       3.278 -17.764 -73.850  1.00119.01           C
ATOM   4273  CG  ARG B 531       3.440 -16.347 -73.295  1.00119.01           C
ATOM   4274  CD  ARG B 531       2.881 -16.191 -71.878  1.00119.01           C
ATOM   4275  NE  ARG B 531       3.727 -16.986 -70.944  1.00119.01           N
ATOM   4276  CZ  ARG B 531       3.278 -17.258 -69.682  1.00119.01           C
ATOM   4277  NH1 ARG B 531       2.035 -16.849 -69.291  1.00119.01           N
ATOM   4278  NH2 ARG B 531       4.076 -17.934 -68.804  1.00119.01           N
ATOM   4279  C   ARG B 531       3.168 -19.330 -75.682  1.00119.01           C
ATOM   4280  O   ARG B 531       2.045 -19.741 -75.972  1.00119.01           O
ATOM   4281  N   ILE B 532       4.248 -20.140 -75.631  1.00154.56           N
ATOM   4282  CA  ILE B 532       4.162 -21.560 -75.856  1.00154.56           C
ATOM   4283  CB  ILE B 532       4.578 -21.968 -77.247  1.00154.56           C
ATOM   4284  CG1 ILE B 532       6.061 -21.656 -77.546  1.00154.56           C
ATOM   4285  CG2 ILE B 532       3.596 -21.292 -78.219  1.00154.56           C
ATOM   4286  CD1 ILE B 532       7.069 -22.649 -76.959  1.00154.56           C
ATOM   4287  C   ILE B 532       5.065 -22.240 -74.856  1.00154.56           C
ATOM   4288  O   ILE B 532       5.908 -21.582 -74.249  1.00154.56           O
ATOM   4289  N   CYS B 533       4.913 -23.575 -74.652  1.00129.39           N
ATOM   4290  CA  CYS B 533       5.695 -24.300 -73.670  1.00129.39           C
ATOM   4291  CB  CYS B 533       4.850 -24.739 -72.466  1.00129.39           C
ATOM   4292  SG  CYS B 533       3.974 -23.344 -71.713  1.00129.39           S
ATOM   4293  C   CYS B 533       6.219 -25.575 -74.294  1.00129.39           C
ATOM   4294  O   CYS B 533       6.356 -25.640 -75.513  1.00129.39           O
ATOM   4295  N   GLY B 534       6.586 -26.587 -73.448  1.00113.28           N
ATOM   4296  CA  GLY B 534       7.005 -27.914 -73.862  1.00113.28           C
ATOM   4297  C   GLY B 534       7.906 -28.535 -72.816  1.00113.28           C
ATOM   4298  O   GLY B 534       9.017 -28.063 -72.578  1.00113.28           O
ATOM   4299  N   TYR B 535       7.449 -29.644 -72.184  1.00182.17           N
ATOM   4300  CA  TYR B 535       8.171 -30.356 -71.156  1.00182.17           C
ATOM   4301  CB  TYR B 535       7.286 -31.387 -70.434  1.00182.17           C
ATOM   4302  CG  TYR B 535       8.188 -32.213 -69.590  1.00182.17           C
ATOM   4303  CD1 TYR B 535       8.677 -31.741 -68.393  1.00182.17           C
ATOM   4304  CD2 TYR B 535       8.537 -33.474 -70.010  1.00182.17           C
ATOM   4305  CE1 TYR B 535       9.515 -32.521 -67.630  1.00182.17           C
ATOM   4306  CE2 TYR B 535       9.371 -34.257 -69.253  1.00182.17           C
ATOM   4307  CZ  TYR B 535       9.861 -33.779 -68.064  1.00182.17           C
ATOM   4308  OH  TYR B 535      10.722 -34.586 -67.295  1.00182.17           O
ATOM   4309  C   TYR B 535       9.382 -31.070 -71.687  1.00182.17           C
ATOM   4310  O   TYR B 535      10.455 -31.007 -71.088  1.00182.17           O
ATOM   4311  N   ASN B 536       9.255 -31.760 -72.836  1.00 41.92           N
ATOM   4312  CA  ASN B 536      10.333 -32.578 -73.322  1.00 41.92           C
ATOM   4313  CB  ASN B 536       9.974 -33.355 -74.600  1.00 41.92           C
ATOM   4314  CG  ASN B 536       8.918 -34.391 -74.235  1.00 41.92           C
ATOM   4315  OD1 ASN B 536       8.408 -34.412 -73.116  1.00 41.92           O
ATOM   4316  ND2 ASN B 536       8.584 -35.283 -75.207  1.00 41.92           N
ATOM   4317  C   ASN B 536      11.535 -31.735 -73.616  1.00 41.92           C
ATOM   4318  O   ASN B 536      12.658 -32.107 -73.286  1.00 41.92           O
ATOM   4319  N   GLY B 537      11.337 -30.562 -74.231  1.00 31.64           N
ATOM   4320  CA  GLY B 537      12.464 -29.753 -74.593  1.00 31.64           C
ATOM   4321  C   GLY B 537      13.200 -29.351 -73.357  1.00 31.64           C
ATOM   4322  O   GLY B 537      14.425 -29.235 -73.361  1.00 31.64           O
ATOM   4323  N   PHE B 538      12.449 -29.096 -72.273  1.00 95.50           N
ATOM   4324  CA  PHE B 538      13.004 -28.640 -71.035  1.00 95.50           C
ATOM   4325  CB  PHE B 538      11.910 -28.324 -69.997  1.00 95.50           C
ATOM   4326  CG  PHE B 538      12.499 -27.632 -68.813  1.00 95.50           C
ATOM   4327  CD1 PHE B 538      12.705 -26.269 -68.825  1.00 95.50           C
ATOM   4328  CD2 PHE B 538      12.829 -28.342 -67.681  1.00 95.50           C
ATOM   4329  CE1 PHE B 538      13.240 -25.629 -67.730  1.00 95.50           C
ATOM   4330  CE2 PHE B 538      13.364 -27.707 -66.585  1.00 95.50           C
ATOM   4331  CZ  PHE B 538      13.571 -26.348 -66.606  1.00 95.50           C
ATOM   4332  C   PHE B 538      13.889 -29.708 -70.481  1.00 95.50           C
ATOM   4333  O   PHE B 538      14.978 -29.421 -69.990  1.00 95.50           O
ATOM   4334  N   THR B 539      13.466 -30.980 -70.598  1.00 66.52           N
ATOM   4335  CA  THR B 539      14.177 -32.064 -69.989  1.00 66.52           C
ATOM   4336  CB  THR B 539      13.582 -33.410 -70.271  1.00 66.52           C
ATOM   4337  OG1 THR B 539      13.750 -33.754 -71.637  1.00 66.52           O
ATOM   4338  CG2 THR B 539      12.088 -33.344 -69.940  1.00 66.52           C
ATOM   4339  C   THR B 539      15.565 -32.094 -70.515  1.00 66.52           C
ATOM   4340  O   THR B 539      16.501 -32.429 -69.792  1.00 66.52           O
ATOM   4341  N   THR B 540      15.749 -31.758 -71.799  1.00138.29           N
ATOM   4342  CA  THR B 540      17.087 -31.834 -72.288  1.00138.29           C
ATOM   4343  CB  THR B 540      17.105 -31.985 -73.786  1.00138.29           C
ATOM   4344  OG1 THR B 540      16.338 -33.120 -74.159  1.00138.29           O
ATOM   4345  CG2 THR B 540      18.544 -32.189 -74.268  1.00138.29           C
ATOM   4346  C   THR B 540      17.773 -30.561 -71.871  1.00138.29           C
ATOM   4347  O   THR B 540      18.069 -29.694 -72.690  1.00138.29           O
ATOM   4348  N   ASP B 541      18.017 -30.442 -70.547  1.00 85.37           N
ATOM   4349  CA  ASP B 541      18.685 -29.381 -69.848  1.00 85.37           C
ATOM   4350  CB  ASP B 541      18.558 -29.511 -68.322  1.00 85.37           C
ATOM   4351  CG  ASP B 541      17.122 -29.182 -67.951  1.00 85.37           C
ATOM   4352  OD1 ASP B 541      16.588 -28.170 -68.480  1.00 85.37           O
ATOM   4353  OD2 ASP B 541      16.543 -29.936 -67.126  1.00 85.37           O
ATOM   4354  C   ASP B 541      20.133 -29.486 -70.184  1.00 85.37           C
ATOM   4355  O   ASP B 541      20.883 -28.521 -70.050  1.00 85.37           O
ATOM   4356  N   HIS B 542      20.567 -30.685 -70.613  1.00 92.66           N
ATOM   4357  CA  HIS B 542      21.961 -30.918 -70.837  1.00 92.66           C
ATOM   4358  ND1 HIS B 542      24.686 -32.345 -72.082  1.00 92.66           N
ATOM   4359  CG  HIS B 542      23.710 -32.716 -71.184  1.00 92.66           C
ATOM   4360  CB  HIS B 542      22.262 -32.356 -71.303  1.00 92.66           C
ATOM   4361  NE2 HIS B 542      25.694 -33.548 -70.505  1.00 92.66           N
ATOM   4362  CD2 HIS B 542      24.343 -33.449 -70.227  1.00 92.66           C
ATOM   4363  CE1 HIS B 542      25.852 -32.870 -71.628  1.00 92.66           C
ATOM   4364  C   HIS B 542      22.501 -29.933 -71.838  1.00 92.66           C
ATOM   4365  O   HIS B 542      23.560 -29.353 -71.600  1.00 92.66           O
ATOM   4366  N   PRO B 543      21.845 -29.705 -72.943  1.00137.25           N
ATOM   4367  CA  PRO B 543      22.377 -28.762 -73.890  1.00137.25           C
ATOM   4368  CD  PRO B 543      21.124 -30.774 -73.610  1.00137.25           C
ATOM   4369  CB  PRO B 543      21.627 -29.010 -75.196  1.00137.25           C
ATOM   4370  CG  PRO B 543      21.248 -30.498 -75.116  1.00137.25           C
ATOM   4371  C   PRO B 543      22.391 -27.323 -73.468  1.00137.25           C
ATOM   4372  O   PRO B 543      23.292 -26.601 -73.894  1.00137.25           O
ATOM   4373  N   ARG B 544      21.439 -26.879 -72.626  1.00197.97           N
ATOM   4374  CA  ARG B 544      21.375 -25.488 -72.265  1.00197.97           C
ATOM   4375  CB  ARG B 544      22.696 -24.977 -71.662  1.00197.97           C
ATOM   4376  CG  ARG B 544      22.635 -23.533 -71.159  1.00197.97           C
ATOM   4377  CD  ARG B 544      24.013 -22.919 -70.908  1.00197.97           C
ATOM   4378  NE  ARG B 544      24.721 -22.893 -72.218  1.00197.97           N
ATOM   4379  CZ  ARG B 544      25.489 -21.820 -72.566  1.00197.97           C
ATOM   4380  NH1 ARG B 544      25.601 -20.756 -71.718  1.00197.97           N
ATOM   4381  NH2 ARG B 544      26.142 -21.807 -73.765  1.00197.97           N
ATOM   4382  C   ARG B 544      21.097 -24.707 -73.514  1.00197.97           C
ATOM   4383  O   ARG B 544      21.481 -23.546 -73.648  1.00197.97           O
ATOM   4384  N   ILE B 545      20.392 -25.345 -74.464  1.00107.97           N
ATOM   4385  CA  ILE B 545      20.073 -24.722 -75.713  1.00107.97           C
ATOM   4386  CB  ILE B 545      20.854 -25.310 -76.850  1.00107.97           C
ATOM   4387  CG1 ILE B 545      20.525 -26.804 -77.009  1.00107.97           C
ATOM   4388  CG2 ILE B 545      22.341 -25.042 -76.576  1.00107.97           C
ATOM   4389  CD1 ILE B 545      21.260 -27.475 -78.169  1.00107.97           C
ATOM   4390  C   ILE B 545      18.617 -24.955 -75.955  1.00107.97           C
ATOM   4391  O   ILE B 545      18.039 -25.908 -75.431  1.00107.97           O
ATOM   4392  N   LEU B 546      17.969 -24.048 -76.715  1.00102.31           N
ATOM   4393  CA  LEU B 546      16.582 -24.212 -77.032  1.00102.31           C
ATOM   4394  CB  LEU B 546      15.666 -23.145 -76.417  1.00102.31           C
ATOM   4395  CG  LEU B 546      15.489 -23.326 -74.901  1.00102.31           C
ATOM   4396  CD1 LEU B 546      14.649 -24.578 -74.595  1.00102.31           C
ATOM   4397  CD2 LEU B 546      16.845 -23.336 -74.181  1.00102.31           C
ATOM   4398  C   LEU B 546      16.422 -24.154 -78.518  1.00102.31           C
ATOM   4399  O   LEU B 546      17.187 -23.498 -79.223  1.00102.31           O
ATOM   4400  N   ILE B 547      15.392 -24.859 -79.022  1.00158.10           N
ATOM   4401  CA  ILE B 547      15.089 -24.961 -80.418  1.00158.10           C
ATOM   4402  CB  ILE B 547      14.173 -26.117 -80.719  1.00158.10           C
ATOM   4403  CG1 ILE B 547      13.871 -26.199 -82.225  1.00158.10           C
ATOM   4404  CG2 ILE B 547      12.915 -25.974 -79.842  1.00158.10           C
ATOM   4405  CD1 ILE B 547      15.096 -26.535 -83.080  1.00158.10           C
ATOM   4406  C   ILE B 547      14.418 -23.700 -80.886  1.00158.10           C
ATOM   4407  O   ILE B 547      13.638 -23.081 -80.164  1.00158.10           O
ATOM   4408  N   ILE B 548      14.739 -23.290 -82.131  1.00122.99           N
ATOM   4409  CA  ILE B 548      14.224 -22.114 -82.781  1.00122.99           C
ATOM   4410  CB  ILE B 548      14.862 -21.824 -84.118  1.00122.99           C
ATOM   4411  CG1 ILE B 548      16.241 -21.156 -83.940  1.00122.99           C
ATOM   4412  CG2 ILE B 548      13.891 -20.971 -84.952  1.00122.99           C
ATOM   4413  CD1 ILE B 548      17.290 -21.996 -83.223  1.00122.99           C
ATOM   4414  C   ILE B 548      12.734 -22.191 -82.960  1.00122.99           C
ATOM   4415  O   ILE B 548      12.046 -21.172 -82.945  1.00122.99           O
ATOM   4416  N   GLU B 549      12.184 -23.393 -83.186  1.00107.78           N
ATOM   4417  CA  GLU B 549      10.777 -23.509 -83.449  1.00107.78           C
ATOM   4418  CB  GLU B 549      10.489 -24.586 -84.505  1.00107.78           C
ATOM   4419  CG  GLU B 549      10.989 -25.962 -84.054  1.00107.78           C
ATOM   4420  CD  GLU B 549      10.670 -26.983 -85.135  1.00107.78           C
ATOM   4421  OE1 GLU B 549       9.499 -27.014 -85.600  1.00107.78           O
ATOM   4422  OE2 GLU B 549      11.595 -27.752 -85.507  1.00107.78           O
ATOM   4423  C   GLU B 549      10.047 -23.931 -82.210  1.00107.78           C
ATOM   4424  O   GLU B 549      10.649 -24.363 -81.229  1.00107.78           O
ATOM   4425  N   THR B 550       8.707 -23.761 -82.216  1.00125.99           N
ATOM   4426  CA  THR B 550       7.913 -24.231 -81.120  1.00125.99           C
ATOM   4427  CB  THR B 550       7.255 -23.157 -80.303  1.00125.99           C
ATOM   4428  OG1 THR B 550       6.273 -22.479 -81.073  1.00125.99           O
ATOM   4429  CG2 THR B 550       8.340 -22.175 -79.831  1.00125.99           C
ATOM   4430  C   THR B 550       6.817 -25.046 -81.720  1.00125.99           C
ATOM   4431  O   THR B 550       6.359 -24.775 -82.830  1.00125.99           O
ATOM   4432  N   GLU B 551       6.388 -26.099 -81.005  1.00124.23           N
ATOM   4433  CA  GLU B 551       5.315 -26.906 -81.491  1.00124.23           C
ATOM   4434  CB  GLU B 551       5.685 -28.395 -81.607  1.00124.23           C
ATOM   4435  CG  GLU B 551       4.517 -29.310 -81.982  1.00124.23           C
ATOM   4436  CD  GLU B 551       4.356 -29.347 -83.495  1.00124.23           C
ATOM   4437  OE1 GLU B 551       4.075 -28.276 -84.098  1.00124.23           O
ATOM   4438  OE2 GLU B 551       4.507 -30.458 -84.067  1.00124.23           O
ATOM   4439  C   GLU B 551       4.233 -26.810 -80.472  1.00124.23           C
ATOM   4440  O   GLU B 551       4.451 -27.043 -79.284  1.00124.23           O
ATOM   4441  N   SER B 552       3.025 -26.456 -80.936  1.00 92.09           N
ATOM   4442  CA  SER B 552       1.875 -26.312 -80.096  1.00 92.09           C
ATOM   4443  CB  SER B 552       1.725 -24.892 -79.530  1.00 92.09           C
ATOM   4444  OG  SER B 552       2.847 -24.580 -78.716  1.00 92.09           O
ATOM   4445  C   SER B 552       0.738 -26.568 -81.024  1.00 92.09           C
ATOM   4446  O   SER B 552       0.889 -27.324 -81.982  1.00 92.09           O
ATOM   4447  N   ILE B 553      -0.443 -25.979 -80.770  1.00 80.44           N
ATOM   4448  CA  ILE B 553      -1.470 -26.206 -81.737  1.00 80.44           C
ATOM   4449  CB  ILE B 553      -2.841 -25.912 -81.192  1.00 80.44           C
ATOM   4450  CG1 ILE B 553      -3.137 -26.788 -79.961  1.00 80.44           C
ATOM   4451  CG2 ILE B 553      -3.873 -26.068 -82.324  1.00 80.44           C
ATOM   4452  CD1 ILE B 553      -4.393 -26.368 -79.200  1.00 80.44           C
ATOM   4453  C   ILE B 553      -1.178 -25.191 -82.795  1.00 80.44           C
ATOM   4454  O   ILE B 553      -1.939 -24.246 -83.000  1.00 80.44           O
ATOM   4455  N   ARG B 554      -0.034 -25.393 -83.486  1.00 77.36           N
ATOM   4456  CA  ARG B 554       0.474 -24.525 -84.508  1.00 77.36           C
ATOM   4457  CB  ARG B 554       0.191 -23.039 -84.238  1.00 77.36           C
ATOM   4458  CG  ARG B 554       0.778 -22.590 -82.901  1.00 77.36           C
ATOM   4459  CD  ARG B 554       0.388 -21.173 -82.489  1.00 77.36           C
ATOM   4460  NE  ARG B 554       0.821 -20.989 -81.074  1.00 77.36           N
ATOM   4461  CZ  ARG B 554       0.000 -21.383 -80.056  1.00 77.36           C
ATOM   4462  NH1 ARG B 554      -1.217 -21.935 -80.335  1.00 77.36           N
ATOM   4463  NH2 ARG B 554       0.402 -21.232 -78.760  1.00 77.36           N
ATOM   4464  C   ARG B 554       1.961 -24.709 -84.460  1.00 77.36           C
ATOM   4465  O   ARG B 554       2.476 -25.333 -83.536  1.00 77.36           O
ATOM   4466  N   SER B 555       2.712 -24.199 -85.456  1.00106.99           N
ATOM   4467  CA  SER B 555       4.135 -24.365 -85.350  1.00106.99           C
ATOM   4468  CB  SER B 555       4.663 -25.483 -86.273  1.00106.99           C
ATOM   4469  OG  SER B 555       6.068 -25.624 -86.135  1.00106.99           O
ATOM   4470  C   SER B 555       4.794 -23.083 -85.764  1.00106.99           C
ATOM   4471  O   SER B 555       4.837 -22.751 -86.947  1.00106.99           O
ATOM   4472  N   PRO B 556       5.282 -22.338 -84.806  1.00147.44           N
ATOM   4473  CA  PRO B 556       5.976 -21.123 -85.163  1.00147.44           C
ATOM   4474  CD  PRO B 556       4.472 -22.153 -83.611  1.00147.44           C
ATOM   4475  CB  PRO B 556       5.743 -20.134 -84.026  1.00147.44           C
ATOM   4476  CG  PRO B 556       4.456 -20.639 -83.356  1.00147.44           C
ATOM   4477  C   PRO B 556       7.434 -21.364 -85.419  1.00147.44           C
ATOM   4478  O   PRO B 556       8.010 -22.231 -84.763  1.00147.44           O
ATOM   4479  N   PHE B 557       8.062 -20.589 -86.330  1.00 54.72           N
ATOM   4480  CA  PHE B 557       9.472 -20.739 -86.580  1.00 54.72           C
ATOM   4481  CB  PHE B 557       9.820 -21.217 -88.003  1.00 54.72           C
ATOM   4482  CG  PHE B 557       9.330 -22.613 -88.191  1.00 54.72           C
ATOM   4483  CD1 PHE B 557      10.027 -23.683 -87.675  1.00 54.72           C
ATOM   4484  CD2 PHE B 557       8.182 -22.855 -88.907  1.00 54.72           C
ATOM   4485  CE1 PHE B 557       9.578 -24.971 -87.854  1.00 54.72           C
ATOM   4486  CE2 PHE B 557       7.728 -24.140 -89.091  1.00 54.72           C
ATOM   4487  CZ  PHE B 557       8.424 -25.200 -88.563  1.00 54.72           C
ATOM   4488  C   PHE B 557      10.087 -19.382 -86.444  1.00 54.72           C
ATOM   4489  O   PHE B 557       9.514 -18.392 -86.893  1.00 54.72           O
ATOM   4490  N   THR B 558      11.281 -19.295 -85.820  1.00 92.82           N
ATOM   4491  CA  THR B 558      11.902 -18.010 -85.671  1.00 92.82           C
ATOM   4492  CB  THR B 558      13.029 -17.986 -84.678  1.00 92.82           C
ATOM   4493  OG1 THR B 558      12.583 -18.423 -83.404  1.00 92.82           O
ATOM   4494  CG2 THR B 558      13.565 -16.548 -84.580  1.00 92.82           C
ATOM   4495  C   THR B 558      12.519 -17.652 -86.984  1.00 92.82           C
ATOM   4496  O   THR B 558      13.094 -18.502 -87.663  1.00 92.82           O
ATOM   4497  N   ARG B 559      12.399 -16.364 -87.361  1.00137.75           N
ATOM   4498  CA  ARG B 559      12.996 -15.829 -88.552  1.00137.75           C
ATOM   4499  CB  ARG B 559      14.531 -15.969 -88.560  1.00137.75           C
ATOM   4500  CG  ARG B 559      15.246 -15.109 -87.513  1.00137.75           C
ATOM   4501  CD  ARG B 559      16.723 -15.472 -87.325  1.00137.75           C
ATOM   4502  NE  ARG B 559      17.432 -15.222 -88.613  1.00137.75           N
ATOM   4503  CZ  ARG B 559      17.963 -13.993 -88.874  1.00137.75           C
ATOM   4504  NH1 ARG B 559      17.855 -12.995 -87.949  1.00137.75           N
ATOM   4505  NH2 ARG B 559      18.607 -13.767 -90.056  1.00137.75           N
ATOM   4506  C   ARG B 559      12.460 -16.559 -89.738  1.00137.75           C
ATOM   4507  O   ARG B 559      13.064 -16.526 -90.809  1.00137.75           O
ATOM   4508  N   LYS B 560      11.296 -17.215 -89.585  1.00 68.68           N
ATOM   4509  CA  LYS B 560      10.705 -17.913 -90.687  1.00 68.68           C
ATOM   4510  CB  LYS B 560      10.240 -16.987 -91.828  1.00 68.68           C
ATOM   4511  CG  LYS B 560       9.039 -16.109 -91.465  1.00 68.68           C
ATOM   4512  CD  LYS B 560       8.746 -15.003 -92.485  1.00 68.68           C
ATOM   4513  CE  LYS B 560       9.591 -13.743 -92.290  1.00 68.68           C
ATOM   4514  NZ  LYS B 560       9.253 -12.737 -93.324  1.00 68.68           N
ATOM   4515  C   LYS B 560      11.710 -18.866 -91.241  1.00 68.68           C
ATOM   4516  O   LYS B 560      11.775 -19.073 -92.453  1.00 68.68           O
ATOM   4517  N   ALA B 561      12.527 -19.477 -90.364  1.00 42.53           N
ATOM   4518  CA  ALA B 561      13.457 -20.446 -90.857  1.00 42.53           C
ATOM   4519  CB  ALA B 561      14.818 -20.416 -90.143  1.00 42.53           C
ATOM   4520  C   ALA B 561      12.837 -21.764 -90.565  1.00 42.53           C
ATOM   4521  O   ALA B 561      12.566 -22.090 -89.411  1.00 42.53           O
ATOM   4522  N   ASN B 562      12.577 -22.551 -91.620  1.00122.31           N
ATOM   4523  CA  ASN B 562      11.953 -23.817 -91.406  1.00122.31           C
ATOM   4524  CB  ASN B 562      11.623 -24.538 -92.717  1.00122.31           C
ATOM   4525  CG  ASN B 562      10.536 -23.723 -93.396  1.00122.31           C
ATOM   4526  OD1 ASN B 562      10.821 -22.834 -94.197  1.00122.31           O
ATOM   4527  ND2 ASN B 562       9.252 -24.027 -93.065  1.00122.31           N
ATOM   4528  C   ASN B 562      12.900 -24.660 -90.634  1.00122.31           C
ATOM   4529  O   ASN B 562      12.537 -25.251 -89.619  1.00122.31           O
ATOM   4530  N   SER B 563      14.168 -24.708 -91.076  1.00134.80           N
ATOM   4531  CA  SER B 563      15.075 -25.537 -90.354  1.00134.80           C
ATOM   4532  CB  SER B 563      16.455 -25.667 -91.021  1.00134.80           C
ATOM   4533  OG  SER B 563      16.323 -26.333 -92.268  1.00134.80           O
ATOM   4534  C   SER B 563      15.258 -24.917 -89.019  1.00134.80           C
ATOM   4535  O   SER B 563      15.627 -23.749 -88.906  1.00134.80           O
ATOM   4536  N   GLY B 564      14.977 -25.703 -87.965  1.00 33.96           N
ATOM   4537  CA  GLY B 564      15.163 -25.209 -86.642  1.00 33.96           C
ATOM   4538  C   GLY B 564      16.603 -25.388 -86.323  1.00 33.96           C
ATOM   4539  O   GLY B 564      17.302 -26.183 -86.948  1.00 33.96           O
ATOM   4540  N   LYS B 565      17.082 -24.631 -85.328  1.00 67.74           N
ATOM   4541  CA  LYS B 565      18.432 -24.782 -84.894  1.00 67.74           C
ATOM   4542  CB  LYS B 565      19.334 -23.576 -85.209  1.00 67.74           C
ATOM   4543  CG  LYS B 565      20.789 -23.761 -84.769  1.00 67.74           C
ATOM   4544  CD  LYS B 565      21.730 -22.660 -85.264  1.00 67.74           C
ATOM   4545  CE  LYS B 565      22.140 -22.812 -86.729  1.00 67.74           C
ATOM   4546  NZ  LYS B 565      23.048 -21.710 -87.119  1.00 67.74           N
ATOM   4547  C   LYS B 565      18.334 -24.875 -83.410  1.00 67.74           C
ATOM   4548  O   LYS B 565      17.262 -24.697 -82.831  1.00 67.74           O
ATOM   4549  N   ASN B 566      19.448 -25.217 -82.750  1.00 43.65           N
ATOM   4550  CA  ASN B 566      19.432 -25.215 -81.322  1.00 43.65           C
ATOM   4551  CB  ASN B 566      20.222 -26.382 -80.705  1.00 43.65           C
ATOM   4552  CG  ASN B 566      19.548 -27.690 -81.089  1.00 43.65           C
ATOM   4553  OD1 ASN B 566      18.323 -27.792 -81.094  1.00 43.65           O
ATOM   4554  ND2 ASN B 566      20.369 -28.718 -81.433  1.00 43.65           N
ATOM   4555  C   ASN B 566      20.183 -23.978 -80.973  1.00 43.65           C
ATOM   4556  O   ASN B 566      21.362 -23.851 -81.296  1.00 43.65           O
ATOM   4557  N   LEU B 567      19.514 -23.010 -80.327  1.00140.43           N
ATOM   4558  CA  LEU B 567      20.218 -21.814 -79.984  1.00140.43           C
ATOM   4559  CB  LEU B 567      19.402 -20.524 -80.179  1.00140.43           C
ATOM   4560  CG  LEU B 567      19.078 -20.195 -81.648  1.00140.43           C
ATOM   4561  CD1 LEU B 567      18.319 -18.859 -81.763  1.00140.43           C
ATOM   4562  CD2 LEU B 567      20.340 -20.256 -82.526  1.00140.43           C
ATOM   4563  C   LEU B 567      20.547 -21.904 -78.535  1.00140.43           C
ATOM   4564  O   LEU B 567      19.802 -22.490 -77.752  1.00140.43           O
ATOM   4565  N   ASP B 568      21.703 -21.338 -78.145  1.00 35.44           N
ATOM   4566  CA  ASP B 568      22.084 -21.365 -76.767  1.00 35.44           C
ATOM   4567  CB  ASP B 568      23.538 -20.921 -76.524  1.00 35.44           C
ATOM   4568  CG  ASP B 568      24.503 -21.928 -77.137  1.00 35.44           C
ATOM   4569  OD1 ASP B 568      24.079 -23.083 -77.404  1.00 35.44           O
ATOM   4570  OD2 ASP B 568      25.686 -21.546 -77.348  1.00 35.44           O
ATOM   4571  C   ASP B 568      21.245 -20.345 -76.080  1.00 35.44           C
ATOM   4572  O   ASP B 568      20.764 -19.404 -76.709  1.00 35.44           O
ATOM   4573  N   LEU B 569      21.043 -20.512 -74.759  1.00 56.92           N
ATOM   4574  CA  LEU B 569      20.321 -19.513 -74.036  1.00 56.92           C
ATOM   4575  CB  LEU B 569      19.461 -20.046 -72.880  1.00 56.92           C
ATOM   4576  CG  LEU B 569      18.256 -20.895 -73.319  1.00 56.92           C
ATOM   4577  CD1 LEU B 569      17.434 -21.337 -72.098  1.00 56.92           C
ATOM   4578  CD2 LEU B 569      17.406 -20.172 -74.379  1.00 56.92           C
ATOM   4579  C   LEU B 569      21.348 -18.618 -73.439  1.00 56.92           C
ATOM   4580  O   LEU B 569      22.275 -19.080 -72.776  1.00 56.92           O
ATOM   4581  N   PHE B 570      21.200 -17.302 -73.674  1.00 90.97           N
ATOM   4582  CA  PHE B 570      22.143 -16.342 -73.184  1.00 90.97           C
ATOM   4583  CB  PHE B 570      22.429 -15.202 -74.178  1.00 90.97           C
ATOM   4584  CG  PHE B 570      23.126 -15.754 -75.374  1.00 90.97           C
ATOM   4585  CD1 PHE B 570      22.423 -16.432 -76.344  1.00 90.97           C
ATOM   4586  CD2 PHE B 570      24.481 -15.578 -75.535  1.00 90.97           C
ATOM   4587  CE1 PHE B 570      23.062 -16.938 -77.452  1.00 90.97           C
ATOM   4588  CE2 PHE B 570      25.126 -16.081 -76.640  1.00 90.97           C
ATOM   4589  CZ  PHE B 570      24.418 -16.762 -77.603  1.00 90.97           C
ATOM   4590  C   PHE B 570      21.524 -15.710 -71.983  1.00 90.97           C
ATOM   4591  O   PHE B 570      20.304 -15.587 -71.885  1.00 90.97           O
ATOM   4592  N   THR B 571      22.364 -15.307 -71.015  1.00103.45           N
ATOM   4593  CA  THR B 571      21.831 -14.693 -69.842  1.00103.45           C
ATOM   4594  CB  THR B 571      22.778 -14.700 -68.679  1.00103.45           C
ATOM   4595  OG1 THR B 571      23.919 -13.904 -68.965  1.00103.45           O
ATOM   4596  CG2 THR B 571      23.203 -16.153 -68.406  1.00103.45           C
ATOM   4597  C   THR B 571      21.546 -13.263 -70.157  1.00103.45           C
ATOM   4598  O   THR B 571      22.072 -12.694 -71.111  1.00103.45           O
ATOM   4599  N   TYR B 572      20.660 -12.663 -69.344  1.00 93.73           N
ATOM   4600  CA  TYR B 572      20.267 -11.288 -69.444  1.00 93.73           C
ATOM   4601  CB  TYR B 572      18.863 -11.075 -70.033  1.00 93.73           C
ATOM   4602  CG  TYR B 572      18.895 -11.535 -71.443  1.00 93.73           C
ATOM   4603  CD1 TYR B 572      18.812 -12.876 -71.737  1.00 93.73           C
ATOM   4604  CD2 TYR B 572      19.003 -10.624 -72.467  1.00 93.73           C
ATOM   4605  CE1 TYR B 572      18.841 -13.307 -73.041  1.00 93.73           C
ATOM   4606  CE2 TYR B 572      19.033 -11.048 -73.772  1.00 93.73           C
ATOM   4607  CZ  TYR B 572      18.953 -12.390 -74.058  1.00 93.73           C
ATOM   4608  OH  TYR B 572      18.984 -12.828 -75.398  1.00 93.73           O
ATOM   4609  C   TYR B 572      20.145 -10.852 -68.025  1.00 93.73           C
ATOM   4610  O   TYR B 572      20.582 -11.558 -67.118  1.00 93.73           O
ATOM   4611  N   PHE B 573      19.571  -9.660 -67.779  1.00192.37           N
ATOM   4612  CA  PHE B 573      19.415  -9.317 -66.402  1.00192.37           C
ATOM   4613  CB  PHE B 573      18.950  -7.868 -66.172  1.00192.37           C
ATOM   4614  CG  PHE B 573      20.022  -6.971 -66.696  1.00192.37           C
ATOM   4615  CD1 PHE B 573      21.065  -6.574 -65.891  1.00192.37           C
ATOM   4616  CD2 PHE B 573      19.986  -6.532 -67.998  1.00192.37           C
ATOM   4617  CE1 PHE B 573      22.053  -5.750 -66.376  1.00192.37           C
ATOM   4618  CE2 PHE B 573      20.970  -5.707 -68.489  1.00192.37           C
ATOM   4619  CZ  PHE B 573      22.007  -5.314 -67.678  1.00192.37           C
ATOM   4620  C   PHE B 573      18.367 -10.244 -65.872  1.00192.37           C
ATOM   4621  O   PHE B 573      17.181 -10.104 -66.168  1.00192.37           O
ATOM   4622  N   ASN B 574      18.812 -11.222 -65.058  1.00149.89           N
ATOM   4623  CA  ASN B 574      17.979 -12.205 -64.424  1.00149.89           C
ATOM   4624  CB  ASN B 574      17.131 -11.622 -63.286  1.00149.89           C
ATOM   4625  CG  ASN B 574      18.103 -11.125 -62.235  1.00149.89           C
ATOM   4626  OD1 ASN B 574      19.108 -11.774 -61.951  1.00149.89           O
ATOM   4627  ND2 ASN B 574      17.811  -9.931 -61.656  1.00149.89           N
ATOM   4628  C   ASN B 574      17.044 -12.897 -65.386  1.00149.89           C
ATOM   4629  O   ASN B 574      15.827 -12.785 -65.244  1.00149.89           O
ATOM   4630  N   SER B 575      17.572 -13.628 -66.396  1.00 75.98           N
ATOM   4631  CA  SER B 575      16.713 -14.335 -67.313  1.00 75.98           C
ATOM   4632  CB  SER B 575      15.777 -13.384 -68.074  1.00 75.98           C
ATOM   4633  OG  SER B 575      16.528 -12.523 -68.920  1.00 75.98           O
ATOM   4634  C   SER B 575      17.595 -14.995 -68.334  1.00 75.98           C
ATOM   4635  O   SER B 575      18.803 -14.768 -68.355  1.00 75.98           O
ATOM   4636  N   LYS B 576      17.015 -15.858 -69.199  1.00114.87           N
ATOM   4637  CA  LYS B 576      17.799 -16.465 -70.239  1.00114.87           C
ATOM   4638  CB  LYS B 576      18.076 -17.957 -69.996  1.00114.87           C
ATOM   4639  CG  LYS B 576      18.558 -18.253 -68.574  1.00114.87           C
ATOM   4640  CD  LYS B 576      19.776 -17.438 -68.133  1.00114.87           C
ATOM   4641  CE  LYS B 576      20.094 -17.594 -66.644  1.00114.87           C
ATOM   4642  NZ  LYS B 576      21.238 -16.733 -66.270  1.00114.87           N
ATOM   4643  C   LYS B 576      16.971 -16.383 -71.489  1.00114.87           C
ATOM   4644  O   LYS B 576      15.789 -16.723 -71.466  1.00114.87           O
ATOM   4645  N   ILE B 577      17.556 -15.916 -72.615  1.00 57.56           N
ATOM   4646  CA  ILE B 577      16.771 -15.804 -73.817  1.00 57.56           C
ATOM   4647  CB  ILE B 577      16.255 -14.414 -74.057  1.00 57.56           C
ATOM   4648  CG1 ILE B 577      15.364 -13.978 -72.884  1.00 57.56           C
ATOM   4649  CG2 ILE B 577      15.536 -14.391 -75.416  1.00 57.56           C
ATOM   4650  CD1 ILE B 577      15.006 -12.494 -72.900  1.00 57.56           C
ATOM   4651  C   ILE B 577      17.615 -16.177 -75.002  1.00 57.56           C
ATOM   4652  O   ILE B 577      18.835 -16.032 -74.984  1.00 57.56           O
ATOM   4653  N   THR B 578      16.967 -16.743 -76.044  1.00 67.09           N
ATOM   4654  CA  THR B 578      17.607 -17.124 -77.273  1.00 67.09           C
ATOM   4655  CB  THR B 578      16.796 -18.107 -78.070  1.00 67.09           C
ATOM   4656  OG1 THR B 578      15.540 -17.552 -78.425  1.00 67.09           O
ATOM   4657  CG2 THR B 578      16.580 -19.364 -77.214  1.00 67.09           C
ATOM   4658  C   THR B 578      17.928 -15.956 -78.171  1.00 67.09           C
ATOM   4659  O   THR B 578      18.992 -15.938 -78.786  1.00 67.09           O
ATOM   4660  N   LEU B 579      17.027 -14.955 -78.309  1.00111.47           N
ATOM   4661  CA  LEU B 579      17.330 -13.909 -79.256  1.00111.47           C
ATOM   4662  CB  LEU B 579      16.562 -14.000 -80.589  1.00111.47           C
ATOM   4663  CG  LEU B 579      16.957 -15.201 -81.464  1.00111.47           C
ATOM   4664  CD1 LEU B 579      16.538 -16.529 -80.819  1.00111.47           C
ATOM   4665  CD2 LEU B 579      16.415 -15.056 -82.892  1.00111.47           C
ATOM   4666  C   LEU B 579      17.013 -12.554 -78.707  1.00111.47           C
ATOM   4667  O   LEU B 579      16.081 -12.375 -77.925  1.00111.47           O
ATOM   4668  N   VAL B 580      17.859 -11.573 -79.080  1.00123.45           N
ATOM   4669  CA  VAL B 580      17.699 -10.185 -78.760  1.00123.45           C
ATOM   4670  CB  VAL B 580      18.962  -9.401 -78.962  1.00123.45           C
ATOM   4671  CG1 VAL B 580      20.025  -9.913 -77.973  1.00123.45           C
ATOM   4672  CG2 VAL B 580      19.374  -9.530 -80.436  1.00123.45           C
ATOM   4673  C   VAL B 580      16.641  -9.553 -79.621  1.00123.45           C
ATOM   4674  O   VAL B 580      15.915  -8.668 -79.170  1.00123.45           O
ATOM   4675  N   GLU B 581      16.522  -9.994 -80.890  1.00102.28           N
ATOM   4676  CA  GLU B 581      15.698  -9.270 -81.817  1.00102.28           C
ATOM   4677  CB  GLU B 581      16.471  -8.942 -83.105  1.00102.28           C
ATOM   4678  CG  GLU B 581      15.745  -8.027 -84.086  1.00102.28           C
ATOM   4679  CD  GLU B 581      16.697  -7.788 -85.251  1.00102.28           C
ATOM   4680  OE1 GLU B 581      17.925  -7.662 -84.994  1.00102.28           O
ATOM   4681  OE2 GLU B 581      16.212  -7.735 -86.411  1.00102.28           O
ATOM   4682  C   GLU B 581      14.451 -10.012 -82.185  1.00102.28           C
ATOM   4683  O   GLU B 581      14.324 -11.219 -81.982  1.00102.28           O
ATOM   4684  N   SER B 582      13.473  -9.248 -82.718  1.00 67.91           N
ATOM   4685  CA  SER B 582      12.218  -9.769 -83.170  1.00 67.91           C
ATOM   4686  CB  SER B 582      11.026  -8.952 -82.655  1.00 67.91           C
ATOM   4687  OG  SER B 582      11.187  -7.589 -83.018  1.00 67.91           O
ATOM   4688  C   SER B 582      12.247  -9.682 -84.659  1.00 67.91           C
ATOM   4689  O   SER B 582      12.456  -8.614 -85.230  1.00 67.91           O
ATOM   4690  N   TYR B 583      12.004 -10.811 -85.347  1.00136.19           N
ATOM   4691  CA  TYR B 583      12.211 -10.775 -86.763  1.00136.19           C
ATOM   4692  CB  TYR B 583      12.538 -12.156 -87.369  1.00136.19           C
ATOM   4693  CG  TYR B 583      13.164 -11.930 -88.706  1.00136.19           C
ATOM   4694  CD1 TYR B 583      14.357 -11.249 -88.797  1.00136.19           C
ATOM   4695  CD2 TYR B 583      12.607 -12.429 -89.860  1.00136.19           C
ATOM   4696  CE1 TYR B 583      14.955 -11.035 -90.016  1.00136.19           C
ATOM   4697  CE2 TYR B 583      13.200 -12.218 -91.082  1.00136.19           C
ATOM   4698  CZ  TYR B 583      14.374 -11.515 -91.163  1.00136.19           C
ATOM   4699  OH  TYR B 583      14.982 -11.297 -92.416  1.00136.19           O
ATOM   4700  C   TYR B 583      11.019 -10.171 -87.419  1.00136.19           C
ATOM   4701  O   TYR B 583       9.882 -10.485 -87.073  1.00136.19           O
ATOM   4702  N   ILE B 584      11.274  -9.252 -88.375  1.00139.43           N
ATOM   4703  CA  ILE B 584      10.273  -8.577 -89.151  1.00139.43           C
ATOM   4704  CB  ILE B 584      10.189  -7.108 -88.841  1.00139.43           C
ATOM   4705  CG1 ILE B 584       9.032  -6.440 -89.607  1.00139.43           C
ATOM   4706  CG2 ILE B 584      11.567  -6.495 -89.143  1.00139.43           C
ATOM   4707  CD1 ILE B 584       7.644  -6.928 -89.195  1.00139.43           C
ATOM   4708  C   ILE B 584      10.693  -8.703 -90.583  1.00139.43           C
ATOM   4709  O   ILE B 584      11.879  -8.815 -90.882  1.00139.43           O
ATOM   4710  N   GLY B 585       9.730  -8.691 -91.522  1.00 38.23           N
ATOM   4711  CA  GLY B 585      10.115  -8.859 -92.892  1.00 38.23           C
ATOM   4712  C   GLY B 585      10.208  -7.524 -93.561  1.00 38.23           C
ATOM   4713  O   GLY B 585       9.362  -6.651 -93.373  1.00 38.23           O
ATOM   4714  N   GLN B 586      11.270  -7.353 -94.375  1.00 95.87           N
ATOM   4715  CA  GLN B 586      11.450  -6.164 -95.154  1.00 95.87           C
ATOM   4716  CB  GLN B 586      12.902  -5.652 -95.193  1.00 95.87           C
ATOM   4717  CG  GLN B 586      13.083  -4.380 -96.025  1.00 95.87           C
ATOM   4718  CD  GLN B 586      14.578  -4.142 -96.198  1.00 95.87           C
ATOM   4719  OE1 GLN B 586      15.029  -3.012 -96.382  1.00 95.87           O
ATOM   4720  NE2 GLN B 586      15.369  -5.247 -96.153  1.00 95.87           N
ATOM   4721  C   GLN B 586      11.098  -6.572 -96.544  1.00 95.87           C
ATOM   4722  O   GLN B 586      11.565  -7.603 -97.026  1.00 95.87           O
ATOM   4723  N   SER B 587      10.255  -5.785 -97.235  1.00 86.75           N
ATOM   4724  CA  SER B 587       9.850  -6.247 -98.529  1.00 86.75           C
ATOM   4725  CB  SER B 587       8.590  -7.121 -98.486  1.00 86.75           C
ATOM   4726  OG  SER B 587       8.388  -7.784 -99.725  1.00 86.75           O
ATOM   4727  C   SER B 587       9.594  -5.066 -99.422  1.00 86.75           C
ATOM   4728  O   SER B 587      10.004  -3.944 -99.127  1.00 86.75           O
ATOM   4729  N   LEU B 588       8.913  -5.320-100.559  1.00 60.59           N
ATOM   4730  CA  LEU B 588       8.600  -4.344-101.568  1.00 60.59           C
ATOM   4731  CB  LEU B 588       7.948  -4.937-102.824  1.00 60.59           C
ATOM   4732  CG  LEU B 588       8.848  -5.924-103.587  1.00 60.59           C
ATOM   4733  CD1 LEU B 588       8.140  -6.455-104.844  1.00 60.59           C
ATOM   4734  CD2 LEU B 588      10.230  -5.317-103.880  1.00 60.59           C
ATOM   4735  C   LEU B 588       7.607  -3.382-100.995  1.00 60.59           C
ATOM   4736  O   LEU B 588       6.967  -3.643 -99.979  1.00 60.59           O
ATOM   4737  N   ASN B 589       7.474  -2.227-101.674  1.00121.08           N
ATOM   4738  CA  ASN B 589       6.736  -1.078-101.234  1.00121.08           C
ATOM   4739  CB  ASN B 589       6.866   0.093-102.224  1.00121.08           C
ATOM   4740  CG  ASN B 589       8.330   0.500-102.317  1.00121.08           C
ATOM   4741  OD1 ASN B 589       9.007   0.678-101.306  1.00121.08           O
ATOM   4742  ND2 ASN B 589       8.836   0.650-103.571  1.00121.08           N
ATOM   4743  C   ASN B 589       5.258  -1.269-101.029  1.00121.08           C
ATOM   4744  O   ASN B 589       4.750  -0.923 -99.965  1.00121.08           O
ATOM   4745  N   ASP B 590       4.503  -1.792-102.016  1.00126.00           N
ATOM   4746  CA  ASP B 590       3.080  -1.852-101.798  1.00126.00           C
ATOM   4747  CB  ASP B 590       2.240  -1.396-103.004  1.00126.00           C
ATOM   4748  CG  ASP B 590       2.311   0.121-103.102  1.00126.00           C
ATOM   4749  OD1 ASP B 590       2.121   0.789-102.051  1.00126.00           O
ATOM   4750  OD2 ASP B 590       2.538   0.631-104.230  1.00126.00           O
ATOM   4751  C   ASP B 590       2.705  -3.273-101.523  1.00126.00           C
ATOM   4752  O   ASP B 590       1.894  -3.853-102.244  1.00126.00           O
ATOM   4753  N   ILE B 591       3.283  -3.879-100.465  1.00140.81           N
ATOM   4754  CA  ILE B 591       2.909  -5.228-100.155  1.00140.81           C
ATOM   4755  CB  ILE B 591       3.810  -6.273-100.739  1.00140.81           C
ATOM   4756  CG1 ILE B 591       3.149  -7.657-100.612  1.00140.81           C
ATOM   4757  CG2 ILE B 591       5.174  -6.165-100.040  1.00140.81           C
ATOM   4758  CD1 ILE B 591       1.845  -7.788-101.399  1.00140.81           C
ATOM   4759  C   ILE B 591       2.900  -5.393 -98.667  1.00140.81           C
ATOM   4760  O   ILE B 591       3.503  -4.603 -97.942  1.00140.81           O
ATOM   4761  N   TYR B 592       2.191  -6.431 -98.175  1.00 63.97           N
ATOM   4762  CA  TYR B 592       2.109  -6.677 -96.762  1.00 63.97           C
ATOM   4763  CB  TYR B 592       0.691  -7.018 -96.269  1.00 63.97           C
ATOM   4764  CG  TYR B 592      -0.222  -5.858 -96.485  1.00 63.97           C
ATOM   4765  CD1 TYR B 592      -0.166  -4.758 -95.664  1.00 63.97           C
ATOM   4766  CD2 TYR B 592      -1.156  -5.881 -97.496  1.00 63.97           C
ATOM   4767  CE1 TYR B 592      -1.018  -3.696 -95.858  1.00 63.97           C
ATOM   4768  CE2 TYR B 592      -2.010  -4.822 -97.695  1.00 63.97           C
ATOM   4769  CZ  TYR B 592      -1.941  -3.725 -96.873  1.00 63.97           C
ATOM   4770  OH  TYR B 592      -2.815  -2.633 -97.068  1.00 63.97           O
ATOM   4771  C   TYR B 592       2.934  -7.895 -96.507  1.00 63.97           C
ATOM   4772  O   TYR B 592       2.752  -8.922 -97.161  1.00 63.97           O
ATOM   4773  N   ASN B 593       3.880  -7.806 -95.548  1.00 49.69           N
ATOM   4774  CA  ASN B 593       4.741  -8.926 -95.301  1.00 49.69           C
ATOM   4775  CB  ASN B 593       6.214  -8.607 -95.581  1.00 49.69           C
ATOM   4776  CG  ASN B 593       6.298  -8.285 -97.062  1.00 49.69           C
ATOM   4777  OD1 ASN B 593       6.653  -9.125 -97.889  1.00 49.69           O
ATOM   4778  ND2 ASN B 593       5.942  -7.020 -97.412  1.00 49.69           N
ATOM   4779  C   ASN B 593       4.612  -9.320 -93.865  1.00 49.69           C
ATOM   4780  O   ASN B 593       4.425  -8.476 -92.990  1.00 49.69           O
ATOM   4781  N   MET B 594       4.688 -10.637 -93.592  1.00 87.21           N
ATOM   4782  CA  MET B 594       4.589 -11.101 -92.244  1.00 87.21           C
ATOM   4783  CB  MET B 594       3.466 -12.114 -91.988  1.00 87.21           C
ATOM   4784  CG  MET B 594       3.459 -12.571 -90.525  1.00 87.21           C
ATOM   4785  SD  MET B 594       2.173 -13.783 -90.102  1.00 87.21           S
ATOM   4786  CE  MET B 594       2.812 -15.095 -91.182  1.00 87.21           C
ATOM   4787  C   MET B 594       5.851 -11.813 -91.894  1.00 87.21           C
ATOM   4788  O   MET B 594       6.424 -12.547 -92.699  1.00 87.21           O
ATOM   4789  N   VAL B 595       6.298 -11.613 -90.643  1.00119.72           N
ATOM   4790  CA  VAL B 595       7.512 -12.196 -90.168  1.00119.72           C
ATOM   4791  CB  VAL B 595       8.500 -11.151 -89.905  1.00119.72           C
ATOM   4792  CG1 VAL B 595       7.848 -10.200 -88.882  1.00119.72           C
ATOM   4793  CG2 VAL B 595       9.758 -11.869 -89.437  1.00119.72           C
ATOM   4794  C   VAL B 595       7.213 -12.800 -88.828  1.00119.72           C
ATOM   4795  O   VAL B 595       6.279 -12.370 -88.153  1.00119.72           O
ATOM   4796  N   MET B 596       7.993 -13.819 -88.401  1.00 51.33           N
ATOM   4797  CA  MET B 596       7.712 -14.399 -87.117  1.00 51.33           C
ATOM   4798  CB  MET B 596       7.068 -15.792 -87.193  1.00 51.33           C
ATOM   4799  CG  MET B 596       5.674 -15.783 -87.830  1.00 51.33           C
ATOM   4800  SD  MET B 596       4.869 -17.413 -87.895  1.00 51.33           S
ATOM   4801  CE  MET B 596       4.415 -17.454 -86.136  1.00 51.33           C
ATOM   4802  C   MET B 596       8.968 -14.534 -86.319  1.00 51.33           C
ATOM   4803  O   MET B 596       9.979 -15.057 -86.788  1.00 51.33           O
ATOM   4804  N   ALA B 597       8.910 -14.072 -85.055  1.00 42.68           N
ATOM   4805  CA  ALA B 597      10.040 -14.167 -84.181  1.00 42.68           C
ATOM   4806  CB  ALA B 597      10.422 -12.831 -83.518  1.00 42.68           C
ATOM   4807  C   ALA B 597       9.678 -15.122 -83.091  1.00 42.68           C
ATOM   4808  O   ALA B 597       8.542 -15.134 -82.617  1.00 42.68           O
ATOM   4809  N   GLU B 598      10.630 -15.998 -82.708  1.00 64.50           N
ATOM   4810  CA  GLU B 598      10.397 -16.875 -81.600  1.00 64.50           C
ATOM   4811  CB  GLU B 598      10.198 -18.349 -81.976  1.00 64.50           C
ATOM   4812  CG  GLU B 598       8.874 -18.617 -82.690  1.00 64.50           C
ATOM   4813  CD  GLU B 598       8.691 -20.123 -82.687  1.00 64.50           C
ATOM   4814  OE1 GLU B 598       9.538 -20.828 -83.296  1.00 64.50           O
ATOM   4815  OE2 GLU B 598       7.706 -20.584 -82.054  1.00 64.50           O
ATOM   4816  C   GLU B 598      11.590 -16.779 -80.706  1.00 64.50           C
ATOM   4817  O   GLU B 598      12.717 -17.040 -81.123  1.00 64.50           O
ATOM   4818  N   MET B 599      11.352 -16.386 -79.441  1.00 56.21           N
ATOM   4819  CA  MET B 599      12.400 -16.249 -78.475  1.00 56.21           C
ATOM   4820  CB  MET B 599      12.434 -14.853 -77.830  1.00 56.21           C
ATOM   4821  CG  MET B 599      12.897 -13.755 -78.789  1.00 56.21           C
ATOM   4822  SD  MET B 599      12.562 -12.063 -78.209  1.00 56.21           S
ATOM   4823  CE  MET B 599      13.619 -12.154 -76.734  1.00 56.21           C
ATOM   4824  C   MET B 599      12.103 -17.219 -77.382  1.00 56.21           C
ATOM   4825  O   MET B 599      11.006 -17.217 -76.833  1.00 56.21           O
ATOM   4826  N   CYS B 600      13.072 -18.085 -77.031  1.00101.99           N
ATOM   4827  CA  CYS B 600      12.807 -19.015 -75.973  1.00101.99           C
ATOM   4828  CB  CYS B 600      13.608 -20.326 -76.044  1.00101.99           C
ATOM   4829  SG  CYS B 600      13.005 -21.461 -77.323  1.00101.99           S
ATOM   4830  C   CYS B 600      13.219 -18.357 -74.703  1.00101.99           C
ATOM   4831  O   CYS B 600      14.321 -17.821 -74.611  1.00101.99           O
ATOM   4832  N   LYS B 601      12.341 -18.388 -73.681  1.00170.96           N
ATOM   4833  CA  LYS B 601      12.656 -17.698 -72.465  1.00170.96           C
ATOM   4834  CB  LYS B 601      11.733 -16.499 -72.198  1.00170.96           C
ATOM   4835  CG  LYS B 601      11.907 -15.928 -70.792  1.00170.96           C
ATOM   4836  CD  LYS B 601      13.287 -15.332 -70.532  1.00170.96           C
ATOM   4837  CE  LYS B 601      13.504 -14.972 -69.063  1.00170.96           C
ATOM   4838  NZ  LYS B 601      12.574 -13.893 -68.662  1.00170.96           N
ATOM   4839  C   LYS B 601      12.535 -18.597 -71.273  1.00170.96           C
ATOM   4840  O   LYS B 601      11.568 -19.342 -71.118  1.00170.96           O
ATOM   4841  N   LEU B 602      13.557 -18.526 -70.393  1.00124.28           N
ATOM   4842  CA  LEU B 602      13.588 -19.206 -69.131  1.00124.28           C
ATOM   4843  CB  LEU B 602      14.739 -20.231 -69.015  1.00124.28           C
ATOM   4844  CG  LEU B 602      14.857 -20.958 -67.657  1.00124.28           C
ATOM   4845  CD1 LEU B 602      15.402 -20.039 -66.554  1.00124.28           C
ATOM   4846  CD2 LEU B 602      13.536 -21.641 -67.263  1.00124.28           C
ATOM   4847  C   LEU B 602      13.815 -18.131 -68.117  1.00124.28           C
ATOM   4848  O   LEU B 602      14.734 -17.326 -68.265  1.00124.28           O
ATOM   4849  N   ASP B 603      12.965 -18.061 -67.071  1.00137.58           N
ATOM   4850  CA  ASP B 603      13.186 -17.057 -66.071  1.00137.58           C
ATOM   4851  CB  ASP B 603      12.464 -15.713 -66.317  1.00137.58           C
ATOM   4852  CG  ASP B 603      10.980 -15.923 -66.520  1.00137.58           C
ATOM   4853  OD1 ASP B 603      10.617 -16.576 -67.535  1.00137.58           O
ATOM   4854  OD2 ASP B 603      10.188 -15.419 -65.678  1.00137.58           O
ATOM   4855  C   ASP B 603      12.929 -17.582 -64.697  1.00137.58           C
ATOM   4856  O   ASP B 603      11.969 -18.314 -64.459  1.00137.58           O
ATOM   4857  N   LYS B 604      13.838 -17.246 -63.756  1.00125.86           N
ATOM   4858  CA  LYS B 604      13.660 -17.672 -62.402  1.00125.86           C
ATOM   4859  CB  LYS B 604      14.882 -17.450 -61.497  1.00125.86           C
ATOM   4860  CG  LYS B 604      15.276 -15.982 -61.335  1.00125.86           C
ATOM   4861  CD  LYS B 604      16.218 -15.752 -60.154  1.00125.86           C
ATOM   4862  CE  LYS B 604      17.509 -16.564 -60.253  1.00125.86           C
ATOM   4863  NZ  LYS B 604      18.339 -16.348 -59.048  1.00125.86           N
ATOM   4864  C   LYS B 604      12.529 -16.866 -61.856  1.00125.86           C
ATOM   4865  O   LYS B 604      12.448 -15.659 -62.079  1.00125.86           O
ATOM   4866  N   VAL B 605      11.603 -17.522 -61.133  1.00 57.21           N
ATOM   4867  CA  VAL B 605      10.485 -16.784 -60.634  1.00 57.21           C
ATOM   4868  CB  VAL B 605       9.233 -16.994 -61.442  1.00 57.21           C
ATOM   4869  CG1 VAL B 605       8.049 -16.271 -60.777  1.00 57.21           C
ATOM   4870  CG2 VAL B 605       9.484 -16.519 -62.881  1.00 57.21           C
ATOM   4871  C   VAL B 605      10.228 -17.190 -59.219  1.00 57.21           C
ATOM   4872  O   VAL B 605      10.602 -18.282 -58.799  1.00 57.21           O
ATOM   4873  N   LEU B 606       9.609 -16.287 -58.431  1.00 78.28           N
ATOM   4874  CA  LEU B 606       9.287 -16.584 -57.066  1.00 78.28           C
ATOM   4875  CB  LEU B 606       9.541 -15.418 -56.098  1.00 78.28           C
ATOM   4876  CG  LEU B 606      11.021 -15.016 -55.986  1.00 78.28           C
ATOM   4877  CD1 LEU B 606      11.543 -14.425 -57.306  1.00 78.28           C
ATOM   4878  CD2 LEU B 606      11.252 -14.094 -54.778  1.00 78.28           C
ATOM   4879  C   LEU B 606       7.821 -16.870 -57.010  1.00 78.28           C
ATOM   4880  O   LEU B 606       7.034 -16.253 -57.726  1.00 78.28           O
ATOM   4881  N   LEU B 607       7.423 -17.841 -56.164  1.00 56.78           N
ATOM   4882  CA  LEU B 607       6.032 -18.174 -56.043  1.00 56.78           C
ATOM   4883  CB  LEU B 607       5.688 -19.633 -56.357  1.00 56.78           C
ATOM   4884  CG  LEU B 607       5.821 -20.014 -57.835  1.00 56.78           C
ATOM   4885  CD1 LEU B 607       5.448 -21.484 -58.060  1.00 56.78           C
ATOM   4886  CD2 LEU B 607       5.034 -19.049 -58.737  1.00 56.78           C
ATOM   4887  C   LEU B 607       5.604 -17.994 -54.621  1.00 56.78           C
ATOM   4888  O   LEU B 607       6.422 -18.035 -53.704  1.00 56.78           O
ATOM   4889  N   GLU B 608       4.288 -17.766 -54.420  1.00105.74           N
ATOM   4890  CA  GLU B 608       3.678 -17.703 -53.118  1.00105.74           C
ATOM   4891  CB  GLU B 608       3.129 -16.315 -52.746  1.00105.74           C
ATOM   4892  CG  GLU B 608       4.230 -15.342 -52.310  1.00105.74           C
ATOM   4893  CD  GLU B 608       5.158 -15.111 -53.494  1.00105.74           C
ATOM   4894  OE1 GLU B 608       4.626 -14.913 -54.618  1.00105.74           O
ATOM   4895  OE2 GLU B 608       6.403 -15.137 -53.299  1.00105.74           O
ATOM   4896  C   GLU B 608       2.548 -18.692 -53.162  1.00105.74           C
ATOM   4897  O   GLU B 608       2.042 -18.990 -54.245  1.00105.74           O
ATOM   4898  N   THR B 609       2.101 -19.249 -52.011  1.00121.56           N
ATOM   4899  CA  THR B 609       1.167 -20.318 -52.240  1.00121.56           C
ATOM   4900  CB  THR B 609       1.912 -21.633 -52.337  1.00121.56           C
ATOM   4901  OG1 THR B 609       2.941 -21.512 -53.309  1.00121.56           O
ATOM   4902  CG2 THR B 609       0.976 -22.780 -52.763  1.00121.56           C
ATOM   4903  C   THR B 609       0.106 -20.454 -51.178  1.00121.56           C
ATOM   4904  O   THR B 609       0.255 -19.944 -50.059  1.00121.56           O
ATOM   4905  N   LYS B 610      -0.992 -21.158 -51.606  1.00254.34           N
ATOM   4906  CA  LYS B 610      -2.188 -21.601 -50.937  1.00254.34           C
ATOM   4907  CB  LYS B 610      -3.262 -20.508 -50.794  1.00254.34           C
ATOM   4908  CG  LYS B 610      -2.837 -19.330 -49.913  1.00254.34           C
ATOM   4909  CD  LYS B 610      -3.898 -18.230 -49.833  1.00254.34           C
ATOM   4910  CE  LYS B 610      -4.232 -17.601 -51.187  1.00254.34           C
ATOM   4911  NZ  LYS B 610      -5.325 -16.614 -51.035  1.00254.34           N
ATOM   4912  C   LYS B 610      -2.762 -22.689 -51.800  1.00254.34           C
ATOM   4913  O   LYS B 610      -2.043 -23.581 -52.250  1.00254.34           O
ATOM   4914  N   LEU B 611      -4.092 -22.670 -52.028  1.00126.34           N
ATOM   4915  CA  LEU B 611      -4.671 -23.655 -52.897  1.00126.34           C
ATOM   4916  CB  LEU B 611      -6.206 -23.591 -52.987  1.00126.34           C
ATOM   4917  CG  LEU B 611      -6.776 -22.303 -53.604  1.00126.34           C
ATOM   4918  CD1 LEU B 611      -8.311 -22.355 -53.636  1.00126.34           C
ATOM   4919  CD2 LEU B 611      -6.239 -21.045 -52.903  1.00126.34           C
ATOM   4920  C   LEU B 611      -4.091 -23.413 -54.251  1.00126.34           C
ATOM   4921  O   LEU B 611      -3.800 -24.355 -54.987  1.00126.34           O
ATOM   4922  N   THR B 612      -3.906 -22.127 -54.607  1.00 44.83           N
ATOM   4923  CA  THR B 612      -3.323 -21.771 -55.866  1.00 44.83           C
ATOM   4924  CB  THR B 612      -4.138 -20.788 -56.654  1.00 44.83           C
ATOM   4925  OG1 THR B 612      -4.244 -19.560 -55.949  1.00 44.83           O
ATOM   4926  CG2 THR B 612      -5.532 -21.389 -56.901  1.00 44.83           C
ATOM   4927  C   THR B 612      -2.019 -21.109 -55.557  1.00 44.83           C
ATOM   4928  O   THR B 612      -1.720 -20.823 -54.400  1.00 44.83           O
ATOM   4929  N   LEU B 613      -1.183 -20.891 -56.592  1.00114.53           N
ATOM   4930  CA  LEU B 613       0.080 -20.252 -56.373  1.00114.53           C
ATOM   4931  CB  LEU B 613       1.293 -21.173 -56.609  1.00114.53           C
ATOM   4932  CG  LEU B 613       1.492 -21.613 -58.073  1.00114.53           C
ATOM   4933  CD1 LEU B 613       2.697 -22.559 -58.200  1.00114.53           C
ATOM   4934  CD2 LEU B 613       0.205 -22.198 -58.681  1.00114.53           C
ATOM   4935  C   LEU B 613       0.188 -19.109 -57.327  1.00114.53           C
ATOM   4936  O   LEU B 613      -0.415 -19.118 -58.400  1.00114.53           O
ATOM   4937  N   ALA B 614       0.948 -18.067 -56.934  1.00 57.93           N
ATOM   4938  CA  ALA B 614       1.114 -16.947 -57.807  1.00 57.93           C
ATOM   4939  CB  ALA B 614       0.632 -15.618 -57.198  1.00 57.93           C
ATOM   4940  C   ALA B 614       2.574 -16.797 -58.099  1.00 57.93           C
ATOM   4941  O   ALA B 614       3.410 -16.832 -57.198  1.00 57.93           O
ATOM   4942  N   ARG B 615       2.897 -16.630 -59.395  1.00137.35           N
ATOM   4943  CA  ARG B 615       4.232 -16.448 -59.888  1.00137.35           C
ATOM   4944  CB  ARG B 615       4.402 -16.848 -61.366  1.00137.35           C
ATOM   4945  CG  ARG B 615       4.191 -18.324 -61.692  1.00137.35           C
ATOM   4946  CD  ARG B 615       4.101 -18.582 -63.200  1.00137.35           C
ATOM   4947  NE  ARG B 615       5.156 -17.764 -63.867  1.00137.35           N
ATOM   4948  CZ  ARG B 615       5.184 -17.653 -65.228  1.00137.35           C
ATOM   4949  NH1 ARG B 615       4.290 -18.347 -65.993  1.00137.35           N
ATOM   4950  NH2 ARG B 615       6.104 -16.843 -65.829  1.00137.35           N
ATOM   4951  C   ARG B 615       4.494 -14.980 -59.869  1.00137.35           C
ATOM   4952  O   ARG B 615       3.582 -14.175 -59.684  1.00137.35           O
ATOM   4953  N   LEU B 616       5.768 -14.600 -60.066  1.00111.21           N
ATOM   4954  CA  LEU B 616       6.122 -13.217 -60.142  1.00111.21           C
ATOM   4955  CB  LEU B 616       7.621 -13.006 -60.416  1.00111.21           C
ATOM   4956  CG  LEU B 616       8.054 -11.530 -60.435  1.00111.21           C
ATOM   4957  CD1 LEU B 616       7.918 -10.888 -59.044  1.00111.21           C
ATOM   4958  CD2 LEU B 616       9.465 -11.371 -61.026  1.00111.21           C
ATOM   4959  C   LEU B 616       5.349 -12.708 -61.307  1.00111.21           C
ATOM   4960  O   LEU B 616       4.824 -11.598 -61.285  1.00111.21           O
ATOM   4961  N   ASN B 617       5.261 -13.532 -62.366  1.00190.70           N
ATOM   4962  CA  ASN B 617       4.450 -13.164 -63.484  1.00190.70           C
ATOM   4963  CB  ASN B 617       4.891 -13.780 -64.825  1.00190.70           C
ATOM   4964  CG  ASN B 617       6.147 -13.060 -65.297  1.00190.70           C
ATOM   4965  OD1 ASN B 617       7.164 -13.037 -64.606  1.00190.70           O
ATOM   4966  ND2 ASN B 617       6.073 -12.448 -66.509  1.00190.70           N
ATOM   4967  C   ASN B 617       3.092 -13.689 -63.173  1.00190.70           C
ATOM   4968  O   ASN B 617       2.877 -14.892 -63.263  1.00190.70           O
ATOM   4969  N   PRO B 618       2.179 -12.802 -62.849  1.00116.85           N
ATOM   4970  CA  PRO B 618       0.872 -13.175 -62.361  1.00116.85           C
ATOM   4971  CD  PRO B 618       2.154 -11.505 -63.506  1.00116.85           C
ATOM   4972  CB  PRO B 618       0.038 -11.899 -62.392  1.00116.85           C
ATOM   4973  CG  PRO B 618       0.670 -11.099 -63.544  1.00116.85           C
ATOM   4974  C   PRO B 618       0.230 -14.274 -63.147  1.00116.85           C
ATOM   4975  O   PRO B 618      -0.162 -14.037 -64.288  1.00116.85           O
ATOM   4976  N   ASN B 619       0.103 -15.477 -62.541  1.00134.72           N
ATOM   4977  CA  ASN B 619      -0.509 -16.586 -63.215  1.00134.72           C
ATOM   4978  CB  ASN B 619       0.068 -16.812 -64.625  1.00134.72           C
ATOM   4979  CG  ASN B 619      -0.705 -17.928 -65.307  1.00134.72           C
ATOM   4980  OD1 ASN B 619      -1.934 -17.924 -65.334  1.00134.72           O
ATOM   4981  ND2 ASN B 619       0.039 -18.915 -65.872  1.00134.72           N
ATOM   4982  C   ASN B 619      -0.240 -17.826 -62.407  1.00134.72           C
ATOM   4983  O   ASN B 619       0.671 -17.830 -61.581  1.00134.72           O
ATOM   4984  N   GLU B 620      -1.071 -18.881 -62.612  1.00165.93           N
ATOM   4985  CA  GLU B 620      -0.932 -20.221 -62.081  1.00165.93           C
ATOM   4986  CB  GLU B 620       0.413 -20.539 -61.404  1.00165.93           C
ATOM   4987  CG  GLU B 620       1.547 -20.680 -62.416  1.00165.93           C
ATOM   4988  CD  GLU B 620       1.200 -21.886 -63.274  1.00165.93           C
ATOM   4989  OE1 GLU B 620       1.140 -23.012 -62.712  1.00165.93           O
ATOM   4990  OE2 GLU B 620       0.977 -21.697 -64.500  1.00165.93           O
ATOM   4991  C   GLU B 620      -2.028 -20.571 -61.123  1.00165.93           C
ATOM   4992  O   GLU B 620      -2.287 -19.844 -60.166  1.00165.93           O
ATOM   4993  N   PHE B 621      -2.706 -21.721 -61.360  1.00 90.97           N
ATOM   4994  CA  PHE B 621      -3.719 -22.140 -60.435  1.00 90.97           C
ATOM   4995  CB  PHE B 621      -5.152 -21.885 -60.944  1.00 90.97           C
ATOM   4996  CG  PHE B 621      -5.409 -20.416 -61.022  1.00 90.97           C
ATOM   4997  CD1 PHE B 621      -5.915 -19.738 -59.937  1.00 90.97           C
ATOM   4998  CD2 PHE B 621      -5.158 -19.716 -62.180  1.00 90.97           C
ATOM   4999  CE1 PHE B 621      -6.157 -18.386 -60.008  1.00 90.97           C
ATOM   5000  CE2 PHE B 621      -5.398 -18.363 -62.254  1.00 90.97           C
ATOM   5001  CZ  PHE B 621      -5.899 -17.694 -61.165  1.00 90.97           C
ATOM   5002  C   PHE B 621      -3.615 -23.616 -60.205  1.00 90.97           C
ATOM   5003  O   PHE B 621      -4.223 -24.388 -60.942  1.00 90.97           O
ATOM   5004  N   VAL B 622      -2.880 -24.031 -59.150  1.00 70.74           N
ATOM   5005  CA  VAL B 622      -2.729 -25.414 -58.774  1.00 70.74           C
ATOM   5006  CB  VAL B 622      -1.721 -26.167 -59.622  1.00 70.74           C
ATOM   5007  CG1 VAL B 622      -1.631 -27.629 -59.146  1.00 70.74           C
ATOM   5008  CG2 VAL B 622      -2.051 -26.026 -61.121  1.00 70.74           C
ATOM   5009  C   VAL B 622      -2.163 -25.392 -57.388  1.00 70.74           C
ATOM   5010  O   VAL B 622      -1.648 -24.369 -56.948  1.00 70.74           O
ATOM   5011  N   SER B 623      -2.254 -26.509 -56.640  1.00 47.59           N
ATOM   5012  CA  SER B 623      -1.643 -26.506 -55.347  1.00 47.59           C
ATOM   5013  CB  SER B 623      -2.135 -27.638 -54.432  1.00 47.59           C
ATOM   5014  OG  SER B 623      -1.481 -27.558 -53.176  1.00 47.59           O
ATOM   5015  C   SER B 623      -0.168 -26.689 -55.555  1.00 47.59           C
ATOM   5016  O   SER B 623       0.258 -27.458 -56.416  1.00 47.59           O
ATOM   5017  N   SER B 624       0.658 -25.971 -54.769  1.00 47.92           N
ATOM   5018  CA  SER B 624       2.082 -26.078 -54.911  1.00 47.92           C
ATOM   5019  CB  SER B 624       2.854 -25.032 -54.087  1.00 47.92           C
ATOM   5020  OG  SER B 624       2.637 -25.233 -52.699  1.00 47.92           O
ATOM   5021  C   SER B 624       2.511 -27.428 -54.457  1.00 47.92           C
ATOM   5022  O   SER B 624       3.497 -27.992 -54.926  1.00 47.92           O
ATOM   5023  N   ILE B 625       1.744 -27.959 -53.506  1.00127.25           N
ATOM   5024  CA  ILE B 625       1.938 -29.212 -52.856  1.00127.25           C
ATOM   5025  CB  ILE B 625       0.963 -29.405 -51.734  1.00127.25           C
ATOM   5026  CG1 ILE B 625       1.129 -28.280 -50.697  1.00127.25           C
ATOM   5027  CG2 ILE B 625       1.149 -30.819 -51.161  1.00127.25           C
ATOM   5028  CD1 ILE B 625       2.528 -28.201 -50.086  1.00127.25           C
ATOM   5029  C   ILE B 625       1.747 -30.334 -53.807  1.00127.25           C
ATOM   5030  O   ILE B 625       2.301 -31.408 -53.583  1.00127.25           O
ATOM   5031  N   MET B 626       0.920 -30.107 -54.848  1.00174.62           N
ATOM   5032  CA  MET B 626       0.465 -31.116 -55.762  1.00174.62           C
ATOM   5033  CB  MET B 626      -0.048 -30.583 -57.109  1.00174.62           C
ATOM   5034  CG  MET B 626      -0.461 -31.722 -58.041  1.00174.62           C
ATOM   5035  SD  MET B 626      -1.654 -31.259 -59.328  1.00174.62           S
ATOM   5036  CE  MET B 626      -3.078 -31.580 -58.244  1.00174.62           C
ATOM   5037  C   MET B 626       1.462 -32.187 -56.038  1.00174.62           C
ATOM   5038  O   MET B 626       2.572 -31.952 -56.510  1.00174.62           O
ATOM   5039  N   LYS B 627       1.024 -33.422 -55.713  1.00104.96           N
ATOM   5040  CA  LYS B 627       1.781 -34.631 -55.818  1.00104.96           C
ATOM   5041  CB  LYS B 627       2.252 -35.164 -54.454  1.00104.96           C
ATOM   5042  CG  LYS B 627       3.146 -34.205 -53.671  1.00104.96           C
ATOM   5043  CD  LYS B 627       3.370 -34.637 -52.218  1.00104.96           C
ATOM   5044  CE  LYS B 627       4.014 -36.021 -52.083  1.00104.96           C
ATOM   5045  NZ  LYS B 627       4.254 -36.342 -50.656  1.00104.96           N
ATOM   5046  C   LYS B 627       0.839 -35.665 -56.318  1.00104.96           C
ATOM   5047  O   LYS B 627      -0.071 -35.383 -57.095  1.00104.96           O
ATOM   5048  N   ARG B 628       1.049 -36.912 -55.860  1.00229.02           N
ATOM   5049  CA  ARG B 628       0.200 -37.985 -56.263  1.00229.02           C
ATOM   5050  CB  ARG B 628       0.561 -39.301 -55.555  1.00229.02           C
ATOM   5051  CG  ARG B 628       1.988 -39.768 -55.860  1.00229.02           C
ATOM   5052  CD  ARG B 628       3.074 -38.849 -55.289  1.00229.02           C
ATOM   5053  NE  ARG B 628       3.439 -39.343 -53.930  1.00229.02           N
ATOM   5054  CZ  ARG B 628       4.473 -40.222 -53.777  1.00229.02           C
ATOM   5055  NH1 ARG B 628       5.178 -40.645 -54.866  1.00229.02           N
ATOM   5056  NH2 ARG B 628       4.809 -40.672 -52.533  1.00229.02           N
[truncated: 471,689 more chars]
