# Supplementary material for: In and Outs of Chuviridae Endogenous Viral Elements: Origin of a Potentially New Retrovirus and Signature of Ancient and Ongoing Arms Race in Mosquito Genomes
Source: Front Genet. 2020 Oct 22;11:542437. doi: 10.3389/fgene.2020.542437 (PMC7642597; doi:10.3389/fgene.2020.542437)
Supplement: Supplementary file 1 [file Data_Sheet_1.ZIP › Supplementary_Material_Anakin_MS_v2/Supplementary_Material_9/AAlFosh_JXUM01S011498_20698_21255_MC.B99990002.pdb]

EXPDTA    THEORETICAL MODEL, MODELLER 9.23 2019/11/26 12:59:20
REMARK   6 MODELLER OBJECTIVE FUNCTION:     13647.7422
REMARK   6 MODELLER BEST TEMPLATE % SEQ ID:  15.543
REMARK   6 SEQUENCE: AAlFosh_JXUM01S011498_20698_21255_MC
REMARK   6 ALIGNMENT: multchain.ali
REMARK   6 SCRIPT: /home/crhisllane/Doutorado/Filipe/modeller_to_multichain/modelagem.py
REMARK   6 TEMPLATE: 5V2S 1:A - 762:A MODELS 1:A - 682:A AT 15.5%
REMARK   6 TEMPLATE: 5V2S 1:B - 762:B MODELS 683:B - 1364:B AT 15.5%
REMARK   6 TEMPLATE: 5V2S 1:C - 762:C MODELS 1365:C - 2046:C AT 15.5%
SSBOND   1 CYS A  247    CYS A  297                          1555   1555  2.04
SSBOND   2 CYS B  929    CYS B  979                          1555   1555  2.03
SSBOND   3 CYS C 1611    CYS C 1661                          1555   1555  2.04
ATOM      1  N   MET A   1      85.625 -28.702 -29.664  1.00117.51           N
ATOM      2  CA  MET A   1      86.029 -28.551 -28.249  1.00117.51           C
ATOM      3  CB  MET A   1      85.271 -27.384 -27.592  1.00117.51           C
ATOM      4  CG  MET A   1      85.866 -26.945 -26.252  1.00117.51           C
ATOM      5  SD  MET A   1      87.445 -26.057 -26.396  1.00117.51           S
ATOM      6  CE  MET A   1      86.676 -24.536 -27.020  1.00117.51           C
ATOM      7  C   MET A   1      85.720 -29.806 -27.509  1.00117.51           C
ATOM      8  O   MET A   1      85.367 -30.822 -28.106  1.00117.51           O
ATOM      9  N   LYS A   2      85.866 -29.768 -26.174  1.00 45.12           N
ATOM     10  CA  LYS A   2      85.599 -30.934 -25.393  1.00 45.12           C
ATOM     11  CB  LYS A   2      86.846 -31.555 -24.744  1.00 45.12           C
ATOM     12  CG  LYS A   2      87.831 -32.161 -25.742  1.00 45.12           C
ATOM     13  CD  LYS A   2      89.152 -32.586 -25.100  1.00 45.12           C
ATOM     14  CE  LYS A   2      90.145 -33.212 -26.081  1.00 45.12           C
ATOM     15  NZ  LYS A   2      91.392 -33.575 -25.372  1.00 45.12           N
ATOM     16  C   LYS A   2      84.703 -30.529 -24.268  1.00 45.12           C
ATOM     17  O   LYS A   2      84.409 -29.350 -24.081  1.00 45.12           O
ATOM     18  N   ARG A   3      84.229 -31.530 -23.502  1.00153.82           N
ATOM     19  CA  ARG A   3      83.356 -31.294 -22.392  1.00153.82           C
ATOM     20  CB  ARG A   3      82.620 -32.579 -21.994  1.00153.82           C
ATOM     21  CG  ARG A   3      81.605 -33.012 -23.057  1.00153.82           C
ATOM     22  CD  ARG A   3      82.176 -33.226 -24.456  1.00153.82           C
ATOM     23  NE  ARG A   3      81.017 -33.551 -25.337  1.00153.82           N
ATOM     24  CZ  ARG A   3      80.885 -32.937 -26.546  1.00153.82           C
ATOM     25  NH1 ARG A   3      81.803 -32.007 -26.942  1.00153.82           N
ATOM     26  NH2 ARG A   3      79.830 -33.246 -27.356  1.00153.82           N
ATOM     27  C   ARG A   3      84.178 -30.801 -21.239  1.00153.82           C
ATOM     28  O   ARG A   3      85.151 -31.438 -20.837  1.00153.82           O
ATOM     29  N   VAL A   4      83.836 -29.598 -20.729  1.00112.06           N
ATOM     30  CA  VAL A   4      84.530 -29.014 -19.613  1.00112.06           C
ATOM     31  CB  VAL A   4      84.257 -27.544 -19.478  1.00112.06           C
ATOM     32  CG1 VAL A   4      82.743 -27.338 -19.315  1.00112.06           C
ATOM     33  CG2 VAL A   4      85.101 -26.996 -18.317  1.00112.06           C
ATOM     34  C   VAL A   4      84.194 -29.690 -18.314  1.00112.06           C
ATOM     35  O   VAL A   4      85.090 -30.127 -17.594  1.00112.06           O
ATOM     36  N   LEU A   5      82.891 -29.830 -17.978  1.00107.26           N
ATOM     37  CA  LEU A   5      82.578 -30.430 -16.709  1.00107.26           C
ATOM     38  CB  LEU A   5      81.373 -29.817 -15.978  1.00107.26           C
ATOM     39  CG  LEU A   5      81.632 -28.418 -15.399  1.00107.26           C
ATOM     40  CD1 LEU A   5      81.866 -27.369 -16.499  1.00107.26           C
ATOM     41  CD2 LEU A   5      80.513 -28.032 -14.427  1.00107.26           C
ATOM     42  C   LEU A   5      82.271 -31.865 -16.949  1.00107.26           C
ATOM     43  O   LEU A   5      81.375 -32.207 -17.719  1.00107.26           O
ATOM     44  N   THR A   6      83.022 -32.741 -16.259  1.00169.09           N
ATOM     45  CA  THR A   6      82.913 -34.152 -16.463  1.00169.09           C
ATOM     46  CB  THR A   6      84.302 -34.740 -16.494  1.00169.09           C
ATOM     47  OG1 THR A   6      85.060 -34.093 -17.504  1.00169.09           O
ATOM     48  CG2 THR A   6      84.266 -36.243 -16.782  1.00169.09           C
ATOM     49  C   THR A   6      82.158 -34.715 -15.297  1.00169.09           C
ATOM     50  O   THR A   6      82.502 -35.762 -14.751  1.00169.09           O
ATOM     51  N   GLU A   7      81.080 -34.025 -14.886  1.00 47.27           N
ATOM     52  CA  GLU A   7      80.281 -34.501 -13.795  1.00 47.27           C
ATOM     53  CB  GLU A   7      79.198 -33.503 -13.349  1.00 47.27           C
ATOM     54  CG  GLU A   7      79.742 -32.217 -12.724  1.00 47.27           C
ATOM     55  CD  GLU A   7      78.551 -31.352 -12.331  1.00 47.27           C
ATOM     56  OE1 GLU A   7      77.792 -31.775 -11.418  1.00 47.27           O
ATOM     57  OE2 GLU A   7      78.384 -30.260 -12.936  1.00 47.27           O
ATOM     58  C   GLU A   7      79.558 -35.730 -14.249  1.00 47.27           C
ATOM     59  O   GLU A   7      79.421 -36.690 -13.493  1.00 47.27           O
ATOM     60  N   ASN A   8      79.079 -35.736 -15.511  1.00 46.42           N
ATOM     61  CA  ASN A   8      78.264 -36.834 -15.948  1.00 46.42           C
ATOM     62  CB  ASN A   8      76.850 -36.420 -16.393  1.00 46.42           C
ATOM     63  CG  ASN A   8      76.056 -36.000 -15.164  1.00 46.42           C
ATOM     64  OD1 ASN A   8      76.213 -36.567 -14.084  1.00 46.42           O
ATOM     65  ND2 ASN A   8      75.172 -34.981 -15.333  1.00 46.42           N
ATOM     66  C   ASN A   8      78.874 -37.534 -17.109  1.00 46.42           C
ATOM     67  O   ASN A   8      79.538 -36.926 -17.944  1.00 46.42           O
ATOM     68  N   LYS A   9      78.648 -38.861 -17.186  1.00 40.93           N
ATOM     69  CA  LYS A   9      79.156 -39.612 -18.294  1.00 40.93           C
ATOM     70  CB  LYS A   9      79.722 -40.996 -17.925  1.00 40.93           C
ATOM     71  CG  LYS A   9      81.053 -40.917 -17.170  1.00 40.93           C
ATOM     72  CD  LYS A   9      81.539 -42.250 -16.599  1.00 40.93           C
ATOM     73  CE  LYS A   9      82.879 -42.139 -15.865  1.00 40.93           C
ATOM     74  NZ  LYS A   9      83.314 -43.473 -15.389  1.00 40.93           N
ATOM     75  C   LYS A   9      78.038 -39.798 -19.268  1.00 40.93           C
ATOM     76  O   LYS A   9      76.873 -39.901 -18.886  1.00 40.93           O
ATOM     77  N   SER A  10      78.377 -39.807 -20.573  1.00 79.90           N
ATOM     78  CA  SER A  10      77.388 -39.965 -21.600  1.00 79.90           C
ATOM     79  CB  SER A  10      77.847 -39.449 -22.975  1.00 79.90           C
ATOM     80  OG  SER A  10      78.972 -40.188 -23.426  1.00 79.90           O
ATOM     81  C   SER A  10      77.084 -41.427 -21.729  1.00 79.90           C
ATOM     82  O   SER A  10      77.769 -42.261 -21.141  1.00 79.90           O
ATOM     83  N   HIS A  11      76.017 -41.779 -22.481  1.00 93.51           N
ATOM     84  CA  HIS A  11      75.679 -43.170 -22.605  1.00 93.51           C
ATOM     85  ND1 HIS A  11      73.520 -41.550 -20.740  1.00 93.51           N
ATOM     86  CG  HIS A  11      73.535 -42.789 -21.343  1.00 93.51           C
ATOM     87  CB  HIS A  11      74.760 -43.645 -21.469  1.00 93.51           C
ATOM     88  NE2 HIS A  11      71.450 -41.936 -21.455  1.00 93.51           N
ATOM     89  CD2 HIS A  11      72.263 -43.009 -21.773  1.00 93.51           C
ATOM     90  CE1 HIS A  11      72.249 -41.085 -20.835  1.00 93.51           C
ATOM     91  C   HIS A  11      74.951 -43.400 -23.902  1.00 93.51           C
ATOM     92  O   HIS A  11      74.289 -42.503 -24.420  1.00 93.51           O
ATOM     93  N   SER A  12      75.077 -44.627 -24.469  1.00 96.91           N
ATOM     94  CA  SER A  12      74.385 -44.974 -25.688  1.00 96.91           C
ATOM     95  CB  SER A  12      75.253 -44.812 -26.947  1.00 96.91           C
ATOM     96  OG  SER A  12      74.512 -45.180 -28.101  1.00 96.91           O
ATOM     97  C   SER A  12      74.003 -46.434 -25.615  1.00 96.91           C
ATOM     98  O   SER A  12      74.752 -47.224 -25.041  1.00 96.91           O
ATOM     99  N   GLN A  13      72.826 -46.846 -26.174  1.00179.85           N
ATOM    100  CA  GLN A  13      72.453 -48.240 -26.051  1.00179.85           C
ATOM    101  CB  GLN A  13      71.868 -48.584 -24.688  1.00179.85           C
ATOM    102  CG  GLN A  13      72.574 -47.915 -23.519  1.00179.85           C
ATOM    103  CD  GLN A  13      72.032 -46.492 -23.429  1.00179.85           C
ATOM    104  OE1 GLN A  13      72.623 -45.617 -22.798  1.00179.85           O
ATOM    105  NE2 GLN A  13      70.871 -46.248 -24.093  1.00179.85           N
ATOM    106  C   GLN A  13      71.323 -48.566 -26.994  1.00179.85           C
ATOM    107  O   GLN A  13      70.806 -47.698 -27.694  1.00179.85           O
ATOM    108  N   THR A  14      70.912 -49.858 -27.021  1.00119.14           N
ATOM    109  CA  THR A  14      69.813 -50.312 -27.837  1.00119.14           C
ATOM    110  CB  THR A  14      70.241 -51.106 -29.036  1.00119.14           C
ATOM    111  OG1 THR A  14      69.124 -51.369 -29.872  1.00119.14           O
ATOM    112  CG2 THR A  14      70.871 -52.423 -28.555  1.00119.14           C
ATOM    113  C   THR A  14      68.931 -51.206 -27.008  1.00119.14           C
ATOM    114  O   THR A  14      69.353 -51.740 -25.984  1.00119.14           O
ATOM    115  N   ARG A  15      67.666 -51.376 -27.454  1.00 84.74           N
ATOM    116  CA  ARG A  15      66.634 -52.156 -26.818  1.00 84.74           C
ATOM    117  CB  ARG A  15      65.236 -51.784 -27.343  1.00 84.74           C
ATOM    118  CG  ARG A  15      64.136 -52.790 -26.995  1.00 84.74           C
ATOM    119  CD  ARG A  15      62.772 -52.422 -27.583  1.00 84.74           C
ATOM    120  NE  ARG A  15      61.798 -53.473 -27.172  1.00 84.74           N
ATOM    121  CZ  ARG A  15      60.521 -53.438 -27.655  1.00 84.74           C
ATOM    122  NH1 ARG A  15      60.157 -52.468 -28.542  1.00 84.74           N
ATOM    123  NH2 ARG A  15      59.611 -54.371 -27.249  1.00 84.74           N
ATOM    124  C   ARG A  15      66.811 -53.613 -27.106  1.00 84.74           C
ATOM    125  O   ARG A  15      67.373 -54.003 -28.127  1.00 84.74           O
ATOM    126  N   LYS A  16      66.324 -54.461 -26.176  1.00 49.51           N
ATOM    127  CA  LYS A  16      66.376 -55.884 -26.340  1.00 49.51           C
ATOM    128  CB  LYS A  16      67.565 -56.514 -25.599  1.00 49.51           C
ATOM    129  CG  LYS A  16      68.908 -55.977 -26.098  1.00 49.51           C
ATOM    130  CD  LYS A  16      70.079 -56.238 -25.151  1.00 49.51           C
ATOM    131  CE  LYS A  16      71.387 -55.603 -25.629  1.00 49.51           C
ATOM    132  NZ  LYS A  16      72.426 -55.728 -24.583  1.00 49.51           N
ATOM    133  C   LYS A  16      65.124 -56.435 -25.727  1.00 49.51           C
ATOM    134  O   LYS A  16      64.641 -55.932 -24.715  1.00 49.51           O
ATOM    135  N   LEU A  17      64.556 -57.486 -26.346  1.00 94.53           N
ATOM    136  CA  LEU A  17      63.353 -58.110 -25.872  1.00 94.53           C
ATOM    137  CB  LEU A  17      62.745 -59.120 -26.861  1.00 94.53           C
ATOM    138  CG  LEU A  17      62.152 -58.460 -28.120  1.00 94.53           C
ATOM    139  CD1 LEU A  17      63.236 -57.754 -28.949  1.00 94.53           C
ATOM    140  CD2 LEU A  17      61.324 -59.464 -28.939  1.00 94.53           C
ATOM    141  C   LEU A  17      63.600 -58.822 -24.578  1.00 94.53           C
ATOM    142  O   LEU A  17      62.687 -58.974 -23.768  1.00 94.53           O
ATOM    143  N   ILE A  18      64.842 -59.285 -24.353  1.00 92.99           N
ATOM    144  CA  ILE A  18      65.142 -60.146 -23.242  1.00 92.99           C
ATOM    145  CB  ILE A  18      66.575 -60.588 -23.241  1.00 92.99           C
ATOM    146  CG1 ILE A  18      66.789 -61.715 -22.218  1.00 92.99           C
ATOM    147  CG2 ILE A  18      67.457 -59.348 -23.024  1.00 92.99           C
ATOM    148  CD1 ILE A  18      68.130 -62.431 -22.377  1.00 92.99           C
ATOM    149  C   ILE A  18      64.837 -59.534 -21.905  1.00 92.99           C
ATOM    150  O   ILE A  18      64.200 -60.185 -21.078  1.00 92.99           O
ATOM    151  N   GLU A  19      65.240 -58.278 -21.629  1.00 50.07           N
ATOM    152  CA  GLU A  19      64.996 -57.817 -20.288  1.00 50.07           C
ATOM    153  CB  GLU A  19      66.185 -57.051 -19.685  1.00 50.07           C
ATOM    154  CG  GLU A  19      67.411 -57.947 -19.496  1.00 50.07           C
ATOM    155  CD  GLU A  19      68.541 -57.104 -18.928  1.00 50.07           C
ATOM    156  OE1 GLU A  19      68.498 -56.792 -17.706  1.00 50.07           O
ATOM    157  OE2 GLU A  19      69.464 -56.762 -19.712  1.00 50.07           O
ATOM    158  C   GLU A  19      63.788 -56.937 -20.253  1.00 50.07           C
ATOM    159  O   GLU A  19      63.702 -55.952 -20.985  1.00 50.07           O
ATOM    160  N   ILE A  20      62.804 -57.296 -19.395  1.00104.73           N
ATOM    161  CA  ILE A  20      61.606 -56.512 -19.287  1.00104.73           C
ATOM    162  CB  ILE A  20      60.447 -57.106 -20.039  1.00104.73           C
ATOM    163  CG1 ILE A  20      60.069 -58.484 -19.471  1.00104.73           C
ATOM    164  CG2 ILE A  20      60.834 -57.140 -21.527  1.00104.73           C
ATOM    165  CD1 ILE A  20      58.730 -59.006 -19.993  1.00104.73           C
ATOM    166  C   ILE A  20      61.226 -56.374 -17.844  1.00104.73           C
ATOM    167  O   ILE A  20      61.325 -57.323 -17.067  1.00104.73           O
ATOM    168  N   ASN A  21      60.781 -55.159 -17.455  1.00 61.05           N
ATOM    169  CA  ASN A  21      60.365 -54.879 -16.110  1.00 61.05           C
ATOM    170  CB  ASN A  21      61.307 -53.939 -15.335  1.00 61.05           C
ATOM    171  CG  ASN A  21      62.524 -54.733 -14.880  1.00 61.05           C
ATOM    172  OD1 ASN A  21      63.053 -55.567 -15.614  1.00 61.05           O
ATOM    173  ND2 ASN A  21      62.972 -54.477 -13.622  1.00 61.05           N
ATOM    174  C   ASN A  21      59.030 -54.206 -16.174  1.00 61.05           C
ATOM    175  O   ASN A  21      58.595 -53.774 -17.241  1.00 61.05           O
ATOM    176  N   MET A  22      58.328 -54.126 -15.020  1.00146.35           N
ATOM    177  CA  MET A  22      57.036 -53.501 -15.016  1.00146.35           C
ATOM    178  CB  MET A  22      55.861 -54.493 -14.983  1.00146.35           C
ATOM    179  CG  MET A  22      54.517 -53.825 -15.275  1.00146.35           C
ATOM    180  SD  MET A  22      54.370 -53.158 -16.961  1.00146.35           S
ATOM    181  CE  MET A  22      54.561 -54.758 -17.797  1.00146.35           C
ATOM    182  C   MET A  22      56.943 -52.603 -13.821  1.00146.35           C
ATOM    183  O   MET A  22      57.786 -52.640 -12.926  1.00146.35           O
ATOM    184  N   TRP A  23      55.915 -51.732 -13.809  1.00 65.54           N
ATOM    185  CA  TRP A  23      55.723 -50.784 -12.749  1.00 65.54           C
ATOM    186  CB  TRP A  23      54.899 -49.564 -13.188  1.00 65.54           C
ATOM    187  CG  TRP A  23      55.444 -48.851 -14.402  1.00 65.54           C
ATOM    188  CD2 TRP A  23      56.598 -47.996 -14.414  1.00 65.54           C
ATOM    189  CD1 TRP A  23      54.984 -48.895 -15.685  1.00 65.54           C
ATOM    190  NE1 TRP A  23      55.771 -48.113 -16.495  1.00 65.54           N
ATOM    191  CE2 TRP A  23      56.770 -47.556 -15.727  1.00 65.54           C
ATOM    192  CE3 TRP A  23      57.443 -47.610 -13.414  1.00 65.54           C
ATOM    193  CZ2 TRP A  23      57.795 -46.719 -16.063  1.00 65.54           C
ATOM    194  CZ3 TRP A  23      58.475 -46.765 -13.758  1.00 65.54           C
ATOM    195  CH2 TRP A  23      58.648 -46.329 -15.055  1.00 65.54           C
ATOM    196  C   TRP A  23      54.916 -51.458 -11.689  1.00 65.54           C
ATOM    197  O   TRP A  23      54.131 -52.360 -11.977  1.00 65.54           O
ATOM    198  N   THR A  24      55.084 -51.035 -10.422  1.00 95.98           N
ATOM    199  CA  THR A  24      54.301 -51.638  -9.383  1.00 95.98           C
ATOM    200  CB  THR A  24      54.851 -51.434  -8.002  1.00 95.98           C
ATOM    201  OG1 THR A  24      54.145 -52.244  -7.072  1.00 95.98           O
ATOM    202  CG2 THR A  24      54.718 -49.950  -7.623  1.00 95.98           C
ATOM    203  C   THR A  24      52.932 -51.039  -9.433  1.00 95.98           C
ATOM    204  O   THR A  24      52.755 -49.882  -9.812  1.00 95.98           O
ATOM    205  N   VAL A  25      51.920 -51.845  -9.059  1.00 97.09           N
ATOM    206  CA  VAL A  25      50.550 -51.422  -9.068  1.00 97.09           C
ATOM    207  CB  VAL A  25      49.579 -52.546  -9.313  1.00 97.09           C
ATOM    208  CG1 VAL A  25      49.665 -53.528  -8.134  1.00 97.09           C
ATOM    209  CG2 VAL A  25      48.175 -51.958  -9.538  1.00 97.09           C
ATOM    210  C   VAL A  25      50.239 -50.809  -7.744  1.00 97.09           C
ATOM    211  O   VAL A  25      50.989 -50.961  -6.782  1.00 97.09           O
ATOM    212  N   ALA A  26      49.123 -50.058  -7.679  1.00 35.21           N
ATOM    213  CA  ALA A  26      48.732 -49.430  -6.455  1.00 35.21           C
ATOM    214  CB  ALA A  26      47.483 -48.542  -6.590  1.00 35.21           C
ATOM    215  C   ALA A  26      48.431 -50.509  -5.474  1.00 35.21           C
ATOM    216  O   ALA A  26      48.017 -51.605  -5.849  1.00 35.21           O
ATOM    217  N   VAL A  27      48.656 -50.223  -4.178  1.00103.04           N
ATOM    218  CA  VAL A  27      48.436 -51.205  -3.160  1.00103.04           C
ATOM    219  CB  VAL A  27      49.626 -51.430  -2.277  1.00103.04           C
ATOM    220  CG1 VAL A  27      50.787 -51.964  -3.133  1.00103.04           C
ATOM    221  CG2 VAL A  27      49.938 -50.113  -1.546  1.00103.04           C
ATOM    222  C   VAL A  27      47.332 -50.717  -2.285  1.00103.04           C
ATOM    223  O   VAL A  27      47.014 -49.529  -2.282  1.00103.04           O
ATOM    224  N   MET A  28      46.685 -51.633  -1.536  1.00149.25           N
ATOM    225  CA  MET A  28      45.644 -51.174  -0.667  1.00149.25           C
ATOM    226  CB  MET A  28      44.736 -52.278  -0.098  1.00149.25           C
ATOM    227  CG  MET A  28      45.420 -53.227   0.885  1.00149.25           C
ATOM    228  SD  MET A  28      44.303 -54.500   1.549  1.00149.25           S
ATOM    229  CE  MET A  28      45.544 -55.258   2.633  1.00149.25           C
ATOM    230  C   MET A  28      46.312 -50.453   0.449  1.00149.25           C
ATOM    231  O   MET A  28      47.359 -50.870   0.943  1.00149.25           O
ATOM    232  N   MET A  29      45.726 -49.315   0.853  1.00294.46           N
ATOM    233  CA  MET A  29      46.335 -48.518   1.872  1.00294.46           C
ATOM    234  CB  MET A  29      46.008 -47.019   1.766  1.00294.46           C
ATOM    235  CG  MET A  29      46.798 -46.162   2.757  1.00294.46           C
ATOM    236  SD  MET A  29      48.582 -46.074   2.417  1.00294.46           S
ATOM    237  CE  MET A  29      48.416 -45.169   0.852  1.00294.46           C
ATOM    238  C   MET A  29      45.875 -49.002   3.203  1.00294.46           C
ATOM    239  O   MET A  29      44.833 -49.644   3.314  1.00294.46           O
ATOM    240  N   LEU A  30      46.661 -48.706   4.257  1.00118.26           N
ATOM    241  CA  LEU A  30      46.270 -49.128   5.563  1.00118.26           C
ATOM    242  CB  LEU A  30      47.286 -48.776   6.670  1.00118.26           C
ATOM    243  CG  LEU A  30      47.534 -47.269   6.884  1.00118.26           C
ATOM    244  CD1 LEU A  30      48.559 -47.032   8.005  1.00118.26           C
ATOM    245  CD2 LEU A  30      47.925 -46.557   5.579  1.00118.26           C
ATOM    246  C   LEU A  30      44.982 -48.431   5.860  1.00118.26           C
ATOM    247  O   LEU A  30      44.823 -47.247   5.563  1.00118.26           O
ATOM    248  N   LEU A  31      44.012 -49.165   6.438  1.00 76.72           N
ATOM    249  CA  LEU A  31      42.734 -48.574   6.698  1.00 76.72           C
ATOM    250  CB  LEU A  31      41.610 -49.592   6.954  1.00 76.72           C
ATOM    251  CG  LEU A  31      41.232 -50.385   5.689  1.00 76.72           C
ATOM    252  CD1 LEU A  31      40.596 -49.470   4.629  1.00 76.72           C
ATOM    253  CD2 LEU A  31      42.433 -51.174   5.142  1.00 76.72           C
ATOM    254  C   LEU A  31      42.847 -47.667   7.867  1.00 76.72           C
ATOM    255  O   LEU A  31      43.667 -47.871   8.760  1.00 76.72           O
ATOM    256  N   LEU A  32      42.021 -46.607   7.866  1.00 79.50           N
ATOM    257  CA  LEU A  32      42.042 -45.712   8.974  1.00 79.50           C
ATOM    258  CB  LEU A  32      41.062 -44.534   8.835  1.00 79.50           C
ATOM    259  CG  LEU A  32      41.347 -43.614   7.633  1.00 79.50           C
ATOM    260  CD1 LEU A  32      41.200 -44.365   6.300  1.00 79.50           C
ATOM    261  CD2 LEU A  32      40.482 -42.344   7.695  1.00 79.50           C
ATOM    262  C   LEU A  32      41.572 -46.545  10.116  1.00 79.50           C
ATOM    263  O   LEU A  32      40.668 -47.364   9.962  1.00 79.50           O
ATOM    264  N   CYS A  33      42.180 -46.374  11.299  1.00 62.94           N
ATOM    265  CA  CYS A  33      41.780 -47.204  12.392  1.00 62.94           C
ATOM    266  CB  CYS A  33      42.620 -47.011  13.666  1.00 62.94           C
ATOM    267  SG  CYS A  33      44.350 -47.518  13.438  1.00 62.94           S
ATOM    268  C   CYS A  33      40.374 -46.854  12.722  1.00 62.94           C
ATOM    269  O   CYS A  33      39.941 -45.720  12.527  1.00 62.94           O
ATOM    270  N   ILE A  34      39.610 -47.846  13.212  1.00294.64           N
ATOM    271  CA  ILE A  34      38.295 -47.511  13.648  1.00294.64           C
ATOM    272  CB  ILE A  34      37.327 -48.667  13.666  1.00294.64           C
ATOM    273  CG1 ILE A  34      35.926 -48.177  14.069  1.00294.64           C
ATOM    274  CG2 ILE A  34      37.891 -49.799  14.539  1.00294.64           C
ATOM    275  CD1 ILE A  34      35.281 -47.257  13.033  1.00294.64           C
ATOM    276  C   ILE A  34      38.574 -47.033  15.033  1.00294.64           C
ATOM    277  O   ILE A  34      39.143 -47.751  15.853  1.00294.64           O
ATOM    278  N   GLY A  35      38.232 -45.763  15.304  1.00 95.91           N
ATOM    279  CA  GLY A  35      38.628 -45.149  16.535  1.00 95.91           C
ATOM    280  C   GLY A  35      37.916 -45.788  17.678  1.00 95.91           C
ATOM    281  O   GLY A  35      36.957 -46.538  17.503  1.00 95.91           O
ATOM    282  N   GLN A  36      38.390 -45.479  18.900  1.00 80.65           N
ATOM    283  CA  GLN A  36      37.836 -46.052  20.089  1.00 80.65           C
ATOM    284  CB  GLN A  36      38.639 -45.774  21.371  1.00 80.65           C
ATOM    285  CG  GLN A  36      39.853 -46.686  21.532  1.00 80.65           C
ATOM    286  CD  GLN A  36      39.320 -48.069  21.885  1.00 80.65           C
ATOM    287  OE1 GLN A  36      39.753 -49.078  21.331  1.00 80.65           O
ATOM    288  NE2 GLN A  36      38.352 -48.119  22.840  1.00 80.65           N
ATOM    289  C   GLN A  36      36.454 -45.536  20.298  1.00 80.65           C
ATOM    290  O   GLN A  36      36.053 -44.523  19.726  1.00 80.65           O
ATOM    291  N   VAL A  37      35.673 -46.285  21.103  1.00 42.33           N
ATOM    292  CA  VAL A  37      34.343 -45.887  21.448  1.00 42.33           C
ATOM    293  CB  VAL A  37      33.338 -46.999  21.382  1.00 42.33           C
ATOM    294  CG1 VAL A  37      31.973 -46.445  21.822  1.00 42.33           C
ATOM    295  CG2 VAL A  37      33.344 -47.586  19.961  1.00 42.33           C
ATOM    296  C   VAL A  37      34.417 -45.427  22.863  1.00 42.33           C
ATOM    297  O   VAL A  37      35.112 -46.028  23.682  1.00 42.33           O
ATOM    298  N   PHE A  38      33.709 -44.331  23.186  1.00 58.09           N
ATOM    299  CA  PHE A  38      33.835 -43.799  24.506  1.00 58.09           C
ATOM    300  CB  PHE A  38      34.409 -42.374  24.513  1.00 58.09           C
ATOM    301  CG  PHE A  38      35.790 -42.428  23.950  1.00 58.09           C
ATOM    302  CD1 PHE A  38      36.868 -42.736  24.744  1.00 58.09           C
ATOM    303  CD2 PHE A  38      36.007 -42.171  22.617  1.00 58.09           C
ATOM    304  CE1 PHE A  38      38.134 -42.779  24.218  1.00 58.09           C
ATOM    305  CE2 PHE A  38      37.277 -42.216  22.089  1.00 58.09           C
ATOM    306  CZ  PHE A  38      38.349 -42.520  22.889  1.00 58.09           C
ATOM    307  C   PHE A  38      32.483 -43.736  25.139  1.00 58.09           C
ATOM    308  O   PHE A  38      31.461 -43.648  24.460  1.00 58.09           O
ATOM    309  N   GLY A  39      32.458 -43.807  26.484  1.00 42.35           N
ATOM    310  CA  GLY A  39      31.232 -43.688  27.209  1.00 42.35           C
ATOM    311  C   GLY A  39      31.257 -42.309  27.779  1.00 42.35           C
ATOM    312  O   GLY A  39      32.296 -41.843  28.242  1.00 42.35           O
ATOM    313  N   SER A  40      30.112 -41.603  27.738  1.00 57.69           N
ATOM    314  CA  SER A  40      30.091 -40.277  28.284  1.00 57.69           C
ATOM    315  CB  SER A  40      29.123 -39.330  27.556  1.00 57.69           C
ATOM    316  OG  SER A  40      29.540 -39.149  26.210  1.00 57.69           O
ATOM    317  C   SER A  40      29.623 -40.399  29.694  1.00 57.69           C
ATOM    318  O   SER A  40      28.704 -41.165  29.987  1.00 57.69           O
ATOM    319  N   GLU A  41      30.261 -39.654  30.620  1.00100.03           N
ATOM    320  CA  GLU A  41      29.874 -39.789  31.991  1.00100.03           C
ATOM    321  CB  GLU A  41      30.525 -40.996  32.682  1.00100.03           C
ATOM    322  CG  GLU A  41      29.925 -42.327  32.233  1.00100.03           C
ATOM    323  CD  GLU A  41      30.667 -42.816  31.007  1.00100.03           C
ATOM    324  OE1 GLU A  41      31.672 -42.148  30.663  1.00100.03           O
ATOM    325  OE2 GLU A  41      30.250 -43.836  30.395  1.00100.03           O
ATOM    326  C   GLU A  41      30.312 -38.571  32.746  1.00100.03           C
ATOM    327  O   GLU A  41      31.033 -37.717  32.234  1.00100.03           O
ATOM    328  N   LEU A  42      29.847 -38.476  34.006  1.00120.45           N
ATOM    329  CA  LEU A  42      30.135 -37.394  34.905  1.00120.45           C
ATOM    330  CB  LEU A  42      28.844 -36.815  35.518  1.00120.45           C
ATOM    331  CG  LEU A  42      27.801 -36.295  34.497  1.00120.45           C
ATOM    332  CD1 LEU A  42      27.288 -37.400  33.555  1.00120.45           C
ATOM    333  CD2 LEU A  42      26.626 -35.613  35.211  1.00120.45           C
ATOM    334  C   LEU A  42      30.886 -38.037  36.033  1.00120.45           C
ATOM    335  O   LEU A  42      30.468 -39.092  36.508  1.00120.45           O
ATOM    336  N   LYS A  43      32.020 -37.465  36.504  1.00153.18           N
ATOM    337  CA  LYS A  43      32.647 -38.183  37.579  1.00153.18           C
ATOM    338  CB  LYS A  43      33.788 -39.136  37.169  1.00153.18           C
ATOM    339  CG  LYS A  43      35.094 -38.476  36.746  1.00153.18           C
ATOM    340  CD  LYS A  43      36.211 -39.491  36.493  1.00153.18           C
ATOM    341  CE  LYS A  43      37.378 -38.933  35.675  1.00153.18           C
ATOM    342  NZ  LYS A  43      38.131 -37.946  36.477  1.00153.18           N
ATOM    343  C   LYS A  43      33.133 -37.266  38.659  1.00153.18           C
ATOM    344  O   LYS A  43      33.411 -36.091  38.424  1.00153.18           O
ATOM    345  N   GLY A  44      33.210 -37.810  39.895  1.00 49.00           N
ATOM    346  CA  GLY A  44      33.684 -37.095  41.049  1.00 49.00           C
ATOM    347  C   GLY A  44      34.749 -37.952  41.671  1.00 49.00           C
ATOM    348  O   GLY A  44      34.507 -39.105  42.026  1.00 49.00           O
ATOM    349  N   LEU A  45      35.961 -37.384  41.851  1.00 73.84           N
ATOM    350  CA  LEU A  45      37.096 -38.101  42.372  1.00 73.84           C
ATOM    351  CB  LEU A  45      38.433 -37.658  41.749  1.00 73.84           C
ATOM    352  CG  LEU A  45      39.673 -38.235  42.463  1.00 73.84           C
ATOM    353  CD1 LEU A  45      39.709 -39.768  42.401  1.00 73.84           C
ATOM    354  CD2 LEU A  45      40.968 -37.583  41.949  1.00 73.84           C
ATOM    355  C   LEU A  45      37.234 -37.860  43.841  1.00 73.84           C
ATOM    356  O   LEU A  45      37.169 -36.725  44.310  1.00 73.84           O
ATOM    357  N   ILE A  46      37.474 -38.950  44.601  1.00 58.65           N
ATOM    358  CA  ILE A  46      37.602 -38.882  46.030  1.00 58.65           C
ATOM    359  CB  ILE A  46      36.575 -39.726  46.728  1.00 58.65           C
ATOM    360  CG1 ILE A  46      35.155 -39.248  46.383  1.00 58.65           C
ATOM    361  CG2 ILE A  46      36.871 -39.697  48.227  1.00 58.65           C
ATOM    362  CD1 ILE A  46      34.062 -40.220  46.826  1.00 58.65           C
ATOM    363  C   ILE A  46      38.953 -39.430  46.385  1.00 58.65           C
ATOM    364  O   ILE A  46      39.522 -40.231  45.646  1.00 58.65           O
ATOM    365  N   ALA A  47      39.516 -38.984  47.528  1.00 53.19           N
ATOM    366  CA  ALA A  47      40.822 -39.420  47.938  1.00 53.19           C
ATOM    367  CB  ALA A  47      41.895 -38.322  47.841  1.00 53.19           C
ATOM    368  C   ALA A  47      40.747 -39.834  49.375  1.00 53.19           C
ATOM    369  O   ALA A  47      39.720 -39.681  50.035  1.00 53.19           O
ATOM    370  N   TYR A  48      41.847 -40.425  49.881  1.00 80.97           N
ATOM    371  CA  TYR A  48      41.914 -40.849  51.250  1.00 80.97           C
ATOM    372  CB  TYR A  48      43.167 -41.689  51.564  1.00 80.97           C
ATOM    373  CG  TYR A  48      43.239 -41.917  53.038  1.00 80.97           C
ATOM    374  CD1 TYR A  48      42.485 -42.897  53.645  1.00 80.97           C
ATOM    375  CD2 TYR A  48      44.078 -41.151  53.816  1.00 80.97           C
ATOM    376  CE1 TYR A  48      42.564 -43.100  55.003  1.00 80.97           C
ATOM    377  CE2 TYR A  48      44.160 -41.349  55.174  1.00 80.97           C
ATOM    378  CZ  TYR A  48      43.401 -42.325  55.771  1.00 80.97           C
ATOM    379  OH  TYR A  48      43.482 -42.532  57.164  1.00 80.97           O
ATOM    380  C   TYR A  48      41.960 -39.623  52.103  1.00 80.97           C
ATOM    381  O   TYR A  48      42.656 -38.658  51.787  1.00 80.97           O
ATOM    382  N   ASP A  49      41.187 -39.623  53.209  1.00 68.84           N
ATOM    383  CA  ASP A  49      41.149 -38.471  54.064  1.00 68.84           C
ATOM    384  CB  ASP A  49      39.807 -38.303  54.802  1.00 68.84           C
ATOM    385  CG  ASP A  49      39.755 -36.940  55.490  1.00 68.84           C
ATOM    386  OD1 ASP A  49      40.832 -36.334  55.737  1.00 68.84           O
ATOM    387  OD2 ASP A  49      38.615 -36.485  55.780  1.00 68.84           O
ATOM    388  C   ASP A  49      42.221 -38.608  55.100  1.00 68.84           C
ATOM    389  O   ASP A  49      42.185 -39.514  55.929  1.00 68.84           O
ATOM    390  N   CYS A  50      43.246 -37.738  54.991  1.00116.60           N
ATOM    391  CA  CYS A  50      44.372 -37.631  55.880  1.00116.60           C
ATOM    392  CB  CYS A  50      45.544 -36.864  55.242  1.00116.60           C
ATOM    393  SG  CYS A  50      45.101 -35.164  54.769  1.00116.60           S
ATOM    394  C   CYS A  50      44.025 -36.942  57.162  1.00116.60           C
ATOM    395  O   CYS A  50      44.595 -37.254  58.206  1.00116.60           O
ATOM    396  N   ALA A  51      43.099 -35.963  57.118  1.00 50.54           N
ATOM    397  CA  ALA A  51      42.843 -35.176  58.290  1.00 50.54           C
ATOM    398  CB  ALA A  51      41.853 -34.023  58.053  1.00 50.54           C
ATOM    399  C   ALA A  51      42.282 -36.036  59.376  1.00 50.54           C
ATOM    400  O   ALA A  51      41.453 -36.910  59.129  1.00 50.54           O
ATOM    401  N   ASN A  52      42.737 -35.794  60.625  1.00 58.11           N
ATOM    402  CA  ASN A  52      42.236 -36.535  61.746  1.00 58.11           C
ATOM    403  CB  ASN A  52      43.106 -36.432  63.010  1.00 58.11           C
ATOM    404  CG  ASN A  52      44.380 -37.229  62.772  1.00 58.11           C
ATOM    405  OD1 ASN A  52      44.344 -38.327  62.218  1.00 58.11           O
ATOM    406  ND2 ASN A  52      45.540 -36.664  63.200  1.00 58.11           N
ATOM    407  C   ASN A  52      40.901 -35.955  62.067  1.00 58.11           C
ATOM    408  O   ASN A  52      40.640 -34.785  61.790  1.00 58.11           O
ATOM    409  N   ASN A  53      39.995 -36.767  62.641  1.00118.12           N
ATOM    410  CA  ASN A  53      38.714 -36.212  62.944  1.00118.12           C
ATOM    411  CB  ASN A  53      37.640 -37.246  63.345  1.00118.12           C
ATOM    412  CG  ASN A  53      37.979 -37.865  64.692  1.00118.12           C
ATOM    413  OD1 ASN A  53      37.602 -37.340  65.738  1.00118.12           O
ATOM    414  ND2 ASN A  53      38.688 -39.026  64.677  1.00118.12           N
ATOM    415  C   ASN A  53      38.911 -35.263  64.072  1.00118.12           C
ATOM    416  O   ASN A  53      39.579 -35.587  65.053  1.00118.12           O
ATOM    417  N   ASP A  54      38.345 -34.047  63.947  1.00113.25           N
ATOM    418  CA  ASP A  54      38.527 -33.074  64.979  1.00113.25           C
ATOM    419  CB  ASP A  54      39.237 -31.790  64.512  1.00113.25           C
ATOM    420  CG  ASP A  54      38.394 -31.133  63.430  1.00113.25           C
ATOM    421  OD1 ASP A  54      37.907 -31.874  62.535  1.00113.25           O
ATOM    422  OD2 ASP A  54      38.221 -29.886  63.487  1.00113.25           O
ATOM    423  C   ASP A  54      37.191 -32.697  65.533  1.00113.25           C
ATOM    424  O   ASP A  54      36.301 -32.251  64.811  1.00113.25           O
ATOM    425  N   LEU A  55      37.021 -32.905  66.852  1.00109.80           N
ATOM    426  CA  LEU A  55      35.811 -32.565  67.543  1.00109.80           C
ATOM    427  CB  LEU A  55      35.009 -33.795  68.016  1.00109.80           C
ATOM    428  CG  LEU A  55      35.713 -34.633  69.105  1.00109.80           C
ATOM    429  CD1 LEU A  55      34.855 -35.837  69.524  1.00109.80           C
ATOM    430  CD2 LEU A  55      37.134 -35.043  68.690  1.00109.80           C
ATOM    431  C   LEU A  55      36.203 -31.801  68.765  1.00109.80           C
ATOM    432  O   LEU A  55      37.241 -32.076  69.362  1.00109.80           O
ATOM    433  N   ASN A  56      35.384 -30.805  69.165  1.00 46.85           N
ATOM    434  CA  ASN A  56      35.719 -30.020  70.319  1.00 46.85           C
ATOM    435  CB  ASN A  56      35.276 -28.549  70.215  1.00 46.85           C
ATOM    436  CG  ASN A  56      36.195 -27.877  69.202  1.00 46.85           C
ATOM    437  OD1 ASN A  56      37.405 -28.097  69.208  1.00 46.85           O
ATOM    438  ND2 ASN A  56      35.613 -27.043  68.299  1.00 46.85           N
ATOM    439  C   ASN A  56      35.108 -30.630  71.542  1.00 46.85           C
ATOM    440  O   ASN A  56      34.006 -31.174  71.502  1.00 46.85           O
ATOM    441  N   ILE A  57      35.851 -30.564  72.671  1.00 96.61           N
ATOM    442  CA  ILE A  57      35.438 -31.124  73.928  1.00 96.61           C
ATOM    443  CB  ILE A  57      36.137 -32.436  74.228  1.00 96.61           C
ATOM    444  CG1 ILE A  57      35.759 -33.501  73.184  1.00 96.61           C
ATOM    445  CG2 ILE A  57      35.798 -32.907  75.651  1.00 96.61           C
ATOM    446  CD1 ILE A  57      36.355 -33.276  71.799  1.00 96.61           C
ATOM    447  C   ILE A  57      35.782 -30.126  74.995  1.00 96.61           C
ATOM    448  O   ILE A  57      36.590 -29.227  74.772  1.00 96.61           O
ATOM    449  N   THR A  58      35.134 -30.227  76.175  1.00111.21           N
ATOM    450  CA  THR A  58      35.437 -29.319  77.240  1.00111.21           C
ATOM    451  CB  THR A  58      34.232 -28.607  77.772  1.00111.21           C
ATOM    452  OG1 THR A  58      34.632 -27.492  78.551  1.00111.21           O
ATOM    453  CG2 THR A  58      33.420 -29.588  78.631  1.00111.21           C
ATOM    454  C   THR A  58      36.043 -30.109  78.360  1.00111.21           C
ATOM    455  O   THR A  58      35.647 -31.244  78.620  1.00111.21           O
ATOM    456  N   SER A  59      37.042 -29.520  79.051  1.00 49.65           N
ATOM    457  CA  SER A  59      37.711 -30.224  80.104  1.00 49.65           C
ATOM    458  CB  SER A  59      39.237 -30.302  79.916  1.00 49.65           C
ATOM    459  OG  SER A  59      39.547 -31.060  78.755  1.00 49.65           O
ATOM    460  C   SER A  59      37.458 -29.508  81.392  1.00 49.65           C
ATOM    461  O   SER A  59      37.402 -28.278  81.438  1.00 49.65           O
ATOM    462  N   TYR A  60      37.265 -30.288  82.477  1.00140.15           N
ATOM    463  CA  TYR A  60      37.057 -29.699  83.762  1.00140.15           C
ATOM    464  CB  TYR A  60      35.706 -30.069  84.402  1.00140.15           C
ATOM    465  CG  TYR A  60      34.581 -29.796  83.464  1.00140.15           C
ATOM    466  CD1 TYR A  60      34.111 -28.520  83.261  1.00140.15           C
ATOM    467  CD2 TYR A  60      33.999 -30.835  82.773  1.00140.15           C
ATOM    468  CE1 TYR A  60      33.068 -28.291  82.391  1.00140.15           C
ATOM    469  CE2 TYR A  60      32.956 -30.615  81.902  1.00140.15           C
ATOM    470  CZ  TYR A  60      32.489 -29.336  81.713  1.00140.15           C
ATOM    471  OH  TYR A  60      31.422 -29.090  80.824  1.00140.15           O
ATOM    472  C   TYR A  60      38.096 -30.302  84.662  1.00140.15           C
ATOM    473  O   TYR A  60      38.198 -31.527  84.759  1.00140.15           O
ATOM    474  N   SER A  61      38.899 -29.464  85.353  1.00 82.02           N
ATOM    475  CA  SER A  61      39.889 -30.018  86.239  1.00 82.02           C
ATOM    476  CB  SER A  61      41.170 -30.469  85.518  1.00 82.02           C
ATOM    477  OG  SER A  61      42.096 -30.998  86.457  1.00 82.02           O
ATOM    478  C   SER A  61      40.280 -28.956  87.220  1.00 82.02           C
ATOM    479  O   SER A  61      40.000 -27.776  87.015  1.00 82.02           O
ATOM    480  N   LEU A  62      40.927 -29.363  88.334  1.00104.79           N
ATOM    481  CA  LEU A  62      41.340 -28.434  89.345  1.00104.79           C
ATOM    482  CB  LEU A  62      40.670 -28.687  90.709  1.00104.79           C
ATOM    483  CG  LEU A  62      39.131 -28.638  90.699  1.00104.79           C
ATOM    484  CD1 LEU A  62      38.549 -29.764  89.827  1.00104.79           C
ATOM    485  CD2 LEU A  62      38.566 -28.662  92.129  1.00104.79           C
ATOM    486  C   LEU A  62      42.795 -28.668  89.601  1.00104.79           C
ATOM    487  O   LEU A  62      43.199 -29.790  89.898  1.00104.79           O
ATOM    488  N   VAL A  63      43.628 -27.613  89.507  1.00 50.22           N
ATOM    489  CA  VAL A  63      45.015 -27.815  89.800  1.00 50.22           C
ATOM    490  CB  VAL A  63      45.936 -26.884  89.069  1.00 50.22           C
ATOM    491  CG1 VAL A  63      47.374 -27.141  89.553  1.00 50.22           C
ATOM    492  CG2 VAL A  63      45.742 -27.095  87.559  1.00 50.22           C
ATOM    493  C   VAL A  63      45.197 -27.577  91.262  1.00 50.22           C
ATOM    494  O   VAL A  63      44.662 -26.614  91.812  1.00 50.22           O
ATOM    495  N   ASP A  64      45.931 -28.478  91.947  1.00116.48           N
ATOM    496  CA  ASP A  64      46.161 -28.242  93.339  1.00116.48           C
ATOM    497  CB  ASP A  64      45.447 -29.205  94.311  1.00116.48           C
ATOM    498  CG  ASP A  64      45.956 -30.618  94.125  1.00116.48           C
ATOM    499  OD1 ASP A  64      46.795 -30.816  93.210  1.00116.48           O
ATOM    500  OD2 ASP A  64      45.519 -31.519  94.889  1.00116.48           O
ATOM    501  C   ASP A  64      47.631 -28.229  93.587  1.00116.48           C
ATOM    502  O   ASP A  64      48.405 -28.891  92.897  1.00116.48           O
ATOM    503  N   VAL A  65      48.060 -27.399  94.556  1.00 45.92           N
ATOM    504  CA  VAL A  65      49.456 -27.314  94.851  1.00 45.92           C
ATOM    505  CB  VAL A  65      50.121 -26.136  94.208  1.00 45.92           C
ATOM    506  CG1 VAL A  65      51.590 -26.091  94.661  1.00 45.92           C
ATOM    507  CG2 VAL A  65      49.929 -26.239  92.685  1.00 45.92           C
ATOM    508  C   VAL A  65      49.600 -27.144  96.325  1.00 45.92           C
ATOM    509  O   VAL A  65      48.711 -26.621  96.996  1.00 45.92           O
ATOM    510  N   ALA A  66      50.729 -27.634  96.869  1.00 43.51           N
ATOM    511  CA  ALA A  66      51.024 -27.423  98.250  1.00 43.51           C
ATOM    512  CB  ALA A  66      50.868 -28.675  99.128  1.00 43.51           C
ATOM    513  C   ALA A  66      52.462 -27.039  98.282  1.00 43.51           C
ATOM    514  O   ALA A  66      53.288 -27.646  97.601  1.00 43.51           O
ATOM    515  N   SER A  67      52.808 -26.005  99.068  1.00 44.99           N
ATOM    516  CA  SER A  67      54.184 -25.630  99.094  1.00 44.99           C
ATOM    517  CB  SER A  67      54.442 -24.188  98.629  1.00 44.99           C
ATOM    518  OG  SER A  67      53.796 -23.273  99.500  1.00 44.99           O
ATOM    519  C   SER A  67      54.665 -25.752 100.496  1.00 44.99           C
ATOM    520  O   SER A  67      54.073 -25.200 101.423  1.00 44.99           O
ATOM    521  N   CYS A  68      55.763 -26.508 100.675  1.00 85.14           N
ATOM    522  CA  CYS A  68      56.362 -26.623 101.966  1.00 85.14           C
ATOM    523  CB  CYS A  68      57.146 -27.934 102.156  1.00 85.14           C
ATOM    524  SG  CYS A  68      57.976 -28.030 103.770  1.00 85.14           S
ATOM    525  C   CYS A  68      57.344 -25.510 102.013  1.00 85.14           C
ATOM    526  O   CYS A  68      58.436 -25.614 101.458  1.00 85.14           O
ATOM    527  N   VAL A  69      56.973 -24.401 102.677  1.00 57.61           N
ATOM    528  CA  VAL A  69      57.848 -23.271 102.679  1.00 57.61           C
ATOM    529  CB  VAL A  69      57.120 -21.958 102.621  1.00 57.61           C
ATOM    530  CG1 VAL A  69      58.143 -20.819 102.747  1.00 57.61           C
ATOM    531  CG2 VAL A  69      56.307 -21.911 101.317  1.00 57.61           C
ATOM    532  C   VAL A  69      58.653 -23.280 103.935  1.00 57.61           C
ATOM    533  O   VAL A  69      58.139 -23.364 105.049  1.00 57.61           O
ATOM    534  N   PRO A  70      59.936 -23.243 103.698  1.00119.95           N
ATOM    535  CA  PRO A  70      60.923 -23.122 104.738  1.00119.95           C
ATOM    536  CD  PRO A  70      60.452 -23.967 102.550  1.00119.95           C
ATOM    537  CB  PRO A  70      62.204 -23.756 104.172  1.00119.95           C
ATOM    538  CG  PRO A  70      61.972 -23.844 102.661  1.00119.95           C
ATOM    539  C   PRO A  70      61.023 -21.656 105.042  1.00119.95           C
ATOM    540  O   PRO A  70      60.402 -20.900 104.298  1.00119.95           O
ATOM    541  N   PRO A  71      61.784 -21.212 106.019  1.00262.60           N
ATOM    542  CA  PRO A  71      61.776 -19.844 106.462  1.00262.60           C
ATOM    543  CD  PRO A  71      62.875 -21.974 106.607  1.00262.60           C
ATOM    544  CB  PRO A  71      62.977 -19.687 107.396  1.00262.60           C
ATOM    545  CG  PRO A  71      63.344 -21.126 107.799  1.00262.60           C
ATOM    546  C   PRO A  71      61.768 -18.803 105.385  1.00262.60           C
ATOM    547  O   PRO A  71      61.113 -17.795 105.644  1.00262.60           O
ATOM    548  N   SER A  72      62.498 -18.973 104.247  1.00172.45           N
ATOM    549  CA  SER A  72      62.406 -18.044 103.157  1.00172.45           C
ATOM    550  CB  SER A  72      63.441 -16.914 103.246  1.00172.45           C
ATOM    551  OG  SER A  72      64.748 -17.455 103.137  1.00172.45           O
ATOM    552  C   SER A  72      62.718 -18.810 101.909  1.00172.45           C
ATOM    553  O   SER A  72      63.146 -18.235 100.909  1.00172.45           O
ATOM    554  N   LYS A  73      62.463 -20.132 101.930  1.00104.58           N
ATOM    555  CA  LYS A  73      62.797 -20.990 100.828  1.00104.58           C
ATOM    556  CB  LYS A  73      63.900 -22.005 101.206  1.00104.58           C
ATOM    557  CG  LYS A  73      64.403 -22.910 100.077  1.00104.58           C
ATOM    558  CD  LYS A  73      65.503 -23.885 100.510  1.00104.58           C
ATOM    559  CE  LYS A  73      65.843 -24.936  99.448  1.00104.58           C
ATOM    560  NZ  LYS A  73      66.792 -25.927 100.004  1.00104.58           N
ATOM    561  C   LYS A  73      61.571 -21.772 100.488  1.00104.58           C
ATOM    562  O   LYS A  73      60.510 -21.565 101.075  1.00104.58           O
ATOM    563  N   ASN A  74      61.673 -22.645  99.464  1.00 82.12           N
ATOM    564  CA  ASN A  74      60.595 -23.533  99.157  1.00 82.12           C
ATOM    565  CB  ASN A  74      60.010 -23.322  97.748  1.00 82.12           C
ATOM    566  CG  ASN A  74      58.671 -24.043  97.669  1.00 82.12           C
ATOM    567  OD1 ASN A  74      58.548 -25.201  98.064  1.00 82.12           O
ATOM    568  ND2 ASN A  74      57.630 -23.332  97.156  1.00 82.12           N
ATOM    569  C   ASN A  74      61.171 -24.914  99.213  1.00 82.12           C
ATOM    570  O   ASN A  74      62.028 -25.269  98.403  1.00 82.12           O
ATOM    571  N   ILE A  75      60.745 -25.718 100.207  1.00 97.29           N
ATOM    572  CA  ILE A  75      61.241 -27.059 100.328  1.00 97.29           C
ATOM    573  CB  ILE A  75      60.799 -27.737 101.590  1.00 97.29           C
ATOM    574  CG1 ILE A  75      61.445 -27.062 102.810  1.00 97.29           C
ATOM    575  CG2 ILE A  75      61.130 -29.232 101.463  1.00 97.29           C
ATOM    576  CD1 ILE A  75      62.972 -27.151 102.807  1.00 97.29           C
ATOM    577  C   ILE A  75      60.734 -27.870  99.181  1.00 97.29           C
ATOM    578  O   ILE A  75      61.502 -28.577  98.531  1.00 97.29           O
ATOM    579  N   THR A  76      59.417 -27.797  98.901  1.00112.89           N
ATOM    580  CA  THR A  76      58.886 -28.565  97.811  1.00112.89           C
ATOM    581  CB  THR A  76      58.522 -29.971  98.195  1.00112.89           C
ATOM    582  OG1 THR A  76      57.501 -29.954  99.182  1.00112.89           O
ATOM    583  CG2 THR A  76      59.768 -30.692  98.739  1.00112.89           C
ATOM    584  C   THR A  76      57.612 -27.926  97.357  1.00112.89           C
ATOM    585  O   THR A  76      56.931 -27.257  98.130  1.00112.89           O
ATOM    586  N   THR A  77      57.273 -28.114  96.067  1.00122.99           N
ATOM    587  CA  THR A  77      56.017 -27.654  95.550  1.00122.99           C
ATOM    588  CB  THR A  77      56.141 -26.524  94.563  1.00122.99           C
ATOM    589  OG1 THR A  77      54.853 -26.131  94.110  1.00122.99           O
ATOM    590  CG2 THR A  77      57.042 -26.936  93.387  1.00122.99           C
ATOM    591  C   THR A  77      55.364 -28.828  94.894  1.00122.99           C
ATOM    592  O   THR A  77      55.837 -29.341  93.882  1.00122.99           O
ATOM    593  N   THR A  78      54.232 -29.289  95.458  1.00106.65           N
ATOM    594  CA  THR A  78      53.593 -30.450  94.913  1.00106.65           C
ATOM    595  CB  THR A  78      53.124 -31.408  95.965  1.00106.65           C
ATOM    596  OG1 THR A  78      52.157 -30.794  96.805  1.00106.65           O
ATOM    597  CG2 THR A  78      54.346 -31.841  96.786  1.00106.65           C
ATOM    598  C   THR A  78      52.393 -29.997  94.152  1.00106.65           C
ATOM    599  O   THR A  78      51.546 -29.273  94.673  1.00106.65           O
ATOM    600  N   GLU A  79      52.309 -30.421  92.876  1.00 89.89           N
ATOM    601  CA  GLU A  79      51.218 -30.024  92.038  1.00 89.89           C
ATOM    602  CB  GLU A  79      51.681 -29.253  90.793  1.00 89.89           C
ATOM    603  CG  GLU A  79      52.396 -27.938  91.103  1.00 89.89           C
ATOM    604  CD  GLU A  79      53.027 -27.444  89.808  1.00 89.89           C
ATOM    605  OE1 GLU A  79      53.589 -28.292  89.063  1.00 89.89           O
ATOM    606  OE2 GLU A  79      52.955 -26.215  89.545  1.00 89.89           O
ATOM    607  C   GLU A  79      50.573 -31.267  91.506  1.00 89.89           C
ATOM    608  O   GLU A  79      51.259 -32.188  91.067  1.00 89.89           O
ATOM    609  N   THR A  80      49.226 -31.341  91.553  1.00 44.64           N
ATOM    610  CA  THR A  80      48.573 -32.459  90.937  1.00 44.64           C
ATOM    611  CB  THR A  80      48.295 -33.627  91.846  1.00 44.64           C
ATOM    612  OG1 THR A  80      47.336 -33.299  92.837  1.00 44.64           O
ATOM    613  CG2 THR A  80      49.619 -34.039  92.512  1.00 44.64           C
ATOM    614  C   THR A  80      47.286 -31.965  90.354  1.00 44.64           C
ATOM    615  O   THR A  80      46.819 -30.874  90.676  1.00 44.64           O
ATOM    616  N   ARG A  81      46.684 -32.746  89.438  1.00 89.87           N
ATOM    617  CA  ARG A  81      45.460 -32.298  88.841  1.00 89.87           C
ATOM    618  CB  ARG A  81      45.475 -32.349  87.305  1.00 89.87           C
ATOM    619  CG  ARG A  81      46.478 -31.367  86.692  1.00 89.87           C
ATOM    620  CD  ARG A  81      46.501 -31.385  85.164  1.00 89.87           C
ATOM    621  NE  ARG A  81      45.259 -30.705  84.698  1.00 89.87           N
ATOM    622  CZ  ARG A  81      44.827 -30.873  83.413  1.00 89.87           C
ATOM    623  NH1 ARG A  81      45.537 -31.653  82.548  1.00 89.87           N
ATOM    624  NH2 ARG A  81      43.678 -30.263  82.998  1.00 89.87           N
ATOM    625  C   ARG A  81      44.373 -33.192  89.331  1.00 89.87           C
ATOM    626  O   ARG A  81      44.547 -34.407  89.415  1.00 89.87           O
ATOM    627  N   ILE A  82      43.213 -32.608  89.693  1.00 92.13           N
ATOM    628  CA  ILE A  82      42.174 -33.463  90.176  1.00 92.13           C
ATOM    629  CB  ILE A  82      41.729 -33.198  91.580  1.00 92.13           C
ATOM    630  CG1 ILE A  82      42.912 -33.351  92.554  1.00 92.13           C
ATOM    631  CG2 ILE A  82      40.592 -34.197  91.866  1.00 92.13           C
ATOM    632  CD1 ILE A  82      43.985 -32.274  92.394  1.00 92.13           C
ATOM    633  C   ILE A  82      40.989 -33.338  89.280  1.00 92.13           C
ATOM    634  O   ILE A  82      40.665 -32.256  88.791  1.00 92.13           O
ATOM    635  N   GLN A  83      40.320 -34.480  89.027  1.00146.91           N
ATOM    636  CA  GLN A  83      39.165 -34.493  88.179  1.00146.91           C
ATOM    637  CB  GLN A  83      38.633 -35.923  87.937  1.00146.91           C
ATOM    638  CG  GLN A  83      37.426 -36.019  87.001  1.00146.91           C
ATOM    639  CD  GLN A  83      36.192 -35.585  87.774  1.00146.91           C
ATOM    640  OE1 GLN A  83      35.237 -35.058  87.205  1.00146.91           O
ATOM    641  NE2 GLN A  83      36.211 -35.811  89.115  1.00146.91           N
ATOM    642  C   GLN A  83      38.144 -33.699  88.914  1.00146.91           C
ATOM    643  O   GLN A  83      37.988 -33.886  90.119  1.00146.91           O
ATOM    644  N   VAL A  84      37.398 -32.834  88.193  1.00129.46           N
ATOM    645  CA  VAL A  84      36.521 -31.889  88.826  1.00129.46           C
ATOM    646  CB  VAL A  84      35.683 -31.068  87.898  1.00129.46           C
ATOM    647  CG1 VAL A  84      34.600 -30.346  88.722  1.00129.46           C
ATOM    648  CG2 VAL A  84      36.625 -30.076  87.202  1.00129.46           C
ATOM    649  C   VAL A  84      35.635 -32.540  89.804  1.00129.46           C
ATOM    650  O   VAL A  84      34.931 -33.502  89.490  1.00129.46           O
ATOM    651  N   LEU A  85      35.678 -31.939  91.018  1.00227.94           N
ATOM    652  CA  LEU A  85      35.031 -32.345  92.225  1.00227.94           C
ATOM    653  CB  LEU A  85      33.614 -31.759  92.409  1.00227.94           C
ATOM    654  CG  LEU A  85      33.023 -31.956  93.823  1.00227.94           C
ATOM    655  CD1 LEU A  85      33.881 -31.257  94.889  1.00227.94           C
ATOM    656  CD2 LEU A  85      31.546 -31.538  93.887  1.00227.94           C
ATOM    657  C   LEU A  85      35.009 -33.828  92.222  1.00227.94           C
ATOM    658  O   LEU A  85      35.931 -34.472  91.722  1.00227.94           O
ATOM    659  N   GLN A  86      33.974 -34.410  92.837  1.00 66.64           N
ATOM    660  CA  GLN A  86      33.864 -35.824  92.823  1.00 66.64           C
ATOM    661  CB  GLN A  86      32.526 -36.304  93.411  1.00 66.64           C
ATOM    662  CG  GLN A  86      32.277 -35.885  94.860  1.00 66.64           C
ATOM    663  CD  GLN A  86      30.822 -36.209  95.185  1.00 66.64           C
ATOM    664  OE1 GLN A  86      29.934 -36.031  94.351  1.00 66.64           O
ATOM    665  NE2 GLN A  86      30.566 -36.696  96.429  1.00 66.64           N
ATOM    666  C   GLN A  86      33.793 -36.144  91.371  1.00 66.64           C
ATOM    667  O   GLN A  86      34.388 -37.112  90.900  1.00 66.64           O
ATOM    668  N   ARG A  87      33.068 -35.295  90.615  1.00193.22           N
ATOM    669  CA  ARG A  87      32.882 -35.603  89.238  1.00193.22           C
ATOM    670  CB  ARG A  87      32.370 -37.041  89.033  1.00193.22           C
ATOM    671  CG  ARG A  87      31.071 -37.337  89.787  1.00193.22           C
ATOM    672  CD  ARG A  87      30.710 -38.823  89.856  1.00193.22           C
ATOM    673  NE  ARG A  87      31.582 -39.451  90.891  1.00193.22           N
ATOM    674  CZ  ARG A  87      32.766 -40.026  90.530  1.00193.22           C
ATOM    675  NH1 ARG A  87      33.138 -40.054  89.217  1.00193.22           N
ATOM    676  NH2 ARG A  87      33.577 -40.573  91.481  1.00193.22           N
ATOM    677  C   ARG A  87      31.896 -34.644  88.655  1.00193.22           C
ATOM    678  O   ARG A  87      31.926 -33.443  88.922  1.00193.22           O
ATOM    679  N   SER A  88      30.994 -35.183  87.815  1.00 64.69           N
ATOM    680  CA  SER A  88      30.038 -34.405  87.086  1.00 64.69           C
ATOM    681  CB  SER A  88      29.215 -35.226  86.071  1.00 64.69           C
ATOM    682  OG  SER A  88      28.395 -36.180  86.731  1.00 64.69           O
ATOM    683  C   SER A  88      29.083 -33.672  87.980  1.00 64.69           C
ATOM    684  O   SER A  88      28.625 -32.610  87.566  1.00 64.69           O
ATOM    685  N   PRO A  89      28.736 -34.110  89.164  1.00103.01           N
ATOM    686  CA  PRO A  89      27.764 -33.351  89.896  1.00103.01           C
ATOM    687  CD  PRO A  89      28.662 -35.523  89.503  1.00103.01           C
ATOM    688  CB  PRO A  89      27.410 -34.195  91.116  1.00103.01           C
ATOM    689  CG  PRO A  89      27.592 -35.635  90.602  1.00103.01           C
ATOM    690  C   PRO A  89      28.170 -31.945  90.183  1.00103.01           C
ATOM    691  O   PRO A  89      27.307 -31.068  90.164  1.00103.01           O
ATOM    692  N   LYS A  90      29.460 -31.691  90.454  1.00 64.40           N
ATOM    693  CA  LYS A  90      29.847 -30.333  90.680  1.00 64.40           C
ATOM    694  CB  LYS A  90      31.307 -30.172  91.131  1.00 64.40           C
ATOM    695  CG  LYS A  90      31.674 -28.719  91.446  1.00 64.40           C
ATOM    696  CD  LYS A  90      33.005 -28.569  92.184  1.00 64.40           C
ATOM    697  CE  LYS A  90      34.224 -28.732  91.276  1.00 64.40           C
ATOM    698  NZ  LYS A  90      35.466 -28.579  92.066  1.00 64.40           N
ATOM    699  C   LYS A  90      29.697 -29.604  89.387  1.00 64.40           C
ATOM    700  O   LYS A  90      29.289 -28.444  89.354  1.00 64.40           O
ATOM    701  N   VAL A  91      30.050 -30.281  88.280  1.00 50.64           N
ATOM    702  CA  VAL A  91      30.005 -29.669  86.986  1.00 50.64           C
ATOM    703  CB  VAL A  91      30.504 -30.586  85.909  1.00 50.64           C
ATOM    704  CG1 VAL A  91      30.288 -29.906  84.547  1.00 50.64           C
ATOM    705  CG2 VAL A  91      31.969 -30.946  86.206  1.00 50.64           C
ATOM    706  C   VAL A  91      28.600 -29.307  86.631  1.00 50.64           C
ATOM    707  O   VAL A  91      28.324 -28.171  86.247  1.00 50.64           O
ATOM    708  N   LEU A  92      27.660 -30.263  86.751  1.00103.69           N
ATOM    709  CA  LEU A  92      26.327 -29.949  86.334  1.00103.69           C
ATOM    710  CB  LEU A  92      25.358 -31.148  86.398  1.00103.69           C
ATOM    711  CG  LEU A  92      25.571 -32.221  85.310  1.00103.69           C
ATOM    712  CD1 LEU A  92      26.931 -32.920  85.438  1.00103.69           C
ATOM    713  CD2 LEU A  92      24.399 -33.215  85.283  1.00103.69           C
ATOM    714  C   LEU A  92      25.739 -28.880  87.198  1.00103.69           C
ATOM    715  O   LEU A  92      25.235 -27.876  86.698  1.00103.69           O
ATOM    716  N   LEU A  93      25.782 -29.069  88.529  1.00150.03           N
ATOM    717  CA  LEU A  93      25.116 -28.124  89.374  1.00150.03           C
ATOM    718  CB  LEU A  93      25.067 -28.601  90.835  1.00150.03           C
ATOM    719  CG  LEU A  93      24.363 -27.629  91.801  1.00150.03           C
ATOM    720  CD1 LEU A  93      22.866 -27.503  91.480  1.00150.03           C
ATOM    721  CD2 LEU A  93      24.624 -28.020  93.265  1.00150.03           C
ATOM    722  C   LEU A  93      25.778 -26.781  89.371  1.00150.03           C
ATOM    723  O   LEU A  93      25.180 -25.789  88.958  1.00150.03           O
ATOM    724  N   LYS A  94      27.048 -26.716  89.823  1.00143.47           N
ATOM    725  CA  LYS A  94      27.671 -25.433  89.999  1.00143.47           C
ATOM    726  CB  LYS A  94      28.905 -25.476  90.914  1.00143.47           C
ATOM    727  CG  LYS A  94      28.538 -25.769  92.370  1.00143.47           C
ATOM    728  CD  LYS A  94      27.524 -24.775  92.943  1.00143.47           C
ATOM    729  CE  LYS A  94      26.093 -25.020  92.455  1.00143.47           C
ATOM    730  NZ  LYS A  94      25.175 -24.021  93.043  1.00143.47           N
ATOM    731  C   LYS A  94      28.072 -24.754  88.732  1.00143.47           C
ATOM    732  O   LYS A  94      27.690 -23.612  88.484  1.00143.47           O
ATOM    733  N   VAL A  95      28.869 -25.444  87.897  1.00 51.00           N
ATOM    734  CA  VAL A  95      29.401 -24.819  86.722  1.00 51.00           C
ATOM    735  CB  VAL A  95      30.422 -25.678  86.039  1.00 51.00           C
ATOM    736  CG1 VAL A  95      30.859 -24.987  84.737  1.00 51.00           C
ATOM    737  CG2 VAL A  95      31.572 -25.936  87.027  1.00 51.00           C
ATOM    738  C   VAL A  95      28.321 -24.522  85.733  1.00 51.00           C
ATOM    739  O   VAL A  95      28.189 -23.390  85.271  1.00 51.00           O
ATOM    740  N   HIS A  96      27.504 -25.539  85.401  1.00125.38           N
ATOM    741  CA  HIS A  96      26.511 -25.398  84.374  1.00125.38           C
ATOM    742  ND1 HIS A  96      27.424 -27.396  82.115  1.00125.38           N
ATOM    743  CG  HIS A  96      26.764 -27.668  83.292  1.00125.38           C
ATOM    744  CB  HIS A  96      25.829 -26.715  83.972  1.00125.38           C
ATOM    745  NE2 HIS A  96      28.019 -29.453  82.714  1.00125.38           N
ATOM    746  CD2 HIS A  96      27.138 -28.928  83.644  1.00125.38           C
ATOM    747  CE1 HIS A  96      28.160 -28.496  81.816  1.00125.38           C
ATOM    748  C   HIS A  96      25.433 -24.453  84.780  1.00125.38           C
ATOM    749  O   HIS A  96      24.993 -23.643  83.965  1.00125.38           O
ATOM    750  N   GLN A  97      24.993 -24.517  86.053  1.00217.37           N
ATOM    751  CA  GLN A  97      23.870 -23.726  86.468  1.00217.37           C
ATOM    752  CB  GLN A  97      23.477 -23.894  87.948  1.00217.37           C
ATOM    753  CG  GLN A  97      22.158 -23.207  88.316  1.00217.37           C
ATOM    754  CD  GLN A  97      21.716 -23.723  89.679  1.00217.37           C
ATOM    755  OE1 GLN A  97      22.457 -23.651  90.658  1.00217.37           O
ATOM    756  NE2 GLN A  97      20.474 -24.273  89.744  1.00217.37           N
ATOM    757  C   GLN A  97      24.169 -22.295  86.194  1.00217.37           C
ATOM    758  O   GLN A  97      25.291 -21.925  85.855  1.00217.37           O
ATOM    759  N   CYS A  98      23.135 -21.454  86.326  1.00116.34           N
ATOM    760  CA  CYS A  98      23.240 -20.067  86.007  1.00116.34           C
ATOM    761  CB  CYS A  98      21.952 -19.289  86.327  1.00116.34           C
ATOM    762  SG  CYS A  98      21.558 -19.312  88.102  1.00116.34           S
ATOM    763  C   CYS A  98      24.314 -19.508  86.867  1.00116.34           C
ATOM    764  O   CYS A  98      25.017 -18.577  86.475  1.00116.34           O
ATOM    765  N   LYS A  99      24.481 -20.079  88.070  1.00101.75           N
ATOM    766  CA  LYS A  99      25.421 -19.520  88.987  1.00101.75           C
ATOM    767  CB  LYS A  99      25.521 -20.293  90.315  1.00101.75           C
ATOM    768  CG  LYS A  99      24.338 -20.077  91.264  1.00101.75           C
ATOM    769  CD  LYS A  99      24.347 -21.030  92.462  1.00101.75           C
ATOM    770  CE  LYS A  99      23.333 -20.672  93.551  1.00101.75           C
ATOM    771  NZ  LYS A  99      21.985 -21.151  93.171  1.00101.75           N
ATOM    772  C   LYS A  99      26.792 -19.492  88.401  1.00101.75           C
ATOM    773  O   LYS A  99      27.478 -18.477  88.501  1.00101.75           O
ATOM    774  N   VAL A 100      27.229 -20.576  87.739  1.00116.52           N
ATOM    775  CA  VAL A 100      28.546 -20.510  87.175  1.00116.52           C
ATOM    776  CB  VAL A 100      28.622 -19.411  86.149  1.00116.52           C
ATOM    777  CG1 VAL A 100      30.028 -19.335  85.538  1.00116.52           C
ATOM    778  CG2 VAL A 100      27.506 -19.636  85.115  1.00116.52           C
ATOM    779  C   VAL A 100      29.553 -20.255  88.258  1.00116.52           C
ATOM    780  O   VAL A 100      30.263 -19.252  88.254  1.00116.52           O
ATOM    781  N   ILE A 101      29.615 -21.163  89.247  1.00107.74           N
ATOM    782  CA  ILE A 101      30.563 -20.995  90.306  1.00107.74           C
ATOM    783  CB  ILE A 101      29.897 -20.597  91.591  1.00107.74           C
ATOM    784  CG1 ILE A 101      28.988 -19.379  91.359  1.00107.74           C
ATOM    785  CG2 ILE A 101      30.994 -20.291  92.616  1.00107.74           C
ATOM    786  CD1 ILE A 101      29.733 -18.142  90.859  1.00107.74           C
ATOM    787  C   ILE A 101      31.221 -22.322  90.506  1.00107.74           C
ATOM    788  O   ILE A 101      30.663 -23.358  90.147  1.00107.74           O
ATOM    789  N   ILE A 102      32.446 -22.322  91.067  1.00 57.01           N
ATOM    790  CA  ILE A 102      33.165 -23.552  91.239  1.00 57.01           C
ATOM    791  CB  ILE A 102      34.433 -23.573  90.462  1.00 57.01           C
ATOM    792  CG1 ILE A 102      34.150 -23.341  88.968  1.00 57.01           C
ATOM    793  CG2 ILE A 102      35.109 -24.911  90.794  1.00 57.01           C
ATOM    794  CD1 ILE A 102      35.363 -22.848  88.181  1.00 57.01           C
ATOM    795  C   ILE A 102      33.577 -23.653  92.678  1.00 57.01           C
ATOM    796  O   ILE A 102      33.890 -22.648  93.313  1.00 57.01           O
ATOM    797  N   LYS A 103      33.604 -24.889  93.217  1.00 98.33           N
ATOM    798  CA  LYS A 103      33.929 -25.126  94.599  1.00 98.33           C
ATOM    799  CB  LYS A 103      33.461 -26.488  95.139  1.00 98.33           C
ATOM    800  CG  LYS A 103      31.971 -26.554  95.474  1.00 98.33           C
ATOM    801  CD  LYS A 103      31.477 -27.979  95.730  1.00 98.33           C
ATOM    802  CE  LYS A 103      30.104 -28.042  96.400  1.00 98.33           C
ATOM    803  NZ  LYS A 103      30.210 -27.590  97.805  1.00 98.33           N
ATOM    804  C   LYS A 103      35.407 -25.062  94.842  1.00 98.33           C
ATOM    805  O   LYS A 103      36.225 -25.220  93.938  1.00 98.33           O
ATOM    806  N   ARG A 104      35.737 -24.738  96.110  1.00111.97           N
ATOM    807  CA  ARG A 104      37.029 -24.629  96.726  1.00111.97           C
ATOM    808  CB  ARG A 104      37.052 -23.699  97.955  1.00111.97           C
ATOM    809  CG  ARG A 104      37.002 -22.222  97.552  1.00111.97           C
ATOM    810  CD  ARG A 104      37.327 -21.238  98.678  1.00111.97           C
ATOM    811  NE  ARG A 104      37.455 -19.886  98.060  1.00111.97           N
ATOM    812  CZ  ARG A 104      38.348 -18.985  98.561  1.00111.97           C
ATOM    813  NH1 ARG A 104      39.124 -19.317  99.634  1.00111.97           N
ATOM    814  NH2 ARG A 104      38.476 -17.752  97.987  1.00111.97           N
ATOM    815  C   ARG A 104      37.649 -25.952  97.097  1.00111.97           C
ATOM    816  O   ARG A 104      38.841 -25.995  97.382  1.00111.97           O
ATOM    817  N   SER A 105      36.891 -27.060  97.206  1.00 54.96           N
ATOM    818  CA  SER A 105      37.542 -28.266  97.665  1.00 54.96           C
ATOM    819  CB  SER A 105      36.815 -28.918  98.856  1.00 54.96           C
ATOM    820  OG  SER A 105      35.493 -29.283  98.484  1.00 54.96           O
ATOM    821  C   SER A 105      37.615 -29.290  96.574  1.00 54.96           C
ATOM    822  O   SER A 105      36.769 -29.336  95.682  1.00 54.96           O
ATOM    823  N   ILE A 106      38.672 -30.135  96.616  1.00140.18           N
ATOM    824  CA  ILE A 106      38.828 -31.160  95.624  1.00140.18           C
ATOM    825  CB  ILE A 106      39.937 -30.859  94.658  1.00140.18           C
ATOM    826  CG1 ILE A 106      39.891 -31.839  93.482  1.00140.18           C
ATOM    827  CG2 ILE A 106      41.274 -30.850  95.419  1.00140.18           C
ATOM    828  CD1 ILE A 106      38.657 -31.677  92.598  1.00140.18           C
ATOM    829  C   ILE A 106      39.133 -32.465  96.305  1.00140.18           C
ATOM    830  O   ILE A 106      40.017 -32.555  97.157  1.00140.18           O
ATOM    831  N   ARG A 107      38.388 -33.530  95.949  1.00112.48           N
ATOM    832  CA  ARG A 107      38.659 -34.815  96.527  1.00112.48           C
ATOM    833  CB  ARG A 107      37.532 -35.356  97.421  1.00112.48           C
ATOM    834  CG  ARG A 107      37.159 -34.467  98.602  1.00112.48           C
ATOM    835  CD  ARG A 107      36.036 -35.060  99.454  1.00112.48           C
ATOM    836  NE  ARG A 107      35.496 -33.968 100.313  1.00112.48           N
ATOM    837  CZ  ARG A 107      35.282 -34.181 101.644  1.00112.48           C
ATOM    838  NH1 ARG A 107      35.641 -35.368 102.214  1.00112.48           N
ATOM    839  NH2 ARG A 107      34.707 -33.205 102.404  1.00112.48           N
ATOM    840  C   ARG A 107      38.714 -35.782  95.394  1.00112.48           C
ATOM    841  O   ARG A 107      37.933 -35.679  94.449  1.00112.48           O
ATOM    842  N   HIS A 108      39.646 -36.751  95.442  1.00 90.27           N
ATOM    843  CA  HIS A 108      39.642 -37.705  94.372  1.00 90.27           C
ATOM    844  ND1 HIS A 108      38.453 -37.683  91.221  1.00 90.27           N
ATOM    845  CG  HIS A 108      39.667 -37.906  91.834  1.00 90.27           C
ATOM    846  CB  HIS A 108      40.136 -37.127  93.031  1.00 90.27           C
ATOM    847  NE2 HIS A 108      39.441 -39.324  90.092  1.00 90.27           N
ATOM    848  CD2 HIS A 108      40.257 -38.913  91.132  1.00 90.27           C
ATOM    849  CE1 HIS A 108      38.369 -38.557  90.187  1.00 90.27           C
ATOM    850  C   HIS A 108      40.568 -38.812  94.761  1.00 90.27           C
ATOM    851  O   HIS A 108      41.312 -38.698  95.737  1.00 90.27           O
ATOM    852  N   CYS A 109      40.519 -39.934  94.013  1.00 79.09           N
ATOM    853  CA  CYS A 109      41.376 -41.046  94.298  1.00 79.09           C
ATOM    854  CB  CYS A 109      40.846 -42.396  93.788  1.00 79.09           C
ATOM    855  SG  CYS A 109      41.976 -43.765  94.182  1.00 79.09           S
ATOM    856  C   CYS A 109      42.704 -40.805  93.654  1.00 79.09           C
ATOM    857  O   CYS A 109      42.803 -40.118  92.637  1.00 79.09           O
ATOM    858  N   GLY A 110      43.771 -41.366  94.257  1.00 66.52           N
ATOM    859  CA  GLY A 110      45.092 -41.241  93.715  1.00 66.52           C
ATOM    860  C   GLY A 110      45.982 -42.148  94.503  1.00 66.52           C
ATOM    861  O   GLY A 110      45.940 -42.165  95.732  1.00 66.52           O
ATOM    862  N   ALA A 111      46.830 -42.924  93.801  1.00259.88           N
ATOM    863  CA  ALA A 111      47.731 -43.830  94.455  1.00259.88           C
ATOM    864  CB  ALA A 111      48.794 -43.122  95.314  1.00259.88           C
ATOM    865  C   ALA A 111      46.930 -44.734  95.338  1.00259.88           C
ATOM    866  O   ALA A 111      47.423 -45.216  96.356  1.00259.88           O
ATOM    867  N   PHE A 112      45.665 -44.994  94.953  1.00312.46           N
ATOM    868  CA  PHE A 112      44.796 -45.880  95.673  1.00312.46           C
ATOM    869  CB  PHE A 112      45.454 -47.236  95.982  1.00312.46           C
ATOM    870  CG  PHE A 112      45.893 -47.853  94.699  1.00312.46           C
ATOM    871  CD1 PHE A 112      47.148 -47.595  94.196  1.00312.46           C
ATOM    872  CD2 PHE A 112      45.056 -48.683  93.996  1.00312.46           C
ATOM    873  CE1 PHE A 112      47.564 -48.162  93.014  1.00312.46           C
ATOM    874  CE2 PHE A 112      45.467 -49.255  92.816  1.00312.46           C
ATOM    875  CZ  PHE A 112      46.723 -48.998  92.322  1.00312.46           C
ATOM    876  C   PHE A 112      44.450 -45.273  96.997  1.00312.46           C
ATOM    877  O   PHE A 112      43.772 -45.902  97.804  1.00312.46           O
ATOM    878  N   SER A 113      44.848 -44.015  97.251  1.00123.88           N
ATOM    879  CA  SER A 113      44.502 -43.482  98.537  1.00123.88           C
ATOM    880  CB  SER A 113      45.718 -43.033  99.366  1.00123.88           C
ATOM    881  OG  SER A 113      45.296 -42.515 100.618  1.00123.88           O
ATOM    882  C   SER A 113      43.634 -42.292  98.296  1.00123.88           C
ATOM    883  O   SER A 113      43.997 -41.396  97.537  1.00123.88           O
ATOM    884  N   HIS A 114      42.451 -42.251  98.943  1.00129.83           N
ATOM    885  CA  HIS A 114      41.585 -41.139  98.704  1.00129.83           C
ATOM    886  ND1 HIS A 114      40.054 -40.779 101.650  1.00129.83           N
ATOM    887  CG  HIS A 114      39.956 -41.683 100.616  1.00129.83           C
ATOM    888  CB  HIS A 114      40.127 -41.333  99.169  1.00129.83           C
ATOM    889  NE2 HIS A 114      39.557 -42.744 102.567  1.00129.83           N
ATOM    890  CD2 HIS A 114      39.653 -42.878 101.193  1.00129.83           C
ATOM    891  CE1 HIS A 114      39.805 -41.466 102.794  1.00129.83           C
ATOM    892  C   HIS A 114      42.171 -39.930  99.347  1.00129.83           C
ATOM    893  O   HIS A 114      42.688 -39.982 100.462  1.00129.83           O
ATOM    894  N   THR A 115      42.110 -38.795  98.625  1.00112.23           N
ATOM    895  CA  THR A 115      42.692 -37.587  99.119  1.00112.23           C
ATOM    896  CB  THR A 115      43.856 -37.130  98.290  1.00112.23           C
ATOM    897  OG1 THR A 115      44.487 -36.012  98.896  1.00112.23           O
ATOM    898  CG2 THR A 115      43.348 -36.767  96.883  1.00112.23           C
ATOM    899  C   THR A 115      41.658 -36.509  99.063  1.00112.23           C
ATOM    900  O   THR A 115      40.761 -36.530  98.222  1.00112.23           O
ATOM    901  N   SER A 116      41.753 -35.544  99.997  1.00 50.51           N
ATOM    902  CA  SER A 116      40.853 -34.431 100.027  1.00 50.51           C
ATOM    903  CB  SER A 116      39.851 -34.483 101.191  1.00 50.51           C
ATOM    904  OG  SER A 116      39.007 -35.617 101.058  1.00 50.51           O
ATOM    905  C   SER A 116      41.708 -33.229 100.245  1.00 50.51           C
ATOM    906  O   SER A 116      42.624 -33.257 101.067  1.00 50.51           O
ATOM    907  N   ASP A 117      41.427 -32.140  99.504  1.00 62.94           N
ATOM    908  CA  ASP A 117      42.238 -30.963  99.600  1.00 62.94           C
ATOM    909  CB  ASP A 117      43.076 -30.719  98.334  1.00 62.94           C
ATOM    910  CG  ASP A 117      44.055 -31.876  98.184  1.00 62.94           C
ATOM    911  OD1 ASP A 117      44.666 -32.275  99.211  1.00 62.94           O
ATOM    912  OD2 ASP A 117      44.205 -32.375  97.037  1.00 62.94           O
ATOM    913  C   ASP A 117      41.335 -29.784  99.750  1.00 62.94           C
ATOM    914  O   ASP A 117      40.242 -29.746  99.186  1.00 62.94           O
ATOM    915  N   TYR A 118      41.794 -28.776 100.518  1.00 54.66           N
ATOM    916  CA  TYR A 118      41.027 -27.585 100.734  1.00 54.66           C
ATOM    917  CB  TYR A 118      40.697 -27.317 102.217  1.00 54.66           C
ATOM    918  CG  TYR A 118      39.762 -28.377 102.700  1.00 54.66           C
ATOM    919  CD1 TYR A 118      38.403 -28.251 102.517  1.00 54.66           C
ATOM    920  CD2 TYR A 118      40.240 -29.498 103.340  1.00 54.66           C
ATOM    921  CE1 TYR A 118      37.536 -29.223 102.962  1.00 54.66           C
ATOM    922  CE2 TYR A 118      39.380 -30.474 103.787  1.00 54.66           C
ATOM    923  CZ  TYR A 118      38.025 -30.338 103.597  1.00 54.66           C
ATOM    924  OH  TYR A 118      37.141 -31.338 104.055  1.00 54.66           O
ATOM    925  C   TYR A 118      41.860 -26.446 100.245  1.00 54.66           C
ATOM    926  O   TYR A 118      43.080 -26.557 100.131  1.00 54.66           O
ATOM    927  N   GLN A 119      41.201 -25.324  99.897  1.00 72.44           N
ATOM    928  CA  GLN A 119      41.911 -24.185  99.396  1.00 72.44           C
ATOM    929  CB  GLN A 119      41.059 -23.333  98.438  1.00 72.44           C
ATOM    930  CG  GLN A 119      41.771 -22.104  97.868  1.00 72.44           C
ATOM    931  CD  GLN A 119      40.793 -21.388  96.944  1.00 72.44           C
ATOM    932  OE1 GLN A 119      39.885 -22.001  96.384  1.00 72.44           O
ATOM    933  NE2 GLN A 119      40.979 -20.050  96.779  1.00 72.44           N
ATOM    934  C   GLN A 119      42.309 -23.336 100.564  1.00 72.44           C
ATOM    935  O   GLN A 119      41.480 -22.947 101.385  1.00 72.44           O
ATOM    936  N   TYR A 120      43.622 -23.050 100.662  1.00270.68           N
ATOM    937  CA  TYR A 120      44.177 -22.237 101.707  1.00270.68           C
ATOM    938  CB  TYR A 120      43.648 -20.797 101.715  1.00270.68           C
ATOM    939  CG  TYR A 120      44.229 -20.079 100.552  1.00270.68           C
ATOM    940  CD1 TYR A 120      45.476 -19.506 100.653  1.00270.68           C
ATOM    941  CD2 TYR A 120      43.531 -19.978  99.371  1.00270.68           C
ATOM    942  CE1 TYR A 120      46.022 -18.832  99.589  1.00270.68           C
ATOM    943  CE2 TYR A 120      44.074 -19.305  98.303  1.00270.68           C
ATOM    944  CZ  TYR A 120      45.317 -18.734  98.416  1.00270.68           C
ATOM    945  OH  TYR A 120      45.874 -18.042  97.324  1.00270.68           O
ATOM    946  C   TYR A 120      43.902 -22.851 103.035  1.00270.68           C
ATOM    947  O   TYR A 120      43.977 -22.173 104.058  1.00270.68           O
ATOM    948  N   GLY A 121      43.615 -24.164 103.069  1.00 55.61           N
ATOM    949  CA  GLY A 121      43.385 -24.772 104.342  1.00 55.61           C
ATOM    950  C   GLY A 121      42.225 -24.074 104.982  1.00 55.61           C
ATOM    951  O   GLY A 121      42.283 -23.720 106.159  1.00 55.61           O
ATOM    952  N   TYR A 122      41.142 -23.846 104.212  1.00146.51           N
ATOM    953  CA  TYR A 122      39.987 -23.162 104.725  1.00146.51           C
ATOM    954  CB  TYR A 122      39.690 -21.798 104.073  1.00146.51           C
ATOM    955  CG  TYR A 122      40.614 -20.760 104.609  1.00146.51           C
ATOM    956  CD1 TYR A 122      40.281 -20.043 105.737  1.00146.51           C
ATOM    957  CD2 TYR A 122      41.807 -20.496 103.985  1.00146.51           C
ATOM    958  CE1 TYR A 122      41.130 -19.081 106.231  1.00146.51           C
ATOM    959  CE2 TYR A 122      42.662 -19.536 104.473  1.00146.51           C
ATOM    960  CZ  TYR A 122      42.323 -18.827 105.599  1.00146.51           C
ATOM    961  OH  TYR A 122      43.199 -17.841 106.100  1.00146.51           O
ATOM    962  C   TYR A 122      38.772 -23.991 104.461  1.00146.51           C
ATOM    963  O   TYR A 122      38.840 -25.059 103.857  1.00146.51           O
ATOM    964  N   ALA A 123      37.618 -23.504 104.963  1.00 27.57           N
ATOM    965  CA  ALA A 123      36.349 -24.150 104.791  1.00 27.57           C
ATOM    966  CB  ALA A 123      35.219 -23.506 105.613  1.00 27.57           C
ATOM    967  C   ALA A 123      35.986 -24.028 103.349  1.00 27.57           C
ATOM    968  O   ALA A 123      36.515 -23.177 102.635  1.00 27.57           O
ATOM    969  N   TYR A 124      35.075 -24.899 102.873  1.00160.71           N
ATOM    970  CA  TYR A 124      34.731 -24.890 101.482  1.00160.71           C
ATOM    971  CB  TYR A 124      34.064 -26.191 100.994  1.00160.71           C
ATOM    972  CG  TYR A 124      32.792 -26.389 101.746  1.00160.71           C
ATOM    973  CD1 TYR A 124      32.798 -26.968 102.994  1.00160.71           C
ATOM    974  CD2 TYR A 124      31.591 -26.003 101.200  1.00160.71           C
ATOM    975  CE1 TYR A 124      31.625 -27.153 103.687  1.00160.71           C
ATOM    976  CE2 TYR A 124      30.414 -26.185 101.887  1.00160.71           C
ATOM    977  CZ  TYR A 124      30.429 -26.761 103.134  1.00160.71           C
ATOM    978  OH  TYR A 124      29.224 -26.949 103.843  1.00160.71           O
ATOM    979  C   TYR A 124      33.806 -23.752 101.191  1.00160.71           C
ATOM    980  O   TYR A 124      32.845 -23.504 101.918  1.00160.71           O
ATOM    981  N   ILE A 125      34.120 -23.008 100.110  1.00 42.21           N
ATOM    982  CA  ILE A 125      33.336 -21.890  99.668  1.00 42.21           C
ATOM    983  CB  ILE A 125      33.983 -20.570  99.987  1.00 42.21           C
ATOM    984  CG1 ILE A 125      34.125 -20.397 101.508  1.00 42.21           C
ATOM    985  CG2 ILE A 125      33.176 -19.453  99.304  1.00 42.21           C
ATOM    986  CD1 ILE A 125      35.030 -19.233 101.912  1.00 42.21           C
ATOM    987  C   ILE A 125      33.254 -21.990  98.177  1.00 42.21           C
ATOM    988  O   ILE A 125      34.139 -22.555  97.536  1.00 42.21           O
ATOM    989  N   VAL A 126      32.176 -21.451  97.575  1.00 92.66           N
ATOM    990  CA  VAL A 126      32.076 -21.542  96.148  1.00 92.66           C
ATOM    991  CB  VAL A 126      30.684 -21.868  95.685  1.00 92.66           C
ATOM    992  CG1 VAL A 126      29.819 -20.597  95.675  1.00 92.66           C
ATOM    993  CG2 VAL A 126      30.767 -22.642  94.358  1.00 92.66           C
ATOM    994  C   VAL A 126      32.521 -20.218  95.602  1.00 92.66           C
ATOM    995  O   VAL A 126      32.115 -19.164  96.091  1.00 92.66           O
ATOM    996  N   LYS A 127      33.410 -20.232  94.587  1.00151.64           N
ATOM    997  CA  LYS A 127      33.922 -18.982  94.101  1.00151.64           C
ATOM    998  CB  LYS A 127      35.445 -18.825  94.266  1.00151.64           C
ATOM    999  CG  LYS A 127      35.901 -18.777  95.726  1.00151.64           C
ATOM   1000  CD  LYS A 127      35.259 -17.643  96.526  1.00151.64           C
ATOM   1001  CE  LYS A 127      35.535 -16.250  95.959  1.00151.64           C
ATOM   1002  NZ  LYS A 127      36.943 -15.868  96.214  1.00151.64           N
ATOM   1003  C   LYS A 127      33.625 -18.843  92.643  1.00151.64           C
ATOM   1004  O   LYS A 127      33.589 -19.822  91.899  1.00151.64           O
ATOM   1005  N   GLU A 128      33.412 -17.589  92.196  1.00 97.33           N
ATOM   1006  CA  GLU A 128      33.093 -17.354  90.821  1.00 97.33           C
ATOM   1007  CB  GLU A 128      32.601 -15.936  90.489  1.00 97.33           C
ATOM   1008  CG  GLU A 128      31.226 -15.604  91.055  1.00 97.33           C
ATOM   1009  CD  GLU A 128      31.433 -15.193  92.500  1.00 97.33           C
ATOM   1010  OE1 GLU A 128      31.599 -16.100  93.361  1.00 97.33           O
ATOM   1011  OE2 GLU A 128      31.442 -13.963  92.763  1.00 97.33           O
ATOM   1012  C   GLU A 128      34.330 -17.539  90.017  1.00 97.33           C
ATOM   1013  O   GLU A 128      35.442 -17.340  90.506  1.00 97.33           O
ATOM   1014  N   PHE A 129      34.167 -17.943  88.743  1.00133.70           N
ATOM   1015  CA  PHE A 129      35.343 -18.084  87.945  1.00133.70           C
ATOM   1016  CB  PHE A 129      35.597 -19.502  87.394  1.00133.70           C
ATOM   1017  CG  PHE A 129      34.474 -20.000  86.550  1.00133.70           C
ATOM   1018  CD1 PHE A 129      34.387 -19.663  85.222  1.00133.70           C
ATOM   1019  CD2 PHE A 129      33.514 -20.825  87.088  1.00133.70           C
ATOM   1020  CE1 PHE A 129      33.366 -20.137  84.435  1.00133.70           C
ATOM   1021  CE2 PHE A 129      32.487 -21.304  86.309  1.00133.70           C
ATOM   1022  CZ  PHE A 129      32.413 -20.962  84.981  1.00133.70           C
ATOM   1023  C   PHE A 129      35.345 -17.065  86.856  1.00133.70           C
ATOM   1024  O   PHE A 129      34.296 -16.689  86.334  1.00133.70           O
ATOM   1025  N   THR A 130      36.556 -16.560  86.524  1.00117.50           N
ATOM   1026  CA  THR A 130      36.694 -15.542  85.522  1.00117.50           C
ATOM   1027  CB  THR A 130      37.072 -14.201  86.084  1.00117.50           C
ATOM   1028  OG1 THR A 130      38.327 -14.280  86.744  1.00117.50           O
ATOM   1029  CG2 THR A 130      35.976 -13.757  87.068  1.00117.50           C
ATOM   1030  C   THR A 130      37.768 -15.942  84.551  1.00117.50           C
ATOM   1031  O   THR A 130      38.660 -16.738  84.846  1.00117.50           O
ATOM   1032  N   PRO A 131      37.626 -15.411  83.364  1.00119.57           N
ATOM   1033  CA  PRO A 131      38.558 -15.668  82.287  1.00119.57           C
ATOM   1034  CD  PRO A 131      36.272 -15.215  82.867  1.00119.57           C
ATOM   1035  CB  PRO A 131      37.776 -15.461  80.991  1.00119.57           C
ATOM   1036  CG  PRO A 131      36.304 -15.634  81.392  1.00119.57           C
ATOM   1037  C   PRO A 131      39.746 -14.744  82.309  1.00119.57           C
ATOM   1038  O   PRO A 131      39.742 -13.786  83.078  1.00119.57           O
ATOM   1039  N   ASP A 132      40.774 -15.042  81.477  1.00171.62           N
ATOM   1040  CA  ASP A 132      41.931 -14.212  81.243  1.00171.62           C
ATOM   1041  CB  ASP A 132      43.170 -14.632  82.058  1.00171.62           C
ATOM   1042  CG  ASP A 132      44.266 -13.594  81.850  1.00171.62           C
ATOM   1043  OD1 ASP A 132      44.235 -12.554  82.564  1.00171.62           O
ATOM   1044  OD2 ASP A 132      45.140 -13.820  80.972  1.00171.62           O
ATOM   1045  C   ASP A 132      42.248 -14.394  79.785  1.00171.62           C
ATOM   1046  O   ASP A 132      42.209 -15.515  79.282  1.00171.62           O
ATOM   1047  N   GLU A 133      42.554 -13.304  79.052  1.00112.00           N
ATOM   1048  CA  GLU A 133      42.733 -13.438  77.630  1.00112.00           C
ATOM   1049  CB  GLU A 133      42.250 -12.208  76.843  1.00112.00           C
ATOM   1050  CG  GLU A 133      42.950 -10.908  77.247  1.00112.00           C
ATOM   1051  CD  GLU A 133      42.371  -9.791  76.393  1.00112.00           C
ATOM   1052  OE1 GLU A 133      41.182  -9.438  76.614  1.00112.00           O
ATOM   1053  OE2 GLU A 133      43.104  -9.281  75.505  1.00112.00           O
ATOM   1054  C   GLU A 133      44.154 -13.711  77.234  1.00112.00           C
ATOM   1055  O   GLU A 133      45.104 -13.280  77.886  1.00112.00           O
ATOM   1056  N   CYS A 134      44.295 -14.465  76.117  1.00 69.46           N
ATOM   1057  CA  CYS A 134      45.531 -14.833  75.478  1.00 69.46           C
ATOM   1058  CB  CYS A 134      46.329 -15.922  76.218  1.00 69.46           C
ATOM   1059  SG  CYS A 134      47.103 -15.327  77.751  1.00 69.46           S
ATOM   1060  C   CYS A 134      45.141 -15.413  74.150  1.00 69.46           C
ATOM   1061  O   CYS A 134      43.971 -15.373  73.775  1.00 69.46           O
ATOM   1062  N   ARG A 135      46.114 -15.951  73.384  1.00219.81           N
ATOM   1063  CA  ARG A 135      45.768 -16.571  72.134  1.00219.81           C
ATOM   1064  CB  ARG A 135      46.899 -16.512  71.094  1.00219.81           C
ATOM   1065  CG  ARG A 135      46.547 -17.161  69.754  1.00219.81           C
ATOM   1066  CD  ARG A 135      45.520 -16.375  68.939  1.00219.81           C
ATOM   1067  NE  ARG A 135      45.320 -17.101  67.653  1.00219.81           N
ATOM   1068  CZ  ARG A 135      46.135 -16.838  66.590  1.00219.81           C
ATOM   1069  NH1 ARG A 135      47.141 -15.922  66.712  1.00219.81           N
ATOM   1070  NH2 ARG A 135      45.947 -17.487  65.404  1.00219.81           N
ATOM   1071  C   ARG A 135      45.529 -18.005  72.460  1.00219.81           C
ATOM   1072  O   ARG A 135      46.449 -18.821  72.477  1.00219.81           O
ATOM   1073  N   LEU A 136      44.256 -18.349  72.724  1.00170.41           N
ATOM   1074  CA  LEU A 136      43.974 -19.676  73.167  1.00170.41           C
ATOM   1075  CB  LEU A 136      44.371 -19.835  74.643  1.00170.41           C
ATOM   1076  CG  LEU A 136      44.250 -21.255  75.196  1.00170.41           C
ATOM   1077  CD1 LEU A 136      45.322 -22.154  74.573  1.00170.41           C
ATOM   1078  CD2 LEU A 136      44.277 -21.263  76.732  1.00170.41           C
ATOM   1079  C   LEU A 136      42.488 -19.828  73.103  1.00170.41           C
ATOM   1080  O   LEU A 136      41.771 -18.914  72.696  1.00170.41           O
ATOM   1081  N   ALA A 137      41.996 -21.019  73.484  1.00 53.10           N
ATOM   1082  CA  ALA A 137      40.584 -21.241  73.579  1.00 53.10           C
ATOM   1083  CB  ALA A 137      40.199 -22.727  73.696  1.00 53.10           C
ATOM   1084  C   ALA A 137      40.168 -20.562  74.844  1.00 53.10           C
ATOM   1085  O   ALA A 137      41.016 -20.043  75.566  1.00 53.10           O
ATOM   1086  N   GLN A 138      38.851 -20.494  75.127  1.00 92.10           N
ATOM   1087  CA  GLN A 138      38.417 -19.825  76.322  1.00 92.10           C
ATOM   1088  CB  GLN A 138      36.927 -19.438  76.303  1.00 92.10           C
ATOM   1089  CG  GLN A 138      36.458 -18.746  77.583  1.00 92.10           C
ATOM   1090  CD  GLN A 138      35.010 -18.329  77.370  1.00 92.10           C
ATOM   1091  OE1 GLN A 138      34.729 -17.404  76.610  1.00 92.10           O
ATOM   1092  NE2 GLN A 138      34.061 -19.028  78.050  1.00 92.10           N
ATOM   1093  C   GLN A 138      38.666 -20.690  77.518  1.00 92.10           C
ATOM   1094  O   GLN A 138      38.398 -21.890  77.496  1.00 92.10           O
ATOM   1095  N   LEU A 139      39.223 -20.081  78.594  1.00112.56           N
ATOM   1096  CA  LEU A 139      39.509 -20.777  79.818  1.00112.56           C
ATOM   1097  CB  LEU A 139      40.991 -21.193  79.969  1.00112.56           C
ATOM   1098  CG  LEU A 139      41.409 -22.336  79.005  1.00112.56           C
ATOM   1099  CD1 LEU A 139      41.331 -21.922  77.531  1.00112.56           C
ATOM   1100  CD2 LEU A 139      42.795 -22.905  79.343  1.00112.56           C
ATOM   1101  C   LEU A 139      39.074 -19.930  80.979  1.00112.56           C
ATOM   1102  O   LEU A 139      39.030 -18.706  80.886  1.00112.56           O
ATOM   1103  N   LEU A 140      38.699 -20.583  82.102  1.00124.95           N
ATOM   1104  CA  LEU A 140      38.206 -19.902  83.270  1.00124.95           C
ATOM   1105  CB  LEU A 140      36.747 -20.260  83.584  1.00124.95           C
ATOM   1106  CG  LEU A 140      35.706 -19.843  82.527  1.00124.95           C
ATOM   1107  CD1 LEU A 140      35.497 -18.324  82.512  1.00124.95           C
ATOM   1108  CD2 LEU A 140      36.042 -20.419  81.143  1.00124.95           C
ATOM   1109  C   LEU A 140      38.974 -20.399  84.467  1.00124.95           C
ATOM   1110  O   LEU A 140      39.398 -21.555  84.495  1.00124.95           O
ATOM   1111  N   GLY A 141      39.153 -19.540  85.502  1.00 52.28           N
ATOM   1112  CA  GLY A 141      39.854 -19.954  86.693  1.00 52.28           C
ATOM   1113  C   GLY A 141      39.347 -19.157  87.866  1.00 52.28           C
ATOM   1114  O   GLY A 141      38.899 -18.021  87.718  1.00 52.28           O
ATOM   1115  N   SER A 142      39.343 -19.788  89.062  1.00118.63           N
ATOM   1116  CA  SER A 142      38.898 -19.196  90.297  1.00118.63           C
ATOM   1117  CB  SER A 142      38.481 -20.245  91.342  1.00118.63           C
ATOM   1118  OG  SER A 142      37.369 -20.993  90.878  1.00118.63           O
ATOM   1119  C   SER A 142      39.916 -18.327  90.990  1.00118.63           C
ATOM   1120  O   SER A 142      39.634 -17.169  91.295  1.00118.63           O
ATOM   1121  N   VAL A 143      41.133 -18.855  91.269  1.00118.37           N
ATOM   1122  CA  VAL A 143      42.001 -18.098  92.137  1.00118.37           C
ATOM   1123  CB  VAL A 143      42.261 -18.767  93.455  1.00118.37           C
ATOM   1124  CG1 VAL A 143      43.031 -20.074  93.205  1.00118.37           C
ATOM   1125  CG2 VAL A 143      43.004 -17.771  94.362  1.00118.37           C
ATOM   1126  C   VAL A 143      43.337 -17.813  91.523  1.00118.37           C
ATOM   1127  O   VAL A 143      43.938 -18.654  90.857  1.00118.37           O
ATOM   1128  N   ALA A 144      43.777 -16.549  91.699  1.00 78.62           N
ATOM   1129  CA  ALA A 144      45.033 -15.998  91.273  1.00 78.62           C
ATOM   1130  CB  ALA A 144      45.023 -14.460  91.263  1.00 78.62           C
ATOM   1131  C   ALA A 144      46.244 -16.414  92.085  1.00 78.62           C
ATOM   1132  O   ALA A 144      47.287 -16.700  91.501  1.00 78.62           O
ATOM   1133  N   LEU A 145      46.152 -16.468  93.440  1.00130.54           N
ATOM   1134  CA  LEU A 145      47.351 -16.562  94.259  1.00130.54           C
ATOM   1135  CB  LEU A 145      47.452 -15.432  95.300  1.00130.54           C
ATOM   1136  CG  LEU A 145      47.460 -14.014  94.699  1.00130.54           C
ATOM   1137  CD1 LEU A 145      46.128 -13.695  94.002  1.00130.54           C
ATOM   1138  CD2 LEU A 145      47.836 -12.963  95.756  1.00130.54           C
ATOM   1139  C   LEU A 145      47.458 -17.838  95.055  1.00130.54           C
ATOM   1140  O   LEU A 145      46.612 -18.724  94.940  1.00130.54           O
ATOM   1141  N   ALA A 146      48.553 -17.950  95.873  1.00102.87           N
ATOM   1142  CA  ALA A 146      48.840 -19.075  96.750  1.00102.87           C
ATOM   1143  CB  ALA A 146      49.423 -20.280  95.994  1.00102.87           C
ATOM   1144  C   ALA A 146      49.893 -18.683  97.788  1.00102.87           C
ATOM   1145  O   ALA A 146      50.495 -17.626  97.627  1.00102.87           O
ATOM   1146  N   GLU A 147      50.078 -19.480  98.902  1.00157.58           N
ATOM   1147  CA  GLU A 147      51.174 -19.404  99.882  1.00157.58           C
ATOM   1148  CB  GLU A 147      52.249 -18.339  99.588  1.00157.58           C
ATOM   1149  CG  GLU A 147      53.011 -18.595  98.286  1.00157.58           C
ATOM   1150  CD  GLU A 147      53.779 -19.902  98.432  1.00157.58           C
ATOM   1151  OE1 GLU A 147      54.012 -20.330  99.594  1.00157.58           O
ATOM   1152  OE2 GLU A 147      54.141 -20.492  97.380  1.00157.58           O
ATOM   1153  C   GLU A 147      50.733 -19.202 101.316  1.00157.58           C
ATOM   1154  O   GLU A 147      49.771 -18.489 101.593  1.00157.58           O
ATOM   1155  N   GLY A 148      51.481 -19.820 102.276  1.00 62.52           N
ATOM   1156  CA  GLY A 148      51.220 -19.744 103.696  1.00 62.52           C
ATOM   1157  C   GLY A 148      51.929 -18.572 104.304  1.00 62.52           C
ATOM   1158  O   GLY A 148      52.783 -17.940 103.686  1.00 62.52           O
ATOM   1159  N   HIS A 149      51.597 -18.303 105.583  1.00 62.81           N
ATOM   1160  CA  HIS A 149      52.115 -17.229 106.382  1.00 62.81           C
ATOM   1161  ND1 HIS A 149      52.850 -16.188 109.539  1.00 62.81           N
ATOM   1162  CG  HIS A 149      51.821 -16.037 108.634  1.00 62.81           C
ATOM   1163  CB  HIS A 149      51.358 -17.127 107.720  1.00 62.81           C
ATOM   1164  NE2 HIS A 149      52.072 -14.122 109.798  1.00 62.81           N
ATOM   1165  CD2 HIS A 149      51.358 -14.770 108.805  1.00 62.81           C
ATOM   1166  CE1 HIS A 149      52.956 -15.015 110.208  1.00 62.81           C
ATOM   1167  C   HIS A 149      53.556 -17.499 106.669  1.00 62.81           C
ATOM   1168  O   HIS A 149      53.993 -18.649 106.669  1.00 62.81           O
ATOM   1169  N   LYS A 150      54.351 -16.436 106.907  1.00118.26           N
ATOM   1170  CA  LYS A 150      55.745 -16.667 107.148  1.00118.26           C
ATOM   1171  CB  LYS A 150      56.680 -15.555 106.644  1.00118.26           C
ATOM   1172  CG  LYS A 150      58.155 -15.917 106.835  1.00118.26           C
ATOM   1173  CD  LYS A 150      59.131 -14.982 106.121  1.00118.26           C
ATOM   1174  CE  LYS A 150      59.780 -13.958 107.054  1.00118.26           C
ATOM   1175  NZ  LYS A 150      60.718 -13.106 106.291  1.00118.26           N
ATOM   1176  C   LYS A 150      55.970 -16.760 108.620  1.00118.26           C
ATOM   1177  O   LYS A 150      55.555 -15.898 109.391  1.00118.26           O
ATOM   1178  N   ILE A 151      56.639 -17.851 109.033  1.00160.66           N
ATOM   1179  CA  ILE A 151      57.007 -18.083 110.398  1.00160.66           C
ATOM   1180  CB  ILE A 151      56.304 -19.256 111.018  1.00160.66           C
ATOM   1181  CG1 ILE A 151      56.708 -20.573 110.328  1.00160.66           C
ATOM   1182  CG2 ILE A 151      54.793 -18.976 110.953  1.00160.66           C
ATOM   1183  CD1 ILE A 151      56.327 -20.649 108.850  1.00160.66           C
ATOM   1184  C   ILE A 151      58.459 -18.419 110.340  1.00160.66           C
ATOM   1185  O   ILE A 151      58.907 -19.091 109.413  1.00160.66           O
ATOM   1186  N   ARG A 152      59.250 -17.957 111.323  1.00129.36           N
ATOM   1187  CA  ARG A 152      60.657 -18.197 111.216  1.00129.36           C
ATOM   1188  CB  ARG A 152      61.519 -17.220 112.036  1.00129.36           C
ATOM   1189  CG  ARG A 152      63.012 -17.313 111.710  1.00129.36           C
ATOM   1190  CD  ARG A 152      63.841 -16.177 112.315  1.00129.36           C
ATOM   1191  NE  ARG A 152      65.265 -16.387 111.929  1.00129.36           N
ATOM   1192  CZ  ARG A 152      66.241 -16.254 112.873  1.00129.36           C
ATOM   1193  NH1 ARG A 152      65.906 -15.950 114.161  1.00129.36           N
ATOM   1194  NH2 ARG A 152      67.552 -16.435 112.533  1.00129.36           N
ATOM   1195  C   ARG A 152      60.994 -19.594 111.634  1.00129.36           C
ATOM   1196  O   ARG A 152      60.411 -20.148 112.565  1.00129.36           O
ATOM   1197  N   GLU A 153      61.960 -20.198 110.909  1.00243.85           N
ATOM   1198  CA  GLU A 153      62.486 -21.504 111.204  1.00243.85           C
ATOM   1199  CB  GLU A 153      63.349 -21.552 112.480  1.00243.85           C
ATOM   1200  CG  GLU A 153      64.778 -21.034 112.301  1.00243.85           C
ATOM   1201  CD  GLU A 153      65.623 -22.180 111.758  1.00243.85           C
ATOM   1202  OE1 GLU A 153      65.029 -23.214 111.351  1.00243.85           O
ATOM   1203  OE2 GLU A 153      66.875 -22.039 111.744  1.00243.85           O
ATOM   1204  C   GLU A 153      61.406 -22.526 111.362  1.00243.85           C
ATOM   1205  O   GLU A 153      61.436 -23.307 112.312  1.00243.85           O
ATOM   1206  N   LEU A 154      60.421 -22.570 110.449  1.00172.46           N
ATOM   1207  CA  LEU A 154      59.445 -23.613 110.591  1.00172.46           C
ATOM   1208  CB  LEU A 154      58.168 -23.178 111.328  1.00172.46           C
ATOM   1209  CG  LEU A 154      57.140 -24.315 111.472  1.00172.46           C
ATOM   1210  CD1 LEU A 154      57.705 -25.483 112.296  1.00172.46           C
ATOM   1211  CD2 LEU A 154      55.803 -23.792 112.018  1.00172.46           C
ATOM   1212  C   LEU A 154      59.056 -24.074 109.226  1.00172.46           C
ATOM   1213  O   LEU A 154      59.294 -23.381 108.238  1.00172.46           O
ATOM   1214  N   ARG A 155      58.475 -25.287 109.128  1.00115.92           N
ATOM   1215  CA  ARG A 155      58.033 -25.743 107.844  1.00115.92           C
ATOM   1216  CB  ARG A 155      58.341 -27.223 107.548  1.00115.92           C
ATOM   1217  CG  ARG A 155      57.663 -28.224 108.489  1.00115.92           C
ATOM   1218  CD  ARG A 155      58.454 -28.516 109.765  1.00115.92           C
ATOM   1219  NE  ARG A 155      57.832 -29.713 110.401  1.00115.92           N
ATOM   1220  CZ  ARG A 155      56.750 -29.574 111.222  1.00115.92           C
ATOM   1221  NH1 ARG A 155      56.238 -28.335 111.471  1.00115.92           N
ATOM   1222  NH2 ARG A 155      56.178 -30.677 111.786  1.00115.92           N
ATOM   1223  C   ARG A 155      56.549 -25.578 107.835  1.00115.92           C
ATOM   1224  O   ARG A 155      55.859 -26.034 108.745  1.00115.92           O
ATOM   1225  N   ARG A 156      56.021 -24.880 106.810  1.00 98.82           N
ATOM   1226  CA  ARG A 156      54.606 -24.677 106.737  1.00 98.82           C
ATOM   1227  CB  ARG A 156      54.181 -23.208 106.910  1.00 98.82           C
ATOM   1228  CG  ARG A 156      54.266 -22.694 108.348  1.00 98.82           C
ATOM   1229  CD  ARG A 156      52.926 -22.760 109.086  1.00 98.82           C
ATOM   1230  NE  ARG A 156      53.084 -22.069 110.395  1.00 98.82           N
ATOM   1231  CZ  ARG A 156      51.984 -21.546 111.012  1.00 98.82           C
ATOM   1232  NH1 ARG A 156      50.760 -21.658 110.418  1.00 98.82           N
ATOM   1233  NH2 ARG A 156      52.103 -20.910 112.213  1.00 98.82           N
ATOM   1234  C   ARG A 156      54.166 -25.083 105.373  1.00 98.82           C
ATOM   1235  O   ARG A 156      54.848 -24.823 104.383  1.00 98.82           O
ATOM   1236  N   ASN A 157      52.993 -25.735 105.289  1.00 46.63           N
ATOM   1237  CA  ASN A 157      52.503 -26.167 104.017  1.00 46.63           C
ATOM   1238  CB  ASN A 157      51.940 -27.600 104.022  1.00 46.63           C
ATOM   1239  CG  ASN A 157      53.089 -28.567 104.263  1.00 46.63           C
ATOM   1240  OD1 ASN A 157      54.256 -28.178 104.249  1.00 46.63           O
ATOM   1241  ND2 ASN A 157      52.755 -29.867 104.481  1.00 46.63           N
ATOM   1242  C   ASN A 157      51.367 -25.273 103.655  1.00 46.63           C
ATOM   1243  O   ASN A 157      50.533 -24.938 104.495  1.00 46.63           O
ATOM   1244  N   SER A 158      51.322 -24.834 102.383  1.00 54.27           N
ATOM   1245  CA  SER A 158      50.227 -24.009 101.973  1.00 54.27           C
ATOM   1246  CB  SER A 158      50.635 -22.588 101.552  1.00 54.27           C
ATOM   1247  OG  SER A 158      51.404 -22.635 100.360  1.00 54.27           O
ATOM   1248  C   SER A 158      49.617 -24.664 100.783  1.00 54.27           C
ATOM   1249  O   SER A 158      50.310 -24.986  99.821  1.00 54.27           O
ATOM   1250  N   THR A 159      48.285 -24.863 100.808  1.00 51.22           N
ATOM   1251  CA  THR A 159      47.671 -25.540  99.709  1.00 51.22           C
ATOM   1252  CB  THR A 159      46.833 -26.713 100.131  1.00 51.22           C
ATOM   1253  OG1 THR A 159      47.627 -27.648 100.846  1.00 51.22           O
ATOM   1254  CG2 THR A 159      46.245 -27.379  98.874  1.00 51.22           C
ATOM   1255  C   THR A 159      46.773 -24.585  99.010  1.00 51.22           C
ATOM   1256  O   THR A 159      46.067 -23.793  99.635  1.00 51.22           O
ATOM   1257  N   THR A 160      46.816 -24.627  97.666  1.00 57.31           N
ATOM   1258  CA  THR A 160      45.966 -23.792  96.880  1.00 57.31           C
ATOM   1259  CB  THR A 160      46.712 -22.729  96.129  1.00 57.31           C
ATOM   1260  OG1 THR A 160      47.427 -21.912  97.043  1.00 57.31           O
ATOM   1261  CG2 THR A 160      45.708 -21.872  95.340  1.00 57.31           C
ATOM   1262  C   THR A 160      45.289 -24.676  95.889  1.00 57.31           C
ATOM   1263  O   THR A 160      45.884 -25.616  95.362  1.00 57.31           O
ATOM   1264  N   ARG A 161      43.994 -24.414  95.642  1.00193.35           N
ATOM   1265  CA  ARG A 161      43.280 -25.176  94.667  1.00193.35           C
ATOM   1266  CB  ARG A 161      42.186 -26.076  95.262  1.00193.35           C
ATOM   1267  CG  ARG A 161      41.153 -25.338  96.108  1.00193.35           C
ATOM   1268  CD  ARG A 161      40.060 -24.591  95.336  1.00193.35           C
ATOM   1269  NE  ARG A 161      39.465 -25.517  94.331  1.00193.35           N
ATOM   1270  CZ  ARG A 161      38.871 -24.995  93.219  1.00193.35           C
ATOM   1271  NH1 ARG A 161      38.877 -23.645  93.017  1.00193.35           N
ATOM   1272  NH2 ARG A 161      38.272 -25.815  92.306  1.00193.35           N
ATOM   1273  C   ARG A 161      42.665 -24.199  93.725  1.00193.35           C
ATOM   1274  O   ARG A 161      42.076 -23.200  94.137  1.00193.35           O
ATOM   1275  N   GLY A 162      42.812 -24.451  92.412  1.00120.90           N
ATOM   1276  CA  GLY A 162      42.247 -23.538  91.467  1.00120.90           C
ATOM   1277  C   GLY A 162      41.419 -24.344  90.525  1.00120.90           C
ATOM   1278  O   GLY A 162      41.892 -25.325  89.953  1.00120.90           O
ATOM   1279  N   GLU A 163      40.143 -23.951  90.349  1.00116.85           N
ATOM   1280  CA  GLU A 163      39.319 -24.668  89.424  1.00116.85           C
ATOM   1281  CB  GLU A 163      37.811 -24.575  89.672  1.00116.85           C
ATOM   1282  CG  GLU A 163      36.997 -25.258  88.566  1.00116.85           C
ATOM   1283  CD  GLU A 163      36.961 -26.756  88.804  1.00116.85           C
ATOM   1284  OE1 GLU A 163      37.994 -27.415  88.518  1.00116.85           O
ATOM   1285  OE2 GLU A 163      35.901 -27.263  89.260  1.00116.85           O
ATOM   1286  C   GLU A 163      39.553 -24.102  88.069  1.00116.85           C
ATOM   1287  O   GLU A 163      39.705 -22.892  87.908  1.00116.85           O
ATOM   1288  N   THR A 164      39.591 -24.980  87.052  1.00128.93           N
ATOM   1289  CA  THR A 164      39.795 -24.515  85.719  1.00128.93           C
ATOM   1290  CB  THR A 164      41.170 -24.811  85.191  1.00128.93           C
ATOM   1291  OG1 THR A 164      41.382 -26.215  85.139  1.00128.93           O
ATOM   1292  CG2 THR A 164      42.209 -24.150  86.114  1.00128.93           C
ATOM   1293  C   THR A 164      38.820 -25.200  84.816  1.00128.93           C
ATOM   1294  O   THR A 164      38.607 -26.412  84.898  1.00128.93           O
ATOM   1295  N   LEU A 165      38.179 -24.401  83.942  1.00 79.74           N
ATOM   1296  CA  LEU A 165      37.309 -24.911  82.922  1.00 79.74           C
ATOM   1297  CB  LEU A 165      35.896 -24.311  82.938  1.00 79.74           C
ATOM   1298  CG  LEU A 165      35.091 -24.707  81.690  1.00 79.74           C
ATOM   1299  CD1 LEU A 165      34.991 -26.234  81.562  1.00 79.74           C
ATOM   1300  CD2 LEU A 165      33.722 -24.008  81.652  1.00 79.74           C
ATOM   1301  C   LEU A 165      37.942 -24.503  81.636  1.00 79.74           C
ATOM   1302  O   LEU A 165      38.204 -23.320  81.420  1.00 79.74           O
ATOM   1303  N   ILE A 166      38.229 -25.472  80.746  1.00104.19           N
ATOM   1304  CA  ILE A 166      38.901 -25.099  79.539  1.00104.19           C
ATOM   1305  CB  ILE A 166      40.352 -25.473  79.578  1.00104.19           C
ATOM   1306  CG1 ILE A 166      40.508 -27.000  79.672  1.00104.19           C
ATOM   1307  CG2 ILE A 166      40.980 -24.734  80.771  1.00104.19           C
ATOM   1308  CD1 ILE A 166      41.938 -27.488  79.448  1.00104.19           C
ATOM   1309  C   ILE A 166      38.276 -25.809  78.381  1.00104.19           C
ATOM   1310  O   ILE A 166      37.911 -26.978  78.476  1.00104.19           O
ATOM   1311  N   VAL A 167      38.128 -25.102  77.244  1.00 35.32           N
ATOM   1312  CA  VAL A 167      37.595 -25.732  76.072  1.00 35.32           C
ATOM   1313  CB  VAL A 167      36.721 -24.836  75.247  1.00 35.32           C
ATOM   1314  CG1 VAL A 167      36.307 -25.593  73.974  1.00 35.32           C
ATOM   1315  CG2 VAL A 167      35.540 -24.375  76.116  1.00 35.32           C
ATOM   1316  C   VAL A 167      38.774 -26.097  75.233  1.00 35.32           C
ATOM   1317  O   VAL A 167      39.747 -25.348  75.165  1.00 35.32           O
ATOM   1318  N   GLY A 168      38.729 -27.271  74.572  1.00 22.61           N
ATOM   1319  CA  GLY A 168      39.868 -27.654  73.791  1.00 22.61           C
ATOM   1320  C   GLY A 168      39.416 -28.493  72.642  1.00 22.61           C
ATOM   1321  O   GLY A 168      38.268 -28.929  72.584  1.00 22.61           O
ATOM   1322  N   SER A 169      40.336 -28.721  71.682  1.00 33.27           N
ATOM   1323  CA  SER A 169      40.044 -29.510  70.520  1.00 33.27           C
ATOM   1324  CB  SER A 169      40.834 -29.080  69.273  1.00 33.27           C
ATOM   1325  OG  SER A 169      40.483 -27.751  68.913  1.00 33.27           O
ATOM   1326  C   SER A 169      40.395 -30.940  70.800  1.00 33.27           C
ATOM   1327  O   SER A 169      41.106 -31.243  71.757  1.00 33.27           O
ATOM   1328  N   LEU A 170      39.870 -31.865  69.962  1.00103.25           N
ATOM   1329  CA  LEU A 170      40.155 -33.266  70.110  1.00103.25           C
ATOM   1330  CB  LEU A 170      39.000 -34.044  70.774  1.00103.25           C
ATOM   1331  CG  LEU A 170      39.237 -35.534  71.115  1.00103.25           C
ATOM   1332  CD1 LEU A 170      38.016 -36.101  71.857  1.00103.25           C
ATOM   1333  CD2 LEU A 170      39.574 -36.389  69.886  1.00103.25           C
ATOM   1334  C   LEU A 170      40.403 -33.810  68.736  1.00103.25           C
ATOM   1335  O   LEU A 170      39.720 -33.437  67.784  1.00103.25           O
ATOM   1336  N   LYS A 171      41.414 -34.693  68.595  1.00 69.86           N
ATOM   1337  CA  LYS A 171      41.709 -35.263  67.312  1.00 69.86           C
ATOM   1338  CB  LYS A 171      43.053 -34.780  66.746  1.00 69.86           C
ATOM   1339  CG  LYS A 171      43.102 -33.268  66.509  1.00 69.86           C
ATOM   1340  CD  LYS A 171      44.524 -32.740  66.315  1.00 69.86           C
ATOM   1341  CE  LYS A 171      45.148 -33.147  64.980  1.00 69.86           C
ATOM   1342  NZ  LYS A 171      46.527 -32.624  64.889  1.00 69.86           N
ATOM   1343  C   LYS A 171      41.822 -36.748  67.474  1.00 69.86           C
ATOM   1344  O   LYS A 171      42.365 -37.225  68.470  1.00 69.86           O
ATOM   1345  N   GLY A 172      41.315 -37.519  66.487  1.00 30.35           N
ATOM   1346  CA  GLY A 172      41.391 -38.952  66.574  1.00 30.35           C
ATOM   1347  C   GLY A 172      41.607 -39.517  65.198  1.00 30.35           C
ATOM   1348  O   GLY A 172      41.299 -38.881  64.191  1.00 30.35           O
ATOM   1349  N   THR A 173      42.153 -40.753  65.146  1.00125.73           N
ATOM   1350  CA  THR A 173      42.457 -41.482  63.939  1.00125.73           C
ATOM   1351  CB  THR A 173      43.804 -42.150  63.993  1.00125.73           C
ATOM   1352  OG1 THR A 173      44.817 -41.188  64.246  1.00125.73           O
ATOM   1353  CG2 THR A 173      44.077 -42.834  62.641  1.00125.73           C
ATOM   1354  C   THR A 173      41.414 -42.564  63.772  1.00125.73           C
ATOM   1355  O   THR A 173      40.247 -42.281  63.514  1.00125.73           O
ATOM   1356  N   SER A 174      41.800 -43.851  63.959  1.00118.76           N
ATOM   1357  CA  SER A 174      40.932 -44.989  63.754  1.00118.76           C
ATOM   1358  CB  SER A 174      41.623 -46.329  64.061  1.00118.76           C
ATOM   1359  OG  SER A 174      40.722 -47.407  63.847  1.00118.76           O
ATOM   1360  C   SER A 174      39.771 -44.869  64.662  1.00118.76           C
ATOM   1361  O   SER A 174      38.746 -45.519  64.456  1.00118.76           O
ATOM   1362  N   CYS A 175      39.940 -44.012  65.677  1.00133.72           N
ATOM   1363  CA  CYS A 175      39.046 -43.788  66.759  1.00133.72           C
ATOM   1364  CB  CYS A 175      37.602 -44.300  66.600  1.00133.72           C
ATOM   1365  SG  CYS A 175      36.710 -43.463  65.258  1.00133.72           S
ATOM   1366  C   CYS A 175      39.719 -44.616  67.780  1.00133.72           C
ATOM   1367  O   CYS A 175      40.941 -44.592  67.888  1.00133.72           O
ATOM   1368  N   ASN A 176      38.974 -45.374  68.583  1.00205.35           N
ATOM   1369  CA  ASN A 176      39.657 -46.225  69.505  1.00205.35           C
ATOM   1370  CB  ASN A 176      40.631 -47.216  68.842  1.00205.35           C
ATOM   1371  CG  ASN A 176      39.813 -48.288  68.140  1.00205.35           C
ATOM   1372  OD1 ASN A 176      38.586 -48.305  68.225  1.00205.35           O
ATOM   1373  ND2 ASN A 176      40.513 -49.218  67.438  1.00205.35           N
ATOM   1374  C   ASN A 176      40.443 -45.398  70.481  1.00205.35           C
ATOM   1375  O   ASN A 176      41.179 -45.941  71.302  1.00205.35           O
ATOM   1376  N   GLY A 177      40.266 -44.063  70.478  1.00 54.93           N
ATOM   1377  CA  GLY A 177      41.020 -43.234  71.369  1.00 54.93           C
ATOM   1378  C   GLY A 177      41.217 -41.927  70.672  1.00 54.93           C
ATOM   1379  O   GLY A 177      41.037 -41.829  69.459  1.00 54.93           O
ATOM   1380  N   GLY A 178      41.621 -40.883  71.422  1.00 26.71           N
ATOM   1381  CA  GLY A 178      41.794 -39.604  70.799  1.00 26.71           C
ATOM   1382  C   GLY A 178      42.734 -38.807  71.644  1.00 26.71           C
ATOM   1383  O   GLY A 178      43.226 -39.279  72.667  1.00 26.71           O
ATOM   1384  N   VAL A 179      43.000 -37.557  71.219  1.00104.07           N
ATOM   1385  CA  VAL A 179      43.906 -36.704  71.925  1.00104.07           C
ATOM   1386  CB  VAL A 179      45.130 -36.342  71.135  1.00104.07           C
ATOM   1387  CG1 VAL A 179      45.941 -37.621  70.865  1.00104.07           C
ATOM   1388  CG2 VAL A 179      44.682 -35.611  69.858  1.00104.07           C
ATOM   1389  C   VAL A 179      43.190 -35.420  72.209  1.00104.07           C
ATOM   1390  O   VAL A 179      42.044 -35.231  71.806  1.00104.07           O
ATOM   1391  N   TYR A 180      43.860 -34.522  72.961  1.00 55.81           N
ATOM   1392  CA  TYR A 180      43.322 -33.236  73.291  1.00 55.81           C
ATOM   1393  CB  TYR A 180      42.962 -33.062  74.776  1.00 55.81           C
ATOM   1394  CG  TYR A 180      41.812 -33.964  75.071  1.00 55.81           C
ATOM   1395  CD1 TYR A 180      40.521 -33.514  74.910  1.00 55.81           C
ATOM   1396  CD2 TYR A 180      42.018 -35.256  75.495  1.00 55.81           C
ATOM   1397  CE1 TYR A 180      39.452 -34.336  75.179  1.00 55.81           C
ATOM   1398  CE2 TYR A 180      40.954 -36.084  75.766  1.00 55.81           C
ATOM   1399  CZ  TYR A 180      39.669 -35.622  75.609  1.00 55.81           C
ATOM   1400  OH  TYR A 180      38.571 -36.465  75.886  1.00 55.81           O
ATOM   1401  C   TYR A 180      44.377 -32.233  72.939  1.00 55.81           C
ATOM   1402  O   TYR A 180      45.520 -32.593  72.666  1.00 55.81           O
ATOM   1403  N   ARG A 181      44.006 -30.938  72.932  1.00163.50           N
ATOM   1404  CA  ARG A 181      44.900 -29.875  72.563  1.00163.50           C
ATOM   1405  CB  ARG A 181      44.245 -28.484  72.641  1.00163.50           C
ATOM   1406  CG  ARG A 181      45.134 -27.350  72.123  1.00163.50           C
ATOM   1407  CD  ARG A 181      45.177 -27.231  70.597  1.00163.50           C
ATOM   1408  NE  ARG A 181      43.889 -26.613  70.169  1.00163.50           N
ATOM   1409  CZ  ARG A 181      43.780 -25.994  68.957  1.00163.50           C
ATOM   1410  NH1 ARG A 181      44.855 -25.924  68.118  1.00163.50           N
ATOM   1411  NH2 ARG A 181      42.589 -25.440  68.584  1.00163.50           N
ATOM   1412  C   ARG A 181      46.049 -29.891  73.524  1.00163.50           C
ATOM   1413  O   ARG A 181      47.176 -29.549  73.172  1.00163.50           O
ATOM   1414  N   THR A 182      45.762 -30.276  74.779  1.00104.77           N
ATOM   1415  CA  THR A 182      46.711 -30.384  75.851  1.00104.77           C
ATOM   1416  CB  THR A 182      46.066 -30.655  77.182  1.00104.77           C
ATOM   1417  OG1 THR A 182      45.389 -31.903  77.163  1.00104.77           O
ATOM   1418  CG2 THR A 182      45.073 -29.520  77.484  1.00104.77           C
ATOM   1419  C   THR A 182      47.655 -31.508  75.548  1.00104.77           C
ATOM   1420  O   THR A 182      48.762 -31.551  76.086  1.00104.77           O
ATOM   1421  N   ALA A 183      47.255 -32.411  74.625  1.00256.36           N
ATOM   1422  CA  ALA A 183      47.998 -33.596  74.288  1.00256.36           C
ATOM   1423  CB  ALA A 183      49.511 -33.349  74.152  1.00256.36           C
ATOM   1424  C   ALA A 183      47.806 -34.679  75.308  1.00256.36           C
ATOM   1425  O   ALA A 183      48.732 -35.429  75.616  1.00256.36           O
ATOM   1426  N   ASP A 184      46.578 -34.791  75.857  1.00 88.26           N
ATOM   1427  CA  ASP A 184      46.271 -35.864  76.760  1.00 88.26           C
ATOM   1428  CB  ASP A 184      45.392 -35.434  77.945  1.00 88.26           C
ATOM   1429  CG  ASP A 184      46.180 -34.419  78.762  1.00 88.26           C
ATOM   1430  OD1 ASP A 184      47.211 -33.913  78.246  1.00 88.26           O
ATOM   1431  OD2 ASP A 184      45.757 -34.135  79.914  1.00 88.26           O
ATOM   1432  C   ASP A 184      45.488 -36.879  75.976  1.00 88.26           C
ATOM   1433  O   ASP A 184      44.500 -36.544  75.324  1.00 88.26           O
ATOM   1434  N   TYR A 185      45.922 -38.156  76.010  1.00123.62           N
ATOM   1435  CA  TYR A 185      45.229 -39.180  75.279  1.00123.62           C
ATOM   1436  CB  TYR A 185      46.107 -40.384  74.882  1.00123.62           C
ATOM   1437  CG  TYR A 185      46.981 -40.025  73.728  1.00123.62           C
ATOM   1438  CD1 TYR A 185      48.092 -39.229  73.887  1.00123.62           C
ATOM   1439  CD2 TYR A 185      46.689 -40.518  72.476  1.00123.62           C
ATOM   1440  CE1 TYR A 185      48.887 -38.918  72.808  1.00123.62           C
ATOM   1441  CE2 TYR A 185      47.480 -40.210  71.395  1.00123.62           C
ATOM   1442  CZ  TYR A 185      48.582 -39.407  71.560  1.00123.62           C
ATOM   1443  OH  TYR A 185      49.397 -39.089  70.453  1.00123.62           O
ATOM   1444  C   TYR A 185      44.136 -39.726  76.132  1.00123.62           C
ATOM   1445  O   TYR A 185      44.357 -40.150  77.266  1.00123.62           O
ATOM   1446  N   THR A 186      42.907 -39.726  75.587  1.00124.09           N
ATOM   1447  CA  THR A 186      41.805 -40.304  76.291  1.00124.09           C
ATOM   1448  CB  THR A 186      40.539 -39.495  76.194  1.00124.09           C
ATOM   1449  OG1 THR A 186      39.513 -40.091  76.974  1.00124.09           O
ATOM   1450  CG2 THR A 186      40.106 -39.379  74.723  1.00124.09           C
ATOM   1451  C   THR A 186      41.599 -41.641  75.656  1.00124.09           C
ATOM   1452  O   THR A 186      41.437 -41.756  74.441  1.00124.09           O
ATOM   1453  N   TRP A 187      41.639 -42.702  76.479  1.00176.07           N
ATOM   1454  CA  TRP A 187      41.517 -44.035  75.968  1.00176.07           C
ATOM   1455  CB  TRP A 187      42.129 -45.067  76.932  1.00176.07           C
ATOM   1456  CG  TRP A 187      42.030 -46.510  76.502  1.00176.07           C
ATOM   1457  CD2 TRP A 187      43.095 -47.243  75.880  1.00176.07           C
ATOM   1458  CD1 TRP A 187      40.996 -47.388  76.654  1.00176.07           C
ATOM   1459  NE1 TRP A 187      41.346 -48.618  76.153  1.00176.07           N
ATOM   1460  CE2 TRP A 187      42.637 -48.544  75.677  1.00176.07           C
ATOM   1461  CE3 TRP A 187      44.355 -46.864  75.514  1.00176.07           C
ATOM   1462  CZ2 TRP A 187      43.435 -49.491  75.102  1.00176.07           C
ATOM   1463  CZ3 TRP A 187      45.155 -47.819  74.929  1.00176.07           C
ATOM   1464  CH2 TRP A 187      44.704 -49.108  74.727  1.00176.07           C
ATOM   1465  C   TRP A 187      40.064 -44.348  75.898  1.00176.07           C
ATOM   1466  O   TRP A 187      39.531 -45.068  76.742  1.00176.07           O
ATOM   1467  N   GLU A 188      39.389 -43.824  74.864  1.00133.83           N
ATOM   1468  CA  GLU A 188      37.987 -44.070  74.730  1.00133.83           C
ATOM   1469  CB  GLU A 188      37.137 -43.182  75.662  1.00133.83           C
ATOM   1470  CG  GLU A 188      35.627 -43.270  75.416  1.00133.83           C
ATOM   1471  CD  GLU A 188      34.930 -42.264  76.327  1.00133.83           C
ATOM   1472  OE1 GLU A 188      35.641 -41.419  76.934  1.00133.83           O
ATOM   1473  OE2 GLU A 188      33.674 -42.324  76.419  1.00133.83           O
ATOM   1474  C   GLU A 188      37.629 -43.663  73.350  1.00133.83           C
ATOM   1475  O   GLU A 188      38.049 -42.605  72.881  1.00133.83           O
ATOM   1476  N   GLY A 189      36.835 -44.492  72.656  1.00 47.75           N
ATOM   1477  CA  GLY A 189      36.429 -44.089  71.352  1.00 47.75           C
ATOM   1478  C   GLY A 189      35.517 -42.923  71.542  1.00 47.75           C
ATOM   1479  O   GLY A 189      34.736 -42.869  72.491  1.00 47.75           O
ATOM   1480  N   ALA A 190      35.592 -41.958  70.613  1.00 64.44           N
ATOM   1481  CA  ALA A 190      34.749 -40.799  70.653  1.00 64.44           C
ATOM   1482  CB  ALA A 190      35.008 -39.832  69.484  1.00 64.44           C
ATOM   1483  C   ALA A 190      33.357 -41.314  70.515  1.00 64.44           C
ATOM   1484  O   ALA A 190      32.406 -40.726  71.027  1.00 64.44           O
ATOM   1485  N   LEU A 191      33.248 -42.444  69.792  1.00134.61           N
ATOM   1486  CA  LEU A 191      32.067 -43.163  69.406  1.00134.61           C
ATOM   1487  CB  LEU A 191      32.385 -44.407  68.560  1.00134.61           C
ATOM   1488  CG  LEU A 191      33.079 -44.123  67.219  1.00134.61           C
ATOM   1489  CD1 LEU A 191      34.440 -43.440  67.425  1.00134.61           C
ATOM   1490  CD2 LEU A 191      33.187 -45.409  66.386  1.00134.61           C
ATOM   1491  C   LEU A 191      31.320 -43.699  70.583  1.00134.61           C
ATOM   1492  O   LEU A 191      30.102 -43.849  70.486  1.00134.61           O
ATOM   1493  N   VAL A 192      32.026 -44.044  71.686  1.00 74.32           N
ATOM   1494  CA  VAL A 192      31.419 -44.683  72.828  1.00 74.32           C
ATOM   1495  CB  VAL A 192      32.296 -44.695  74.043  1.00 74.32           C
ATOM   1496  CG1 VAL A 192      31.511 -45.332  75.203  1.00 74.32           C
ATOM   1497  CG2 VAL A 192      33.608 -45.417  73.697  1.00 74.32           C
ATOM   1498  C   VAL A 192      30.168 -43.958  73.193  1.00 74.32           C
ATOM   1499  O   VAL A 192      30.172 -42.765  73.492  1.00 74.32           O
ATOM   1500  N   PHE A 193      29.055 -44.712  73.154  1.00179.11           N
ATOM   1501  CA  PHE A 193      27.734 -44.213  73.378  1.00179.11           C
ATOM   1502  CB  PHE A 193      27.079 -43.805  72.040  1.00179.11           C
ATOM   1503  CG  PHE A 193      25.883 -42.924  72.200  1.00179.11           C
ATOM   1504  CD1 PHE A 193      24.650 -43.431  72.539  1.00179.11           C
ATOM   1505  CD2 PHE A 193      25.998 -41.572  71.960  1.00179.11           C
ATOM   1506  CE1 PHE A 193      23.561 -42.600  72.662  1.00179.11           C
ATOM   1507  CE2 PHE A 193      24.914 -40.735  72.079  1.00179.11           C
ATOM   1508  CZ  PHE A 193      23.692 -41.250  72.435  1.00179.11           C
ATOM   1509  C   PHE A 193      27.024 -45.418  73.893  1.00179.11           C
ATOM   1510  O   PHE A 193      27.606 -46.498  73.917  1.00179.11           O
ATOM   1511  N   TYR A 194      25.771 -45.281  74.350  1.00 77.38           N
ATOM   1512  CA  TYR A 194      25.064 -46.437  74.815  1.00 77.38           C
ATOM   1513  CB  TYR A 194      23.811 -46.131  75.648  1.00 77.38           C
ATOM   1514  CG  TYR A 194      24.351 -45.857  77.011  1.00 77.38           C
ATOM   1515  CD1 TYR A 194      24.699 -46.918  77.816  1.00 77.38           C
ATOM   1516  CD2 TYR A 194      24.520 -44.580  77.491  1.00 77.38           C
ATOM   1517  CE1 TYR A 194      25.205 -46.716  79.076  1.00 77.38           C
ATOM   1518  CE2 TYR A 194      25.027 -44.369  78.754  1.00 77.38           C
ATOM   1519  CZ  TYR A 194      25.372 -45.437  79.549  1.00 77.38           C
ATOM   1520  OH  TYR A 194      25.891 -45.223  80.843  1.00 77.38           O
ATOM   1521  C   TYR A 194      24.762 -47.390  73.700  1.00 77.38           C
ATOM   1522  O   TYR A 194      24.811 -48.602  73.900  1.00 77.38           O
ATOM   1523  N   GLU A 195      24.461 -46.885  72.487  1.00 82.58           N
ATOM   1524  CA  GLU A 195      23.957 -47.772  71.474  1.00 82.58           C
ATOM   1525  CB  GLU A 195      23.641 -47.058  70.149  1.00 82.58           C
ATOM   1526  CG  GLU A 195      22.446 -46.109  70.223  1.00 82.58           C
ATOM   1527  CD  GLU A 195      22.199 -45.564  68.823  1.00 82.58           C
ATOM   1528  OE1 GLU A 195      22.936 -45.976  67.888  1.00 82.58           O
ATOM   1529  OE2 GLU A 195      21.268 -44.731  68.669  1.00 82.58           O
ATOM   1530  C   GLU A 195      24.843 -48.923  71.121  1.00 82.58           C
ATOM   1531  O   GLU A 195      24.508 -50.065  71.429  1.00 82.58           O
ATOM   1532  N   TYR A 196      26.005 -48.691  70.487  1.00193.90           N
ATOM   1533  CA  TYR A 196      26.783 -49.858  70.192  1.00193.90           C
ATOM   1534  CB  TYR A 196      27.215 -49.896  68.717  1.00193.90           C
ATOM   1535  CG  TYR A 196      27.156 -51.321  68.289  1.00193.90           C
ATOM   1536  CD1 TYR A 196      28.201 -52.193  68.461  1.00193.90           C
ATOM   1537  CD2 TYR A 196      25.997 -51.784  67.709  1.00193.90           C
ATOM   1538  CE1 TYR A 196      28.091 -53.503  68.049  1.00193.90           C
ATOM   1539  CE2 TYR A 196      25.875 -53.088  67.295  1.00193.90           C
ATOM   1540  CZ  TYR A 196      26.928 -53.952  67.465  1.00193.90           C
ATOM   1541  OH  TYR A 196      26.812 -55.293  67.042  1.00193.90           O
ATOM   1542  C   TYR A 196      27.957 -49.587  71.072  1.00193.90           C
ATOM   1543  O   TYR A 196      29.100 -49.504  70.627  1.00193.90           O
ATOM   1544  N   GLU A 197      27.650 -49.460  72.380  1.00120.45           N
ATOM   1545  CA  GLU A 197      28.551 -49.041  73.417  1.00120.45           C
ATOM   1546  CB  GLU A 197      27.897 -49.059  74.812  1.00120.45           C
ATOM   1547  CG  GLU A 197      28.847 -48.615  75.930  1.00120.45           C
ATOM   1548  CD  GLU A 197      28.104 -48.682  77.258  1.00120.45           C
ATOM   1549  OE1 GLU A 197      26.904 -49.068  77.246  1.00120.45           O
ATOM   1550  OE2 GLU A 197      28.728 -48.356  78.302  1.00120.45           O
ATOM   1551  C   GLU A 197      29.659 -50.019  73.538  1.00120.45           C
ATOM   1552  O   GLU A 197      30.833 -49.656  73.593  1.00120.45           O
ATOM   1553  N   ILE A 198      29.275 -51.299  73.532  1.00110.92           N
ATOM   1554  CA  ILE A 198      30.131 -52.399  73.841  1.00110.92           C
ATOM   1555  CB  ILE A 198      29.411 -53.712  73.772  1.00110.92           C
ATOM   1556  CG1 ILE A 198      28.290 -53.775  74.821  1.00110.92           C
ATOM   1557  CG2 ILE A 198      30.458 -54.827  73.915  1.00110.92           C
ATOM   1558  CD1 ILE A 198      28.798 -53.673  76.258  1.00110.92           C
ATOM   1559  C   ILE A 198      31.278 -52.500  72.895  1.00110.92           C
ATOM   1560  O   ILE A 198      32.396 -52.769  73.329  1.00110.92           O
ATOM   1561  N   SER A 199      31.049 -52.285  71.587  1.00 87.35           N
ATOM   1562  CA  SER A 199      32.098 -52.525  70.638  1.00 87.35           C
ATOM   1563  CB  SER A 199      31.714 -52.193  69.184  1.00 87.35           C
ATOM   1564  OG  SER A 199      30.796 -53.159  68.694  1.00 87.35           O
ATOM   1565  C   SER A 199      33.310 -51.716  70.979  1.00 87.35           C
ATOM   1566  O   SER A 199      34.431 -52.211  70.878  1.00 87.35           O
ATOM   1567  N   MET A 200      33.126 -50.464  71.430  1.00118.03           N
ATOM   1568  CA  MET A 200      34.255 -49.623  71.714  1.00118.03           C
ATOM   1569  CB  MET A 200      33.866 -48.164  72.010  1.00118.03           C
ATOM   1570  CG  MET A 200      33.219 -47.444  70.826  1.00118.03           C
ATOM   1571  SD  MET A 200      31.556 -48.042  70.401  1.00118.03           S
ATOM   1572  CE  MET A 200      30.757 -47.430  71.913  1.00118.03           C
ATOM   1573  C   MET A 200      34.973 -50.124  72.935  1.00118.03           C
ATOM   1574  O   MET A 200      34.437 -50.926  73.697  1.00118.03           O
ATOM   1575  N   TYR A 201      36.229 -49.655  73.133  1.00130.44           N
ATOM   1576  CA  TYR A 201      37.047 -50.034  74.258  1.00130.44           C
ATOM   1577  CB  TYR A 201      38.451 -50.547  73.880  1.00130.44           C
ATOM   1578  CG  TYR A 201      38.334 -51.868  73.197  1.00130.44           C
ATOM   1579  CD1 TYR A 201      38.096 -51.946  71.843  1.00130.44           C
ATOM   1580  CD2 TYR A 201      38.469 -53.035  73.915  1.00130.44           C
ATOM   1581  CE1 TYR A 201      37.992 -53.167  71.217  1.00130.44           C
ATOM   1582  CE2 TYR A 201      38.366 -54.258  73.295  1.00130.44           C
ATOM   1583  CZ  TYR A 201      38.126 -54.325  71.943  1.00130.44           C
ATOM   1584  OH  TYR A 201      38.020 -55.578  71.303  1.00130.44           O
ATOM   1585  C   TYR A 201      37.272 -48.807  75.093  1.00130.44           C
ATOM   1586  O   TYR A 201      37.509 -47.730  74.547  1.00130.44           O
ATOM   1587  N   ASP A 202      37.198 -48.938  76.441  1.00221.33           N
ATOM   1588  CA  ASP A 202      37.304 -47.778  77.281  1.00221.33           C
ATOM   1589  CB  ASP A 202      35.933 -47.193  77.660  1.00221.33           C
ATOM   1590  CG  ASP A 202      35.300 -46.606  76.410  1.00221.33           C
ATOM   1591  OD1 ASP A 202      36.044 -45.966  75.624  1.00221.33           O
ATOM   1592  OD2 ASP A 202      34.069 -46.791  76.217  1.00221.33           O
ATOM   1593  C   ASP A 202      37.974 -48.087  78.585  1.00221.33           C
ATOM   1594  O   ASP A 202      38.977 -48.796  78.675  1.00221.33           O
ATOM   1595  N   TYR A 203      37.362 -47.516  79.644  1.00166.92           N
ATOM   1596  CA  TYR A 203      37.773 -47.533  81.019  1.00166.92           C
ATOM   1597  CB  TYR A 203      37.824 -46.138  81.665  1.00166.92           C
ATOM   1598  CG  TYR A 203      38.770 -45.209  80.988  1.00166.92           C
ATOM   1599  CD1 TYR A 203      38.342 -44.411  79.951  1.00166.92           C
ATOM   1600  CD2 TYR A 203      40.077 -45.119  81.399  1.00166.92           C
ATOM   1601  CE1 TYR A 203      39.206 -43.540  79.332  1.00166.92           C
ATOM   1602  CE2 TYR A 203      40.946 -44.250  80.784  1.00166.92           C
ATOM   1603  CZ  TYR A 203      40.512 -43.458  79.751  1.00166.92           C
ATOM   1604  OH  TYR A 203      41.406 -42.564  79.126  1.00166.92           O
ATOM   1605  C   TYR A 203      36.628 -48.150  81.753  1.00166.92           C
ATOM   1606  O   TYR A 203      35.691 -48.669  81.147  1.00166.92           O
ATOM   1607  N   ILE A 204      36.698 -48.124  83.098  1.00113.61           N
ATOM   1608  CA  ILE A 204      35.626 -48.633  83.897  1.00113.61           C
ATOM   1609  CB  ILE A 204      35.813 -48.421  85.372  1.00113.61           C
ATOM   1610  CG1 ILE A 204      37.044 -49.196  85.869  1.00113.61           C
ATOM   1611  CG2 ILE A 204      34.507 -48.825  86.076  1.00113.61           C
ATOM   1612  CD1 ILE A 204      36.937 -50.707  85.664  1.00113.61           C
ATOM   1613  C   ILE A 204      34.381 -47.924  83.463  1.00113.61           C
ATOM   1614  O   ILE A 204      34.396 -46.729  83.176  1.00113.61           O
ATOM   1615  N   ALA A 205      33.267 -48.677  83.393  1.00 41.59           N
ATOM   1616  CA  ALA A 205      31.996 -48.207  82.919  1.00 41.59           C
ATOM   1617  CB  ALA A 205      30.915 -49.302  82.918  1.00 41.59           C
ATOM   1618  C   ALA A 205      31.496 -47.095  83.787  1.00 41.59           C
ATOM   1619  O   ALA A 205      30.840 -46.171  83.310  1.00 41.59           O
ATOM   1620  N   THR A 206      31.780 -47.152  85.095  1.00 87.50           N
ATOM   1621  CA  THR A 206      31.252 -46.176  86.002  1.00 87.50           C
ATOM   1622  CB  THR A 206      31.676 -46.430  87.418  1.00 87.50           C
ATOM   1623  OG1 THR A 206      31.007 -45.542  88.301  1.00 87.50           O
ATOM   1624  CG2 THR A 206      33.199 -46.235  87.514  1.00 87.50           C
ATOM   1625  C   THR A 206      31.715 -44.801  85.629  1.00 87.50           C
ATOM   1626  O   THR A 206      30.959 -43.838  85.744  1.00 87.50           O
ATOM   1627  N   ALA A 207      32.970 -44.672  85.163  1.00 40.89           N
ATOM   1628  CA  ALA A 207      33.545 -43.384  84.890  1.00 40.89           C
ATOM   1629  CB  ALA A 207      34.993 -43.479  84.382  1.00 40.89           C
ATOM   1630  C   ALA A 207      32.765 -42.644  83.843  1.00 40.89           C
ATOM   1631  O   ALA A 207      32.567 -41.436  83.968  1.00 40.89           O
ATOM   1632  N   ASP A 208      32.300 -43.330  82.779  1.00104.51           N
ATOM   1633  CA  ASP A 208      31.652 -42.599  81.726  1.00104.51           C
ATOM   1634  CB  ASP A 208      32.010 -43.086  80.309  1.00104.51           C
ATOM   1635  CG  ASP A 208      31.510 -44.510  80.128  1.00104.51           C
ATOM   1636  OD1 ASP A 208      31.679 -45.325  81.072  1.00104.51           O
ATOM   1637  OD2 ASP A 208      30.961 -44.807  79.034  1.00104.51           O
ATOM   1638  C   ASP A 208      30.166 -42.651  81.868  1.00104.51           C
ATOM   1639  O   ASP A 208      29.580 -43.708  82.094  1.00104.51           O
ATOM   1640  N   ILE A 209      29.518 -41.474  81.753  1.00 87.96           N
ATOM   1641  CA  ILE A 209      28.089 -41.415  81.825  1.00 87.96           C
ATOM   1642  CB  ILE A 209      27.574 -40.780  83.082  1.00 87.96           C
ATOM   1643  CG1 ILE A 209      26.056 -40.988  83.199  1.00 87.96           C
ATOM   1644  CG2 ILE A 209      28.011 -39.307  83.084  1.00 87.96           C
ATOM   1645  CD1 ILE A 209      25.495 -40.638  84.577  1.00 87.96           C
ATOM   1646  C   ILE A 209      27.610 -40.583  80.681  1.00 87.96           C
ATOM   1647  O   ILE A 209      28.257 -39.615  80.285  1.00 87.96           O
ATOM   1648  N   GLU A 210      26.455 -40.963  80.103  1.00 48.34           N
ATOM   1649  CA  GLU A 210      25.890 -40.221  79.017  1.00 48.34           C
ATOM   1650  CB  GLU A 210      25.500 -41.125  77.837  1.00 48.34           C
ATOM   1651  CG  GLU A 210      24.908 -40.383  76.641  1.00 48.34           C
ATOM   1652  CD  GLU A 210      24.574 -41.433  75.592  1.00 48.34           C
ATOM   1653  OE1 GLU A 210      23.513 -42.097  75.737  1.00 48.34           O
ATOM   1654  OE2 GLU A 210      25.380 -41.592  74.638  1.00 48.34           O
ATOM   1655  C   GLU A 210      24.634 -39.611  79.546  1.00 48.34           C
ATOM   1656  O   GLU A 210      23.839 -40.286  80.197  1.00 48.34           O
ATOM   1657  N   ASN A 211      24.420 -38.305  79.295  1.00 51.01           N
ATOM   1658  CA  ASN A 211      23.237 -37.699  79.830  1.00 51.01           C
ATOM   1659  CB  ASN A 211      23.544 -36.515  80.766  1.00 51.01           C
ATOM   1660  CG  ASN A 211      24.270 -37.041  81.998  1.00 51.01           C
ATOM   1661  OD1 ASN A 211      23.648 -37.484  82.963  1.00 51.01           O
ATOM   1662  ND2 ASN A 211      25.629 -36.997  81.966  1.00 51.01           N
ATOM   1663  C   ASN A 211      22.412 -37.195  78.689  1.00 51.01           C
ATOM   1664  O   ASN A 211      22.864 -36.376  77.889  1.00 51.01           O
ATOM   1665  N   ASP A 212      21.165 -37.690  78.581  1.00 78.47           N
ATOM   1666  CA  ASP A 212      20.326 -37.264  77.502  1.00 78.47           C
ATOM   1667  CB  ASP A 212      19.236 -38.289  77.144  1.00 78.47           C
ATOM   1668  CG  ASP A 212      18.781 -38.086  75.700  1.00 78.47           C
ATOM   1669  OD1 ASP A 212      19.136 -37.047  75.083  1.00 78.47           O
ATOM   1670  OD2 ASP A 212      18.075 -38.995  75.189  1.00 78.47           O
ATOM   1671  C   ASP A 212      19.670 -35.984  77.917  1.00 78.47           C
ATOM   1672  O   ASP A 212      19.570 -35.677  79.104  1.00 78.47           O
ATOM   1673  N   GLN A 213      19.214 -35.195  76.927  1.00 97.83           N
ATOM   1674  CA  GLN A 213      18.543 -33.954  77.167  1.00 97.83           C
ATOM   1675  CB  GLN A 213      17.182 -34.082  77.869  1.00 97.83           C
ATOM   1676  CG  GLN A 213      16.064 -34.660  77.005  1.00 97.83           C
ATOM   1677  CD  GLN A 213      14.797 -34.610  77.847  1.00 97.83           C
ATOM   1678  OE1 GLN A 213      13.687 -34.745  77.333  1.00 97.83           O
ATOM   1679  NE2 GLN A 213      14.967 -34.398  79.180  1.00 97.83           N
ATOM   1680  C   GLN A 213      19.382 -33.087  78.043  1.00 97.83           C
ATOM   1681  O   GLN A 213      18.856 -32.386  78.906  1.00 97.83           O
ATOM   1682  N   VAL A 214      20.711 -33.089  77.852  1.00 48.89           N
ATOM   1683  CA  VAL A 214      21.488 -32.217  78.680  1.00 48.89           C
ATOM   1684  CB  VAL A 214      22.942 -32.570  78.762  1.00 48.89           C
ATOM   1685  CG1 VAL A 214      23.656 -31.486  79.584  1.00 48.89           C
ATOM   1686  CG2 VAL A 214      23.063 -33.976  79.360  1.00 48.89           C
ATOM   1687  C   VAL A 214      21.412 -30.856  78.077  1.00 48.89           C
ATOM   1688  O   VAL A 214      21.331 -30.708  76.859  1.00 48.89           O
ATOM   1689  N   ILE A 215      21.411 -29.818  78.932  1.00 86.77           N
ATOM   1690  CA  ILE A 215      21.379 -28.477  78.432  1.00 86.77           C
ATOM   1691  CB  ILE A 215      20.279 -27.646  79.030  1.00 86.77           C
ATOM   1692  CG1 ILE A 215      18.904 -28.230  78.654  1.00 86.77           C
ATOM   1693  CG2 ILE A 215      20.472 -26.188  78.583  1.00 86.77           C
ATOM   1694  CD1 ILE A 215      18.639 -28.254  77.149  1.00 86.77           C
ATOM   1695  C   ILE A 215      22.681 -27.858  78.813  1.00 86.77           C
ATOM   1696  O   ILE A 215      23.057 -27.860  79.985  1.00 86.77           O
ATOM   1697  N   LEU A 216      23.420 -27.324  77.821  1.00 48.57           N
ATOM   1698  CA  LEU A 216      24.683 -26.723  78.129  1.00 48.57           C
ATOM   1699  CB  LEU A 216      25.750 -26.844  77.022  1.00 48.57           C
ATOM   1700  CG  LEU A 216      26.278 -28.276  76.804  1.00 48.57           C
ATOM   1701  CD1 LEU A 216      27.353 -28.309  75.705  1.00 48.57           C
ATOM   1702  CD2 LEU A 216      26.765 -28.902  78.120  1.00 48.57           C
ATOM   1703  C   LEU A 216      24.450 -25.273  78.363  1.00 48.57           C
ATOM   1704  O   LEU A 216      23.668 -24.635  77.659  1.00 48.57           O
ATOM   1705  N   ARG A 217      25.115 -24.718  79.393  1.00 64.84           N
ATOM   1706  CA  ARG A 217      24.923 -23.330  79.658  1.00 64.84           C
ATOM   1707  CB  ARG A 217      24.475 -23.036  81.098  1.00 64.84           C
ATOM   1708  CG  ARG A 217      24.158 -21.560  81.342  1.00 64.84           C
ATOM   1709  CD  ARG A 217      23.634 -21.277  82.750  1.00 64.84           C
ATOM   1710  NE  ARG A 217      22.473 -22.183  82.962  1.00 64.84           N
ATOM   1711  CZ  ARG A 217      21.291 -21.935  82.328  1.00 64.84           C
ATOM   1712  NH1 ARG A 217      21.180 -20.866  81.487  1.00 64.84           N
ATOM   1713  NH2 ARG A 217      20.228 -22.769  82.515  1.00 64.84           N
ATOM   1714  C   ARG A 217      26.219 -22.624  79.447  1.00 64.84           C
ATOM   1715  O   ARG A 217      27.150 -22.747  80.240  1.00 64.84           O
ATOM   1716  N   ASN A 218      26.299 -21.871  78.339  1.00126.14           N
ATOM   1717  CA  ASN A 218      27.419 -21.030  78.042  1.00126.14           C
ATOM   1718  CB  ASN A 218      27.361 -20.407  76.634  1.00126.14           C
ATOM   1719  CG  ASN A 218      27.572 -21.495  75.591  1.00126.14           C
ATOM   1720  OD1 ASN A 218      27.456 -21.251  74.391  1.00126.14           O
ATOM   1721  ND2 ASN A 218      27.889 -22.733  76.055  1.00126.14           N
ATOM   1722  C   ASN A 218      27.305 -19.905  79.010  1.00126.14           C
ATOM   1723  O   ASN A 218      28.278 -19.232  79.346  1.00126.14           O
ATOM   1724  N   GLY A 219      26.070 -19.720  79.510  1.00 50.14           N
ATOM   1725  CA  GLY A 219      25.678 -18.595  80.295  1.00 50.14           C
ATOM   1726  C   GLY A 219      24.520 -18.054  79.534  1.00 50.14           C
ATOM   1727  O   GLY A 219      23.749 -17.224  80.012  1.00 50.14           O
ATOM   1728  N   ILE A 220      24.399 -18.550  78.290  1.00 87.67           N
ATOM   1729  CA  ILE A 220      23.309 -18.259  77.414  1.00 87.67           C
ATOM   1730  CB  ILE A 220      23.748 -17.632  76.121  1.00 87.67           C
ATOM   1731  CG1 ILE A 220      22.537 -17.279  75.242  1.00 87.67           C
ATOM   1732  CG2 ILE A 220      24.752 -18.587  75.451  1.00 87.67           C
ATOM   1733  CD1 ILE A 220      22.892 -16.404  74.040  1.00 87.67           C
ATOM   1734  C   ILE A 220      22.744 -19.599  77.064  1.00 87.67           C
ATOM   1735  O   ILE A 220      23.485 -20.565  76.897  1.00 87.67           O
ATOM   1736  N   ILE A 221      21.408 -19.708  76.968  1.00102.88           N
ATOM   1737  CA  ILE A 221      20.846 -20.982  76.626  1.00102.88           C
ATOM   1738  CB  ILE A 221      19.357 -21.060  76.812  1.00102.88           C
ATOM   1739  CG1 ILE A 221      18.974 -20.872  78.289  1.00102.88           C
ATOM   1740  CG2 ILE A 221      18.890 -22.407  76.236  1.00102.88           C
ATOM   1741  CD1 ILE A 221      19.494 -21.988  79.192  1.00102.88           C
ATOM   1742  C   ILE A 221      21.114 -21.194  75.173  1.00102.88           C
ATOM   1743  O   ILE A 221      20.942 -20.288  74.359  1.00102.88           O
ATOM   1744  N   CYS A 222      21.573 -22.406  74.813  1.00 41.17           N
ATOM   1745  CA  CYS A 222      21.863 -22.683  73.438  1.00 41.17           C
ATOM   1746  CB  CYS A 222      23.332 -23.054  73.184  1.00 41.17           C
ATOM   1747  SG  CYS A 222      24.475 -21.703  73.602  1.00 41.17           S
ATOM   1748  C   CYS A 222      21.044 -23.867  73.047  1.00 41.17           C
ATOM   1749  O   CYS A 222      20.005 -24.152  73.639  1.00 41.17           O
ATOM   1750  N   THR A 223      21.511 -24.587  72.013  1.00112.15           N
ATOM   1751  CA  THR A 223      20.816 -25.733  71.514  1.00112.15           C
ATOM   1752  CB  THR A 223      21.441 -26.257  70.244  1.00112.15           C
ATOM   1753  OG1 THR A 223      21.499 -25.219  69.278  1.00112.15           O
ATOM   1754  CG2 THR A 223      20.611 -27.422  69.676  1.00112.15           C
ATOM   1755  C   THR A 223      20.926 -26.789  72.567  1.00112.15           C
ATOM   1756  O   THR A 223      21.664 -26.631  73.537  1.00112.15           O
ATOM   1757  N   TYR A 224      20.166 -27.890  72.410  1.00156.90           N
ATOM   1758  CA  TYR A 224      20.164 -28.950  73.371  1.00156.90           C
ATOM   1759  CB  TYR A 224      18.746 -29.341  73.820  1.00156.90           C
ATOM   1760  CG  TYR A 224      17.969 -29.655  72.587  1.00156.90           C
ATOM   1761  CD1 TYR A 224      17.339 -28.649  71.890  1.00156.90           C
ATOM   1762  CD2 TYR A 224      17.873 -30.946  72.122  1.00156.90           C
ATOM   1763  CE1 TYR A 224      16.623 -28.924  70.749  1.00156.90           C
ATOM   1764  CE2 TYR A 224      17.157 -31.229  70.981  1.00156.90           C
ATOM   1765  CZ  TYR A 224      16.530 -30.217  70.293  1.00156.90           C
ATOM   1766  OH  TYR A 224      15.794 -30.503  69.123  1.00156.90           O
ATOM   1767  C   TYR A 224      20.794 -30.158  72.753  1.00156.90           C
ATOM   1768  O   TYR A 224      20.531 -30.480  71.596  1.00156.90           O
ATOM   1769  N   SER A 225      21.674 -30.852  73.509  1.00 38.33           N
ATOM   1770  CA  SER A 225      22.313 -32.009  72.948  1.00 38.33           C
ATOM   1771  CB  SER A 225      23.665 -31.701  72.284  1.00 38.33           C
ATOM   1772  OG  SER A 225      24.606 -31.287  73.264  1.00 38.33           O
ATOM   1773  C   SER A 225      22.577 -33.004  74.033  1.00 38.33           C
ATOM   1774  O   SER A 225      22.540 -32.684  75.219  1.00 38.33           O
ATOM   1775  N   THR A 226      22.840 -34.264  73.632  1.00 43.57           N
ATOM   1776  CA  THR A 226      23.163 -35.288  74.580  1.00 43.57           C
ATOM   1777  CB  THR A 226      23.021 -36.678  74.031  1.00 43.57           C
ATOM   1778  OG1 THR A 226      21.690 -36.895  73.587  1.00 43.57           O
ATOM   1779  CG2 THR A 226      23.381 -37.687  75.135  1.00 43.57           C
ATOM   1780  C   THR A 226      24.597 -35.075  74.924  1.00 43.57           C
ATOM   1781  O   THR A 226      25.334 -34.449  74.165  1.00 43.57           O
ATOM   1782  N   GLY A 227      25.050 -35.577  76.085  1.00 53.46           N
ATOM   1783  CA  GLY A 227      26.416 -35.298  76.399  1.00 53.46           C
ATOM   1784  C   GLY A 227      27.071 -36.532  76.915  1.00 53.46           C
ATOM   1785  O   GLY A 227      26.434 -37.379  77.539  1.00 53.46           O
ATOM   1786  N   TRP A 228      28.386 -36.654  76.641  1.00 71.87           N
ATOM   1787  CA  TRP A 228      29.175 -37.725  77.171  1.00 71.87           C
ATOM   1788  CB  TRP A 228      29.943 -38.576  76.146  1.00 71.87           C
ATOM   1789  CG  TRP A 228      29.122 -39.698  75.567  1.00 71.87           C
ATOM   1790  CD2 TRP A 228      28.774 -40.856  76.338  1.00 71.87           C
ATOM   1791  CD1 TRP A 228      28.556 -39.861  74.336  1.00 71.87           C
ATOM   1792  NE1 TRP A 228      27.880 -41.061  74.292  1.00 71.87           N
ATOM   1793  CE2 TRP A 228      28.006 -41.680  75.521  1.00 71.87           C
ATOM   1794  CE3 TRP A 228      29.068 -41.200  77.626  1.00 71.87           C
ATOM   1795  CZ2 TRP A 228      27.516 -42.867  75.986  1.00 71.87           C
ATOM   1796  CZ3 TRP A 228      28.580 -42.401  78.087  1.00 71.87           C
ATOM   1797  CH2 TRP A 228      27.819 -43.219  77.282  1.00 71.87           C
ATOM   1798  C   TRP A 228      30.185 -37.122  78.085  1.00 71.87           C
ATOM   1799  O   TRP A 228      30.772 -36.084  77.784  1.00 71.87           O
ATOM   1800  N   CYS A 229      30.388 -37.757  79.255  1.00 42.17           N
ATOM   1801  CA  CYS A 229      31.349 -37.249  80.183  1.00 42.17           C
ATOM   1802  CB  CYS A 229      30.709 -36.570  81.400  1.00 42.17           C
ATOM   1803  SG  CYS A 229      29.711 -35.127  80.932  1.00 42.17           S
ATOM   1804  C   CYS A 229      32.157 -38.405  80.678  1.00 42.17           C
ATOM   1805  O   CYS A 229      31.618 -39.461  81.004  1.00 42.17           O
ATOM   1806  N   LEU A 230      33.491 -38.231  80.721  1.00 61.71           N
ATOM   1807  CA  LEU A 230      34.365 -39.266  81.189  1.00 61.71           C
ATOM   1808  CB  LEU A 230      35.266 -39.837  80.078  1.00 61.71           C
ATOM   1809  CG  LEU A 230      36.244 -40.934  80.543  1.00 61.71           C
ATOM   1810  CD1 LEU A 230      35.506 -42.188  81.034  1.00 61.71           C
ATOM   1811  CD2 LEU A 230      37.288 -41.241  79.456  1.00 61.71           C
ATOM   1812  C   LEU A 230      35.264 -38.657  82.215  1.00 61.71           C
ATOM   1813  O   LEU A 230      35.918 -37.651  81.948  1.00 61.71           O
ATOM   1814  N   ASP A 231      35.316 -39.248  83.427  1.00104.13           N
ATOM   1815  CA  ASP A 231      36.197 -38.722  84.428  1.00104.13           C
ATOM   1816  CB  ASP A 231      35.606 -38.665  85.857  1.00104.13           C
ATOM   1817  CG  ASP A 231      35.218 -40.054  86.342  1.00104.13           C
ATOM   1818  OD1 ASP A 231      34.262 -40.636  85.763  1.00104.13           O
ATOM   1819  OD2 ASP A 231      35.868 -40.549  87.301  1.00104.13           O
ATOM   1820  C   ASP A 231      37.418 -39.583  84.477  1.00104.13           C
ATOM   1821  O   ASP A 231      37.372 -40.764  84.818  1.00104.13           O
ATOM   1822  N   SER A 232      38.559 -38.999  84.087  1.00 41.22           N
ATOM   1823  CA  SER A 232      39.808 -39.688  84.166  1.00 41.22           C
ATOM   1824  CB  SER A 232      40.826 -39.229  83.109  1.00 41.22           C
ATOM   1825  OG  SER A 232      41.145 -37.860  83.311  1.00 41.22           O
ATOM   1826  C   SER A 232      40.365 -39.367  85.511  1.00 41.22           C
ATOM   1827  O   SER A 232      39.786 -38.592  86.271  1.00 41.22           O
ATOM   1828  N   GLU A 233      41.514 -39.972  85.848  1.00 90.63           N
ATOM   1829  CA  GLU A 233      42.095 -39.721  87.130  1.00 90.63           C
ATOM   1830  CB  GLU A 233      43.390 -40.523  87.338  1.00 90.63           C
ATOM   1831  CG  GLU A 233      44.032 -40.335  88.712  1.00 90.63           C
ATOM   1832  CD  GLU A 233      45.278 -41.208  88.753  1.00 90.63           C
ATOM   1833  OE1 GLU A 233      46.039 -41.193  87.750  1.00 90.63           O
ATOM   1834  OE2 GLU A 233      45.483 -41.901  89.785  1.00 90.63           O
ATOM   1835  C   GLU A 233      42.429 -38.260  87.208  1.00 90.63           C
ATOM   1836  O   GLU A 233      42.250 -37.643  88.256  1.00 90.63           O
ATOM   1837  N   PHE A 234      42.984 -37.697  86.111  1.00129.39           N
ATOM   1838  CA  PHE A 234      43.376 -36.312  86.016  1.00129.39           C
ATOM   1839  CB  PHE A 234      44.275 -35.996  84.803  1.00129.39           C
ATOM   1840  CG  PHE A 234      45.622 -36.610  84.956  1.00129.39           C
ATOM   1841  CD1 PHE A 234      46.517 -36.111  85.873  1.00129.39           C
ATOM   1842  CD2 PHE A 234      46.003 -37.658  84.153  1.00129.39           C
ATOM   1843  CE1 PHE A 234      47.767 -36.668  86.008  1.00129.39           C
ATOM   1844  CE2 PHE A 234      47.252 -38.219  84.281  1.00129.39           C
ATOM   1845  CZ  PHE A 234      48.136 -37.726  85.212  1.00129.39           C
ATOM   1846  C   PHE A 234      42.235 -35.340  85.855  1.00129.39           C
ATOM   1847  O   PHE A 234      42.203 -34.315  86.534  1.00129.39           O
ATOM   1848  N   GLY A 235      41.269 -35.605  84.944  1.00 34.81           N
ATOM   1849  CA  GLY A 235      40.294 -34.578  84.668  1.00 34.81           C
ATOM   1850  C   GLY A 235      39.022 -35.192  84.174  1.00 34.81           C
ATOM   1851  O   GLY A 235      38.881 -36.411  84.153  1.00 34.81           O
ATOM   1852  N   TYR A 236      38.052 -34.339  83.771  1.00152.29           N
ATOM   1853  CA  TYR A 236      36.755 -34.790  83.341  1.00152.29           C
ATOM   1854  CB  TYR A 236      35.677 -34.259  84.312  1.00152.29           C
ATOM   1855  CG  TYR A 236      34.389 -35.003  84.221  1.00152.29           C
ATOM   1856  CD1 TYR A 236      34.327 -36.285  84.703  1.00152.29           C
ATOM   1857  CD2 TYR A 236      33.241 -34.430  83.723  1.00152.29           C
ATOM   1858  CE1 TYR A 236      33.162 -37.010  84.666  1.00152.29           C
ATOM   1859  CE2 TYR A 236      32.066 -35.149  83.681  1.00152.29           C
ATOM   1860  CZ  TYR A 236      32.026 -36.442  84.150  1.00152.29           C
ATOM   1861  OH  TYR A 236      30.828 -37.186  84.113  1.00152.29           O
ATOM   1862  C   TYR A 236      36.521 -34.168  81.989  1.00152.29           C
ATOM   1863  O   TYR A 236      36.756 -32.975  81.810  1.00152.29           O
ATOM   1864  N   MET A 237      36.059 -34.950  80.987  1.00 74.73           N
ATOM   1865  CA  MET A 237      35.851 -34.369  79.685  1.00 74.73           C
ATOM   1866  CB  MET A 237      36.753 -34.950  78.580  1.00 74.73           C
ATOM   1867  CG  MET A 237      38.234 -34.596  78.743  1.00 74.73           C
ATOM   1868  SD  MET A 237      39.081 -35.477  80.086  1.00 74.73           S
ATOM   1869  CE  MET A 237      39.094 -37.072  79.218  1.00 74.73           C
ATOM   1870  C   MET A 237      34.431 -34.593  79.265  1.00 74.73           C
ATOM   1871  O   MET A 237      33.817 -35.595  79.629  1.00 74.73           O
ATOM   1872  N   THR A 238      33.866 -33.629  78.505  1.00 48.59           N
ATOM   1873  CA  THR A 238      32.519 -33.763  78.021  1.00 48.59           C
ATOM   1874  CB  THR A 238      31.555 -32.802  78.651  1.00 48.59           C
ATOM   1875  OG1 THR A 238      31.528 -32.987  80.059  1.00 48.59           O
ATOM   1876  CG2 THR A 238      30.159 -33.052  78.056  1.00 48.59           C
ATOM   1877  C   THR A 238      32.505 -33.483  76.545  1.00 48.59           C
ATOM   1878  O   THR A 238      33.116 -32.516  76.091  1.00 48.59           O
ATOM   1879  N   TRP A 239      31.805 -34.333  75.754  1.00 71.91           N
ATOM   1880  CA  TRP A 239      31.711 -34.125  74.331  1.00 71.91           C
ATOM   1881  CB  TRP A 239      32.946 -34.616  73.554  1.00 71.91           C
ATOM   1882  CG  TRP A 239      33.180 -36.105  73.640  1.00 71.91           C
ATOM   1883  CD2 TRP A 239      33.778 -36.763  74.766  1.00 71.91           C
ATOM   1884  CD1 TRP A 239      32.881 -37.083  72.735  1.00 71.91           C
ATOM   1885  NE1 TRP A 239      33.259 -38.309  73.228  1.00 71.91           N
ATOM   1886  CE2 TRP A 239      33.811 -38.127  74.479  1.00 71.91           C
ATOM   1887  CE3 TRP A 239      34.258 -36.271  75.947  1.00 71.91           C
ATOM   1888  CZ2 TRP A 239      34.328 -39.023  75.370  1.00 71.91           C
ATOM   1889  CZ3 TRP A 239      34.780 -37.178  76.841  1.00 71.91           C
ATOM   1890  CH2 TRP A 239      34.814 -38.527  76.559  1.00 71.91           C
ATOM   1891  C   TRP A 239      30.519 -34.890  73.802  1.00 71.91           C
ATOM   1892  O   TRP A 239      29.940 -35.713  74.509  1.00 71.91           O
ATOM   1893  N   GLU A 240      30.113 -34.618  72.534  1.00148.08           N
ATOM   1894  CA  GLU A 240      28.998 -35.295  71.907  1.00148.08           C
ATOM   1895  CB  GLU A 240      27.807 -34.368  71.598  1.00148.08           C
ATOM   1896  CG  GLU A 240      28.166 -33.157  70.730  1.00148.08           C
ATOM   1897  CD  GLU A 240      28.491 -31.985  71.648  1.00148.08           C
ATOM   1898  OE1 GLU A 240      28.254 -32.107  72.880  1.00148.08           O
ATOM   1899  OE2 GLU A 240      28.973 -30.944  71.125  1.00148.08           O
ATOM   1900  C   GLU A 240      29.467 -35.884  70.603  1.00148.08           C
ATOM   1901  O   GLU A 240      30.368 -35.329  69.979  1.00148.08           O
ATOM   1902  N   VAL A 241      28.893 -37.029  70.143  1.00144.19           N
ATOM   1903  CA  VAL A 241      29.425 -37.567  68.915  1.00144.19           C
ATOM   1904  CB  VAL A 241      30.597 -38.476  69.127  1.00144.19           C
ATOM   1905  CG1 VAL A 241      31.752 -37.688  69.770  1.00144.19           C
ATOM   1906  CG2 VAL A 241      30.112 -39.677  69.953  1.00144.19           C
ATOM   1907  C   VAL A 241      28.433 -38.385  68.139  1.00144.19           C
ATOM   1908  O   VAL A 241      27.445 -38.879  68.678  1.00144.19           O
ATOM   1909  N   ASN A 242      28.697 -38.520  66.814  1.00 93.21           N
ATOM   1910  CA  ASN A 242      27.951 -39.366  65.919  1.00 93.21           C
ATOM   1911  CB  ASN A 242      27.000 -38.601  64.987  1.00 93.21           C
ATOM   1912  CG  ASN A 242      25.977 -39.601  64.472  1.00 93.21           C
ATOM   1913  OD1 ASN A 242      26.187 -40.812  64.538  1.00 93.21           O
ATOM   1914  ND2 ASN A 242      24.832 -39.084  63.951  1.00 93.21           N
ATOM   1915  C   ASN A 242      28.985 -40.048  65.071  1.00 93.21           C
ATOM   1916  O   ASN A 242      29.835 -39.387  64.475  1.00 93.21           O
ATOM   1917  N   LEU A 243      28.950 -41.394  65.002  1.00152.85           N
ATOM   1918  CA  LEU A 243      29.983 -42.122  64.315  1.00152.85           C
ATOM   1919  CB  LEU A 243      29.956 -43.636  64.568  1.00152.85           C
ATOM   1920  CG  LEU A 243      31.056 -44.362  63.774  1.00152.85           C
ATOM   1921  CD1 LEU A 243      32.440 -43.761  64.063  1.00152.85           C
ATOM   1922  CD2 LEU A 243      31.014 -45.879  64.013  1.00152.85           C
ATOM   1923  C   LEU A 243      30.012 -41.923  62.828  1.00152.85           C
ATOM   1924  O   LEU A 243      31.075 -41.704  62.250  1.00152.85           O
ATOM   1925  N   ARG A 244      28.849 -41.964  62.165  1.00134.74           N
ATOM   1926  CA  ARG A 244      28.819 -41.990  60.727  1.00134.74           C
ATOM   1927  CB  ARG A 244      27.427 -42.296  60.160  1.00134.74           C
ATOM   1928  CG  ARG A 244      27.120 -43.788  60.243  1.00134.74           C
ATOM   1929  CD  ARG A 244      28.155 -44.626  59.487  1.00134.74           C
ATOM   1930  NE  ARG A 244      27.874 -46.058  59.768  1.00134.74           N
ATOM   1931  CZ  ARG A 244      28.320 -46.607  60.935  1.00134.74           C
ATOM   1932  NH1 ARG A 244      28.952 -45.818  61.853  1.00134.74           N
ATOM   1933  NH2 ARG A 244      28.128 -47.934  61.186  1.00134.74           N
ATOM   1934  C   ARG A 244      29.350 -40.749  60.074  1.00134.74           C
ATOM   1935  O   ARG A 244      29.957 -40.827  59.008  1.00134.74           O
ATOM   1936  N   ARG A 245      29.167 -39.573  60.689  1.00113.55           N
ATOM   1937  CA  ARG A 245      29.480 -38.330  60.038  1.00113.55           C
ATOM   1938  CB  ARG A 245      29.041 -37.097  60.844  1.00113.55           C
ATOM   1939  CG  ARG A 245      27.526 -36.884  60.777  1.00113.55           C
ATOM   1940  CD  ARG A 245      27.048 -35.543  61.335  1.00113.55           C
ATOM   1941  NE  ARG A 245      25.613 -35.409  60.956  1.00113.55           N
ATOM   1942  CZ  ARG A 245      24.717 -34.848  61.819  1.00113.55           C
ATOM   1943  NH1 ARG A 245      25.127 -34.417  63.047  1.00113.55           N
ATOM   1944  NH2 ARG A 245      23.408 -34.725  61.454  1.00113.55           N
ATOM   1945  C   ARG A 245      30.933 -38.165  59.667  1.00113.55           C
ATOM   1946  O   ARG A 245      31.227 -37.475  58.693  1.00113.55           O
ATOM   1947  N   GLN A 246      31.888 -38.769  60.398  1.00119.59           N
ATOM   1948  CA  GLN A 246      33.279 -38.450  60.167  1.00119.59           C
ATOM   1949  CB  GLN A 246      34.204 -39.284  61.069  1.00119.59           C
ATOM   1950  CG  GLN A 246      33.987 -39.025  62.562  1.00119.59           C
ATOM   1951  CD  GLN A 246      34.883 -39.984  63.333  1.00119.59           C
ATOM   1952  OE1 GLN A 246      35.456 -40.912  62.764  1.00119.59           O
ATOM   1953  NE2 GLN A 246      35.006 -39.758  64.668  1.00119.59           N
ATOM   1954  C   GLN A 246      33.766 -38.655  58.733  1.00119.59           C
ATOM   1955  O   GLN A 246      34.271 -37.695  58.150  1.00119.59           O
ATOM   1956  N   CYS A 247      33.634 -39.877  58.143  1.00129.73           N
ATOM   1957  CA  CYS A 247      33.927 -40.281  56.767  1.00129.73           C
ATOM   1958  CB  CYS A 247      33.345 -39.343  55.685  1.00129.73           C
ATOM   1959  SG  CYS A 247      33.181 -40.210  54.091  1.00129.73           S
ATOM   1960  C   CYS A 247      35.388 -40.570  56.464  1.00129.73           C
ATOM   1961  O   CYS A 247      36.294 -39.830  56.844  1.00129.73           O
ATOM   1962  N   GLU A 248      35.624 -41.712  55.761  1.00151.07           N
ATOM   1963  CA  GLU A 248      36.892 -42.270  55.336  1.00151.07           C
ATOM   1964  CB  GLU A 248      36.754 -43.738  54.890  1.00151.07           C
ATOM   1965  CG  GLU A 248      38.088 -44.426  54.592  1.00151.07           C
ATOM   1966  CD  GLU A 248      38.784 -44.680  55.921  1.00151.07           C
ATOM   1967  OE1 GLU A 248      38.368 -44.050  56.931  1.00151.07           O
ATOM   1968  OE2 GLU A 248      39.738 -45.503  55.948  1.00151.07           O
ATOM   1969  C   GLU A 248      37.539 -41.530  54.194  1.00151.07           C
ATOM   1970  O   GLU A 248      38.766 -41.470  54.125  1.00151.07           O
ATOM   1971  N   GLU A 249      36.758 -40.989  53.233  1.00 90.42           N
ATOM   1972  CA  GLU A 249      37.388 -40.376  52.092  1.00 90.42           C
ATOM   1973  CB  GLU A 249      37.130 -41.129  50.778  1.00 90.42           C
ATOM   1974  CG  GLU A 249      37.858 -42.477  50.731  1.00 90.42           C
ATOM   1975  CD  GLU A 249      37.780 -43.027  49.314  1.00 90.42           C
ATOM   1976  OE1 GLU A 249      36.765 -42.750  48.623  1.00 90.42           O
ATOM   1977  OE2 GLU A 249      38.746 -43.728  48.903  1.00 90.42           O
ATOM   1978  C   GLU A 249      36.976 -38.938  51.971  1.00 90.42           C
ATOM   1979  O   GLU A 249      36.210 -38.436  52.791  1.00 90.42           O
ATOM   1980  N   THR A 250      37.554 -38.209  50.987  1.00 50.16           N
ATOM   1981  CA  THR A 250      37.227 -36.817  50.796  1.00 50.16           C
ATOM   1982  CB  THR A 250      38.306 -35.888  51.267  1.00 50.16           C
ATOM   1983  OG1 THR A 250      38.570 -36.109  52.645  1.00 50.16           O
ATOM   1984  CG2 THR A 250      37.846 -34.437  51.042  1.00 50.16           C
ATOM   1985  C   THR A 250      37.035 -36.567  49.327  1.00 50.16           C
ATOM   1986  O   THR A 250      37.753 -37.115  48.493  1.00 50.16           O
ATOM   1987  N   GLU A 251      36.068 -35.692  48.972  1.00101.44           N
ATOM   1988  CA  GLU A 251      35.767 -35.416  47.591  1.00101.44           C
ATOM   1989  CB  GLU A 251      34.378 -34.773  47.431  1.00101.44           C
ATOM   1990  CG  GLU A 251      33.894 -34.628  45.990  1.00101.44           C
ATOM   1991  CD  GLU A 251      32.518 -33.980  46.048  1.00101.44           C
ATOM   1992  OE1 GLU A 251      32.108 -33.560  47.164  1.00101.44           O
ATOM   1993  OE2 GLU A 251      31.861 -33.890  44.977  1.00101.44           O
ATOM   1994  C   GLU A 251      36.789 -34.452  47.071  1.00101.44           C
ATOM   1995  O   GLU A 251      36.688 -33.246  47.295  1.00101.44           O
ATOM   1996  N   PHE A 252      37.828 -34.974  46.384  1.00 78.01           N
ATOM   1997  CA  PHE A 252      38.885 -34.125  45.910  1.00 78.01           C
ATOM   1998  CB  PHE A 252      40.162 -34.877  45.511  1.00 78.01           C
ATOM   1999  CG  PHE A 252      41.215 -33.824  45.497  1.00 78.01           C
ATOM   2000  CD1 PHE A 252      41.816 -33.458  46.679  1.00 78.01           C
ATOM   2001  CD2 PHE A 252      41.596 -33.194  44.334  1.00 78.01           C
ATOM   2002  CE1 PHE A 252      42.787 -32.486  46.710  1.00 78.01           C
ATOM   2003  CE2 PHE A 252      42.568 -32.220  44.359  1.00 78.01           C
ATOM   2004  CZ  PHE A 252      43.165 -31.864  45.545  1.00 78.01           C
ATOM   2005  C   PHE A 252      38.475 -33.281  44.741  1.00 78.01           C
ATOM   2006  O   PHE A 252      38.665 -32.066  44.762  1.00 78.01           O
ATOM   2007  N   GLU A 253      37.889 -33.887  43.687  1.00108.42           N
ATOM   2008  CA  GLU A 253      37.601 -33.071  42.540  1.00108.42           C
ATOM   2009  CB  GLU A 253      38.716 -33.065  41.480  1.00108.42           C
ATOM   2010  CG  GLU A 253      39.830 -32.065  41.786  1.00108.42           C
ATOM   2011  CD  GLU A 253      39.296 -30.694  41.393  1.00108.42           C
ATOM   2012  OE1 GLU A 253      39.151 -30.450  40.165  1.00108.42           O
ATOM   2013  OE2 GLU A 253      39.016 -29.878  42.309  1.00108.42           O
ATOM   2014  C   GLU A 253      36.350 -33.507  41.865  1.00108.42           C
ATOM   2015  O   GLU A 253      36.042 -34.694  41.771  1.00108.42           O
ATOM   2016  N   VAL A 254      35.590 -32.518  41.361  1.00105.80           N
ATOM   2017  CA  VAL A 254      34.398 -32.838  40.650  1.00105.80           C
ATOM   2018  CB  VAL A 254      33.216 -31.994  41.024  1.00105.80           C
ATOM   2019  CG1 VAL A 254      33.572 -30.513  40.807  1.00105.80           C
ATOM   2020  CG2 VAL A 254      32.018 -32.461  40.182  1.00105.80           C
ATOM   2021  C   VAL A 254      34.672 -32.619  39.204  1.00105.80           C
ATOM   2022  O   VAL A 254      35.129 -31.551  38.797  1.00105.80           O
ATOM   2023  N   ILE A 255      34.423 -33.656  38.386  1.00130.84           N
ATOM   2024  CA  ILE A 255      34.557 -33.433  36.989  1.00130.84           C
ATOM   2025  CB  ILE A 255      34.984 -34.612  36.180  1.00130.84           C
ATOM   2026  CG1 ILE A 255      36.399 -35.064  36.581  1.00130.84           C
ATOM   2027  CG2 ILE A 255      34.863 -34.181  34.708  1.00130.84           C
ATOM   2028  CD1 ILE A 255      36.488 -35.603  38.008  1.00130.84           C
ATOM   2029  C   ILE A 255      33.172 -33.122  36.615  1.00130.84           C
ATOM   2030  O   ILE A 255      32.356 -33.999  36.324  1.00130.84           O
ATOM   2031  N   TYR A 256      32.945 -31.806  36.584  1.00172.93           N
ATOM   2032  CA  TYR A 256      31.698 -31.161  36.401  1.00172.93           C
ATOM   2033  CB  TYR A 256      31.910 -29.641  36.290  1.00172.93           C
ATOM   2034  CG  TYR A 256      30.602 -28.950  36.174  1.00172.93           C
ATOM   2035  CD1 TYR A 256      30.010 -28.766  34.948  1.00172.93           C
ATOM   2036  CD2 TYR A 256      29.975 -28.481  37.305  1.00172.93           C
ATOM   2037  CE1 TYR A 256      28.802 -28.120  34.852  1.00172.93           C
ATOM   2038  CE2 TYR A 256      28.767 -27.835  37.215  1.00172.93           C
ATOM   2039  CZ  TYR A 256      28.181 -27.655  35.986  1.00172.93           C
ATOM   2040  OH  TYR A 256      26.941 -26.993  35.887  1.00172.93           O
ATOM   2041  C   TYR A 256      31.193 -31.683  35.126  1.00172.93           C
ATOM   2042  O   TYR A 256      29.991 -31.868  34.939  1.00172.93           O
ATOM   2043  N   GLN A 257      32.123 -31.968  34.212  1.00250.35           N
ATOM   2044  CA  GLN A 257      31.610 -32.294  32.933  1.00250.35           C
ATOM   2045  CB  GLN A 257      32.162 -31.368  31.835  1.00250.35           C
ATOM   2046  CG  GLN A 257      31.362 -31.391  30.530  1.00250.35           C
ATOM   2047  CD  GLN A 257      30.123 -30.532  30.735  1.00250.35           C
ATOM   2048  OE1 GLN A 257      29.970 -29.879  31.766  1.00250.35           O
ATOM   2049  NE2 GLN A 257      29.215 -30.524  29.723  1.00250.35           N
ATOM   2050  C   GLN A 257      31.938 -33.684  32.546  1.00250.35           C
ATOM   2051  O   GLN A 257      31.612 -34.650  33.235  1.00250.35           O
ATOM   2052  N   GLY A 258      32.581 -33.792  31.374  1.00 70.88           N
ATOM   2053  CA  GLY A 258      32.781 -35.065  30.777  1.00 70.88           C
ATOM   2054  C   GLY A 258      34.037 -35.711  31.224  1.00 70.88           C
ATOM   2055  O   GLY A 258      35.127 -35.138  31.206  1.00 70.88           O
ATOM   2056  N   THR A 259      33.857 -36.969  31.654  1.00127.06           N
ATOM   2057  CA  THR A 259      34.928 -37.860  31.935  1.00127.06           C
ATOM   2058  CB  THR A 259      35.010 -38.304  33.356  1.00127.06           C
ATOM   2059  OG1 THR A 259      33.808 -38.945  33.762  1.00127.06           O
ATOM   2060  CG2 THR A 259      35.273 -37.047  34.193  1.00127.06           C
ATOM   2061  C   THR A 259      34.628 -39.023  31.062  1.00127.06           C
ATOM   2062  O   THR A 259      33.560 -39.627  31.161  1.00127.06           O
ATOM   2063  N   VAL A 260      35.565 -39.355  30.161  1.00 44.41           N
ATOM   2064  CA  VAL A 260      35.274 -40.385  29.218  1.00 44.41           C
ATOM   2065  CB  VAL A 260      35.896 -40.151  27.881  1.00 44.41           C
ATOM   2066  CG1 VAL A 260      35.599 -41.379  27.019  1.00 44.41           C
ATOM   2067  CG2 VAL A 260      35.352 -38.836  27.297  1.00 44.41           C
ATOM   2068  C   VAL A 260      35.809 -41.674  29.736  1.00 44.41           C
ATOM   2069  O   VAL A 260      36.966 -41.766  30.143  1.00 44.41           O
ATOM   2070  N   ASN A 261      34.946 -42.706  29.737  1.00 88.56           N
ATOM   2071  CA  ASN A 261      35.314 -44.019  30.175  1.00 88.56           C
ATOM   2072  CB  ASN A 261      34.175 -44.721  30.946  1.00 88.56           C
ATOM   2073  CG  ASN A 261      34.588 -46.116  31.414  1.00 88.56           C
ATOM   2074  OD1 ASN A 261      35.219 -46.883  30.685  1.00 88.56           O
ATOM   2075  ND2 ASN A 261      34.196 -46.466  32.667  1.00 88.56           N
ATOM   2076  C   ASN A 261      35.548 -44.809  28.928  1.00 88.56           C
ATOM   2077  O   ASN A 261      34.638 -45.007  28.123  1.00 88.56           O
ATOM   2078  N   LYS A 262      36.794 -45.281  28.747  1.00125.99           N
ATOM   2079  CA  LYS A 262      37.163 -46.042  27.592  1.00125.99           C
ATOM   2080  CB  LYS A 262      38.420 -45.478  26.905  1.00125.99           C
ATOM   2081  CG  LYS A 262      38.809 -46.171  25.599  1.00125.99           C
ATOM   2082  CD  LYS A 262      40.062 -45.572  24.952  1.00125.99           C
ATOM   2083  CE  LYS A 262      40.410 -44.172  25.461  1.00125.99           C
ATOM   2084  NZ  LYS A 262      41.696 -43.721  24.890  1.00125.99           N
ATOM   2085  C   LYS A 262      37.591 -47.377  28.109  1.00125.99           C
ATOM   2086  O   LYS A 262      38.130 -47.473  29.210  1.00125.99           O
ATOM   2087  N   THR A 263      37.352 -48.453  27.335  1.00 36.42           N
ATOM   2088  CA  THR A 263      37.825 -49.734  27.765  1.00 36.42           C
ATOM   2089  CB  THR A 263      36.797 -50.823  27.660  1.00 36.42           C
ATOM   2090  OG1 THR A 263      35.662 -50.502  28.452  1.00 36.42           O
ATOM   2091  CG2 THR A 263      37.423 -52.142  28.142  1.00 36.42           C
ATOM   2092  C   THR A 263      38.941 -50.078  26.835  1.00 36.42           C
ATOM   2093  O   THR A 263      38.764 -50.072  25.618  1.00 36.42           O
ATOM   2094  N   PHE A 264      40.138 -50.365  27.385  1.00 64.73           N
ATOM   2095  CA  PHE A 264      41.241 -50.653  26.519  1.00 64.73           C
ATOM   2096  CB  PHE A 264      42.100 -49.412  26.210  1.00 64.73           C
ATOM   2097  CG  PHE A 264      42.923 -49.691  24.999  1.00 64.73           C
ATOM   2098  CD1 PHE A 264      42.349 -49.599  23.752  1.00 64.73           C
ATOM   2099  CD2 PHE A 264      44.255 -50.022  25.093  1.00 64.73           C
ATOM   2100  CE1 PHE A 264      43.083 -49.845  22.616  1.00 64.73           C
ATOM   2101  CE2 PHE A 264      44.997 -50.268  23.961  1.00 64.73           C
ATOM   2102  CZ  PHE A 264      44.411 -50.181  22.721  1.00 64.73           C
ATOM   2103  C   PHE A 264      42.099 -51.655  27.221  1.00 64.73           C
ATOM   2104  O   PHE A 264      41.859 -51.991  28.379  1.00 64.73           O
ATOM   2105  N   ASP A 265      43.118 -52.180  26.513  1.00116.57           N
ATOM   2106  CA  ASP A 265      44.032 -53.127  27.086  1.00116.57           C
ATOM   2107  CB  ASP A 265      44.884 -52.539  28.226  1.00116.57           C
ATOM   2108  CG  ASP A 265      45.830 -51.499  27.644  1.00116.57           C
ATOM   2109  OD1 ASP A 265      46.362 -51.740  26.527  1.00116.57           O
ATOM   2110  OD2 ASP A 265      46.025 -50.445  28.306  1.00116.57           O
ATOM   2111  C   ASP A 265      43.261 -54.273  27.650  1.00116.57           C
ATOM   2112  O   ASP A 265      42.046 -54.378  27.485  1.00116.57           O
ATOM   2113  N   HIS A 266      43.975 -55.194  28.323  1.00186.75           N
ATOM   2114  CA  HIS A 266      43.286 -56.323  28.859  1.00186.75           C
ATOM   2115  ND1 HIS A 266      45.760 -58.049  27.393  1.00186.75           N
ATOM   2116  CG  HIS A 266      44.654 -58.316  28.168  1.00186.75           C
ATOM   2117  CB  HIS A 266      44.195 -57.475  29.321  1.00186.75           C
ATOM   2118  NE2 HIS A 266      44.828 -59.886  26.556  1.00186.75           N
ATOM   2119  CD2 HIS A 266      44.097 -59.442  27.644  1.00186.75           C
ATOM   2120  CE1 HIS A 266      45.816 -59.018  26.444  1.00186.75           C
ATOM   2121  C   HIS A 266      42.449 -55.873  30.000  1.00186.75           C
ATOM   2122  O   HIS A 266      42.944 -55.596  31.092  1.00186.75           O
ATOM   2123  N   ASP A 267      41.131 -55.792  29.736  1.00 73.88           N
ATOM   2124  CA  ASP A 267      40.149 -55.454  30.717  1.00 73.88           C
ATOM   2125  CB  ASP A 267      39.865 -56.604  31.699  1.00 73.88           C
ATOM   2126  CG  ASP A 267      39.165 -57.715  30.931  1.00 73.88           C
ATOM   2127  OD1 ASP A 267      38.664 -57.431  29.811  1.00 73.88           O
ATOM   2128  OD2 ASP A 267      39.120 -58.861  31.453  1.00 73.88           O
ATOM   2129  C   ASP A 267      40.586 -54.268  31.516  1.00 73.88           C
ATOM   2130  O   ASP A 267      40.746 -54.370  32.729  1.00 73.88           O
ATOM   2131  N   ASP A 268      40.825 -53.112  30.867  1.00 89.68           N
ATOM   2132  CA  ASP A 268      41.190 -51.965  31.649  1.00 89.68           C
ATOM   2133  CB  ASP A 268      42.639 -51.502  31.420  1.00 89.68           C
ATOM   2134  CG  ASP A 268      42.938 -50.390  32.413  1.00 89.68           C
ATOM   2135  OD1 ASP A 268      42.324 -49.300  32.283  1.00 89.68           O
ATOM   2136  OD2 ASP A 268      43.778 -50.623  33.326  1.00 89.68           O
ATOM   2137  C   ASP A 268      40.261 -50.845  31.295  1.00 89.68           C
ATOM   2138  O   ASP A 268      39.924 -50.653  30.129  1.00 89.68           O
ATOM   2139  N   ILE A 269      39.803 -50.082  32.310  1.00 46.24           N
ATOM   2140  CA  ILE A 269      38.922 -48.977  32.053  1.00 46.24           C
ATOM   2141  CB  ILE A 269      37.698 -48.944  32.920  1.00 46.24           C
ATOM   2142  CG1 ILE A 269      36.815 -50.174  32.648  1.00 46.24           C
ATOM   2143  CG2 ILE A 269      36.985 -47.607  32.664  1.00 46.24           C
ATOM   2144  CD1 ILE A 269      35.684 -50.350  33.662  1.00 46.24           C
ATOM   2145  C   ILE A 269      39.697 -47.725  32.309  1.00 46.24           C
ATOM   2146  O   ILE A 269      40.405 -47.624  33.307  1.00 46.24           O
ATOM   2147  N   LYS A 270      39.617 -46.740  31.389  1.00 46.50           N
ATOM   2148  CA  LYS A 270      40.365 -45.534  31.597  1.00 46.50           C
ATOM   2149  CB  LYS A 270      41.433 -45.302  30.515  1.00 46.50           C
ATOM   2150  CG  LYS A 270      42.539 -46.360  30.536  1.00 46.50           C
ATOM   2151  CD  LYS A 270      43.394 -46.389  29.267  1.00 46.50           C
ATOM   2152  CE  LYS A 270      44.526 -47.419  29.316  1.00 46.50           C
ATOM   2153  NZ  LYS A 270      45.203 -47.492  28.001  1.00 46.50           N
ATOM   2154  C   LYS A 270      39.420 -44.373  31.585  1.00 46.50           C
ATOM   2155  O   LYS A 270      38.582 -44.240  30.695  1.00 46.50           O
ATOM   2156  N   LEU A 271      39.532 -43.494  32.602  1.00 53.04           N
ATOM   2157  CA  LEU A 271      38.677 -42.344  32.650  1.00 53.04           C
ATOM   2158  CB  LEU A 271      38.033 -42.123  34.029  1.00 53.04           C
ATOM   2159  CG  LEU A 271      37.175 -43.310  34.506  1.00 53.04           C
ATOM   2160  CD1 LEU A 271      36.554 -43.028  35.884  1.00 53.04           C
ATOM   2161  CD2 LEU A 271      36.134 -43.719  33.450  1.00 53.04           C
ATOM   2162  C   LEU A 271      39.551 -41.162  32.378  1.00 53.04           C
ATOM   2163  O   LEU A 271      40.474 -40.877  33.138  1.00 53.04           O
ATOM   2164  N   ARG A 272      39.277 -40.436  31.278  1.00170.41           N
ATOM   2165  CA  ARG A 272      40.097 -39.309  30.944  1.00170.41           C
ATOM   2166  CB  ARG A 272      40.484 -39.251  29.457  1.00170.41           C
ATOM   2167  CG  ARG A 272      41.538 -38.187  29.141  1.00170.41           C
ATOM   2168  CD  ARG A 272      41.497 -37.655  27.704  1.00170.41           C
ATOM   2169  NE  ARG A 272      41.373 -38.811  26.774  1.00170.41           N
ATOM   2170  CZ  ARG A 272      40.137 -39.176  26.326  1.00170.41           C
ATOM   2171  NH1 ARG A 272      39.039 -38.456  26.705  1.00170.41           N
ATOM   2172  NH2 ARG A 272      39.994 -40.246  25.491  1.00170.41           N
ATOM   2173  C   ARG A 272      39.289 -38.079  31.191  1.00170.41           C
ATOM   2174  O   ARG A 272      38.169 -37.957  30.697  1.00170.41           O
ATOM   2175  N   SER A 273      39.839 -37.134  31.979  1.00 54.34           N
ATOM   2176  CA  SER A 273      39.153 -35.898  32.194  1.00 54.34           C
ATOM   2177  CB  SER A 273      38.893 -35.574  33.675  1.00 54.34           C
ATOM   2178  OG  SER A 273      38.209 -34.334  33.786  1.00 54.34           O
ATOM   2179  C   SER A 273      40.031 -34.822  31.653  1.00 54.34           C
ATOM   2180  O   SER A 273      41.166 -34.642  32.091  1.00 54.34           O
ATOM   2181  N   LYS A 274      39.517 -34.092  30.652  1.00131.11           N
ATOM   2182  CA  LYS A 274      40.245 -33.026  30.036  1.00131.11           C
ATOM   2183  CB  LYS A 274      39.578 -32.517  28.738  1.00131.11           C
ATOM   2184  CG  LYS A 274      38.131 -32.027  28.886  1.00131.11           C
ATOM   2185  CD  LYS A 274      37.974 -30.666  29.567  1.00131.11           C
ATOM   2186  CE  LYS A 274      36.515 -30.254  29.773  1.00131.11           C
ATOM   2187  NZ  LYS A 274      36.444 -29.051  30.631  1.00131.11           N
ATOM   2188  C   LYS A 274      40.391 -31.882  30.991  1.00131.11           C
ATOM   2189  O   LYS A 274      41.419 -31.209  30.997  1.00131.11           O
ATOM   2190  N   ALA A 275      39.367 -31.614  31.826  1.00 60.14           N
ATOM   2191  CA  ALA A 275      39.446 -30.442  32.652  1.00 60.14           C
ATOM   2192  CB  ALA A 275      38.177 -30.230  33.494  1.00 60.14           C
ATOM   2193  C   ALA A 275      40.604 -30.546  33.598  1.00 60.14           C
ATOM   2194  O   ALA A 275      41.456 -29.661  33.646  1.00 60.14           O
ATOM   2195  N   ILE A 276      40.664 -31.647  34.367  1.00119.18           N
ATOM   2196  CA  ILE A 276      41.709 -31.930  35.311  1.00119.18           C
ATOM   2197  CB  ILE A 276      41.318 -32.934  36.362  1.00119.18           C
ATOM   2198  CG1 ILE A 276      40.943 -34.294  35.764  1.00119.18           C
ATOM   2199  CG2 ILE A 276      40.195 -32.301  37.201  1.00119.18           C
ATOM   2200  CD1 ILE A 276      40.701 -35.352  36.842  1.00119.18           C
ATOM   2201  C   ILE A 276      42.964 -32.318  34.590  1.00119.18           C
ATOM   2202  O   ILE A 276      44.070 -32.166  35.106  1.00119.18           O
ATOM   2203  N   TYR A 277      42.811 -32.857  33.369  1.00192.49           N
ATOM   2204  CA  TYR A 277      43.904 -33.331  32.568  1.00192.49           C
ATOM   2205  CB  TYR A 277      44.977 -32.265  32.286  1.00192.49           C
ATOM   2206  CG  TYR A 277      45.693 -32.717  31.059  1.00192.49           C
ATOM   2207  CD1 TYR A 277      45.109 -32.491  29.833  1.00192.49           C
ATOM   2208  CD2 TYR A 277      46.912 -33.353  31.109  1.00192.49           C
ATOM   2209  CE1 TYR A 277      45.723 -32.887  28.671  1.00192.49           C
ATOM   2210  CE2 TYR A 277      47.533 -33.753  29.947  1.00192.49           C
ATOM   2211  CZ  TYR A 277      46.939 -33.521  28.728  1.00192.49           C
ATOM   2212  OH  TYR A 277      47.574 -33.930  27.536  1.00192.49           O
ATOM   2213  C   TYR A 277      44.507 -34.494  33.281  1.00192.49           C
ATOM   2214  O   TYR A 277      45.718 -34.563  33.497  1.00192.49           O
ATOM   2215  N   THR A 278      43.625 -35.438  33.682  1.00 78.84           N
ATOM   2216  CA  THR A 278      44.024 -36.615  34.389  1.00 78.84           C
ATOM   2217  CB  THR A 278      43.573 -36.601  35.819  1.00 78.84           C
ATOM   2218  OG1 THR A 278      44.074 -35.440  36.467  1.00 78.84           O
ATOM   2219  CG2 THR A 278      44.102 -37.862  36.519  1.00 78.84           C
ATOM   2220  C   THR A 278      43.423 -37.820  33.724  1.00 78.84           C
ATOM   2221  O   THR A 278      42.320 -37.757  33.175  1.00 78.84           O
ATOM   2222  N   LEU A 279      44.166 -38.951  33.707  1.00170.46           N
ATOM   2223  CA  LEU A 279      43.709 -40.177  33.113  1.00170.46           C
ATOM   2224  CB  LEU A 279      44.590 -40.670  31.945  1.00170.46           C
ATOM   2225  CG  LEU A 279      44.130 -41.982  31.267  1.00170.46           C
ATOM   2226  CD1 LEU A 279      44.328 -43.218  32.161  1.00170.46           C
ATOM   2227  CD2 LEU A 279      42.692 -41.852  30.741  1.00170.46           C
ATOM   2228  C   LEU A 279      43.825 -41.176  34.217  1.00170.46           C
ATOM   2229  O   LEU A 279      44.903 -41.374  34.775  1.00170.46           O
ATOM   2230  N   ILE A 280      42.717 -41.857  34.533  1.00108.87           N
ATOM   2231  CA  ILE A 280      42.642 -42.785  35.619  1.00108.87           C
ATOM   2232  CB  ILE A 280      41.398 -42.587  36.416  1.00108.87           C
ATOM   2233  CG1 ILE A 280      41.491 -41.288  37.225  1.00108.87           C
ATOM   2234  CG2 ILE A 280      41.124 -43.873  37.198  1.00108.87           C
ATOM   2235  CD1 ILE A 280      41.469 -40.032  36.354  1.00108.87           C
ATOM   2236  C   ILE A 280      42.548 -44.153  35.037  1.00108.87           C
ATOM   2237  O   ILE A 280      41.936 -44.348  33.987  1.00108.87           O
ATOM   2238  N   SER A 281      43.193 -45.137  35.701  1.00 56.66           N
ATOM   2239  CA  SER A 281      43.128 -46.480  35.213  1.00 56.66           C
ATOM   2240  CB  SER A 281      44.514 -47.097  34.970  1.00 56.66           C
ATOM   2241  OG  SER A 281      45.209 -46.344  33.986  1.00 56.66           O
ATOM   2242  C   SER A 281      42.441 -47.287  36.268  1.00 56.66           C
ATOM   2243  O   SER A 281      42.886 -47.352  37.412  1.00 56.66           O
ATOM   2244  N   ASP A 282      41.321 -47.927  35.889  1.00115.36           N
ATOM   2245  CA  ASP A 282      40.513 -48.692  36.790  1.00115.36           C
ATOM   2246  CB  ASP A 282      39.081 -48.134  36.910  1.00115.36           C
ATOM   2247  CG  ASP A 282      38.254 -49.021  37.834  1.00115.36           C
ATOM   2248  OD1 ASP A 282      38.808 -49.521  38.846  1.00115.36           O
ATOM   2249  OD2 ASP A 282      37.043 -49.205  37.531  1.00115.36           O
ATOM   2250  C   ASP A 282      40.393 -50.077  36.253  1.00115.36           C
ATOM   2251  O   ASP A 282      40.578 -50.322  35.062  1.00115.36           O
ATOM   2252  N   THR A 283      40.102 -51.039  37.144  1.00110.03           N
ATOM   2253  CA  THR A 283      39.875 -52.369  36.689  1.00110.03           C
ATOM   2254  CB  THR A 283      40.001 -53.407  37.765  1.00110.03           C
ATOM   2255  OG1 THR A 283      39.936 -54.709  37.201  1.00110.03           O
ATOM   2256  CG2 THR A 283      38.864 -53.206  38.778  1.00110.03           C
ATOM   2257  C   THR A 283      38.474 -52.384  36.179  1.00110.03           C
ATOM   2258  O   THR A 283      37.766 -51.379  36.244  1.00110.03           O
ATOM   2259  N   HIS A 284      38.052 -53.531  35.628  1.00134.67           N
ATOM   2260  CA  HIS A 284      36.748 -53.660  35.056  1.00134.67           C
ATOM   2261  ND1 HIS A 284      34.864 -54.117  32.580  1.00134.67           N
ATOM   2262  CG  HIS A 284      35.216 -55.001  33.577  1.00134.67           C
ATOM   2263  CB  HIS A 284      36.539 -54.974  34.285  1.00134.67           C
ATOM   2264  NE2 HIS A 284      33.130 -55.477  32.865  1.00134.67           N
ATOM   2265  CD2 HIS A 284      34.145 -55.825  33.738  1.00134.67           C
ATOM   2266  CE1 HIS A 284      33.608 -54.447  32.190  1.00134.67           C
ATOM   2267  C   HIS A 284      35.717 -53.587  36.137  1.00134.67           C
ATOM   2268  O   HIS A 284      34.593 -53.159  35.882  1.00134.67           O
ATOM   2269  N   MET A 285      36.073 -54.036  37.360  1.00118.97           N
ATOM   2270  CA  MET A 285      35.177 -54.109  38.480  1.00118.97           C
ATOM   2271  CB  MET A 285      35.709 -55.039  39.585  1.00118.97           C
ATOM   2272  CG  MET A 285      35.826 -56.496  39.123  1.00118.97           C
ATOM   2273  SD  MET A 285      36.759 -57.589  40.239  1.00118.97           S
ATOM   2274  CE  MET A 285      38.392 -57.120  39.593  1.00118.97           C
ATOM   2275  C   MET A 285      34.950 -52.744  39.066  1.00118.97           C
ATOM   2276  O   MET A 285      35.830 -51.887  39.044  1.00118.97           O
ATOM   2277  N   PHE A 286      33.735 -52.499  39.611  1.00149.16           N
ATOM   2278  CA  PHE A 286      33.452 -51.210  40.172  1.00149.16           C
ATOM   2279  CB  PHE A 286      32.083 -50.620  39.783  1.00149.16           C
ATOM   2280  CG  PHE A 286      32.183 -50.169  38.364  1.00149.16           C
ATOM   2281  CD1 PHE A 286      32.043 -51.060  37.327  1.00149.16           C
ATOM   2282  CD2 PHE A 286      32.418 -48.849  38.064  1.00149.16           C
ATOM   2283  CE1 PHE A 286      32.138 -50.650  36.018  1.00149.16           C
ATOM   2284  CE2 PHE A 286      32.514 -48.430  36.758  1.00149.16           C
ATOM   2285  CZ  PHE A 286      32.376 -49.329  35.728  1.00149.16           C
ATOM   2286  C   PHE A 286      33.514 -51.323  41.645  1.00149.16           C
ATOM   2287  O   PHE A 286      33.274 -52.393  42.189  1.00149.16           O
ATOM   2288  N   SER A 287      33.896 -50.237  42.334  1.00155.22           N
ATOM   2289  CA  SER A 287      33.955 -50.287  43.758  1.00155.22           C
ATOM   2290  CB  SER A 287      34.900 -49.240  44.378  1.00155.22           C
ATOM   2291  OG  SER A 287      34.417 -47.929  44.127  1.00155.22           O
ATOM   2292  C   SER A 287      32.578 -50.052  44.319  1.00155.22           C
ATOM   2293  O   SER A 287      31.914 -49.070  43.998  1.00155.22           O
ATOM   2294  N   ILE A 288      32.128 -50.941  45.225  1.00167.29           N
ATOM   2295  CA  ILE A 288      30.821 -50.862  45.824  1.00167.29           C
ATOM   2296  CB  ILE A 288      30.352 -52.169  46.405  1.00167.29           C
ATOM   2297  CG1 ILE A 288      28.872 -52.085  46.818  1.00167.29           C
ATOM   2298  CG2 ILE A 288      31.298 -52.551  47.555  1.00167.29           C
ATOM   2299  CD1 ILE A 288      28.269 -53.434  47.214  1.00167.29           C
ATOM   2300  C   ILE A 288      30.857 -49.873  46.941  1.00167.29           C
ATOM   2301  O   ILE A 288      31.818 -49.791  47.697  1.00167.29           O
ATOM   2302  N   ARG A 289      29.802 -49.059  47.060  1.00172.39           N
ATOM   2303  CA  ARG A 289      29.748 -48.072  48.100  1.00172.39           C
ATOM   2304  CB  ARG A 289      28.487 -47.194  48.000  1.00172.39           C
ATOM   2305  CG  ARG A 289      28.404 -46.100  49.068  1.00172.39           C
ATOM   2306  CD  ARG A 289      29.219 -44.849  48.734  1.00172.39           C
ATOM   2307  NE  ARG A 289      30.640 -45.256  48.554  1.00172.39           N
ATOM   2308  CZ  ARG A 289      31.492 -44.443  47.864  1.00172.39           C
ATOM   2309  NH1 ARG A 289      31.029 -43.283  47.311  1.00172.39           N
ATOM   2310  NH2 ARG A 289      32.805 -44.784  47.729  1.00172.39           N
ATOM   2311  C   ARG A 289      29.690 -48.745  49.439  1.00172.39           C
ATOM   2312  O   ARG A 289      30.259 -48.254  50.411  1.00172.39           O
ATOM   2313  N   ALA A 290      28.996 -49.892  49.526  1.00 56.56           N
ATOM   2314  CA  ALA A 290      28.777 -50.546  50.788  1.00 56.56           C
ATOM   2315  CB  ALA A 290      27.916 -51.813  50.661  1.00 56.56           C
ATOM   2316  C   ALA A 290      30.074 -50.948  51.427  1.00 56.56           C
ATOM   2317  O   ALA A 290      30.237 -50.868  52.642  1.00 56.56           O
ATOM   2318  N   ARG A 291      31.040 -51.402  50.624  1.00171.28           N
ATOM   2319  CA  ARG A 291      32.278 -51.934  51.122  1.00171.28           C
ATOM   2320  CB  ARG A 291      33.205 -52.366  49.972  1.00171.28           C
ATOM   2321  CG  ARG A 291      33.697 -51.193  49.106  1.00171.28           C
ATOM   2322  CD  ARG A 291      34.294 -51.526  47.733  1.00171.28           C
ATOM   2323  NE  ARG A 291      35.677 -52.045  47.919  1.00171.28           N
ATOM   2324  CZ  ARG A 291      36.413 -52.420  46.830  1.00171.28           C
ATOM   2325  NH1 ARG A 291      35.875 -52.347  45.578  1.00171.28           N
ATOM   2326  NH2 ARG A 291      37.693 -52.862  46.992  1.00171.28           N
ATOM   2327  C   ARG A 291      33.096 -50.906  51.843  1.00171.28           C
ATOM   2328  O   ARG A 291      33.778 -51.250  52.806  1.00171.28           O
ATOM   2329  N   GLU A 292      33.094 -49.639  51.372  1.00145.11           N
ATOM   2330  CA  GLU A 292      33.987 -48.653  51.910  1.00145.11           C
ATOM   2331  CB  GLU A 292      33.769 -47.236  51.353  1.00145.11           C
ATOM   2332  CG  GLU A 292      34.683 -46.189  51.996  1.00145.11           C
ATOM   2333  CD  GLU A 292      36.119 -46.465  51.574  1.00145.11           C
ATOM   2334  OE1 GLU A 292      36.344 -47.479  50.862  1.00145.11           O
ATOM   2335  OE2 GLU A 292      37.013 -45.667  51.966  1.00145.11           O
ATOM   2336  C   GLU A 292      33.781 -48.598  53.371  1.00145.11           C
ATOM   2337  O   GLU A 292      32.657 -48.467  53.850  1.00145.11           O
ATOM   2338  N   LYS A 293      34.880 -48.745  54.127  1.00196.97           N
ATOM   2339  CA  LYS A 293      34.664 -48.718  55.529  1.00196.97           C
ATOM   2340  CB  LYS A 293      35.894 -49.113  56.367  1.00196.97           C
ATOM   2341  CG  LYS A 293      35.556 -49.368  57.839  1.00196.97           C
ATOM   2342  CD  LYS A 293      34.678 -50.605  58.052  1.00196.97           C
ATOM   2343  CE  LYS A 293      34.284 -50.845  59.512  1.00196.97           C
ATOM   2344  NZ  LYS A 293      35.444 -51.350  60.279  1.00196.97           N
ATOM   2345  C   LYS A 293      34.296 -47.305  55.851  1.00196.97           C
ATOM   2346  O   LYS A 293      35.065 -46.379  55.597  1.00196.97           O
ATOM   2347  N   THR A 294      33.098 -47.123  56.440  1.00335.13           N
ATOM   2348  CA  THR A 294      32.561 -45.847  56.829  1.00335.13           C
ATOM   2349  CB  THR A 294      33.115 -45.347  58.140  1.00335.13           C
ATOM   2350  OG1 THR A 294      32.468 -44.141  58.517  1.00335.13           O
ATOM   2351  CG2 THR A 294      34.638 -45.143  58.029  1.00335.13           C
ATOM   2352  C   THR A 294      32.687 -44.786  55.762  1.00335.13           C
ATOM   2353  O   THR A 294      33.573 -43.932  55.823  1.00335.13           O
ATOM   2354  N   GLN A 295      31.828 -44.823  54.711  1.00240.58           N
ATOM   2355  CA  GLN A 295      31.890 -43.734  53.766  1.00240.58           C
ATOM   2356  CB  GLN A 295      32.653 -44.057  52.469  1.00240.58           C
ATOM   2357  CG  GLN A 295      32.679 -42.857  51.515  1.00240.58           C
ATOM   2358  CD  GLN A 295      33.444 -43.219  50.247  1.00240.58           C
ATOM   2359  OE1 GLN A 295      33.994 -44.312  50.121  1.00240.58           O
ATOM   2360  NE2 GLN A 295      33.471 -42.271  49.271  1.00240.58           N
ATOM   2361  C   GLN A 295      30.510 -43.297  53.335  1.00240.58           C
ATOM   2362  O   GLN A 295      30.099 -43.562  52.206  1.00240.58           O
ATOM   2363  N   ILE A 296      29.758 -42.598  54.211  1.00 79.66           N
ATOM   2364  CA  ILE A 296      28.467 -42.051  53.871  1.00 79.66           C
ATOM   2365  CB  ILE A 296      27.709 -41.536  55.060  1.00 79.66           C
ATOM   2366  CG1 ILE A 296      27.345 -42.686  56.011  1.00 79.66           C
ATOM   2367  CG2 ILE A 296      26.488 -40.755  54.544  1.00 79.66           C
ATOM   2368  CD1 ILE A 296      26.694 -42.210  57.307  1.00 79.66           C
ATOM   2369  C   ILE A 296      28.652 -40.898  52.927  1.00 79.66           C
ATOM   2370  O   ILE A 296      27.902 -40.720  51.968  1.00 79.66           O
ATOM   2371  N   CYS A 297      29.692 -40.090  53.194  1.00 65.76           N
ATOM   2372  CA  CYS A 297      29.968 -38.861  52.507  1.00 65.76           C
ATOM   2373  CB  CYS A 297      31.164 -38.089  53.114  1.00 65.76           C
ATOM   2374  SG  CYS A 297      32.804 -38.765  52.707  1.00 65.76           S
ATOM   2375  C   CYS A 297      30.248 -39.128  51.058  1.00 65.76           C
ATOM   2376  O   CYS A 297      30.046 -38.261  50.207  1.00 65.76           O
ATOM   2377  N   GLY A 298      30.775 -40.315  50.719  1.00 47.27           N
ATOM   2378  CA  GLY A 298      31.064 -40.517  49.332  1.00 47.27           C
ATOM   2379  C   GLY A 298      29.796 -40.474  48.539  1.00 47.27           C
ATOM   2380  O   GLY A 298      29.697 -39.737  47.561  1.00 47.27           O
ATOM   2381  N   PHE A 299      28.784 -41.248  48.971  1.00112.08           N
ATOM   2382  CA  PHE A 299      27.535 -41.366  48.274  1.00112.08           C
ATOM   2383  CB  PHE A 299      26.610 -42.384  48.968  1.00112.08           C
ATOM   2384  CG  PHE A 299      25.227 -42.260  48.429  1.00112.08           C
ATOM   2385  CD1 PHE A 299      24.851 -42.892  47.267  1.00112.08           C
ATOM   2386  CD2 PHE A 299      24.294 -41.507  49.104  1.00112.08           C
ATOM   2387  CE1 PHE A 299      23.569 -42.769  46.784  1.00112.08           C
ATOM   2388  CE2 PHE A 299      23.011 -41.379  48.628  1.00112.08           C
ATOM   2389  CZ  PHE A 299      22.646 -42.011  47.464  1.00112.08           C
ATOM   2390  C   PHE A 299      26.816 -40.060  48.254  1.00112.08           C
ATOM   2391  O   PHE A 299      26.386 -39.610  47.193  1.00112.08           O
ATOM   2392  N   ASP A 300      26.670 -39.400  49.420  1.00103.01           N
ATOM   2393  CA  ASP A 300      25.881 -38.207  49.384  1.00103.01           C
ATOM   2394  CB  ASP A 300      25.499 -37.613  50.760  1.00103.01           C
ATOM   2395  CG  ASP A 300      26.730 -37.147  51.510  1.00103.01           C
ATOM   2396  OD1 ASP A 300      27.814 -37.725  51.258  1.00103.01           O
ATOM   2397  OD2 ASP A 300      26.604 -36.216  52.352  1.00103.01           O
ATOM   2398  C   ASP A 300      26.560 -37.167  48.555  1.00103.01           C
ATOM   2399  O   ASP A 300      25.933 -36.523  47.716  1.00103.01           O
ATOM   2400  N   GLY A 301      27.876 -36.995  48.742  1.00 32.14           N
ATOM   2401  CA  GLY A 301      28.568 -35.974  48.017  1.00 32.14           C
ATOM   2402  C   GLY A 301      28.550 -36.270  46.551  1.00 32.14           C
ATOM   2403  O   GLY A 301      28.338 -35.370  45.738  1.00 32.14           O
ATOM   2404  N   TYR A 302      28.788 -37.535  46.151  1.00138.19           N
ATOM   2405  CA  TYR A 302      28.842 -37.748  44.735  1.00138.19           C
ATOM   2406  CB  TYR A 302      29.469 -39.071  44.227  1.00138.19           C
ATOM   2407  CG  TYR A 302      28.729 -40.319  44.580  1.00138.19           C
ATOM   2408  CD1 TYR A 302      27.461 -40.572  44.109  1.00138.19           C
ATOM   2409  CD2 TYR A 302      29.353 -41.285  45.335  1.00138.19           C
ATOM   2410  CE1 TYR A 302      26.820 -41.747  44.434  1.00138.19           C
ATOM   2411  CE2 TYR A 302      28.721 -42.459  45.662  1.00138.19           C
ATOM   2412  CZ  TYR A 302      27.446 -42.691  45.213  1.00138.19           C
ATOM   2413  OH  TYR A 302      26.789 -43.897  45.542  1.00138.19           O
ATOM   2414  C   TYR A 302      27.491 -37.552  44.130  1.00138.19           C
ATOM   2415  O   TYR A 302      27.370 -36.982  43.048  1.00138.19           O
ATOM   2416  N   ILE A 303      26.435 -38.022  44.814  1.00135.39           N
ATOM   2417  CA  ILE A 303      25.104 -37.892  44.299  1.00135.39           C
ATOM   2418  CB  ILE A 303      24.086 -38.629  45.138  1.00135.39           C
ATOM   2419  CG1 ILE A 303      23.986 -38.093  46.578  1.00135.39           C
ATOM   2420  CG2 ILE A 303      24.450 -40.120  45.081  1.00135.39           C
ATOM   2421  CD1 ILE A 303      23.100 -36.861  46.747  1.00135.39           C
ATOM   2422  C   ILE A 303      24.738 -36.446  44.212  1.00135.39           C
ATOM   2423  O   ILE A 303      24.121 -36.023  43.244  1.00135.39           O
ATOM   2424  N   THR A 304      25.090 -35.616  45.204  1.00108.84           N
ATOM   2425  CA  THR A 304      24.653 -34.256  45.088  1.00108.84           C
ATOM   2426  CB  THR A 304      24.984 -33.428  46.297  1.00108.84           C
ATOM   2427  OG1 THR A 304      24.498 -32.106  46.128  1.00108.84           O
ATOM   2428  CG2 THR A 304      26.504 -33.427  46.525  1.00108.84           C
ATOM   2429  C   THR A 304      25.301 -33.632  43.892  1.00108.84           C
ATOM   2430  O   THR A 304      24.643 -32.987  43.077  1.00108.84           O
ATOM   2431  N   ASP A 305      26.619 -33.847  43.736  1.00 93.52           N
ATOM   2432  CA  ASP A 305      27.337 -33.198  42.679  1.00 93.52           C
ATOM   2433  CB  ASP A 305      28.857 -33.413  42.748  1.00 93.52           C
ATOM   2434  CG  ASP A 305      29.498 -32.494  41.716  1.00 93.52           C
ATOM   2435  OD1 ASP A 305      29.305 -32.743  40.493  1.00 93.52           O
ATOM   2436  OD2 ASP A 305      30.193 -31.533  42.132  1.00 93.52           O
ATOM   2437  C   ASP A 305      26.863 -33.658  41.332  1.00 93.52           C
ATOM   2438  O   ASP A 305      26.693 -32.840  40.429  1.00 93.52           O
ATOM   2439  N   HIS A 306      26.634 -34.974  41.143  1.00 65.12           N
ATOM   2440  CA  HIS A 306      26.297 -35.422  39.817  1.00 65.12           C
ATOM   2441  ND1 HIS A 306      28.548 -37.589  38.705  1.00 65.12           N
ATOM   2442  CG  HIS A 306      27.616 -37.620  39.719  1.00 65.12           C
ATOM   2443  CB  HIS A 306      26.274 -36.957  39.647  1.00 65.12           C
ATOM   2444  NE2 HIS A 306      29.424 -38.817  40.336  1.00 65.12           N
ATOM   2445  CD2 HIS A 306      28.168 -38.373  40.708  1.00 65.12           C
ATOM   2446  CE1 HIS A 306      29.609 -38.321  39.127  1.00 65.12           C
ATOM   2447  C   HIS A 306      24.977 -34.862  39.370  1.00 65.12           C
ATOM   2448  O   HIS A 306      24.907 -34.320  38.272  1.00 65.12           O
ATOM   2449  N   PRO A 307      23.916 -34.946  40.132  1.00 99.80           N
ATOM   2450  CA  PRO A 307      22.741 -34.309  39.636  1.00 99.80           C
ATOM   2451  CD  PRO A 307      23.491 -36.269  40.547  1.00 99.80           C
ATOM   2452  CB  PRO A 307      21.611 -34.722  40.580  1.00 99.80           C
ATOM   2453  CG  PRO A 307      22.131 -36.025  41.227  1.00 99.80           C
ATOM   2454  C   PRO A 307      22.883 -32.846  39.409  1.00 99.80           C
ATOM   2455  O   PRO A 307      22.162 -32.317  38.566  1.00 99.80           O
ATOM   2456  N   ARG A 308      23.769 -32.154  40.140  1.00122.28           N
ATOM   2457  CA  ARG A 308      23.898 -30.758  39.862  1.00122.28           C
ATOM   2458  CB  ARG A 308      24.932 -30.081  40.779  1.00122.28           C
ATOM   2459  CG  ARG A 308      25.114 -28.585  40.521  1.00122.28           C
ATOM   2460  CD  ARG A 308      26.206 -27.947  41.383  1.00122.28           C
ATOM   2461  NE  ARG A 308      25.750 -27.994  42.803  1.00122.28           N
ATOM   2462  CZ  ARG A 308      26.007 -29.087  43.581  1.00122.28           C
ATOM   2463  NH1 ARG A 308      26.705 -30.144  43.071  1.00122.28           N
ATOM   2464  NH2 ARG A 308      25.565 -29.122  44.872  1.00122.28           N
ATOM   2465  C   ARG A 308      24.390 -30.625  38.454  1.00122.28           C
ATOM   2466  O   ARG A 308      23.839 -29.863  37.661  1.00122.28           O
ATOM   2467  N   ILE A 309      25.438 -31.397  38.104  1.00119.40           N
ATOM   2468  CA  ILE A 309      26.028 -31.323  36.797  1.00119.40           C
ATOM   2469  CB  ILE A 309      27.361 -32.020  36.719  1.00119.40           C
ATOM   2470  CG1 ILE A 309      27.265 -33.489  37.144  1.00119.40           C
ATOM   2471  CG2 ILE A 309      28.367 -31.198  37.538  1.00119.40           C
ATOM   2472  CD1 ILE A 309      28.576 -34.251  36.955  1.00119.40           C
ATOM   2473  C   ILE A 309      25.080 -31.806  35.743  1.00119.40           C
ATOM   2474  O   ILE A 309      24.912 -31.152  34.715  1.00119.40           O
ATOM   2475  N   PHE A 310      24.402 -32.943  35.977  1.00 49.81           N
ATOM   2476  CA  PHE A 310      23.517 -33.487  34.985  1.00 49.81           C
ATOM   2477  CB  PHE A 310      22.884 -34.819  35.423  1.00 49.81           C
ATOM   2478  CG  PHE A 310      22.004 -35.286  34.315  1.00 49.81           C
ATOM   2479  CD1 PHE A 310      22.513 -36.065  33.302  1.00 49.81           C
ATOM   2480  CD2 PHE A 310      20.674 -34.937  34.283  1.00 49.81           C
ATOM   2481  CE1 PHE A 310      21.705 -36.497  32.275  1.00 49.81           C
ATOM   2482  CE2 PHE A 310      19.861 -35.365  33.260  1.00 49.81           C
ATOM   2483  CZ  PHE A 310      20.376 -36.147  32.254  1.00 49.81           C
ATOM   2484  C   PHE A 310      22.407 -32.523  34.744  1.00 49.81           C
ATOM   2485  O   PHE A 310      22.031 -32.266  33.601  1.00 49.81           O
ATOM   2486  N   ILE A 311      21.857 -31.941  35.823  1.00 91.93           N
ATOM   2487  CA  ILE A 311      20.733 -31.081  35.633  1.00 91.93           C
ATOM   2488  CB  ILE A 311      20.192 -30.515  36.913  1.00 91.93           C
ATOM   2489  CG1 ILE A 311      19.621 -31.637  37.793  1.00 91.93           C
ATOM   2490  CG2 ILE A 311      19.153 -29.440  36.550  1.00 91.93           C
ATOM   2491  CD1 ILE A 311      18.472 -32.393  37.128  1.00 91.93           C
ATOM   2492  C   ILE A 311      21.136 -29.932  34.775  1.00 91.93           C
ATOM   2493  O   ILE A 311      20.418 -29.573  33.843  1.00 91.93           O
ATOM   2494  N   LEU A 312      22.291 -29.303  35.054  1.00 77.91           N
ATOM   2495  CA  LEU A 312      22.555 -28.147  34.258  1.00 77.91           C
ATOM   2496  CB  LEU A 312      23.734 -27.307  34.782  1.00 77.91           C
ATOM   2497  CG  LEU A 312      23.451 -26.662  36.155  1.00 77.91           C
ATOM   2498  CD1 LEU A 312      24.574 -25.699  36.572  1.00 77.91           C
ATOM   2499  CD2 LEU A 312      22.064 -25.999  36.186  1.00 77.91           C
ATOM   2500  C   LEU A 312      22.803 -28.465  32.808  1.00 77.91           C
ATOM   2501  O   LEU A 312      22.048 -28.008  31.951  1.00 77.91           O
ATOM   2502  N   GLU A 313      23.869 -29.234  32.484  1.00143.79           N
ATOM   2503  CA  GLU A 313      24.181 -29.448  31.089  1.00143.79           C
ATOM   2504  CB  GLU A 313      25.674 -29.658  30.798  1.00143.79           C
ATOM   2505  CG  GLU A 313      26.425 -28.342  30.602  1.00143.79           C
ATOM   2506  CD  GLU A 313      25.989 -27.767  29.255  1.00143.79           C
ATOM   2507  OE1 GLU A 313      24.820 -28.008  28.848  1.00143.79           O
ATOM   2508  OE2 GLU A 313      26.823 -27.083  28.608  1.00143.79           O
ATOM   2509  C   GLU A 313      23.442 -30.528  30.337  1.00143.79           C
ATOM   2510  O   GLU A 313      22.847 -30.271  29.291  1.00143.79           O
ATOM   2511  N   SER A 314      23.447 -31.765  30.870  1.00 89.32           N
ATOM   2512  CA  SER A 314      23.038 -32.945  30.148  1.00 89.32           C
ATOM   2513  CB  SER A 314      23.493 -34.240  30.842  1.00 89.32           C
ATOM   2514  OG  SER A 314      24.910 -34.286  30.921  1.00 89.32           O
ATOM   2515  C   SER A 314      21.565 -33.069  29.960  1.00 89.32           C
ATOM   2516  O   SER A 314      21.124 -33.847  29.117  1.00 89.32           O
ATOM   2517  N   ASN A 315      20.763 -32.326  30.734  1.00267.39           N
ATOM   2518  CA  ASN A 315      19.347 -32.516  30.651  1.00267.39           C
ATOM   2519  CB  ASN A 315      18.570 -31.573  31.581  1.00267.39           C
ATOM   2520  CG  ASN A 315      17.129 -32.045  31.586  1.00267.39           C
ATOM   2521  OD1 ASN A 315      16.860 -33.223  31.813  1.00267.39           O
ATOM   2522  ND2 ASN A 315      16.178 -31.112  31.309  1.00267.39           N
ATOM   2523  C   ASN A 315      18.908 -32.242  29.248  1.00267.39           C
ATOM   2524  O   ASN A 315      19.130 -31.164  28.698  1.00267.39           O
ATOM   2525  N   GLY A 316      18.282 -33.253  28.617  1.00236.34           N
ATOM   2526  CA  GLY A 316      17.745 -33.123  27.293  1.00236.34           C
ATOM   2527  C   GLY A 316      18.524 -33.968  26.332  1.00236.34           C
ATOM   2528  O   GLY A 316      17.934 -34.711  25.550  1.00236.34           O
ATOM   2529  N   TYR A 317      19.867 -33.854  26.331  1.00184.61           N
ATOM   2530  CA  TYR A 317      20.655 -34.608  25.396  1.00184.61           C
ATOM   2531  CB  TYR A 317      22.067 -34.043  25.171  1.00184.61           C
ATOM   2532  CG  TYR A 317      22.587 -34.766  23.972  1.00184.61           C
ATOM   2533  CD1 TYR A 317      22.114 -34.441  22.720  1.00184.61           C
ATOM   2534  CD2 TYR A 317      23.538 -35.754  24.084  1.00184.61           C
ATOM   2535  CE1 TYR A 317      22.579 -35.098  21.604  1.00184.61           C
ATOM   2536  CE2 TYR A 317      24.007 -36.415  22.972  1.00184.61           C
ATOM   2537  CZ  TYR A 317      23.526 -36.087  21.726  1.00184.61           C
ATOM   2538  OH  TYR A 317      24.001 -36.760  20.580  1.00184.61           O
ATOM   2539  C   TYR A 317      20.808 -36.056  25.764  1.00184.61           C
ATOM   2540  O   TYR A 317      20.637 -36.934  24.919  1.00184.61           O
ATOM   2541  N   LYS A 318      21.110 -36.355  27.045  1.00146.02           N
ATOM   2542  CA  LYS A 318      21.492 -37.698  27.390  1.00146.02           C
ATOM   2543  CB  LYS A 318      22.796 -37.759  28.209  1.00146.02           C
ATOM   2544  CG  LYS A 318      23.978 -36.951  27.660  1.00146.02           C
ATOM   2545  CD  LYS A 318      24.513 -37.412  26.307  1.00146.02           C
ATOM   2546  CE  LYS A 318      25.837 -36.739  25.929  1.00146.02           C
ATOM   2547  NZ  LYS A 318      25.707 -35.264  25.985  1.00146.02           N
ATOM   2548  C   LYS A 318      20.478 -38.301  28.311  1.00146.02           C
ATOM   2549  O   LYS A 318      19.531 -37.646  28.740  1.00146.02           O
ATOM   2550  N   SER A 319      20.670 -39.604  28.611  1.00 82.70           N
ATOM   2551  CA  SER A 319      19.830 -40.300  29.541  1.00 82.70           C
ATOM   2552  CB  SER A 319      18.963 -41.401  28.905  1.00 82.70           C
ATOM   2553  OG  SER A 319      18.171 -42.028  29.903  1.00 82.70           O
ATOM   2554  C   SER A 319      20.741 -40.965  30.526  1.00 82.70           C
ATOM   2555  O   SER A 319      21.805 -41.483  30.190  1.00 82.70           O
ATOM   2556  N   PRO A 320      20.332 -40.923  31.755  1.00139.45           N
ATOM   2557  CA  PRO A 320      21.132 -41.499  32.804  1.00139.45           C
ATOM   2558  CD  PRO A 320      19.561 -39.777  32.210  1.00139.45           C
ATOM   2559  CB  PRO A 320      20.573 -40.902  34.094  1.00139.45           C
ATOM   2560  CG  PRO A 320      19.982 -39.548  33.666  1.00139.45           C
ATOM   2561  C   PRO A 320      21.103 -42.996  32.810  1.00139.45           C
ATOM   2562  O   PRO A 320      20.048 -43.563  32.531  1.00139.45           O
ATOM   2563  N   PHE A 321      22.237 -43.671  33.111  1.00111.27           N
ATOM   2564  CA  PHE A 321      22.120 -45.092  33.282  1.00111.27           C
ATOM   2565  CB  PHE A 321      22.539 -45.992  32.117  1.00111.27           C
ATOM   2566  CG  PHE A 321      22.374 -47.312  32.781  1.00111.27           C
ATOM   2567  CD1 PHE A 321      21.115 -47.744  33.130  1.00111.27           C
ATOM   2568  CD2 PHE A 321      23.461 -48.101  33.072  1.00111.27           C
ATOM   2569  CE1 PHE A 321      20.940 -48.951  33.760  1.00111.27           C
ATOM   2570  CE2 PHE A 321      23.290 -49.310  33.701  1.00111.27           C
ATOM   2571  CZ  PHE A 321      22.029 -49.738  34.047  1.00111.27           C
ATOM   2572  C   PHE A 321      22.926 -45.551  34.456  1.00111.27           C
ATOM   2573  O   PHE A 321      24.135 -45.336  34.502  1.00111.27           O
ATOM   2574  N   THR A 322      22.259 -46.256  35.402  1.00183.15           N
ATOM   2575  CA  THR A 322      22.839 -46.815  36.600  1.00183.15           C
ATOM   2576  CB  THR A 322      23.641 -48.069  36.357  1.00183.15           C
ATOM   2577  OG1 THR A 322      23.961 -48.700  37.588  1.00183.15           O
ATOM   2578  CG2 THR A 322      24.934 -47.712  35.605  1.00183.15           C
ATOM   2579  C   THR A 322      23.703 -45.801  37.289  1.00183.15           C
ATOM   2580  O   THR A 322      23.764 -44.637  36.900  1.00183.15           O
ATOM   2581  N   HIS A 323      24.338 -46.198  38.410  1.00155.50           N
ATOM   2582  CA  HIS A 323      25.254 -45.303  39.060  1.00155.50           C
ATOM   2583  ND1 HIS A 323      26.766 -43.432  41.255  1.00155.50           N
ATOM   2584  CG  HIS A 323      25.488 -43.442  40.743  1.00155.50           C
ATOM   2585  CB  HIS A 323      24.730 -44.681  40.365  1.00155.50           C
ATOM   2586  NE2 HIS A 323      26.129 -41.306  41.091  1.00155.50           N
ATOM   2587  CD2 HIS A 323      25.114 -42.136  40.650  1.00155.50           C
ATOM   2588  CE1 HIS A 323      27.100 -42.129  41.443  1.00155.50           C
ATOM   2589  C   HIS A 323      26.451 -46.143  39.403  1.00155.50           C
ATOM   2590  O   HIS A 323      26.302 -47.351  39.569  1.00155.50           O
ATOM   2591  N   GLN A 324      27.676 -45.573  39.502  1.00148.00           N
ATOM   2592  CA  GLN A 324      28.757 -46.495  39.761  1.00148.00           C
ATOM   2593  CB  GLN A 324      29.158 -47.276  38.504  1.00148.00           C
ATOM   2594  CG  GLN A 324      29.681 -46.360  37.395  1.00148.00           C
ATOM   2595  CD  GLN A 324      29.895 -47.208  36.155  1.00148.00           C
ATOM   2596  OE1 GLN A 324      29.828 -48.435  36.210  1.00148.00           O
ATOM   2597  NE2 GLN A 324      30.153 -46.542  34.998  1.00148.00           N
ATOM   2598  C   GLN A 324      29.977 -45.769  40.234  1.00148.00           C
ATOM   2599  O   GLN A 324      30.166 -44.588  39.962  1.00148.00           O
ATOM   2600  N   VAL A 325      30.851 -46.478  40.974  1.00 66.37           N
ATOM   2601  CA  VAL A 325      32.076 -45.895  41.436  1.00 66.37           C
ATOM   2602  CB  VAL A 325      32.098 -45.662  42.915  1.00 66.37           C
ATOM   2603  CG1 VAL A 325      33.479 -45.108  43.280  1.00 66.37           C
ATOM   2604  CG2 VAL A 325      30.928 -44.740  43.294  1.00 66.37           C
ATOM   2605  C   VAL A 325      33.153 -46.887  41.136  1.00 66.37           C
ATOM   2606  O   VAL A 325      32.919 -48.089  41.217  1.00 66.37           O
ATOM   2607  N   SER A 326      34.364 -46.409  40.780  1.00 60.61           N
ATOM   2608  CA  SER A 326      35.438 -47.303  40.448  1.00 60.61           C
ATOM   2609  CB  SER A 326      35.902 -47.182  38.988  1.00 60.61           C
ATOM   2610  OG  SER A 326      34.847 -47.502  38.097  1.00 60.61           O
ATOM   2611  C   SER A 326      36.628 -46.904  41.260  1.00 60.61           C
ATOM   2612  O   SER A 326      36.717 -45.779  41.748  1.00 60.61           O
ATOM   2613  N   HIS A 327      37.584 -47.841  41.413  1.00 92.27           N
ATOM   2614  CA  HIS A 327      38.774 -47.611  42.178  1.00 92.27           C
ATOM   2615  ND1 HIS A 327      41.520 -48.527  43.782  1.00 92.27           N
ATOM   2616  CG  HIS A 327      40.179 -48.600  44.088  1.00 92.27           C
ATOM   2617  CB  HIS A 327      39.090 -48.817  43.082  1.00 92.27           C
ATOM   2618  NE2 HIS A 327      41.357 -48.309  45.989  1.00 92.27           N
ATOM   2619  CD2 HIS A 327      40.098 -48.465  45.439  1.00 92.27           C
ATOM   2620  CE1 HIS A 327      42.179 -48.353  44.955  1.00 92.27           C
ATOM   2621  C   HIS A 327      39.902 -47.479  41.201  1.00 92.27           C
ATOM   2622  O   HIS A 327      40.321 -48.451  40.575  1.00 92.27           O
ATOM   2623  N   ALA A 328      40.422 -46.247  41.065  1.00 86.26           N
ATOM   2624  CA  ALA A 328      41.492 -45.912  40.170  1.00 86.26           C
ATOM   2625  CB  ALA A 328      41.679 -44.398  40.024  1.00 86.26           C
ATOM   2626  C   ALA A 328      42.768 -46.397  40.775  1.00 86.26           C
ATOM   2627  O   ALA A 328      42.850 -46.660  41.972  1.00 86.26           O
ATOM   2628  N   LYS A 329      43.811 -46.457  39.930  1.00223.21           N
ATOM   2629  CA  LYS A 329      45.089 -47.031  40.222  1.00223.21           C
ATOM   2630  CB  LYS A 329      46.045 -46.956  39.020  1.00223.21           C
ATOM   2631  CG  LYS A 329      45.780 -48.007  37.942  1.00223.21           C
ATOM   2632  CD  LYS A 329      46.025 -49.430  38.442  1.00223.21           C
ATOM   2633  CE  LYS A 329      45.856 -50.505  37.368  1.00223.21           C
ATOM   2634  NZ  LYS A 329      46.306 -51.812  37.898  1.00223.21           N
ATOM   2635  C   LYS A 329      45.830 -46.429  41.377  1.00223.21           C
ATOM   2636  O   LYS A 329      46.327 -47.183  42.194  1.00223.21           O
ATOM   2637  N   ASN A 330      45.991 -45.106  41.540  1.00182.68           N
ATOM   2638  CA  ASN A 330      46.778 -44.761  42.700  1.00182.68           C
ATOM   2639  CB  ASN A 330      47.519 -43.423  42.569  1.00182.68           C
ATOM   2640  CG  ASN A 330      48.572 -43.534  41.482  1.00182.68           C
ATOM   2641  OD1 ASN A 330      49.097 -44.611  41.207  1.00182.68           O
ATOM   2642  ND2 ASN A 330      48.890 -42.373  40.850  1.00182.68           N
ATOM   2643  C   ASN A 330      45.803 -44.556  43.816  1.00182.68           C
ATOM   2644  O   ASN A 330      45.923 -43.603  44.585  1.00182.68           O
ATOM   2645  N   HIS A 331      44.856 -45.503  43.953  1.00122.04           N
ATOM   2646  CA  HIS A 331      43.827 -45.503  44.948  1.00122.04           C
ATOM   2647  ND1 HIS A 331      45.958 -47.661  45.759  1.00122.04           N
ATOM   2648  CG  HIS A 331      44.901 -47.177  46.497  1.00122.04           C
ATOM   2649  CB  HIS A 331      44.330 -45.798  46.348  1.00122.04           C
ATOM   2650  NE2 HIS A 331      45.361 -49.286  47.154  1.00122.04           N
ATOM   2651  CD2 HIS A 331      44.548 -48.182  47.344  1.00122.04           C
ATOM   2652  CE1 HIS A 331      46.191 -48.926  46.192  1.00122.04           C
ATOM   2653  C   HIS A 331      43.029 -44.240  44.967  1.00122.04           C
ATOM   2654  O   HIS A 331      42.947 -43.552  45.985  1.00122.04           O
ATOM   2655  N   ASP A 332      42.424 -43.902  43.816  1.00 72.40           N
ATOM   2656  CA  ASP A 332      41.547 -42.768  43.735  1.00 72.40           C
ATOM   2657  CB  ASP A 332      41.750 -41.931  42.458  1.00 72.40           C
ATOM   2658  CG  ASP A 332      43.145 -41.323  42.438  1.00 72.40           C
ATOM   2659  OD1 ASP A 332      43.514 -40.627  43.418  1.00 72.40           O
ATOM   2660  OD2 ASP A 332      43.866 -41.555  41.431  1.00 72.40           O
ATOM   2661  C   ASP A 332      40.175 -43.348  43.595  1.00 72.40           C
ATOM   2662  O   ASP A 332      39.985 -44.346  42.903  1.00 72.40           O
ATOM   2663  N   LEU A 333      39.180 -42.747  44.267  1.00180.34           N
ATOM   2664  CA  LEU A 333      37.828 -43.214  44.160  1.00180.34           C
ATOM   2665  CB  LEU A 333      37.049 -42.947  45.462  1.00180.34           C
ATOM   2666  CG  LEU A 333      35.607 -43.477  45.504  1.00180.34           C
ATOM   2667  CD1 LEU A 333      34.687 -42.728  44.529  1.00180.34           C
ATOM   2668  CD2 LEU A 333      35.587 -45.001  45.330  1.00180.34           C
ATOM   2669  C   LEU A 333      37.217 -42.416  43.050  1.00180.34           C
ATOM   2670  O   LEU A 333      37.419 -41.204  42.974  1.00180.34           O
ATOM   2671  N   PHE A 334      36.496 -43.077  42.122  1.00 88.49           N
ATOM   2672  CA  PHE A 334      35.864 -42.322  41.083  1.00 88.49           C
ATOM   2673  CB  PHE A 334      36.438 -42.550  39.673  1.00 88.49           C
ATOM   2674  CG  PHE A 334      37.687 -41.738  39.612  1.00 88.49           C
ATOM   2675  CD1 PHE A 334      38.886 -42.235  40.069  1.00 88.49           C
ATOM   2676  CD2 PHE A 334      37.649 -40.461  39.099  1.00 88.49           C
ATOM   2677  CE1 PHE A 334      40.026 -41.468  40.011  1.00 88.49           C
ATOM   2678  CE2 PHE A 334      38.784 -39.690  39.038  1.00 88.49           C
ATOM   2679  CZ  PHE A 334      39.976 -40.195  39.496  1.00 88.49           C
ATOM   2680  C   PHE A 334      34.400 -42.593  41.072  1.00 88.49           C
ATOM   2681  O   PHE A 334      33.958 -43.694  40.746  1.00 88.49           O
ATOM   2682  N   THR A 335      33.605 -41.573  41.453  1.00143.69           N
ATOM   2683  CA  THR A 335      32.190 -41.703  41.326  1.00143.69           C
ATOM   2684  CB  THR A 335      31.394 -40.747  42.168  1.00143.69           C
ATOM   2685  OG1 THR A 335      30.005 -40.965  41.970  1.00143.69           O
ATOM   2686  CG2 THR A 335      31.777 -39.305  41.814  1.00143.69           C
ATOM   2687  C   THR A 335      31.951 -41.447  39.882  1.00143.69           C
ATOM   2688  O   THR A 335      32.581 -40.570  39.293  1.00143.69           O
ATOM   2689  N   TYR A 336      31.052 -42.229  39.265  1.00140.80           N
ATOM   2690  CA  TYR A 336      30.954 -42.162  37.843  1.00140.80           C
ATOM   2691  CB  TYR A 336      31.706 -43.359  37.245  1.00140.80           C
ATOM   2692  CG  TYR A 336      32.203 -43.051  35.884  1.00140.80           C
ATOM   2693  CD1 TYR A 336      33.155 -42.072  35.738  1.00140.80           C
ATOM   2694  CD2 TYR A 336      31.781 -43.756  34.784  1.00140.80           C
ATOM   2695  CE1 TYR A 336      33.666 -41.766  34.505  1.00140.80           C
ATOM   2696  CE2 TYR A 336      32.291 -43.457  33.544  1.00140.80           C
ATOM   2697  CZ  TYR A 336      33.230 -42.461  33.407  1.00140.80           C
ATOM   2698  OH  TYR A 336      33.767 -42.143  32.145  1.00140.80           O
ATOM   2699  C   TYR A 336      29.512 -42.279  37.513  1.00140.80           C
ATOM   2700  O   TYR A 336      28.747 -42.906  38.245  1.00140.80           O
ATOM   2701  N   PHE A 337      29.092 -41.638  36.410  1.00126.42           N
ATOM   2702  CA  PHE A 337      27.722 -41.770  36.040  1.00126.42           C
ATOM   2703  CB  PHE A 337      26.927 -40.497  36.370  1.00126.42           C
ATOM   2704  CG  PHE A 337      25.480 -40.804  36.260  1.00126.42           C
ATOM   2705  CD1 PHE A 337      24.824 -41.405  37.310  1.00126.42           C
ATOM   2706  CD2 PHE A 337      24.783 -40.487  35.120  1.00126.42           C
ATOM   2707  CE1 PHE A 337      23.485 -41.693  37.228  1.00126.42           C
ATOM   2708  CE2 PHE A 337      23.445 -40.773  35.033  1.00126.42           C
ATOM   2709  CZ  PHE A 337      22.797 -41.376  36.084  1.00126.42           C
ATOM   2710  C   PHE A 337      27.722 -41.966  34.562  1.00126.42           C
ATOM   2711  O   PHE A 337      28.041 -41.046  33.813  1.00126.42           O
ATOM   2712  N   ASN A 338      27.331 -43.174  34.115  1.00109.55           N
ATOM   2713  CA  ASN A 338      27.302 -43.511  32.723  1.00109.55           C
ATOM   2714  CB  ASN A 338      27.012 -45.006  32.494  1.00109.55           C
ATOM   2715  CG  ASN A 338      27.328 -45.381  31.053  1.00109.55           C
ATOM   2716  OD1 ASN A 338      27.688 -44.535  30.237  1.00109.55           O
ATOM   2717  ND2 ASN A 338      27.189 -46.695  30.729  1.00109.55           N
ATOM   2718  C   ASN A 338      26.201 -42.724  32.100  1.00109.55           C
ATOM   2719  O   ASN A 338      25.198 -42.425  32.746  1.00109.55           O
ATOM   2720  N   SER A 339      26.373 -42.346  30.819  1.00 87.46           N
ATOM   2721  CA  SER A 339      25.363 -41.570  30.168  1.00 87.46           C
ATOM   2722  CB  SER A 339      25.784 -40.118  29.894  1.00 87.46           C
ATOM   2723  OG  SER A 339      26.016 -39.441  31.121  1.00 87.46           O
ATOM   2724  C   SER A 339      25.079 -42.200  28.849  1.00 87.46           C
ATOM   2725  O   SER A 339      25.866 -42.997  28.341  1.00 87.46           O
ATOM   2726  N   LYS A 340      23.915 -41.843  28.277  1.00152.70           N
ATOM   2727  CA  LYS A 340      23.443 -42.386  27.040  1.00152.70           C
ATOM   2728  CB  LYS A 340      22.149 -43.194  27.261  1.00152.70           C
ATOM   2729  CG  LYS A 340      21.542 -43.856  26.026  1.00152.70           C
ATOM   2730  CD  LYS A 340      20.559 -44.978  26.382  1.00152.70           C
ATOM   2731  CE  LYS A 340      19.584 -44.628  27.511  1.00152.70           C
ATOM   2732  NZ  LYS A 340      18.380 -43.962  26.962  1.00152.70           N
ATOM   2733  C   LYS A 340      23.147 -41.220  26.152  1.00152.70           C
ATOM   2734  O   LYS A 340      23.019 -40.092  26.622  1.00152.70           O
ATOM   2735  N   ILE A 341      23.014 -41.467  24.837  1.00176.05           N
ATOM   2736  CA  ILE A 341      22.842 -40.400  23.895  1.00176.05           C
ATOM   2737  CB  ILE A 341      24.003 -40.222  22.954  1.00176.05           C
ATOM   2738  CG1 ILE A 341      24.211 -41.470  22.077  1.00176.05           C
ATOM   2739  CG2 ILE A 341      25.235 -39.834  23.790  1.00176.05           C
ATOM   2740  CD1 ILE A 341      24.588 -42.727  22.861  1.00176.05           C
ATOM   2741  C   ILE A 341      21.630 -40.675  23.059  1.00176.05           C
ATOM   2742  O   ILE A 341      20.725 -41.401  23.465  1.00176.05           O
ATOM   2743  N   THR A 342      21.595 -40.065  21.854  1.00109.87           N
ATOM   2744  CA  THR A 342      20.464 -40.106  20.971  1.00109.87           C
ATOM   2745  CB  THR A 342      20.765 -39.466  19.645  1.00109.87           C
ATOM   2746  OG1 THR A 342      21.189 -38.124  19.831  1.00109.87           O
ATOM   2747  CG2 THR A 342      19.495 -39.501  18.779  1.00109.87           C
ATOM   2748  C   THR A 342      20.098 -41.524  20.688  1.00109.87           C
ATOM   2749  O   THR A 342      18.935 -41.895  20.834  1.00109.87           O
ATOM   2750  N   LEU A 343      21.067 -42.374  20.301  1.00220.31           N
ATOM   2751  CA  LEU A 343      20.658 -43.718  20.027  1.00220.31           C
ATOM   2752  CB  LEU A 343      21.736 -44.577  19.348  1.00220.31           C
ATOM   2753  CG  LEU A 343      22.079 -44.094  17.925  1.00220.31           C
ATOM   2754  CD1 LEU A 343      23.086 -45.032  17.244  1.00220.31           C
ATOM   2755  CD2 LEU A 343      20.808 -43.874  17.089  1.00220.31           C
ATOM   2756  C   LEU A 343      20.323 -44.329  21.348  1.00220.31           C
ATOM   2757  O   LEU A 343      21.202 -44.712  22.116  1.00220.31           O
ATOM   2758  N   VAL A 344      19.009 -44.392  21.633  1.00122.38           N
ATOM   2759  CA  VAL A 344      18.413 -44.928  22.824  1.00122.38           C
ATOM   2760  CB  VAL A 344      16.947 -44.614  22.912  1.00122.38           C
ATOM   2761  CG1 VAL A 344      16.232 -45.280  21.723  1.00122.38           C
ATOM   2762  CG2 VAL A 344      16.426 -45.075  24.285  1.00122.38           C
ATOM   2763  C   VAL A 344      18.562 -46.415  22.816  1.00122.38           C
ATOM   2764  O   VAL A 344      18.552 -47.052  23.867  1.00122.38           O
ATOM   2765  N   GLU A 345      18.701 -47.001  21.612  1.00 58.42           N
ATOM   2766  CA  GLU A 345      18.725 -48.423  21.408  1.00 58.42           C
ATOM   2767  CB  GLU A 345      19.072 -48.797  19.960  1.00 58.42           C
ATOM   2768  CG  GLU A 345      18.019 -48.381  18.934  1.00 58.42           C
ATOM   2769  CD  GLU A 345      18.633 -48.600  17.561  1.00 58.42           C
ATOM   2770  OE1 GLU A 345      19.649 -47.920  17.258  1.00 58.42           O
ATOM   2771  OE2 GLU A 345      18.103 -49.455  16.800  1.00 58.42           O
ATOM   2772  C   GLU A 345      19.797 -49.032  22.254  1.00 58.42           C
ATOM   2773  O   GLU A 345      19.631 -50.135  22.772  1.00 58.42           O
ATOM   2774  N   ASN A 346      20.922 -48.318  22.417  1.00107.20           N
ATOM   2775  CA  ASN A 346      22.073 -48.789  23.135  1.00107.20           C
ATOM   2776  CB  ASN A 346      23.274 -47.825  23.055  1.00107.20           C
ATOM   2777  CG  ASN A 346      22.934 -46.509  23.747  1.00107.20           C
ATOM   2778  OD1 ASN A 346      21.779 -46.229  24.064  1.00107.20           O
ATOM   2779  ND2 ASN A 346      23.977 -45.667  23.979  1.00107.20           N
ATOM   2780  C   ASN A 346      21.747 -48.999  24.582  1.00107.20           C
ATOM   2781  O   ASN A 346      22.452 -49.730  25.274  1.00107.20           O
ATOM   2782  N   TYR A 347      20.670 -48.367  25.084  1.00 67.61           N
ATOM   2783  CA  TYR A 347      20.365 -48.359  26.487  1.00 67.61           C
ATOM   2784  CB  TYR A 347      19.065 -47.601  26.814  1.00 67.61           C
ATOM   2785  CG  TYR A 347      18.780 -47.759  28.272  1.00 67.61           C
ATOM   2786  CD1 TYR A 347      19.489 -47.053  29.217  1.00 67.61           C
ATOM   2787  CD2 TYR A 347      17.779 -48.605  28.694  1.00 67.61           C
ATOM   2788  CE1 TYR A 347      19.213 -47.204  30.557  1.00 67.61           C
ATOM   2789  CE2 TYR A 347      17.498 -48.760  30.031  1.00 67.61           C
ATOM   2790  CZ  TYR A 347      18.217 -48.058  30.967  1.00 67.61           C
ATOM   2791  OH  TYR A 347      17.932 -48.215  32.340  1.00 67.61           O
ATOM   2792  C   TYR A 347      20.244 -49.741  27.053  1.00 67.61           C
ATOM   2793  O   TYR A 347      20.754 -49.999  28.141  1.00 67.61           O
ATOM   2794  N   LEU A 348      19.581 -50.676  26.350  1.00101.50           N
ATOM   2795  CA  LEU A 348      19.374 -51.958  26.960  1.00101.50           C
ATOM   2796  CB  LEU A 348      18.600 -52.935  26.059  1.00101.50           C
ATOM   2797  CG  LEU A 348      17.151 -52.497  25.786  1.00101.50           C
ATOM   2798  CD1 LEU A 348      17.103 -51.192  24.975  1.00101.50           C
ATOM   2799  CD2 LEU A 348      16.337 -53.634  25.147  1.00101.50           C
ATOM   2800  C   LEU A 348      20.683 -52.608  27.286  1.00101.50           C
ATOM   2801  O   LEU A 348      20.884 -53.063  28.411  1.00101.50           O
ATOM   2802  N   GLY A 349      21.613 -52.658  26.315  1.00 29.15           N
ATOM   2803  CA  GLY A 349      22.867 -53.326  26.517  1.00 29.15           C
ATOM   2804  C   GLY A 349      23.701 -52.629  27.549  1.00 29.15           C
ATOM   2805  O   GLY A 349      24.284 -53.271  28.420  1.00 29.15           O
ATOM   2806  N   GLN A 350      23.784 -51.288  27.479  1.00 54.60           N
ATOM   2807  CA  GLN A 350      24.646 -50.571  28.378  1.00 54.60           C
ATOM   2808  CB  GLN A 350      24.819 -49.080  28.057  1.00 54.60           C
ATOM   2809  CG  GLN A 350      25.725 -48.838  26.849  1.00 54.60           C
ATOM   2810  CD  GLN A 350      26.066 -47.358  26.824  1.00 54.60           C
ATOM   2811  OE1 GLN A 350      25.643 -46.597  27.693  1.00 54.60           O
ATOM   2812  NE2 GLN A 350      26.857 -46.933  25.803  1.00 54.60           N
ATOM   2813  C   GLN A 350      24.166 -50.695  29.786  1.00 54.60           C
ATOM   2814  O   GLN A 350      24.969 -50.784  30.713  1.00 54.60           O
ATOM   2815  N   LYS A 351      22.839 -50.700  29.983  1.00 99.35           N
ATOM   2816  CA  LYS A 351      22.276 -50.789  31.296  1.00 99.35           C
ATOM   2817  CB  LYS A 351      20.748 -50.953  31.225  1.00 99.35           C
ATOM   2818  CG  LYS A 351      20.106 -51.476  32.512  1.00 99.35           C
ATOM   2819  CD  LYS A 351      18.576 -51.426  32.482  1.00 99.35           C
ATOM   2820  CE  LYS A 351      17.911 -52.160  33.648  1.00 99.35           C
ATOM   2821  NZ  LYS A 351      16.441 -52.127  33.484  1.00 99.35           N
ATOM   2822  C   LYS A 351      22.791 -52.024  31.968  1.00 99.35           C
ATOM   2823  O   LYS A 351      23.293 -51.979  33.092  1.00 99.35           O
ATOM   2824  N   LEU A 352      22.702 -53.168  31.277  1.00 47.65           N
ATOM   2825  CA  LEU A 352      23.093 -54.408  31.879  1.00 47.65           C
ATOM   2826  CB  LEU A 352      22.823 -55.613  30.964  1.00 47.65           C
ATOM   2827  CG  LEU A 352      23.111 -56.965  31.639  1.00 47.65           C
ATOM   2828  CD1 LEU A 352      22.112 -57.231  32.776  1.00 47.65           C
ATOM   2829  CD2 LEU A 352      23.176 -58.107  30.614  1.00 47.65           C
ATOM   2830  C   LEU A 352      24.560 -54.372  32.141  1.00 47.65           C
ATOM   2831  O   LEU A 352      25.029 -54.790  33.199  1.00 47.65           O
ATOM   2832  N   ASN A 353      25.330 -53.841  31.179  1.00 78.96           N
ATOM   2833  CA  ASN A 353      26.749 -53.873  31.331  1.00 78.96           C
ATOM   2834  CB  ASN A 353      27.500 -53.249  30.143  1.00 78.96           C
ATOM   2835  CG  ASN A 353      28.980 -53.557  30.331  1.00 78.96           C
ATOM   2836  OD1 ASN A 353      29.582 -53.194  31.340  1.00 78.96           O
ATOM   2837  ND2 ASN A 353      29.583 -54.261  29.336  1.00 78.96           N
ATOM   2838  C   ASN A 353      27.123 -53.114  32.556  1.00 78.96           C
ATOM   2839  O   ASN A 353      27.942 -53.575  33.350  1.00 78.96           O
ATOM   2840  N   GLU A 354      26.520 -51.930  32.753  1.00119.44           N
ATOM   2841  CA  GLU A 354      26.902 -51.126  33.873  1.00119.44           C
ATOM   2842  CB  GLU A 354      26.215 -49.751  33.878  1.00119.44           C
ATOM   2843  CG  GLU A 354      26.541 -48.918  32.635  1.00119.44           C
ATOM   2844  CD  GLU A 354      28.054 -48.860  32.490  1.00119.44           C
ATOM   2845  OE1 GLU A 354      28.737 -48.599  33.517  1.00119.44           O
ATOM   2846  OE2 GLU A 354      28.547 -49.087  31.353  1.00119.44           O
ATOM   2847  C   GLU A 354      26.548 -51.829  35.157  1.00119.44           C
ATOM   2848  O   GLU A 354      27.345 -51.852  36.093  1.00119.44           O
ATOM   2849  N   VAL A 355      25.352 -52.447  35.231  1.00116.49           N
ATOM   2850  CA  VAL A 355      24.888 -53.055  36.456  1.00116.49           C
ATOM   2851  CB  VAL A 355      23.462 -53.525  36.393  1.00116.49           C
ATOM   2852  CG1 VAL A 355      22.559 -52.310  36.126  1.00116.49           C
ATOM   2853  CG2 VAL A 355      23.340 -54.647  35.351  1.00116.49           C
ATOM   2854  C   VAL A 355      25.737 -54.227  36.856  1.00116.49           C
ATOM   2855  O   VAL A 355      25.983 -54.446  38.042  1.00116.49           O
ATOM   2856  N   TYR A 356      26.240 -55.001  35.880  1.00108.15           N
ATOM   2857  CA  TYR A 356      26.956 -56.206  36.193  1.00108.15           C
ATOM   2858  CB  TYR A 356      27.381 -57.070  34.994  1.00108.15           C
ATOM   2859  CG  TYR A 356      26.323 -58.102  34.825  1.00108.15           C
ATOM   2860  CD1 TYR A 356      25.188 -57.886  34.082  1.00108.15           C
ATOM   2861  CD2 TYR A 356      26.489 -59.315  35.454  1.00108.15           C
ATOM   2862  CE1 TYR A 356      24.243 -58.880  33.969  1.00108.15           C
ATOM   2863  CE2 TYR A 356      25.550 -60.309  35.345  1.00108.15           C
ATOM   2864  CZ  TYR A 356      24.420 -60.091  34.597  1.00108.15           C
ATOM   2865  OH  TYR A 356      23.448 -61.106  34.476  1.00108.15           O
ATOM   2866  C   TYR A 356      28.159 -55.993  37.054  1.00108.15           C
ATOM   2867  O   TYR A 356      28.474 -56.851  37.876  1.00108.15           O
ATOM   2868  N   THR A 357      28.871 -54.866  36.920  1.00198.17           N
ATOM   2869  CA  THR A 357      30.145 -54.809  37.577  1.00198.17           C
ATOM   2870  CB  THR A 357      31.034 -53.802  36.944  1.00198.17           C
ATOM   2871  OG1 THR A 357      31.159 -54.054  35.552  1.00198.17           O
ATOM   2872  CG2 THR A 357      32.395 -53.969  37.604  1.00198.17           C
ATOM   2873  C   THR A 357      30.077 -54.499  39.054  1.00198.17           C
ATOM   2874  O   THR A 357      30.273 -53.361  39.472  1.00198.17           O
ATOM   2875  N   SER A 358      29.876 -55.539  39.896  1.00221.74           N
ATOM   2876  CA  SER A 358      29.855 -55.433  41.343  1.00221.74           C
ATOM   2877  CB  SER A 358      28.917 -56.457  42.010  1.00221.74           C
ATOM   2878  OG  SER A 358      28.895 -56.271  43.418  1.00221.74           O
ATOM   2879  C   SER A 358      31.277 -55.674  41.872  1.00221.74           C
ATOM   2880  O   SER A 358      32.211 -55.616  41.081  1.00221.74           O
ATOM   2881  N   VAL A 359      31.521 -55.922  43.204  1.00205.87           N
ATOM   2882  CA  VAL A 359      32.914 -56.040  43.681  1.00205.87           C
ATOM   2883  CB  VAL A 359      33.665 -54.753  43.503  1.00205.87           C
ATOM   2884  CG1 VAL A 359      33.162 -53.748  44.560  1.00205.87           C
ATOM   2885  CG2 VAL A 359      35.183 -55.015  43.484  1.00205.87           C
ATOM   2886  C   VAL A 359      33.069 -56.460  45.169  1.00205.87           C
ATOM   2887  O   VAL A 359      32.232 -57.220  45.646  1.00205.87           O
ATOM   2888  N   MET A 360      34.164 -56.002  45.911  1.00189.39           N
ATOM   2889  CA  MET A 360      34.648 -56.313  47.284  1.00189.39           C
ATOM   2890  CB  MET A 360      36.012 -57.027  47.276  1.00189.39           C
ATOM   2891  CG  MET A 360      37.129 -56.208  46.625  1.00189.39           C
ATOM   2892  SD  MET A 360      38.751 -57.031  46.608  1.00189.39           S
ATOM   2893  CE  MET A 360      39.613 -55.672  45.766  1.00189.39           C
ATOM   2894  C   MET A 360      34.798 -55.076  48.181  1.00189.39           C
ATOM   2895  O   MET A 360      33.942 -54.209  48.104  1.00189.39           O
ATOM   2896  N   THR A 361      35.836 -54.969  49.093  1.00206.33           N
ATOM   2897  CA  THR A 361      35.865 -53.893  50.098  1.00206.33           C
ATOM   2898  CB  THR A 361      34.974 -54.341  51.225  1.00206.33           C
ATOM   2899  OG1 THR A 361      34.994 -53.435  52.310  1.00206.33           O
ATOM   2900  CG2 THR A 361      35.452 -55.726  51.694  1.00206.33           C
ATOM   2901  C   THR A 361      37.206 -53.640  50.782  1.00206.33           C
ATOM   2902  O   THR A 361      38.115 -54.462  50.701  1.00206.33           O
ATOM   2903  N   GLU A 362      37.332 -52.480  51.515  1.00187.35           N
ATOM   2904  CA  GLU A 362      38.498 -52.150  52.329  1.00187.35           C
ATOM   2905  CB  GLU A 362      39.837 -52.424  51.620  1.00187.35           C
ATOM   2906  CG  GLU A 362      40.159 -51.437  50.490  1.00187.35           C
ATOM   2907  CD  GLU A 362      39.545 -51.906  49.180  1.00187.35           C
ATOM   2908  OE1 GLU A 362      39.437 -53.145  48.984  1.00187.35           O
ATOM   2909  OE2 GLU A 362      39.192 -51.029  48.347  1.00187.35           O
ATOM   2910  C   GLU A 362      38.500 -50.661  52.623  1.00187.35           C
ATOM   2911  O   GLU A 362      37.514 -49.961  52.399  1.00187.35           O
ATOM   2912  N   MET A 363      39.626 -50.148  53.183  1.00111.08           N
ATOM   2913  CA  MET A 363      39.824 -48.740  53.446  1.00111.08           C
ATOM   2914  CB  MET A 363      40.304 -48.455  54.879  1.00111.08           C
ATOM   2915  CG  MET A 363      39.287 -48.846  55.950  1.00111.08           C
ATOM   2916  SD  MET A 363      39.910 -48.724  57.653  1.00111.08           S
ATOM   2917  CE  MET A 363      40.872 -50.263  57.579  1.00111.08           C
ATOM   2918  C   MET A 363      40.922 -48.303  52.528  1.00111.08           C
ATOM   2919  O   MET A 363      42.067 -48.734  52.660  1.00111.08           O
ATOM   2920  N   CYS A 364      40.604 -47.405  51.579  1.00 67.40           N
ATOM   2921  CA  CYS A 364      41.563 -47.089  50.556  1.00 67.40           C
ATOM   2922  CB  CYS A 364      40.917 -46.571  49.261  1.00 67.40           C
ATOM   2923  SG  CYS A 364      39.846 -47.813  48.475  1.00 67.40           S
ATOM   2924  C   CYS A 364      42.556 -46.054  50.986  1.00 67.40           C
ATOM   2925  O   CYS A 364      42.229 -45.105  51.697  1.00 67.40           O
ATOM   2926  N   LYS A 365      43.817 -46.216  50.526  1.00127.46           N
ATOM   2927  CA  LYS A 365      44.855 -45.260  50.800  1.00127.46           C
ATOM   2928  CB  LYS A 365      46.111 -45.866  51.453  1.00127.46           C
ATOM   2929  CG  LYS A 365      45.839 -46.590  52.772  1.00127.46           C
ATOM   2930  CD  LYS A 365      45.165 -45.725  53.835  1.00127.46           C
ATOM   2931  CE  LYS A 365      44.899 -46.480  55.139  1.00127.46           C
ATOM   2932  NZ  LYS A 365      43.893 -45.753  55.943  1.00127.46           N
ATOM   2933  C   LYS A 365      45.301 -44.714  49.477  1.00127.46           C
ATOM   2934  O   LYS A 365      45.748 -45.471  48.622  1.00127.46           O
ATOM   2935  N   ILE A 366      45.267 -43.375  49.306  1.00117.90           N
ATOM   2936  CA  ILE A 366      45.509 -42.745  48.028  1.00117.90           C
ATOM   2937  CB  ILE A 366      44.621 -41.558  47.809  1.00117.90           C
ATOM   2938  CG1 ILE A 366      44.748 -41.022  46.375  1.00117.90           C
ATOM   2939  CG2 ILE A 366      44.951 -40.517  48.890  1.00117.90           C
ATOM   2940  CD1 ILE A 366      43.713 -39.942  46.065  1.00117.90           C
ATOM   2941  C   ILE A 366      46.920 -42.247  47.936  1.00117.90           C
ATOM   2942  O   ILE A 366      47.506 -41.784  48.912  1.00117.90           O
ATOM   2943  N   ASP A 367      47.515 -42.354  46.728  1.00 66.42           N
ATOM   2944  CA  ASP A 367      48.872 -41.935  46.517  1.00 66.42           C
ATOM   2945  CB  ASP A 367      49.499 -42.458  45.211  1.00 66.42           C
ATOM   2946  CG  ASP A 367      49.847 -43.929  45.403  1.00 66.42           C
ATOM   2947  OD1 ASP A 367      50.382 -44.272  46.491  1.00 66.42           O
ATOM   2948  OD2 ASP A 367      49.598 -44.726  44.459  1.00 66.42           O
ATOM   2949  C   ASP A 367      48.967 -40.442  46.499  1.00 66.42           C
ATOM   2950  O   ASP A 367      48.011 -39.727  46.203  1.00 66.42           O
ATOM   2951  N   LYS A 368      50.160 -39.955  46.886  1.00145.88           N
ATOM   2952  CA  LYS A 368      50.510 -38.569  46.971  1.00145.88           C
ATOM   2953  CB  LYS A 368      51.801 -38.335  47.769  1.00145.88           C
ATOM   2954  CG  LYS A 368      52.186 -36.860  47.888  1.00145.88           C
ATOM   2955  CD  LYS A 368      53.256 -36.598  48.948  1.00145.88           C
ATOM   2956  CE  LYS A 368      54.615 -37.204  48.600  1.00145.88           C
ATOM   2957  NZ  LYS A 368      55.580 -36.953  49.694  1.00145.88           N
ATOM   2958  C   LYS A 368      50.710 -37.952  45.624  1.00145.88           C
ATOM   2959  O   LYS A 368      50.446 -36.765  45.455  1.00145.88           O
ATOM   2960  N   ALA A 369      51.216 -38.708  44.629  1.00 77.90           N
ATOM   2961  CA  ALA A 369      51.542 -38.034  43.405  1.00 77.90           C
ATOM   2962  CB  ALA A 369      52.952 -38.376  42.892  1.00 77.90           C
ATOM   2963  C   ALA A 369      50.576 -38.367  42.313  1.00 77.90           C
ATOM   2964  O   ALA A 369      50.418 -39.523  41.924  1.00 77.90           O
ATOM   2965  N   LEU A 370      49.908 -37.305  41.821  1.00136.35           N
ATOM   2966  CA  LEU A 370      48.956 -37.246  40.749  1.00136.35           C
ATOM   2967  CB  LEU A 370      48.139 -35.943  40.756  1.00136.35           C
ATOM   2968  CG  LEU A 370      47.114 -35.855  39.613  1.00136.35           C
ATOM   2969  CD1 LEU A 370      46.037 -36.942  39.741  1.00136.35           C
ATOM   2970  CD2 LEU A 370      46.508 -34.448  39.529  1.00136.35           C
ATOM   2971  C   LEU A 370      49.663 -37.318  39.427  1.00136.35           C
ATOM   2972  O   LEU A 370      49.056 -37.631  38.406  1.00136.35           O
ATOM   2973  N   MET A 371      50.973 -37.015  39.415  1.00122.50           N
ATOM   2974  CA  MET A 371      51.728 -36.788  38.214  1.00122.50           C
ATOM   2975  CB  MET A 371      53.213 -36.493  38.485  1.00122.50           C
ATOM   2976  CG  MET A 371      53.474 -35.119  39.110  1.00122.50           C
ATOM   2977  SD  MET A 371      52.927 -34.925  40.835  1.00122.50           S
ATOM   2978  CE  MET A 371      51.236 -34.397  40.437  1.00122.50           C
ATOM   2979  C   MET A 371      51.667 -37.944  37.269  1.00122.50           C
ATOM   2980  O   MET A 371      51.622 -37.732  36.059  1.00122.50           O
ATOM   2981  N   GLU A 372      51.673 -39.195  37.758  1.00124.96           N
ATOM   2982  CA  GLU A 372      51.683 -40.278  36.822  1.00124.96           C
ATOM   2983  CB  GLU A 372      51.745 -41.658  37.504  1.00124.96           C
ATOM   2984  CG  GLU A 372      50.609 -41.952  38.483  1.00124.96           C
ATOM   2985  CD  GLU A 372      50.797 -43.383  38.972  1.00124.96           C
ATOM   2986  OE1 GLU A 372      50.521 -44.318  38.175  1.00124.96           O
ATOM   2987  OE2 GLU A 372      51.215 -43.560  40.148  1.00124.96           O
ATOM   2988  C   GLU A 372      50.462 -40.230  35.959  1.00124.96           C
ATOM   2989  O   GLU A 372      50.564 -40.382  34.743  1.00124.96           O
ATOM   2990  N   THR A 373      49.275 -39.993  36.548  1.00141.39           N
ATOM   2991  CA  THR A 373      48.078 -39.970  35.759  1.00141.39           C
ATOM   2992  CB  THR A 373      46.844 -39.740  36.578  1.00141.39           C
ATOM   2993  OG1 THR A 373      46.905 -38.472  37.214  1.00141.39           O
ATOM   2994  CG2 THR A 373      46.739 -40.858  37.628  1.00141.39           C
ATOM   2995  C   THR A 373      48.165 -38.869  34.766  1.00141.39           C
ATOM   2996  O   THR A 373      47.854 -39.099  33.602  1.00141.39           O
ATOM   2997  N   LYS A 374      48.611 -37.667  35.195  1.00101.83           N
ATOM   2998  CA  LYS A 374      48.683 -36.518  34.332  1.00101.83           C
ATOM   2999  CB  LYS A 374      49.144 -35.237  35.045  1.00101.83           C
ATOM   3000  CG  LYS A 374      48.051 -34.599  35.904  1.00101.83           C
ATOM   3001  CD  LYS A 374      48.554 -33.456  36.785  1.00101.83           C
ATOM   3002  CE  LYS A 374      47.432 -32.623  37.405  1.00101.83           C
ATOM   3003  NZ  LYS A 374      46.718 -31.861  36.355  1.00101.83           N
ATOM   3004  C   LYS A 374      49.627 -36.775  33.203  1.00101.83           C
ATOM   3005  O   LYS A 374      49.342 -36.412  32.062  1.00101.83           O
ATOM   3006  N   LEU A 375      50.778 -37.411  33.487  1.00 70.26           N
ATOM   3007  CA  LEU A 375      51.724 -37.696  32.449  1.00 70.26           C
ATOM   3008  CB  LEU A 375      52.969 -38.437  32.966  1.00 70.26           C
ATOM   3009  CG  LEU A 375      53.791 -37.628  33.986  1.00 70.26           C
ATOM   3010  CD1 LEU A 375      55.063 -38.386  34.401  1.00 70.26           C
ATOM   3011  CD2 LEU A 375      54.078 -36.209  33.471  1.00 70.26           C
ATOM   3012  C   LEU A 375      51.049 -38.594  31.468  1.00 70.26           C
ATOM   3013  O   LEU A 375      51.148 -38.390  30.260  1.00 70.26           O
ATOM   3014  N   THR A 376      50.306 -39.592  31.977  1.00 57.71           N
ATOM   3015  CA  THR A 376      49.648 -40.545  31.135  1.00 57.71           C
ATOM   3016  CB  THR A 376      48.874 -41.571  31.912  1.00 57.71           C
ATOM   3017  OG1 THR A 376      49.734 -42.283  32.789  1.00 57.71           O
ATOM   3018  CG2 THR A 376      48.214 -42.538  30.916  1.00 57.71           C
ATOM   3019  C   THR A 376      48.670 -39.823  30.257  1.00 57.71           C
ATOM   3020  O   THR A 376      48.551 -40.175  29.086  1.00 57.71           O
ATOM   3021  N   LEU A 377      47.922 -38.815  30.774  1.00193.21           N
ATOM   3022  CA  LEU A 377      47.008 -38.182  29.856  1.00193.21           C
ATOM   3023  CB  LEU A 377      46.312 -36.865  30.211  1.00193.21           C
ATOM   3024  CG  LEU A 377      45.312 -36.984  31.303  1.00193.21           C
ATOM   3025  CD1 LEU A 377      44.180 -37.946  30.903  1.00193.21           C
ATOM   3026  CD2 LEU A 377      46.128 -37.321  32.534  1.00193.21           C
ATOM   3027  C   LEU A 377      47.817 -37.554  28.788  1.00193.21           C
ATOM   3028  O   LEU A 377      47.510 -37.679  27.605  1.00193.21           O
ATOM   3029  N   ALA A 378      48.868 -36.834  29.215  1.00 55.87           N
ATOM   3030  CA  ALA A 378      49.653 -36.040  28.326  1.00 55.87           C
ATOM   3031  CB  ALA A 378      50.804 -35.314  29.042  1.00 55.87           C
ATOM   3032  C   ALA A 378      50.258 -36.929  27.294  1.00 55.87           C
ATOM   3033  O   ALA A 378      50.272 -36.602  26.115  1.00 55.87           O
ATOM   3034  N   ARG A 379      50.794 -38.089  27.679  1.00148.57           N
ATOM   3035  CA  ARG A 379      51.368 -38.915  26.664  1.00148.57           C
ATOM   3036  CB  ARG A 379      52.057 -40.162  27.251  1.00148.57           C
ATOM   3037  CG  ARG A 379      51.120 -41.073  28.052  1.00148.57           C
ATOM   3038  CD  ARG A 379      51.859 -42.143  28.859  1.00148.57           C
ATOM   3039  NE  ARG A 379      52.511 -41.452  30.007  1.00148.57           N
ATOM   3040  CZ  ARG A 379      53.559 -42.036  30.658  1.00148.57           C
ATOM   3041  NH1 ARG A 379      54.016 -43.261  30.263  1.00148.57           N
ATOM   3042  NH2 ARG A 379      54.159 -41.385  31.697  1.00148.57           N
ATOM   3043  C   ARG A 379      50.290 -39.380  25.743  1.00148.57           C
ATOM   3044  O   ARG A 379      50.423 -39.297  24.525  1.00148.57           O
ATOM   3045  N   VAL A 380      49.163 -39.839  26.317  1.00 51.19           N
ATOM   3046  CA  VAL A 380      48.110 -40.423  25.540  1.00 51.19           C
ATOM   3047  CB  VAL A 380      46.968 -40.915  26.384  1.00 51.19           C
ATOM   3048  CG1 VAL A 380      45.841 -41.395  25.452  1.00 51.19           C
ATOM   3049  CG2 VAL A 380      47.488 -42.004  27.339  1.00 51.19           C
ATOM   3050  C   VAL A 380      47.554 -39.428  24.574  1.00 51.19           C
ATOM   3051  O   VAL A 380      47.350 -39.755  23.407  1.00 51.19           O
ATOM   3052  N   ASN A 381      47.281 -38.186  25.018  1.00109.46           N
ATOM   3053  CA  ASN A 381      46.657 -37.275  24.103  1.00109.46           C
ATOM   3054  CB  ASN A 381      46.130 -35.990  24.781  1.00109.46           C
ATOM   3055  CG  ASN A 381      45.022 -36.383  25.752  1.00109.46           C
ATOM   3056  OD1 ASN A 381      45.020 -37.484  26.301  1.00109.46           O
ATOM   3057  ND2 ASN A 381      44.046 -35.461  25.965  1.00109.46           N
ATOM   3058  C   ASN A 381      47.591 -36.962  22.962  1.00109.46           C
ATOM   3059  O   ASN A 381      47.201 -37.151  21.814  1.00109.46           O
ATOM   3060  N   PRO A 382      48.805 -36.512  23.185  1.00141.81           N
ATOM   3061  CA  PRO A 382      49.651 -36.360  22.039  1.00141.81           C
ATOM   3062  CD  PRO A 382      48.960 -35.332  24.024  1.00141.81           C
ATOM   3063  CB  PRO A 382      50.838 -35.521  22.489  1.00141.81           C
ATOM   3064  CG  PRO A 382      50.173 -34.554  23.481  1.00141.81           C
ATOM   3065  C   PRO A 382      49.974 -37.597  21.261  1.00141.81           C
ATOM   3066  O   PRO A 382      50.065 -37.495  20.040  1.00141.81           O
ATOM   3067  N   SER A 383      50.125 -38.770  21.903  1.00 79.53           N
ATOM   3068  CA  SER A 383      50.458 -39.944  21.150  1.00 79.53           C
ATOM   3069  CB  SER A 383      50.594 -41.198  22.030  1.00 79.53           C
ATOM   3070  OG  SER A 383      51.702 -41.060  22.907  1.00 79.53           O
ATOM   3071  C   SER A 383      49.353 -40.188  20.176  1.00 79.53           C
ATOM   3072  O   SER A 383      49.590 -40.504  19.011  1.00 79.53           O
ATOM   3073  N   GLU A 384      48.101 -40.029  20.633  1.00 50.37           N
ATOM   3074  CA  GLU A 384      46.966 -40.260  19.791  1.00 50.37           C
ATOM   3075  CB  GLU A 384      45.646 -40.044  20.550  1.00 50.37           C
ATOM   3076  CG  GLU A 384      44.386 -40.276  19.715  1.00 50.37           C
ATOM   3077  CD  GLU A 384      43.206 -39.766  20.531  1.00 50.37           C
ATOM   3078  OE1 GLU A 384      42.973 -38.527  20.521  1.00 50.37           O
ATOM   3079  OE2 GLU A 384      42.524 -40.604  21.178  1.00 50.37           O
ATOM   3080  C   GLU A 384      46.976 -39.275  18.667  1.00 50.37           C
ATOM   3081  O   GLU A 384      46.755 -39.635  17.513  1.00 50.37           O
ATOM   3082  N   PHE A 385      47.245 -37.994  18.980  1.00105.74           N
ATOM   3083  CA  PHE A 385      47.168 -36.953  17.994  1.00105.74           C
ATOM   3084  CB  PHE A 385      47.424 -35.571  18.618  1.00105.74           C
ATOM   3085  CG  PHE A 385      47.317 -34.553  17.542  1.00105.74           C
ATOM   3086  CD1 PHE A 385      48.418 -34.216  16.790  1.00105.74           C
ATOM   3087  CD2 PHE A 385      46.112 -33.941  17.291  1.00105.74           C
ATOM   3088  CE1 PHE A 385      48.318 -33.273  15.796  1.00105.74           C
ATOM   3089  CE2 PHE A 385      46.004 -32.999  16.298  1.00105.74           C
ATOM   3090  CZ  PHE A 385      47.109 -32.667  15.553  1.00105.74           C
ATOM   3091  C   PHE A 385      48.188 -37.183  16.918  1.00105.74           C
ATOM   3092  O   PHE A 385      47.854 -37.231  15.735  1.00105.74           O
ATOM   3093  N   VAL A 386      49.461 -37.377  17.312  1.00 98.25           N
ATOM   3094  CA  VAL A 386      50.531 -37.520  16.366  1.00 98.25           C
ATOM   3095  CB  VAL A 386      51.882 -37.623  17.019  1.00 98.25           C
ATOM   3096  CG1 VAL A 386      51.928 -38.885  17.898  1.00 98.25           C
ATOM   3097  CG2 VAL A 386      52.951 -37.604  15.913  1.00 98.25           C
ATOM   3098  C   VAL A 386      50.317 -38.751  15.548  1.00 98.25           C
ATOM   3099  O   VAL A 386      50.519 -38.742  14.335  1.00 98.25           O
ATOM   3100  N   SER A 387      49.892 -39.850  16.194  1.00 37.67           N
ATOM   3101  CA  SER A 387      49.721 -41.078  15.480  1.00 37.67           C
ATOM   3102  CB  SER A 387      49.267 -42.229  16.389  1.00 37.67           C
ATOM   3103  OG  SER A 387      50.258 -42.491  17.371  1.00 37.67           O
ATOM   3104  C   SER A 387      48.667 -40.885  14.438  1.00 37.67           C
ATOM   3105  O   SER A 387      48.816 -41.341  13.306  1.00 37.67           O
ATOM   3106  N   ASN A 388      47.573 -40.187  14.795  1.00 46.75           N
ATOM   3107  CA  ASN A 388      46.482 -40.014  13.878  1.00 46.75           C
ATOM   3108  CB  ASN A 388      45.292 -39.266  14.508  1.00 46.75           C
ATOM   3109  CG  ASN A 388      44.171 -39.176  13.479  1.00 46.75           C
ATOM   3110  OD1 ASN A 388      44.295 -38.508  12.455  1.00 46.75           O
ATOM   3111  ND2 ASN A 388      43.038 -39.873  13.759  1.00 46.75           N
ATOM   3112  C   ASN A 388      46.929 -39.229  12.687  1.00 46.75           C
ATOM   3113  O   ASN A 388      46.710 -39.641  11.549  1.00 46.75           O
ATOM   3114  N   ILE A 389      47.592 -38.081  12.915  1.00 98.33           N
ATOM   3115  CA  ILE A 389      47.963 -37.253  11.809  1.00 98.33           C
ATOM   3116  CB  ILE A 389      48.599 -35.959  12.218  1.00 98.33           C
ATOM   3117  CG1 ILE A 389      47.595 -35.110  13.017  1.00 98.33           C
ATOM   3118  CG2 ILE A 389      49.117 -35.265  10.947  1.00 98.33           C
ATOM   3119  CD1 ILE A 389      46.325 -34.780  12.232  1.00 98.33           C
ATOM   3120  C   ILE A 389      48.938 -37.989  10.963  1.00 98.33           C
ATOM   3121  O   ILE A 389      48.778 -38.041   9.753  1.00 98.33           O
ATOM   3122  N   VAL A 390      49.947 -38.633  11.567  1.00 45.24           N
ATOM   3123  CA  VAL A 390      50.963 -39.261  10.773  1.00 45.24           C
ATOM   3124  CB  VAL A 390      52.023 -39.919  11.605  1.00 45.24           C
ATOM   3125  CG1 VAL A 390      53.052 -40.561  10.663  1.00 45.24           C
ATOM   3126  CG2 VAL A 390      52.613 -38.876  12.567  1.00 45.24           C
ATOM   3127  C   VAL A 390      50.305 -40.313   9.934  1.00 45.24           C
ATOM   3128  O   VAL A 390      50.670 -40.517   8.775  1.00 45.24           O
ATOM   3129  N   LYS A 391      49.302 -41.005  10.502  1.00 72.20           N
ATOM   3130  CA  LYS A 391      48.648 -42.041   9.769  1.00 72.20           C
ATOM   3131  CB  LYS A 391      47.543 -42.763  10.561  1.00 72.20           C
ATOM   3132  CG  LYS A 391      48.064 -43.538  11.775  1.00 72.20           C
ATOM   3133  CD  LYS A 391      46.952 -44.179  12.613  1.00 72.20           C
ATOM   3134  CE  LYS A 391      45.939 -43.181  13.181  1.00 72.20           C
ATOM   3135  NZ  LYS A 391      44.822 -43.911  13.822  1.00 72.20           N
ATOM   3136  C   LYS A 391      48.013 -41.435   8.558  1.00 72.20           C
ATOM   3137  O   LYS A 391      48.053 -42.016   7.474  1.00 72.20           O
ATOM   3138  N   ARG A 392      47.417 -40.233   8.698  1.00102.44           N
ATOM   3139  CA  ARG A 392      46.744 -39.668   7.565  1.00102.44           C
ATOM   3140  CB  ARG A 392      45.982 -38.370   7.881  1.00102.44           C
ATOM   3141  CG  ARG A 392      44.662 -38.660   8.601  1.00102.44           C
ATOM   3142  CD  ARG A 392      43.755 -37.442   8.781  1.00102.44           C
ATOM   3143  NE  ARG A 392      42.428 -37.945   9.236  1.00102.44           N
ATOM   3144  CZ  ARG A 392      41.771 -37.322  10.257  1.00102.44           C
ATOM   3145  NH1 ARG A 392      42.363 -36.285  10.917  1.00102.44           N
ATOM   3146  NH2 ARG A 392      40.520 -37.736  10.620  1.00102.44           N
ATOM   3147  C   ARG A 392      47.700 -39.462   6.420  1.00102.44           C
ATOM   3148  O   ARG A 392      47.405 -39.932   5.322  1.00102.44           O
ATOM   3149  N   PRO A 393      48.829 -38.822   6.580  1.00119.69           N
ATOM   3150  CA  PRO A 393      49.696 -38.776   5.445  1.00119.69           C
ATOM   3151  CD  PRO A 393      48.742 -37.452   7.043  1.00119.69           C
ATOM   3152  CB  PRO A 393      50.799 -37.776   5.788  1.00119.69           C
ATOM   3153  CG  PRO A 393      50.186 -36.928   6.922  1.00119.69           C
ATOM   3154  C   PRO A 393      50.162 -40.091   4.900  1.00119.69           C
ATOM   3155  O   PRO A 393      50.417 -40.157   3.701  1.00119.69           O
ATOM   3156  N   GLY A 394      50.310 -41.145   5.721  1.00 33.87           N
ATOM   3157  CA  GLY A 394      50.756 -42.402   5.181  1.00 33.87           C
ATOM   3158  C   GLY A 394      49.721 -42.973   4.260  1.00 33.87           C
ATOM   3159  O   GLY A 394      50.040 -43.537   3.215  1.00 33.87           O
ATOM   3160  N   TYR A 395      48.445 -42.829   4.646  1.00188.40           N
ATOM   3161  CA  TYR A 395      47.282 -43.352   3.982  1.00188.40           C
ATOM   3162  CB  TYR A 395      45.998 -43.035   4.773  1.00188.40           C
ATOM   3163  CG  TYR A 395      44.815 -43.556   4.033  1.00188.40           C
ATOM   3164  CD1 TYR A 395      44.489 -44.891   4.082  1.00188.40           C
ATOM   3165  CD2 TYR A 395      44.022 -42.702   3.301  1.00188.40           C
ATOM   3166  CE1 TYR A 395      43.394 -45.371   3.403  1.00188.40           C
ATOM   3167  CE2 TYR A 395      42.926 -43.175   2.620  1.00188.40           C
ATOM   3168  CZ  TYR A 395      42.611 -44.511   2.670  1.00188.40           C
ATOM   3169  OH  TYR A 395      41.487 -45.002   1.973  1.00188.40           O
ATOM   3170  C   TYR A 395      47.154 -42.735   2.639  1.00188.40           C
ATOM   3171  O   TYR A 395      46.562 -43.351   1.755  1.00188.40           O
ATOM   3172  N   THR A 396      47.659 -41.491   2.483  1.00270.76           N
ATOM   3173  CA  THR A 396      47.504 -40.737   1.272  1.00270.76           C
ATOM   3174  CB  THR A 396      48.389 -39.522   1.164  1.00270.76           C
ATOM   3175  OG1 THR A 396      48.001 -38.746   0.040  1.00270.76           O
ATOM   3176  CG2 THR A 396      49.861 -39.951   1.025  1.00270.76           C
ATOM   3177  C   THR A 396      47.711 -41.594   0.052  1.00270.76           C
ATOM   3178  O   THR A 396      48.780 -42.148  -0.194  1.00270.76           O
ATOM   3179  N   ALA A 397      46.619 -41.689  -0.733  1.00 95.82           N
ATOM   3180  CA  ALA A 397      46.374 -42.427  -1.941  1.00 95.82           C
ATOM   3181  CB  ALA A 397      44.940 -42.242  -2.467  1.00 95.82           C
ATOM   3182  C   ALA A 397      47.301 -41.930  -2.998  1.00 95.82           C
ATOM   3183  O   ALA A 397      47.563 -42.615  -3.984  1.00 95.82           O
ATOM   3184  N   ILE A 398      47.828 -40.715  -2.796  1.00171.66           N
ATOM   3185  CA  ILE A 398      48.580 -39.980  -3.765  1.00171.66           C
ATOM   3186  CB  ILE A 398      49.234 -38.774  -3.141  1.00171.66           C
ATOM   3187  CG1 ILE A 398      49.762 -37.779  -4.192  1.00171.66           C
ATOM   3188  CG2 ILE A 398      50.309 -39.282  -2.167  1.00171.66           C
ATOM   3189  CD1 ILE A 398      50.946 -38.287  -5.011  1.00171.66           C
ATOM   3190  C   ILE A 398      49.630 -40.853  -4.383  1.00171.66           C
ATOM   3191  O   ILE A 398      49.874 -40.741  -5.581  1.00171.66           O
ATOM   3192  N   VAL A 399      50.279 -41.749  -3.618  1.00112.13           N
ATOM   3193  CA  VAL A 399      51.278 -42.601  -4.211  1.00112.13           C
ATOM   3194  CB  VAL A 399      51.790 -43.608  -3.221  1.00112.13           C
ATOM   3195  CG1 VAL A 399      50.588 -44.277  -2.531  1.00112.13           C
ATOM   3196  CG2 VAL A 399      52.674 -44.614  -3.969  1.00112.13           C
ATOM   3197  C   VAL A 399      50.664 -43.347  -5.359  1.00112.13           C
ATOM   3198  O   VAL A 399      51.190 -43.334  -6.471  1.00112.13           O
ATOM   3199  N   ALA A 400      49.508 -43.991  -5.125  1.00 37.47           N
ATOM   3200  CA  ALA A 400      48.824 -44.713  -6.156  1.00 37.47           C
ATOM   3201  CB  ALA A 400      47.568 -45.438  -5.644  1.00 37.47           C
ATOM   3202  C   ALA A 400      48.390 -43.726  -7.190  1.00 37.47           C
ATOM   3203  O   ALA A 400      48.404 -44.015  -8.385  1.00 37.47           O
ATOM   3204  N   ALA A 401      47.991 -42.523  -6.742  1.00 46.21           N
ATOM   3205  CA  ALA A 401      47.473 -41.514  -7.619  1.00 46.21           C
ATOM   3206  CB  ALA A 401      47.073 -40.231  -6.872  1.00 46.21           C
ATOM   3207  C   ALA A 401      48.514 -41.136  -8.627  1.00 46.21           C
ATOM   3208  O   ALA A 401      48.203 -40.943  -9.800  1.00 46.21           O
ATOM   3209  N   GLU A 402      49.777 -41.027  -8.184  1.00138.29           N
ATOM   3210  CA  GLU A 402      50.883 -40.608  -8.998  1.00138.29           C
ATOM   3211  CB  GLU A 402      52.160 -40.367  -8.176  1.00138.29           C
ATOM   3212  CG  GLU A 402      53.276 -39.683  -8.967  1.00138.29           C
ATOM   3213  CD  GLU A 402      52.922 -38.211  -9.142  1.00138.29           C
ATOM   3214  OE1 GLU A 402      52.663 -37.533  -8.110  1.00138.29           O
ATOM   3215  OE2 GLU A 402      52.908 -37.744 -10.311  1.00138.29           O
ATOM   3216  C   GLU A 402      51.194 -41.628 -10.052  1.00138.29           C
ATOM   3217  O   GLU A 402      51.685 -41.284 -11.125  1.00138.29           O
ATOM   3218  N   VAL A 403      50.919 -42.917  -9.780  1.00 44.81           N
ATOM   3219  CA  VAL A 403      51.268 -43.960 -10.704  1.00 44.81           C
ATOM   3220  CB  VAL A 403      50.765 -45.310 -10.284  1.00 44.81           C
ATOM   3221  CG1 VAL A 403      51.110 -46.327 -11.388  1.00 44.81           C
ATOM   3222  CG2 VAL A 403      51.364 -45.650  -8.909  1.00 44.81           C
ATOM   3223  C   VAL A 403      50.647 -43.661 -12.032  1.00 44.81           C
ATOM   3224  O   VAL A 403      51.268 -43.870 -13.073  1.00 44.81           O
ATOM   3225  N   LEU A 404      49.414 -43.132 -12.029  1.00141.69           N
ATOM   3226  CA  LEU A 404      48.703 -42.868 -13.248  1.00141.69           C
ATOM   3227  CB  LEU A 404      47.325 -42.224 -12.971  1.00141.69           C
ATOM   3228  CG  LEU A 404      46.372 -42.007 -14.172  1.00141.69           C
ATOM   3229  CD1 LEU A 404      45.058 -41.373 -13.693  1.00141.69           C
ATOM   3230  CD2 LEU A 404      46.993 -41.202 -15.327  1.00141.69           C
ATOM   3231  C   LEU A 404      49.533 -41.921 -14.060  1.00141.69           C
ATOM   3232  O   LEU A 404      49.620 -42.061 -15.280  1.00141.69           O
ATOM   3233  N   TYR A 405      50.162 -40.926 -13.410  1.00 54.20           N
ATOM   3234  CA  TYR A 405      50.949 -39.952 -14.115  1.00 54.20           C
ATOM   3235  CB  TYR A 405      51.577 -38.904 -13.182  1.00 54.20           C
ATOM   3236  CG  TYR A 405      50.499 -38.204 -12.433  1.00 54.20           C
ATOM   3237  CD1 TYR A 405      49.902 -37.065 -12.923  1.00 54.20           C
ATOM   3238  CD2 TYR A 405      50.085 -38.710 -11.223  1.00 54.20           C
ATOM   3239  CE1 TYR A 405      48.908 -36.440 -12.205  1.00 54.20           C
ATOM   3240  CE2 TYR A 405      49.094 -38.091 -10.502  1.00 54.20           C
ATOM   3241  CZ  TYR A 405      48.505 -36.953 -10.993  1.00 54.20           C
ATOM   3242  OH  TYR A 405      47.488 -36.321 -10.248  1.00 54.20           O
ATOM   3243  C   TYR A 405      52.113 -40.642 -14.761  1.00 54.20           C
ATOM   3244  O   TYR A 405      52.446 -40.394 -15.918  1.00 54.20           O
ATOM   3245  N   ILE A 406      52.752 -41.551 -14.007  1.00 53.58           N
ATOM   3246  CA  ILE A 406      53.955 -42.220 -14.409  1.00 53.58           C
ATOM   3247  CB  ILE A 406      54.436 -43.135 -13.330  1.00 53.58           C
ATOM   3248  CG1 ILE A 406      54.741 -42.304 -12.074  1.00 53.58           C
ATOM   3249  CG2 ILE A 406      55.634 -43.943 -13.862  1.00 53.58           C
ATOM   3250  CD1 ILE A 406      54.806 -43.127 -10.795  1.00 53.58           C
ATOM   3251  C   ILE A 406      53.717 -43.034 -15.636  1.00 53.58           C
ATOM   3252  O   ILE A 406      54.572 -43.093 -16.518  1.00 53.58           O
ATOM   3253  N   ILE A 407      52.555 -43.700 -15.732  1.00 94.70           N
ATOM   3254  CA  ILE A 407      52.378 -44.536 -16.878  1.00 94.70           C
ATOM   3255  CB  ILE A 407      51.104 -45.336 -16.864  1.00 94.70           C
ATOM   3256  CG1 ILE A 407      51.150 -46.411 -17.962  1.00 94.70           C
ATOM   3257  CG2 ILE A 407      49.907 -44.374 -16.970  1.00 94.70           C
ATOM   3258  CD1 ILE A 407      50.071 -47.482 -17.817  1.00 94.70           C
ATOM   3259  C   ILE A 407      52.418 -43.704 -18.112  1.00 94.70           C
ATOM   3260  O   ILE A 407      53.121 -44.056 -19.046  1.00 94.70           O
ATOM   3261  N   GLU A 408      51.714 -42.560 -18.160  1.00 95.22           N
ATOM   3262  CA  GLU A 408      51.688 -41.771 -19.360  1.00 95.22           C
ATOM   3263  CB  GLU A 408      50.721 -40.579 -19.251  1.00 95.22           C
ATOM   3264  CG  GLU A 408      49.296 -40.978 -18.844  1.00 95.22           C
ATOM   3265  CD  GLU A 408      48.790 -42.096 -19.746  1.00 95.22           C
ATOM   3266  OE1 GLU A 408      49.433 -42.363 -20.797  1.00 95.22           O
ATOM   3267  OE2 GLU A 408      47.745 -42.702 -19.388  1.00 95.22           O
ATOM   3268  C   GLU A 408      53.060 -41.237 -19.626  1.00 95.22           C
ATOM   3269  O   GLU A 408      53.510 -41.182 -20.770  1.00 95.22           O
ATOM   3270  N   CYS A 409      53.777 -40.851 -18.557  1.00 76.53           N
ATOM   3271  CA  CYS A 409      55.073 -40.265 -18.719  1.00 76.53           C
ATOM   3272  CB  CYS A 409      55.736 -39.866 -17.391  1.00 76.53           C
ATOM   3273  SG  CYS A 409      57.372 -39.114 -17.644  1.00 76.53           S
ATOM   3274  C   CYS A 409      55.962 -41.265 -19.400  1.00 76.53           C
ATOM   3275  O   CYS A 409      56.776 -40.890 -20.241  1.00 76.53           O
ATOM   3276  N   LYS A 410      55.816 -42.564 -19.065  1.00136.55           N
ATOM   3277  CA  LYS A 410      56.663 -43.584 -19.625  1.00136.55           C
ATOM   3278  CB  LYS A 410      56.326 -44.983 -19.081  1.00136.55           C
ATOM   3279  CG  LYS A 410      57.095 -46.094 -19.789  1.00136.55           C
ATOM   3280  CD  LYS A 410      56.804 -47.499 -19.251  1.00136.55           C
ATOM   3281  CE  LYS A 410      55.501 -48.093 -19.799  1.00136.55           C
ATOM   3282  NZ  LYS A 410      55.296 -49.459 -19.265  1.00136.55           N
ATOM   3283  C   LYS A 410      56.539 -43.612 -21.127  1.00136.55           C
ATOM   3284  O   LYS A 410      57.571 -43.602 -21.796  1.00136.55           O
ATOM   3285  N   PRO A 411      55.379 -43.657 -21.739  1.00130.16           N
ATOM   3286  CA  PRO A 411      55.428 -43.546 -23.163  1.00130.16           C
ATOM   3287  CD  PRO A 411      54.425 -44.700 -21.402  1.00130.16           C
ATOM   3288  CB  PRO A 411      54.057 -43.959 -23.679  1.00130.16           C
ATOM   3289  CG  PRO A 411      53.677 -45.072 -22.693  1.00130.16           C
ATOM   3290  C   PRO A 411      55.941 -42.240 -23.646  1.00130.16           C
ATOM   3291  O   PRO A 411      56.429 -42.187 -24.774  1.00130.16           O
ATOM   3292  N   VAL A 412      55.823 -41.167 -22.848  1.00 44.24           N
ATOM   3293  CA  VAL A 412      56.363 -39.938 -23.334  1.00 44.24           C
ATOM   3294  CB  VAL A 412      56.160 -38.805 -22.374  1.00 44.24           C
ATOM   3295  CG1 VAL A 412      56.867 -37.559 -22.932  1.00 44.24           C
ATOM   3296  CG2 VAL A 412      54.651 -38.620 -22.139  1.00 44.24           C
ATOM   3297  C   VAL A 412      57.840 -40.110 -23.499  1.00 44.24           C
ATOM   3298  O   VAL A 412      58.367 -39.933 -24.597  1.00 44.24           O
ATOM   3299  N   TYR A 413      58.556 -40.473 -22.409  1.00 92.77           N
ATOM   3300  CA  TYR A 413      59.974 -40.643 -22.554  1.00 92.77           C
ATOM   3301  CB  TYR A 413      60.740 -39.421 -22.011  1.00 92.77           C
ATOM   3302  CG  TYR A 413      62.022 -39.255 -22.756  1.00 92.77           C
ATOM   3303  CD1 TYR A 413      61.982 -38.707 -24.019  1.00 92.77           C
ATOM   3304  CD2 TYR A 413      63.243 -39.597 -22.222  1.00 92.77           C
ATOM   3305  CE1 TYR A 413      63.127 -38.517 -24.751  1.00 92.77           C
ATOM   3306  CE2 TYR A 413      64.397 -39.409 -22.951  1.00 92.77           C
ATOM   3307  CZ  TYR A 413      64.340 -38.870 -24.215  1.00 92.77           C
ATOM   3308  OH  TYR A 413      65.522 -38.676 -24.962  1.00 92.77           O
ATOM   3309  C   TYR A 413      60.343 -41.845 -21.730  1.00 92.77           C
ATOM   3310  O   TYR A 413      60.519 -41.755 -20.515  1.00 92.77           O
ATOM   3311  N   VAL A 414      60.506 -43.002 -22.390  1.00109.38           N
ATOM   3312  CA  VAL A 414      60.776 -44.258 -21.748  1.00109.38           C
ATOM   3313  CB  VAL A 414      60.753 -45.371 -22.740  1.00109.38           C
ATOM   3314  CG1 VAL A 414      59.308 -45.564 -23.222  1.00109.38           C
ATOM   3315  CG2 VAL A 414      61.704 -44.967 -23.878  1.00109.38           C
ATOM   3316  C   VAL A 414      62.120 -44.272 -21.092  1.00109.38           C
ATOM   3317  O   VAL A 414      62.286 -44.820 -20.002  1.00109.38           O
ATOM   3318  N   THR A 415      63.134 -43.691 -21.748  1.00 48.51           N
ATOM   3319  CA  THR A 415      64.456 -43.787 -21.210  1.00 48.51           C
ATOM   3320  CB  THR A 415      65.481 -43.136 -22.091  1.00 48.51           C
ATOM   3321  OG1 THR A 415      65.493 -43.753 -23.369  1.00 48.51           O
ATOM   3322  CG2 THR A 415      66.858 -43.260 -21.417  1.00 48.51           C
ATOM   3323  C   THR A 415      64.548 -43.114 -19.879  1.00 48.51           C
ATOM   3324  O   THR A 415      65.080 -43.691 -18.931  1.00 48.51           O
ATOM   3325  N   TYR A 416      64.036 -41.873 -19.768  1.00 98.94           N
ATOM   3326  CA  TYR A 416      64.218 -41.148 -18.545  1.00 98.94           C
ATOM   3327  CB  TYR A 416      63.816 -39.668 -18.615  1.00 98.94           C
ATOM   3328  CG  TYR A 416      64.476 -39.069 -17.420  1.00 98.94           C
ATOM   3329  CD1 TYR A 416      65.763 -38.592 -17.509  1.00 98.94           C
ATOM   3330  CD2 TYR A 416      63.837 -39.006 -16.207  1.00 98.94           C
ATOM   3331  CE1 TYR A 416      66.388 -38.048 -16.413  1.00 98.94           C
ATOM   3332  CE2 TYR A 416      64.452 -38.464 -15.102  1.00 98.94           C
ATOM   3333  CZ  TYR A 416      65.733 -37.981 -15.206  1.00 98.94           C
ATOM   3334  OH  TYR A 416      66.375 -37.423 -14.080  1.00 98.94           O
ATOM   3335  C   TYR A 416      63.432 -41.778 -17.434  1.00 98.94           C
ATOM   3336  O   TYR A 416      63.932 -41.938 -16.322  1.00 98.94           O
ATOM   3337  N   GLU A 417      62.172 -42.162 -17.712  1.00115.14           N
ATOM   3338  CA  GLU A 417      61.305 -42.702 -16.702  1.00115.14           C
ATOM   3339  CB  GLU A 417      59.916 -43.053 -17.263  1.00115.14           C
ATOM   3340  CG  GLU A 417      58.943 -43.636 -16.236  1.00115.14           C
ATOM   3341  CD  GLU A 417      58.300 -42.481 -15.482  1.00115.14           C
ATOM   3342  OE1 GLU A 417      59.047 -41.725 -14.807  1.00115.14           O
ATOM   3343  OE2 GLU A 417      57.052 -42.336 -15.579  1.00115.14           O
ATOM   3344  C   GLU A 417      61.892 -43.967 -16.165  1.00115.14           C
ATOM   3345  O   GLU A 417      61.930 -44.187 -14.956  1.00115.14           O
ATOM   3346  N   SER A 418      62.370 -44.839 -17.064  1.00 81.19           N
ATOM   3347  CA  SER A 418      62.918 -46.090 -16.641  1.00 81.19           C
ATOM   3348  CB  SER A 418      63.227 -47.021 -17.800  1.00 81.19           C
ATOM   3349  OG  SER A 418      62.026 -47.345 -18.480  1.00 81.19           O
ATOM   3350  C   SER A 418      64.192 -45.839 -15.910  1.00 81.19           C
ATOM   3351  O   SER A 418      64.539 -46.562 -14.978  1.00 81.19           O
ATOM   3352  N   LYS A 419      64.917 -44.783 -16.309  1.00113.77           N
ATOM   3353  CA  LYS A 419      66.182 -44.494 -15.710  1.00113.77           C
ATOM   3354  CB  LYS A 419      66.785 -43.195 -16.272  1.00113.77           C
ATOM   3355  CG  LYS A 419      68.172 -42.844 -15.737  1.00113.77           C
ATOM   3356  CD  LYS A 419      68.769 -41.607 -16.415  1.00113.77           C
ATOM   3357  CE  LYS A 419      68.885 -41.728 -17.936  1.00113.77           C
ATOM   3358  NZ  LYS A 419      69.242 -40.414 -18.519  1.00113.77           N
ATOM   3359  C   LYS A 419      65.954 -44.268 -14.250  1.00113.77           C
ATOM   3360  O   LYS A 419      66.690 -44.791 -13.417  1.00113.77           O
ATOM   3361  N   GLU A 420      64.932 -43.464 -13.900  1.00 85.56           N
ATOM   3362  CA  GLU A 420      64.694 -43.188 -12.512  1.00 85.56           C
ATOM   3363  CB  GLU A 420      63.716 -42.025 -12.265  1.00 85.56           C
ATOM   3364  CG  GLU A 420      63.613 -41.662 -10.779  1.00 85.56           C
ATOM   3365  CD  GLU A 420      62.696 -40.459 -10.612  1.00 85.56           C
ATOM   3366  OE1 GLU A 420      62.245 -39.902 -11.647  1.00 85.56           O
ATOM   3367  OE2 GLU A 420      62.437 -40.080  -9.439  1.00 85.56           O
ATOM   3368  C   GLU A 420      64.161 -44.388 -11.788  1.00 85.56           C
ATOM   3369  O   GLU A 420      64.625 -44.718 -10.698  1.00 85.56           O
ATOM   3370  N   ASP A 421      63.186 -45.094 -12.389  1.00 90.25           N
ATOM   3371  CA  ASP A 421      62.535 -46.178 -11.710  1.00 90.25           C
ATOM   3372  CB  ASP A 421      61.449 -46.828 -12.586  1.00 90.25           C
ATOM   3373  CG  ASP A 421      60.521 -47.634 -11.694  1.00 90.25           C
ATOM   3374  OD1 ASP A 421      60.472 -47.338 -10.470  1.00 90.25           O
ATOM   3375  OD2 ASP A 421      59.859 -48.567 -12.218  1.00 90.25           O
ATOM   3376  C   ASP A 421      63.543 -47.234 -11.377  1.00 90.25           C
ATOM   3377  O   ASP A 421      63.542 -47.775 -10.273  1.00 90.25           O
ATOM   3378  N   CYS A 422      64.410 -47.569 -12.350  1.00 79.95           N
ATOM   3379  CA  CYS A 422      65.443 -48.561 -12.215  1.00 79.95           C
ATOM   3380  CB  CYS A 422      66.087 -48.922 -13.565  1.00 79.95           C
ATOM   3381  SG  CYS A 422      64.895 -49.647 -14.733  1.00 79.95           S
ATOM   3382  C   CYS A 422      66.533 -48.066 -11.309  1.00 79.95           C
ATOM   3383  O   CYS A 422      67.111 -48.839 -10.545  1.00 79.95           O
ATOM   3384  N   TYR A 423      66.804 -46.745 -11.341  1.00242.93           N
ATOM   3385  CA  TYR A 423      67.877 -46.136 -10.605  1.00242.93           C
ATOM   3386  CB  TYR A 423      67.925 -46.607  -9.140  1.00242.93           C
ATOM   3387  CG  TYR A 423      66.670 -46.105  -8.509  1.00242.93           C
ATOM   3388  CD1 TYR A 423      66.611 -44.830  -7.994  1.00242.93           C
ATOM   3389  CD2 TYR A 423      65.550 -46.901  -8.441  1.00242.93           C
ATOM   3390  CE1 TYR A 423      65.457 -44.359  -7.415  1.00242.93           C
ATOM   3391  CE2 TYR A 423      64.391 -46.436  -7.864  1.00242.93           C
ATOM   3392  CZ  TYR A 423      64.344 -45.162  -7.348  1.00242.93           C
ATOM   3393  OH  TYR A 423      63.159 -44.677  -6.754  1.00242.93           O
ATOM   3394  C   TYR A 423      69.199 -46.395 -11.271  1.00242.93           C
ATOM   3395  O   TYR A 423      70.243 -46.358 -10.620  1.00242.93           O
ATOM   3396  N   GLN A 424      69.191 -46.658 -12.599  1.00126.70           N
ATOM   3397  CA  GLN A 424      70.416 -46.753 -13.347  1.00126.70           C
ATOM   3398  CB  GLN A 424      71.048 -48.155 -13.346  1.00126.70           C
ATOM   3399  CG  GLN A 424      72.495 -48.144 -13.838  1.00126.70           C
ATOM   3400  CD  GLN A 424      73.189 -49.389 -13.303  1.00126.70           C
ATOM   3401  OE1 GLN A 424      72.804 -50.516 -13.608  1.00126.70           O
ATOM   3402  NE2 GLN A 424      74.238 -49.176 -12.464  1.00126.70           N
ATOM   3403  C   GLN A 424      70.105 -46.315 -14.746  1.00126.70           C
ATOM   3404  O   GLN A 424      68.979 -46.479 -15.212  1.00126.70           O
ATOM   3405  N   GLU A 425      71.084 -45.709 -15.451  1.00 52.91           N
ATOM   3406  CA  GLU A 425      70.787 -45.244 -16.775  1.00 52.91           C
ATOM   3407  CB  GLU A 425      71.920 -44.434 -17.422  1.00 52.91           C
ATOM   3408  CG  GLU A 425      72.127 -43.072 -16.759  1.00 52.91           C
ATOM   3409  CD  GLU A 425      73.128 -42.294 -17.596  1.00 52.91           C
ATOM   3410  OE1 GLU A 425      73.914 -42.942 -18.338  1.00 52.91           O
ATOM   3411  OE2 GLU A 425      73.118 -41.038 -17.506  1.00 52.91           O
ATOM   3412  C   GLU A 425      70.508 -46.436 -17.629  1.00 52.91           C
ATOM   3413  O   GLU A 425      71.339 -47.334 -17.758  1.00 52.91           O
ATOM   3414  N   ILE A 426      69.304 -46.458 -18.236  1.00120.04           N
ATOM   3415  CA  ILE A 426      68.887 -47.574 -19.034  1.00120.04           C
ATOM   3416  CB  ILE A 426      67.954 -48.472 -18.269  1.00120.04           C
ATOM   3417  CG1 ILE A 426      68.672 -49.099 -17.062  1.00120.04           C
ATOM   3418  CG2 ILE A 426      67.326 -49.480 -19.239  1.00120.04           C
ATOM   3419  CD1 ILE A 426      69.851 -49.990 -17.444  1.00120.04           C
ATOM   3420  C   ILE A 426      68.095 -47.046 -20.187  1.00120.04           C
ATOM   3421  O   ILE A 426      67.427 -46.025 -20.072  1.00120.04           O
ATOM   3422  N   PRO A 427      68.204 -47.670 -21.323  1.00108.33           N
ATOM   3423  CA  PRO A 427      67.336 -47.323 -22.417  1.00108.33           C
ATOM   3424  CD  PRO A 427      69.498 -48.121 -21.786  1.00108.33           C
ATOM   3425  CB  PRO A 427      68.102 -47.629 -23.698  1.00108.33           C
ATOM   3426  CG  PRO A 427      69.237 -48.550 -23.231  1.00108.33           C
ATOM   3427  C   PRO A 427      66.132 -48.174 -22.263  1.00108.33           C
ATOM   3428  O   PRO A 427      66.281 -49.295 -21.781  1.00108.33           O
ATOM   3429  N   VAL A 428      64.939 -47.720 -22.690  1.00 89.18           N
ATOM   3430  CA  VAL A 428      63.835 -48.566 -22.368  1.00 89.18           C
ATOM   3431  CB  VAL A 428      63.268 -48.239 -21.003  1.00 89.18           C
ATOM   3432  CG1 VAL A 428      61.946 -48.980 -20.728  1.00 89.18           C
ATOM   3433  CG2 VAL A 428      64.349 -48.609 -19.977  1.00 89.18           C
ATOM   3434  C   VAL A 428      62.751 -48.493 -23.391  1.00 89.18           C
ATOM   3435  O   VAL A 428      62.601 -47.535 -24.143  1.00 89.18           O
ATOM   3436  N   LYS A 429      62.027 -49.619 -23.449  1.00248.45           N
ATOM   3437  CA  LYS A 429      60.829 -49.954 -24.140  1.00248.45           C
ATOM   3438  CB  LYS A 429      61.041 -50.196 -25.642  1.00248.45           C
ATOM   3439  CG  LYS A 429      59.730 -50.312 -26.421  1.00248.45           C
ATOM   3440  CD  LYS A 429      58.845 -51.471 -25.965  1.00248.45           C
ATOM   3441  CE  LYS A 429      57.488 -51.515 -26.666  1.00248.45           C
ATOM   3442  NZ  LYS A 429      56.636 -50.406 -26.182  1.00248.45           N
ATOM   3443  C   LYS A 429      60.598 -51.279 -23.488  1.00248.45           C
ATOM   3444  O   LYS A 429      59.486 -51.769 -23.311  1.00248.45           O
ATOM   3445  N   TYR A 430      61.768 -51.799 -23.071  1.00235.99           N
ATOM   3446  CA  TYR A 430      62.258 -52.989 -22.441  1.00235.99           C
ATOM   3447  CB  TYR A 430      63.025 -53.812 -23.489  1.00235.99           C
ATOM   3448  CG  TYR A 430      64.289 -53.037 -23.680  1.00235.99           C
ATOM   3449  CD1 TYR A 430      64.313 -51.769 -24.240  1.00235.99           C
ATOM   3450  CD2 TYR A 430      65.466 -53.581 -23.240  1.00235.99           C
ATOM   3451  CE1 TYR A 430      65.478 -51.062 -24.366  1.00235.99           C
ATOM   3452  CE2 TYR A 430      66.631 -52.881 -23.372  1.00235.99           C
ATOM   3453  CZ  TYR A 430      66.647 -51.627 -23.926  1.00235.99           C
ATOM   3454  OH  TYR A 430      67.863 -50.927 -24.044  1.00235.99           O
ATOM   3455  C   TYR A 430      63.314 -52.364 -21.564  1.00235.99           C
ATOM   3456  O   TYR A 430      63.413 -51.143 -21.559  1.00235.99           O
ATOM   3457  N   ASN A 431      64.139 -53.108 -20.803  1.00 84.77           N
ATOM   3458  CA  ASN A 431      65.153 -52.373 -20.083  1.00 84.77           C
ATOM   3459  CB  ASN A 431      65.016 -52.511 -18.552  1.00 84.77           C
ATOM   3460  CG  ASN A 431      63.637 -52.029 -18.122  1.00 84.77           C
ATOM   3461  OD1 ASN A 431      62.982 -52.655 -17.290  1.00 84.77           O
ATOM   3462  ND2 ASN A 431      63.177 -50.889 -18.699  1.00 84.77           N
ATOM   3463  C   ASN A 431      66.497 -52.962 -20.430  1.00 84.77           C
ATOM   3464  O   ASN A 431      66.623 -54.176 -20.577  1.00 84.77           O
ATOM   3465  N   ASN A 432      67.539 -52.117 -20.625  1.00 91.87           N
ATOM   3466  CA  ASN A 432      68.862 -52.660 -20.817  1.00 91.87           C
ATOM   3467  CB  ASN A 432      69.335 -52.859 -22.265  1.00 91.87           C
ATOM   3468  CG  ASN A 432      70.574 -53.738 -22.219  1.00 91.87           C
ATOM   3469  OD1 ASN A 432      71.692 -53.253 -22.056  1.00 91.87           O
ATOM   3470  ND2 ASN A 432      70.370 -55.076 -22.347  1.00 91.87           N
ATOM   3471  C   ASN A 432      69.840 -51.701 -20.210  1.00 91.87           C
ATOM   3472  O   ASN A 432      69.654 -50.488 -20.258  1.00 91.87           O
ATOM   3473  N   HIS A 433      70.933 -52.226 -19.629  1.00 91.50           N
ATOM   3474  CA  HIS A 433      71.915 -51.375 -19.024  1.00 91.50           C
ATOM   3475  ND1 HIS A 433      75.291 -51.159 -18.072  1.00 91.50           N
ATOM   3476  CG  HIS A 433      74.024 -51.341 -17.566  1.00 91.50           C
ATOM   3477  CB  HIS A 433      72.968 -52.172 -18.229  1.00 91.50           C
ATOM   3478  NE2 HIS A 433      75.203 -50.024 -16.164  1.00 91.50           N
ATOM   3479  CD2 HIS A 433      73.987 -50.639 -16.401  1.00 91.50           C
ATOM   3480  CE1 HIS A 433      75.955 -50.364 -17.195  1.00 91.50           C
ATOM   3481  C   HIS A 433      72.600 -50.619 -20.118  1.00 91.50           C
ATOM   3482  O   HIS A 433      72.845 -51.147 -21.201  1.00 91.50           O
ATOM   3483  N   SER A 434      72.913 -49.338 -19.843  1.00 87.70           N
ATOM   3484  CA  SER A 434      73.509 -48.453 -20.801  1.00 87.70           C
ATOM   3485  CB  SER A 434      73.227 -46.974 -20.494  1.00 87.70           C
ATOM   3486  OG  SER A 434      73.804 -46.614 -19.247  1.00 87.70           O
ATOM   3487  C   SER A 434      74.989 -48.628 -20.811  1.00 87.70           C
ATOM   3488  O   SER A 434      75.556 -49.352 -19.997  1.00 87.70           O
ATOM   3489  N   MET A 435      75.653 -47.966 -21.775  1.00 50.10           N
ATOM   3490  CA  MET A 435      77.080 -48.037 -21.860  1.00 50.10           C
ATOM   3491  CB  MET A 435      77.561 -48.453 -23.258  1.00 50.10           C
ATOM   3492  CG  MET A 435      77.054 -49.839 -23.665  1.00 50.10           C
ATOM   3493  SD  MET A 435      77.366 -50.281 -25.400  1.00 50.10           S
ATOM   3494  CE  MET A 435      79.169 -50.373 -25.207  1.00 50.10           C
ATOM   3495  C   MET A 435      77.575 -46.652 -21.602  1.00 50.10           C
ATOM   3496  O   MET A 435      77.172 -45.702 -22.270  1.00 50.10           O
ATOM   3497  N   PHE A 436      78.465 -46.502 -20.605  1.00108.75           N
ATOM   3498  CA  PHE A 436      78.962 -45.203 -20.265  1.00108.75           C
ATOM   3499  CB  PHE A 436      79.547 -45.108 -18.842  1.00108.75           C
ATOM   3500  CG  PHE A 436      78.432 -45.147 -17.854  1.00108.75           C
ATOM   3501  CD1 PHE A 436      77.870 -46.342 -17.470  1.00108.75           C
ATOM   3502  CD2 PHE A 436      77.958 -43.980 -17.299  1.00108.75           C
ATOM   3503  CE1 PHE A 436      76.843 -46.373 -16.555  1.00108.75           C
ATOM   3504  CE2 PHE A 436      76.932 -44.005 -16.385  1.00108.75           C
ATOM   3505  CZ  PHE A 436      76.372 -45.203 -16.011  1.00108.75           C
ATOM   3506  C   PHE A 436      80.067 -44.838 -21.201  1.00108.75           C
ATOM   3507  O   PHE A 436      80.769 -45.696 -21.734  1.00108.75           O
ATOM   3508  N   MET A 437      80.211 -43.523 -21.449  1.00112.09           N
ATOM   3509  CA  MET A 437      81.293 -43.015 -22.235  1.00112.09           C
ATOM   3510  CB  MET A 437      80.868 -42.448 -23.601  1.00112.09           C
ATOM   3511  CG  MET A 437      80.479 -43.524 -24.619  1.00112.09           C
ATOM   3512  SD  MET A 437      78.917 -44.391 -24.282  1.00112.09           S
ATOM   3513  CE  MET A 437      79.076 -45.521 -25.696  1.00112.09           C
ATOM   3514  C   MET A 437      81.887 -41.909 -21.430  1.00112.09           C
ATOM   3515  O   MET A 437      81.162 -41.115 -20.833  1.00112.09           O
ATOM   3516  N   ALA A 438      83.232 -41.836 -21.385  1.00 46.67           N
ATOM   3517  CA  ALA A 438      83.869 -40.831 -20.587  1.00 46.67           C
ATOM   3518  CB  ALA A 438      85.400 -40.975 -20.513  1.00 46.67           C
ATOM   3519  C   ALA A 438      83.549 -39.501 -21.182  1.00 46.67           C
ATOM   3520  O   ALA A 438      83.418 -39.335 -22.394  1.00 46.67           O
ATOM   3521  N   PRO A 439      83.387 -38.559 -20.303  1.00132.53           N
ATOM   3522  CA  PRO A 439      83.058 -37.217 -20.694  1.00132.53           C
ATOM   3523  CD  PRO A 439      82.946 -38.876 -18.958  1.00132.53           C
ATOM   3524  CB  PRO A 439      82.702 -36.494 -19.400  1.00132.53           C
ATOM   3525  CG  PRO A 439      82.197 -37.629 -18.488  1.00132.53           C
ATOM   3526  C   PRO A 439      84.197 -36.617 -21.448  1.00132.53           C
ATOM   3527  O   PRO A 439      83.976 -35.722 -22.263  1.00132.53           O
ATOM   3528  N   VAL A 440      85.422 -37.096 -21.177  1.00 51.17           N
ATOM   3529  CA  VAL A 440      86.599 -36.590 -21.812  1.00 51.17           C
ATOM   3530  CB  VAL A 440      87.862 -37.181 -21.267  1.00 51.17           C
ATOM   3531  CG1 VAL A 440      89.040 -36.652 -22.103  1.00 51.17           C
ATOM   3532  CG2 VAL A 440      87.959 -36.840 -19.770  1.00 51.17           C
ATOM   3533  C   VAL A 440      86.548 -36.922 -23.265  1.00 51.17           C
ATOM   3534  O   VAL A 440      87.011 -36.146 -24.098  1.00 51.17           O
ATOM   3535  N   THR A 441      85.998 -38.100 -23.618  1.00196.61           N
ATOM   3536  CA  THR A 441      86.039 -38.442 -25.005  1.00196.61           C
ATOM   3537  CB  THR A 441      86.321 -39.891 -25.258  1.00196.61           C
ATOM   3538  OG1 THR A 441      86.337 -40.122 -26.656  1.00196.61           O
ATOM   3539  CG2 THR A 441      85.266 -40.770 -24.562  1.00196.61           C
ATOM   3540  C   THR A 441      84.760 -38.092 -25.698  1.00196.61           C
ATOM   3541  O   THR A 441      84.062 -38.963 -26.221  1.00196.61           O
ATOM   3542  N   ARG A 442      84.429 -36.787 -25.750  1.00132.23           N
ATOM   3543  CA  ARG A 442      83.294 -36.357 -26.513  1.00132.23           C
ATOM   3544  CB  ARG A 442      81.993 -36.218 -25.704  1.00132.23           C
ATOM   3545  CG  ARG A 442      81.409 -37.555 -25.246  1.00132.23           C
ATOM   3546  CD  ARG A 442      79.956 -37.458 -24.774  1.00132.23           C
ATOM   3547  NE  ARG A 442      79.928 -36.610 -23.550  1.00132.23           N
ATOM   3548  CZ  ARG A 442      78.769 -35.988 -23.180  1.00132.23           C
ATOM   3549  NH1 ARG A 442      77.648 -36.124 -23.946  1.00132.23           N
ATOM   3550  NH2 ARG A 442      78.732 -35.229 -22.046  1.00132.23           N
ATOM   3551  C   ARG A 442      83.634 -35.003 -27.065  1.00132.23           C
ATOM   3552  O   ARG A 442      84.224 -34.179 -26.368  1.00132.23           O
ATOM   3553  N   ILE A 443      83.271 -34.740 -28.340  1.00 58.07           N
ATOM   3554  CA  ILE A 443      83.590 -33.485 -28.973  1.00 58.07           C
ATOM   3555  CB  ILE A 443      84.641 -33.620 -30.042  1.00 58.07           C
ATOM   3556  CG1 ILE A 443      85.947 -34.164 -29.437  1.00 58.07           C
ATOM   3557  CG2 ILE A 443      84.813 -32.260 -30.742  1.00 58.07           C
ATOM   3558  CD1 ILE A 443      86.954 -34.629 -30.487  1.00 58.07           C
ATOM   3559  C   ILE A 443      82.345 -32.965 -29.645  1.00 58.07           C
ATOM   3560  O   ILE A 443      81.474 -33.741 -30.029  1.00 58.07           O
ATOM   3561  N   LEU A 444      82.236 -31.621 -29.792  1.00160.78           N
ATOM   3562  CA  LEU A 444      81.071 -30.997 -30.368  1.00160.78           C
ATOM   3563  CB  LEU A 444      80.405 -30.047 -29.352  1.00160.78           C
ATOM   3564  CG  LEU A 444      79.145 -29.321 -29.847  1.00160.78           C
ATOM   3565  CD1 LEU A 444      79.457 -28.165 -30.813  1.00160.78           C
ATOM   3566  CD2 LEU A 444      78.171 -30.342 -30.430  1.00160.78           C
ATOM   3567  C   LEU A 444      81.446 -30.182 -31.602  1.00160.78           C
ATOM   3568  O   LEU A 444      82.561 -29.670 -31.680  1.00160.78           O
ATOM   3569  N   GLN A 445      80.523 -30.070 -32.611  1.00213.34           N
ATOM   3570  CA  GLN A 445      80.679 -29.224 -33.797  1.00213.34           C
ATOM   3571  CB  GLN A 445      81.410 -29.905 -34.964  1.00213.34           C
ATOM   3572  CG  GLN A 445      80.646 -31.085 -35.562  1.00213.34           C
ATOM   3573  CD  GLN A 445      81.345 -31.454 -36.861  1.00213.34           C
ATOM   3574  OE1 GLN A 445      81.733 -30.579 -37.634  1.00213.34           O
ATOM   3575  NE2 GLN A 445      81.518 -32.779 -37.112  1.00213.34           N
ATOM   3576  C   GLN A 445      79.285 -28.834 -34.324  1.00213.34           C
ATOM   3577  O   GLN A 445      78.347 -29.584 -34.094  1.00213.34           O
ATOM   3578  N   LEU A 446      79.042 -27.612 -34.909  1.00193.79           N
ATOM   3579  CA  LEU A 446      77.727 -27.279 -35.447  1.00193.79           C
ATOM   3580  CB  LEU A 446      77.313 -25.848 -35.116  1.00193.79           C
ATOM   3581  CG  LEU A 446      77.239 -25.606 -33.597  1.00193.79           C
ATOM   3582  CD1 LEU A 446      78.632 -25.622 -32.949  1.00193.79           C
ATOM   3583  CD2 LEU A 446      76.437 -24.344 -33.272  1.00193.79           C
ATOM   3584  C   LEU A 446      77.394 -27.560 -36.901  1.00193.79           C
ATOM   3585  O   LEU A 446      76.270 -27.955 -37.218  1.00193.79           O
ATOM   3586  N   ARG A 447      78.338 -27.349 -37.843  1.00188.25           N
ATOM   3587  CA  ARG A 447      77.920 -27.331 -39.224  1.00188.25           C
ATOM   3588  CB  ARG A 447      78.153 -25.935 -39.837  1.00188.25           C
ATOM   3589  CG  ARG A 447      77.528 -25.671 -41.206  1.00188.25           C
ATOM   3590  CD  ARG A 447      77.707 -24.214 -41.647  1.00188.25           C
ATOM   3591  NE  ARG A 447      77.136 -23.355 -40.568  1.00188.25           N
ATOM   3592  CZ  ARG A 447      77.416 -22.019 -40.514  1.00188.25           C
ATOM   3593  NH1 ARG A 447      78.192 -21.440 -41.474  1.00188.25           N
ATOM   3594  NH2 ARG A 447      76.921 -21.259 -39.493  1.00188.25           N
ATOM   3595  C   ARG A 447      78.696 -28.317 -40.031  1.00188.25           C
ATOM   3596  O   ARG A 447      79.869 -28.576 -39.770  1.00188.25           O
ATOM   3597  N   GLY A 448      78.027 -28.900 -41.048  1.00 24.13           N
ATOM   3598  CA  GLY A 448      78.661 -29.835 -41.927  1.00 24.13           C
ATOM   3599  C   GLY A 448      79.288 -29.045 -43.026  1.00 24.13           C
ATOM   3600  O   GLY A 448      79.225 -27.818 -43.040  1.00 24.13           O
ATOM   3601  N   THR A 449      79.912 -29.748 -43.988  1.00 83.80           N
ATOM   3602  CA  THR A 449      80.558 -29.096 -45.086  1.00 83.80           C
ATOM   3603  CB  THR A 449      81.286 -30.061 -45.984  1.00 83.80           C
ATOM   3604  OG1 THR A 449      82.036 -29.353 -46.960  1.00 83.80           O
ATOM   3605  CG2 THR A 449      80.280 -31.008 -46.663  1.00 83.80           C
ATOM   3606  C   THR A 449      79.517 -28.385 -45.893  1.00 83.80           C
ATOM   3607  O   THR A 449      79.723 -27.255 -46.333  1.00 83.80           O
ATOM   3608  N   GLU A 450      78.352 -29.030 -46.073  1.00 52.00           N
ATOM   3609  CA  GLU A 450      77.291 -28.506 -46.882  1.00 52.00           C
ATOM   3610  CB  GLU A 450      76.227 -29.564 -47.230  1.00 52.00           C
ATOM   3611  CG  GLU A 450      76.787 -30.693 -48.102  1.00 52.00           C
ATOM   3612  CD  GLU A 450      75.679 -31.694 -48.398  1.00 52.00           C
ATOM   3613  OE1 GLU A 450      74.771 -31.848 -47.538  1.00 52.00           O
ATOM   3614  OE2 GLU A 450      75.730 -32.323 -49.489  1.00 52.00           O
ATOM   3615  C   GLU A 450      76.639 -27.376 -46.160  1.00 52.00           C
ATOM   3616  O   GLU A 450      76.881 -27.152 -44.976  1.00 52.00           O
ATOM   3617  N   ILE A 451      75.815 -26.607 -46.899  1.00126.52           N
ATOM   3618  CA  ILE A 451      75.125 -25.472 -46.370  1.00126.52           C
ATOM   3619  CB  ILE A 451      74.293 -24.756 -47.398  1.00126.52           C
ATOM   3620  CG1 ILE A 451      73.741 -23.450 -46.806  1.00126.52           C
ATOM   3621  CG2 ILE A 451      73.217 -25.719 -47.925  1.00126.52           C
ATOM   3622  CD1 ILE A 451      74.826 -22.429 -46.472  1.00126.52           C
ATOM   3623  C   ILE A 451      74.220 -25.948 -45.283  1.00126.52           C
ATOM   3624  O   ILE A 451      74.087 -25.301 -44.244  1.00126.52           O
ATOM   3625  N   ASP A 452      73.569 -27.105 -45.494  1.00 42.34           N
ATOM   3626  CA  ASP A 452      72.669 -27.580 -44.492  1.00 42.34           C
ATOM   3627  CB  ASP A 452      71.970 -28.899 -44.859  1.00 42.34           C
ATOM   3628  CG  ASP A 452      71.022 -28.628 -46.019  1.00 42.34           C
ATOM   3629  OD1 ASP A 452      70.939 -27.449 -46.458  1.00 42.34           O
ATOM   3630  OD2 ASP A 452      70.364 -29.598 -46.479  1.00 42.34           O
ATOM   3631  C   ASP A 452      73.456 -27.793 -43.244  1.00 42.34           C
ATOM   3632  O   ASP A 452      74.578 -28.296 -43.279  1.00 42.34           O
ATOM   3633  N   CYS A 453      72.877 -27.378 -42.101  1.00 46.15           N
ATOM   3634  CA  CYS A 453      73.526 -27.502 -40.831  1.00 46.15           C
ATOM   3635  CB  CYS A 453      73.632 -26.161 -40.083  1.00 46.15           C
ATOM   3636  SG  CYS A 453      74.559 -24.907 -41.016  1.00 46.15           S
ATOM   3637  C   CYS A 453      72.661 -28.392 -39.999  1.00 46.15           C
ATOM   3638  O   CYS A 453      71.454 -28.473 -40.212  1.00 46.15           O
ATOM   3639  N   THR A 454      73.255 -29.096 -39.020  1.00126.77           N
ATOM   3640  CA  THR A 454      72.480 -29.984 -38.199  1.00126.77           C
ATOM   3641  CB  THR A 454      73.333 -30.909 -37.393  1.00126.77           C
ATOM   3642  OG1 THR A 454      72.528 -31.789 -36.622  1.00126.77           O
ATOM   3643  CG2 THR A 454      74.201 -30.036 -36.475  1.00126.77           C
ATOM   3644  C   THR A 454      71.694 -29.165 -37.223  1.00126.77           C
ATOM   3645  O   THR A 454      72.189 -28.176 -36.685  1.00126.77           O
ATOM   3646  N   PRO A 455      70.456 -29.534 -37.016  1.00156.39           N
ATOM   3647  CA  PRO A 455      69.640 -28.832 -36.078  1.00156.39           C
ATOM   3648  CD  PRO A 455      69.659 -30.047 -38.096  1.00156.39           C
ATOM   3649  CB  PRO A 455      68.195 -29.230 -36.359  1.00156.39           C
ATOM   3650  CG  PRO A 455      68.221 -29.567 -37.855  1.00156.39           C
ATOM   3651  C   PRO A 455      70.066 -29.061 -34.674  1.00156.39           C
ATOM   3652  O   PRO A 455      69.881 -28.164 -33.856  1.00156.39           O
ATOM   3653  N   LEU A 456      70.604 -30.252 -34.356  1.00 79.40           N
ATOM   3654  CA  LEU A 456      71.079 -30.448 -33.020  1.00 79.40           C
ATOM   3655  CB  LEU A 456      70.364 -31.547 -32.221  1.00 79.40           C
ATOM   3656  CG  LEU A 456      68.927 -31.117 -31.868  1.00 79.40           C
ATOM   3657  CD1 LEU A 456      68.272 -32.068 -30.859  1.00 79.40           C
ATOM   3658  CD2 LEU A 456      68.891 -29.653 -31.399  1.00 79.40           C
ATOM   3659  C   LEU A 456      72.534 -30.724 -33.128  1.00 79.40           C
ATOM   3660  O   LEU A 456      72.998 -31.293 -34.114  1.00 79.40           O
ATOM   3661  N   LEU A 457      73.300 -30.294 -32.115  1.00167.13           N
ATOM   3662  CA  LEU A 457      74.721 -30.405 -32.214  1.00167.13           C
ATOM   3663  CB  LEU A 457      75.427 -29.576 -31.127  1.00167.13           C
ATOM   3664  CG  LEU A 457      74.997 -29.890 -29.681  1.00167.13           C
ATOM   3665  CD1 LEU A 457      75.552 -31.238 -29.190  1.00167.13           C
ATOM   3666  CD2 LEU A 457      75.328 -28.722 -28.737  1.00167.13           C
ATOM   3667  C   LEU A 457      75.127 -31.848 -32.178  1.00167.13           C
ATOM   3668  O   LEU A 457      74.678 -32.656 -31.366  1.00167.13           O
ATOM   3669  N   PRO A 458      75.948 -32.166 -33.140  1.00169.23           N
ATOM   3670  CA  PRO A 458      76.489 -33.489 -33.289  1.00169.23           C
ATOM   3671  CD  PRO A 458      75.878 -31.470 -34.411  1.00169.23           C
ATOM   3672  CB  PRO A 458      76.830 -33.655 -34.770  1.00169.23           C
ATOM   3673  CG  PRO A 458      76.857 -32.221 -35.322  1.00169.23           C
ATOM   3674  C   PRO A 458      77.686 -33.614 -32.417  1.00169.23           C
ATOM   3675  O   PRO A 458      78.222 -32.598 -31.982  1.00169.23           O
ATOM   3676  N   ALA A 459      78.128 -34.850 -32.149  1.00 70.36           N
ATOM   3677  CA  ALA A 459      79.294 -35.013 -31.345  1.00 70.36           C
ATOM   3678  CB  ALA A 459      78.987 -35.474 -29.909  1.00 70.36           C
ATOM   3679  C   ALA A 459      80.094 -36.094 -31.987  1.00 70.36           C
ATOM   3680  O   ALA A 459      79.609 -36.804 -32.865  1.00 70.36           O
ATOM   3681  N   LYS A 460      81.379 -36.190 -31.608  1.00 99.88           N
ATOM   3682  CA  LYS A 460      82.213 -37.255 -32.072  1.00 99.88           C
ATOM   3683  CB  LYS A 460      83.351 -36.779 -32.992  1.00 99.88           C
ATOM   3684  CG  LYS A 460      82.887 -36.052 -34.256  1.00 99.88           C
ATOM   3685  CD  LYS A 460      84.021 -35.285 -34.944  1.00 99.88           C
ATOM   3686  CE  LYS A 460      83.600 -34.527 -36.205  1.00 99.88           C
ATOM   3687  NZ  LYS A 460      83.253 -35.478 -37.286  1.00 99.88           N
ATOM   3688  C   LYS A 460      82.860 -37.763 -30.827  1.00 99.88           C
ATOM   3689  O   LYS A 460      83.377 -36.968 -30.045  1.00 99.88           O
ATOM   3690  N   PHE A 461      82.852 -39.091 -30.597  1.00142.22           N
ATOM   3691  CA  PHE A 461      83.387 -39.566 -29.353  1.00142.22           C
ATOM   3692  CB  PHE A 461      82.304 -39.698 -28.272  1.00142.22           C
ATOM   3693  CG  PHE A 461      81.319 -40.719 -28.736  1.00142.22           C
ATOM   3694  CD1 PHE A 461      80.380 -40.408 -29.691  1.00142.22           C
ATOM   3695  CD2 PHE A 461      81.347 -42.001 -28.237  1.00142.22           C
ATOM   3696  CE1 PHE A 461      79.470 -41.343 -30.126  1.00142.22           C
ATOM   3697  CE2 PHE A 461      80.441 -42.943 -28.667  1.00142.22           C
ATOM   3698  CZ  PHE A 461      79.498 -42.615 -29.610  1.00142.22           C
ATOM   3699  C   PHE A 461      83.977 -40.924 -29.563  1.00142.22           C
ATOM   3700  O   PHE A 461      83.852 -41.507 -30.641  1.00142.22           O
ATOM   3701  N   THR A 462      84.689 -41.442 -28.537  1.00114.63           N
ATOM   3702  CA  THR A 462      85.222 -42.771 -28.641  1.00114.63           C
ATOM   3703  CB  THR A 462      86.704 -42.846 -28.878  1.00114.63           C
ATOM   3704  OG1 THR A 462      87.064 -44.159 -29.282  1.00114.63           O
ATOM   3705  CG2 THR A 462      87.445 -42.489 -27.582  1.00114.63           C
ATOM   3706  C   THR A 462      84.917 -43.499 -27.369  1.00114.63           C
ATOM   3707  O   THR A 462      84.921 -42.915 -26.285  1.00114.63           O
ATOM   3708  N   ILE A 463      84.590 -44.800 -27.495  1.00111.72           N
ATOM   3709  CA  ILE A 463      84.264 -45.636 -26.376  1.00111.72           C
ATOM   3710  CB  ILE A 463      83.692 -46.961 -26.786  1.00111.72           C
ATOM   3711  CG1 ILE A 463      84.714 -47.758 -27.611  1.00111.72           C
ATOM   3712  CG2 ILE A 463      82.362 -46.699 -27.513  1.00111.72           C
ATOM   3713  CD1 ILE A 463      84.313 -49.217 -27.827  1.00111.72           C
ATOM   3714  C   ILE A 463      85.473 -45.889 -25.535  1.00111.72           C
ATOM   3715  O   ILE A 463      85.412 -45.809 -24.309  1.00111.72           O
ATOM   3716  N   GLY A 464      86.619 -46.196 -26.170  1.00123.51           N
ATOM   3717  CA  GLY A 464      87.783 -46.511 -25.398  1.00123.51           C
ATOM   3718  C   GLY A 464      88.788 -45.435 -25.617  1.00123.51           C
ATOM   3719  O   GLY A 464      88.732 -44.704 -26.601  1.00123.51           O
ATOM   3720  N   GLY A 465      89.771 -45.346 -24.705  1.00 55.15           N
ATOM   3721  CA  GLY A 465      90.750 -44.308 -24.799  1.00 55.15           C
ATOM   3722  C   GLY A 465      91.426 -44.457 -26.118  1.00 55.15           C
ATOM   3723  O   GLY A 465      91.756 -43.465 -26.766  1.00 55.15           O
ATOM   3724  N   ARG A 466      91.696 -45.707 -26.538  1.00215.42           N
ATOM   3725  CA  ARG A 466      92.283 -45.856 -27.833  1.00215.42           C
ATOM   3726  CB  ARG A 466      93.659 -46.543 -27.810  1.00215.42           C
ATOM   3727  CG  ARG A 466      94.751 -45.658 -27.202  1.00215.42           C
ATOM   3728  CD  ARG A 466      94.543 -45.365 -25.717  1.00215.42           C
ATOM   3729  NE  ARG A 466      95.058 -46.536 -24.955  1.00215.42           N
ATOM   3730  CZ  ARG A 466      94.730 -46.694 -23.639  1.00215.42           C
ATOM   3731  NH1 ARG A 466      93.899 -45.799 -23.032  1.00215.42           N
ATOM   3732  NH2 ARG A 466      95.237 -47.746 -22.933  1.00215.42           N
ATOM   3733  C   ARG A 466      91.362 -46.681 -28.675  1.00215.42           C
ATOM   3734  O   ARG A 466      91.499 -47.899 -28.774  1.00215.42           O
ATOM   3735  N   TRP A 467      90.405 -46.006 -29.330  1.00139.93           N
ATOM   3736  CA  TRP A 467      89.454 -46.623 -30.206  1.00139.93           C
ATOM   3737  CB  TRP A 467      88.091 -46.926 -29.550  1.00139.93           C
ATOM   3738  CG  TRP A 467      87.901 -48.304 -28.954  1.00139.93           C
ATOM   3739  CD2 TRP A 467      88.562 -48.853 -27.800  1.00139.93           C
ATOM   3740  CD1 TRP A 467      87.085 -49.290 -29.429  1.00139.93           C
ATOM   3741  NE1 TRP A 467      87.176 -50.406 -28.634  1.00139.93           N
ATOM   3742  CE2 TRP A 467      88.086 -50.155 -27.631  1.00139.93           C
ATOM   3743  CE3 TRP A 467      89.494 -48.325 -26.953  1.00139.93           C
ATOM   3744  CZ2 TRP A 467      88.531 -50.944 -26.612  1.00139.93           C
ATOM   3745  CZ3 TRP A 467      89.935 -49.122 -25.921  1.00139.93           C
ATOM   3746  CH2 TRP A 467      89.463 -50.407 -25.752  1.00139.93           C
ATOM   3747  C   TRP A 467      89.196 -45.661 -31.316  1.00139.93           C
ATOM   3748  O   TRP A 467      89.641 -44.515 -31.276  1.00139.93           O
ATOM   3749  N   PHE A 468      88.470 -46.127 -32.349  1.00 97.07           N
ATOM   3750  CA  PHE A 468      88.149 -45.293 -33.468  1.00 97.07           C
ATOM   3751  CB  PHE A 468      87.553 -46.049 -34.668  1.00 97.07           C
ATOM   3752  CG  PHE A 468      88.634 -46.848 -35.309  1.00 97.07           C
ATOM   3753  CD1 PHE A 468      89.034 -48.051 -34.775  1.00 97.07           C
ATOM   3754  CD2 PHE A 468      89.239 -46.395 -36.459  1.00 97.07           C
ATOM   3755  CE1 PHE A 468      90.030 -48.785 -35.375  1.00 97.07           C
ATOM   3756  CE2 PHE A 468      90.235 -47.125 -37.064  1.00 97.07           C
ATOM   3757  CZ  PHE A 468      90.632 -48.322 -36.520  1.00 97.07           C
ATOM   3758  C   PHE A 468      87.127 -44.303 -33.022  1.00 97.07           C
ATOM   3759  O   PHE A 468      86.354 -44.560 -32.100  1.00 97.07           O
ATOM   3760  N   THR A 469      87.129 -43.113 -33.652  1.00 94.38           N
ATOM   3761  CA  THR A 469      86.161 -42.124 -33.290  1.00 94.38           C
ATOM   3762  CB  THR A 469      86.561 -40.717 -33.627  1.00 94.38           C
ATOM   3763  OG1 THR A 469      85.615 -39.802 -33.093  1.00 94.38           O
ATOM   3764  CG2 THR A 469      86.637 -40.571 -35.155  1.00 94.38           C
ATOM   3765  C   THR A 469      84.902 -42.420 -34.032  1.00 94.38           C
ATOM   3766  O   THR A 469      84.925 -43.013 -35.110  1.00 94.38           O
ATOM   3767  N   THR A 470      83.752 -42.027 -33.450  1.00 33.08           N
ATOM   3768  CA  THR A 470      82.506 -42.266 -34.113  1.00 33.08           C
ATOM   3769  CB  THR A 470      81.627 -43.256 -33.410  1.00 33.08           C
ATOM   3770  OG1 THR A 470      82.291 -44.505 -33.287  1.00 33.08           O
ATOM   3771  CG2 THR A 470      80.336 -43.419 -34.231  1.00 33.08           C
ATOM   3772  C   THR A 470      81.747 -40.981 -34.156  1.00 33.08           C
ATOM   3773  O   THR A 470      81.812 -40.177 -33.226  1.00 33.08           O
ATOM   3774  N   ASP A 471      81.027 -40.745 -35.271  1.00 35.02           N
ATOM   3775  CA  ASP A 471      80.212 -39.571 -35.375  1.00 35.02           C
ATOM   3776  CB  ASP A 471      79.851 -39.189 -36.822  1.00 35.02           C
ATOM   3777  CG  ASP A 471      81.113 -38.697 -37.515  1.00 35.02           C
ATOM   3778  OD1 ASP A 471      82.157 -38.574 -36.822  1.00 35.02           O
ATOM   3779  OD2 ASP A 471      81.050 -38.441 -38.748  1.00 35.02           O
ATOM   3780  C   ASP A 471      78.937 -39.865 -34.656  1.00 35.02           C
ATOM   3781  O   ASP A 471      78.489 -41.010 -34.605  1.00 35.02           O
ATOM   3782  N   GLN A 472      78.314 -38.821 -34.078  1.00115.06           N
ATOM   3783  CA  GLN A 472      77.097 -39.010 -33.344  1.00115.06           C
ATOM   3784  CB  GLN A 472      77.306 -39.308 -31.848  1.00115.06           C
ATOM   3785  CG  GLN A 472      77.945 -38.117 -31.120  1.00115.06           C
ATOM   3786  CD  GLN A 472      77.740 -38.242 -29.617  1.00115.06           C
ATOM   3787  OE1 GLN A 472      78.688 -38.424 -28.856  1.00115.06           O
ATOM   3788  NE2 GLN A 472      76.463 -38.110 -29.170  1.00115.06           N
ATOM   3789  C   GLN A 472      76.370 -37.703 -33.329  1.00115.06           C
ATOM   3790  O   GLN A 472      76.805 -36.724 -33.932  1.00115.06           O
ATOM   3791  N   ARG A 473      75.223 -37.681 -32.619  1.00 94.68           N
ATOM   3792  CA  ARG A 473      74.402 -36.512 -32.453  1.00 94.68           C
ATOM   3793  CB  ARG A 473      73.055 -36.635 -33.190  1.00 94.68           C
ATOM   3794  CG  ARG A 473      71.985 -35.632 -32.745  1.00 94.68           C
ATOM   3795  CD  ARG A 473      70.605 -35.943 -33.332  1.00 94.68           C
ATOM   3796  NE  ARG A 473      69.583 -35.111 -32.632  1.00 94.68           N
ATOM   3797  CZ  ARG A 473      68.970 -35.591 -31.509  1.00 94.68           C
ATOM   3798  NH1 ARG A 473      69.382 -36.768 -30.954  1.00 94.68           N
ATOM   3799  NH2 ARG A 473      67.936 -34.908 -30.940  1.00 94.68           N
ATOM   3800  C   ARG A 473      74.080 -36.403 -31.002  1.00 94.68           C
ATOM   3801  O   ARG A 473      73.978 -37.411 -30.305  1.00 94.68           O
ATOM   3802  N   LEU A 474      73.905 -35.164 -30.501  1.00 55.13           N
ATOM   3803  CA  LEU A 474      73.601 -35.025 -29.111  1.00 55.13           C
ATOM   3804  CB  LEU A 474      74.185 -33.759 -28.463  1.00 55.13           C
ATOM   3805  CG  LEU A 474      73.993 -33.722 -26.935  1.00 55.13           C
ATOM   3806  CD1 LEU A 474      74.759 -34.872 -26.257  1.00 55.13           C
ATOM   3807  CD2 LEU A 474      74.360 -32.347 -26.356  1.00 55.13           C
ATOM   3808  C   LEU A 474      72.116 -34.968 -29.005  1.00 55.13           C
ATOM   3809  O   LEU A 474      71.465 -34.123 -29.618  1.00 55.13           O
ATOM   3810  N   ARG A 475      71.544 -35.908 -28.233  1.00136.76           N
ATOM   3811  CA  ARG A 475      70.126 -35.967 -28.067  1.00136.76           C
ATOM   3812  CB  ARG A 475      69.586 -37.384 -27.802  1.00136.76           C
ATOM   3813  CG  ARG A 475      68.055 -37.460 -27.793  1.00136.76           C
ATOM   3814  CD  ARG A 475      67.501 -38.858 -27.502  1.00136.76           C
ATOM   3815  NE  ARG A 475      67.993 -39.773 -28.571  1.00136.76           N
ATOM   3816  CZ  ARG A 475      67.512 -41.048 -28.656  1.00136.76           C
ATOM   3817  NH1 ARG A 475      66.558 -41.479 -27.779  1.00136.76           N
ATOM   3818  NH2 ARG A 475      67.984 -41.894 -29.619  1.00136.76           N
ATOM   3819  C   ARG A 475      69.762 -35.121 -26.897  1.00136.76           C
ATOM   3820  O   ARG A 475      70.618 -34.671 -26.135  1.00136.76           O
ATOM   3821  N   GLU A 476      68.453 -34.853 -26.757  1.00163.24           N
ATOM   3822  CA  GLU A 476      67.960 -34.068 -25.670  1.00163.24           C
ATOM   3823  CB  GLU A 476      66.530 -33.547 -25.894  1.00163.24           C
ATOM   3824  CG  GLU A 476      66.024 -32.655 -24.760  1.00163.24           C
ATOM   3825  CD  GLU A 476      66.765 -31.330 -24.851  1.00163.24           C
ATOM   3826  OE1 GLU A 476      66.687 -30.680 -25.928  1.00163.24           O
ATOM   3827  OE2 GLU A 476      67.423 -30.952 -23.846  1.00163.24           O
ATOM   3828  C   GLU A 476      67.939 -34.933 -24.464  1.00163.24           C
ATOM   3829  O   GLU A 476      67.969 -36.158 -24.577  1.00163.24           O
ATOM   3830  N   THR A 477      67.974 -34.276 -23.285  1.00190.80           N
ATOM   3831  CA  THR A 477      67.914 -34.882 -21.987  1.00190.80           C
ATOM   3832  CB  THR A 477      67.258 -36.246 -21.954  1.00190.80           C
ATOM   3833  OG1 THR A 477      65.978 -36.159 -22.564  1.00190.80           O
ATOM   3834  CG2 THR A 477      67.060 -36.711 -20.499  1.00190.80           C
ATOM   3835  C   THR A 477      69.337 -34.926 -21.543  1.00190.80           C
ATOM   3836  O   THR A 477      70.195 -34.327 -22.190  1.00190.80           O
ATOM   3837  N   THR A 478      69.636 -35.597 -20.418  1.00187.04           N
ATOM   3838  CA  THR A 478      71.009 -35.709 -20.044  1.00187.04           C
ATOM   3839  CB  THR A 478      71.238 -36.473 -18.769  1.00187.04           C
ATOM   3840  OG1 THR A 478      72.623 -36.501 -18.462  1.00187.04           O
ATOM   3841  CG2 THR A 478      70.680 -37.900 -18.905  1.00187.04           C
ATOM   3842  C   THR A 478      71.641 -36.425 -21.188  1.00187.04           C
ATOM   3843  O   THR A 478      71.240 -37.525 -21.559  1.00187.04           O
ATOM   3844  N   PRO A 479      72.663 -35.795 -21.695  1.00117.04           N
ATOM   3845  CA  PRO A 479      73.261 -36.138 -22.957  1.00117.04           C
ATOM   3846  CD  PRO A 479      73.622 -35.167 -20.800  1.00117.04           C
ATOM   3847  CB  PRO A 479      74.624 -35.447 -22.980  1.00117.04           C
ATOM   3848  CG  PRO A 479      74.984 -35.323 -21.492  1.00117.04           C
ATOM   3849  C   PRO A 479      73.360 -37.583 -23.298  1.00117.04           C
ATOM   3850  O   PRO A 479      74.128 -38.330 -22.689  1.00117.04           O
ATOM   3851  N   PRO A 480      72.570 -37.949 -24.270  1.00167.67           N
ATOM   3852  CA  PRO A 480      72.645 -39.276 -24.800  1.00167.67           C
ATOM   3853  CD  PRO A 480      71.220 -37.414 -24.358  1.00167.67           C
ATOM   3854  CB  PRO A 480      71.235 -39.647 -25.259  1.00167.67           C
ATOM   3855  CG  PRO A 480      70.320 -38.642 -24.543  1.00167.67           C
ATOM   3856  C   PRO A 480      73.549 -39.140 -25.975  1.00167.67           C
ATOM   3857  O   PRO A 480      73.792 -38.011 -26.399  1.00167.67           O
ATOM   3858  N   ILE A 481      74.044 -40.254 -26.532  1.00 65.21           N
ATOM   3859  CA  ILE A 481      74.810 -40.132 -27.733  1.00 65.21           C
ATOM   3860  CB  ILE A 481      76.105 -40.892 -27.691  1.00 65.21           C
ATOM   3861  CG1 ILE A 481      77.050 -40.270 -26.650  1.00 65.21           C
ATOM   3862  CG2 ILE A 481      76.683 -40.964 -29.114  1.00 65.21           C
ATOM   3863  CD1 ILE A 481      78.268 -41.138 -26.337  1.00 65.21           C
ATOM   3864  C   ILE A 481      73.971 -40.752 -28.801  1.00 65.21           C
ATOM   3865  O   ILE A 481      73.690 -41.948 -28.755  1.00 65.21           O
ATOM   3866  N   ARG A 482      73.531 -39.943 -29.785  1.00122.87           N
ATOM   3867  CA  ARG A 482      72.690 -40.465 -30.824  1.00122.87           C
ATOM   3868  CB  ARG A 482      71.706 -39.424 -31.378  1.00122.87           C
ATOM   3869  CG  ARG A 482      70.579 -40.028 -32.215  1.00122.87           C
ATOM   3870  CD  ARG A 482      69.618 -38.974 -32.767  1.00122.87           C
ATOM   3871  NE  ARG A 482      68.538 -39.671 -33.516  1.00122.87           N
ATOM   3872  CZ  ARG A 482      67.658 -38.934 -34.252  1.00122.87           C
ATOM   3873  NH1 ARG A 482      67.760 -37.573 -34.264  1.00122.87           N
ATOM   3874  NH2 ARG A 482      66.686 -39.553 -34.985  1.00122.87           N
ATOM   3875  C   ARG A 482      73.564 -40.909 -31.955  1.00122.87           C
ATOM   3876  O   ARG A 482      74.476 -40.199 -32.375  1.00122.87           O
ATOM   3877  N   LEU A 483      73.306 -42.134 -32.445  1.00 66.19           N
ATOM   3878  CA  LEU A 483      74.042 -42.762 -33.506  1.00 66.19           C
ATOM   3879  CB  LEU A 483      73.702 -44.255 -33.626  1.00 66.19           C
ATOM   3880  CG  LEU A 483      74.019 -45.052 -32.344  1.00 66.19           C
ATOM   3881  CD1 LEU A 483      73.671 -46.539 -32.516  1.00 66.19           C
ATOM   3882  CD2 LEU A 483      75.465 -44.821 -31.875  1.00 66.19           C
ATOM   3883  C   LEU A 483      73.780 -42.123 -34.837  1.00 66.19           C
ATOM   3884  O   LEU A 483      74.709 -41.902 -35.610  1.00 66.19           O
ATOM   3885  N   THR A 484      72.511 -41.789 -35.155  1.00 69.50           N
ATOM   3886  CA  THR A 484      72.288 -41.336 -36.500  1.00 69.50           C
ATOM   3887  CB  THR A 484      71.138 -42.017 -37.174  1.00 69.50           C
ATOM   3888  OG1 THR A 484      71.315 -43.425 -37.136  1.00 69.50           O
ATOM   3889  CG2 THR A 484      71.106 -41.550 -38.639  1.00 69.50           C
ATOM   3890  C   THR A 484      72.007 -39.869 -36.499  1.00 69.50           C
ATOM   3891  O   THR A 484      71.182 -39.381 -35.729  1.00 69.50           O
ATOM   3892  N   THR A 485      72.687 -39.123 -37.395  1.00121.75           N
ATOM   3893  CA  THR A 485      72.491 -37.703 -37.399  1.00121.75           C
ATOM   3894  CB  THR A 485      73.735 -36.930 -37.735  1.00121.75           C
ATOM   3895  OG1 THR A 485      74.770 -37.236 -36.812  1.00121.75           O
ATOM   3896  CG2 THR A 485      73.409 -35.429 -37.676  1.00121.75           C
ATOM   3897  C   THR A 485      71.466 -37.369 -38.427  1.00121.75           C
ATOM   3898  O   THR A 485      71.767 -36.775 -39.461  1.00121.75           O
ATOM   3899  N   ASP A 486      70.208 -37.742 -38.132  1.00128.35           N
ATOM   3900  CA  ASP A 486      69.089 -37.487 -38.986  1.00128.35           C
ATOM   3901  CB  ASP A 486      67.780 -38.056 -38.415  1.00128.35           C
ATOM   3902  CG  ASP A 486      67.887 -39.563 -38.311  1.00128.35           C
ATOM   3903  OD1 ASP A 486      68.786 -40.136 -38.978  1.00128.35           O
ATOM   3904  OD2 ASP A 486      67.075 -40.163 -37.557  1.00128.35           O
ATOM   3905  C   ASP A 486      68.858 -36.018 -39.004  1.00128.35           C
ATOM   3906  O   ASP A 486      68.547 -35.444 -40.045  1.00128.35           O
ATOM   3907  N   VAL A 487      69.026 -35.376 -37.830  1.00127.10           N
ATOM   3908  CA  VAL A 487      68.640 -34.003 -37.687  1.00127.10           C
ATOM   3909  CB  VAL A 487      68.610 -33.547 -36.253  1.00127.10           C
ATOM   3910  CG1 VAL A 487      67.489 -34.316 -35.532  1.00127.10           C
ATOM   3911  CG2 VAL A 487      69.996 -33.764 -35.620  1.00127.10           C
ATOM   3912  C   VAL A 487      69.538 -33.107 -38.482  1.00127.10           C
ATOM   3913  O   VAL A 487      70.663 -32.799 -38.092  1.00127.10           O
ATOM   3914  N   ILE A 488      69.015 -32.655 -39.641  1.00 66.79           N
ATOM   3915  CA  ILE A 488      69.695 -31.767 -40.538  1.00 66.79           C
ATOM   3916  CB  ILE A 488      70.108 -32.426 -41.822  1.00 66.79           C
ATOM   3917  CG1 ILE A 488      71.073 -33.590 -41.531  1.00 66.79           C
ATOM   3918  CG2 ILE A 488      70.701 -31.354 -42.751  1.00 66.79           C
ATOM   3919  CD1 ILE A 488      71.317 -34.496 -42.738  1.00 66.79           C
ATOM   3920  C   ILE A 488      68.703 -30.694 -40.877  1.00 66.79           C
ATOM   3921  O   ILE A 488      67.506 -30.958 -40.936  1.00 66.79           O
ATOM   3922  N   THR A 489      69.160 -29.432 -41.023  1.00115.36           N
ATOM   3923  CA  THR A 489      68.253 -28.376 -41.374  1.00115.36           C
ATOM   3924  CB  THR A 489      67.664 -27.670 -40.190  1.00115.36           C
ATOM   3925  OG1 THR A 489      66.616 -26.808 -40.608  1.00115.36           O
ATOM   3926  CG2 THR A 489      68.771 -26.866 -39.490  1.00115.36           C
ATOM   3927  C   THR A 489      69.010 -27.364 -42.174  1.00115.36           C
ATOM   3928  O   THR A 489      70.235 -27.281 -42.095  1.00115.36           O
ATOM   3929  N   SER A 490      68.294 -26.557 -42.980  1.00 78.11           N
ATOM   3930  CA  SER A 490      68.979 -25.571 -43.758  1.00 78.11           C
ATOM   3931  CB  SER A 490      68.087 -24.887 -44.813  1.00 78.11           C
ATOM   3932  OG  SER A 490      67.676 -25.830 -45.794  1.00 78.11           O
ATOM   3933  C   SER A 490      69.465 -24.531 -42.806  1.00 78.11           C
ATOM   3934  O   SER A 490      68.786 -24.199 -41.835  1.00 78.11           O
ATOM   3935  N   TRP A 491      70.663 -23.978 -43.068  1.00106.34           N
ATOM   3936  CA  TRP A 491      71.207 -23.011 -42.163  1.00106.34           C
ATOM   3937  CB  TRP A 491      72.595 -22.491 -42.580  1.00106.34           C
ATOM   3938  CG  TRP A 491      73.184 -21.469 -41.638  1.00106.34           C
ATOM   3939  CD2 TRP A 491      72.976 -20.057 -41.748  1.00106.34           C
ATOM   3940  CD1 TRP A 491      73.992 -21.655 -40.549  1.00106.34           C
ATOM   3941  NE1 TRP A 491      74.293 -20.444 -39.977  1.00106.34           N
ATOM   3942  CE2 TRP A 491      73.675 -19.448 -40.707  1.00106.34           C
ATOM   3943  CE3 TRP A 491      72.257 -19.321 -42.652  1.00106.34           C
ATOM   3944  CZ2 TRP A 491      73.665 -18.093 -40.548  1.00106.34           C
ATOM   3945  CZ3 TRP A 491      72.251 -17.955 -42.486  1.00106.34           C
ATOM   3946  CH2 TRP A 491      72.940 -17.353 -41.455  1.00106.34           C
ATOM   3947  C   TRP A 491      70.256 -21.862 -42.125  1.00106.34           C
ATOM   3948  O   TRP A 491      69.779 -21.407 -43.162  1.00106.34           O
ATOM   3949  N   THR A 492      69.949 -21.376 -40.903  1.00 46.89           N
ATOM   3950  CA  THR A 492      69.008 -20.306 -40.748  1.00 46.89           C
ATOM   3951  CB  THR A 492      67.801 -20.701 -39.949  1.00 46.89           C
ATOM   3952  OG1 THR A 492      67.169 -21.823 -40.547  1.00 46.89           O
ATOM   3953  CG2 THR A 492      66.821 -19.516 -39.910  1.00 46.89           C
ATOM   3954  C   THR A 492      69.689 -19.208 -40.002  1.00 46.89           C
ATOM   3955  O   THR A 492      70.659 -19.425 -39.277  1.00 46.89           O
ATOM   3956  N   TYR A 493      69.177 -17.980 -40.182  1.00170.48           N
ATOM   3957  CA  TYR A 493      69.727 -16.811 -39.571  1.00170.48           C
ATOM   3958  CB  TYR A 493      69.459 -15.532 -40.386  1.00170.48           C
ATOM   3959  CG  TYR A 493      70.089 -14.379 -39.686  1.00170.48           C
ATOM   3960  CD1 TYR A 493      71.424 -14.101 -39.868  1.00170.48           C
ATOM   3961  CD2 TYR A 493      69.347 -13.572 -38.854  1.00170.48           C
ATOM   3962  CE1 TYR A 493      72.013 -13.036 -39.230  1.00170.48           C
ATOM   3963  CE2 TYR A 493      69.931 -12.506 -38.212  1.00170.48           C
ATOM   3964  CZ  TYR A 493      71.266 -12.236 -38.399  1.00170.48           C
ATOM   3965  OH  TYR A 493      71.866 -11.141 -37.742  1.00170.48           O
ATOM   3966  C   TYR A 493      69.103 -16.647 -38.226  1.00170.48           C
ATOM   3967  O   TYR A 493      67.947 -17.012 -38.024  1.00170.48           O
ATOM   3968  N   THR A 494      69.901 -16.101 -37.284  1.00195.87           N
ATOM   3969  CA  THR A 494      69.592 -15.825 -35.907  1.00195.87           C
ATOM   3970  CB  THR A 494      68.486 -14.820 -35.680  1.00195.87           C
ATOM   3971  OG1 THR A 494      68.532 -14.368 -34.335  1.00195.87           O
ATOM   3972  CG2 THR A 494      67.109 -15.446 -35.954  1.00195.87           C
ATOM   3973  C   THR A 494      69.299 -17.082 -35.147  1.00195.87           C
ATOM   3974  O   THR A 494      68.473 -17.091 -34.233  1.00195.87           O
ATOM   3975  N   SER A 495      69.992 -18.186 -35.488  1.00 60.19           N
ATOM   3976  CA  SER A 495      69.805 -19.389 -34.726  1.00 60.19           C
ATOM   3977  CB  SER A 495      70.334 -20.653 -35.426  1.00 60.19           C
ATOM   3978  OG  SER A 495      71.743 -20.569 -35.580  1.00 60.19           O
ATOM   3979  C   SER A 495      70.559 -19.229 -33.437  1.00 60.19           C
ATOM   3980  O   SER A 495      71.661 -18.685 -33.431  1.00 60.19           O
ATOM   3981  N   LEU A 496      69.968 -19.666 -32.299  1.00121.05           N
ATOM   3982  CA  LEU A 496      70.680 -19.593 -31.047  1.00121.05           C
ATOM   3983  CB  LEU A 496      70.515 -18.240 -30.334  1.00121.05           C
ATOM   3984  CG  LEU A 496      71.265 -18.149 -28.991  1.00121.05           C
ATOM   3985  CD1 LEU A 496      72.786 -18.288 -29.183  1.00121.05           C
ATOM   3986  CD2 LEU A 496      70.880 -16.872 -28.228  1.00121.05           C
ATOM   3987  C   LEU A 496      70.152 -20.654 -30.116  1.00121.05           C
ATOM   3988  O   LEU A 496      69.136 -20.454 -29.455  1.00121.05           O
ATOM   3989  N   PRO A 497      70.794 -21.797 -30.088  1.00138.02           N
ATOM   3990  CA  PRO A 497      70.352 -22.843 -29.184  1.00138.02           C
ATOM   3991  CD  PRO A 497      71.189 -22.348 -31.376  1.00138.02           C
ATOM   3992  CB  PRO A 497      70.285 -24.121 -30.020  1.00138.02           C
ATOM   3993  CG  PRO A 497      71.268 -23.865 -31.170  1.00138.02           C
ATOM   3994  C   PRO A 497      71.193 -23.046 -27.951  1.00138.02           C
ATOM   3995  O   PRO A 497      72.315 -22.544 -27.888  1.00138.02           O
ATOM   3996  N   SER A 498      70.663 -23.819 -26.972  1.00101.05           N
ATOM   3997  CA  SER A 498      71.382 -24.247 -25.801  1.00101.05           C
ATOM   3998  CB  SER A 498      70.924 -23.558 -24.504  1.00101.05           C
ATOM   3999  OG  SER A 498      69.593 -23.939 -24.194  1.00101.05           O
ATOM   4000  C   SER A 498      71.062 -25.709 -25.670  1.00101.05           C
ATOM   4001  O   SER A 498      69.906 -26.106 -25.821  1.00101.05           O
ATOM   4002  N   LEU A 499      72.075 -26.559 -25.400  1.00118.08           N
ATOM   4003  CA  LEU A 499      71.815 -27.973 -25.322  1.00118.08           C
ATOM   4004  CB  LEU A 499      72.389 -28.759 -26.516  1.00118.08           C
ATOM   4005  CG  LEU A 499      71.787 -28.368 -27.880  1.00118.08           C
ATOM   4006  CD1 LEU A 499      70.287 -28.692 -27.938  1.00118.08           C
ATOM   4007  CD2 LEU A 499      72.105 -26.909 -28.245  1.00118.08           C
ATOM   4008  C   LEU A 499      72.482 -28.523 -24.102  1.00118.08           C
ATOM   4009  O   LEU A 499      73.518 -28.026 -23.667  1.00118.08           O
ATOM   4010  N   MET A 500      71.899 -29.586 -23.512  1.00220.98           N
ATOM   4011  CA  MET A 500      72.502 -30.150 -22.339  1.00220.98           C
ATOM   4012  CB  MET A 500      71.576 -31.099 -21.556  1.00220.98           C
ATOM   4013  CG  MET A 500      72.184 -31.610 -20.247  1.00220.98           C
ATOM   4014  SD  MET A 500      71.106 -32.729 -19.301  1.00220.98           S
ATOM   4015  CE  MET A 500      72.276 -32.990 -17.937  1.00220.98           C
ATOM   4016  C   MET A 500      73.700 -30.936 -22.760  1.00220.98           C
ATOM   4017  O   MET A 500      73.598 -31.852 -23.576  1.00220.98           O
ATOM   4018  N   GLN A 501      74.880 -30.585 -22.208  1.00135.93           N
ATOM   4019  CA  GLN A 501      76.072 -31.311 -22.531  1.00135.93           C
ATOM   4020  CB  GLN A 501      77.016 -30.579 -23.496  1.00135.93           C
ATOM   4021  CG  GLN A 501      76.463 -30.410 -24.909  1.00135.93           C
ATOM   4022  CD  GLN A 501      77.526 -29.671 -25.706  1.00135.93           C
ATOM   4023  OE1 GLN A 501      78.436 -29.065 -25.140  1.00135.93           O
ATOM   4024  NE2 GLN A 501      77.420 -29.731 -27.060  1.00135.93           N
ATOM   4025  C   GLN A 501      76.851 -31.518 -21.280  1.00135.93           C
ATOM   4026  O   GLN A 501      77.157 -30.564 -20.567  1.00135.93           O
ATOM   4027  N   SER A 502      77.200 -32.786 -20.986  1.00187.67           N
ATOM   4028  CA  SER A 502      77.984 -33.035 -19.818  1.00187.67           C
ATOM   4029  CB  SER A 502      79.251 -32.181 -19.715  1.00187.67           C
ATOM   4030  OG  SER A 502      80.104 -32.453 -20.806  1.00187.67           O
ATOM   4031  C   SER A 502      77.165 -32.641 -18.645  1.00187.67           C
ATOM   4032  O   SER A 502      75.966 -32.895 -18.567  1.00187.67           O
ATOM   4033  N   GLY A 503      77.869 -32.047 -17.669  1.00 79.39           N
ATOM   4034  CA  GLY A 503      77.350 -31.499 -16.457  1.00 79.39           C
ATOM   4035  C   GLY A 503      76.541 -30.278 -16.752  1.00 79.39           C
ATOM   4036  O   GLY A 503      75.715 -29.868 -15.937  1.00 79.39           O
ATOM   4037  N   VAL A 504      76.809 -29.588 -17.876  1.00159.33           N
ATOM   4038  CA  VAL A 504      76.040 -28.395 -18.053  1.00159.33           C
ATOM   4039  CB  VAL A 504      76.698 -27.165 -17.550  1.00159.33           C
ATOM   4040  CG1 VAL A 504      77.939 -26.825 -18.396  1.00159.33           C
ATOM   4041  CG2 VAL A 504      75.560 -26.140 -17.442  1.00159.33           C
ATOM   4042  C   VAL A 504      75.530 -28.241 -19.459  1.00159.33           C
ATOM   4043  O   VAL A 504      74.918 -29.163 -19.989  1.00159.33           O
ATOM   4044  N   TYR A 505      75.690 -27.054 -20.086  1.00136.00           N
ATOM   4045  CA  TYR A 505      75.080 -26.840 -21.363  1.00136.00           C
ATOM   4046  CB  TYR A 505      73.942 -25.803 -21.330  1.00136.00           C
ATOM   4047  CG  TYR A 505      72.965 -26.203 -20.275  1.00136.00           C
ATOM   4048  CD1 TYR A 505      71.976 -27.127 -20.526  1.00136.00           C
ATOM   4049  CD2 TYR A 505      73.051 -25.653 -19.016  1.00136.00           C
ATOM   4050  CE1 TYR A 505      71.085 -27.485 -19.539  1.00136.00           C
ATOM   4051  CE2 TYR A 505      72.165 -26.006 -18.025  1.00136.00           C
ATOM   4052  CZ  TYR A 505      71.177 -26.924 -18.287  1.00136.00           C
ATOM   4053  OH  TYR A 505      70.265 -27.290 -17.275  1.00136.00           O
ATOM   4054  C   TYR A 505      76.103 -26.303 -22.309  1.00136.00           C
ATOM   4055  O   TYR A 505      77.206 -25.928 -21.914  1.00136.00           O
ATOM   4056  N   ASP A 506      75.757 -26.323 -23.612  1.00 99.40           N
ATOM   4057  CA  ASP A 506      76.588 -25.760 -24.630  1.00 99.40           C
ATOM   4058  CB  ASP A 506      77.031 -26.763 -25.706  1.00 99.40           C
ATOM   4059  CG  ASP A 506      78.107 -26.088 -26.544  1.00 99.40           C
ATOM   4060  OD1 ASP A 506      78.771 -25.157 -26.016  1.00 99.40           O
ATOM   4061  OD2 ASP A 506      78.272 -26.489 -27.728  1.00 99.40           O
ATOM   4062  C   ASP A 506      75.750 -24.720 -25.308  1.00 99.40           C
ATOM   4063  O   ASP A 506      74.553 -24.921 -25.514  1.00 99.40           O
ATOM   4064  N   ALA A 507      76.355 -23.567 -25.662  1.00 46.71           N
ATOM   4065  CA  ALA A 507      75.592 -22.517 -26.274  1.00 46.71           C
ATOM   4066  CB  ALA A 507      75.705 -21.176 -25.530  1.00 46.71           C
ATOM   4067  C   ALA A 507      76.114 -22.304 -27.655  1.00 46.71           C
ATOM   4068  O   ALA A 507      77.321 -22.209 -27.874  1.00 46.71           O
ATOM   4069  N   ASP A 508      75.189 -22.215 -28.629  1.00 56.04           N
ATOM   4070  CA  ASP A 508      75.573 -22.077 -29.999  1.00 56.04           C
ATOM   4071  CB  ASP A 508      75.192 -23.314 -30.819  1.00 56.04           C
ATOM   4072  CG  ASP A 508      76.020 -24.483 -30.307  1.00 56.04           C
ATOM   4073  OD1 ASP A 508      76.996 -24.227 -29.552  1.00 56.04           O
ATOM   4074  OD2 ASP A 508      75.688 -25.647 -30.659  1.00 56.04           O
ATOM   4075  C   ASP A 508      74.827 -20.932 -30.598  1.00 56.04           C
ATOM   4076  O   ASP A 508      73.618 -20.806 -30.408  1.00 56.04           O
ATOM   4077  N   SER A 509      75.543 -20.054 -31.328  1.00104.95           N
ATOM   4078  CA  SER A 509      74.889 -18.984 -32.020  1.00104.95           C
ATOM   4079  CB  SER A 509      75.286 -17.582 -31.525  1.00104.95           C
ATOM   4080  OG  SER A 509      74.587 -16.594 -32.267  1.00104.95           O
ATOM   4081  C   SER A 509      75.313 -19.089 -33.450  1.00104.95           C
ATOM   4082  O   SER A 509      76.492 -19.277 -33.746  1.00104.95           O
ATOM   4083  N   LEU A 510      74.348 -18.974 -34.382  1.00243.63           N
ATOM   4084  CA  LEU A 510      74.643 -19.034 -35.786  1.00243.63           C
ATOM   4085  CB  LEU A 510      75.498 -17.855 -36.286  1.00243.63           C
ATOM   4086  CG  LEU A 510      74.762 -16.504 -36.248  1.00243.63           C
ATOM   4087  CD1 LEU A 510      75.659 -15.366 -36.761  1.00243.63           C
ATOM   4088  CD2 LEU A 510      73.424 -16.583 -36.996  1.00243.63           C
ATOM   4089  C   LEU A 510      75.367 -20.304 -36.121  1.00243.63           C
ATOM   4090  O   LEU A 510      76.291 -20.304 -36.936  1.00243.63           O
ATOM   4091  N   GLU A 511      74.975 -21.430 -35.504  1.00271.90           N
ATOM   4092  CA  GLU A 511      75.573 -22.690 -35.849  1.00271.90           C
ATOM   4093  CB  GLU A 511      75.414 -23.021 -37.343  1.00271.90           C
ATOM   4094  CG  GLU A 511      73.961 -23.104 -37.816  1.00271.90           C
ATOM   4095  CD  GLU A 511      73.382 -24.446 -37.397  1.00271.90           C
ATOM   4096  OE1 GLU A 511      74.177 -25.334 -36.988  1.00271.90           O
ATOM   4097  OE2 GLU A 511      72.135 -24.603 -37.485  1.00271.90           O
ATOM   4098  C   GLU A 511      77.044 -22.614 -35.572  1.00271.90           C
ATOM   4099  O   GLU A 511      77.841 -23.375 -36.127  1.00271.90           O
ATOM   4100  N   LYS A 512      77.430 -21.710 -34.655  1.00102.26           N
ATOM   4101  CA  LYS A 512      78.806 -21.542 -34.298  1.00102.26           C
ATOM   4102  CB  LYS A 512      79.293 -20.099 -34.512  1.00102.26           C
ATOM   4103  CG  LYS A 512      80.760 -19.853 -34.153  1.00102.26           C
ATOM   4104  CD  LYS A 512      81.280 -18.518 -34.692  1.00102.26           C
ATOM   4105  CE  LYS A 512      82.743 -18.233 -34.350  1.00102.26           C
ATOM   4106  NZ  LYS A 512      83.158 -16.945 -34.954  1.00102.26           N
ATOM   4107  C   LYS A 512      78.882 -21.823 -32.835  1.00102.26           C
ATOM   4108  O   LYS A 512      77.995 -21.431 -32.079  1.00102.26           O
ATOM   4109  N   MET A 513      79.941 -22.525 -32.387  1.00104.60           N
ATOM   4110  CA  MET A 513      80.000 -22.806 -30.986  1.00104.60           C
ATOM   4111  CB  MET A 513      81.033 -23.881 -30.605  1.00104.60           C
ATOM   4112  CG  MET A 513      81.011 -24.234 -29.117  1.00104.60           C
ATOM   4113  SD  MET A 513      82.215 -25.500 -28.618  1.00104.60           S
ATOM   4114  CE  MET A 513      83.663 -24.426 -28.831  1.00104.60           C
ATOM   4115  C   MET A 513      80.372 -21.552 -30.266  1.00104.60           C
ATOM   4116  O   MET A 513      81.484 -21.042 -30.403  1.00104.60           O
ATOM   4117  N   LYS A 514      79.404 -20.998 -29.508  1.00 90.79           N
ATOM   4118  CA  LYS A 514      79.635 -19.830 -28.709  1.00 90.79           C
ATOM   4119  CB  LYS A 514      78.323 -19.342 -28.065  1.00 90.79           C
ATOM   4120  CG  LYS A 514      78.378 -17.972 -27.386  1.00 90.79           C
ATOM   4121  CD  LYS A 514      77.003 -17.502 -26.899  1.00 90.79           C
ATOM   4122  CE  LYS A 514      76.986 -16.071 -26.355  1.00 90.79           C
ATOM   4123  NZ  LYS A 514      77.943 -15.936 -25.235  1.00 90.79           N
ATOM   4124  C   LYS A 514      80.553 -20.219 -27.593  1.00 90.79           C
ATOM   4125  O   LYS A 514      81.633 -19.654 -27.431  1.00 90.79           O
ATOM   4126  N   ASN A 515      80.137 -21.234 -26.804  1.00100.28           N
ATOM   4127  CA  ASN A 515      80.945 -21.716 -25.721  1.00100.28           C
ATOM   4128  CB  ASN A 515      81.593 -20.615 -24.862  1.00100.28           C
ATOM   4129  CG  ASN A 515      80.495 -19.809 -24.189  1.00100.28           C
ATOM   4130  OD1 ASN A 515      79.352 -19.787 -24.643  1.00100.28           O
ATOM   4131  ND2 ASN A 515      80.855 -19.117 -23.073  1.00100.28           N
ATOM   4132  C   ASN A 515      80.078 -22.540 -24.829  1.00100.28           C
ATOM   4133  O   ASN A 515      78.851 -22.455 -24.878  1.00100.28           O
ATOM   4134  N   MET A 516      80.712 -23.382 -23.991  1.00105.71           N
ATOM   4135  CA  MET A 516      79.982 -24.182 -23.056  1.00105.71           C
ATOM   4136  CB  MET A 516      80.787 -25.365 -22.489  1.00105.71           C
ATOM   4137  CG  MET A 516      81.145 -26.424 -23.536  1.00105.71           C
ATOM   4138  SD  MET A 516      82.423 -25.914 -24.726  1.00105.71           S
ATOM   4139  CE  MET A 516      82.394 -27.457 -25.685  1.00105.71           C
ATOM   4140  C   MET A 516      79.616 -23.286 -21.917  1.00105.71           C
ATOM   4141  O   MET A 516      80.279 -22.279 -21.669  1.00105.71           O
ATOM   4142  N   VAL A 517      78.512 -23.607 -21.212  1.00 63.82           N
ATOM   4143  CA  VAL A 517      78.121 -22.765 -20.119  1.00 63.82           C
ATOM   4144  CB  VAL A 517      76.970 -21.866 -20.457  1.00 63.82           C
ATOM   4145  CG1 VAL A 517      76.571 -21.085 -19.193  1.00 63.82           C
ATOM   4146  CG2 VAL A 517      77.365 -20.977 -21.648  1.00 63.82           C
ATOM   4147  C   VAL A 517      77.671 -23.619 -18.994  1.00 63.82           C
ATOM   4148  O   VAL A 517      76.808 -24.468 -19.179  1.00 63.82           O
ATOM   4149  N   TYR A 518      78.227 -23.346 -17.797  1.00140.12           N
ATOM   4150  CA  TYR A 518      78.014 -24.000 -16.535  1.00140.12           C
ATOM   4151  CB  TYR A 518      79.021 -23.531 -15.469  1.00140.12           C
ATOM   4152  CG  TYR A 518      78.718 -24.208 -14.177  1.00140.12           C
ATOM   4153  CD1 TYR A 518      79.029 -25.532 -13.992  1.00140.12           C
ATOM   4154  CD2 TYR A 518      78.130 -23.514 -13.144  1.00140.12           C
ATOM   4155  CE1 TYR A 518      78.756 -26.167 -12.803  1.00140.12           C
ATOM   4156  CE2 TYR A 518      77.855 -24.143 -11.953  1.00140.12           C
ATOM   4157  CZ  TYR A 518      78.166 -25.469 -11.779  1.00140.12           C
ATOM   4158  OH  TYR A 518      77.878 -26.106 -10.554  1.00140.12           O
ATOM   4159  C   TYR A 518      76.619 -23.733 -16.048  1.00140.12           C
ATOM   4160  O   TYR A 518      75.979 -22.759 -16.442  1.00140.12           O
ATOM   4161  N   GLU A 519      76.112 -24.628 -15.172  1.00110.74           N
ATOM   4162  CA  GLU A 519      74.745 -24.599 -14.747  1.00110.74           C
ATOM   4163  CB  GLU A 519      74.412 -25.709 -13.738  1.00110.74           C
ATOM   4164  CG  GLU A 519      72.925 -25.780 -13.391  1.00110.74           C
ATOM   4165  CD  GLU A 519      72.707 -27.026 -12.546  1.00110.74           C
ATOM   4166  OE1 GLU A 519      73.389 -27.157 -11.494  1.00110.74           O
ATOM   4167  OE2 GLU A 519      71.862 -27.869 -12.948  1.00110.74           O
ATOM   4168  C   GLU A 519      74.465 -23.284 -14.104  1.00110.74           C
ATOM   4169  O   GLU A 519      73.415 -22.688 -14.340  1.00110.74           O
ATOM   4170  N   GLN A 520      75.393 -22.769 -13.281  1.00311.96           N
ATOM   4171  CA  GLN A 520      75.053 -21.501 -12.718  1.00311.96           C
ATOM   4172  CB  GLN A 520      75.920 -21.051 -11.526  1.00311.96           C
ATOM   4173  CG  GLN A 520      77.346 -20.624 -11.873  1.00311.96           C
ATOM   4174  CD  GLN A 520      77.353 -19.101 -11.900  1.00311.96           C
ATOM   4175  OE1 GLN A 520      76.987 -18.476 -12.894  1.00311.96           O
ATOM   4176  NE2 GLN A 520      77.772 -18.484 -10.762  1.00311.96           N
ATOM   4177  C   GLN A 520      75.211 -20.542 -13.842  1.00311.96           C
ATOM   4178  O   GLN A 520      75.915 -20.818 -14.805  1.00311.96           O
ATOM   4179  N   GLY A 521      74.538 -19.390 -13.791  1.00249.23           N
ATOM   4180  CA  GLY A 521      74.670 -18.500 -14.902  1.00249.23           C
ATOM   4181  C   GLY A 521      73.370 -18.475 -15.631  1.00249.23           C
ATOM   4182  O   GLY A 521      73.157 -17.634 -16.502  1.00249.23           O
ATOM   4183  N   ASP A 522      72.472 -19.420 -15.307  1.00 75.74           N
ATOM   4184  CA  ASP A 522      71.168 -19.413 -15.898  1.00 75.74           C
ATOM   4185  CB  ASP A 522      70.822 -20.722 -16.621  1.00 75.74           C
ATOM   4186  CG  ASP A 522      71.714 -20.797 -17.851  1.00 75.74           C
ATOM   4187  OD1 ASP A 522      72.094 -19.714 -18.371  1.00 75.74           O
ATOM   4188  OD2 ASP A 522      72.030 -21.937 -18.287  1.00 75.74           O
ATOM   4189  C   ASP A 522      70.206 -19.242 -14.765  1.00 75.74           C
ATOM   4190  O   ASP A 522      70.277 -19.967 -13.774  1.00 75.74           O
ATOM   4191  N   ARG A 523      69.278 -18.271 -14.877  1.00 85.72           N
ATOM   4192  CA  ARG A 523      68.350 -18.058 -13.803  1.00 85.72           C
ATOM   4193  CB  ARG A 523      67.313 -16.954 -14.063  1.00 85.72           C
ATOM   4194  CG  ARG A 523      67.896 -15.544 -14.096  1.00 85.72           C
ATOM   4195  CD  ARG A 523      66.824 -14.459 -13.985  1.00 85.72           C
ATOM   4196  NE  ARG A 523      67.509 -13.138 -14.002  1.00 85.72           N
ATOM   4197  CZ  ARG A 523      67.736 -12.497 -15.183  1.00 85.72           C
ATOM   4198  NH1 ARG A 523      67.315 -13.053 -16.357  1.00 85.72           N
ATOM   4199  NH2 ARG A 523      68.381 -11.294 -15.193  1.00 85.72           N
ATOM   4200  C   ARG A 523      67.594 -19.332 -13.634  1.00 85.72           C
ATOM   4201  O   ARG A 523      67.253 -19.999 -14.609  1.00 85.72           O
ATOM   4202  N   LYS A 524      67.309 -19.702 -12.372  1.00 54.10           N
ATOM   4203  CA  LYS A 524      66.708 -20.980 -12.148  1.00 54.10           C
ATOM   4204  CB  LYS A 524      67.658 -21.889 -11.352  1.00 54.10           C
ATOM   4205  CG  LYS A 524      69.004 -22.046 -12.070  1.00 54.10           C
ATOM   4206  CD  LYS A 524      70.169 -22.468 -11.171  1.00 54.10           C
ATOM   4207  CE  LYS A 524      71.530 -22.374 -11.868  1.00 54.10           C
ATOM   4208  NZ  LYS A 524      72.623 -22.441 -10.872  1.00 54.10           N
ATOM   4209  C   LYS A 524      65.432 -20.826 -11.378  1.00 54.10           C
ATOM   4210  O   LYS A 524      65.296 -19.952 -10.524  1.00 54.10           O
ATOM   4211  N   ILE A 525      64.450 -21.691 -11.698  1.00104.56           N
ATOM   4212  CA  ILE A 525      63.183 -21.734 -11.024  1.00104.56           C
ATOM   4213  CB  ILE A 525      62.028 -21.346 -11.906  1.00104.56           C
ATOM   4214  CG1 ILE A 525      61.924 -22.269 -13.131  1.00104.56           C
ATOM   4215  CG2 ILE A 525      62.191 -19.858 -12.255  1.00104.56           C
ATOM   4216  CD1 ILE A 525      60.731 -21.947 -14.030  1.00104.56           C
ATOM   4217  C   ILE A 525      63.028 -23.142 -10.534  1.00104.56           C
ATOM   4218  O   ILE A 525      63.567 -24.072 -11.133  1.00104.56           O
ATOM   4219  N   ALA A 526      62.313 -23.336  -9.405  1.00 45.01           N
ATOM   4220  CA  ALA A 526      62.262 -24.655  -8.833  1.00 45.01           C
ATOM   4221  CB  ALA A 526      62.760 -24.709  -7.380  1.00 45.01           C
ATOM   4222  C   ALA A 526      60.867 -25.196  -8.836  1.00 45.01           C
ATOM   4223  O   ALA A 526      59.884 -24.471  -8.683  1.00 45.01           O
ATOM   4224  N   SER A 527      60.781 -26.521  -9.064  1.00 72.37           N
ATOM   4225  CA  SER A 527      59.579 -27.299  -9.115  1.00 72.37           C
ATOM   4226  CB  SER A 527      59.783 -28.600  -9.898  1.00 72.37           C
ATOM   4227  OG  SER A 527      60.724 -29.429  -9.231  1.00 72.37           O
ATOM   4228  C   SER A 527      59.071 -27.680  -7.750  1.00 72.37           C
ATOM   4229  O   SER A 527      57.924 -28.110  -7.639  1.00 72.37           O
ATOM   4230  N   SER A 528      59.878 -27.572  -6.669  1.00128.40           N
ATOM   4231  CA  SER A 528      59.341 -28.090  -5.435  1.00128.40           C
ATOM   4232  CB  SER A 528      59.828 -29.519  -5.148  1.00128.40           C
ATOM   4233  OG  SER A 528      59.276 -30.024  -3.941  1.00128.40           O
ATOM   4234  C   SER A 528      59.705 -27.221  -4.262  1.00128.40           C
ATOM   4235  O   SER A 528      60.460 -26.260  -4.400  1.00128.40           O
ATOM   4236  N   VAL A 529      59.105 -27.521  -3.080  1.00135.37           N
ATOM   4237  CA  VAL A 529      59.377 -26.820  -1.849  1.00135.37           C
ATOM   4238  CB  VAL A 529      58.559 -25.571  -1.692  1.00135.37           C
ATOM   4239  CG1 VAL A 529      58.945 -24.589  -2.812  1.00135.37           C
ATOM   4240  CG2 VAL A 529      57.070 -25.955  -1.690  1.00135.37           C
ATOM   4241  C   VAL A 529      59.047 -27.728  -0.682  1.00135.37           C
ATOM   4242  O   VAL A 529      58.256 -28.658  -0.833  1.00135.37           O
ATOM   4243  N   LEU A 530      59.685 -27.515   0.505  1.00155.51           N
ATOM   4244  CA  LEU A 530      59.380 -28.278   1.700  1.00155.51           C
ATOM   4245  CB  LEU A 530      59.480 -29.806   1.494  1.00155.51           C
ATOM   4246  CG  LEU A 530      60.895 -30.355   1.203  1.00155.51           C
ATOM   4247  CD1 LEU A 530      61.777 -30.419   2.462  1.00155.51           C
ATOM   4248  CD2 LEU A 530      60.819 -31.700   0.468  1.00155.51           C
ATOM   4249  C   LEU A 530      60.342 -27.880   2.798  1.00155.51           C
ATOM   4250  O   LEU A 530      61.485 -27.525   2.514  1.00155.51           O
ATOM   4251  N   HIS A 531      59.920 -27.921   4.089  1.00 94.92           N
ATOM   4252  CA  HIS A 531      60.858 -27.592   5.137  1.00 94.92           C
ATOM   4253  ND1 HIS A 531      62.854 -25.343   4.003  1.00 94.92           N
ATOM   4254  CG  HIS A 531      61.519 -25.308   4.342  1.00 94.92           C
ATOM   4255  CB  HIS A 531      60.924 -26.095   5.472  1.00 94.92           C
ATOM   4256  NE2 HIS A 531      61.867 -23.969   2.560  1.00 94.92           N
ATOM   4257  CD2 HIS A 531      60.931 -24.464   3.451  1.00 94.92           C
ATOM   4258  CE1 HIS A 531      63.006 -24.525   2.931  1.00 94.92           C
ATOM   4259  C   HIS A 531      60.541 -28.349   6.394  1.00 94.92           C
ATOM   4260  O   HIS A 531      59.377 -28.552   6.738  1.00 94.92           O
ATOM   4261  N   LYS A 532      61.596 -28.801   7.115  1.00159.48           N
ATOM   4262  CA  LYS A 532      61.411 -29.540   8.336  1.00159.48           C
ATOM   4263  CB  LYS A 532      61.245 -31.053   8.091  1.00159.48           C
ATOM   4264  CG  LYS A 532      61.052 -31.907   9.350  1.00159.48           C
ATOM   4265  CD  LYS A 532      62.310 -32.105  10.198  1.00159.48           C
ATOM   4266  CE  LYS A 532      63.277 -33.130   9.602  1.00159.48           C
ATOM   4267  NZ  LYS A 532      64.501 -33.221  10.425  1.00159.48           N
ATOM   4268  C   LYS A 532      62.599 -29.338   9.233  1.00159.48           C
ATOM   4269  O   LYS A 532      63.741 -29.370   8.780  1.00159.48           O
ATOM   4270  N   ALA A 533      62.351 -29.144  10.549  1.00 38.91           N
ATOM   4271  CA  ALA A 533      63.414 -28.965  11.504  1.00 38.91           C
ATOM   4272  CB  ALA A 533      63.480 -27.543  12.090  1.00 38.91           C
ATOM   4273  C   ALA A 533      63.166 -29.905  12.648  1.00 38.91           C
ATOM   4274  O   ALA A 533      62.020 -30.184  12.994  1.00 38.91           O
ATOM   4275  N   MET A 534      64.250 -30.425  13.265  1.00 94.81           N
ATOM   4276  CA  MET A 534      64.156 -31.370  14.348  1.00 94.81           C
ATOM   4277  CB  MET A 534      65.435 -32.197  14.536  1.00 94.81           C
ATOM   4278  CG  MET A 534      65.839 -33.040  13.331  1.00 94.81           C
ATOM   4279  SD  MET A 534      67.431 -33.883  13.561  1.00 94.81           S
ATOM   4280  CE  MET A 534      67.550 -34.476  11.850  1.00 94.81           C
ATOM   4281  C   MET A 534      63.982 -30.632  15.645  1.00 94.81           C
ATOM   4282  O   MET A 534      64.388 -29.479  15.776  1.00 94.81           O
ATOM   4283  N   SER A 535      63.360 -31.293  16.648  1.00 59.11           N
ATOM   4284  CA  SER A 535      63.181 -30.688  17.945  1.00 59.11           C
ATOM   4285  CB  SER A 535      61.928 -31.181  18.687  1.00 59.11           C
ATOM   4286  OG  SER A 535      62.046 -32.566  18.973  1.00 59.11           O
ATOM   4287  C   SER A 535      64.380 -30.990  18.815  1.00 59.11           C
ATOM   4288  O   SER A 535      65.012 -32.035  18.666  1.00 59.11           O
ATOM   4289  N   GLY A 536      64.701 -30.081  19.772  1.00 52.69           N
ATOM   4290  CA  GLY A 536      65.857 -30.200  20.638  1.00 52.69           C
ATOM   4291  C   GLY A 536      65.501 -30.922  21.918  1.00 52.69           C
ATOM   4292  O   GLY A 536      64.387 -31.419  22.062  1.00 52.69           O
ATOM   4293  N   ARG A 537      66.445 -30.976  22.900  1.00124.51           N
ATOM   4294  CA  ARG A 537      66.238 -31.712  24.134  1.00124.51           C
ATOM   4295  CB  ARG A 537      67.141 -32.948  24.289  1.00124.51           C
ATOM   4296  CG  ARG A 537      66.728 -34.148  23.434  1.00124.51           C
ATOM   4297  CD  ARG A 537      67.652 -35.354  23.626  1.00124.51           C
ATOM   4298  NE  ARG A 537      67.026 -36.529  22.957  1.00124.51           N
ATOM   4299  CZ  ARG A 537      67.817 -37.472  22.366  1.00124.51           C
ATOM   4300  NH1 ARG A 537      69.171 -37.303  22.333  1.00124.51           N
ATOM   4301  NH2 ARG A 537      67.253 -38.584  21.810  1.00124.51           N
ATOM   4302  C   ARG A 537      66.497 -30.852  25.359  1.00124.51           C
ATOM   4303  O   ARG A 537      67.055 -29.763  25.235  1.00124.51           O
ATOM   4304  N   HIS A 538      66.077 -31.314  26.582  1.00138.31           N
ATOM   4305  CA  HIS A 538      66.283 -30.515  27.787  1.00138.31           C
ATOM   4306  ND1 HIS A 538      66.777 -27.562  28.972  1.00138.31           N
ATOM   4307  CG  HIS A 538      65.675 -28.385  28.956  1.00138.31           C
ATOM   4308  CB  HIS A 538      65.340 -29.302  27.830  1.00138.31           C
ATOM   4309  NE2 HIS A 538      65.735 -27.275  30.913  1.00138.31           N
ATOM   4310  CD2 HIS A 538      65.048 -28.195  30.146  1.00138.31           C
ATOM   4311  CE1 HIS A 538      66.767 -26.922  30.167  1.00138.31           C
ATOM   4312  C   HIS A 538      66.134 -31.278  29.136  1.00138.31           C
ATOM   4313  O   HIS A 538      65.532 -32.351  29.156  1.00138.31           O
ATOM   4314  N   PRO A 539      66.745 -30.740  30.239  1.00183.08           N
ATOM   4315  CA  PRO A 539      66.742 -31.236  31.659  1.00183.08           C
ATOM   4316  CD  PRO A 539      68.019 -30.094  29.953  1.00183.08           C
ATOM   4317  CB  PRO A 539      68.170 -31.041  32.168  1.00183.08           C
ATOM   4318  CG  PRO A 539      68.733 -29.912  31.300  1.00183.08           C
ATOM   4319  C   PRO A 539      65.721 -30.707  32.736  1.00183.08           C
ATOM   4320  O   PRO A 539      64.891 -29.886  32.351  1.00183.08           O
ATOM   4321  N   ASN A 540      65.787 -31.107  34.088  1.00176.32           N
ATOM   4322  CA  ASN A 540      64.775 -30.784  35.146  1.00176.32           C
ATOM   4323  CB  ASN A 540      63.673 -31.850  35.246  1.00176.32           C
ATOM   4324  CG  ASN A 540      62.818 -31.777  33.990  1.00176.32           C
ATOM   4325  OD1 ASN A 540      63.142 -32.376  32.965  1.00176.32           O
ATOM   4326  ND2 ASN A 540      61.689 -31.024  34.073  1.00176.32           N
ATOM   4327  C   ASN A 540      65.206 -30.488  36.630  1.00176.32           C
ATOM   4328  O   ASN A 540      66.393 -30.545  36.913  1.00176.32           O
ATOM   4329  N   LEU A 541      64.236 -30.217  37.623  1.00182.28           N
ATOM   4330  CA  LEU A 541      64.462 -29.598  38.968  1.00182.28           C
ATOM   4331  CB  LEU A 541      64.398 -28.065  38.757  1.00182.28           C
ATOM   4332  CG  LEU A 541      64.654 -27.115  39.939  1.00182.28           C
ATOM   4333  CD1 LEU A 541      66.136 -27.086  40.341  1.00182.28           C
ATOM   4334  CD2 LEU A 541      64.068 -25.726  39.639  1.00182.28           C
ATOM   4335  C   LEU A 541      63.455 -29.958  40.105  1.00182.28           C
ATOM   4336  O   LEU A 541      62.595 -30.822  39.960  1.00182.28           O
ATOM   4337  N   GLN A 542      63.587 -29.315  41.324  1.00100.26           N
ATOM   4338  CA  GLN A 542      62.693 -29.487  42.474  1.00100.26           C
ATOM   4339  CB  GLN A 542      63.171 -30.536  43.490  1.00100.26           C
ATOM   4340  CG  GLN A 542      63.112 -31.966  42.955  1.00100.26           C
ATOM   4341  CD  GLN A 542      63.606 -32.886  44.059  1.00100.26           C
ATOM   4342  OE1 GLN A 542      64.702 -33.440  43.975  1.00100.26           O
ATOM   4343  NE2 GLN A 542      62.782 -33.051  45.127  1.00100.26           N
ATOM   4344  C   GLN A 542      62.497 -28.195  43.259  1.00100.26           C
ATOM   4345  O   GLN A 542      63.447 -27.455  43.501  1.00100.26           O
ATOM   4346  N   GLY A 543      61.231 -27.888  43.664  1.00 67.49           N
ATOM   4347  CA  GLY A 543      60.850 -26.703  44.413  1.00 67.49           C
ATOM   4348  C   GLY A 543      61.314 -26.686  45.844  1.00 67.49           C
ATOM   4349  O   GLY A 543      61.874 -25.691  46.303  1.00 67.49           O
ATOM   4350  N   PHE A 544      61.081 -27.778  46.604  1.00 72.43           N
ATOM   4351  CA  PHE A 544      61.433 -27.758  48.000  1.00 72.43           C
ATOM   4352  CB  PHE A 544      60.222 -27.528  48.924  1.00 72.43           C
ATOM   4353  CG  PHE A 544      59.565 -26.236  48.565  1.00 72.43           C
ATOM   4354  CD1 PHE A 544      58.632 -26.189  47.553  1.00 72.43           C
ATOM   4355  CD2 PHE A 544      59.867 -25.077  49.241  1.00 72.43           C
ATOM   4356  CE1 PHE A 544      58.016 -25.007  47.216  1.00 72.43           C
ATOM   4357  CE2 PHE A 544      59.254 -23.891  48.908  1.00 72.43           C
ATOM   4358  CZ  PHE A 544      58.327 -23.853  47.894  1.00 72.43           C
ATOM   4359  C   PHE A 544      61.951 -29.117  48.346  1.00 72.43           C
ATOM   4360  O   PHE A 544      61.427 -30.122  47.871  1.00 72.43           O
ATOM   4361  N   SER A 545      62.999 -29.182  49.190  1.00 38.68           N
ATOM   4362  CA  SER A 545      63.533 -30.453  49.586  1.00 38.68           C
ATOM   4363  CB  SER A 545      65.039 -30.426  49.907  1.00 38.68           C
ATOM   4364  OG  SER A 545      65.289 -29.606  51.038  1.00 38.68           O
ATOM   4365  C   SER A 545      62.805 -30.915  50.810  1.00 38.68           C
ATOM   4366  O   SER A 545      62.138 -30.134  51.487  1.00 38.68           O
ATOM   4367  N   PHE A 546      62.919 -32.224  51.116  1.00158.78           N
ATOM   4368  CA  PHE A 546      62.275 -32.805  52.261  1.00158.78           C
ATOM   4369  CB  PHE A 546      62.318 -34.347  52.299  1.00158.78           C
ATOM   4370  CG  PHE A 546      63.721 -34.844  52.369  1.00158.78           C
ATOM   4371  CD1 PHE A 546      64.362 -34.978  53.580  1.00158.78           C
ATOM   4372  CD2 PHE A 546      64.390 -35.195  51.219  1.00158.78           C
ATOM   4373  CE1 PHE A 546      65.654 -35.447  53.640  1.00158.78           C
ATOM   4374  CE2 PHE A 546      65.681 -35.664  51.273  1.00158.78           C
ATOM   4375  CZ  PHE A 546      66.314 -35.789  52.485  1.00158.78           C
ATOM   4376  C   PHE A 546      62.894 -32.253  53.502  1.00158.78           C
ATOM   4377  O   PHE A 546      62.216 -32.082  54.514  1.00158.78           O
ATOM   4378  N   ASP A 547      64.211 -31.973  53.464  1.00 67.02           N
ATOM   4379  CA  ASP A 547      64.877 -31.448  54.622  1.00 67.02           C
ATOM   4380  CB  ASP A 547      66.373 -31.161  54.395  1.00 67.02           C
ATOM   4381  CG  ASP A 547      67.099 -32.489  54.259  1.00 67.02           C
ATOM   4382  OD1 ASP A 547      67.007 -33.102  53.163  1.00 67.02           O
ATOM   4383  OD2 ASP A 547      67.763 -32.908  55.245  1.00 67.02           O
ATOM   4384  C   ASP A 547      64.235 -30.146  54.968  1.00 67.02           C
ATOM   4385  O   ASP A 547      64.023 -29.845  56.141  1.00 67.02           O
ATOM   4386  N   ALA A 548      63.900 -29.338  53.945  1.00 23.92           N
ATOM   4387  CA  ALA A 548      63.290 -28.063  54.186  1.00 23.92           C
ATOM   4388  CB  ALA A 548      63.000 -27.282  52.894  1.00 23.92           C
ATOM   4389  C   ALA A 548      61.980 -28.304  54.865  1.00 23.92           C
ATOM   4390  O   ALA A 548      61.600 -27.579  55.783  1.00 23.92           O
ATOM   4391  N   LEU A 549      61.258 -29.351  54.425  1.00 89.64           N
ATOM   4392  CA  LEU A 549      59.959 -29.663  54.949  1.00 89.64           C
ATOM   4393  CB  LEU A 549      59.321 -30.858  54.201  1.00 89.64           C
ATOM   4394  CG  LEU A 549      57.854 -31.214  54.549  1.00 89.64           C
ATOM   4395  CD1 LEU A 549      57.346 -32.340  53.634  1.00 89.64           C
ATOM   4396  CD2 LEU A 549      57.649 -31.576  56.030  1.00 89.64           C
ATOM   4397  C   LEU A 549      60.093 -29.996  56.402  1.00 89.64           C
ATOM   4398  O   LEU A 549      59.298 -29.545  57.226  1.00 89.64           O
ATOM   4399  N   ILE A 550      61.120 -30.786  56.758  1.00 79.64           N
ATOM   4400  CA  ILE A 550      61.305 -31.189  58.122  1.00 79.64           C
ATOM   4401  CB  ILE A 550      62.485 -32.101  58.288  1.00 79.64           C
ATOM   4402  CG1 ILE A 550      62.271 -33.399  57.492  1.00 79.64           C
ATOM   4403  CG2 ILE A 550      62.702 -32.332  59.793  1.00 79.64           C
ATOM   4404  CD1 ILE A 550      61.056 -34.202  57.957  1.00 79.64           C
ATOM   4405  C   ILE A 550      61.548 -29.959  58.937  1.00 79.64           C
ATOM   4406  O   ILE A 550      61.036 -29.827  60.047  1.00 79.64           O
ATOM   4407  N   SER A 551      62.350 -29.028  58.390  1.00 37.52           N
ATOM   4408  CA  SER A 551      62.706 -27.808  59.057  1.00 37.52           C
ATOM   4409  CB  SER A 551      63.787 -27.013  58.306  1.00 37.52           C
ATOM   4410  OG  SER A 551      64.987 -27.769  58.235  1.00 37.52           O
ATOM   4411  C   SER A 551      61.502 -26.918  59.161  1.00 37.52           C
ATOM   4412  O   SER A 551      61.497 -25.974  59.950  1.00 37.52           O
ATOM   4413  N   GLU A 552      60.444 -27.187  58.372  1.00 46.93           N
ATOM   4414  CA  GLU A 552      59.314 -26.302  58.384  1.00 46.93           C
ATOM   4415  CB  GLU A 552      58.196 -26.694  57.402  1.00 46.93           C
ATOM   4416  CG  GLU A 552      58.574 -26.483  55.935  1.00 46.93           C
ATOM   4417  CD  GLU A 552      57.307 -26.582  55.095  1.00 46.93           C
ATOM   4418  OE1 GLU A 552      56.272 -25.998  55.515  1.00 46.93           O
ATOM   4419  OE2 GLU A 552      57.357 -27.239  54.021  1.00 46.93           O
ATOM   4420  C   GLU A 552      58.720 -26.252  59.760  1.00 46.93           C
ATOM   4421  O   GLU A 552      58.328 -25.180  60.218  1.00 46.93           O
ATOM   4422  N   LYS A 553      58.640 -27.395  60.471  1.00 82.92           N
ATOM   4423  CA  LYS A 553      58.025 -27.346  61.766  1.00 82.92           C
ATOM   4424  CB  LYS A 553      57.808 -28.714  62.446  1.00 82.92           C
ATOM   4425  CG  LYS A 553      56.717 -29.552  61.777  1.00 82.92           C
ATOM   4426  CD  LYS A 553      56.479 -30.915  62.430  1.00 82.92           C
ATOM   4427  CE  LYS A 553      57.687 -31.853  62.406  1.00 82.92           C
ATOM   4428  NZ  LYS A 553      57.390 -33.070  63.195  1.00 82.92           N
ATOM   4429  C   LYS A 553      58.846 -26.490  62.673  1.00 82.92           C
ATOM   4430  O   LYS A 553      60.074 -26.487  62.614  1.00 82.92           O
ATOM   4431  N   ILE A 554      58.157 -25.719  63.537  1.00 95.18           N
ATOM   4432  CA  ILE A 554      58.809 -24.806  64.428  1.00 95.18           C
ATOM   4433  CB  ILE A 554      57.867 -23.914  65.189  1.00 95.18           C
ATOM   4434  CG1 ILE A 554      58.621 -22.704  65.767  1.00 95.18           C
ATOM   4435  CG2 ILE A 554      57.168 -24.750  66.262  1.00 95.18           C
ATOM   4436  CD1 ILE A 554      57.697 -21.597  66.276  1.00 95.18           C
ATOM   4437  C   ILE A 554      59.644 -25.571  65.405  1.00 95.18           C
ATOM   4438  O   ILE A 554      60.726 -25.123  65.785  1.00 95.18           O
ATOM   4439  N   ILE A 555      59.145 -26.729  65.885  1.00 99.36           N
ATOM   4440  CA  ILE A 555      59.930 -27.474  66.824  1.00 99.36           C
ATOM   4441  CB  ILE A 555      59.310 -27.506  68.197  1.00 99.36           C
ATOM   4442  CG1 ILE A 555      60.228 -28.225  69.197  1.00 99.36           C
ATOM   4443  CG2 ILE A 555      57.892 -28.094  68.095  1.00 99.36           C
ATOM   4444  CD1 ILE A 555      59.771 -28.075  70.647  1.00 99.36           C
ATOM   4445  C   ILE A 555      60.092 -28.885  66.342  1.00 99.36           C
ATOM   4446  O   ILE A 555      59.124 -29.630  66.194  1.00 99.36           O
ATOM   4447  N   ASP A 556      61.350 -29.290  66.088  1.00 48.93           N
ATOM   4448  CA  ASP A 556      61.616 -30.645  65.709  1.00 48.93           C
ATOM   4449  CB  ASP A 556      62.952 -30.801  64.956  1.00 48.93           C
ATOM   4450  CG  ASP A 556      63.060 -32.216  64.404  1.00 48.93           C
ATOM   4451  OD1 ASP A 556      62.473 -33.143  65.021  1.00 48.93           O
ATOM   4452  OD2 ASP A 556      63.730 -32.386  63.350  1.00 48.93           O
ATOM   4453  C   ASP A 556      61.709 -31.371  67.012  1.00 48.93           C
ATOM   4454  O   ASP A 556      62.565 -31.077  67.844  1.00 48.93           O
ATOM   4455  N   ASN A 557      60.810 -32.344  67.220  1.00 74.30           N
ATOM   4456  CA  ASN A 557      60.693 -33.025  68.474  1.00 74.30           C
ATOM   4457  CB  ASN A 557      59.599 -34.102  68.416  1.00 74.30           C
ATOM   4458  CG  ASN A 557      58.334 -33.417  67.926  1.00 74.30           C
ATOM   4459  OD1 ASN A 557      58.254 -32.190  67.906  1.00 74.30           O
ATOM   4460  ND2 ASN A 557      57.324 -34.225  67.504  1.00 74.30           N
ATOM   4461  C   ASN A 557      61.971 -33.733  68.787  1.00 74.30           C
ATOM   4462  O   ASN A 557      62.456 -33.688  69.916  1.00 74.30           O
ATOM   4463  N   ALA A 558      62.554 -34.400  67.778  1.00 41.54           N
ATOM   4464  CA  ALA A 558      63.714 -35.216  67.987  1.00 41.54           C
ATOM   4465  CB  ALA A 558      64.189 -35.868  66.682  1.00 41.54           C
ATOM   4466  C   ALA A 558      64.864 -34.401  68.486  1.00 41.54           C
ATOM   4467  O   ALA A 558      65.522 -34.777  69.454  1.00 41.54           O
ATOM   4468  N   PHE A 559      65.127 -33.247  67.850  1.00135.76           N
ATOM   4469  CA  PHE A 559      66.270 -32.466  68.224  1.00135.76           C
ATOM   4470  CB  PHE A 559      66.513 -31.255  67.308  1.00135.76           C
ATOM   4471  CG  PHE A 559      67.036 -31.784  66.017  1.00135.76           C
ATOM   4472  CD1 PHE A 559      66.179 -32.206  65.028  1.00135.76           C
ATOM   4473  CD2 PHE A 559      68.394 -31.860  65.800  1.00135.76           C
ATOM   4474  CE1 PHE A 559      66.669 -32.694  63.839  1.00135.76           C
ATOM   4475  CE2 PHE A 559      68.888 -32.348  64.614  1.00135.76           C
ATOM   4476  CZ  PHE A 559      68.025 -32.766  63.631  1.00135.76           C
ATOM   4477  C   PHE A 559      66.112 -31.967  69.622  1.00135.76           C
ATOM   4478  O   PHE A 559      67.064 -31.996  70.401  1.00135.76           O
ATOM   4479  N   ASN A 560      64.906 -31.496  69.988  1.00 87.29           N
ATOM   4480  CA  ASN A 560      64.758 -30.959  71.307  1.00 87.29           C
ATOM   4481  CB  ASN A 560      63.400 -30.283  71.580  1.00 87.29           C
ATOM   4482  CG  ASN A 560      62.266 -31.267  71.362  1.00 87.29           C
ATOM   4483  OD1 ASN A 560      61.612 -31.235  70.323  1.00 87.29           O
ATOM   4484  ND2 ASN A 560      62.013 -32.153  72.361  1.00 87.29           N
ATOM   4485  C   ASN A 560      64.999 -32.029  72.326  1.00 87.29           C
ATOM   4486  O   ASN A 560      65.638 -31.781  73.349  1.00 87.29           O
ATOM   4487  N   LYS A 561      64.506 -33.256  72.077  1.00 81.15           N
ATOM   4488  CA  LYS A 561      64.688 -34.313  73.030  1.00 81.15           C
ATOM   4489  CB  LYS A 561      64.009 -35.624  72.596  1.00 81.15           C
ATOM   4490  CG  LYS A 561      62.487 -35.614  72.747  1.00 81.15           C
ATOM   4491  CD  LYS A 561      62.025 -35.496  74.201  1.00 81.15           C
ATOM   4492  CE  LYS A 561      60.505 -35.556  74.366  1.00 81.15           C
ATOM   4493  NZ  LYS A 561      60.156 -35.673  75.799  1.00 81.15           N
ATOM   4494  C   LYS A 561      66.150 -34.596  73.172  1.00 81.15           C
ATOM   4495  O   LYS A 561      66.652 -34.761  74.284  1.00 81.15           O
ATOM   4496  N   TYR A 562      66.880 -34.631  72.043  1.00 99.89           N
ATOM   4497  CA  TYR A 562      68.270 -34.980  72.073  1.00 99.89           C
ATOM   4498  CB  TYR A 562      68.911 -35.001  70.676  1.00 99.89           C
ATOM   4499  CG  TYR A 562      70.225 -35.686  70.813  1.00 99.89           C
ATOM   4500  CD1 TYR A 562      70.282 -37.059  70.731  1.00 99.89           C
ATOM   4501  CD2 TYR A 562      71.388 -34.980  71.024  1.00 99.89           C
ATOM   4502  CE1 TYR A 562      71.477 -37.723  70.856  1.00 99.89           C
ATOM   4503  CE2 TYR A 562      72.589 -35.641  71.149  1.00 99.89           C
ATOM   4504  CZ  TYR A 562      72.634 -37.012  71.064  1.00 99.89           C
ATOM   4505  OH  TYR A 562      73.863 -37.693  71.192  1.00 99.89           O
ATOM   4506  C   TYR A 562      68.986 -33.949  72.882  1.00 99.89           C
ATOM   4507  O   TYR A 562      69.811 -34.281  73.723  1.00 99.89           O
ATOM   4508  N   TRP A 563      68.675 -32.660  72.668  1.00 58.86           N
ATOM   4509  CA  TRP A 563      69.337 -31.596  73.367  1.00 58.86           C
ATOM   4510  CB  TRP A 563      68.815 -30.213  72.947  1.00 58.86           C
ATOM   4511  CG  TRP A 563      69.272 -29.089  73.846  1.00 58.86           C
ATOM   4512  CD2 TRP A 563      70.445 -28.287  73.639  1.00 58.86           C
ATOM   4513  CD1 TRP A 563      68.678 -28.620  74.980  1.00 58.86           C
ATOM   4514  NE1 TRP A 563      69.406 -27.574  75.494  1.00 58.86           N
ATOM   4515  CE2 TRP A 563      70.495 -27.358  74.679  1.00 58.86           C
ATOM   4516  CE3 TRP A 563      71.398 -28.318  72.663  1.00 58.86           C
ATOM   4517  CZ2 TRP A 563      71.505 -26.444  74.760  1.00 58.86           C
ATOM   4518  CZ3 TRP A 563      72.417 -27.394  72.749  1.00 58.86           C
ATOM   4519  CH2 TRP A 563      72.468 -26.475  73.776  1.00 58.86           C
ATOM   4520  C   TRP A 563      69.097 -31.698  74.844  1.00 58.86           C
ATOM   4521  O   TRP A 563      70.032 -31.619  75.639  1.00 58.86           O
ATOM   4522  N   SER A 564      67.830 -31.893  75.252  1.00 76.04           N
ATOM   4523  CA  SER A 564      67.467 -31.860  76.643  1.00 76.04           C
ATOM   4524  CB  SER A 564      65.947 -31.970  76.853  1.00 76.04           C
ATOM   4525  OG  SER A 564      65.474 -33.213  76.353  1.00 76.04           O
ATOM   4526  C   SER A 564      68.105 -32.967  77.425  1.00 76.04           C
ATOM   4527  O   SER A 564      68.495 -32.767  78.573  1.00 76.04           O
ATOM   4528  N   LYS A 565      68.233 -34.163  76.827  1.00 96.59           N
ATOM   4529  CA  LYS A 565      68.717 -35.321  77.530  1.00 96.59           C
ATOM   4530  CB  LYS A 565      68.503 -36.626  76.751  1.00 96.59           C
ATOM   4531  CG  LYS A 565      67.012 -36.966  76.699  1.00 96.59           C
ATOM   4532  CD  LYS A 565      66.625 -38.072  75.718  1.00 96.59           C
ATOM   4533  CE  LYS A 565      65.120 -38.351  75.708  1.00 96.59           C
ATOM   4534  NZ  LYS A 565      64.660 -38.713  77.069  1.00 96.59           N
ATOM   4535  C   LYS A 565      70.154 -35.193  77.945  1.00 96.59           C
ATOM   4536  O   LYS A 565      70.561 -35.788  78.940  1.00 96.59           O
ATOM   4537  N   LEU A 566      70.955 -34.429  77.184  1.00136.86           N
ATOM   4538  CA  LEU A 566      72.371 -34.229  77.361  1.00136.86           C
ATOM   4539  CB  LEU A 566      73.040 -33.486  76.193  1.00136.86           C
ATOM   4540  CG  LEU A 566      73.432 -34.397  75.021  1.00136.86           C
ATOM   4541  CD1 LEU A 566      74.633 -35.280  75.394  1.00136.86           C
ATOM   4542  CD2 LEU A 566      72.240 -35.214  74.525  1.00136.86           C
ATOM   4543  C   LEU A 566      72.738 -33.488  78.612  1.00136.86           C
ATOM   4544  O   LEU A 566      73.878 -33.581  79.060  1.00136.86           O
ATOM   4545  N   ILE A 567      71.801 -32.747  79.225  1.00159.20           N
ATOM   4546  CA  ILE A 567      72.129 -31.803  80.255  1.00159.20           C
ATOM   4547  CB  ILE A 567      70.919 -31.210  80.917  1.00159.20           C
ATOM   4548  CG1 ILE A 567      71.330 -30.004  81.778  1.00159.20           C
ATOM   4549  CG2 ILE A 567      70.202 -32.318  81.709  1.00159.20           C
ATOM   4550  CD1 ILE A 567      71.848 -28.824  80.956  1.00159.20           C
ATOM   4551  C   ILE A 567      72.974 -32.383  81.348  1.00159.20           C
ATOM   4552  O   ILE A 567      73.901 -31.709  81.794  1.00159.20           O
ATOM   4553  N   SER A 568      72.708 -33.618  81.816  1.00 94.78           N
ATOM   4554  CA  SER A 568      73.498 -34.128  82.899  1.00 94.78           C
ATOM   4555  CB  SER A 568      73.111 -35.561  83.307  1.00 94.78           C
ATOM   4556  OG  SER A 568      73.348 -36.465  82.237  1.00 94.78           O
ATOM   4557  C   SER A 568      74.947 -34.129  82.508  1.00 94.78           C
ATOM   4558  O   SER A 568      75.768 -33.486  83.163  1.00 94.78           O
ATOM   4559  N   TRP A 569      75.300 -34.849  81.427  1.00 83.47           N
ATOM   4560  CA  TRP A 569      76.676 -34.934  81.025  1.00 83.47           C
ATOM   4561  CB  TRP A 569      76.941 -36.076  80.030  1.00 83.47           C
ATOM   4562  CG  TRP A 569      78.413 -36.342  79.844  1.00 83.47           C
ATOM   4563  CD2 TRP A 569      79.208 -37.053  80.805  1.00 83.47           C
ATOM   4564  CD1 TRP A 569      79.258 -35.967  78.842  1.00 83.47           C
ATOM   4565  NE1 TRP A 569      80.533 -36.401  79.119  1.00 83.47           N
ATOM   4566  CE2 TRP A 569      80.516 -37.070  80.326  1.00 83.47           C
ATOM   4567  CE3 TRP A 569      78.876 -37.635  81.996  1.00 83.47           C
ATOM   4568  CZ2 TRP A 569      81.518 -37.672  81.034  1.00 83.47           C
ATOM   4569  CZ3 TRP A 569      79.886 -38.250  82.702  1.00 83.47           C
ATOM   4570  CH2 TRP A 569      81.182 -38.266  82.229  1.00 83.47           C
ATOM   4571  C   TRP A 569      77.180 -33.646  80.425  1.00 83.47           C
ATOM   4572  O   TRP A 569      78.260 -33.180  80.780  1.00 83.47           O
ATOM   4573  N   SER A 570      76.395 -33.028  79.515  1.00141.14           N
ATOM   4574  CA  SER A 570      76.822 -31.906  78.709  1.00141.14           C
ATOM   4575  CB  SER A 570      75.734 -31.390  77.754  1.00141.14           C
ATOM   4576  OG  SER A 570      76.240 -30.294  77.006  1.00141.14           O
ATOM   4577  C   SER A 570      77.267 -30.728  79.501  1.00141.14           C
ATOM   4578  O   SER A 570      78.453 -30.409  79.558  1.00141.14           O
ATOM   4579  N   THR A 571      76.341 -30.034  80.178  1.00221.10           N
ATOM   4580  CA  THR A 571      76.839 -28.900  80.892  1.00221.10           C
ATOM   4581  CB  THR A 571      75.785 -27.999  81.482  1.00221.10           C
ATOM   4582  OG1 THR A 571      75.041 -28.704  82.464  1.00221.10           O
ATOM   4583  CG2 THR A 571      74.849 -27.484  80.380  1.00221.10           C
ATOM   4584  C   THR A 571      77.535 -29.479  82.058  1.00221.10           C
ATOM   4585  O   THR A 571      77.677 -30.696  82.183  1.00221.10           O
ATOM   4586  N   TRP A 572      78.024 -28.647  82.981  1.00214.18           N
ATOM   4587  CA  TRP A 572      78.485 -29.391  84.098  1.00214.18           C
ATOM   4588  CB  TRP A 572      79.550 -28.666  84.933  1.00214.18           C
ATOM   4589  CG  TRP A 572      80.239 -29.565  85.928  1.00214.18           C
ATOM   4590  CD2 TRP A 572      81.514 -29.273  86.513  1.00214.18           C
ATOM   4591  CD1 TRP A 572      79.856 -30.780  86.418  1.00214.18           C
ATOM   4592  NE1 TRP A 572      80.815 -31.261  87.276  1.00214.18           N
ATOM   4593  CE2 TRP A 572      81.843 -30.343  87.344  1.00214.18           C
ATOM   4594  CE3 TRP A 572      82.346 -28.201  86.364  1.00214.18           C
ATOM   4595  CZ2 TRP A 572      83.015 -30.356  88.045  1.00214.18           C
ATOM   4596  CZ3 TRP A 572      83.524 -28.215  87.076  1.00214.18           C
ATOM   4597  CH2 TRP A 572      83.852 -29.271  87.900  1.00214.18           C
ATOM   4598  C   TRP A 572      77.245 -29.554  84.899  1.00214.18           C
ATOM   4599  O   TRP A 572      77.092 -28.931  85.949  1.00214.18           O
ATOM   4600  N   LEU A 573      76.311 -30.396  84.392  1.00197.37           N
ATOM   4601  CA  LEU A 573      75.111 -30.566  85.126  1.00197.37           C
ATOM   4602  CB  LEU A 573      74.085 -31.534  84.523  1.00197.37           C
ATOM   4603  CG  LEU A 573      72.825 -31.639  85.410  1.00197.37           C
ATOM   4604  CD1 LEU A 573      72.097 -30.288  85.478  1.00197.37           C
ATOM   4605  CD2 LEU A 573      71.904 -32.792  84.984  1.00197.37           C
ATOM   4606  C   LEU A 573      75.620 -31.194  86.361  1.00197.37           C
ATOM   4607  O   LEU A 573      75.244 -30.830  87.470  1.00197.37           O
ATOM   4608  N   GLY A 574      76.562 -32.132  86.163  1.00 87.17           N
ATOM   4609  CA  GLY A 574      77.178 -32.793  87.264  1.00 87.17           C
ATOM   4610  C   GLY A 574      77.710 -34.074  86.725  1.00 87.17           C
ATOM   4611  O   GLY A 574      77.731 -34.286  85.513  1.00 87.17           O
ATOM   4612  N   ASN A 575      78.175 -34.963  87.620  1.00 78.38           N
ATOM   4613  CA  ASN A 575      78.661 -36.222  87.153  1.00 78.38           C
ATOM   4614  CB  ASN A 575      79.998 -36.627  87.795  1.00 78.38           C
ATOM   4615  CG  ASN A 575      80.608 -37.738  86.958  1.00 78.38           C
ATOM   4616  OD1 ASN A 575      81.748 -38.140  87.183  1.00 78.38           O
ATOM   4617  ND2 ASN A 575      79.839 -38.241  85.956  1.00 78.38           N
ATOM   4618  C   ASN A 575      77.637 -37.237  87.547  1.00 78.38           C
ATOM   4619  O   ASN A 575      77.564 -37.644  88.706  1.00 78.38           O
ATOM   4620  N   VAL A 576      76.804 -37.670  86.581  1.00 63.72           N
ATOM   4621  CA  VAL A 576      75.767 -38.607  86.899  1.00 63.72           C
ATOM   4622  CB  VAL A 576      74.918 -38.948  85.710  1.00 63.72           C
ATOM   4623  CG1 VAL A 576      73.916 -40.044  86.115  1.00 63.72           C
ATOM   4624  CG2 VAL A 576      74.264 -37.656  85.192  1.00 63.72           C
ATOM   4625  C   VAL A 576      76.394 -39.875  87.364  1.00 63.72           C
ATOM   4626  O   VAL A 576      76.138 -40.340  88.474  1.00 63.72           O
ATOM   4627  N   THR A 577      77.277 -40.448  86.528  1.00141.16           N
ATOM   4628  CA  THR A 577      77.924 -41.652  86.939  1.00141.16           C
ATOM   4629  CB  THR A 577      78.282 -42.557  85.797  1.00141.16           C
ATOM   4630  OG1 THR A 577      77.113 -42.905  85.069  1.00141.16           O
ATOM   4631  CG2 THR A 577      78.948 -43.825  86.358  1.00141.16           C
ATOM   4632  C   THR A 577      79.184 -41.167  87.550  1.00141.16           C
ATOM   4633  O   THR A 577      80.163 -40.888  86.861  1.00141.16           O
ATOM   4634  N   SER A 578      79.173 -41.040  88.885  1.00200.56           N
ATOM   4635  CA  SER A 578      80.310 -40.476  89.530  1.00200.56           C
ATOM   4636  CB  SER A 578      80.229 -38.938  89.625  1.00200.56           C
ATOM   4637  OG  SER A 578      81.461 -38.377  90.055  1.00200.56           O
ATOM   4638  C   SER A 578      80.349 -41.027  90.914  1.00200.56           C
ATOM   4639  O   SER A 578      79.739 -42.054  91.210  1.00200.56           O
ATOM   4640  N   THR A 579      81.099 -40.344  91.795  1.00140.15           N
ATOM   4641  CA  THR A 579      81.284 -40.772  93.141  1.00140.15           C
ATOM   4642  CB  THR A 579      82.464 -40.129  93.810  1.00140.15           C
ATOM   4643  OG1 THR A 579      82.299 -38.719  93.842  1.00140.15           O
ATOM   4644  CG2 THR A 579      83.738 -40.501  93.035  1.00140.15           C
ATOM   4645  C   THR A 579      80.073 -40.434  93.946  1.00140.15           C
ATOM   4646  O   THR A 579      79.141 -39.778  93.478  1.00140.15           O
ATOM   4647  N   ALA A 580      80.065 -40.918  95.202  1.00 40.14           N
ATOM   4648  CA  ALA A 580      78.962 -40.680  96.081  1.00 40.14           C
ATOM   4649  CB  ALA A 580      78.398 -41.964  96.712  1.00 40.14           C
ATOM   4650  C   ALA A 580      79.455 -39.817  97.196  1.00 40.14           C
ATOM   4651  O   ALA A 580      80.602 -39.927  97.624  1.00 40.14           O
ATOM   4652  N   ILE A 581      78.580 -38.915  97.678  1.00 61.68           N
ATOM   4653  CA  ILE A 581      78.924 -37.995  98.721  1.00 61.68           C
ATOM   4654  CB  ILE A 581      79.208 -36.610  98.224  1.00 61.68           C
ATOM   4655  CG1 ILE A 581      77.950 -36.010  97.577  1.00 61.68           C
ATOM   4656  CG2 ILE A 581      80.421 -36.673  97.281  1.00 61.68           C
ATOM   4657  CD1 ILE A 581      78.075 -34.514  97.301  1.00 61.68           C
ATOM   4658  C   ILE A 581      77.728 -37.875  99.618  1.00 61.68           C
ATOM   4659  O   ILE A 581      76.753 -38.611  99.477  1.00 61.68           O
ATOM   4660  N   GLY A 582      77.795 -36.953 100.601  1.00 53.93           N
ATOM   4661  CA  GLY A 582      76.673 -36.723 101.467  1.00 53.93           C
ATOM   4662  C   GLY A 582      76.474 -37.924 102.331  1.00 53.93           C
ATOM   4663  O   GLY A 582      77.201 -38.142 103.296  1.00 53.93           O
ATOM   4664  N   ILE A 583      75.467 -38.743 101.990  1.00 75.20           N
ATOM   4665  CA  ILE A 583      75.156 -39.897 102.776  1.00 75.20           C
ATOM   4666  CB  ILE A 583      74.076 -40.741 102.175  1.00 75.20           C
ATOM   4667  CG1 ILE A 583      72.765 -39.945 102.098  1.00 75.20           C
ATOM   4668  CG2 ILE A 583      73.975 -42.038 102.993  1.00 75.20           C
ATOM   4669  CD1 ILE A 583      71.710 -40.596 101.206  1.00 75.20           C
ATOM   4670  C   ILE A 583      76.387 -40.730 102.804  1.00 75.20           C
ATOM   4671  O   ILE A 583      76.696 -41.365 103.810  1.00 75.20           O
ATOM   4672  N   TYR A 584      77.131 -40.734 101.687  1.00190.63           N
ATOM   4673  CA  TYR A 584      78.280 -41.572 101.618  1.00190.63           C
ATOM   4674  CB  TYR A 584      79.056 -41.463 100.295  1.00190.63           C
ATOM   4675  CG  TYR A 584      80.211 -42.398 100.412  1.00190.63           C
ATOM   4676  CD1 TYR A 584      80.023 -43.756 100.270  1.00190.63           C
ATOM   4677  CD2 TYR A 584      81.478 -41.925 100.658  1.00190.63           C
ATOM   4678  CE1 TYR A 584      81.084 -44.625 100.378  1.00190.63           C
ATOM   4679  CE2 TYR A 584      82.542 -42.789 100.766  1.00190.63           C
ATOM   4680  CZ  TYR A 584      82.346 -44.141 100.626  1.00190.63           C
ATOM   4681  OH  TYR A 584      83.435 -45.031 100.736  1.00190.63           O
ATOM   4682  C   TYR A 584      79.214 -41.208 102.733  1.00190.63           C
ATOM   4683  O   TYR A 584      79.773 -42.099 103.371  1.00190.63           O
ATOM   4684  N   MET A 585      79.413 -39.908 103.033  1.00125.68           N
ATOM   4685  CA  MET A 585      80.408 -39.679 104.046  1.00125.68           C
ATOM   4686  CB  MET A 585      81.779 -39.319 103.442  1.00125.68           C
ATOM   4687  CG  MET A 585      81.767 -38.064 102.564  1.00125.68           C
ATOM   4688  SD  MET A 585      83.360 -37.699 101.768  1.00125.68           S
ATOM   4689  CE  MET A 585      83.275 -39.098 100.613  1.00125.68           C
ATOM   4690  C   MET A 585      80.038 -38.619 105.048  1.00125.68           C
ATOM   4691  O   MET A 585      79.206 -37.749 104.797  1.00125.68           O
ATOM   4692  N   LEU A 586      80.661 -38.718 106.251  1.00 68.00           N
ATOM   4693  CA  LEU A 586      80.512 -37.775 107.330  1.00 68.00           C
ATOM   4694  CB  LEU A 586      79.960 -38.415 108.614  1.00 68.00           C
ATOM   4695  CG  LEU A 586      79.836 -37.434 109.793  1.00 68.00           C
ATOM   4696  CD1 LEU A 586      78.771 -36.358 109.529  1.00 68.00           C
ATOM   4697  CD2 LEU A 586      79.622 -38.187 111.115  1.00 68.00           C
ATOM   4698  C   LEU A 586      81.885 -37.275 107.662  1.00 68.00           C
ATOM   4699  O   LEU A 586      82.639 -37.919 108.392  1.00 68.00           O
ATOM   4700  N   ALA A 587      82.235 -36.080 107.155  1.00 74.79           N
ATOM   4701  CA  ALA A 587      83.566 -35.577 107.326  1.00 74.79           C
ATOM   4702  CB  ALA A 587      83.795 -34.245 106.591  1.00 74.79           C
ATOM   4703  C   ALA A 587      83.877 -35.333 108.762  1.00 74.79           C
ATOM   4704  O   ALA A 587      84.903 -35.783 109.269  1.00 74.79           O
ATOM   4705  N   ARG A 588      82.989 -34.667 109.507  1.00242.19           N
ATOM   4706  CA  ARG A 588      83.500 -34.390 110.805  1.00242.19           C
ATOM   4707  CB  ARG A 588      82.799 -33.249 111.562  1.00242.19           C
ATOM   4708  CG  ARG A 588      83.190 -31.866 111.040  1.00242.19           C
ATOM   4709  CD  ARG A 588      82.766 -30.710 111.948  1.00242.19           C
ATOM   4710  NE  ARG A 588      83.338 -29.464 111.366  1.00242.19           N
ATOM   4711  CZ  ARG A 588      84.581 -29.044 111.741  1.00242.19           C
ATOM   4712  NH1 ARG A 588      85.297 -29.762 112.655  1.00242.19           N
ATOM   4713  NH2 ARG A 588      85.108 -27.903 111.205  1.00242.19           N
ATOM   4714  C   ARG A 588      83.444 -35.627 111.627  1.00242.19           C
ATOM   4715  O   ARG A 588      82.373 -36.114 111.988  1.00242.19           O
ATOM   4716  N   LEU A 589      84.637 -36.179 111.914  1.00104.72           N
ATOM   4717  CA  LEU A 589      84.737 -37.302 112.786  1.00104.72           C
ATOM   4718  CB  LEU A 589      86.178 -37.812 112.967  1.00104.72           C
ATOM   4719  CG  LEU A 589      86.803 -38.400 111.688  1.00104.72           C
ATOM   4720  CD1 LEU A 589      86.966 -37.331 110.597  1.00104.72           C
ATOM   4721  CD2 LEU A 589      88.116 -39.134 112.001  1.00104.72           C
ATOM   4722  C   LEU A 589      84.282 -36.765 114.095  1.00104.72           C
ATOM   4723  O   LEU A 589      83.610 -37.441 114.874  1.00104.72           O
ATOM   4724  N   VAL A 590      84.657 -35.496 114.348  1.00100.62           N
ATOM   4725  CA  VAL A 590      84.285 -34.826 115.555  1.00100.62           C
ATOM   4726  CB  VAL A 590      84.861 -33.439 115.667  1.00100.62           C
ATOM   4727  CG1 VAL A 590      86.393 -33.560 115.731  1.00100.62           C
ATOM   4728  CG2 VAL A 590      84.360 -32.574 114.498  1.00100.62           C
ATOM   4729  C   VAL A 590      82.799 -34.726 115.569  1.00100.62           C
ATOM   4730  O   VAL A 590      82.150 -34.950 116.590  1.00100.62           O
ATOM   4731  N   LYS A 591      82.218 -34.409 114.401  1.00107.60           N
ATOM   4732  CA  LYS A 591      80.797 -34.328 114.331  1.00107.60           C
ATOM   4733  CB  LYS A 591      80.295 -34.013 112.913  1.00107.60           C
ATOM   4734  CG  LYS A 591      78.775 -33.916 112.787  1.00107.60           C
ATOM   4735  CD  LYS A 591      78.318 -33.341 111.444  1.00107.60           C
ATOM   4736  CE  LYS A 591      76.813 -33.465 111.205  1.00107.60           C
ATOM   4737  NZ  LYS A 591      76.078 -32.662 112.206  1.00107.60           N
ATOM   4738  C   LYS A 591      80.311 -35.690 114.676  1.00107.60           C
ATOM   4739  O   LYS A 591      79.278 -35.841 115.320  1.00107.60           O
ATOM   4740  N   PHE A 592      81.065 -36.727 114.272  1.00 98.81           N
ATOM   4741  CA  PHE A 592      80.642 -38.075 114.507  1.00 98.81           C
ATOM   4742  CB  PHE A 592      81.627 -39.123 113.965  1.00 98.81           C
ATOM   4743  CG  PHE A 592      81.064 -40.458 114.309  1.00 98.81           C
ATOM   4744  CD1 PHE A 592      80.033 -41.001 113.575  1.00 98.81           C
ATOM   4745  CD2 PHE A 592      81.572 -41.173 115.368  1.00 98.81           C
ATOM   4746  CE1 PHE A 592      79.515 -42.234 113.898  1.00 98.81           C
ATOM   4747  CE2 PHE A 592      81.058 -42.405 115.695  1.00 98.81           C
ATOM   4748  CZ  PHE A 592      80.027 -42.939 114.959  1.00 98.81           C
ATOM   4749  C   PHE A 592      80.478 -38.318 115.974  1.00 98.81           C
ATOM   4750  O   PHE A 592      79.485 -38.911 116.392  1.00 98.81           O
ATOM   4751  N   THR A 593      81.434 -37.870 116.809  1.00108.50           N
ATOM   4752  CA  THR A 593      81.304 -38.159 118.210  1.00108.50           C
ATOM   4753  CB  THR A 593      82.487 -37.698 119.022  1.00108.50           C
ATOM   4754  OG1 THR A 593      82.379 -38.184 120.352  1.00108.50           O
ATOM   4755  CG2 THR A 593      82.566 -36.160 119.018  1.00108.50           C
ATOM   4756  C   THR A 593      80.055 -37.520 118.742  1.00108.50           C
ATOM   4757  O   THR A 593      79.261 -38.170 119.422  1.00108.50           O
ATOM   4758  N   ILE A 594      79.812 -36.237 118.419  1.00 99.57           N
ATOM   4759  CA  ILE A 594      78.635 -35.601 118.942  1.00 99.57           C
ATOM   4760  CB  ILE A 594      78.514 -34.140 118.592  1.00 99.57           C
ATOM   4761  CG1 ILE A 594      78.392 -33.932 117.074  1.00 99.57           C
ATOM   4762  CG2 ILE A 594      79.697 -33.400 119.235  1.00 99.57           C
ATOM   4763  CD1 ILE A 594      77.986 -32.512 116.683  1.00 99.57           C
ATOM   4764  C   ILE A 594      77.461 -36.323 118.377  1.00 99.57           C
ATOM   4765  O   ILE A 594      76.453 -36.540 119.048  1.00 99.57           O
ATOM   4766  N   ASP A 595      77.591 -36.729 117.106  1.00 54.22           N
ATOM   4767  CA  ASP A 595      76.552 -37.388 116.381  1.00 54.22           C
ATOM   4768  CB  ASP A 595      76.937 -37.750 114.935  1.00 54.22           C
ATOM   4769  CG  ASP A 595      76.923 -36.487 114.086  1.00 54.22           C
ATOM   4770  OD1 ASP A 595      76.415 -35.444 114.575  1.00 54.22           O
ATOM   4771  OD2 ASP A 595      77.423 -36.554 112.932  1.00 54.22           O
ATOM   4772  C   ASP A 595      76.191 -38.662 117.069  1.00 54.22           C
ATOM   4773  O   ASP A 595      75.033 -39.064 117.030  1.00 54.22           O
ATOM   4774  N   THR A 596      77.154 -39.352 117.708  1.00 95.37           N
ATOM   4775  CA  THR A 596      76.782 -40.590 118.327  1.00 95.37           C
ATOM   4776  CB  THR A 596      77.928 -41.344 118.948  1.00 95.37           C
ATOM   4777  OG1 THR A 596      77.523 -42.672 119.247  1.00 95.37           O
ATOM   4778  CG2 THR A 596      78.389 -40.640 120.232  1.00 95.37           C
ATOM   4779  C   THR A 596      75.759 -40.299 119.380  1.00 95.37           C
ATOM   4780  O   THR A 596      74.769 -41.017 119.506  1.00 95.37           O
ATOM   4781  N   LEU A 597      75.956 -39.216 120.152  1.00 82.68           N
ATOM   4782  CA  LEU A 597      75.030 -38.898 121.198  1.00 82.68           C
ATOM   4783  CB  LEU A 597      75.447 -37.659 122.005  1.00 82.68           C
ATOM   4784  CG  LEU A 597      76.763 -37.845 122.782  1.00 82.68           C
ATOM   4785  CD1 LEU A 597      77.125 -36.578 123.571  1.00 82.68           C
ATOM   4786  CD2 LEU A 597      76.719 -39.102 123.663  1.00 82.68           C
ATOM   4787  C   LEU A 597      73.698 -38.608 120.586  1.00 82.68           C
ATOM   4788  O   LEU A 597      72.665 -39.074 121.067  1.00 82.68           O
ATOM   4789  N   ILE A 598      73.691 -37.842 119.483  1.00 36.54           N
ATOM   4790  CA  ILE A 598      72.456 -37.485 118.846  1.00 36.54           C
ATOM   4791  CB  ILE A 598      72.658 -36.630 117.632  1.00 36.54           C
ATOM   4792  CG1 ILE A 598      73.350 -35.310 118.011  1.00 36.54           C
ATOM   4793  CG2 ILE A 598      71.292 -36.440 116.954  1.00 36.54           C
ATOM   4794  CD1 ILE A 598      73.886 -34.537 116.806  1.00 36.54           C
ATOM   4795  C   ILE A 598      71.811 -38.751 118.382  1.00 36.54           C
ATOM   4796  O   ILE A 598      70.600 -38.926 118.495  1.00 36.54           O
ATOM   4797  N   HIS A 599      72.624 -39.671 117.834  1.00 94.81           N
ATOM   4798  CA  HIS A 599      72.155 -40.925 117.326  1.00 94.81           C
ATOM   4799  ND1 HIS A 599      73.595 -43.877 115.342  1.00 94.81           N
ATOM   4800  CG  HIS A 599      72.789 -43.003 116.034  1.00 94.81           C
ATOM   4801  CB  HIS A 599      73.284 -41.756 116.699  1.00 94.81           C
ATOM   4802  NE2 HIS A 599      71.532 -44.709 115.256  1.00 94.81           N
ATOM   4803  CD2 HIS A 599      71.533 -43.526 115.971  1.00 94.81           C
ATOM   4804  CE1 HIS A 599      72.792 -44.877 114.899  1.00 94.81           C
ATOM   4805  C   HIS A 599      71.583 -41.710 118.465  1.00 94.81           C
ATOM   4806  O   HIS A 599      70.566 -42.384 118.323  1.00 94.81           O
ATOM   4807  N   GLY A 600      72.231 -41.661 119.640  1.00 26.63           N
ATOM   4808  CA  GLY A 600      71.717 -42.395 120.758  1.00 26.63           C
ATOM   4809  C   GLY A 600      70.381 -41.829 121.104  1.00 26.63           C
ATOM   4810  O   GLY A 600      69.449 -42.554 121.446  1.00 26.63           O
ATOM   4811  N   ARG A 601      70.269 -40.494 121.030  1.00 84.72           N
ATOM   4812  CA  ARG A 601      69.056 -39.821 121.376  1.00 84.72           C
ATOM   4813  CB  ARG A 601      69.205 -38.291 121.395  1.00 84.72           C
ATOM   4814  CG  ARG A 601      70.151 -37.791 122.493  1.00 84.72           C
ATOM   4815  CD  ARG A 601      69.740 -38.224 123.904  1.00 84.72           C
ATOM   4816  NE  ARG A 601      70.720 -37.637 124.862  1.00 84.72           N
ATOM   4817  CZ  ARG A 601      71.846 -38.321 125.221  1.00 84.72           C
ATOM   4818  NH1 ARG A 601      72.091 -39.562 124.711  1.00 84.72           N
ATOM   4819  NH2 ARG A 601      72.731 -37.755 126.093  1.00 84.72           N
ATOM   4820  C   ARG A 601      67.971 -40.189 120.414  1.00 84.72           C
ATOM   4821  O   ARG A 601      66.806 -40.268 120.796  1.00 84.72           O
ATOM   4822  N   ILE A 602      68.323 -40.414 119.135  1.00139.30           N
ATOM   4823  CA  ILE A 602      67.333 -40.639 118.121  1.00139.30           C
ATOM   4824  CB  ILE A 602      67.841 -40.611 116.704  1.00139.30           C
ATOM   4825  CG1 ILE A 602      68.736 -41.814 116.382  1.00139.30           C
ATOM   4826  CG2 ILE A 602      68.534 -39.255 116.488  1.00139.30           C
ATOM   4827  CD1 ILE A 602      69.049 -41.961 114.894  1.00139.30           C
ATOM   4828  C   ILE A 602      66.562 -41.924 118.273  1.00139.30           C
ATOM   4829  O   ILE A 602      65.392 -41.937 117.897  1.00139.30           O
ATOM   4830  N   LEU A 603      67.165 -43.040 118.762  1.00120.24           N
ATOM   4831  CA  LEU A 603      66.453 -44.302 118.663  1.00120.24           C
ATOM   4832  CB  LEU A 603      67.272 -45.393 117.954  1.00120.24           C
ATOM   4833  CG  LEU A 603      67.621 -45.050 116.493  1.00120.24           C
ATOM   4834  CD1 LEU A 603      68.371 -46.207 115.815  1.00120.24           C
ATOM   4835  CD2 LEU A 603      66.376 -44.603 115.709  1.00120.24           C
ATOM   4836  C   LEU A 603      65.940 -44.924 119.947  1.00120.24           C
ATOM   4837  O   LEU A 603      66.600 -44.901 120.985  1.00120.24           O
ATOM   4838  N   TYR A 604      64.691 -45.476 119.879  1.00243.31           N
ATOM   4839  CA  TYR A 604      63.960 -46.245 120.870  1.00243.31           C
ATOM   4840  CB  TYR A 604      64.599 -47.609 121.193  1.00243.31           C
ATOM   4841  CG  TYR A 604      64.481 -48.490 119.993  1.00243.31           C
ATOM   4842  CD1 TYR A 604      65.383 -48.386 118.959  1.00243.31           C
ATOM   4843  CD2 TYR A 604      63.474 -49.426 119.902  1.00243.31           C
ATOM   4844  CE1 TYR A 604      65.281 -49.198 117.854  1.00243.31           C
ATOM   4845  CE2 TYR A 604      63.368 -50.242 118.799  1.00243.31           C
ATOM   4846  CZ  TYR A 604      64.273 -50.128 117.771  1.00243.31           C
ATOM   4847  OH  TYR A 604      64.172 -50.960 116.636  1.00243.31           O
ATOM   4848  C   TYR A 604      63.846 -45.472 122.144  1.00243.31           C
ATOM   4849  O   TYR A 604      63.361 -45.974 123.159  1.00243.31           O
ATOM   4850  N   ASP A 605      64.273 -44.207 122.093  1.00139.86           N
ATOM   4851  CA  ASP A 605      64.295 -43.279 123.177  1.00139.86           C
ATOM   4852  CB  ASP A 605      65.132 -42.029 122.878  1.00139.86           C
ATOM   4853  CG  ASP A 605      64.448 -41.319 121.722  1.00139.86           C
ATOM   4854  OD1 ASP A 605      64.316 -41.951 120.640  1.00139.86           O
ATOM   4855  OD2 ASP A 605      64.027 -40.146 121.910  1.00139.86           O
ATOM   4856  C   ASP A 605      62.919 -42.796 123.439  1.00139.86           C
ATOM   4857  O   ASP A 605      62.621 -42.348 124.541  1.00139.86           O
ATOM   4858  N   ILE A 606      62.040 -42.877 122.426  1.00 45.76           N
ATOM   4859  CA  ILE A 606      60.750 -42.259 122.504  1.00 45.76           C
ATOM   4860  CB  ILE A 606      59.899 -42.617 121.321  1.00 45.76           C
ATOM   4861  CG1 ILE A 606      60.571 -42.149 120.021  1.00 45.76           C
ATOM   4862  CG2 ILE A 606      58.495 -42.030 121.541  1.00 45.76           C
ATOM   4863  CD1 ILE A 606      59.956 -42.755 118.762  1.00 45.76           C
ATOM   4864  C   ILE A 606      60.043 -42.752 123.724  1.00 45.76           C
ATOM   4865  O   ILE A 606      59.480 -41.962 124.478  1.00 45.76           O
ATOM   4866  N   TYR A 607      60.054 -44.072 123.956  1.00 50.98           N
ATOM   4867  CA  TYR A 607      59.387 -44.609 125.104  1.00 50.98           C
ATOM   4868  CB  TYR A 607      59.381 -46.146 125.082  1.00 50.98           C
ATOM   4869  CG  TYR A 607      58.464 -46.652 126.140  1.00 50.98           C
ATOM   4870  CD1 TYR A 607      57.114 -46.731 125.889  1.00 50.98           C
ATOM   4871  CD2 TYR A 607      58.941 -47.058 127.366  1.00 50.98           C
ATOM   4872  CE1 TYR A 607      56.246 -47.199 126.845  1.00 50.98           C
ATOM   4873  CE2 TYR A 607      58.076 -47.529 128.328  1.00 50.98           C
ATOM   4874  CZ  TYR A 607      56.729 -47.601 128.067  1.00 50.98           C
ATOM   4875  OH  TYR A 607      55.838 -48.084 129.049  1.00 50.98           O
ATOM   4876  C   TYR A 607      60.119 -44.179 126.341  1.00 50.98           C
ATOM   4877  O   TYR A 607      59.512 -43.743 127.317  1.00 50.98           O
ATOM   4878  N   GLY A 608      61.464 -44.281 126.310  1.00 28.91           N
ATOM   4879  CA  GLY A 608      62.288 -44.044 127.462  1.00 28.91           C
ATOM   4880  C   GLY A 608      62.205 -42.631 127.955  1.00 28.91           C
ATOM   4881  O   GLY A 608      62.068 -42.397 129.154  1.00 28.91           O
ATOM   4882  N   LEU A 609      62.292 -41.650 127.041  1.00 99.50           N
ATOM   4883  CA  LEU A 609      62.333 -40.264 127.409  1.00 99.50           C
ATOM   4884  CB  LEU A 609      62.540 -39.370 126.165  1.00 99.50           C
ATOM   4885  CG  LEU A 609      62.951 -37.903 126.427  1.00 99.50           C
ATOM   4886  CD1 LEU A 609      62.995 -37.096 125.120  1.00 99.50           C
ATOM   4887  CD2 LEU A 609      62.092 -37.232 127.500  1.00 99.50           C
ATOM   4888  C   LEU A 609      61.023 -39.920 128.040  1.00 99.50           C
ATOM   4889  O   LEU A 609      60.975 -39.265 129.080  1.00 99.50           O
ATOM   4890  N   GLY A 610      59.920 -40.392 127.435  1.00 18.81           N
ATOM   4891  CA  GLY A 610      58.612 -40.064 127.921  1.00 18.81           C
ATOM   4892  C   GLY A 610      58.465 -40.597 129.310  1.00 18.81           C
ATOM   4893  O   GLY A 610      57.883 -39.947 130.176  1.00 18.81           O
ATOM   4894  N   TRP A 611      58.985 -41.813 129.549  1.00 87.78           N
ATOM   4895  CA  TRP A 611      58.865 -42.440 130.834  1.00 87.78           C
ATOM   4896  CB  TRP A 611      59.523 -43.831 130.852  1.00 87.78           C
ATOM   4897  CG  TRP A 611      59.439 -44.564 132.170  1.00 87.78           C
ATOM   4898  CD2 TRP A 611      58.418 -45.514 132.505  1.00 87.78           C
ATOM   4899  CD1 TRP A 611      60.279 -44.506 133.244  1.00 87.78           C
ATOM   4900  NE1 TRP A 611      59.841 -45.355 134.231  1.00 87.78           N
ATOM   4901  CE2 TRP A 611      58.694 -45.985 133.789  1.00 87.78           C
ATOM   4902  CE3 TRP A 611      57.336 -45.962 131.799  1.00 87.78           C
ATOM   4903  CZ2 TRP A 611      57.893 -46.913 134.387  1.00 87.78           C
ATOM   4904  CZ3 TRP A 611      56.528 -46.895 132.408  1.00 87.78           C
ATOM   4905  CH2 TRP A 611      56.801 -47.361 133.679  1.00 87.78           C
ATOM   4906  C   TRP A 611      59.574 -41.605 131.854  1.00 87.78           C
ATOM   4907  O   TRP A 611      59.026 -41.300 132.912  1.00 87.78           O
ATOM   4908  N   GLN A 612      60.815 -41.194 131.540  1.00 38.72           N
ATOM   4909  CA  GLN A 612      61.629 -40.457 132.461  1.00 38.72           C
ATOM   4910  CB  GLN A 612      63.022 -40.167 131.868  1.00 38.72           C
ATOM   4911  CG  GLN A 612      63.956 -39.382 132.787  1.00 38.72           C
ATOM   4912  CD  GLN A 612      65.286 -39.226 132.061  1.00 38.72           C
ATOM   4913  OE1 GLN A 612      65.683 -38.121 131.693  1.00 38.72           O
ATOM   4914  NE2 GLN A 612      65.997 -40.365 131.842  1.00 38.72           N
ATOM   4915  C   GLN A 612      60.958 -39.156 132.755  1.00 38.72           C
ATOM   4916  O   GLN A 612      60.918 -38.713 133.902  1.00 38.72           O
ATOM   4917  N   LEU A 613      60.397 -38.513 131.717  1.00146.35           N
ATOM   4918  CA  LEU A 613      59.763 -37.247 131.918  1.00146.35           C
ATOM   4919  CB  LEU A 613      59.217 -36.636 130.619  1.00146.35           C
ATOM   4920  CG  LEU A 613      60.296 -36.233 129.604  1.00146.35           C
ATOM   4921  CD1 LEU A 613      59.669 -35.572 128.365  1.00146.35           C
ATOM   4922  CD2 LEU A 613      61.397 -35.376 130.251  1.00146.35           C
ATOM   4923  C   LEU A 613      58.592 -37.432 132.828  1.00146.35           C
ATOM   4924  O   LEU A 613      58.413 -36.682 133.787  1.00146.35           O
ATOM   4925  N   LEU A 614      57.794 -38.487 132.587  1.00 41.37           N
ATOM   4926  CA  LEU A 614      56.577 -38.675 133.315  1.00 41.37           C
ATOM   4927  CB  LEU A 614      55.856 -39.975 132.911  1.00 41.37           C
ATOM   4928  CG  LEU A 614      55.426 -40.011 131.430  1.00 41.37           C
ATOM   4929  CD1 LEU A 614      54.714 -41.331 131.089  1.00 41.37           C
ATOM   4930  CD2 LEU A 614      54.595 -38.776 131.055  1.00 41.37           C
ATOM   4931  C   LEU A 614      56.904 -38.776 134.764  1.00 41.37           C
ATOM   4932  O   LEU A 614      56.243 -38.167 135.604  1.00 41.37           O
ATOM   4933  N   ALA A 615      57.958 -39.537 135.099  1.00 30.89           N
ATOM   4934  CA  ALA A 615      58.289 -39.686 136.481  1.00 30.89           C
ATOM   4935  CB  ALA A 615      59.504 -40.601 136.708  1.00 30.89           C
ATOM   4936  C   ALA A 615      58.627 -38.334 137.025  1.00 30.89           C
ATOM   4937  O   ALA A 615      58.234 -37.986 138.137  1.00 30.89           O
ATOM   4938  N   SER A 616      59.371 -37.526 136.249  1.00118.72           N
ATOM   4939  CA  SER A 616      59.792 -36.250 136.749  1.00118.72           C
ATOM   4940  CB  SER A 616      60.912 -35.582 135.951  1.00118.72           C
ATOM   4941  OG  SER A 616      61.231 -34.359 136.598  1.00118.72           O
ATOM   4942  C   SER A 616      58.676 -35.248 136.813  1.00118.72           C
ATOM   4943  O   SER A 616      58.731 -34.329 137.627  1.00118.72           O
ATOM   4944  N   PHE A 617      57.619 -35.396 135.993  1.00215.05           N
ATOM   4945  CA  PHE A 617      56.635 -34.344 135.914  1.00215.05           C
ATOM   4946  CB  PHE A 617      55.965 -34.136 134.543  1.00215.05           C
ATOM   4947  CG  PHE A 617      56.827 -33.634 133.445  1.00215.05           C
ATOM   4948  CD1 PHE A 617      57.081 -32.291 133.326  1.00215.05           C
ATOM   4949  CD2 PHE A 617      57.351 -34.504 132.518  1.00215.05           C
ATOM   4950  CE1 PHE A 617      57.861 -31.831 132.296  1.00215.05           C
ATOM   4951  CE2 PHE A 617      58.131 -34.043 131.487  1.00215.05           C
ATOM   4952  CZ  PHE A 617      58.387 -32.702 131.374  1.00215.05           C
ATOM   4953  C   PHE A 617      55.411 -34.719 136.660  1.00215.05           C
ATOM   4954  O   PHE A 617      55.464 -35.265 137.755  1.00215.05           O
ATOM   4955  N   TRP A 618      54.272 -34.331 136.033  1.00293.82           N
ATOM   4956  CA  TRP A 618      52.905 -34.554 136.423  1.00293.82           C
ATOM   4957  CB  TRP A 618      51.896 -33.899 135.461  1.00293.82           C
ATOM   4958  CG  TRP A 618      50.435 -34.148 135.770  1.00293.82           C
ATOM   4959  CD2 TRP A 618      49.599 -33.264 136.535  1.00293.82           C
ATOM   4960  CD1 TRP A 618      49.639 -35.183 135.374  1.00293.82           C
ATOM   4961  NE1 TRP A 618      48.361 -35.003 135.847  1.00293.82           N
ATOM   4962  CE2 TRP A 618      48.321 -33.824 136.562  1.00293.82           C
ATOM   4963  CE3 TRP A 618      49.872 -32.081 137.160  1.00293.82           C
ATOM   4964  CZ2 TRP A 618      47.294 -33.206 137.216  1.00293.82           C
ATOM   4965  CZ3 TRP A 618      48.834 -31.464 137.823  1.00293.82           C
ATOM   4966  CH2 TRP A 618      47.570 -32.015 137.850  1.00293.82           C
ATOM   4967  C   TRP A 618      52.681 -36.023 136.372  1.00293.82           C
ATOM   4968  O   TRP A 618      53.374 -36.730 135.643  1.00293.82           O
ATOM   4969  N   ASP A 619      51.695 -36.524 137.150  1.00260.10           N
ATOM   4970  CA  ASP A 619      51.552 -37.945 137.265  1.00260.10           C
ATOM   4971  CB  ASP A 619      51.333 -38.636 135.909  1.00260.10           C
ATOM   4972  CG  ASP A 619      50.907 -40.073 136.168  1.00260.10           C
ATOM   4973  OD1 ASP A 619      51.004 -40.521 137.341  1.00260.10           O
ATOM   4974  OD2 ASP A 619      50.468 -40.739 135.193  1.00260.10           O
ATOM   4975  C   ASP A 619      52.879 -38.337 137.803  1.00260.10           C
ATOM   4976  O   ASP A 619      53.458 -39.369 137.465  1.00260.10           O
ATOM   4977  N   SER A 620      53.359 -37.457 138.696  1.00143.66           N
ATOM   4978  CA  SER A 620      54.683 -37.449 139.211  1.00143.66           C
ATOM   4979  CB  SER A 620      54.936 -36.321 140.203  1.00143.66           C
ATOM   4980  OG  SER A 620      54.212 -36.549 141.401  1.00143.66           O
ATOM   4981  C   SER A 620      55.011 -38.644 139.998  1.00143.66           C
ATOM   4982  O   SER A 620      54.276 -39.069 140.888  1.00143.66           O
ATOM   4983  N   LEU A 621      56.138 -39.253 139.628  1.00174.97           N
ATOM   4984  CA  LEU A 621      56.702 -40.183 140.534  1.00174.97           C
ATOM   4985  CB  LEU A 621      57.796 -41.061 139.904  1.00174.97           C
ATOM   4986  CG  LEU A 621      57.254 -42.033 138.840  1.00174.97           C
ATOM   4987  CD1 LEU A 621      58.373 -42.912 138.260  1.00174.97           C
ATOM   4988  CD2 LEU A 621      56.075 -42.850 139.392  1.00174.97           C
ATOM   4989  C   LEU A 621      57.343 -39.341 141.585  1.00174.97           C
ATOM   4990  O   LEU A 621      57.274 -39.624 142.780  1.00174.97           O
ATOM   4991  N   THR A 622      57.941 -38.218 141.135  1.00203.66           N
ATOM   4992  CA  THR A 622      58.785 -37.454 141.999  1.00203.66           C
ATOM   4993  CB  THR A 622      60.203 -37.470 141.503  1.00203.66           C
ATOM   4994  OG1 THR A 622      60.999 -36.544 142.227  1.00203.66           O
ATOM   4995  CG2 THR A 622      60.217 -37.166 139.997  1.00203.66           C
ATOM   4996  C   THR A 622      58.362 -36.028 142.180  1.00203.66           C
ATOM   4997  O   THR A 622      58.191 -35.584 143.312  1.00203.66           O
ATOM   4998  N   ASN A 623      58.203 -35.253 141.096  1.00132.93           N
ATOM   4999  CA  ASN A 623      58.007 -33.846 141.294  1.00132.93           C
ATOM   5000  CB  ASN A 623      57.884 -33.083 139.974  1.00132.93           C
ATOM   5001  CG  ASN A 623      58.133 -31.624 140.297  1.00132.93           C
ATOM   5002  OD1 ASN A 623      58.062 -30.767 139.422  1.00132.93           O
ATOM   5003  ND2 ASN A 623      58.459 -31.331 141.584  1.00132.93           N
ATOM   5004  C   ASN A 623      56.766 -33.538 142.073  1.00132.93           C
ATOM   5005  O   ASN A 623      56.827 -32.854 143.091  1.00132.93           O
ATOM   5006  N   LEU A 624      55.599 -33.999 141.618  1.00 94.78           N
ATOM   5007  CA  LEU A 624      54.419 -33.626 142.330  1.00 94.78           C
ATOM   5008  CB  LEU A 624      53.102 -34.020 141.638  1.00 94.78           C
ATOM   5009  CG  LEU A 624      52.834 -33.265 140.323  1.00 94.78           C
ATOM   5010  CD1 LEU A 624      53.887 -33.592 139.253  1.00 94.78           C
ATOM   5011  CD2 LEU A 624      51.396 -33.504 139.833  1.00 94.78           C
ATOM   5012  C   LEU A 624      54.446 -34.252 143.682  1.00 94.78           C
ATOM   5013  O   LEU A 624      54.051 -33.626 144.663  1.00 94.78           O
ATOM   5014  N   LEU A 625      54.924 -35.508 143.775  1.00 43.35           N
ATOM   5015  CA  LEU A 625      54.918 -36.194 145.033  1.00 43.35           C
ATOM   5016  CB  LEU A 625      55.411 -37.648 144.921  1.00 43.35           C
ATOM   5017  CG  LEU A 625      54.485 -38.538 144.067  1.00 43.35           C
ATOM   5018  CD1 LEU A 625      54.913 -40.013 144.121  1.00 43.35           C
ATOM   5019  CD2 LEU A 625      53.012 -38.337 144.449  1.00 43.35           C
ATOM   5020  C   LEU A 625      55.794 -35.464 146.004  1.00 43.35           C
ATOM   5021  O   LEU A 625      55.416 -35.273 147.159  1.00 43.35           O
ATOM   5022  N   THR A 626      56.988 -35.023 145.563  1.00100.23           N
ATOM   5023  CA  THR A 626      57.866 -34.326 146.455  1.00100.23           C
ATOM   5024  CB  THR A 626      59.208 -34.003 145.855  1.00100.23           C
ATOM   5025  OG1 THR A 626      60.064 -33.456 146.846  1.00100.23           O
ATOM   5026  CG2 THR A 626      59.036 -33.008 144.700  1.00100.23           C
ATOM   5027  C   THR A 626      57.200 -33.048 146.852  1.00100.23           C
ATOM   5028  O   THR A 626      57.235 -32.653 148.018  1.00100.23           O
ATOM   5029  N   HIS A 627      56.545 -32.379 145.885  1.00 67.67           N
ATOM   5030  CA  HIS A 627      55.898 -31.129 146.160  1.00 67.67           C
ATOM   5031  ND1 HIS A 627      53.269 -28.990 145.471  1.00 67.67           N
ATOM   5032  CG  HIS A 627      54.595 -29.185 145.155  1.00 67.67           C
ATOM   5033  CB  HIS A 627      55.217 -30.530 144.920  1.00 67.67           C
ATOM   5034  NE2 HIS A 627      54.205 -26.975 145.395  1.00 67.67           N
ATOM   5035  CD2 HIS A 627      55.152 -27.944 145.113  1.00 67.67           C
ATOM   5036  CE1 HIS A 627      53.090 -27.652 145.602  1.00 67.67           C
ATOM   5037  C   HIS A 627      54.826 -31.350 147.181  1.00 67.67           C
ATOM   5038  O   HIS A 627      54.669 -30.556 148.108  1.00 67.67           O
ATOM   5039  N   ARG A 628      54.056 -32.445 147.038  1.00 90.26           N
ATOM   5040  CA  ARG A 628      52.968 -32.694 147.943  1.00 90.26           C
ATOM   5041  CB  ARG A 628      52.206 -33.993 147.632  1.00 90.26           C
ATOM   5042  CG  ARG A 628      51.044 -34.255 148.597  1.00 90.26           C
ATOM   5043  CD  ARG A 628      50.567 -35.708 148.604  1.00 90.26           C
ATOM   5044  NE  ARG A 628      51.327 -36.400 149.681  1.00 90.26           N
ATOM   5045  CZ  ARG A 628      51.837 -37.649 149.488  1.00 90.26           C
ATOM   5046  NH1 ARG A 628      51.661 -38.288 148.294  1.00 90.26           N
ATOM   5047  NH2 ARG A 628      52.536 -38.252 150.492  1.00 90.26           N
ATOM   5048  C   ARG A 628      53.525 -32.859 149.319  1.00 90.26           C
ATOM   5049  O   ARG A 628      52.967 -32.349 150.290  1.00 90.26           O
ATOM   5050  N   ASN A 629      54.659 -33.575 149.430  1.00 46.09           N
ATOM   5051  CA  ASN A 629      55.249 -33.839 150.708  1.00 46.09           C
ATOM   5052  CB  ASN A 629      56.535 -34.672 150.611  1.00 46.09           C
ATOM   5053  CG  ASN A 629      57.062 -34.874 152.024  1.00 46.09           C
[truncated: 899,710 more chars]
