# Supplementary material for: In and Outs of Chuviridae Endogenous Viral Elements: Origin of a Potentially New Retrovirus and Signature of Ancient and Ongoing Arms Race in Mosquito Genomes
Source: Front Genet. 2020 Oct 22;11:542437. doi: 10.3389/fgene.2020.542437 (PMC7642597; doi:10.3389/fgene.2020.542437)
Supplement: Supplementary file 1 [file Data_Sheet_1.ZIP › Supplementary_Material_Anakin_MS_v2/Supplementary_Material_9/AegAag2_ctg_1925_90833_92688_MC.B99990003.pdb]

EXPDTA    THEORETICAL MODEL, MODELLER 9.23 2019/12/02 12:15:05
REMARK   6 MODELLER OBJECTIVE FUNCTION:     16050.5059
REMARK   6 MODELLER BEST TEMPLATE % SEQ ID:  18.855
REMARK   6 SEQUENCE: AegAag2_ctg_1925_90833_92688_MC
REMARK   6 ALIGNMENT: multchain.ali
REMARK   6 SCRIPT: /home/crhisllane/Doutorado/Filipe/modeller_to_multichain/modelagem.py
REMARK   6 TEMPLATE: 6ESC 1:A - 638:A MODELS 4:A - 660:A AT 18.9%
REMARK   6 TEMPLATE: 6ESC 1:B - 638:B MODELS 664:B - 1320:B AT 18.9%
REMARK   6 TEMPLATE: 6ESC 1:C - 638:C MODELS 1324:C - 1980:C AT 18.9%
SSBOND   1 CYS A   47    CYS A  432                          1555   1555  2.02
SSBOND   2 CYS B  707    CYS B 1092                          1555   1555  2.01
SSBOND   3 CYS C 1367    CYS C 1752                          1555   1555  2.02
ATOM      1  N   MET A   1      32.945 -11.956  48.801  1.00 96.20           N
ATOM      2  CA  MET A   1      32.552 -11.756  50.214  1.00 96.20           C
ATOM      3  CB  MET A   1      33.790 -11.853  51.125  1.00 96.20           C
ATOM      4  CG  MET A   1      33.471 -11.858  52.621  1.00 96.20           C
ATOM      5  SD  MET A   1      34.931 -11.973  53.698  1.00 96.20           S
ATOM      6  CE  MET A   1      33.992 -11.935  55.252  1.00 96.20           C
ATOM      7  C   MET A   1      31.929 -10.413  50.378  1.00 96.20           C
ATOM      8  O   MET A   1      31.797  -9.657  49.418  1.00 96.20           O
ATOM      9  N   TRP A   2      31.510 -10.089  51.612  1.00227.75           N
ATOM     10  CA  TRP A   2      30.910  -8.813  51.851  1.00227.75           C
ATOM     11  CB  TRP A   2      30.214  -8.729  53.218  1.00227.75           C
ATOM     12  CG  TRP A   2      29.084  -9.716  53.383  1.00227.75           C
ATOM     13  CD2 TRP A   2      29.283 -11.077  53.793  1.00227.75           C
ATOM     14  CD1 TRP A   2      27.743  -9.561  53.189  1.00227.75           C
ATOM     15  NE1 TRP A   2      27.092 -10.743  53.457  1.00227.75           N
ATOM     16  CE2 TRP A   2      28.029 -11.685  53.828  1.00227.75           C
ATOM     17  CE3 TRP A   2      30.419 -11.764  54.111  1.00227.75           C
ATOM     18  CZ2 TRP A   2      27.892 -12.996  54.186  1.00227.75           C
ATOM     19  CZ3 TRP A   2      30.278 -13.085  54.472  1.00227.75           C
ATOM     20  CH2 TRP A   2      29.038 -13.689  54.509  1.00227.75           C
ATOM     21  C   TRP A   2      32.036  -7.839  51.869  1.00227.75           C
ATOM     22  O   TRP A   2      33.107  -8.134  52.397  1.00227.75           O
ATOM     23  N   THR A   3      31.839  -6.652  51.269  1.00228.43           N
ATOM     24  CA  THR A   3      32.913  -5.710  51.301  1.00228.43           C
ATOM     25  CB  THR A   3      33.342  -5.222  49.944  1.00228.43           C
ATOM     26  OG1 THR A   3      34.493  -4.399  50.064  1.00228.43           O
ATOM     27  CG2 THR A   3      32.192  -4.446  49.283  1.00228.43           C
ATOM     28  C   THR A   3      32.472  -4.539  52.114  1.00228.43           C
ATOM     29  O   THR A   3      31.427  -3.939  51.865  1.00228.43           O
ATOM     30  N   LEU A   4      33.264  -4.212  53.150  1.00 58.65           N
ATOM     31  CA  LEU A   4      32.989  -3.089  53.986  1.00 58.65           C
ATOM     32  CB  LEU A   4      33.959  -2.981  55.175  1.00 58.65           C
ATOM     33  CG  LEU A   4      33.850  -4.154  56.168  1.00 58.65           C
ATOM     34  CD1 LEU A   4      34.837  -3.991  57.334  1.00 58.65           C
ATOM     35  CD2 LEU A   4      32.402  -4.351  56.644  1.00 58.65           C
ATOM     36  C   LEU A   4      33.175  -1.874  53.145  1.00 58.65           C
ATOM     37  O   LEU A   4      32.476  -0.874  53.299  1.00 58.65           O
ATOM     38  N   THR A   5      34.148  -1.946  52.220  1.00109.17           N
ATOM     39  CA  THR A   5      34.487  -0.818  51.410  1.00109.17           C
ATOM     40  CB  THR A   5      35.887  -0.869  50.874  1.00109.17           C
ATOM     41  OG1 THR A   5      36.045  -1.996  50.025  1.00109.17           O
ATOM     42  CG2 THR A   5      36.865  -0.954  52.057  1.00109.17           C
ATOM     43  C   THR A   5      33.570  -0.725  50.234  1.00109.17           C
ATOM     44  O   THR A   5      32.612  -1.483  50.087  1.00109.17           O
ATOM     45  N   ILE A   6      33.869   0.270  49.380  1.00119.03           N
ATOM     46  CA  ILE A   6      33.166   0.594  48.175  1.00119.03           C
ATOM     47  CB  ILE A   6      33.493   1.972  47.687  1.00119.03           C
ATOM     48  CG1 ILE A   6      34.998   2.059  47.378  1.00119.03           C
ATOM     49  CG2 ILE A   6      33.013   2.986  48.739  1.00119.03           C
ATOM     50  CD1 ILE A   6      35.420   3.351  46.682  1.00119.03           C
ATOM     51  C   ILE A   6      33.603  -0.369  47.132  1.00119.03           C
ATOM     52  O   ILE A   6      34.755  -0.799  47.100  1.00119.03           O
ATOM     53  N   ILE A   7      32.670  -0.738  46.241  1.00104.04           N
ATOM     54  CA  ILE A   7      32.970  -1.754  45.287  1.00104.04           C
ATOM     55  CB  ILE A   7      31.819  -2.689  45.105  1.00104.04           C
ATOM     56  CG1 ILE A   7      31.470  -3.311  46.463  1.00104.04           C
ATOM     57  CG2 ILE A   7      32.186  -3.718  44.023  1.00104.04           C
ATOM     58  CD1 ILE A   7      30.068  -3.900  46.513  1.00104.04           C
ATOM     59  C   ILE A   7      33.254  -1.126  43.975  1.00104.04           C
ATOM     60  O   ILE A   7      32.460  -0.347  43.442  1.00104.04           O
ATOM     61  N   ALA A   8      34.458  -1.449  43.469  1.00214.86           N
ATOM     62  CA  ALA A   8      34.915  -1.041  42.182  1.00214.86           C
ATOM     63  CB  ALA A   8      36.042  -0.001  42.269  1.00214.86           C
ATOM     64  C   ALA A   8      35.517  -2.275  41.595  1.00214.86           C
ATOM     65  O   ALA A   8      36.384  -2.896  42.206  1.00214.86           O
ATOM     66  N   LEU A   9      35.064  -2.688  40.397  1.00302.10           N
ATOM     67  CA  LEU A   9      35.686  -3.845  39.829  1.00302.10           C
ATOM     68  CB  LEU A   9      34.861  -5.137  39.953  1.00302.10           C
ATOM     69  CG  LEU A   9      35.569  -6.357  39.336  1.00302.10           C
ATOM     70  CD1 LEU A   9      36.892  -6.658  40.055  1.00302.10           C
ATOM     71  CD2 LEU A   9      34.643  -7.579  39.275  1.00302.10           C
ATOM     72  C   LEU A   9      35.882  -3.583  38.375  1.00302.10           C
ATOM     73  O   LEU A   9      34.921  -3.415  37.630  1.00302.10           O
ATOM     74  N   PHE A  10      37.154  -3.525  37.942  1.00281.70           N
ATOM     75  CA  PHE A  10      37.435  -3.321  36.555  1.00281.70           C
ATOM     76  CB  PHE A  10      37.100  -1.899  36.068  1.00281.70           C
ATOM     77  CG  PHE A  10      37.219  -1.873  34.581  1.00281.70           C
ATOM     78  CD1 PHE A  10      36.233  -2.431  33.800  1.00281.70           C
ATOM     79  CD2 PHE A  10      38.295  -1.276  33.965  1.00281.70           C
ATOM     80  CE1 PHE A  10      36.328  -2.410  32.427  1.00281.70           C
ATOM     81  CE2 PHE A  10      38.395  -1.252  32.594  1.00281.70           C
ATOM     82  CZ  PHE A  10      37.411  -1.820  31.822  1.00281.70           C
ATOM     83  C   PHE A  10      38.906  -3.526  36.417  1.00281.70           C
ATOM     84  O   PHE A  10      39.611  -3.670  37.415  1.00281.70           O
ATOM     85  N   LEU A  11      39.416  -3.571  35.173  1.00127.81           N
ATOM     86  CA  LEU A  11      40.833  -3.716  35.029  1.00127.81           C
ATOM     87  CB  LEU A  11      41.266  -3.748  33.547  1.00127.81           C
ATOM     88  CG  LEU A  11      42.751  -4.087  33.278  1.00127.81           C
ATOM     89  CD1 LEU A  11      43.040  -4.082  31.770  1.00127.81           C
ATOM     90  CD2 LEU A  11      43.724  -3.182  34.050  1.00127.81           C
ATOM     91  C   LEU A  11      41.375  -2.488  35.675  1.00127.81           C
ATOM     92  O   LEU A  11      42.312  -2.543  36.470  1.00127.81           O
ATOM     93  N   LEU A  12      40.759  -1.339  35.345  1.00160.35           N
ATOM     94  CA  LEU A  12      41.103  -0.098  35.963  1.00160.35           C
ATOM     95  CB  LEU A  12      40.629   1.135  35.174  1.00160.35           C
ATOM     96  CG  LEU A  12      41.269   1.260  33.781  1.00160.35           C
ATOM     97  CD1 LEU A  12      40.766   2.508  33.041  1.00160.35           C
ATOM     98  CD2 LEU A  12      42.803   1.191  33.862  1.00160.35           C
ATOM     99  C   LEU A  12      40.358  -0.118  37.252  1.00160.35           C
ATOM    100  O   LEU A  12      39.477  -0.955  37.445  1.00160.35           O
ATOM    101  N   ILE A  13      40.696   0.782  38.189  1.00179.69           N
ATOM    102  CA  ILE A  13      39.966   0.725  39.414  1.00179.69           C
ATOM    103  CB  ILE A  13      40.808   1.066  40.626  1.00179.69           C
ATOM    104  CG1 ILE A  13      40.063   0.787  41.947  1.00179.69           C
ATOM    105  CG2 ILE A  13      41.358   2.496  40.480  1.00179.69           C
ATOM    106  CD1 ILE A  13      38.850   1.680  42.213  1.00179.69           C
ATOM    107  C   ILE A  13      38.804   1.655  39.273  1.00179.69           C
ATOM    108  O   ILE A  13      38.938   2.878  39.269  1.00179.69           O
ATOM    109  N   SER A  14      37.605   1.064  39.108  1.00182.82           N
ATOM    110  CA  SER A  14      36.419   1.849  38.978  1.00182.82           C
ATOM    111  CB  SER A  14      35.997   2.088  37.518  1.00182.82           C
ATOM    112  OG  SER A  14      36.991   2.845  36.841  1.00182.82           O
ATOM    113  C   SER A  14      35.323   1.077  39.630  1.00182.82           C
ATOM    114  O   SER A  14      35.325  -0.153  39.621  1.00182.82           O
ATOM    115  N   GLN A  15      34.355   1.796  40.224  1.00140.71           N
ATOM    116  CA  GLN A  15      33.243   1.194  40.886  1.00140.71           C
ATOM    117  CB  GLN A  15      32.664   2.070  42.005  1.00140.71           C
ATOM    118  CG  GLN A  15      33.611   2.171  43.203  1.00140.71           C
ATOM    119  CD  GLN A  15      34.871   2.910  42.765  1.00140.71           C
ATOM    120  OE1 GLN A  15      35.977   2.584  43.191  1.00140.71           O
ATOM    121  NE2 GLN A  15      34.698   3.944  41.899  1.00140.71           N
ATOM    122  C   GLN A  15      32.213   0.976  39.833  1.00140.71           C
ATOM    123  O   GLN A  15      32.521   0.481  38.750  1.00140.71           O
ATOM    124  N   ALA A  16      30.950   1.319  40.125  1.00 43.90           N
ATOM    125  CA  ALA A  16      29.924   1.079  39.158  1.00 43.90           C
ATOM    126  CB  ALA A  16      28.543   1.537  39.643  1.00 43.90           C
ATOM    127  C   ALA A  16      30.278   1.824  37.908  1.00 43.90           C
ATOM    128  O   ALA A  16      30.859   2.906  37.960  1.00 43.90           O
ATOM    129  N   ILE A  17      29.968   1.239  36.731  1.00 90.75           N
ATOM    130  CA  ILE A  17      30.319   1.903  35.508  1.00 90.75           C
ATOM    131  CB  ILE A  17      31.363   1.174  34.713  1.00 90.75           C
ATOM    132  CG1 ILE A  17      32.669   1.058  35.518  1.00 90.75           C
ATOM    133  CG2 ILE A  17      31.531   1.905  33.370  1.00 90.75           C
ATOM    134  CD1 ILE A  17      33.284   2.408  35.880  1.00 90.75           C
ATOM    135  C   ILE A  17      29.107   2.003  34.644  1.00 90.75           C
ATOM    136  O   ILE A  17      28.353   1.042  34.501  1.00 90.75           O
ATOM    137  N   GLY A  18      28.902   3.188  34.033  1.00 33.39           N
ATOM    138  CA  GLY A  18      27.784   3.402  33.162  1.00 33.39           C
ATOM    139  C   GLY A  18      28.343   3.850  31.849  1.00 33.39           C
ATOM    140  O   GLY A  18      29.449   4.386  31.789  1.00 33.39           O
ATOM    141  N   SER A  19      27.592   3.641  30.749  1.00107.51           N
ATOM    142  CA  SER A  19      28.115   4.051  29.479  1.00107.51           C
ATOM    143  CB  SER A  19      28.317   2.893  28.489  1.00107.51           C
ATOM    144  OG  SER A  19      27.077   2.257  28.224  1.00107.51           O
ATOM    145  C   SER A  19      27.177   5.038  28.868  1.00107.51           C
ATOM    146  O   SER A  19      25.959   4.864  28.890  1.00107.51           O
ATOM    147  N   GLU A  20      27.749   6.140  28.344  1.00 88.60           N
ATOM    148  CA  GLU A  20      26.978   7.163  27.707  1.00 88.60           C
ATOM    149  CB  GLU A  20      27.782   8.434  27.391  1.00 88.60           C
ATOM    150  CG  GLU A  20      28.148   9.251  28.630  1.00 88.60           C
ATOM    151  CD  GLU A  20      28.822  10.530  28.155  1.00 88.60           C
ATOM    152  OE1 GLU A  20      29.004  10.675  26.917  1.00 88.60           O
ATOM    153  OE2 GLU A  20      29.161  11.380  29.021  1.00 88.60           O
ATOM    154  C   GLU A  20      26.440   6.647  26.412  1.00 88.60           C
ATOM    155  O   GLU A  20      25.278   6.873  26.078  1.00 88.60           O
ATOM    156  N   LEU A  21      27.277   5.910  25.661  1.00 32.19           N
ATOM    157  CA  LEU A  21      26.880   5.457  24.357  1.00 32.19           C
ATOM    158  CB  LEU A  21      27.981   4.643  23.653  1.00 32.19           C
ATOM    159  CG  LEU A  21      29.247   5.462  23.337  1.00 32.19           C
ATOM    160  CD1 LEU A  21      30.310   4.602  22.631  1.00 32.19           C
ATOM    161  CD2 LEU A  21      28.904   6.738  22.553  1.00 32.19           C
ATOM    162  C   LEU A  21      25.688   4.579  24.508  1.00 32.19           C
ATOM    163  O   LEU A  21      24.718   4.708  23.763  1.00 32.19           O
ATOM    164  N   LYS A  22      25.714   3.669  25.495  1.00113.80           N
ATOM    165  CA  LYS A  22      24.590   2.801  25.653  1.00113.80           C
ATOM    166  CB  LYS A  22      24.767   1.755  26.760  1.00113.80           C
ATOM    167  CG  LYS A  22      23.814   0.563  26.640  1.00113.80           C
ATOM    168  CD  LYS A  22      22.330   0.929  26.677  1.00113.80           C
ATOM    169  CE  LYS A  22      21.410  -0.287  26.548  1.00113.80           C
ATOM    170  NZ  LYS A  22      19.994   0.138  26.586  1.00113.80           N
ATOM    171  C   LYS A  22      23.430   3.669  26.000  1.00113.80           C
ATOM    172  O   LYS A  22      22.308   3.433  25.553  1.00113.80           O
ATOM    173  N   GLY A  23      23.684   4.725  26.794  1.00 24.92           N
ATOM    174  CA  GLY A  23      22.622   5.612  27.156  1.00 24.92           C
ATOM    175  C   GLY A  23      22.157   5.253  28.526  1.00 24.92           C
ATOM    176  O   GLY A  23      21.240   5.876  29.060  1.00 24.92           O
ATOM    177  N   LEU A  24      22.775   4.228  29.141  1.00 54.94           N
ATOM    178  CA  LEU A  24      22.354   3.890  30.464  1.00 54.94           C
ATOM    179  CB  LEU A  24      22.463   2.387  30.765  1.00 54.94           C
ATOM    180  CG  LEU A  24      21.635   1.521  29.796  1.00 54.94           C
ATOM    181  CD1 LEU A  24      21.741   0.027  30.143  1.00 54.94           C
ATOM    182  CD2 LEU A  24      20.185   2.021  29.693  1.00 54.94           C
ATOM    183  C   LEU A  24      23.272   4.614  31.394  1.00 54.94           C
ATOM    184  O   LEU A  24      24.407   4.196  31.622  1.00 54.94           O
ATOM    185  N   ILE A  25      22.788   5.732  31.964  1.00 93.02           N
ATOM    186  CA  ILE A  25      23.594   6.516  32.852  1.00 93.02           C
ATOM    187  CB  ILE A  25      23.976   7.863  32.314  1.00 93.02           C
ATOM    188  CG1 ILE A  25      25.020   8.517  33.236  1.00 93.02           C
ATOM    189  CG2 ILE A  25      22.695   8.693  32.129  1.00 93.02           C
ATOM    190  CD1 ILE A  25      25.687   9.750  32.630  1.00 93.02           C
ATOM    191  C   ILE A  25      22.795   6.757  34.090  1.00 93.02           C
ATOM    192  O   ILE A  25      21.579   6.573  34.101  1.00 93.02           O
ATOM    193  N   ALA A  26      23.484   7.136  35.184  1.00 42.97           N
ATOM    194  CA  ALA A  26      22.823   7.379  36.432  1.00 42.97           C
ATOM    195  CB  ALA A  26      23.758   7.320  37.651  1.00 42.97           C
ATOM    196  C   ALA A  26      22.167   8.722  36.399  1.00 42.97           C
ATOM    197  O   ALA A  26      22.599   9.622  35.680  1.00 42.97           O
ATOM    198  N   TYR A  27      21.077   8.874  37.180  1.00 75.26           N
ATOM    199  CA  TYR A  27      20.345  10.109  37.187  1.00 75.26           C
ATOM    200  CB  TYR A  27      19.032  10.012  36.417  1.00 75.26           C
ATOM    201  CG  TYR A  27      19.274   9.792  34.963  1.00 75.26           C
ATOM    202  CD1 TYR A  27      19.473   8.523  34.467  1.00 75.26           C
ATOM    203  CD2 TYR A  27      19.285  10.857  34.091  1.00 75.26           C
ATOM    204  CE1 TYR A  27      19.686   8.321  33.123  1.00 75.26           C
ATOM    205  CE2 TYR A  27      19.498  10.662  32.747  1.00 75.26           C
ATOM    206  CZ  TYR A  27      19.698   9.392  32.262  1.00 75.26           C
ATOM    207  OH  TYR A  27      19.915   9.186  30.884  1.00 75.26           O
ATOM    208  C   TYR A  27      19.946  10.454  38.595  1.00 75.26           C
ATOM    209  O   TYR A  27      19.752   9.576  39.435  1.00 75.26           O
ATOM    210  N   ASP A  28      19.815  11.770  38.876  1.00 52.01           N
ATOM    211  CA  ASP A  28      19.356  12.258  40.149  1.00 52.01           C
ATOM    212  CB  ASP A  28      20.355  13.188  40.863  1.00 52.01           C
ATOM    213  CG  ASP A  28      21.539  12.353  41.335  1.00 52.01           C
ATOM    214  OD1 ASP A  28      21.451  11.098  41.258  1.00 52.01           O
ATOM    215  OD2 ASP A  28      22.547  12.963  41.784  1.00 52.01           O
ATOM    216  C   ASP A  28      18.121  13.064  39.876  1.00 52.01           C
ATOM    217  O   ASP A  28      18.099  13.871  38.948  1.00 52.01           O
ATOM    218  N   CYS A  29      17.044  12.864  40.667  1.00 55.89           N
ATOM    219  CA  CYS A  29      15.825  13.568  40.370  1.00 55.89           C
ATOM    220  CB  CYS A  29      14.573  12.678  40.459  1.00 55.89           C
ATOM    221  SG  CYS A  29      14.575  11.331  39.238  1.00 55.89           S
ATOM    222  C   CYS A  29      15.625  14.692  41.342  1.00 55.89           C
ATOM    223  O   CYS A  29      15.490  14.480  42.544  1.00 55.89           O
ATOM    224  N   THR A  30      15.559  15.936  40.829  1.00 88.42           N
ATOM    225  CA  THR A  30      15.376  17.080  41.677  1.00 88.42           C
ATOM    226  CB  THR A  30      15.796  18.365  41.022  1.00 88.42           C
ATOM    227  OG1 THR A  30      17.160  18.286  40.636  1.00 88.42           O
ATOM    228  CG2 THR A  30      15.603  19.526  42.012  1.00 88.42           C
ATOM    229  C   THR A  30      13.921  17.182  42.013  1.00 88.42           C
ATOM    230  O   THR A  30      13.064  16.660  41.301  1.00 88.42           O
ATOM    231  N   SER A  31      13.612  17.872  43.130  1.00 74.78           N
ATOM    232  CA  SER A  31      12.266  18.015  43.607  1.00 74.78           C
ATOM    233  CB  SER A  31      12.185  18.787  44.940  1.00 74.78           C
ATOM    234  OG  SER A  31      10.836  18.922  45.361  1.00 74.78           O
ATOM    235  C   SER A  31      11.466  18.769  42.594  1.00 74.78           C
ATOM    236  O   SER A  31      11.973  19.665  41.920  1.00 74.78           O
ATOM    237  N   ASN A  32      10.171  18.409  42.483  1.00 59.37           N
ATOM    238  CA  ASN A  32       9.283  18.995  41.524  1.00 59.37           C
ATOM    239  CB  ASN A  32       8.217  17.999  41.052  1.00 59.37           C
ATOM    240  CG  ASN A  32       8.939  16.756  40.553  1.00 59.37           C
ATOM    241  OD1 ASN A  32       9.762  16.820  39.641  1.00 59.37           O
ATOM    242  ND2 ASN A  32       8.631  15.588  41.178  1.00 59.37           N
ATOM    243  C   ASN A  32       8.551  20.107  42.202  1.00 59.37           C
ATOM    244  O   ASN A  32       7.645  19.867  42.998  1.00 59.37           O
ATOM    245  N   ASN A  33       8.937  21.363  41.910  1.00107.02           N
ATOM    246  CA  ASN A  33       8.250  22.485  42.477  1.00107.02           C
ATOM    247  CB  ASN A  33       9.149  23.718  42.681  1.00107.02           C
ATOM    248  CG  ASN A  33       8.479  24.659  43.676  1.00107.02           C
ATOM    249  OD1 ASN A  33       8.934  25.782  43.890  1.00107.02           O
ATOM    250  ND2 ASN A  33       7.379  24.187  44.321  1.00107.02           N
ATOM    251  C   ASN A  33       7.190  22.853  41.492  1.00107.02           C
ATOM    252  O   ASN A  33       7.249  22.455  40.329  1.00107.02           O
ATOM    253  N   VAL A  34       6.168  23.610  41.928  1.00180.20           N
ATOM    254  CA  VAL A  34       5.164  23.978  40.981  1.00180.20           C
ATOM    255  CB  VAL A  34       3.840  24.297  41.591  1.00180.20           C
ATOM    256  CG1 VAL A  34       2.925  24.879  40.500  1.00180.20           C
ATOM    257  CG2 VAL A  34       3.314  23.019  42.256  1.00180.20           C
ATOM    258  C   VAL A  34       5.623  25.225  40.316  1.00180.20           C
ATOM    259  O   VAL A  34       5.515  26.305  40.882  1.00180.20           O
ATOM    260  N   ASN A  35       6.115  25.115  39.072  1.00167.72           N
ATOM    261  CA  ASN A  35       6.564  26.275  38.360  1.00167.72           C
ATOM    262  CB  ASN A  35       7.908  26.070  37.643  1.00167.72           C
ATOM    263  CG  ASN A  35       8.964  25.725  38.684  1.00167.72           C
ATOM    264  OD1 ASN A  35       9.145  26.441  39.668  1.00167.72           O
ATOM    265  ND2 ASN A  35       9.675  24.586  38.470  1.00167.72           N
ATOM    266  C   ASN A  35       5.539  26.454  37.294  1.00167.72           C
ATOM    267  O   ASN A  35       4.392  26.051  37.474  1.00167.72           O
ATOM    268  N   ILE A  36       5.886  27.115  36.173  1.00184.63           N
ATOM    269  CA  ILE A  36       4.886  27.118  35.153  1.00184.63           C
ATOM    270  CB  ILE A  36       4.824  28.427  34.384  1.00184.63           C
ATOM    271  CG1 ILE A  36       3.464  28.593  33.669  1.00184.63           C
ATOM    272  CG2 ILE A  36       6.066  28.577  33.485  1.00184.63           C
ATOM    273  CD1 ILE A  36       3.125  27.555  32.598  1.00184.63           C
ATOM    274  C   ILE A  36       5.263  25.940  34.300  1.00184.63           C
ATOM    275  O   ILE A  36       5.317  25.986  33.070  1.00184.63           O
ATOM    276  N   THR A  37       5.533  24.817  34.995  1.00133.24           N
ATOM    277  CA  THR A  37       5.821  23.566  34.371  1.00133.24           C
ATOM    278  CB  THR A  37       7.188  23.033  34.714  1.00133.24           C
ATOM    279  OG1 THR A  37       7.351  22.935  36.122  1.00133.24           O
ATOM    280  CG2 THR A  37       8.254  23.965  34.111  1.00133.24           C
ATOM    281  C   THR A  37       4.791  22.625  34.888  1.00133.24           C
ATOM    282  O   THR A  37       4.998  21.918  35.874  1.00133.24           O
ATOM    283  N   SER A  38       3.629  22.599  34.220  1.00 42.08           N
ATOM    284  CA  SER A  38       2.584  21.729  34.653  1.00 42.08           C
ATOM    285  CB  SER A  38       1.368  22.472  35.235  1.00 42.08           C
ATOM    286  OG  SER A  38       0.738  23.251  34.229  1.00 42.08           O
ATOM    287  C   SER A  38       2.129  21.003  33.441  1.00 42.08           C
ATOM    288  O   SER A  38       2.167  21.539  32.334  1.00 42.08           O
ATOM    289  N   TYR A  39       1.693  19.745  33.616  1.00108.72           N
ATOM    290  CA  TYR A  39       1.265  18.999  32.476  1.00108.72           C
ATOM    291  CB  TYR A  39       2.144  17.780  32.155  1.00108.72           C
ATOM    292  CG  TYR A  39       3.460  18.270  31.654  1.00108.72           C
ATOM    293  CD1 TYR A  39       3.574  18.677  30.338  1.00108.72           C
ATOM    294  CD2 TYR A  39       4.562  18.316  32.469  1.00108.72           C
ATOM    295  CE1 TYR A  39       4.780  19.133  29.856  1.00108.72           C
ATOM    296  CE2 TYR A  39       5.772  18.770  31.990  1.00108.72           C
ATOM    297  CZ  TYR A  39       5.877  19.178  30.676  1.00108.72           C
ATOM    298  OH  TYR A  39       7.110  19.644  30.177  1.00108.72           O
ATOM    299  C   TYR A  39      -0.103  18.482  32.744  1.00108.72           C
ATOM    300  O   TYR A  39      -0.497  18.280  33.893  1.00108.72           O
ATOM    301  N   SER A  40      -0.862  18.301  31.647  1.00 48.07           N
ATOM    302  CA  SER A  40      -2.173  17.732  31.661  1.00 48.07           C
ATOM    303  CB  SER A  40      -3.265  18.662  31.095  1.00 48.07           C
ATOM    304  OG  SER A  40      -3.028  18.906  29.715  1.00 48.07           O
ATOM    305  C   SER A  40      -2.078  16.572  30.724  1.00 48.07           C
ATOM    306  O   SER A  40      -1.202  16.543  29.861  1.00 48.07           O
ATOM    307  N   LEU A  41      -2.958  15.569  30.891  1.00137.24           N
ATOM    308  CA  LEU A  41      -2.957  14.420  30.027  1.00137.24           C
ATOM    309  CB  LEU A  41      -3.721  13.236  30.670  1.00137.24           C
ATOM    310  CG  LEU A  41      -3.606  11.861  29.979  1.00137.24           C
ATOM    311  CD1 LEU A  41      -4.222  11.853  28.578  1.00137.24           C
ATOM    312  CD2 LEU A  41      -2.165  11.330  30.008  1.00137.24           C
ATOM    313  C   LEU A  41      -3.696  14.857  28.796  1.00137.24           C
ATOM    314  O   LEU A  41      -4.784  15.421  28.894  1.00137.24           O
ATOM    315  N   MET A  42      -3.124  14.615  27.598  1.00 81.78           N
ATOM    316  CA  MET A  42      -3.759  15.079  26.392  1.00 81.78           C
ATOM    317  CB  MET A  42      -2.864  15.016  25.139  1.00 81.78           C
ATOM    318  CG  MET A  42      -3.572  15.516  23.876  1.00 81.78           C
ATOM    319  SD  MET A  42      -2.547  15.530  22.373  1.00 81.78           S
ATOM    320  CE  MET A  42      -3.846  16.212  21.302  1.00 81.78           C
ATOM    321  C   MET A  42      -4.970  14.243  26.102  1.00 81.78           C
ATOM    322  O   MET A  42      -4.944  13.017  26.204  1.00 81.78           O
ATOM    323  N   ASP A  43      -6.074  14.902  25.698  1.00 58.27           N
ATOM    324  CA  ASP A  43      -7.283  14.177  25.440  1.00 58.27           C
ATOM    325  CB  ASP A  43      -8.560  15.011  25.632  1.00 58.27           C
ATOM    326  CG  ASP A  43      -8.780  15.145  27.137  1.00 58.27           C
ATOM    327  OD1 ASP A  43      -8.455  14.171  27.869  1.00 58.27           O
ATOM    328  OD2 ASP A  43      -9.273  16.218  27.575  1.00 58.27           O
ATOM    329  C   ASP A  43      -7.260  13.597  24.055  1.00 58.27           C
ATOM    330  O   ASP A  43      -6.275  13.707  23.327  1.00 58.27           O
ATOM    331  N   VAL A  44      -8.377  12.941  23.674  1.00121.69           N
ATOM    332  CA  VAL A  44      -8.522  12.238  22.428  1.00121.69           C
ATOM    333  CB  VAL A  44      -9.876  11.615  22.250  1.00121.69           C
ATOM    334  CG1 VAL A  44     -10.063  10.542  23.335  1.00121.69           C
ATOM    335  CG2 VAL A  44     -10.938  12.728  22.282  1.00121.69           C
ATOM    336  C   VAL A  44      -8.310  13.176  21.281  1.00121.69           C
ATOM    337  O   VAL A  44      -8.554  14.377  21.386  1.00121.69           O
ATOM    338  N   ALA A  45      -7.827  12.630  20.142  1.00 70.61           N
ATOM    339  CA  ALA A  45      -7.526  13.447  18.999  1.00 70.61           C
ATOM    340  CB  ALA A  45      -6.063  13.338  18.536  1.00 70.61           C
ATOM    341  C   ALA A  45      -8.381  13.044  17.838  1.00 70.61           C
ATOM    342  O   ALA A  45      -8.806  11.895  17.721  1.00 70.61           O
ATOM    343  N   SER A  46      -8.659  14.021  16.950  1.00 79.83           N
ATOM    344  CA  SER A  46      -9.474  13.826  15.783  1.00 79.83           C
ATOM    345  CB  SER A  46     -10.102  15.127  15.255  1.00 79.83           C
ATOM    346  OG  SER A  46     -10.966  15.691  16.229  1.00 79.83           O
ATOM    347  C   SER A  46      -8.615  13.292  14.677  1.00 79.83           C
ATOM    348  O   SER A  46      -7.404  13.135  14.829  1.00 79.83           O
ATOM    349  N   CYS A  47      -9.248  12.974  13.528  1.00102.23           N
ATOM    350  CA  CYS A  47      -8.545  12.479  12.373  1.00102.23           C
ATOM    351  CB  CYS A  47      -8.753  10.985  12.120  1.00102.23           C
ATOM    352  SG  CYS A  47     -10.507  10.526  12.114  1.00102.23           S
ATOM    353  C   CYS A  47      -9.070  13.186  11.158  1.00102.23           C
ATOM    354  O   CYS A  47      -9.967  14.021  11.261  1.00102.23           O
ATOM    355  N   ILE A  48      -8.509  12.875   9.963  1.00124.37           N
ATOM    356  CA  ILE A  48      -8.941  13.566   8.773  1.00124.37           C
ATOM    357  CB  ILE A  48      -7.883  14.460   8.198  1.00124.37           C
ATOM    358  CG1 ILE A  48      -6.668  13.628   7.756  1.00124.37           C
ATOM    359  CG2 ILE A  48      -7.554  15.539   9.244  1.00124.37           C
ATOM    360  CD1 ILE A  48      -5.671  14.402   6.896  1.00124.37           C
ATOM    361  C   ILE A  48      -9.348  12.610   7.688  1.00124.37           C
ATOM    362  O   ILE A  48      -8.636  11.663   7.357  1.00124.37           O
ATOM    363  N   PRO A  49     -10.533  12.849   7.170  1.00 86.45           N
ATOM    364  CA  PRO A  49     -11.060  12.092   6.053  1.00 86.45           C
ATOM    365  CD  PRO A  49     -11.596  13.313   8.046  1.00 86.45           C
ATOM    366  CB  PRO A  49     -12.576  12.031   6.253  1.00 86.45           C
ATOM    367  CG  PRO A  49     -12.881  13.189   7.215  1.00 86.45           C
ATOM    368  C   PRO A  49     -10.685  12.669   4.710  1.00 86.45           C
ATOM    369  O   PRO A  49     -10.323  13.843   4.648  1.00 86.45           O
ATOM    370  N   PRO A  50     -10.740  11.869   3.666  1.00108.50           N
ATOM    371  CA  PRO A  50     -10.486  12.328   2.312  1.00108.50           C
ATOM    372  CD  PRO A  50     -10.386  10.469   3.832  1.00108.50           C
ATOM    373  CB  PRO A  50      -9.868  11.140   1.573  1.00108.50           C
ATOM    374  CG  PRO A  50     -10.282   9.916   2.404  1.00108.50           C
ATOM    375  C   PRO A  50     -11.745  12.818   1.648  1.00108.50           C
ATOM    376  O   PRO A  50     -12.824  12.493   2.139  1.00108.50           O
ATOM    377  N   THR A  51     -11.634  13.584   0.532  1.00108.89           N
ATOM    378  CA  THR A  51     -12.789  14.063  -0.193  1.00108.89           C
ATOM    379  CB  THR A  51     -13.152  15.481   0.140  1.00108.89           C
ATOM    380  OG1 THR A  51     -12.094  16.359  -0.216  1.00108.89           O
ATOM    381  CG2 THR A  51     -13.433  15.575   1.650  1.00108.89           C
ATOM    382  C   THR A  51     -12.491  14.014  -1.672  1.00108.89           C
ATOM    383  O   THR A  51     -11.329  13.931  -2.068  1.00108.89           O
ATOM    384  N   ARG A  52     -13.540  14.045  -2.536  1.00144.98           N
ATOM    385  CA  ARG A  52     -13.324  14.015  -3.966  1.00144.98           C
ATOM    386  CB  ARG A  52     -13.341  12.603  -4.572  1.00144.98           C
ATOM    387  CG  ARG A  52     -13.036  12.594  -6.072  1.00144.98           C
ATOM    388  CD  ARG A  52     -13.214  11.226  -6.732  1.00144.98           C
ATOM    389  NE  ARG A  52     -14.658  11.079  -7.072  1.00144.98           N
ATOM    390  CZ  ARG A  52     -15.530  10.591  -6.142  1.00144.98           C
ATOM    391  NH1 ARG A  52     -15.082  10.247  -4.899  1.00144.98           N
ATOM    392  NH2 ARG A  52     -16.852  10.453  -6.453  1.00144.98           N
ATOM    393  C   ARG A  52     -14.416  14.784  -4.660  1.00144.98           C
ATOM    394  O   ARG A  52     -15.500  14.977  -4.112  1.00144.98           O
ATOM    395  N   ASN A  53     -14.148  15.255  -5.902  1.00 40.24           N
ATOM    396  CA  ASN A  53     -15.140  15.991  -6.644  1.00 40.24           C
ATOM    397  CB  ASN A  53     -14.803  17.484  -6.801  1.00 40.24           C
ATOM    398  CG  ASN A  53     -14.874  18.133  -5.426  1.00 40.24           C
ATOM    399  OD1 ASN A  53     -15.866  17.998  -4.712  1.00 40.24           O
ATOM    400  ND2 ASN A  53     -13.788  18.853  -5.040  1.00 40.24           N
ATOM    401  C   ASN A  53     -15.229  15.421  -8.029  1.00 40.24           C
ATOM    402  O   ASN A  53     -14.216  15.053  -8.623  1.00 40.24           O
ATOM    403  N   LEU A  54     -16.462  15.320  -8.581  1.00117.39           N
ATOM    404  CA  LEU A  54     -16.626  14.792  -9.908  1.00117.39           C
ATOM    405  CB  LEU A  54     -16.774  13.260  -9.954  1.00117.39           C
ATOM    406  CG  LEU A  54     -18.065  12.725  -9.302  1.00117.39           C
ATOM    407  CD1 LEU A  54     -18.130  11.191  -9.386  1.00117.39           C
ATOM    408  CD2 LEU A  54     -18.236  13.242  -7.866  1.00117.39           C
ATOM    409  C   LEU A  54     -17.866  15.371 -10.539  1.00117.39           C
ATOM    410  O   LEU A  54     -18.722  15.925  -9.852  1.00117.39           O
ATOM    411  N   THR A  55     -17.968  15.276 -11.886  1.00 58.99           N
ATOM    412  CA  THR A  55     -19.133  15.738 -12.601  1.00 58.99           C
ATOM    413  CB  THR A  55     -18.844  16.841 -13.574  1.00 58.99           C
ATOM    414  OG1 THR A  55     -18.292  17.957 -12.892  1.00 58.99           O
ATOM    415  CG2 THR A  55     -20.155  17.243 -14.270  1.00 58.99           C
ATOM    416  C   THR A  55     -19.678  14.589 -13.386  1.00 58.99           C
ATOM    417  O   THR A  55     -18.950  13.913 -14.112  1.00 58.99           O
ATOM    418  N   THR A  56     -20.996  14.340 -13.252  1.00 52.09           N
ATOM    419  CA  THR A  56     -21.611  13.257 -13.960  1.00 52.09           C
ATOM    420  CB  THR A  56     -22.852  12.736 -13.295  1.00 52.09           C
ATOM    421  OG1 THR A  56     -22.552  12.282 -11.984  1.00 52.09           O
ATOM    422  CG2 THR A  56     -23.416  11.581 -14.140  1.00 52.09           C
ATOM    423  C   THR A  56     -22.000  13.752 -15.310  1.00 52.09           C
ATOM    424  O   THR A  56     -22.343  14.920 -15.479  1.00 52.09           O
ATOM    425  N   THR A  57     -21.932  12.862 -16.319  1.00152.61           N
ATOM    426  CA  THR A  57     -22.278  13.238 -17.654  1.00152.61           C
ATOM    427  CB  THR A  57     -21.155  13.903 -18.403  1.00152.61           C
ATOM    428  OG1 THR A  57     -20.103  12.972 -18.610  1.00152.61           O
ATOM    429  CG2 THR A  57     -20.625  15.102 -17.601  1.00152.61           C
ATOM    430  C   THR A  57     -22.523  11.977 -18.425  1.00152.61           C
ATOM    431  O   THR A  57     -22.535  10.879 -17.870  1.00152.61           O
ATOM    432  N   GLU A  58     -22.759  12.133 -19.743  1.00 70.45           N
ATOM    433  CA  GLU A  58     -22.861  11.031 -20.658  1.00 70.45           C
ATOM    434  CB  GLU A  58     -24.272  10.815 -21.225  1.00 70.45           C
ATOM    435  CG  GLU A  58     -25.276  10.381 -20.156  1.00 70.45           C
ATOM    436  CD  GLU A  58     -26.584  10.053 -20.854  1.00 70.45           C
ATOM    437  OE1 GLU A  58     -26.557   9.917 -22.106  1.00 70.45           O
ATOM    438  OE2 GLU A  58     -27.623   9.929 -20.152  1.00 70.45           O
ATOM    439  C   GLU A  58     -21.949  11.405 -21.786  1.00 70.45           C
ATOM    440  O   GLU A  58     -21.861  12.579 -22.145  1.00 70.45           O
ATOM    441  N   VAL A  59     -21.219  10.438 -22.375  1.00113.15           N
ATOM    442  CA  VAL A  59     -20.301  10.859 -23.393  1.00113.15           C
ATOM    443  CB  VAL A  59     -18.877  10.905 -22.929  1.00113.15           C
ATOM    444  CG1 VAL A  59     -18.406   9.457 -22.729  1.00113.15           C
ATOM    445  CG2 VAL A  59     -18.039  11.684 -23.956  1.00113.15           C
ATOM    446  C   VAL A  59     -20.314   9.907 -24.537  1.00113.15           C
ATOM    447  O   VAL A  59     -20.742   8.759 -24.422  1.00113.15           O
ATOM    448  N   ARG A  60     -19.873  10.422 -25.701  1.00115.15           N
ATOM    449  CA  ARG A  60     -19.632   9.638 -26.871  1.00115.15           C
ATOM    450  CB  ARG A  60     -20.512   9.970 -28.081  1.00115.15           C
ATOM    451  CG  ARG A  60     -21.922   9.394 -28.013  1.00115.15           C
ATOM    452  CD  ARG A  60     -22.698   9.587 -29.317  1.00115.15           C
ATOM    453  NE  ARG A  60     -21.822   9.155 -30.446  1.00115.15           N
ATOM    454  CZ  ARG A  60     -20.959  10.030 -31.046  1.00115.15           C
ATOM    455  NH1 ARG A  60     -20.825  11.310 -30.591  1.00115.15           N
ATOM    456  NH2 ARG A  60     -20.218   9.628 -32.118  1.00115.15           N
ATOM    457  C   ARG A  60     -18.240  10.005 -27.265  1.00115.15           C
ATOM    458  O   ARG A  60     -17.903  11.185 -27.353  1.00115.15           O
ATOM    459  N   ILE A  61     -17.387   9.001 -27.526  1.00113.67           N
ATOM    460  CA  ILE A  61     -16.026   9.306 -27.849  1.00113.67           C
ATOM    461  CB  ILE A  61     -15.032   8.391 -27.193  1.00113.67           C
ATOM    462  CG1 ILE A  61     -15.229   6.945 -27.679  1.00113.67           C
ATOM    463  CG2 ILE A  61     -15.166   8.559 -25.671  1.00113.67           C
ATOM    464  CD1 ILE A  61     -14.084   6.012 -27.290  1.00113.67           C
ATOM    465  C   ILE A  61     -15.872   9.149 -29.317  1.00113.67           C
ATOM    466  O   ILE A  61     -16.391   8.200 -29.902  1.00113.67           O
ATOM    467  N   GLN A  62     -15.186  10.114 -29.960  1.00 93.92           N
ATOM    468  CA  GLN A  62     -15.034   9.986 -31.375  1.00 93.92           C
ATOM    469  CB  GLN A  62     -15.866  10.990 -32.187  1.00 93.92           C
ATOM    470  CG  GLN A  62     -17.361  10.714 -31.999  1.00 93.92           C
ATOM    471  CD  GLN A  62     -18.163  11.470 -33.045  1.00 93.92           C
ATOM    472  OE1 GLN A  62     -18.922  12.381 -32.723  1.00 93.92           O
ATOM    473  NE2 GLN A  62     -18.007  11.066 -34.334  1.00 93.92           N
ATOM    474  C   GLN A  62     -13.590  10.038 -31.740  1.00 93.92           C
ATOM    475  O   GLN A  62     -12.762  10.611 -31.032  1.00 93.92           O
ATOM    476  N   VAL A  63     -13.275   9.376 -32.869  1.00121.62           N
ATOM    477  CA  VAL A  63     -11.952   9.223 -33.397  1.00121.62           C
ATOM    478  CB  VAL A  63     -11.565   7.772 -33.428  1.00121.62           C
ATOM    479  CG1 VAL A  63     -12.662   6.998 -34.171  1.00121.62           C
ATOM    480  CG2 VAL A  63     -10.190   7.620 -34.081  1.00121.62           C
ATOM    481  C   VAL A  63     -11.985   9.754 -34.801  1.00121.62           C
ATOM    482  O   VAL A  63     -13.037   9.783 -35.436  1.00121.62           O
ATOM    483  N   LEU A  64     -10.823  10.192 -35.329  1.00113.03           N
ATOM    484  CA  LEU A  64     -10.786  10.783 -36.639  1.00113.03           C
ATOM    485  CB  LEU A  64      -9.377  11.317 -36.993  1.00113.03           C
ATOM    486  CG  LEU A  64      -9.218  12.103 -38.314  1.00113.03           C
ATOM    487  CD1 LEU A  64      -7.778  12.619 -38.458  1.00113.03           C
ATOM    488  CD2 LEU A  64      -9.631  11.289 -39.549  1.00113.03           C
ATOM    489  C   LEU A  64     -11.216   9.733 -37.618  1.00113.03           C
ATOM    490  O   LEU A  64     -10.864   8.563 -37.478  1.00113.03           O
ATOM    491  N   GLN A  65     -12.031  10.131 -38.624  1.00104.73           N
ATOM    492  CA  GLN A  65     -12.520   9.179 -39.584  1.00104.73           C
ATOM    493  CB  GLN A  65     -13.766   9.647 -40.357  1.00104.73           C
ATOM    494  CG  GLN A  65     -14.265   8.615 -41.371  1.00104.73           C
ATOM    495  CD  GLN A  65     -15.491   9.186 -42.070  1.00104.73           C
ATOM    496  OE1 GLN A  65     -16.421   9.661 -41.426  1.00104.73           O
ATOM    497  NE2 GLN A  65     -15.496   9.129 -43.430  1.00104.73           N
ATOM    498  C   GLN A  65     -11.447   8.905 -40.585  1.00104.73           C
ATOM    499  O   GLN A  65     -11.051   9.783 -41.350  1.00104.73           O
ATOM    500  N   ARG A  66     -10.906   7.672 -40.527  1.00129.12           N
ATOM    501  CA  ARG A  66      -9.896   7.151 -41.404  1.00129.12           C
ATOM    502  CB  ARG A  66      -9.152   5.948 -40.809  1.00129.12           C
ATOM    503  CG  ARG A  66      -8.182   6.335 -39.693  1.00129.12           C
ATOM    504  CD  ARG A  66      -6.763   6.617 -40.190  1.00129.12           C
ATOM    505  NE  ARG A  66      -6.214   5.334 -40.711  1.00129.12           N
ATOM    506  CZ  ARG A  66      -5.098   5.334 -41.498  1.00129.12           C
ATOM    507  NH1 ARG A  66      -4.484   6.512 -41.813  1.00129.12           N
ATOM    508  NH2 ARG A  66      -4.598   4.156 -41.970  1.00129.12           N
ATOM    509  C   ARG A  66     -10.446   6.721 -42.735  1.00129.12           C
ATOM    510  O   ARG A  66      -9.750   6.812 -43.746  1.00129.12           O
ATOM    511  N   SER A  67     -11.696   6.210 -42.766  1.00 87.20           N
ATOM    512  CA  SER A  67     -12.247   5.608 -43.956  1.00 87.20           C
ATOM    513  CB  SER A  67     -13.570   4.861 -43.702  1.00 87.20           C
ATOM    514  OG  SER A  67     -14.054   4.301 -44.913  1.00 87.20           O
ATOM    515  C   SER A  67     -12.503   6.617 -45.036  1.00 87.20           C
ATOM    516  O   SER A  67     -12.747   7.800 -44.788  1.00 87.20           O
ATOM    517  N   PRO A  68     -12.416   6.143 -46.262  1.00167.44           N
ATOM    518  CA  PRO A  68     -12.682   6.996 -47.396  1.00167.44           C
ATOM    519  CD  PRO A  68     -11.374   5.173 -46.566  1.00167.44           C
ATOM    520  CB  PRO A  68     -11.950   6.382 -48.586  1.00167.44           C
ATOM    521  CG  PRO A  68     -10.813   5.577 -47.940  1.00167.44           C
ATOM    522  C   PRO A  68     -14.153   7.111 -47.632  1.00167.44           C
ATOM    523  O   PRO A  68     -14.907   6.303 -47.093  1.00167.44           O
ATOM    524  N   LYS A  69     -14.585   8.110 -48.427  1.00 92.77           N
ATOM    525  CA  LYS A  69     -15.978   8.237 -48.724  1.00 92.77           C
ATOM    526  CB  LYS A  69     -16.422   9.658 -49.113  1.00 92.77           C
ATOM    527  CG  LYS A  69     -17.941   9.785 -49.235  1.00 92.77           C
ATOM    528  CD  LYS A  69     -18.448  11.226 -49.216  1.00 92.77           C
ATOM    529  CE  LYS A  69     -19.971  11.333 -49.324  1.00 92.77           C
ATOM    530  NZ  LYS A  69     -20.402  12.719 -49.034  1.00 92.77           N
ATOM    531  C   LYS A  69     -16.241   7.330 -49.872  1.00 92.77           C
ATOM    532  O   LYS A  69     -15.519   7.347 -50.871  1.00 92.77           O
ATOM    533  N   ALA A  70     -17.284   6.487 -49.740  1.00 46.17           N
ATOM    534  CA  ALA A  70     -17.563   5.564 -50.795  1.00 46.17           C
ATOM    535  CB  ALA A  70     -17.484   4.091 -50.359  1.00 46.17           C
ATOM    536  C   ALA A  70     -18.956   5.806 -51.275  1.00 46.17           C
ATOM    537  O   ALA A  70     -19.878   5.970 -50.479  1.00 46.17           O
ATOM    538  N   PHE A  71     -19.134   5.850 -52.611  1.00 68.15           N
ATOM    539  CA  PHE A  71     -20.438   6.025 -53.179  1.00 68.15           C
ATOM    540  CB  PHE A  71     -20.814   7.497 -53.445  1.00 68.15           C
ATOM    541  CG  PHE A  71     -19.821   8.107 -54.374  1.00 68.15           C
ATOM    542  CD1 PHE A  71     -18.599   8.534 -53.904  1.00 68.15           C
ATOM    543  CD2 PHE A  71     -20.115   8.272 -55.708  1.00 68.15           C
ATOM    544  CE1 PHE A  71     -17.680   9.105 -54.753  1.00 68.15           C
ATOM    545  CE2 PHE A  71     -19.200   8.843 -56.561  1.00 68.15           C
ATOM    546  CZ  PHE A  71     -17.980   9.259 -56.085  1.00 68.15           C
ATOM    547  C   PHE A  71     -20.500   5.254 -54.462  1.00 68.15           C
ATOM    548  O   PHE A  71     -19.471   4.904 -55.040  1.00 68.15           O
ATOM    549  N   VAL A  72     -21.735   4.951 -54.919  1.00102.22           N
ATOM    550  CA  VAL A  72     -21.961   4.169 -56.103  1.00102.22           C
ATOM    551  CB  VAL A  72     -23.293   3.479 -56.116  1.00102.22           C
ATOM    552  CG1 VAL A  72     -24.398   4.549 -56.115  1.00102.22           C
ATOM    553  CG2 VAL A  72     -23.344   2.537 -57.331  1.00102.22           C
ATOM    554  C   VAL A  72     -21.900   5.047 -57.316  1.00102.22           C
ATOM    555  O   VAL A  72     -22.215   6.234 -57.256  1.00102.22           O
ATOM    556  N   LYS A  73     -21.445   4.470 -58.450  1.00 97.11           N
ATOM    557  CA  LYS A  73     -21.379   5.171 -59.703  1.00 97.11           C
ATOM    558  CB  LYS A  73     -20.066   5.922 -59.981  1.00 97.11           C
ATOM    559  CG  LYS A  73     -19.985   7.325 -59.383  1.00 97.11           C
ATOM    560  CD  LYS A  73     -18.605   7.963 -59.551  1.00 97.11           C
ATOM    561  CE  LYS A  73     -18.589   9.482 -59.375  1.00 97.11           C
ATOM    562  NZ  LYS A  73     -19.092  10.133 -60.605  1.00 97.11           N
ATOM    563  C   LYS A  73     -21.511   4.171 -60.814  1.00 97.11           C
ATOM    564  O   LYS A  73     -21.545   2.966 -60.573  1.00 97.11           O
ATOM    565  N   VAL A  74     -21.633   4.655 -62.074  1.00109.79           N
ATOM    566  CA  VAL A  74     -21.682   3.733 -63.174  1.00109.79           C
ATOM    567  CB  VAL A  74     -23.035   3.564 -63.805  1.00109.79           C
ATOM    568  CG1 VAL A  74     -24.021   3.079 -62.730  1.00109.79           C
ATOM    569  CG2 VAL A  74     -23.432   4.864 -64.512  1.00109.79           C
ATOM    570  C   VAL A  74     -20.749   4.213 -64.239  1.00109.79           C
ATOM    571  O   VAL A  74     -20.615   5.417 -64.457  1.00109.79           O
ATOM    572  N   HIS A  75     -20.069   3.271 -64.930  1.00 85.14           N
ATOM    573  CA  HIS A  75     -19.169   3.679 -65.968  1.00 85.14           C
ATOM    574  ND1 HIS A  75     -17.787   0.528 -66.029  1.00 85.14           N
ATOM    575  CG  HIS A  75     -17.610   1.762 -66.613  1.00 85.14           C
ATOM    576  CB  HIS A  75     -17.755   3.075 -65.904  1.00 85.14           C
ATOM    577  NE2 HIS A  75     -17.234   0.155 -68.152  1.00 85.14           N
ATOM    578  CD2 HIS A  75     -17.274   1.516 -67.909  1.00 85.14           C
ATOM    579  CE1 HIS A  75     -17.548  -0.397 -66.995  1.00 85.14           C
ATOM    580  C   HIS A  75     -19.767   3.267 -67.271  1.00 85.14           C
ATOM    581  O   HIS A  75     -20.368   2.199 -67.384  1.00 85.14           O
ATOM    582  N   GLN A  76     -19.639   4.139 -68.288  1.00 66.27           N
ATOM    583  CA  GLN A  76     -20.174   3.860 -69.585  1.00 66.27           C
ATOM    584  CB  GLN A  76     -21.303   4.833 -69.956  1.00 66.27           C
ATOM    585  CG  GLN A  76     -22.470   4.774 -68.969  1.00 66.27           C
ATOM    586  CD  GLN A  76     -23.352   5.993 -69.190  1.00 66.27           C
ATOM    587  OE1 GLN A  76     -24.035   6.450 -68.275  1.00 66.27           O
ATOM    588  NE2 GLN A  76     -23.335   6.542 -70.433  1.00 66.27           N
ATOM    589  C   GLN A  76     -19.057   4.074 -70.553  1.00 66.27           C
ATOM    590  O   GLN A  76     -18.432   5.134 -70.562  1.00 66.27           O
ATOM    591  N   CYS A  77     -18.766   3.051 -71.382  1.00 88.59           N
ATOM    592  CA  CYS A  77     -17.717   3.173 -72.352  1.00 88.59           C
ATOM    593  CB  CYS A  77     -16.312   2.935 -71.774  1.00 88.59           C
ATOM    594  SG  CYS A  77     -16.110   1.260 -71.098  1.00 88.59           S
ATOM    595  C   CYS A  77     -17.950   2.139 -73.402  1.00 88.59           C
ATOM    596  O   CYS A  77     -18.763   1.234 -73.233  1.00 88.59           O
ATOM    597  N   LYS A  78     -17.251   2.271 -74.542  1.00 59.26           N
ATOM    598  CA  LYS A  78     -17.379   1.301 -75.583  1.00 59.26           C
ATOM    599  CB  LYS A  78     -17.882   1.923 -76.894  1.00 59.26           C
ATOM    600  CG  LYS A  78     -19.298   2.484 -76.745  1.00 59.26           C
ATOM    601  CD  LYS A  78     -19.709   3.456 -77.851  1.00 59.26           C
ATOM    602  CE  LYS A  78     -21.133   3.992 -77.693  1.00 59.26           C
ATOM    603  NZ  LYS A  78     -21.450   4.921 -78.801  1.00 59.26           N
ATOM    604  C   LYS A  78     -16.009   0.758 -75.794  1.00 59.26           C
ATOM    605  O   LYS A  78     -15.072   1.511 -76.049  1.00 59.26           O
ATOM    606  N   VAL A  79     -15.842  -0.571 -75.669  1.00 77.14           N
ATOM    607  CA  VAL A  79     -14.534  -1.091 -75.872  1.00 77.14           C
ATOM    608  CB  VAL A  79     -14.184  -2.279 -75.029  1.00 77.14           C
ATOM    609  CG1 VAL A  79     -12.789  -2.779 -75.440  1.00 77.14           C
ATOM    610  CG2 VAL A  79     -14.295  -1.879 -73.548  1.00 77.14           C
ATOM    611  C   VAL A  79     -14.407  -1.412 -77.320  1.00 77.14           C
ATOM    612  O   VAL A  79     -15.194  -2.161 -77.903  1.00 77.14           O
ATOM    613  N   ILE A  80     -13.379  -0.795 -77.928  1.00123.36           N
ATOM    614  CA  ILE A  80     -13.102  -0.909 -79.324  1.00123.36           C
ATOM    615  CB  ILE A  80     -12.653   0.392 -79.932  1.00123.36           C
ATOM    616  CG1 ILE A  80     -13.635   1.542 -79.652  1.00123.36           C
ATOM    617  CG2 ILE A  80     -12.406   0.139 -81.428  1.00123.36           C
ATOM    618  CD1 ILE A  80     -15.001   1.373 -80.298  1.00123.36           C
ATOM    619  C   ILE A  80     -11.875  -1.758 -79.420  1.00123.36           C
ATOM    620  O   ILE A  80     -10.845  -1.415 -78.841  1.00123.36           O
ATOM    621  N   ILE A  81     -11.959  -2.900 -80.132  1.00 95.90           N
ATOM    622  CA  ILE A  81     -10.796  -3.719 -80.336  1.00 95.90           C
ATOM    623  CB  ILE A  81     -10.929  -5.134 -79.833  1.00 95.90           C
ATOM    624  CG1 ILE A  81     -11.163  -5.180 -78.313  1.00 95.90           C
ATOM    625  CG2 ILE A  81      -9.672  -5.903 -80.270  1.00 95.90           C
ATOM    626  CD1 ILE A  81     -12.573  -4.777 -77.890  1.00 95.90           C
ATOM    627  C   ILE A  81     -10.604  -3.816 -81.818  1.00 95.90           C
ATOM    628  O   ILE A  81     -11.543  -4.120 -82.551  1.00 95.90           O
ATOM    629  N   LYS A  82      -9.374  -3.546 -82.300  1.00113.81           N
ATOM    630  CA  LYS A  82      -9.116  -3.587 -83.710  1.00113.81           C
ATOM    631  CB  LYS A  82      -8.677  -2.214 -84.221  1.00113.81           C
ATOM    632  CG  LYS A  82      -9.800  -1.206 -83.968  1.00113.81           C
ATOM    633  CD  LYS A  82      -9.354   0.251 -83.958  1.00113.81           C
ATOM    634  CE  LYS A  82      -8.610   0.655 -82.683  1.00113.81           C
ATOM    635  NZ  LYS A  82      -9.532   0.620 -81.526  1.00113.81           N
ATOM    636  C   LYS A  82      -8.049  -4.605 -83.935  1.00113.81           C
ATOM    637  O   LYS A  82      -6.937  -4.486 -83.419  1.00113.81           O
ATOM    638  N   ARG A  83      -8.372  -5.647 -84.725  1.00 50.71           N
ATOM    639  CA  ARG A  83      -7.425  -6.707 -84.897  1.00 50.71           C
ATOM    640  CB  ARG A  83      -7.989  -8.083 -84.496  1.00 50.71           C
ATOM    641  CG  ARG A  83      -8.355  -8.181 -83.013  1.00 50.71           C
ATOM    642  CD  ARG A  83      -8.972  -9.526 -82.619  1.00 50.71           C
ATOM    643  NE  ARG A  83      -9.270  -9.473 -81.161  1.00 50.71           N
ATOM    644  CZ  ARG A  83      -8.364  -9.944 -80.254  1.00 50.71           C
ATOM    645  NH1 ARG A  83      -7.193 -10.496 -80.683  1.00 50.71           N
ATOM    646  NH2 ARG A  83      -8.633  -9.868 -78.919  1.00 50.71           N
ATOM    647  C   ARG A  83      -7.031  -6.797 -86.334  1.00 50.71           C
ATOM    648  O   ARG A  83      -7.870  -6.762 -87.234  1.00 50.71           O
ATOM    649  N   SER A  84      -5.712  -6.913 -86.577  1.00 43.27           N
ATOM    650  CA  SER A  84      -5.230  -7.070 -87.914  1.00 43.27           C
ATOM    651  CB  SER A  84      -4.078  -6.116 -88.272  1.00 43.27           C
ATOM    652  OG  SER A  84      -4.529  -4.770 -88.231  1.00 43.27           O
ATOM    653  C   SER A  84      -4.702  -8.461 -87.988  1.00 43.27           C
ATOM    654  O   SER A  84      -3.861  -8.860 -87.184  1.00 43.27           O
ATOM    655  N   ILE A  85      -5.202  -9.248 -88.956  1.00100.63           N
ATOM    656  CA  ILE A  85      -4.735 -10.596 -89.046  1.00100.63           C
ATOM    657  CB  ILE A  85      -5.788 -11.621 -88.735  1.00100.63           C
ATOM    658  CG1 ILE A  85      -6.950 -11.552 -89.735  1.00100.63           C
ATOM    659  CG2 ILE A  85      -6.220 -11.419 -87.273  1.00100.63           C
ATOM    660  CD1 ILE A  85      -7.928 -12.715 -89.581  1.00100.63           C
ATOM    661  C   ILE A  85      -4.223 -10.827 -90.423  1.00100.63           C
ATOM    662  O   ILE A  85      -4.801 -10.361 -91.404  1.00100.63           O
ATOM    663  N   ARG A  86      -3.086 -11.543 -90.524  1.00 89.16           N
ATOM    664  CA  ARG A  86      -2.542 -11.818 -91.815  1.00 89.16           C
ATOM    665  CB  ARG A  86      -1.005 -11.759 -91.861  1.00 89.16           C
ATOM    666  CG  ARG A  86      -0.422 -12.027 -93.250  1.00 89.16           C
ATOM    667  CD  ARG A  86      -0.062 -13.491 -93.502  1.00 89.16           C
ATOM    668  NE  ARG A  86       0.485 -13.581 -94.885  1.00 89.16           N
ATOM    669  CZ  ARG A  86       1.406 -14.541 -95.196  1.00 89.16           C
ATOM    670  NH1 ARG A  86       1.835 -15.411 -94.236  1.00 89.16           N
ATOM    671  NH2 ARG A  86       1.898 -14.628 -96.466  1.00 89.16           N
ATOM    672  C   ARG A  86      -2.955 -13.208 -92.159  1.00 89.16           C
ATOM    673  O   ARG A  86      -2.546 -14.170 -91.509  1.00 89.16           O
ATOM    674  N   HIS A  87      -3.806 -13.338 -93.192  1.00 43.13           N
ATOM    675  CA  HIS A  87      -4.262 -14.634 -93.582  1.00 43.13           C
ATOM    676  ND1 HIS A  87      -5.657 -16.784 -95.756  1.00 43.13           N
ATOM    677  CG  HIS A  87      -6.086 -15.966 -94.735  1.00 43.13           C
ATOM    678  CB  HIS A  87      -5.529 -14.603 -94.455  1.00 43.13           C
ATOM    679  NE2 HIS A  87      -7.266 -17.889 -94.692  1.00 43.13           N
ATOM    680  CD2 HIS A  87      -7.069 -16.657 -94.095  1.00 43.13           C
ATOM    681  CE1 HIS A  87      -6.395 -17.921 -95.684  1.00 43.13           C
ATOM    682  C   HIS A  87      -3.178 -15.275 -94.377  1.00 43.13           C
ATOM    683  O   HIS A  87      -2.569 -14.656 -95.248  1.00 43.13           O
ATOM    684  N   CYS A  88      -2.908 -16.553 -94.072  1.00 90.82           N
ATOM    685  CA  CYS A  88      -1.923 -17.308 -94.777  1.00 90.82           C
ATOM    686  CB  CYS A  88      -0.574 -17.387 -94.036  1.00 90.82           C
ATOM    687  SG  CYS A  88       0.770 -18.088 -95.045  1.00 90.82           S
ATOM    688  C   CYS A  88      -2.516 -18.670 -94.822  1.00 90.82           C
ATOM    689  O   CYS A  88      -3.737 -18.814 -94.864  1.00 90.82           O
ATOM    690  N   GLY A  89      -1.675 -19.714 -94.845  1.00 98.31           N
ATOM    691  CA  GLY A  89      -2.244 -21.017 -94.758  1.00 98.31           C
ATOM    692  C   GLY A  89      -2.918 -21.016 -93.425  1.00 98.31           C
ATOM    693  O   GLY A  89      -4.000 -21.574 -93.256  1.00 98.31           O
ATOM    694  N   ALA A  90      -2.264 -20.360 -92.445  1.00 48.31           N
ATOM    695  CA  ALA A  90      -2.763 -20.246 -91.105  1.00 48.31           C
ATOM    696  CB  ALA A  90      -1.766 -20.714 -90.036  1.00 48.31           C
ATOM    697  C   ALA A  90      -3.031 -18.793 -90.852  1.00 48.31           C
ATOM    698  O   ALA A  90      -2.593 -17.931 -91.613  1.00 48.31           O
ATOM    699  N   LEU A  91      -3.805 -18.487 -89.785  1.00126.89           N
ATOM    700  CA  LEU A  91      -4.118 -17.119 -89.471  1.00126.89           C
ATOM    701  CB  LEU A  91      -5.571 -16.901 -89.018  1.00126.89           C
ATOM    702  CG  LEU A  91      -5.868 -15.430 -88.692  1.00126.89           C
ATOM    703  CD1 LEU A  91      -5.644 -14.544 -89.930  1.00126.89           C
ATOM    704  CD2 LEU A  91      -7.266 -15.259 -88.076  1.00126.89           C
ATOM    705  C   LEU A  91      -3.228 -16.674 -88.355  1.00126.89           C
ATOM    706  O   LEU A  91      -2.960 -17.431 -87.425  1.00126.89           O
ATOM    707  N   SER A  92      -2.724 -15.426 -88.438  1.00 35.58           N
ATOM    708  CA  SER A  92      -1.870 -14.925 -87.398  1.00 35.58           C
ATOM    709  CB  SER A  92      -0.393 -14.824 -87.813  1.00 35.58           C
ATOM    710  OG  SER A  92      -0.243 -13.874 -88.858  1.00 35.58           O
ATOM    711  C   SER A  92      -2.324 -13.543 -87.049  1.00 35.58           C
ATOM    712  O   SER A  92      -2.781 -12.793 -87.910  1.00 35.58           O
ATOM    713  N   HIS A  93      -2.204 -13.169 -85.759  1.00 92.86           N
ATOM    714  CA  HIS A  93      -2.625 -11.860 -85.353  1.00 92.86           C
ATOM    715  ND1 HIS A  93      -2.387 -13.759 -82.596  1.00 92.86           N
ATOM    716  CG  HIS A  93      -2.468 -12.413 -82.876  1.00 92.86           C
ATOM    717  CB  HIS A  93      -3.310 -11.833 -83.974  1.00 92.86           C
ATOM    718  NE2 HIS A  93      -1.065 -12.726 -81.136  1.00 92.86           N
ATOM    719  CD2 HIS A  93      -1.654 -11.797 -81.976  1.00 92.86           C
ATOM    720  CE1 HIS A  93      -1.536 -13.890 -81.547  1.00 92.86           C
ATOM    721  C   HIS A  93      -1.412 -10.991 -85.293  1.00 92.86           C
ATOM    722  O   HIS A  93      -0.534 -11.179 -84.453  1.00 92.86           O
ATOM    723  N   THR A  94      -1.309 -10.057 -86.256  1.00 61.81           N
ATOM    724  CA  THR A  94      -0.241  -9.105 -86.305  1.00 61.81           C
ATOM    725  CB  THR A  94      -0.155  -8.413 -87.635  1.00 61.81           C
ATOM    726  OG1 THR A  94      -1.345  -7.685 -87.894  1.00 61.81           O
ATOM    727  CG2 THR A  94       0.055  -9.483 -88.720  1.00 61.81           C
ATOM    728  C   THR A  94      -0.440  -8.075 -85.239  1.00 61.81           C
ATOM    729  O   THR A  94       0.520  -7.648 -84.598  1.00 61.81           O
ATOM    730  N   SER A  95      -1.698  -7.628 -85.028  1.00 93.85           N
ATOM    731  CA  SER A  95      -1.920  -6.616 -84.035  1.00 93.85           C
ATOM    732  CB  SER A  95      -1.777  -5.186 -84.581  1.00 93.85           C
ATOM    733  OG  SER A  95      -0.448  -4.963 -85.027  1.00 93.85           O
ATOM    734  C   SER A  95      -3.310  -6.734 -83.490  1.00 93.85           C
ATOM    735  O   SER A  95      -4.216  -7.245 -84.148  1.00 93.85           O
ATOM    736  N   ASP A  96      -3.482  -6.271 -82.234  1.00 60.75           N
ATOM    737  CA  ASP A  96      -4.751  -6.231 -81.565  1.00 60.75           C
ATOM    738  CB  ASP A  96      -4.972  -7.413 -80.609  1.00 60.75           C
ATOM    739  CG  ASP A  96      -5.107  -8.679 -81.442  1.00 60.75           C
ATOM    740  OD1 ASP A  96      -5.676  -8.593 -82.563  1.00 60.75           O
ATOM    741  OD2 ASP A  96      -4.647  -9.751 -80.966  1.00 60.75           O
ATOM    742  C   ASP A  96      -4.710  -4.992 -80.728  1.00 60.75           C
ATOM    743  O   ASP A  96      -4.071  -4.970 -79.677  1.00 60.75           O
ATOM    744  N   TYR A  97      -5.404  -3.923 -81.160  1.00 68.04           N
ATOM    745  CA  TYR A  97      -5.334  -2.688 -80.433  1.00 68.04           C
ATOM    746  CB  TYR A  97      -5.038  -1.491 -81.361  1.00 68.04           C
ATOM    747  CG  TYR A  97      -5.090  -0.215 -80.594  1.00 68.04           C
ATOM    748  CD1 TYR A  97      -4.116   0.099 -79.673  1.00 68.04           C
ATOM    749  CD2 TYR A  97      -6.103   0.686 -80.825  1.00 68.04           C
ATOM    750  CE1 TYR A  97      -4.169   1.284 -78.977  1.00 68.04           C
ATOM    751  CE2 TYR A  97      -6.161   1.873 -80.133  1.00 68.04           C
ATOM    752  CZ  TYR A  97      -5.193   2.172 -79.205  1.00 68.04           C
ATOM    753  OH  TYR A  97      -5.250   3.388 -78.492  1.00 68.04           O
ATOM    754  C   TYR A  97      -6.648  -2.466 -79.753  1.00 68.04           C
ATOM    755  O   TYR A  97      -7.694  -2.430 -80.398  1.00 68.04           O
ATOM    756  N   GLU A  98      -6.619  -2.315 -78.410  1.00 82.88           N
ATOM    757  CA  GLU A  98      -7.831  -2.137 -77.661  1.00 82.88           C
ATOM    758  CB  GLU A  98      -7.982  -3.120 -76.490  1.00 82.88           C
ATOM    759  CG  GLU A  98      -6.883  -2.980 -75.435  1.00 82.88           C
ATOM    760  CD  GLU A  98      -7.151  -4.000 -74.338  1.00 82.88           C
ATOM    761  OE1 GLU A  98      -8.145  -4.762 -74.469  1.00 82.88           O
ATOM    762  OE2 GLU A  98      -6.363  -4.032 -73.356  1.00 82.88           O
ATOM    763  C   GLU A  98      -7.842  -0.759 -77.082  1.00 82.88           C
ATOM    764  O   GLU A  98      -6.805  -0.238 -76.672  1.00 82.88           O
ATOM    765  N   HIS A  99      -9.033  -0.121 -77.059  1.00109.31           N
ATOM    766  CA  HIS A  99      -9.133   1.193 -76.496  1.00109.31           C
ATOM    767  ND1 HIS A  99      -9.757   4.494 -76.559  1.00109.31           N
ATOM    768  CG  HIS A  99      -8.703   3.664 -76.871  1.00109.31           C
ATOM    769  CB  HIS A  99      -8.850   2.315 -77.510  1.00109.31           C
ATOM    770  NE2 HIS A  99      -7.906   5.554 -75.929  1.00109.31           N
ATOM    771  CD2 HIS A  99      -7.581   4.327 -76.479  1.00109.31           C
ATOM    772  CE1 HIS A  99      -9.224   5.610 -75.999  1.00109.31           C
ATOM    773  C   HIS A  99     -10.531   1.376 -75.997  1.00109.31           C
ATOM    774  O   HIS A  99     -11.487   0.860 -76.575  1.00109.31           O
ATOM    775  N   GLY A 100     -10.683   2.131 -74.891  1.00 28.28           N
ATOM    776  CA  GLY A 100     -11.990   2.367 -74.356  1.00 28.28           C
ATOM    777  C   GLY A 100     -12.348   3.769 -74.715  1.00 28.28           C
ATOM    778  O   GLY A 100     -11.531   4.679 -74.581  1.00 28.28           O
ATOM    779  N   TYR A 101     -13.592   3.979 -75.192  1.00164.47           N
ATOM    780  CA  TYR A 101     -14.006   5.309 -75.521  1.00164.47           C
ATOM    781  CB  TYR A 101     -14.128   5.621 -77.037  1.00164.47           C
ATOM    782  CG  TYR A 101     -14.618   7.031 -77.115  1.00164.47           C
ATOM    783  CD1 TYR A 101     -13.917   8.048 -76.508  1.00164.47           C
ATOM    784  CD2 TYR A 101     -15.787   7.350 -77.759  1.00164.47           C
ATOM    785  CE1 TYR A 101     -14.373   9.347 -76.555  1.00164.47           C
ATOM    786  CE2 TYR A 101     -16.248   8.641 -77.814  1.00164.47           C
ATOM    787  CZ  TYR A 101     -15.540   9.648 -77.209  1.00164.47           C
ATOM    788  OH  TYR A 101     -16.009  10.977 -77.259  1.00164.47           O
ATOM    789  C   TYR A 101     -15.298   5.603 -74.805  1.00164.47           C
ATOM    790  O   TYR A 101     -16.070   4.704 -74.481  1.00164.47           O
ATOM    791  N   ALA A 102     -15.538   6.895 -74.500  1.00 49.49           N
ATOM    792  CA  ALA A 102     -16.675   7.350 -73.771  1.00 49.49           C
ATOM    793  CB  ALA A 102     -16.558   8.811 -73.302  1.00 49.49           C
ATOM    794  C   ALA A 102     -17.934   7.234 -74.564  1.00 49.49           C
ATOM    795  O   ALA A 102     -17.942   7.226 -75.793  1.00 49.49           O
ATOM    796  N   TYR A 103     -19.043   7.137 -73.807  1.00183.71           N
ATOM    797  CA  TYR A 103     -20.391   7.031 -74.267  1.00183.71           C
ATOM    798  CB  TYR A 103     -21.077   5.915 -73.454  1.00183.71           C
ATOM    799  CG  TYR A 103     -22.467   5.600 -73.872  1.00183.71           C
ATOM    800  CD1 TYR A 103     -22.698   4.655 -74.844  1.00183.71           C
ATOM    801  CD2 TYR A 103     -23.536   6.221 -73.276  1.00183.71           C
ATOM    802  CE1 TYR A 103     -23.980   4.344 -75.224  1.00183.71           C
ATOM    803  CE2 TYR A 103     -24.817   5.907 -73.656  1.00183.71           C
ATOM    804  CZ  TYR A 103     -25.045   4.969 -74.629  1.00183.71           C
ATOM    805  OH  TYR A 103     -26.363   4.650 -75.017  1.00183.71           O
ATOM    806  C   TYR A 103     -20.977   8.375 -73.932  1.00183.71           C
ATOM    807  O   TYR A 103     -21.005   8.780 -72.770  1.00183.71           O
ATOM    808  N   ILE A 104     -21.443   9.111 -74.960  1.00109.03           N
ATOM    809  CA  ILE A 104     -21.932  10.455 -74.806  1.00109.03           C
ATOM    810  CB  ILE A 104     -22.348  11.089 -76.106  1.00109.03           C
ATOM    811  CG1 ILE A 104     -21.151  11.188 -77.067  1.00109.03           C
ATOM    812  CG2 ILE A 104     -22.984  12.453 -75.788  1.00109.03           C
ATOM    813  CD1 ILE A 104     -20.652   9.835 -77.575  1.00109.03           C
ATOM    814  C   ILE A 104     -23.116  10.452 -73.892  1.00109.03           C
ATOM    815  O   ILE A 104     -23.873   9.485 -73.834  1.00109.03           O
ATOM    816  N   VAL A 105     -23.281  11.550 -73.127  1.00 48.05           N
ATOM    817  CA  VAL A 105     -24.355  11.689 -72.185  1.00 48.05           C
ATOM    818  CB  VAL A 105     -24.361  13.034 -71.521  1.00 48.05           C
ATOM    819  CG1 VAL A 105     -25.627  13.148 -70.656  1.00 48.05           C
ATOM    820  CG2 VAL A 105     -23.047  13.196 -70.736  1.00 48.05           C
ATOM    821  C   VAL A 105     -25.641  11.552 -72.934  1.00 48.05           C
ATOM    822  O   VAL A 105     -26.573  10.904 -72.461  1.00 48.05           O
ATOM    823  N   LYS A 106     -25.716  12.147 -74.139  1.00 60.02           N
ATOM    824  CA  LYS A 106     -26.918  12.105 -74.917  1.00 60.02           C
ATOM    825  CB  LYS A 106     -26.791  12.858 -76.254  1.00 60.02           C
ATOM    826  CG  LYS A 106     -28.087  12.877 -77.067  1.00 60.02           C
ATOM    827  CD  LYS A 106     -28.083  13.906 -78.201  1.00 60.02           C
ATOM    828  CE  LYS A 106     -27.180  13.523 -79.375  1.00 60.02           C
ATOM    829  NZ  LYS A 106     -27.241  14.570 -80.420  1.00 60.02           N
ATOM    830  C   LYS A 106     -27.234  10.677 -75.224  1.00 60.02           C
ATOM    831  O   LYS A 106     -28.390  10.269 -75.213  1.00 60.02           O
ATOM    832  N   GLU A 107     -26.220   9.858 -75.526  1.00 52.44           N
ATOM    833  CA  GLU A 107     -26.515   8.491 -75.835  1.00 52.44           C
ATOM    834  CB  GLU A 107     -25.296   7.731 -76.385  1.00 52.44           C
ATOM    835  CG  GLU A 107     -25.666   6.435 -77.108  1.00 52.44           C
ATOM    836  CD  GLU A 107     -24.396   5.862 -77.718  1.00 52.44           C
ATOM    837  OE1 GLU A 107     -23.347   6.557 -77.656  1.00 52.44           O
ATOM    838  OE2 GLU A 107     -24.456   4.723 -78.253  1.00 52.44           O
ATOM    839  C   GLU A 107     -27.010   7.800 -74.599  1.00 52.44           C
ATOM    840  O   GLU A 107     -27.860   6.914 -74.680  1.00 52.44           O
ATOM    841  N   PHE A 108     -26.471   8.167 -73.417  1.00105.14           N
ATOM    842  CA  PHE A 108     -26.861   7.477 -72.218  1.00105.14           C
ATOM    843  CB  PHE A 108     -26.094   7.943 -70.972  1.00105.14           C
ATOM    844  CG  PHE A 108     -26.700   7.232 -69.811  1.00105.14           C
ATOM    845  CD1 PHE A 108     -26.400   5.914 -69.556  1.00105.14           C
ATOM    846  CD2 PHE A 108     -27.569   7.891 -68.971  1.00105.14           C
ATOM    847  CE1 PHE A 108     -26.961   5.263 -68.483  1.00105.14           C
ATOM    848  CE2 PHE A 108     -28.133   7.245 -67.897  1.00105.14           C
ATOM    849  CZ  PHE A 108     -27.829   5.928 -67.651  1.00105.14           C
ATOM    850  C   PHE A 108     -28.319   7.684 -71.944  1.00105.14           C
ATOM    851  O   PHE A 108     -29.073   6.718 -71.837  1.00105.14           O
ATOM    852  N   THR A 109     -28.766   8.952 -71.822  1.00 86.82           N
ATOM    853  CA  THR A 109     -30.146   9.164 -71.487  1.00 86.82           C
ATOM    854  CB  THR A 109     -30.403  10.496 -70.811  1.00 86.82           C
ATOM    855  OG1 THR A 109     -29.748  11.570 -71.469  1.00 86.82           O
ATOM    856  CG2 THR A 109     -29.898  10.397 -69.361  1.00 86.82           C
ATOM    857  C   THR A 109     -31.120   8.819 -72.596  1.00 86.82           C
ATOM    858  O   THR A 109     -32.061   8.076 -72.324  1.00 86.82           O
ATOM    859  N   PRO A 110     -30.998   9.294 -73.815  1.00121.01           N
ATOM    860  CA  PRO A 110     -31.929   8.833 -74.818  1.00121.01           C
ATOM    861  CD  PRO A 110     -30.836  10.735 -73.946  1.00121.01           C
ATOM    862  CB  PRO A 110     -31.973   9.902 -75.906  1.00121.01           C
ATOM    863  CG  PRO A 110     -31.700  11.192 -75.128  1.00121.01           C
ATOM    864  C   PRO A 110     -31.799   7.448 -75.380  1.00121.01           C
ATOM    865  O   PRO A 110     -32.763   6.994 -75.994  1.00121.01           O
ATOM    866  N   ASP A 111     -30.647   6.763 -75.239  1.00129.35           N
ATOM    867  CA  ASP A 111     -30.533   5.467 -75.852  1.00129.35           C
ATOM    868  CB  ASP A 111     -29.237   5.311 -76.666  1.00129.35           C
ATOM    869  CG  ASP A 111     -29.302   3.998 -77.435  1.00129.35           C
ATOM    870  OD1 ASP A 111     -30.301   3.251 -77.255  1.00129.35           O
ATOM    871  OD2 ASP A 111     -28.350   3.725 -78.214  1.00129.35           O
ATOM    872  C   ASP A 111     -30.506   4.423 -74.782  1.00129.35           C
ATOM    873  O   ASP A 111     -31.413   3.597 -74.686  1.00129.35           O
ATOM    874  N   GLU A 112     -29.446   4.435 -73.951  1.00 94.55           N
ATOM    875  CA  GLU A 112     -29.285   3.419 -72.952  1.00 94.55           C
ATOM    876  CB  GLU A 112     -27.970   3.552 -72.168  1.00 94.55           C
ATOM    877  CG  GLU A 112     -27.776   2.457 -71.117  1.00 94.55           C
ATOM    878  CD  GLU A 112     -26.431   2.683 -70.441  1.00 94.55           C
ATOM    879  OE1 GLU A 112     -25.689   3.596 -70.891  1.00 94.55           O
ATOM    880  OE2 GLU A 112     -26.127   1.943 -69.467  1.00 94.55           O
ATOM    881  C   GLU A 112     -30.413   3.456 -71.966  1.00 94.55           C
ATOM    882  O   GLU A 112     -31.013   2.424 -71.675  1.00 94.55           O
ATOM    883  N   CYS A 113     -30.743   4.638 -71.414  1.00 89.73           N
ATOM    884  CA  CYS A 113     -31.794   4.657 -70.435  1.00 89.73           C
ATOM    885  CB  CYS A 113     -31.951   6.032 -69.765  1.00 89.73           C
ATOM    886  SG  CYS A 113     -33.281   6.047 -68.527  1.00 89.73           S
ATOM    887  C   CYS A 113     -33.107   4.311 -71.067  1.00 89.73           C
ATOM    888  O   CYS A 113     -33.818   3.426 -70.591  1.00 89.73           O
ATOM    889  N   ARG A 114     -33.468   5.006 -72.164  1.00163.79           N
ATOM    890  CA  ARG A 114     -34.768   4.796 -72.732  1.00163.79           C
ATOM    891  CB  ARG A 114     -35.051   5.784 -73.876  1.00163.79           C
ATOM    892  CG  ARG A 114     -35.133   7.236 -73.401  1.00163.79           C
ATOM    893  CD  ARG A 114     -35.106   8.264 -74.534  1.00163.79           C
ATOM    894  NE  ARG A 114     -36.281   8.006 -75.413  1.00163.79           N
ATOM    895  CZ  ARG A 114     -36.714   8.980 -76.265  1.00163.79           C
ATOM    896  NH1 ARG A 114     -36.095  10.196 -76.284  1.00163.79           N
ATOM    897  NH2 ARG A 114     -37.767   8.738 -77.098  1.00163.79           N
ATOM    898  C   ARG A 114     -34.929   3.409 -73.287  1.00163.79           C
ATOM    899  O   ARG A 114     -35.816   2.665 -72.872  1.00163.79           O
ATOM    900  N   LEU A 115     -34.073   3.057 -74.266  1.00111.46           N
ATOM    901  CA  LEU A 115     -34.088   1.820 -75.000  1.00111.46           C
ATOM    902  CB  LEU A 115     -33.353   1.938 -76.345  1.00111.46           C
ATOM    903  CG  LEU A 115     -34.002   2.942 -77.317  1.00111.46           C
ATOM    904  CD1 LEU A 115     -33.232   3.016 -78.645  1.00111.46           C
ATOM    905  CD2 LEU A 115     -35.498   2.644 -77.508  1.00111.46           C
ATOM    906  C   LEU A 115     -33.492   0.646 -74.278  1.00111.46           C
ATOM    907  O   LEU A 115     -34.012  -0.465 -74.380  1.00111.46           O
ATOM    908  N   ALA A 116     -32.412   0.866 -73.499  1.00238.61           N
ATOM    909  CA  ALA A 116     -31.627  -0.212 -72.961  1.00238.61           C
ATOM    910  CB  ALA A 116     -32.460  -1.322 -72.292  1.00238.61           C
ATOM    911  C   ALA A 116     -30.855  -0.811 -74.099  1.00238.61           C
ATOM    912  O   ALA A 116     -30.482  -1.984 -74.078  1.00238.61           O
ATOM    913  N   GLN A 117     -30.590   0.022 -75.128  1.00 73.27           N
ATOM    914  CA  GLN A 117     -29.820  -0.355 -76.275  1.00 73.27           C
ATOM    915  CB  GLN A 117     -30.617  -0.325 -77.590  1.00 73.27           C
ATOM    916  CG  GLN A 117     -31.750  -1.353 -77.642  1.00 73.27           C
ATOM    917  CD  GLN A 117     -32.449  -1.217 -78.987  1.00 73.27           C
ATOM    918  OE1 GLN A 117     -32.087  -0.375 -79.807  1.00 73.27           O
ATOM    919  NE2 GLN A 117     -33.483  -2.068 -79.222  1.00 73.27           N
ATOM    920  C   GLN A 117     -28.712   0.648 -76.400  1.00 73.27           C
ATOM    921  O   GLN A 117     -28.751   1.726 -75.808  1.00 73.27           O
ATOM    922  N   LEU A 118     -27.671   0.271 -77.167  1.00169.05           N
ATOM    923  CA  LEU A 118     -26.488   1.045 -77.419  1.00169.05           C
ATOM    924  CB  LEU A 118     -25.225   0.290 -76.992  1.00169.05           C
ATOM    925  CG  LEU A 118     -23.953   0.855 -77.659  1.00169.05           C
ATOM    926  CD1 LEU A 118     -23.310   1.989 -76.856  1.00169.05           C
ATOM    927  CD2 LEU A 118     -23.030  -0.261 -78.177  1.00169.05           C
ATOM    928  C   LEU A 118     -26.277   1.099 -78.905  1.00169.05           C
ATOM    929  O   LEU A 118     -26.600   0.150 -79.616  1.00169.05           O
ATOM    930  N   LEU A 119     -25.689   2.204 -79.410  1.00156.84           N
ATOM    931  CA  LEU A 119     -25.361   2.308 -80.802  1.00156.84           C
ATOM    932  CB  LEU A 119     -25.146   3.756 -81.275  1.00156.84           C
ATOM    933  CG  LEU A 119     -26.408   4.632 -81.169  1.00156.84           C
ATOM    934  CD1 LEU A 119     -26.138   6.063 -81.659  1.00156.84           C
ATOM    935  CD2 LEU A 119     -27.605   3.975 -81.874  1.00156.84           C
ATOM    936  C   LEU A 119     -24.093   1.551 -81.073  1.00156.84           C
ATOM    937  O   LEU A 119     -23.176   1.518 -80.257  1.00156.84           O
ATOM    938  N   GLY A 120     -24.031   0.935 -82.269  1.00 64.37           N
ATOM    939  CA  GLY A 120     -22.963   0.109 -82.761  1.00 64.37           C
ATOM    940  C   GLY A 120     -21.693   0.881 -82.970  1.00 64.37           C
ATOM    941  O   GLY A 120     -20.617   0.286 -83.014  1.00 64.37           O
ATOM    942  N   SER A 121     -21.772   2.207 -83.200  1.00 54.09           N
ATOM    943  CA  SER A 121     -20.561   2.923 -83.506  1.00 54.09           C
ATOM    944  CB  SER A 121     -20.657   3.753 -84.798  1.00 54.09           C
ATOM    945  OG  SER A 121     -21.619   4.787 -84.643  1.00 54.09           O
ATOM    946  C   SER A 121     -20.206   3.871 -82.404  1.00 54.09           C
ATOM    947  O   SER A 121     -20.994   4.122 -81.493  1.00 54.09           O
ATOM    948  N   ILE A 122     -18.959   4.394 -82.450  1.00 97.35           N
ATOM    949  CA  ILE A 122     -18.509   5.307 -81.442  1.00 97.35           C
ATOM    950  CB  ILE A 122     -17.492   4.680 -80.539  1.00 97.35           C
ATOM    951  CG1 ILE A 122     -17.445   5.395 -79.188  1.00 97.35           C
ATOM    952  CG2 ILE A 122     -16.149   4.643 -81.286  1.00 97.35           C
ATOM    953  CD1 ILE A 122     -16.723   4.580 -78.115  1.00 97.35           C
ATOM    954  C   ILE A 122     -17.883   6.483 -82.134  1.00 97.35           C
ATOM    955  O   ILE A 122     -17.233   6.326 -83.168  1.00 97.35           O
ATOM    956  N   SER A 123     -18.102   7.705 -81.600  1.00 50.05           N
ATOM    957  CA  SER A 123     -17.488   8.879 -82.156  1.00 50.05           C
ATOM    958  CB  SER A 123     -18.494   9.974 -82.552  1.00 50.05           C
ATOM    959  OG  SER A 123     -19.338   9.511 -83.596  1.00 50.05           O
ATOM    960  C   SER A 123     -16.622   9.437 -81.079  1.00 50.05           C
ATOM    961  O   SER A 123     -17.115   9.935 -80.066  1.00 50.05           O
ATOM    962  N   LEU A 124     -15.299   9.388 -81.305  1.00174.21           N
ATOM    963  CA  LEU A 124     -14.280   9.731 -80.354  1.00174.21           C
ATOM    964  CB  LEU A 124     -13.386   8.506 -80.057  1.00174.21           C
ATOM    965  CG  LEU A 124     -11.959   8.774 -79.511  1.00174.21           C
ATOM    966  CD1 LEU A 124     -11.912   9.461 -78.142  1.00174.21           C
ATOM    967  CD2 LEU A 124     -11.131   7.480 -79.537  1.00174.21           C
ATOM    968  C   LEU A 124     -13.372  10.774 -80.896  1.00174.21           C
ATOM    969  O   LEU A 124     -13.285  10.995 -82.102  1.00174.21           O
ATOM    970  N   SER A 125     -12.689  11.465 -79.966  1.00 51.97           N
ATOM    971  CA  SER A 125     -11.661  12.378 -80.330  1.00 51.97           C
ATOM    972  CB  SER A 125     -11.833  13.782 -79.724  1.00 51.97           C
ATOM    973  OG  SER A 125     -11.745  13.719 -78.308  1.00 51.97           O
ATOM    974  C   SER A 125     -10.404  11.799 -79.770  1.00 51.97           C
ATOM    975  O   SER A 125     -10.263  11.618 -78.560  1.00 51.97           O
ATOM    976  N   GLU A 126      -9.466  11.466 -80.669  1.00124.49           N
ATOM    977  CA  GLU A 126      -8.163  10.991 -80.318  1.00124.49           C
ATOM    978  CB  GLU A 126      -7.694   9.791 -81.159  1.00124.49           C
ATOM    979  CG  GLU A 126      -6.325   9.248 -80.741  1.00124.49           C
ATOM    980  CD  GLU A 126      -6.476   8.586 -79.379  1.00124.49           C
ATOM    981  OE1 GLU A 126      -7.611   8.607 -78.833  1.00124.49           O
ATOM    982  OE2 GLU A 126      -5.457   8.051 -78.866  1.00124.49           O
ATOM    983  C   GLU A 126      -7.355  12.176 -80.701  1.00124.49           C
ATOM    984  O   GLU A 126      -7.763  13.293 -80.410  1.00124.49           O
ATOM    985  N   SER A 127      -6.209  12.000 -81.371  1.00108.97           N
ATOM    986  CA  SER A 127      -5.460  13.155 -81.773  1.00108.97           C
ATOM    987  CB  SER A 127      -4.256  12.787 -82.644  1.00108.97           C
ATOM    988  OG  SER A 127      -4.735  12.229 -83.857  1.00108.97           O
ATOM    989  C   SER A 127      -6.366  13.982 -82.647  1.00108.97           C
ATOM    990  O   SER A 127      -6.225  15.202 -82.712  1.00108.97           O
ATOM    991  N   ASN A 128      -7.322  13.327 -83.344  1.00 43.73           N
ATOM    992  CA  ASN A 128      -8.283  14.000 -84.181  1.00 43.73           C
ATOM    993  CB  ASN A 128      -7.943  13.944 -85.681  1.00 43.73           C
ATOM    994  CG  ASN A 128      -6.704  14.794 -85.921  1.00 43.73           C
ATOM    995  OD1 ASN A 128      -6.436  15.745 -85.188  1.00 43.73           O
ATOM    996  ND2 ASN A 128      -5.925  14.448 -86.981  1.00 43.73           N
ATOM    997  C   ASN A 128      -9.583  13.273 -84.005  1.00 43.73           C
ATOM    998  O   ASN A 128      -9.670  12.329 -83.221  1.00 43.73           O
ATOM    999  N   LYS A 129     -10.643  13.710 -84.720  1.00130.60           N
ATOM   1000  CA  LYS A 129     -11.919  13.060 -84.601  1.00130.60           C
ATOM   1001  CB  LYS A 129     -13.068  13.811 -85.299  1.00130.60           C
ATOM   1002  CG  LYS A 129     -14.423  13.110 -85.163  1.00130.60           C
ATOM   1003  CD  LYS A 129     -14.965  13.087 -83.734  1.00130.60           C
ATOM   1004  CE  LYS A 129     -15.564  14.422 -83.283  1.00130.60           C
ATOM   1005  NZ  LYS A 129     -14.504  15.451 -83.208  1.00130.60           N
ATOM   1006  C   LYS A 129     -11.808  11.711 -85.237  1.00130.60           C
ATOM   1007  O   LYS A 129     -11.267  11.576 -86.332  1.00130.60           O
ATOM   1008  N   ILE A 130     -12.313  10.668 -84.547  1.00143.28           N
ATOM   1009  CA  ILE A 130     -12.202   9.335 -85.067  1.00143.28           C
ATOM   1010  CB  ILE A 130     -11.069   8.589 -84.404  1.00143.28           C
ATOM   1011  CG1 ILE A 130     -10.641   7.313 -85.157  1.00143.28           C
ATOM   1012  CG2 ILE A 130     -11.489   8.339 -82.946  1.00143.28           C
ATOM   1013  CD1 ILE A 130     -11.611   6.137 -85.058  1.00143.28           C
ATOM   1014  C   ILE A 130     -13.492   8.612 -84.808  1.00143.28           C
ATOM   1015  O   ILE A 130     -14.180   8.891 -83.825  1.00143.28           O
ATOM   1016  N   ARG A 131     -13.870   7.679 -85.708  1.00133.35           N
ATOM   1017  CA  ARG A 131     -15.072   6.914 -85.516  1.00133.35           C
ATOM   1018  CB  ARG A 131     -16.156   7.201 -86.567  1.00133.35           C
ATOM   1019  CG  ARG A 131     -17.436   6.388 -86.362  1.00133.35           C
ATOM   1020  CD  ARG A 131     -18.514   6.676 -87.408  1.00133.35           C
ATOM   1021  NE  ARG A 131     -18.964   8.082 -87.210  1.00133.35           N
ATOM   1022  CZ  ARG A 131     -19.583   8.752 -88.225  1.00133.35           C
ATOM   1023  NH1 ARG A 131     -19.779   8.139 -89.428  1.00133.35           N
ATOM   1024  NH2 ARG A 131     -20.006  10.036 -88.038  1.00133.35           N
ATOM   1025  C   ARG A 131     -14.727   5.458 -85.612  1.00133.35           C
ATOM   1026  O   ARG A 131     -13.801   5.072 -86.327  1.00133.35           O
ATOM   1027  N   GLU A 132     -15.461   4.608 -84.859  1.00 73.01           N
ATOM   1028  CA  GLU A 132     -15.241   3.188 -84.883  1.00 73.01           C
ATOM   1029  CB  GLU A 132     -14.714   2.627 -83.551  1.00 73.01           C
ATOM   1030  CG  GLU A 132     -13.296   3.089 -83.210  1.00 73.01           C
ATOM   1031  CD  GLU A 132     -12.332   2.385 -84.154  1.00 73.01           C
ATOM   1032  OE1 GLU A 132     -12.816   1.613 -85.025  1.00 73.01           O
ATOM   1033  OE2 GLU A 132     -11.100   2.608 -84.018  1.00 73.01           O
ATOM   1034  C   GLU A 132     -16.562   2.535 -85.142  1.00 73.01           C
ATOM   1035  O   GLU A 132     -17.571   2.898 -84.538  1.00 73.01           O
ATOM   1036  N   LEU A 133     -16.589   1.543 -86.057  1.00 85.17           N
ATOM   1037  CA  LEU A 133     -17.829   0.896 -86.374  1.00 85.17           C
ATOM   1038  CB  LEU A 133     -18.211   1.000 -87.861  1.00 85.17           C
ATOM   1039  CG  LEU A 133     -18.464   2.445 -88.329  1.00 85.17           C
ATOM   1040  CD1 LEU A 133     -19.682   3.057 -87.619  1.00 85.17           C
ATOM   1041  CD2 LEU A 133     -17.198   3.306 -88.195  1.00 85.17           C
ATOM   1042  C   LEU A 133     -17.712  -0.558 -86.052  1.00 85.17           C
ATOM   1043  O   LEU A 133     -16.692  -1.192 -86.317  1.00 85.17           O
ATOM   1044  N   ARG A 134     -18.783  -1.116 -85.461  1.00130.85           N
ATOM   1045  CA  ARG A 134     -18.830  -2.501 -85.102  1.00130.85           C
ATOM   1046  CB  ARG A 134     -20.091  -2.850 -84.303  1.00130.85           C
ATOM   1047  CG  ARG A 134     -21.378  -2.525 -85.065  1.00130.85           C
ATOM   1048  CD  ARG A 134     -22.655  -2.978 -84.356  1.00130.85           C
ATOM   1049  NE  ARG A 134     -22.712  -4.464 -84.447  1.00130.85           N
ATOM   1050  CZ  ARG A 134     -23.332  -5.055 -85.510  1.00130.85           C
ATOM   1051  NH1 ARG A 134     -23.904  -4.284 -86.481  1.00130.85           N
ATOM   1052  NH2 ARG A 134     -23.380  -6.416 -85.603  1.00130.85           N
ATOM   1053  C   ARG A 134     -18.925  -3.305 -86.356  1.00130.85           C
ATOM   1054  O   ARG A 134     -19.753  -3.029 -87.222  1.00130.85           O
ATOM   1055  N   ARG A 135     -18.062  -4.331 -86.471  1.00 81.02           N
ATOM   1056  CA  ARG A 135     -18.078  -5.260 -87.562  1.00 81.02           C
ATOM   1057  CB  ARG A 135     -19.356  -6.117 -87.612  1.00 81.02           C
ATOM   1058  CG  ARG A 135     -19.500  -7.067 -86.423  1.00 81.02           C
ATOM   1059  CD  ARG A 135     -20.761  -7.932 -86.476  1.00 81.02           C
ATOM   1060  NE  ARG A 135     -20.756  -8.799 -85.265  1.00 81.02           N
ATOM   1061  CZ  ARG A 135     -21.577  -9.888 -85.201  1.00 81.02           C
ATOM   1062  NH1 ARG A 135     -22.395 -10.188 -86.252  1.00 81.02           N
ATOM   1063  NH2 ARG A 135     -21.575 -10.680 -84.089  1.00 81.02           N
ATOM   1064  C   ARG A 135     -17.953  -4.539 -88.865  1.00 81.02           C
ATOM   1065  O   ARG A 135     -18.324  -5.090 -89.901  1.00 81.02           O
ATOM   1066  N   ASN A 136     -17.382  -3.316 -88.853  1.00 56.13           N
ATOM   1067  CA  ASN A 136     -17.222  -2.552 -90.058  1.00 56.13           C
ATOM   1068  CB  ASN A 136     -16.179  -3.152 -91.020  1.00 56.13           C
ATOM   1069  CG  ASN A 136     -14.809  -3.034 -90.367  1.00 56.13           C
ATOM   1070  OD1 ASN A 136     -14.434  -1.974 -89.867  1.00 56.13           O
ATOM   1071  ND2 ASN A 136     -14.039  -4.155 -90.365  1.00 56.13           N
ATOM   1072  C   ASN A 136     -18.543  -2.510 -90.767  1.00 56.13           C
ATOM   1073  O   ASN A 136     -18.620  -2.784 -91.964  1.00 56.13           O
ATOM   1074  N   SER A 137     -19.621  -2.160 -90.035  1.00 74.35           N
ATOM   1075  CA  SER A 137     -20.935  -2.173 -90.615  1.00 74.35           C
ATOM   1076  CB  SER A 137     -21.790  -3.351 -90.105  1.00 74.35           C
ATOM   1077  OG  SER A 137     -23.059  -3.375 -90.742  1.00 74.35           O
ATOM   1078  C   SER A 137     -21.628  -0.895 -90.244  1.00 74.35           C
ATOM   1079  O   SER A 137     -21.063  -0.045 -89.557  1.00 74.35           O
ATOM   1080  N   THR A 138     -22.879  -0.725 -90.723  1.00 92.49           N
ATOM   1081  CA  THR A 138     -23.652   0.458 -90.476  1.00 92.49           C
ATOM   1082  CB  THR A 138     -24.875   0.568 -91.340  1.00 92.49           C
ATOM   1083  OG1 THR A 138     -25.476   1.845 -91.180  1.00 92.49           O
ATOM   1084  CG2 THR A 138     -25.862  -0.540 -90.938  1.00 92.49           C
ATOM   1085  C   THR A 138     -24.103   0.445 -89.052  1.00 92.49           C
ATOM   1086  O   THR A 138     -24.184  -0.608 -88.420  1.00 92.49           O
ATOM   1087  N   THR A 139     -24.414   1.640 -88.511  1.00 91.67           N
ATOM   1088  CA  THR A 139     -24.774   1.754 -87.127  1.00 91.67           C
ATOM   1089  CB  THR A 139     -24.733   3.165 -86.618  1.00 91.67           C
ATOM   1090  OG1 THR A 139     -24.902   3.183 -85.208  1.00 91.67           O
ATOM   1091  CG2 THR A 139     -25.854   3.968 -87.300  1.00 91.67           C
ATOM   1092  C   THR A 139     -26.155   1.234 -86.904  1.00 91.67           C
ATOM   1093  O   THR A 139     -27.071   1.472 -87.693  1.00 91.67           O
ATOM   1094  N   ARG A 140     -26.320   0.484 -85.798  1.00166.11           N
ATOM   1095  CA  ARG A 140     -27.593  -0.039 -85.410  1.00166.11           C
ATOM   1096  CB  ARG A 140     -27.813  -1.502 -85.833  1.00166.11           C
ATOM   1097  CG  ARG A 140     -29.176  -2.060 -85.419  1.00166.11           C
ATOM   1098  CD  ARG A 140     -29.394  -3.515 -85.839  1.00166.11           C
ATOM   1099  NE  ARG A 140     -29.412  -3.552 -87.328  1.00166.11           N
ATOM   1100  CZ  ARG A 140     -29.326  -4.747 -87.981  1.00166.11           C
ATOM   1101  NH1 ARG A 140     -29.222  -5.909 -87.272  1.00166.11           N
ATOM   1102  NH2 ARG A 140     -29.345  -4.780 -89.347  1.00166.11           N
ATOM   1103  C   ARG A 140     -27.626   0.004 -83.920  1.00166.11           C
ATOM   1104  O   ARG A 140     -26.583  -0.036 -83.267  1.00166.11           O
ATOM   1105  N   GLY A 141     -28.828   0.101 -83.328  1.00 27.94           N
ATOM   1106  CA  GLY A 141     -28.869   0.124 -81.897  1.00 27.94           C
ATOM   1107  C   GLY A 141     -29.004  -1.296 -81.473  1.00 27.94           C
ATOM   1108  O   GLY A 141     -29.909  -2.000 -81.919  1.00 27.94           O
ATOM   1109  N   GLU A 142     -28.101  -1.763 -80.590  1.00113.26           N
ATOM   1110  CA  GLU A 142     -28.221  -3.123 -80.176  1.00113.26           C
ATOM   1111  CB  GLU A 142     -26.974  -3.991 -80.391  1.00113.26           C
ATOM   1112  CG  GLU A 142     -27.308  -5.483 -80.313  1.00113.26           C
ATOM   1113  CD  GLU A 142     -28.107  -5.852 -81.554  1.00113.26           C
ATOM   1114  OE1 GLU A 142     -28.345  -4.945 -82.396  1.00113.26           O
ATOM   1115  OE2 GLU A 142     -28.491  -7.045 -81.678  1.00113.26           O
ATOM   1116  C   GLU A 142     -28.566  -3.133 -78.725  1.00113.26           C
ATOM   1117  O   GLU A 142     -28.309  -2.172 -78.002  1.00113.26           O
ATOM   1118  N   THR A 143     -29.190  -4.235 -78.269  1.00102.25           N
ATOM   1119  CA  THR A 143     -29.638  -4.312 -76.911  1.00102.25           C
ATOM   1120  CB  THR A 143     -30.673  -5.375 -76.685  1.00102.25           C
ATOM   1121  OG1 THR A 143     -30.128  -6.657 -76.961  1.00102.25           O
ATOM   1122  CG2 THR A 143     -31.873  -5.099 -77.607  1.00102.25           C
ATOM   1123  C   THR A 143     -28.483  -4.613 -76.015  1.00102.25           C
ATOM   1124  O   THR A 143     -27.515  -5.254 -76.418  1.00102.25           O
ATOM   1125  N   LEU A 144     -28.564  -4.132 -74.755  1.00 95.74           N
ATOM   1126  CA  LEU A 144     -27.536  -4.388 -73.790  1.00 95.74           C
ATOM   1127  CB  LEU A 144     -27.270  -3.225 -72.815  1.00 95.74           C
ATOM   1128  CG  LEU A 144     -26.701  -1.961 -73.490  1.00 95.74           C
ATOM   1129  CD1 LEU A 144     -27.741  -1.292 -74.399  1.00 95.74           C
ATOM   1130  CD2 LEU A 144     -26.102  -0.997 -72.456  1.00 95.74           C
ATOM   1131  C   LEU A 144     -27.976  -5.562 -72.974  1.00 95.74           C
ATOM   1132  O   LEU A 144     -29.061  -5.560 -72.395  1.00 95.74           O
ATOM   1133  N   ILE A 145     -27.120  -6.601 -72.901  1.00 76.63           N
ATOM   1134  CA  ILE A 145     -27.467  -7.797 -72.187  1.00 76.63           C
ATOM   1135  CB  ILE A 145     -27.324  -9.049 -73.003  1.00 76.63           C
ATOM   1136  CG1 ILE A 145     -28.278  -9.020 -74.209  1.00 76.63           C
ATOM   1137  CG2 ILE A 145     -27.558 -10.246 -72.066  1.00 76.63           C
ATOM   1138  CD1 ILE A 145     -27.922  -7.958 -75.249  1.00 76.63           C
ATOM   1139  C   ILE A 145     -26.532  -7.919 -71.024  1.00 76.63           C
ATOM   1140  O   ILE A 145     -25.358  -7.563 -71.113  1.00 76.63           O
ATOM   1141  N   VAL A 146     -27.052  -8.420 -69.885  1.00 45.94           N
ATOM   1142  CA  VAL A 146     -26.279  -8.546 -68.680  1.00 45.94           C
ATOM   1143  CB  VAL A 146     -27.114  -8.852 -67.470  1.00 45.94           C
ATOM   1144  CG1 VAL A 146     -26.182  -9.044 -66.261  1.00 45.94           C
ATOM   1145  CG2 VAL A 146     -28.147  -7.727 -67.291  1.00 45.94           C
ATOM   1146  C   VAL A 146     -25.284  -9.654 -68.835  1.00 45.94           C
ATOM   1147  O   VAL A 146     -25.505 -10.612 -69.575  1.00 45.94           O
ATOM   1148  N   GLY A 147     -24.130  -9.520 -68.148  1.00 30.23           N
ATOM   1149  CA  GLY A 147     -23.111 -10.529 -68.198  1.00 30.23           C
ATOM   1150  C   GLY A 147     -23.536 -11.653 -67.306  1.00 30.23           C
ATOM   1151  O   GLY A 147     -24.327 -11.466 -66.384  1.00 30.23           O
ATOM   1152  N   SER A 148     -23.000 -12.862 -67.562  1.00 76.12           N
ATOM   1153  CA  SER A 148     -23.364 -14.022 -66.798  1.00 76.12           C
ATOM   1154  CB  SER A 148     -22.757 -15.318 -67.365  1.00 76.12           C
ATOM   1155  OG  SER A 148     -23.274 -15.570 -68.664  1.00 76.12           O
ATOM   1156  C   SER A 148     -22.871 -13.879 -65.391  1.00 76.12           C
ATOM   1157  O   SER A 148     -23.574 -14.214 -64.440  1.00 76.12           O
ATOM   1158  N   LEU A 149     -21.640 -13.358 -65.228  1.00 99.27           N
ATOM   1159  CA  LEU A 149     -21.000 -13.252 -63.947  1.00 99.27           C
ATOM   1160  CB  LEU A 149     -19.500 -12.919 -64.027  1.00 99.27           C
ATOM   1161  CG  LEU A 149     -18.675 -14.078 -64.623  1.00 99.27           C
ATOM   1162  CD1 LEU A 149     -18.972 -14.268 -66.119  1.00 99.27           C
ATOM   1163  CD2 LEU A 149     -17.178 -13.943 -64.302  1.00 99.27           C
ATOM   1164  C   LEU A 149     -21.677 -12.263 -63.053  1.00 99.27           C
ATOM   1165  O   LEU A 149     -21.607 -12.398 -61.833  1.00 99.27           O
ATOM   1166  N   LYS A 150     -22.334 -11.241 -63.631  1.00121.75           N
ATOM   1167  CA  LYS A 150     -22.939 -10.163 -62.893  1.00121.75           C
ATOM   1168  CB  LYS A 150     -23.920  -9.339 -63.743  1.00121.75           C
ATOM   1169  CG  LYS A 150     -24.597  -8.201 -62.979  1.00121.75           C
ATOM   1170  CD  LYS A 150     -25.393  -7.256 -63.879  1.00121.75           C
ATOM   1171  CE  LYS A 150     -26.318  -6.315 -63.106  1.00121.75           C
ATOM   1172  NZ  LYS A 150     -27.403  -7.091 -62.464  1.00121.75           N
ATOM   1173  C   LYS A 150     -23.700 -10.648 -61.700  1.00121.75           C
ATOM   1174  O   LYS A 150     -24.313 -11.715 -61.703  1.00121.75           O
ATOM   1175  N   GLY A 151     -23.628  -9.844 -60.620  1.00 27.44           N
ATOM   1176  CA  GLY A 151     -24.317 -10.092 -59.388  1.00 27.44           C
ATOM   1177  C   GLY A 151     -24.616  -8.740 -58.826  1.00 27.44           C
ATOM   1178  O   GLY A 151     -23.939  -7.766 -59.148  1.00 27.44           O
ATOM   1179  N   SER A 152     -25.640  -8.623 -57.962  1.00107.65           N
ATOM   1180  CA  SER A 152     -25.918  -7.312 -57.455  1.00107.65           C
ATOM   1181  CB  SER A 152     -27.191  -7.240 -56.594  1.00107.65           C
ATOM   1182  OG  SER A 152     -28.332  -7.549 -57.381  1.00107.65           O
ATOM   1183  C   SER A 152     -24.767  -6.920 -56.599  1.00107.65           C
ATOM   1184  O   SER A 152     -24.336  -7.709 -55.762  1.00107.65           O
ATOM   1185  N   SER A 153     -24.236  -5.696 -56.822  1.00251.74           N
ATOM   1186  CA  SER A 153     -23.147  -5.141 -56.064  1.00251.74           C
ATOM   1187  CB  SER A 153     -22.116  -6.136 -55.486  1.00251.74           C
ATOM   1188  OG  SER A 153     -22.557  -6.657 -54.241  1.00251.74           O
ATOM   1189  C   SER A 153     -22.365  -4.226 -56.934  1.00251.74           C
ATOM   1190  O   SER A 153     -22.875  -3.557 -57.831  1.00251.74           O
ATOM   1191  N   CYS A 154     -21.066  -4.171 -56.618  1.00133.33           N
ATOM   1192  CA  CYS A 154     -20.107  -3.385 -57.314  1.00133.33           C
ATOM   1193  CB  CYS A 154     -18.723  -3.402 -56.640  1.00133.33           C
ATOM   1194  SG  CYS A 154     -17.992  -5.066 -56.602  1.00133.33           S
ATOM   1195  C   CYS A 154     -19.947  -3.944 -58.681  1.00133.33           C
ATOM   1196  O   CYS A 154     -19.491  -3.240 -59.577  1.00133.33           O
ATOM   1197  N   SER A 155     -20.247  -5.243 -58.886  1.00134.14           N
ATOM   1198  CA  SER A 155     -20.030  -5.722 -60.219  1.00134.14           C
ATOM   1199  CB  SER A 155     -19.027  -6.886 -60.287  1.00134.14           C
ATOM   1200  OG  SER A 155     -19.544  -8.016 -59.600  1.00134.14           O
ATOM   1201  C   SER A 155     -21.299  -6.204 -60.841  1.00134.14           C
ATOM   1202  O   SER A 155     -21.846  -7.238 -60.472  1.00134.14           O
ATOM   1203  N   GLY A 156     -21.753  -5.460 -61.861  1.00 81.58           N
ATOM   1204  CA  GLY A 156     -22.910  -5.727 -62.653  1.00 81.58           C
ATOM   1205  C   GLY A 156     -22.567  -5.052 -63.933  1.00 81.58           C
ATOM   1206  O   GLY A 156     -22.050  -3.936 -63.919  1.00 81.58           O
ATOM   1207  N   GLY A 157     -22.833  -5.691 -65.085  1.00 34.36           N
ATOM   1208  CA  GLY A 157     -22.414  -5.025 -66.281  1.00 34.36           C
ATOM   1209  C   GLY A 157     -23.217  -5.541 -67.423  1.00 34.36           C
ATOM   1210  O   GLY A 157     -23.735  -6.656 -67.388  1.00 34.36           O
ATOM   1211  N   VAL A 158     -23.336  -4.712 -68.477  1.00103.17           N
ATOM   1212  CA  VAL A 158     -24.054  -5.114 -69.644  1.00103.17           C
ATOM   1213  CB  VAL A 158     -25.340  -4.367 -69.843  1.00103.17           C
ATOM   1214  CG1 VAL A 158     -26.276  -4.678 -68.665  1.00103.17           C
ATOM   1215  CG2 VAL A 158     -25.014  -2.871 -70.003  1.00103.17           C
ATOM   1216  C   VAL A 158     -23.188  -4.824 -70.836  1.00103.17           C
ATOM   1217  O   VAL A 158     -22.429  -3.855 -70.839  1.00103.17           O
ATOM   1218  N   TYR A 159     -23.261  -5.695 -71.868  1.00194.14           N
ATOM   1219  CA  TYR A 159     -22.532  -5.555 -73.107  1.00194.14           C
ATOM   1220  CB  TYR A 159     -21.272  -6.430 -73.248  1.00194.14           C
ATOM   1221  CG  TYR A 159     -20.034  -5.670 -72.931  1.00194.14           C
ATOM   1222  CD1 TYR A 159     -19.575  -5.497 -71.651  1.00194.14           C
ATOM   1223  CD2 TYR A 159     -19.318  -5.130 -73.974  1.00194.14           C
ATOM   1224  CE1 TYR A 159     -18.412  -4.794 -71.433  1.00194.14           C
ATOM   1225  CE2 TYR A 159     -18.159  -4.427 -73.760  1.00194.14           C
ATOM   1226  CZ  TYR A 159     -17.701  -4.260 -72.480  1.00194.14           C
ATOM   1227  OH  TYR A 159     -16.512  -3.541 -72.239  1.00194.14           O
ATOM   1228  C   TYR A 159     -23.391  -5.970 -74.265  1.00194.14           C
ATOM   1229  O   TYR A 159     -24.362  -6.708 -74.103  1.00194.14           O
ATOM   1230  N   ARG A 160     -23.108  -5.423 -75.469  1.00186.08           N
ATOM   1231  CA  ARG A 160     -23.842  -5.848 -76.628  1.00186.08           C
ATOM   1232  CB  ARG A 160     -23.951  -4.816 -77.734  1.00186.08           C
ATOM   1233  CG  ARG A 160     -24.705  -5.333 -78.955  1.00186.08           C
ATOM   1234  CD  ARG A 160     -23.805  -6.004 -79.995  1.00186.08           C
ATOM   1235  NE  ARG A 160     -24.675  -6.454 -81.118  1.00186.08           N
ATOM   1236  CZ  ARG A 160     -24.129  -6.735 -82.336  1.00186.08           C
ATOM   1237  NH1 ARG A 160     -22.785  -6.589 -82.531  1.00186.08           N
ATOM   1238  NH2 ARG A 160     -24.924  -7.163 -83.360  1.00186.08           N
ATOM   1239  C   ARG A 160     -23.431  -7.167 -77.233  1.00186.08           C
ATOM   1240  O   ARG A 160     -24.327  -7.961 -77.503  1.00186.08           O
ATOM   1241  N   THR A 161     -22.115  -7.453 -77.477  1.00161.54           N
ATOM   1242  CA  THR A 161     -21.749  -8.714 -78.114  1.00161.54           C
ATOM   1243  CB  THR A 161     -22.042  -8.855 -79.601  1.00161.54           C
ATOM   1244  OG1 THR A 161     -21.464  -7.793 -80.334  1.00161.54           O
ATOM   1245  CG2 THR A 161     -23.544  -8.966 -79.902  1.00161.54           C
ATOM   1246  C   THR A 161     -20.284  -9.091 -77.976  1.00161.54           C
ATOM   1247  O   THR A 161     -19.641  -8.788 -76.971  1.00161.54           O
ATOM   1248  N   ALA A 162     -19.757  -9.815 -79.017  1.00 81.48           N
ATOM   1249  CA  ALA A 162     -18.430 -10.404 -79.115  1.00 81.48           C
ATOM   1250  CB  ALA A 162     -18.456 -11.926 -79.345  1.00 81.48           C
ATOM   1251  C   ALA A 162     -17.630  -9.806 -80.252  1.00 81.48           C
ATOM   1252  O   ALA A 162     -18.184  -9.223 -81.180  1.00 81.48           O
ATOM   1253  N   SER A 163     -16.283  -9.970 -80.195  1.00 84.38           N
ATOM   1254  CA  SER A 163     -15.311  -9.358 -81.077  1.00 84.38           C
ATOM   1255  CB  SER A 163     -13.858  -9.573 -80.619  1.00 84.38           C
ATOM   1256  OG  SER A 163     -13.651  -8.967 -79.351  1.00 84.38           O
ATOM   1257  C   SER A 163     -15.401  -9.845 -82.490  1.00 84.38           C
ATOM   1258  O   SER A 163     -15.659 -11.016 -82.758  1.00 84.38           O
ATOM   1259  N   TYR A 164     -15.146  -8.934 -83.454  1.00 80.88           N
ATOM   1260  CA  TYR A 164     -15.238  -9.322 -84.829  1.00 80.88           C
ATOM   1261  CB  TYR A 164     -16.296  -8.526 -85.617  1.00 80.88           C
ATOM   1262  CG  TYR A 164     -16.500  -9.207 -86.927  1.00 80.88           C
ATOM   1263  CD1 TYR A 164     -17.156 -10.415 -86.988  1.00 80.88           C
ATOM   1264  CD2 TYR A 164     -16.066  -8.634 -88.096  1.00 80.88           C
ATOM   1265  CE1 TYR A 164     -17.351 -11.048 -88.193  1.00 80.88           C
ATOM   1266  CE2 TYR A 164     -16.256  -9.257 -89.306  1.00 80.88           C
ATOM   1267  CZ  TYR A 164     -16.899 -10.470 -89.355  1.00 80.88           C
ATOM   1268  OH  TYR A 164     -17.097 -11.117 -90.593  1.00 80.88           O
ATOM   1269  C   TYR A 164     -13.894  -9.136 -85.467  1.00 80.88           C
ATOM   1270  O   TYR A 164     -13.219  -8.127 -85.264  1.00 80.88           O
ATOM   1271  N   THR A 165     -13.460 -10.154 -86.237  1.00117.79           N
ATOM   1272  CA  THR A 165     -12.202 -10.114 -86.923  1.00117.79           C
ATOM   1273  CB  THR A 165     -11.221 -11.134 -86.425  1.00117.79           C
ATOM   1274  OG1 THR A 165      -9.928 -10.860 -86.938  1.00117.79           O
ATOM   1275  CG2 THR A 165     -11.685 -12.531 -86.868  1.00117.79           C
ATOM   1276  C   THR A 165     -12.505 -10.415 -88.355  1.00117.79           C
ATOM   1277  O   THR A 165     -13.565 -10.955 -88.666  1.00117.79           O
ATOM   1278  N   TRP A 166     -11.590 -10.069 -89.281  1.00147.61           N
ATOM   1279  CA  TRP A 166     -11.939 -10.279 -90.653  1.00147.61           C
ATOM   1280  CB  TRP A 166     -11.621  -9.078 -91.562  1.00147.61           C
ATOM   1281  CG  TRP A 166     -12.086  -9.257 -92.987  1.00147.61           C
ATOM   1282  CD2 TRP A 166     -13.403  -8.914 -93.443  1.00147.61           C
ATOM   1283  CD1 TRP A 166     -11.419  -9.750 -94.069  1.00147.61           C
ATOM   1284  NE1 TRP A 166     -12.238  -9.735 -95.173  1.00147.61           N
ATOM   1285  CE2 TRP A 166     -13.463  -9.223 -94.802  1.00147.61           C
ATOM   1286  CE3 TRP A 166     -14.475  -8.385 -92.783  1.00147.61           C
ATOM   1287  CZ2 TRP A 166     -14.603  -9.007 -95.523  1.00147.61           C
ATOM   1288  CZ3 TRP A 166     -15.622  -8.168 -93.513  1.00147.61           C
ATOM   1289  CH2 TRP A 166     -15.684  -8.472 -94.857  1.00147.61           C
ATOM   1290  C   TRP A 166     -11.200 -11.457 -91.194  1.00147.61           C
ATOM   1291  O   TRP A 166      -9.996 -11.605 -90.991  1.00147.61           O
ATOM   1292  N   GLU A 167     -11.933 -12.338 -91.902  1.00 79.33           N
ATOM   1293  CA  GLU A 167     -11.335 -13.485 -92.517  1.00 79.33           C
ATOM   1294  CB  GLU A 167     -12.187 -14.760 -92.395  1.00 79.33           C
ATOM   1295  CG  GLU A 167     -13.584 -14.628 -93.005  1.00 79.33           C
ATOM   1296  CD  GLU A 167     -14.306 -15.954 -92.810  1.00 79.33           C
ATOM   1297  OE1 GLU A 167     -13.651 -16.918 -92.332  1.00 79.33           O
ATOM   1298  OE2 GLU A 167     -15.521 -16.020 -93.134  1.00 79.33           O
ATOM   1299  C   GLU A 167     -11.210 -13.145 -93.965  1.00 79.33           C
ATOM   1300  O   GLU A 167     -12.157 -12.652 -94.577  1.00 79.33           O
ATOM   1301  N   GLY A 168     -10.026 -13.397 -94.555  1.00 23.65           N
ATOM   1302  CA  GLY A 168      -9.851 -13.000 -95.920  1.00 23.65           C
ATOM   1303  C   GLY A 168      -8.957 -13.973 -96.616  1.00 23.65           C
ATOM   1304  O   GLY A 168      -8.592 -15.016 -96.074  1.00 23.65           O
ATOM   1305  N   ALA A 169      -8.593 -13.628 -97.867  1.00 30.63           N
ATOM   1306  CA  ALA A 169      -7.772 -14.451 -98.701  1.00 30.63           C
ATOM   1307  CB  ALA A 169      -7.756 -14.008-100.176  1.00 30.63           C
ATOM   1308  C   ALA A 169      -6.366 -14.413 -98.200  1.00 30.63           C
ATOM   1309  O   ALA A 169      -5.965 -13.488 -97.496  1.00 30.63           O
ATOM   1310  N   LEU A 170      -5.581 -15.446 -98.562  1.00111.15           N
ATOM   1311  CA  LEU A 170      -4.225 -15.586 -98.129  1.00111.15           C
ATOM   1312  CB  LEU A 170      -3.606 -16.964 -98.436  1.00111.15           C
ATOM   1313  CG  LEU A 170      -3.441 -17.277 -99.935  1.00111.15           C
ATOM   1314  CD1 LEU A 170      -2.824 -18.665-100.148  1.00111.15           C
ATOM   1315  CD2 LEU A 170      -4.761 -17.097-100.706  1.00111.15           C
ATOM   1316  C   LEU A 170      -3.373 -14.550 -98.797  1.00111.15           C
ATOM   1317  O   LEU A 170      -3.720 -14.013 -99.848  1.00111.15           O
ATOM   1318  N   VAL A 171      -2.215 -14.259 -98.167  1.00123.08           N
ATOM   1319  CA  VAL A 171      -1.256 -13.301 -98.638  1.00123.08           C
ATOM   1320  CB  VAL A 171      -0.759 -13.664-100.022  1.00123.08           C
ATOM   1321  CG1 VAL A 171       0.301 -12.660-100.520  1.00123.08           C
ATOM   1322  CG2 VAL A 171      -0.252 -15.114 -99.969  1.00123.08           C
ATOM   1323  C   VAL A 171      -1.891 -11.935 -98.612  1.00123.08           C
ATOM   1324  O   VAL A 171      -1.638 -11.077 -99.457  1.00123.08           O
ATOM   1325  N   PHE A 172      -2.754 -11.687 -97.607  1.00 59.38           N
ATOM   1326  CA  PHE A 172      -3.339 -10.382 -97.475  1.00 59.38           C
ATOM   1327  CB  PHE A 172      -4.780 -10.277 -98.014  1.00 59.38           C
ATOM   1328  CG  PHE A 172      -4.760 -10.414 -99.498  1.00 59.38           C
ATOM   1329  CD1 PHE A 172      -4.465  -9.333-100.298  1.00 59.38           C
ATOM   1330  CD2 PHE A 172      -5.048 -11.621-100.093  1.00 59.38           C
ATOM   1331  CE1 PHE A 172      -4.451  -9.457-101.667  1.00 59.38           C
ATOM   1332  CE2 PHE A 172      -5.036 -11.750-101.462  1.00 59.38           C
ATOM   1333  CZ  PHE A 172      -4.735 -10.668-102.253  1.00 59.38           C
ATOM   1334  C   PHE A 172      -3.423 -10.064 -96.014  1.00 59.38           C
ATOM   1335  O   PHE A 172      -3.391 -10.959 -95.171  1.00 59.38           O
ATOM   1336  N   TYR A 173      -3.524  -8.760 -95.678  1.00 54.16           N
ATOM   1337  CA  TYR A 173      -3.676  -8.349 -94.309  1.00 54.16           C
ATOM   1338  CB  TYR A 173      -2.723  -7.222 -93.869  1.00 54.16           C
ATOM   1339  CG  TYR A 173      -1.351  -7.784 -93.709  1.00 54.16           C
ATOM   1340  CD1 TYR A 173      -1.000  -8.410 -92.534  1.00 54.16           C
ATOM   1341  CD2 TYR A 173      -0.418  -7.683 -94.715  1.00 54.16           C
ATOM   1342  CE1 TYR A 173       0.260  -8.931 -92.364  1.00 54.16           C
ATOM   1343  CE2 TYR A 173       0.845  -8.203 -94.550  1.00 54.16           C
ATOM   1344  CZ  TYR A 173       1.185  -8.829 -93.375  1.00 54.16           C
ATOM   1345  OH  TYR A 173       2.480  -9.364 -93.204  1.00 54.16           O
ATOM   1346  C   TYR A 173      -5.066  -7.819 -94.179  1.00 54.16           C
ATOM   1347  O   TYR A 173      -5.477  -6.932 -94.927  1.00 54.16           O
ATOM   1348  N   GLU A 174      -5.833  -8.368 -93.216  1.00 66.96           N
ATOM   1349  CA  GLU A 174      -7.194  -7.953 -93.047  1.00 66.96           C
ATOM   1350  CB  GLU A 174      -8.192  -9.122 -93.029  1.00 66.96           C
ATOM   1351  CG  GLU A 174      -8.275  -9.868 -94.363  1.00 66.96           C
ATOM   1352  CD  GLU A 174      -8.910  -8.938 -95.387  1.00 66.96           C
ATOM   1353  OE1 GLU A 174      -9.413  -7.859 -94.975  1.00 66.96           O
ATOM   1354  OE2 GLU A 174      -8.907  -9.298 -96.595  1.00 66.96           O
ATOM   1355  C   GLU A 174      -7.305  -7.244 -91.739  1.00 66.96           C
ATOM   1356  O   GLU A 174      -6.645  -7.596 -90.763  1.00 66.96           O
ATOM   1357  N   TYR A 175      -8.156  -6.203 -91.707  1.00152.80           N
ATOM   1358  CA  TYR A 175      -8.336  -5.401 -90.536  1.00152.80           C
ATOM   1359  CB  TYR A 175      -7.931  -3.944 -90.818  1.00152.80           C
ATOM   1360  CG  TYR A 175      -8.329  -3.050 -89.700  1.00152.80           C
ATOM   1361  CD1 TYR A 175      -7.603  -2.995 -88.533  1.00152.80           C
ATOM   1362  CD2 TYR A 175      -9.432  -2.243 -89.846  1.00152.80           C
ATOM   1363  CE1 TYR A 175      -7.986  -2.150 -87.518  1.00152.80           C
ATOM   1364  CE2 TYR A 175      -9.818  -1.398 -88.837  1.00152.80           C
ATOM   1365  CZ  TYR A 175      -9.095  -1.352 -87.672  1.00152.80           C
ATOM   1366  OH  TYR A 175      -9.496  -0.482 -86.639  1.00152.80           O
ATOM   1367  C   TYR A 175      -9.782  -5.451 -90.165  1.00152.80           C
ATOM   1368  O   TYR A 175     -10.656  -5.202 -90.994  1.00152.80           O
ATOM   1369  N   GLU A 176     -10.076  -5.796 -88.894  1.00112.97           N
ATOM   1370  CA  GLU A 176     -11.447  -5.849 -88.485  1.00112.97           C
ATOM   1371  CB  GLU A 176     -11.931  -7.245 -88.079  1.00112.97           C
ATOM   1372  CG  GLU A 176     -13.450  -7.285 -87.963  1.00112.97           C
ATOM   1373  CD  GLU A 176     -14.000  -6.951 -89.344  1.00112.97           C
ATOM   1374  OE1 GLU A 176     -13.290  -7.230 -90.347  1.00112.97           O
ATOM   1375  OE2 GLU A 176     -15.136  -6.411 -89.414  1.00112.97           O
ATOM   1376  C   GLU A 176     -11.613  -4.944 -87.312  1.00112.97           C
ATOM   1377  O   GLU A 176     -10.707  -4.808 -86.493  1.00112.97           O
ATOM   1378  N   ILE A 177     -12.785  -4.286 -87.211  1.00 46.33           N
ATOM   1379  CA  ILE A 177     -13.000  -3.380 -86.122  1.00 46.33           C
ATOM   1380  CB  ILE A 177     -13.467  -2.021 -86.553  1.00 46.33           C
ATOM   1381  CG1 ILE A 177     -12.413  -1.340 -87.438  1.00 46.33           C
ATOM   1382  CG2 ILE A 177     -13.822  -1.221 -85.288  1.00 46.33           C
ATOM   1383  CD1 ILE A 177     -12.932  -0.092 -88.152  1.00 46.33           C
ATOM   1384  C   ILE A 177     -14.083  -3.939 -85.264  1.00 46.33           C
ATOM   1385  O   ILE A 177     -15.201  -4.170 -85.724  1.00 46.33           O
ATOM   1386  N   SER A 178     -13.775  -4.165 -83.972  1.00138.19           N
ATOM   1387  CA  SER A 178     -14.784  -4.721 -83.133  1.00138.19           C
ATOM   1388  CB  SER A 178     -14.387  -6.076 -82.519  1.00138.19           C
ATOM   1389  OG  SER A 178     -13.247  -5.930 -81.687  1.00138.19           O
ATOM   1390  C   SER A 178     -15.101  -3.788 -82.019  1.00138.19           C
ATOM   1391  O   SER A 178     -14.479  -3.784 -80.962  1.00138.19           O
ATOM   1392  N   MET A 179     -16.083  -2.928 -82.277  1.00231.11           N
ATOM   1393  CA  MET A 179     -16.743  -2.168 -81.278  1.00231.11           C
ATOM   1394  CB  MET A 179     -16.731  -0.659 -81.544  1.00231.11           C
ATOM   1395  CG  MET A 179     -17.650   0.127 -80.606  1.00231.11           C
ATOM   1396  SD  MET A 179     -18.099   1.761 -81.249  1.00231.11           S
ATOM   1397  CE  MET A 179     -19.656   1.852 -80.323  1.00231.11           C
ATOM   1398  C   MET A 179     -18.082  -2.614 -81.663  1.00231.11           C
ATOM   1399  O   MET A 179     -18.913  -1.806 -82.058  1.00231.11           O
ATOM   1400  N   TYR A 180     -18.285  -3.939 -81.562  1.00284.19           N
ATOM   1401  CA  TYR A 180     -19.460  -4.600 -82.026  1.00284.19           C
ATOM   1402  CB  TYR A 180     -19.185  -6.102 -82.190  1.00284.19           C
ATOM   1403  CG  TYR A 180     -18.333  -6.490 -81.024  1.00284.19           C
ATOM   1404  CD1 TYR A 180     -16.962  -6.388 -81.114  1.00284.19           C
ATOM   1405  CD2 TYR A 180     -18.873  -6.938 -79.843  1.00284.19           C
ATOM   1406  CE1 TYR A 180     -16.153  -6.732 -80.058  1.00284.19           C
ATOM   1407  CE2 TYR A 180     -18.075  -7.287 -78.786  1.00284.19           C
ATOM   1408  CZ  TYR A 180     -16.710  -7.187 -78.889  1.00284.19           C
ATOM   1409  OH  TYR A 180     -15.886  -7.544 -77.800  1.00284.19           O
ATOM   1410  C   TYR A 180     -20.465  -4.358 -80.989  1.00284.19           C
ATOM   1411  O   TYR A 180     -20.977  -5.268 -80.341  1.00284.19           O
ATOM   1412  N   ASP A 181     -20.831  -3.071 -80.920  1.00227.72           N
ATOM   1413  CA  ASP A 181     -21.591  -2.587 -79.848  1.00227.72           C
ATOM   1414  CB  ASP A 181     -23.037  -3.087 -79.890  1.00227.72           C
ATOM   1415  CG  ASP A 181     -23.826  -2.332 -80.943  1.00227.72           C
ATOM   1416  OD1 ASP A 181     -24.191  -1.160 -80.666  1.00227.72           O
ATOM   1417  OD2 ASP A 181     -24.100  -2.920 -82.023  1.00227.72           O
ATOM   1418  C   ASP A 181     -20.857  -3.127 -78.675  1.00227.72           C
ATOM   1419  O   ASP A 181     -21.453  -3.735 -77.791  1.00227.72           O
ATOM   1420  N   TYR A 182     -19.512  -2.947 -78.616  1.00159.99           N
ATOM   1421  CA  TYR A 182     -18.917  -3.505 -77.452  1.00159.99           C
ATOM   1422  CB  TYR A 182     -17.456  -3.909 -77.723  1.00159.99           C
ATOM   1423  CG  TYR A 182     -16.928  -4.795 -76.646  1.00159.99           C
ATOM   1424  CD1 TYR A 182     -17.600  -5.922 -76.236  1.00159.99           C
ATOM   1425  CD2 TYR A 182     -15.703  -4.539 -76.095  1.00159.99           C
ATOM   1426  CE1 TYR A 182     -17.081  -6.740 -75.259  1.00159.99           C
ATOM   1427  CE2 TYR A 182     -15.168  -5.343 -75.119  1.00159.99           C
ATOM   1428  CZ  TYR A 182     -15.862  -6.447 -74.696  1.00159.99           C
ATOM   1429  OH  TYR A 182     -15.315  -7.277 -73.696  1.00159.99           O
ATOM   1430  C   TYR A 182     -19.040  -2.400 -76.477  1.00159.99           C
ATOM   1431  O   TYR A 182     -18.059  -1.872 -75.971  1.00159.99           O
ATOM   1432  N   THR A 183     -20.302  -2.044 -76.170  1.00141.67           N
ATOM   1433  CA  THR A 183     -20.550  -0.972 -75.281  1.00141.67           C
ATOM   1434  CB  THR A 183     -21.775  -0.150 -75.536  1.00141.67           C
ATOM   1435  OG1 THR A 183     -21.792   0.974 -74.669  1.00141.67           O
ATOM   1436  CG2 THR A 183     -23.036  -1.006 -75.325  1.00141.67           C
ATOM   1437  C   THR A 183     -20.730  -1.605 -73.962  1.00141.67           C
ATOM   1438  O   THR A 183     -21.417  -2.616 -73.819  1.00141.67           O
ATOM   1439  N   ALA A 184     -20.069  -1.019 -72.960  1.00 57.40           N
ATOM   1440  CA  ALA A 184     -20.123  -1.594 -71.664  1.00 57.40           C
ATOM   1441  CB  ALA A 184     -18.740  -1.896 -71.078  1.00 57.40           C
ATOM   1442  C   ALA A 184     -20.688  -0.594 -70.724  1.00 57.40           C
ATOM   1443  O   ALA A 184     -20.330   0.583 -70.748  1.00 57.40           O
ATOM   1444  N   THR A 185     -21.609  -1.066 -69.872  1.00 51.42           N
ATOM   1445  CA  THR A 185     -22.105  -0.269 -68.799  1.00 51.42           C
ATOM   1446  CB  THR A 185     -23.579  -0.001 -68.872  1.00 51.42           C
ATOM   1447  OG1 THR A 185     -23.894   0.674 -70.081  1.00 51.42           O
ATOM   1448  CG2 THR A 185     -23.981   0.862 -67.663  1.00 51.42           C
ATOM   1449  C   THR A 185     -21.858  -1.118 -67.596  1.00 51.42           C
ATOM   1450  O   THR A 185     -22.204  -2.298 -67.596  1.00 51.42           O
ATOM   1451  N   ALA A 186     -21.218  -0.568 -66.547  1.00 47.52           N
ATOM   1452  CA  ALA A 186     -20.972  -1.416 -65.417  1.00 47.52           C
ATOM   1453  CB  ALA A 186     -19.541  -1.973 -65.350  1.00 47.52           C
ATOM   1454  C   ALA A 186     -21.206  -0.656 -64.157  1.00 47.52           C
ATOM   1455  O   ALA A 186     -20.904   0.534 -64.072  1.00 47.52           O
ATOM   1456  N   ASP A 187     -21.781  -1.330 -63.136  1.00114.48           N
ATOM   1457  CA  ASP A 187     -21.921  -0.635 -61.896  1.00114.48           C
ATOM   1458  CB  ASP A 187     -23.034  -1.148 -60.951  1.00114.48           C
ATOM   1459  CG  ASP A 187     -22.820  -2.606 -60.622  1.00114.48           C
ATOM   1460  OD1 ASP A 187     -21.676  -3.076 -60.827  1.00114.48           O
ATOM   1461  OD2 ASP A 187     -23.794  -3.272 -60.179  1.00114.48           O
ATOM   1462  C   ASP A 187     -20.564  -0.576 -61.281  1.00114.48           C
ATOM   1463  O   ASP A 187     -19.771  -1.507 -61.402  1.00114.48           O
ATOM   1464  N   ILE A 188     -20.229   0.565 -60.654  1.00 59.00           N
ATOM   1465  CA  ILE A 188     -18.899   0.692 -60.143  1.00 59.00           C
ATOM   1466  CB  ILE A 188     -18.003   1.509 -61.035  1.00 59.00           C
ATOM   1467  CG1 ILE A 188     -17.859   0.806 -62.393  1.00 59.00           C
ATOM   1468  CG2 ILE A 188     -16.651   1.739 -60.340  1.00 59.00           C
ATOM   1469  CD1 ILE A 188     -17.096   1.636 -63.421  1.00 59.00           C
ATOM   1470  C   ILE A 188     -18.942   1.321 -58.789  1.00 59.00           C
ATOM   1471  O   ILE A 188     -19.864   2.067 -58.463  1.00 59.00           O
ATOM   1472  N   GLU A 189     -17.939   0.992 -57.950  1.00 76.41           N
ATOM   1473  CA  GLU A 189     -17.827   1.566 -56.642  1.00 76.41           C
ATOM   1474  CB  GLU A 189     -17.359   0.570 -55.567  1.00 76.41           C
ATOM   1475  CG  GLU A 189     -18.404  -0.491 -55.218  1.00 76.41           C
ATOM   1476  CD  GLU A 189     -19.479   0.173 -54.370  1.00 76.41           C
ATOM   1477  OE1 GLU A 189     -19.272   1.349 -53.966  1.00 76.41           O
ATOM   1478  OE2 GLU A 189     -20.521  -0.487 -54.112  1.00 76.41           O
ATOM   1479  C   GLU A 189     -16.805   2.654 -56.722  1.00 76.41           C
ATOM   1480  O   GLU A 189     -15.794   2.530 -57.414  1.00 76.41           O
ATOM   1481  N   ASN A 190     -17.063   3.767 -56.010  1.00 61.99           N
ATOM   1482  CA  ASN A 190     -16.179   4.896 -56.043  1.00 61.99           C
ATOM   1483  CB  ASN A 190     -16.881   6.158 -56.539  1.00 61.99           C
ATOM   1484  CG  ASN A 190     -16.917   6.068 -58.051  1.00 61.99           C
ATOM   1485  OD1 ASN A 190     -16.242   6.831 -58.738  1.00 61.99           O
ATOM   1486  ND2 ASN A 190     -17.703   5.096 -58.586  1.00 61.99           N
ATOM   1487  C   ASN A 190     -15.675   5.168 -54.660  1.00 61.99           C
ATOM   1488  O   ASN A 190     -16.369   4.913 -53.678  1.00 61.99           O
ATOM   1489  N   ASP A 191     -14.424   5.672 -54.560  1.00 55.33           N
ATOM   1490  CA  ASP A 191     -13.828   5.983 -53.288  1.00 55.33           C
ATOM   1491  CB  ASP A 191     -12.769   4.962 -52.838  1.00 55.33           C
ATOM   1492  CG  ASP A 191     -13.478   3.667 -52.471  1.00 55.33           C
ATOM   1493  OD1 ASP A 191     -14.701   3.724 -52.175  1.00 55.33           O
ATOM   1494  OD2 ASP A 191     -12.806   2.601 -52.483  1.00 55.33           O
ATOM   1495  C   ASP A 191     -13.134   7.303 -53.403  1.00 55.33           C
ATOM   1496  O   ASP A 191     -12.475   7.595 -54.403  1.00 55.33           O
ATOM   1497  N   GLN A 192     -13.285   8.141 -52.359  1.00120.80           N
ATOM   1498  CA  GLN A 192     -12.671   9.433 -52.327  1.00120.80           C
ATOM   1499  CB  GLN A 192     -13.716  10.561 -52.295  1.00120.80           C
ATOM   1500  CG  GLN A 192     -13.152  11.966 -52.498  1.00120.80           C
ATOM   1501  CD  GLN A 192     -13.341  12.323 -53.964  1.00120.80           C
ATOM   1502  OE1 GLN A 192     -13.671  11.468 -54.784  1.00120.80           O
ATOM   1503  NE2 GLN A 192     -13.139  13.623 -54.306  1.00120.80           N
ATOM   1504  C   GLN A 192     -11.924   9.506 -51.031  1.00120.80           C
ATOM   1505  O   GLN A 192     -12.362   8.966 -50.017  1.00120.80           O
ATOM   1506  N   VAL A 193     -10.772  10.197 -51.023  1.00157.04           N
ATOM   1507  CA  VAL A 193      -9.990  10.306 -49.826  1.00157.04           C
ATOM   1508  CB  VAL A 193      -8.532  10.039 -50.017  1.00157.04           C
ATOM   1509  CG1 VAL A 193      -8.352   8.536 -50.260  1.00157.04           C
ATOM   1510  CG2 VAL A 193      -8.039  10.900 -51.187  1.00157.04           C
ATOM   1511  C   VAL A 193     -10.151  11.694 -49.300  1.00157.04           C
ATOM   1512  O   VAL A 193     -11.074  12.417 -49.667  1.00157.04           O
ATOM   1513  N   ALA A 194      -9.175  12.116 -48.483  1.00168.88           N
ATOM   1514  CA  ALA A 194      -9.366  13.162 -47.531  1.00168.88           C
ATOM   1515  CB  ALA A 194      -8.083  13.443 -46.730  1.00168.88           C
ATOM   1516  C   ALA A 194      -9.889  14.495 -47.938  1.00168.88           C
ATOM   1517  O   ALA A 194     -10.976  14.855 -47.497  1.00168.88           O
ATOM   1518  N   LEU A 195      -9.205  15.271 -48.780  1.00117.78           N
ATOM   1519  CA  LEU A 195      -9.759  16.570 -49.032  1.00117.78           C
ATOM   1520  CB  LEU A 195      -8.797  17.492 -49.800  1.00117.78           C
ATOM   1521  CG  LEU A 195      -7.517  17.831 -49.014  1.00117.78           C
ATOM   1522  CD1 LEU A 195      -7.836  18.649 -47.752  1.00117.78           C
ATOM   1523  CD2 LEU A 195      -6.690  16.570 -48.717  1.00117.78           C
ATOM   1524  C   LEU A 195     -10.963  16.358 -49.882  1.00117.78           C
ATOM   1525  O   LEU A 195     -11.880  17.177 -49.883  1.00117.78           O
ATOM   1526  N   ARG A 196     -10.939  15.237 -50.636  1.00197.27           N
ATOM   1527  CA  ARG A 196     -11.914  14.787 -51.589  1.00197.27           C
ATOM   1528  CB  ARG A 196     -13.331  14.515 -51.025  1.00197.27           C
ATOM   1529  CG  ARG A 196     -14.101  15.718 -50.480  1.00197.27           C
ATOM   1530  CD  ARG A 196     -15.331  15.341 -49.654  1.00197.27           C
ATOM   1531  NE  ARG A 196     -14.841  14.815 -48.349  1.00197.27           N
ATOM   1532  CZ  ARG A 196     -14.539  15.678 -47.335  1.00197.27           C
ATOM   1533  NH1 ARG A 196     -14.690  17.023 -47.515  1.00197.27           N
ATOM   1534  NH2 ARG A 196     -14.084  15.196 -46.142  1.00197.27           N
ATOM   1535  C   ARG A 196     -11.997  15.736 -52.739  1.00197.27           C
ATOM   1536  O   ARG A 196     -13.078  16.057 -53.227  1.00197.27           O
ATOM   1537  N   ASN A 197     -10.824  16.221 -53.185  1.00 45.24           N
ATOM   1538  CA  ASN A 197     -10.707  17.035 -54.360  1.00 45.24           C
ATOM   1539  CB  ASN A 197      -9.299  17.627 -54.538  1.00 45.24           C
ATOM   1540  CG  ASN A 197      -9.069  18.635 -53.422  1.00 45.24           C
ATOM   1541  OD1 ASN A 197     -10.000  19.295 -52.962  1.00 45.24           O
ATOM   1542  ND2 ASN A 197      -7.792  18.759 -52.970  1.00 45.24           N
ATOM   1543  C   ASN A 197     -10.969  16.143 -55.519  1.00 45.24           C
ATOM   1544  O   ASN A 197     -11.483  16.581 -56.545  1.00 45.24           O
ATOM   1545  N   GLY A 198     -10.589  14.856 -55.394  1.00 44.48           N
ATOM   1546  CA  GLY A 198     -10.810  13.982 -56.501  1.00 44.48           C
ATOM   1547  C   GLY A 198     -11.057  12.610 -55.997  1.00 44.48           C
ATOM   1548  O   GLY A 198     -10.748  12.256 -54.859  1.00 44.48           O
ATOM   1549  N   ILE A 199     -11.667  11.803 -56.870  1.00163.99           N
ATOM   1550  CA  ILE A 199     -11.876  10.432 -56.586  1.00163.99           C
ATOM   1551  CB  ILE A 199     -13.242  10.067 -57.106  1.00163.99           C
ATOM   1552  CG1 ILE A 199     -13.725   8.729 -56.565  1.00163.99           C
ATOM   1553  CG2 ILE A 199     -13.313  10.275 -58.629  1.00163.99           C
ATOM   1554  CD1 ILE A 199     -15.212   8.551 -56.817  1.00163.99           C
ATOM   1555  C   ILE A 199     -10.702   9.843 -57.313  1.00163.99           C
ATOM   1556  O   ILE A 199     -10.798   9.252 -58.387  1.00163.99           O
ATOM   1557  N   VAL A 200      -9.518  10.027 -56.694  1.00 95.53           N
ATOM   1558  CA  VAL A 200      -8.256   9.672 -57.275  1.00 95.53           C
ATOM   1559  CB  VAL A 200      -7.155   9.796 -56.257  1.00 95.53           C
ATOM   1560  CG1 VAL A 200      -5.873   9.130 -56.790  1.00 95.53           C
ATOM   1561  CG2 VAL A 200      -7.009  11.276 -55.863  1.00 95.53           C
ATOM   1562  C   VAL A 200      -8.302   8.238 -57.622  1.00 95.53           C
ATOM   1563  O   VAL A 200      -8.152   7.871 -58.781  1.00 95.53           O
ATOM   1564  N   CYS A 201      -8.523   7.368 -56.630  1.00 78.21           N
ATOM   1565  CA  CYS A 201      -8.652   6.010 -57.032  1.00 78.21           C
ATOM   1566  CB  CYS A 201      -7.891   5.033 -56.136  1.00 78.21           C
ATOM   1567  SG  CYS A 201      -6.115   5.428 -56.056  1.00 78.21           S
ATOM   1568  C   CYS A 201     -10.100   5.791 -56.918  1.00 78.21           C
ATOM   1569  O   CYS A 201     -10.603   5.051 -56.074  1.00 78.21           O
ATOM   1570  N   ALA A 202     -10.791   6.489 -57.821  1.00183.99           N
ATOM   1571  CA  ALA A 202     -12.187   6.574 -57.832  1.00183.99           C
ATOM   1572  CB  ALA A 202     -12.721   7.413 -59.001  1.00183.99           C
ATOM   1573  C   ALA A 202     -12.850   5.263 -58.008  1.00183.99           C
ATOM   1574  O   ALA A 202     -13.650   4.875 -57.162  1.00183.99           O
ATOM   1575  N   TYR A 203     -12.457   4.486 -59.029  1.00145.52           N
ATOM   1576  CA  TYR A 203     -13.361   3.436 -59.385  1.00145.52           C
ATOM   1577  CB  TYR A 203     -13.699   3.442 -60.884  1.00145.52           C
ATOM   1578  CG  TYR A 203     -14.196   4.811 -61.186  1.00145.52           C
ATOM   1579  CD1 TYR A 203     -13.304   5.810 -61.499  1.00145.52           C
ATOM   1580  CD2 TYR A 203     -15.538   5.102 -61.148  1.00145.52           C
ATOM   1581  CE1 TYR A 203     -13.736   7.084 -61.778  1.00145.52           C
ATOM   1582  CE2 TYR A 203     -15.973   6.375 -61.426  1.00145.52           C
ATOM   1583  CZ  TYR A 203     -15.079   7.368 -61.742  1.00145.52           C
ATOM   1584  OH  TYR A 203     -15.538   8.672 -62.025  1.00145.52           O
ATOM   1585  C   TYR A 203     -12.778   2.094 -59.095  1.00145.52           C
ATOM   1586  O   TYR A 203     -11.579   1.922 -58.898  1.00145.52           O
ATOM   1587  N   LYS A 204     -13.669   1.095 -59.017  1.00139.63           N
ATOM   1588  CA  LYS A 204     -13.294  -0.265 -58.791  1.00139.63           C
ATOM   1589  CB  LYS A 204     -14.513  -1.194 -58.662  1.00139.63           C
ATOM   1590  CG  LYS A 204     -14.156  -2.662 -58.417  1.00139.63           C
ATOM   1591  CD  LYS A 204     -13.544  -2.927 -57.039  1.00139.63           C
ATOM   1592  CE  LYS A 204     -13.193  -4.397 -56.804  1.00139.63           C
ATOM   1593  NZ  LYS A 204     -14.428  -5.211 -56.761  1.00139.63           N
ATOM   1594  C   LYS A 204     -12.503  -0.721 -59.973  1.00139.63           C
ATOM   1595  O   LYS A 204     -11.617  -1.566 -59.862  1.00139.63           O
ATOM   1596  N   THR A 205     -12.822  -0.166 -61.150  1.00108.83           N
ATOM   1597  CA  THR A 205     -12.182  -0.577 -62.361  1.00108.83           C
ATOM   1598  CB  THR A 205     -12.675   0.184 -63.556  1.00108.83           C
ATOM   1599  OG1 THR A 205     -14.078   0.014 -63.700  1.00108.83           O
ATOM   1600  CG2 THR A 205     -11.947  -0.336 -64.806  1.00108.83           C
ATOM   1601  C   THR A 205     -10.722  -0.321 -62.251  1.00108.83           C
ATOM   1602  O   THR A 205      -9.913  -1.109 -62.730  1.00108.83           O
ATOM   1603  N   GLY A 206     -10.330   0.835 -61.693  1.00 88.21           N
ATOM   1604  CA  GLY A 206      -8.932   1.092 -61.521  1.00 88.21           C
ATOM   1605  C   GLY A 206      -8.378   1.543 -62.838  1.00 88.21           C
ATOM   1606  O   GLY A 206      -7.286   2.111 -62.882  1.00 88.21           O
ATOM   1607  N   TRP A 207      -9.173   1.318 -63.913  1.00266.05           N
ATOM   1608  CA  TRP A 207      -8.900   1.606 -65.292  1.00266.05           C
ATOM   1609  CB  TRP A 207      -8.031   2.856 -65.528  1.00266.05           C
ATOM   1610  CG  TRP A 207      -7.916   3.260 -66.983  1.00266.05           C
ATOM   1611  CD2 TRP A 207      -6.930   4.171 -67.493  1.00266.05           C
ATOM   1612  CD1 TRP A 207      -8.673   2.877 -68.052  1.00266.05           C
ATOM   1613  NE1 TRP A 207      -8.218   3.485 -69.195  1.00266.05           N
ATOM   1614  CE2 TRP A 207      -7.144   4.285 -68.867  1.00266.05           C
ATOM   1615  CE3 TRP A 207      -5.924   4.851 -66.871  1.00266.05           C
ATOM   1616  CZ2 TRP A 207      -6.353   5.088 -69.640  1.00266.05           C
ATOM   1617  CZ3 TRP A 207      -5.130   5.662 -67.652  1.00266.05           C
ATOM   1618  CH2 TRP A 207      -5.340   5.777 -69.009  1.00266.05           C
ATOM   1619  C   TRP A 207      -8.170   0.410 -65.806  1.00266.05           C
ATOM   1620  O   TRP A 207      -7.741  -0.440 -65.027  1.00266.05           O
ATOM   1621  N   CYS A 208      -8.039   0.284 -67.140  1.00151.47           N
ATOM   1622  CA  CYS A 208      -7.260  -0.807 -67.633  1.00151.47           C
ATOM   1623  CB  CYS A 208      -7.140  -0.819 -69.166  1.00151.47           C
ATOM   1624  SG  CYS A 208      -6.140  -2.211 -69.773  1.00151.47           S
ATOM   1625  C   CYS A 208      -5.915  -0.527 -67.075  1.00151.47           C
ATOM   1626  O   CYS A 208      -5.210  -1.414 -66.593  1.00151.47           O
ATOM   1627  N   LEU A 209      -5.548   0.767 -67.114  1.00159.94           N
ATOM   1628  CA  LEU A 209      -4.332   1.218 -66.523  1.00159.94           C
ATOM   1629  CB  LEU A 209      -3.876   2.604 -67.006  1.00159.94           C
ATOM   1630  CG  LEU A 209      -3.504   2.641 -68.501  1.00159.94           C
ATOM   1631  CD1 LEU A 209      -2.969   4.023 -68.911  1.00159.94           C
ATOM   1632  CD2 LEU A 209      -2.544   1.498 -68.866  1.00159.94           C
ATOM   1633  C   LEU A 209      -4.633   1.310 -65.068  1.00159.94           C
ATOM   1634  O   LEU A 209      -5.768   1.108 -64.642  1.00159.94           O
ATOM   1635  N   ASP A 210      -3.600   1.588 -64.267  1.00 72.37           N
ATOM   1636  CA  ASP A 210      -3.714   1.708 -62.842  1.00 72.37           C
ATOM   1637  CB  ASP A 210      -2.364   2.015 -62.174  1.00 72.37           C
ATOM   1638  CG  ASP A 210      -1.479   0.786 -62.328  1.00 72.37           C
ATOM   1639  OD1 ASP A 210      -2.042  -0.332 -62.472  1.00 72.37           O
ATOM   1640  OD2 ASP A 210      -0.230   0.949 -62.306  1.00 72.37           O
ATOM   1641  C   ASP A 210      -4.668   2.819 -62.450  1.00 72.37           C
ATOM   1642  O   ASP A 210      -5.311   2.701 -61.407  1.00 72.37           O
ATOM   1643  N   PRO A 211      -4.799   3.895 -63.189  1.00185.76           N
ATOM   1644  CA  PRO A 211      -5.593   4.998 -62.699  1.00185.76           C
ATOM   1645  CD  PRO A 211      -3.635   4.428 -63.889  1.00185.76           C
ATOM   1646  CB  PRO A 211      -5.202   6.205 -63.550  1.00185.76           C
ATOM   1647  CG  PRO A 211      -4.160   5.696 -64.555  1.00185.76           C
ATOM   1648  C   PRO A 211      -7.024   5.095 -62.250  1.00185.76           C
ATOM   1649  O   PRO A 211      -7.162   5.589 -61.135  1.00185.76           O
ATOM   1650  N   GLU A 212      -8.062   4.598 -62.969  1.00253.04           N
ATOM   1651  CA  GLU A 212      -9.475   4.842 -62.721  1.00253.04           C
ATOM   1652  CB  GLU A 212     -10.188   3.689 -61.992  1.00253.04           C
ATOM   1653  CG  GLU A 212     -10.085   3.580 -60.449  1.00253.04           C
ATOM   1654  CD  GLU A 212      -8.708   3.498 -59.775  1.00253.04           C
ATOM   1655  OE1 GLU A 212      -7.660   3.209 -60.406  1.00253.04           O
ATOM   1656  OE2 GLU A 212      -8.716   3.717 -58.535  1.00253.04           O
ATOM   1657  C   GLU A 212      -9.713   6.080 -61.882  1.00253.04           C
ATOM   1658  O   GLU A 212     -10.618   6.157 -61.051  1.00253.04           O
ATOM   1659  N   PHE A 213      -8.962   7.148 -62.172  1.00189.63           N
ATOM   1660  CA  PHE A 213      -8.950   8.312 -61.340  1.00189.63           C
ATOM   1661  CB  PHE A 213      -7.556   8.987 -61.387  1.00189.63           C
ATOM   1662  CG  PHE A 213      -7.397  10.183 -60.495  1.00189.63           C
ATOM   1663  CD1 PHE A 213      -8.216  11.281 -60.600  1.00189.63           C
ATOM   1664  CD2 PHE A 213      -6.421  10.208 -59.527  1.00189.63           C
ATOM   1665  CE1 PHE A 213      -8.079  12.377 -59.785  1.00189.63           C
ATOM   1666  CE2 PHE A 213      -6.270  11.308 -58.713  1.00189.63           C
ATOM   1667  CZ  PHE A 213      -7.094  12.396 -58.834  1.00189.63           C
ATOM   1668  C   PHE A 213      -9.869   9.295 -61.968  1.00189.63           C
ATOM   1669  O   PHE A 213      -9.851   9.484 -63.182  1.00189.63           O
ATOM   1670  N   GLY A 214     -10.685   9.960 -61.133  1.00 46.50           N
ATOM   1671  CA  GLY A 214     -11.505  11.020 -61.628  1.00 46.50           C
ATOM   1672  C   GLY A 214     -10.970  12.239 -60.951  1.00 46.50           C
ATOM   1673  O   GLY A 214     -11.030  12.350 -59.727  1.00 46.50           O
ATOM   1674  N   TYR A 215     -10.446  13.202 -61.734  1.00143.96           N
ATOM   1675  CA  TYR A 215      -9.837  14.341 -61.113  1.00143.96           C
ATOM   1676  CB  TYR A 215      -8.784  15.026 -62.006  1.00143.96           C
ATOM   1677  CG  TYR A 215      -7.590  14.147 -62.162  1.00143.96           C
ATOM   1678  CD1 TYR A 215      -7.560  13.173 -63.133  1.00143.96           C
ATOM   1679  CD2 TYR A 215      -6.497  14.298 -61.339  1.00143.96           C
ATOM   1680  CE1 TYR A 215      -6.457  12.365 -63.273  1.00143.96           C
ATOM   1681  CE2 TYR A 215      -5.392  13.494 -61.473  1.00143.96           C
ATOM   1682  CZ  TYR A 215      -5.373  12.524 -62.444  1.00143.96           C
ATOM   1683  OH  TYR A 215      -4.239  11.697 -62.585  1.00143.96           O
ATOM   1684  C   TYR A 215     -10.913  15.352 -60.928  1.00143.96           C
ATOM   1685  O   TYR A 215     -10.993  16.336 -61.660  1.00143.96           O
ATOM   1686  N   MET A 216     -11.764  15.137 -59.912  1.00 60.76           N
ATOM   1687  CA  MET A 216     -12.822  16.064 -59.661  1.00 60.76           C
ATOM   1688  CB  MET A 216     -13.977  15.948 -60.669  1.00 60.76           C
ATOM   1689  CG  MET A 216     -15.053  17.023 -60.507  1.00 60.76           C
ATOM   1690  SD  MET A 216     -16.431  16.885 -61.684  1.00 60.76           S
ATOM   1691  CE  MET A 216     -15.436  17.295 -63.146  1.00 60.76           C
ATOM   1692  C   MET A 216     -13.377  15.711 -58.323  1.00 60.76           C
ATOM   1693  O   MET A 216     -13.172  14.602 -57.832  1.00 60.76           O
ATOM   1694  N   THR A 217     -14.080  16.658 -57.676  1.00117.46           N
ATOM   1695  CA  THR A 217     -14.640  16.319 -56.404  1.00117.46           C
ATOM   1696  CB  THR A 217     -14.839  17.496 -55.491  1.00117.46           C
ATOM   1697  OG1 THR A 217     -15.282  17.056 -54.216  1.00117.46           O
ATOM   1698  CG2 THR A 217     -15.863  18.453 -56.117  1.00117.46           C
ATOM   1699  C   THR A 217     -15.964  15.671 -56.652  1.00117.46           C
ATOM   1700  O   THR A 217     -16.698  16.046 -57.565  1.00117.46           O
ATOM   1701  N   TRP A 218     -16.297  14.662 -55.829  1.00127.50           N
ATOM   1702  CA  TRP A 218     -17.533  13.947 -55.956  1.00127.50           C
ATOM   1703  CB  TRP A 218     -17.655  12.800 -54.940  1.00127.50           C
ATOM   1704  CG  TRP A 218     -17.532  13.257 -53.507  1.00127.50           C
ATOM   1705  CD2 TRP A 218     -18.611  13.829 -52.755  1.00127.50           C
ATOM   1706  CD1 TRP A 218     -16.445  13.255 -52.683  1.00127.50           C
ATOM   1707  NE1 TRP A 218     -16.780  13.789 -51.461  1.00127.50           N
ATOM   1708  CE2 TRP A 218     -18.111  14.147 -51.492  1.00127.50           C
ATOM   1709  CE3 TRP A 218     -19.911  14.070 -53.090  1.00127.50           C
ATOM   1710  CZ2 TRP A 218     -18.910  14.716 -50.542  1.00127.50           C
ATOM   1711  CZ3 TRP A 218     -20.713  14.641 -52.129  1.00127.50           C
ATOM   1712  CH2 TRP A 218     -20.223  14.959 -50.880  1.00127.50           C
ATOM   1713  C   TRP A 218     -18.648  14.909 -55.691  1.00127.50           C
ATOM   1714  O   TRP A 218     -19.728  14.803 -56.269  1.00127.50           O
ATOM   1715  N   GLU A 219     -18.401  15.849 -54.762  1.00134.93           N
ATOM   1716  CA  GLU A 219     -19.329  16.843 -54.300  1.00134.93           C
ATOM   1717  CB  GLU A 219     -18.831  17.572 -53.038  1.00134.93           C
ATOM   1718  CG  GLU A 219     -19.921  18.345 -52.289  1.00134.93           C
ATOM   1719  CD  GLU A 219     -20.133  19.698 -52.955  1.00134.93           C
ATOM   1720  OE1 GLU A 219     -19.268  20.103 -53.776  1.00134.93           O
ATOM   1721  OE2 GLU A 219     -21.166  20.349 -52.643  1.00134.93           O
ATOM   1722  C   GLU A 219     -19.622  17.881 -55.346  1.00134.93           C
ATOM   1723  O   GLU A 219     -20.705  18.462 -55.339  1.00134.93           O
ATOM   1724  N   VAL A 220     -18.670  18.165 -56.257  1.00117.56           N
ATOM   1725  CA  VAL A 220     -18.824  19.256 -57.186  1.00117.56           C
ATOM   1726  CB  VAL A 220     -17.736  19.332 -58.216  1.00117.56           C
ATOM   1727  CG1 VAL A 220     -17.799  18.065 -59.087  1.00117.56           C
ATOM   1728  CG2 VAL A 220     -17.903  20.638 -59.009  1.00117.56           C
ATOM   1729  C   VAL A 220     -20.121  19.162 -57.922  1.00117.56           C
ATOM   1730  O   VAL A 220     -20.507  18.105 -58.420  1.00117.56           O
ATOM   1731  N   ASP A 221     -20.840  20.302 -57.980  1.00 96.52           N
ATOM   1732  CA  ASP A 221     -22.091  20.351 -58.670  1.00 96.52           C
ATOM   1733  CB  ASP A 221     -23.285  20.029 -57.763  1.00 96.52           C
ATOM   1734  CG  ASP A 221     -24.495  19.707 -58.632  1.00 96.52           C
ATOM   1735  OD1 ASP A 221     -24.320  19.570 -59.872  1.00 96.52           O
ATOM   1736  OD2 ASP A 221     -25.613  19.587 -58.063  1.00 96.52           O
ATOM   1737  C   ASP A 221     -22.229  21.731 -59.242  1.00 96.52           C
ATOM   1738  O   ASP A 221     -21.496  22.646 -58.872  1.00 96.52           O
ATOM   1739  N   LEU A 222     -23.160  21.895 -60.199  1.00 53.77           N
ATOM   1740  CA  LEU A 222     -23.387  23.131 -60.889  1.00 53.77           C
ATOM   1741  CB  LEU A 222     -24.395  22.991 -62.042  1.00 53.77           C
ATOM   1742  CG  LEU A 222     -23.907  22.061 -63.168  1.00 53.77           C
ATOM   1743  CD1 LEU A 222     -24.941  21.965 -64.301  1.00 53.77           C
ATOM   1744  CD2 LEU A 222     -22.511  22.471 -63.665  1.00 53.77           C
ATOM   1745  C   LEU A 222     -23.920  24.170 -59.956  1.00 53.77           C
ATOM   1746  O   LEU A 222     -23.556  25.339 -60.075  1.00 53.77           O
ATOM   1747  N   ARG A 223     -24.792  23.783 -58.999  1.00102.14           N
ATOM   1748  CA  ARG A 223     -25.397  24.790 -58.177  1.00102.14           C
ATOM   1749  CB  ARG A 223     -26.442  24.286 -57.165  1.00102.14           C
ATOM   1750  CG  ARG A 223     -27.711  23.756 -57.840  1.00102.14           C
ATOM   1751  CD  ARG A 223     -28.704  23.092 -56.884  1.00102.14           C
ATOM   1752  NE  ARG A 223     -28.100  21.806 -56.434  1.00102.14           N
ATOM   1753  CZ  ARG A 223     -28.899  20.802 -55.967  1.00102.14           C
ATOM   1754  NH1 ARG A 223     -30.252  20.975 -55.915  1.00102.14           N
ATOM   1755  NH2 ARG A 223     -28.347  19.623 -55.558  1.00102.14           N
ATOM   1756  C   ARG A 223     -24.338  25.552 -57.463  1.00102.14           C
ATOM   1757  O   ARG A 223     -23.354  24.998 -56.975  1.00102.14           O
ATOM   1758  N   ARG A 224     -24.543  26.879 -57.419  1.00 26.03           N
ATOM   1759  CA  ARG A 224     -23.619  27.812 -56.860  1.00 26.03           C
ATOM   1760  CB  ARG A 224     -24.086  29.272 -56.999  1.00 26.03           C
ATOM   1761  CG  ARG A 224     -24.122  29.777 -58.443  1.00 26.03           C
ATOM   1762  CD  ARG A 224     -24.591  31.229 -58.565  1.00 26.03           C
ATOM   1763  NE  ARG A 224     -24.576  31.589 -60.011  1.00 26.03           N
ATOM   1764  CZ  ARG A 224     -23.461  32.148 -60.565  1.00 26.03           C
ATOM   1765  NH1 ARG A 224     -22.359  32.381 -59.793  1.00 26.03           N
ATOM   1766  NH2 ARG A 224     -23.447  32.474 -61.890  1.00 26.03           N
ATOM   1767  C   ARG A 224     -23.465  27.540 -55.403  1.00 26.03           C
ATOM   1768  O   ARG A 224     -22.369  27.672 -54.865  1.00 26.03           O
ATOM   1769  N   GLN A 225     -24.561  27.146 -54.728  1.00 60.92           N
ATOM   1770  CA  GLN A 225     -24.489  26.998 -53.305  1.00 60.92           C
ATOM   1771  CB  GLN A 225     -25.858  26.788 -52.634  1.00 60.92           C
ATOM   1772  CG  GLN A 225     -26.766  28.017 -52.724  1.00 60.92           C
ATOM   1773  CD  GLN A 225     -28.078  27.685 -52.028  1.00 60.92           C
ATOM   1774  OE1 GLN A 225     -28.292  26.559 -51.583  1.00 60.92           O
ATOM   1775  NE2 GLN A 225     -28.986  28.694 -51.932  1.00 60.92           N
ATOM   1776  C   GLN A 225     -23.615  25.844 -52.926  1.00 60.92           C
ATOM   1777  O   GLN A 225     -24.061  24.704 -52.810  1.00 60.92           O
ATOM   1778  N   CYS A 226     -22.316  26.148 -52.741  1.00 97.22           N
ATOM   1779  CA  CYS A 226     -21.301  25.278 -52.228  1.00 97.22           C
ATOM   1780  CB  CYS A 226     -21.699  24.625 -50.891  1.00 97.22           C
ATOM   1781  SG  CYS A 226     -20.405  23.523 -50.245  1.00 97.22           S
ATOM   1782  C   CYS A 226     -20.981  24.187 -53.191  1.00 97.22           C
ATOM   1783  O   CYS A 226     -19.931  23.557 -53.084  1.00 97.22           O
ATOM   1784  N   GLU A 227     -21.854  23.940 -54.183  1.00 49.04           N
ATOM   1785  CA  GLU A 227     -21.553  22.886 -55.103  1.00 49.04           C
ATOM   1786  CB  GLU A 227     -22.777  22.498 -55.950  1.00 49.04           C
ATOM   1787  CG  GLU A 227     -23.848  21.843 -55.068  1.00 49.04           C
ATOM   1788  CD  GLU A 227     -25.066  21.453 -55.893  1.00 49.04           C
ATOM   1789  OE1 GLU A 227     -25.160  21.883 -57.072  1.00 49.04           O
ATOM   1790  OE2 GLU A 227     -25.928  20.717 -55.342  1.00 49.04           O
ATOM   1791  C   GLU A 227     -20.414  23.337 -55.957  1.00 49.04           C
ATOM   1792  O   GLU A 227     -19.469  22.592 -56.212  1.00 49.04           O
ATOM   1793  N   GLU A 228     -20.486  24.605 -56.395  1.00 78.78           N
ATOM   1794  CA  GLU A 228     -19.494  25.228 -57.220  1.00 78.78           C
ATOM   1795  CB  GLU A 228     -19.949  26.584 -57.790  1.00 78.78           C
ATOM   1796  CG  GLU A 228     -18.967  27.171 -58.807  1.00 78.78           C
ATOM   1797  CD  GLU A 228     -19.567  28.455 -59.364  1.00 78.78           C
ATOM   1798  OE1 GLU A 228     -20.680  28.834 -58.912  1.00 78.78           O
ATOM   1799  OE2 GLU A 228     -18.920  29.071 -60.253  1.00 78.78           O
ATOM   1800  C   GLU A 228     -18.260  25.458 -56.417  1.00 78.78           C
ATOM   1801  O   GLU A 228     -17.152  25.481 -56.950  1.00 78.78           O
ATOM   1802  N   THR A 229     -18.431  25.614 -55.094  1.00 41.19           N
ATOM   1803  CA  THR A 229     -17.350  25.966 -54.226  1.00 41.19           C
ATOM   1804  CB  THR A 229     -17.741  25.952 -52.779  1.00 41.19           C
ATOM   1805  OG1 THR A 229     -18.808  26.861 -52.552  1.00 41.19           O
ATOM   1806  CG2 THR A 229     -16.518  26.348 -51.934  1.00 41.19           C
ATOM   1807  C   THR A 229     -16.252  24.975 -54.406  1.00 41.19           C
ATOM   1808  O   THR A 229     -15.085  25.358 -54.379  1.00 41.19           O
ATOM   1809  N   GLU A 230     -16.580  23.679 -54.581  1.00114.82           N
ATOM   1810  CA  GLU A 230     -15.517  22.739 -54.784  1.00114.82           C
ATOM   1811  CB  GLU A 230     -15.994  21.287 -54.952  1.00114.82           C
ATOM   1812  CG  GLU A 230     -16.590  20.694 -53.675  1.00114.82           C
ATOM   1813  CD  GLU A 230     -15.462  20.510 -52.670  1.00114.82           C
ATOM   1814  OE1 GLU A 230     -14.296  20.834 -53.021  1.00114.82           O
ATOM   1815  OE2 GLU A 230     -15.752  20.043 -51.536  1.00114.82           O
ATOM   1816  C   GLU A 230     -14.833  23.148 -56.045  1.00114.82           C
ATOM   1817  O   GLU A 230     -15.323  22.919 -57.150  1.00114.82           O
ATOM   1818  N   PHE A 231     -13.658  23.779 -55.884  1.00 92.20           N
ATOM   1819  CA  PHE A 231     -12.891  24.305 -56.965  1.00 92.20           C
ATOM   1820  CB  PHE A 231     -11.712  25.179 -56.498  1.00 92.20           C
ATOM   1821  CG  PHE A 231     -10.766  24.329 -55.721  1.00 92.20           C
ATOM   1822  CD1 PHE A 231      -9.759  23.640 -56.356  1.00 92.20           C
ATOM   1823  CD2 PHE A 231     -10.886  24.222 -54.354  1.00 92.20           C
ATOM   1824  CE1 PHE A 231      -8.886  22.855 -55.640  1.00 92.20           C
ATOM   1825  CE2 PHE A 231     -10.016  23.439 -53.633  1.00 92.20           C
ATOM   1826  CZ  PHE A 231      -9.014  22.754 -54.276  1.00 92.20           C
ATOM   1827  C   PHE A 231     -12.345  23.181 -57.769  1.00 92.20           C
ATOM   1828  O   PHE A 231     -12.240  23.281 -58.989  1.00 92.20           O
ATOM   1829  N   GLU A 232     -11.992  22.074 -57.091  1.00110.92           N
ATOM   1830  CA  GLU A 232     -11.291  21.012 -57.743  1.00110.92           C
ATOM   1831  CB  GLU A 232     -10.856  19.896 -56.778  1.00110.92           C
ATOM   1832  CG  GLU A 232     -10.024  18.798 -57.446  1.00110.92           C
ATOM   1833  CD  GLU A 232      -8.621  19.341 -57.672  1.00110.92           C
ATOM   1834  OE1 GLU A 232      -8.365  20.508 -57.270  1.00110.92           O
ATOM   1835  OE2 GLU A 232      -7.785  18.596 -58.248  1.00110.92           O
ATOM   1836  C   GLU A 232     -12.107  20.379 -58.819  1.00110.92           C
ATOM   1837  O   GLU A 232     -12.875  19.448 -58.575  1.00110.92           O
ATOM   1838  N   ILE A 233     -11.966  20.907 -60.047  1.00 78.21           N
ATOM   1839  CA  ILE A 233     -12.500  20.291 -61.222  1.00 78.21           C
ATOM   1840  CB  ILE A 233     -13.722  20.983 -61.771  1.00 78.21           C
ATOM   1841  CG1 ILE A 233     -14.225  20.252 -63.029  1.00 78.21           C
ATOM   1842  CG2 ILE A 233     -13.437  22.484 -61.958  1.00 78.21           C
ATOM   1843  CD1 ILE A 233     -15.617  20.695 -63.475  1.00 78.21           C
ATOM   1844  C   ILE A 233     -11.378  20.342 -62.215  1.00 78.21           C
ATOM   1845  O   ILE A 233     -11.078  21.386 -62.792  1.00 78.21           O
ATOM   1846  N   ILE A 234     -10.688  19.206 -62.410  1.00 84.11           N
ATOM   1847  CA  ILE A 234      -9.586  19.155 -63.321  1.00 84.11           C
ATOM   1848  CB  ILE A 234      -8.644  18.012 -63.095  1.00 84.11           C
ATOM   1849  CG1 ILE A 234      -7.923  18.275 -61.760  1.00 84.11           C
ATOM   1850  CG2 ILE A 234      -7.695  17.900 -64.298  1.00 84.11           C
ATOM   1851  CD1 ILE A 234      -6.916  17.207 -61.349  1.00 84.11           C
ATOM   1852  C   ILE A 234     -10.040  19.226 -64.743  1.00 84.11           C
ATOM   1853  O   ILE A 234      -9.327  19.743 -65.603  1.00 84.11           O
ATOM   1854  N   TYR A 235     -11.228  18.668 -65.027  1.00 84.83           N
ATOM   1855  CA  TYR A 235     -11.763  18.563 -66.354  1.00 84.83           C
ATOM   1856  CB  TYR A 235     -12.863  17.495 -66.462  1.00 84.83           C
ATOM   1857  CG  TYR A 235     -12.244  16.192 -66.092  1.00 84.83           C
ATOM   1858  CD1 TYR A 235     -11.560  15.449 -67.025  1.00 84.83           C
ATOM   1859  CD2 TYR A 235     -12.345  15.717 -64.805  1.00 84.83           C
ATOM   1860  CE1 TYR A 235     -10.988  14.247 -66.682  1.00 84.83           C
ATOM   1861  CE2 TYR A 235     -11.776  14.515 -64.455  1.00 84.83           C
ATOM   1862  CZ  TYR A 235     -11.096  13.779 -65.395  1.00 84.83           C
ATOM   1863  OH  TYR A 235     -10.510  12.546 -65.039  1.00 84.83           O
ATOM   1864  C   TYR A 235     -12.357  19.853 -66.830  1.00 84.83           C
ATOM   1865  O   TYR A 235     -12.885  20.641 -66.048  1.00 84.83           O
ATOM   1866  N   GLU A 236     -12.245  20.105 -68.157  1.00116.63           N
ATOM   1867  CA  GLU A 236     -12.866  21.255 -68.748  1.00116.63           C
ATOM   1868  CB  GLU A 236     -12.657  21.371 -70.268  1.00116.63           C
ATOM   1869  CG  GLU A 236     -13.259  22.644 -70.864  1.00116.63           C
ATOM   1870  CD  GLU A 236     -12.417  23.822 -70.392  1.00116.63           C
ATOM   1871  OE1 GLU A 236     -11.435  23.582 -69.640  1.00116.63           O
ATOM   1872  OE2 GLU A 236     -12.744  24.976 -70.777  1.00116.63           O
ATOM   1873  C   GLU A 236     -14.324  21.058 -68.485  1.00116.63           C
ATOM   1874  O   GLU A 236     -14.802  19.928 -68.408  1.00116.63           O
ATOM   1875  N   GLY A 237     -15.067  22.164 -68.321  1.00 39.46           N
ATOM   1876  CA  GLY A 237     -16.450  22.129 -67.939  1.00 39.46           C
ATOM   1877  C   GLY A 237     -17.284  21.436 -68.967  1.00 39.46           C
ATOM   1878  O   GLY A 237     -18.306  20.839 -68.634  1.00 39.46           O
ATOM   1879  N   THR A 238     -16.894  21.519 -70.248  1.00 30.83           N
ATOM   1880  CA  THR A 238     -17.691  20.926 -71.282  1.00 30.83           C
ATOM   1881  CB  THR A 238     -17.059  21.039 -72.637  1.00 30.83           C
ATOM   1882  OG1 THR A 238     -16.849  22.403 -72.969  1.00 30.83           O
ATOM   1883  CG2 THR A 238     -17.991  20.379 -73.668  1.00 30.83           C
ATOM   1884  C   THR A 238     -17.829  19.471 -70.968  1.00 30.83           C
ATOM   1885  O   THR A 238     -18.873  18.867 -71.207  1.00 30.83           O
ATOM   1886  N   VAL A 239     -16.763  18.879 -70.408  1.00 55.93           N
ATOM   1887  CA  VAL A 239     -16.706  17.484 -70.087  1.00 55.93           C
ATOM   1888  CB  VAL A 239     -15.378  17.073 -69.525  1.00 55.93           C
ATOM   1889  CG1 VAL A 239     -15.452  15.588 -69.131  1.00 55.93           C
ATOM   1890  CG2 VAL A 239     -14.287  17.392 -70.562  1.00 55.93           C
ATOM   1891  C   VAL A 239     -17.752  17.119 -69.068  1.00 55.93           C
ATOM   1892  O   VAL A 239     -18.245  15.993 -69.081  1.00 55.93           O
ATOM   1893  N   ASN A 240     -18.096  18.041 -68.141  1.00 66.42           N
ATOM   1894  CA  ASN A 240     -19.010  17.750 -67.062  1.00 66.42           C
ATOM   1895  CB  ASN A 240     -18.549  18.382 -65.731  1.00 66.42           C
ATOM   1896  CG  ASN A 240     -19.538  18.059 -64.614  1.00 66.42           C
ATOM   1897  OD1 ASN A 240     -20.618  18.633 -64.535  1.00 66.42           O
ATOM   1898  ND2 ASN A 240     -19.144  17.122 -63.707  1.00 66.42           N
ATOM   1899  C   ASN A 240     -20.389  18.272 -67.360  1.00 66.42           C
ATOM   1900  O   ASN A 240     -20.556  19.234 -68.105  1.00 66.42           O
ATOM   1901  N   LYS A 241     -21.422  17.593 -66.797  1.00133.50           N
ATOM   1902  CA  LYS A 241     -22.794  18.007 -66.934  1.00133.50           C
ATOM   1903  CB  LYS A 241     -23.436  17.567 -68.261  1.00133.50           C
ATOM   1904  CG  LYS A 241     -22.800  18.230 -69.484  1.00133.50           C
ATOM   1905  CD  LYS A 241     -22.898  19.757 -69.470  1.00133.50           C
ATOM   1906  CE  LYS A 241     -22.266  20.425 -70.692  1.00133.50           C
ATOM   1907  NZ  LYS A 241     -22.408  21.895 -70.595  1.00133.50           N
ATOM   1908  C   LYS A 241     -23.589  17.380 -65.820  1.00133.50           C
ATOM   1909  O   LYS A 241     -23.235  16.309 -65.329  1.00133.50           O
ATOM   1910  N   THR A 242     -24.684  18.047 -65.380  1.00119.19           N
ATOM   1911  CA  THR A 242     -25.526  17.502 -64.347  1.00119.19           C
ATOM   1912  CB  THR A 242     -25.553  18.319 -63.088  1.00119.19           C
ATOM   1913  OG1 THR A 242     -26.090  19.607 -63.349  1.00119.19           O
ATOM   1914  CG2 THR A 242     -24.117  18.442 -62.552  1.00119.19           C
ATOM   1915  C   THR A 242     -26.923  17.475 -64.883  1.00119.19           C
ATOM   1916  O   THR A 242     -27.311  18.341 -65.666  1.00119.19           O
ATOM   1917  N   PHE A 243     -27.711  16.448 -64.501  1.00 49.46           N
ATOM   1918  CA  PHE A 243     -29.071  16.387 -64.950  1.00 49.46           C
ATOM   1919  CB  PHE A 243     -29.374  15.162 -65.829  1.00 49.46           C
ATOM   1920  CG  PHE A 243     -28.657  15.359 -67.120  1.00 49.46           C
ATOM   1921  CD1 PHE A 243     -27.322  15.049 -67.236  1.00 49.46           C
ATOM   1922  CD2 PHE A 243     -29.322  15.853 -68.218  1.00 49.46           C
ATOM   1923  CE1 PHE A 243     -26.659  15.230 -68.427  1.00 49.46           C
ATOM   1924  CE2 PHE A 243     -28.665  16.036 -69.413  1.00 49.46           C
ATOM   1925  CZ  PHE A 243     -27.331  15.724 -69.519  1.00 49.46           C
ATOM   1926  C   PHE A 243     -29.943  16.305 -63.740  1.00 49.46           C
ATOM   1927  O   PHE A 243     -29.846  15.368 -62.948  1.00 49.46           O
ATOM   1928  N   ASP A 244     -30.827  17.304 -63.567  1.00 39.37           N
ATOM   1929  CA  ASP A 244     -31.680  17.311 -62.418  1.00 39.37           C
ATOM   1930  CB  ASP A 244     -32.108  18.724 -61.986  1.00 39.37           C
ATOM   1931  CG  ASP A 244     -30.870  19.439 -61.461  1.00 39.37           C
ATOM   1932  OD1 ASP A 244     -29.805  18.775 -61.349  1.00 39.37           O
ATOM   1933  OD2 ASP A 244     -30.974  20.659 -61.162  1.00 39.37           O
ATOM   1934  C   ASP A 244     -32.913  16.521 -62.715  1.00 39.37           C
ATOM   1935  O   ASP A 244     -33.259  16.279 -63.870  1.00 39.37           O
ATOM   1936  N   HIS A 245     -33.595  16.084 -61.639  1.00 54.08           N
ATOM   1937  CA  HIS A 245     -34.832  15.366 -61.723  1.00 54.08           C
ATOM   1938  ND1 HIS A 245     -37.189  17.341 -60.396  1.00 54.08           N
ATOM   1939  CG  HIS A 245     -36.314  17.388 -61.458  1.00 54.08           C
ATOM   1940  CB  HIS A 245     -35.972  16.209 -62.318  1.00 54.08           C
ATOM   1941  NE2 HIS A 245     -36.439  19.431 -60.510  1.00 54.08           N
ATOM   1942  CD2 HIS A 245     -35.866  18.672 -61.514  1.00 54.08           C
ATOM   1943  CE1 HIS A 245     -37.226  18.589 -59.865  1.00 54.08           C
ATOM   1944  C   HIS A 245     -34.652  14.145 -62.565  1.00 54.08           C
ATOM   1945  O   HIS A 245     -35.596  13.692 -63.209  1.00 54.08           O
ATOM   1946  N   ASP A 246     -33.440  13.556 -62.578  1.00 84.41           N
ATOM   1947  CA  ASP A 246     -33.303  12.369 -63.368  1.00 84.41           C
ATOM   1948  CB  ASP A 246     -31.862  12.009 -63.765  1.00 84.41           C
ATOM   1949  CG  ASP A 246     -31.105  11.637 -62.504  1.00 84.41           C
ATOM   1950  OD1 ASP A 246     -31.263  10.482 -62.026  1.00 84.41           O
ATOM   1951  OD2 ASP A 246     -30.346  12.506 -62.007  1.00 84.41           O
ATOM   1952  C   ASP A 246     -33.843  11.228 -62.571  1.00 84.41           C
ATOM   1953  O   ASP A 246     -33.703  11.191 -61.350  1.00 84.41           O
ATOM   1954  N   ASN A 247     -34.485  10.259 -63.250  1.00 95.58           N
ATOM   1955  CA  ASN A 247     -34.966   9.098 -62.561  1.00 95.58           C
ATOM   1956  CB  ASN A 247     -36.457   8.797 -62.812  1.00 95.58           C
ATOM   1957  CG  ASN A 247     -36.678   8.562 -64.299  1.00 95.58           C
ATOM   1958  OD1 ASN A 247     -37.109   7.487 -64.714  1.00 95.58           O
ATOM   1959  ND2 ASN A 247     -36.376   9.596 -65.129  1.00 95.58           N
ATOM   1960  C   ASN A 247     -34.147   7.952 -63.069  1.00 95.58           C
ATOM   1961  O   ASN A 247     -34.075   7.708 -64.271  1.00 95.58           O
ATOM   1962  N   ASP A 248     -33.494   7.215 -62.151  1.00 72.52           N
ATOM   1963  CA  ASP A 248     -32.635   6.143 -62.565  1.00 72.52           C
ATOM   1964  CB  ASP A 248     -31.757   5.596 -61.426  1.00 72.52           C
ATOM   1965  CG  ASP A 248     -30.665   4.718 -62.022  1.00 72.52           C
ATOM   1966  OD1 ASP A 248     -30.441   4.801 -63.259  1.00 72.52           O
ATOM   1967  OD2 ASP A 248     -30.030   3.960 -61.242  1.00 72.52           O
ATOM   1968  C   ASP A 248     -33.482   5.017 -63.068  1.00 72.52           C
ATOM   1969  O   ASP A 248     -34.654   4.892 -62.715  1.00 72.52           O
ATOM   1970  N   LYS A 249     -32.891   4.174 -63.940  1.00105.66           N
ATOM   1971  CA  LYS A 249     -33.591   3.051 -64.499  1.00105.66           C
ATOM   1972  CB  LYS A 249     -33.829   3.193 -66.014  1.00105.66           C
ATOM   1973  CG  LYS A 249     -34.571   2.012 -66.642  1.00105.66           C
ATOM   1974  CD  LYS A 249     -34.985   2.260 -68.094  1.00105.66           C
ATOM   1975  CE  LYS A 249     -35.516   1.014 -68.806  1.00105.66           C
ATOM   1976  NZ  LYS A 249     -34.437   0.010 -68.941  1.00105.66           N
ATOM   1977  C   LYS A 249     -32.742   1.837 -64.322  1.00105.66           C
ATOM   1978  O   LYS A 249     -31.528   1.882 -64.514  1.00105.66           O
ATOM   1979  N   SER A 250     -33.363   0.709 -63.930  1.00 42.23           N
ATOM   1980  CA  SER A 250     -32.609  -0.500 -63.805  1.00 42.23           C
ATOM   1981  CB  SER A 250     -33.335  -1.599 -63.011  1.00 42.23           C
ATOM   1982  OG  SER A 250     -33.531  -1.183 -61.666  1.00 42.23           O
ATOM   1983  C   SER A 250     -32.363  -1.015 -65.187  1.00 42.23           C
ATOM   1984  O   SER A 250     -33.240  -0.978 -66.048  1.00 42.23           O
ATOM   1985  N   ARG A 251     -31.125  -1.465 -65.449  1.00109.75           N
ATOM   1986  CA  ARG A 251     -30.777  -2.025 -66.721  1.00109.75           C
ATOM   1987  CB  ARG A 251     -29.256  -2.175 -66.908  1.00109.75           C
ATOM   1988  CG  ARG A 251     -28.576  -3.023 -65.832  1.00109.75           C
ATOM   1989  CD  ARG A 251     -27.065  -3.159 -66.036  1.00109.75           C
ATOM   1990  NE  ARG A 251     -26.499  -3.800 -64.817  1.00109.75           N
ATOM   1991  CZ  ARG A 251     -26.067  -3.019 -63.783  1.00109.75           C
ATOM   1992  NH1 ARG A 251     -26.163  -1.660 -63.872  1.00109.75           N
ATOM   1993  NH2 ARG A 251     -25.537  -3.592 -62.664  1.00109.75           N
ATOM   1994  C   ARG A 251     -31.406  -3.376 -66.864  1.00109.75           C
ATOM   1995  O   ARG A 251     -31.658  -3.829 -67.979  1.00109.75           O
ATOM   1996  N   SER A 252     -31.545  -4.112 -65.741  1.00 53.17           N
ATOM   1997  CA  SER A 252     -32.184  -5.400 -65.768  1.00 53.17           C
ATOM   1998  CB  SER A 252     -31.955  -6.205 -64.478  1.00 53.17           C
ATOM   1999  OG  SER A 252     -30.574  -6.500 -64.326  1.00 53.17           O
ATOM   2000  C   SER A 252     -33.657  -5.228 -65.926  1.00 53.17           C
ATOM   2001  O   SER A 252     -34.239  -5.581 -66.952  1.00 53.17           O
ATOM   2002  N   LYS A 253     -34.295  -4.652 -64.888  1.00148.09           N
ATOM   2003  CA  LYS A 253     -35.705  -4.420 -64.925  1.00148.09           C
ATOM   2004  CB  LYS A 253     -36.380  -4.449 -63.543  1.00148.09           C
ATOM   2005  CG  LYS A 253     -37.889  -4.199 -63.595  1.00148.09           C
ATOM   2006  CD  LYS A 253     -38.673  -5.317 -64.287  1.00148.09           C
ATOM   2007  CE  LYS A 253     -38.510  -5.326 -65.808  1.00148.09           C
ATOM   2008  NZ  LYS A 253     -39.297  -6.433 -66.395  1.00148.09           N
ATOM   2009  C   LYS A 253     -35.846  -3.043 -65.469  1.00148.09           C
ATOM   2010  O   LYS A 253     -35.228  -2.104 -64.975  1.00148.09           O
ATOM   2011  N   ALA A 254     -36.709  -2.893 -66.481  1.00 70.75           N
ATOM   2012  CA  ALA A 254     -36.899  -1.688 -67.234  1.00 70.75           C
ATOM   2013  CB  ALA A 254     -37.932  -1.858 -68.361  1.00 70.75           C
ATOM   2014  C   ALA A 254     -37.374  -0.575 -66.350  1.00 70.75           C
ATOM   2015  O   ALA A 254     -37.220   0.593 -66.696  1.00 70.75           O
ATOM   2016  N   VAL A 255     -38.024  -0.905 -65.220  1.00121.43           N
ATOM   2017  CA  VAL A 255     -38.628   0.053 -64.330  1.00121.43           C
ATOM   2018  CB  VAL A 255     -39.160  -0.568 -63.072  1.00121.43           C
ATOM   2019  CG1 VAL A 255     -40.274  -1.558 -63.448  1.00121.43           C
ATOM   2020  CG2 VAL A 255     -37.988  -1.204 -62.304  1.00121.43           C
ATOM   2021  C   VAL A 255     -37.673   1.140 -63.921  1.00121.43           C
ATOM   2022  O   VAL A 255     -36.453   0.988 -63.968  1.00121.43           O
ATOM   2023  N   TYR A 256     -38.254   2.293 -63.513  1.00 97.15           N
ATOM   2024  CA  TYR A 256     -37.526   3.466 -63.114  1.00 97.15           C
ATOM   2025  CB  TYR A 256     -37.965   4.740 -63.857  1.00 97.15           C
ATOM   2026  CG  TYR A 256     -37.703   4.541 -65.311  1.00 97.15           C
ATOM   2027  CD1 TYR A 256     -38.601   3.848 -66.090  1.00 97.15           C
ATOM   2028  CD2 TYR A 256     -36.566   5.049 -65.896  1.00 97.15           C
ATOM   2029  CE1 TYR A 256     -38.369   3.662 -67.432  1.00 97.15           C
ATOM   2030  CE2 TYR A 256     -36.329   4.866 -67.239  1.00 97.15           C
ATOM   2031  CZ  TYR A 256     -37.231   4.171 -68.008  1.00 97.15           C
ATOM   2032  OH  TYR A 256     -36.990   3.982 -69.386  1.00 97.15           O
ATOM   2033  C   TYR A 256     -37.828   3.693 -61.666  1.00 97.15           C
ATOM   2034  O   TYR A 256     -38.852   3.238 -61.158  1.00 97.15           O
ATOM   2035  N   THR A 257     -36.916   4.388 -60.955  1.00 91.22           N
ATOM   2036  CA  THR A 257     -37.082   4.620 -59.548  1.00 91.22           C
ATOM   2037  CB  THR A 257     -35.825   5.064 -58.862  1.00 91.22           C
ATOM   2038  OG1 THR A 257     -36.017   5.093 -57.455  1.00 91.22           O
ATOM   2039  CG2 THR A 257     -35.449   6.462 -59.379  1.00 91.22           C
ATOM   2040  C   THR A 257     -38.113   5.682 -59.337  1.00 91.22           C
ATOM   2041  O   THR A 257     -38.338   6.538 -60.190  1.00 91.22           O
ATOM   2042  N   LEU A 258     -38.787   5.614 -58.171  1.00119.62           N
ATOM   2043  CA  LEU A 258     -39.832   6.520 -57.797  1.00119.62           C
ATOM   2044  CB  LEU A 258     -40.547   6.075 -56.505  1.00119.62           C
ATOM   2045  CG  LEU A 258     -41.739   6.951 -56.053  1.00119.62           C
ATOM   2046  CD1 LEU A 258     -41.303   8.321 -55.508  1.00119.62           C
ATOM   2047  CD2 LEU A 258     -42.791   7.060 -57.168  1.00119.62           C
ATOM   2048  C   LEU A 258     -39.268   7.891 -57.586  1.00119.62           C
ATOM   2049  O   LEU A 258     -39.862   8.880 -58.013  1.00119.62           O
ATOM   2050  N   LEU A 259     -38.099   7.993 -56.919  1.00 36.23           N
ATOM   2051  CA  LEU A 259     -37.576   9.293 -56.598  1.00 36.23           C
ATOM   2052  CB  LEU A 259     -36.966   9.380 -55.188  1.00 36.23           C
ATOM   2053  CG  LEU A 259     -37.990   9.154 -54.062  1.00 36.23           C
ATOM   2054  CD1 LEU A 259     -37.331   9.258 -52.678  1.00 36.23           C
ATOM   2055  CD2 LEU A 259     -39.203  10.088 -54.216  1.00 36.23           C
ATOM   2056  C   LEU A 259     -36.497   9.654 -57.567  1.00 36.23           C
ATOM   2057  O   LEU A 259     -35.702   8.810 -57.978  1.00 36.23           O
ATOM   2058  N   SER A 260     -36.467  10.942 -57.969  1.00 74.78           N
ATOM   2059  CA  SER A 260     -35.475  11.434 -58.882  1.00 74.78           C
ATOM   2060  CB  SER A 260     -35.945  12.639 -59.716  1.00 74.78           C
ATOM   2061  OG  SER A 260     -37.013  12.259 -60.570  1.00 74.78           O
ATOM   2062  C   SER A 260     -34.290  11.891 -58.092  1.00 74.78           C
ATOM   2063  O   SER A 260     -34.354  12.020 -56.870  1.00 74.78           O
ATOM   2064  N   ASP A 261     -33.157  12.123 -58.788  1.00 92.93           N
ATOM   2065  CA  ASP A 261     -31.963  12.590 -58.144  1.00 92.93           C
ATOM   2066  CB  ASP A 261     -30.960  11.464 -57.834  1.00 92.93           C
ATOM   2067  CG  ASP A 261     -29.923  11.987 -56.848  1.00 92.93           C
ATOM   2068  OD1 ASP A 261     -30.145  13.086 -56.275  1.00 92.93           O
ATOM   2069  OD2 ASP A 261     -28.893  11.287 -56.654  1.00 92.93           O
ATOM   2070  C   ASP A 261     -31.290  13.530 -59.094  1.00 92.93           C
ATOM   2071  O   ASP A 261     -31.721  13.686 -60.236  1.00 92.93           O
ATOM   2072  N   THR A 262     -30.230  14.221 -58.633  1.00132.93           N
ATOM   2073  CA  THR A 262     -29.495  15.031 -59.555  1.00132.93           C
ATOM   2074  CB  THR A 262     -29.065  16.363 -59.010  1.00132.93           C
ATOM   2075  OG1 THR A 262     -28.350  17.089 -59.999  1.00132.93           O
ATOM   2076  CG2 THR A 262     -28.208  16.156 -57.758  1.00132.93           C
ATOM   2077  C   THR A 262     -28.312  14.208 -59.934  1.00132.93           C
ATOM   2078  O   THR A 262     -27.471  13.876 -59.098  1.00132.93           O
ATOM   2079  N   HIS A 263     -28.239  13.832 -61.225  1.00 82.75           N
ATOM   2080  CA  HIS A 263     -27.201  12.952 -61.660  1.00 82.75           C
ATOM   2081  ND1 HIS A 263     -28.617   9.571 -62.830  1.00 82.75           N
ATOM   2082  CG  HIS A 263     -28.241  10.681 -62.106  1.00 82.75           C
ATOM   2083  CB  HIS A 263     -27.619  11.906 -62.710  1.00 82.75           C
ATOM   2084  NE2 HIS A 263     -29.068   9.122 -60.700  1.00 82.75           N
ATOM   2085  CD2 HIS A 263     -28.526  10.391 -60.807  1.00 82.75           C
ATOM   2086  CE1 HIS A 263     -29.103   8.669 -61.940  1.00 82.75           C
ATOM   2087  C   HIS A 263     -26.086  13.743 -62.227  1.00 82.75           C
ATOM   2088  O   HIS A 263     -26.275  14.663 -63.021  1.00 82.75           O
ATOM   2089  N   MET A 264     -24.864  13.385 -61.809  1.00 57.24           N
ATOM   2090  CA  MET A 264     -23.749  14.113 -62.301  1.00 57.24           C
ATOM   2091  CB  MET A 264     -22.711  14.438 -61.213  1.00 57.24           C
ATOM   2092  CG  MET A 264     -23.236  15.397 -60.143  1.00 57.24           C
ATOM   2093  SD  MET A 264     -22.073  15.731 -58.786  1.00 57.24           S
ATOM   2094  CE  MET A 264     -22.375  14.161 -57.926  1.00 57.24           C
ATOM   2095  C   MET A 264     -23.075  13.276 -63.325  1.00 57.24           C
ATOM   2096  O   MET A 264     -22.550  12.205 -63.027  1.00 57.24           O
ATOM   2097  N   PHE A 265     -23.123  13.723 -64.590  1.00101.04           N
ATOM   2098  CA  PHE A 265     -22.274  13.062 -65.518  1.00101.04           C
ATOM   2099  CB  PHE A 265     -22.679  13.271 -66.985  1.00101.04           C
ATOM   2100  CG  PHE A 265     -23.920  12.471 -67.181  1.00101.04           C
ATOM   2101  CD1 PHE A 265     -23.837  11.146 -67.541  1.00101.04           C
ATOM   2102  CD2 PHE A 265     -25.162  13.034 -66.993  1.00101.04           C
ATOM   2103  CE1 PHE A 265     -24.974  10.393 -67.721  1.00101.04           C
ATOM   2104  CE2 PHE A 265     -26.301  12.284 -67.172  1.00101.04           C
ATOM   2105  CZ  PHE A 265     -26.210  10.963 -67.538  1.00101.04           C
ATOM   2106  C   PHE A 265     -21.034  13.798 -65.236  1.00101.04           C
ATOM   2107  O   PHE A 265     -20.693  14.769 -65.912  1.00101.04           O
ATOM   2108  N   SER A 266     -20.349  13.323 -64.182  1.00 30.75           N
ATOM   2109  CA  SER A 266     -19.219  14.012 -63.665  1.00 30.75           C
ATOM   2110  CB  SER A 266     -18.497  13.233 -62.553  1.00 30.75           C
ATOM   2111  OG  SER A 266     -17.962  12.024 -63.071  1.00 30.75           O
ATOM   2112  C   SER A 266     -18.282  14.167 -64.789  1.00 30.75           C
ATOM   2113  O   SER A 266     -17.784  15.263 -65.039  1.00 30.75           O
ATOM   2114  N   ILE A 267     -18.038  13.084 -65.542  1.00155.66           N
ATOM   2115  CA  ILE A 267     -17.074  13.378 -66.537  1.00155.66           C
ATOM   2116  CB  ILE A 267     -15.658  13.130 -66.091  1.00155.66           C
ATOM   2117  CG1 ILE A 267     -15.455  11.637 -65.788  1.00155.66           C
ATOM   2118  CG2 ILE A 267     -15.334  14.047 -64.900  1.00155.66           C
ATOM   2119  CD1 ILE A 267     -13.988  11.245 -65.619  1.00155.66           C
ATOM   2120  C   ILE A 267     -17.249  12.547 -67.742  1.00155.66           C
ATOM   2121  O   ILE A 267     -17.630  11.379 -67.676  1.00155.66           O
ATOM   2122  N   ARG A 268     -16.968  13.181 -68.890  1.00154.86           N
ATOM   2123  CA  ARG A 268     -16.826  12.445 -70.094  1.00154.86           C
ATOM   2124  CB  ARG A 268     -17.490  13.089 -71.321  1.00154.86           C
ATOM   2125  CG  ARG A 268     -17.352  12.237 -72.584  1.00154.86           C
ATOM   2126  CD  ARG A 268     -17.786  12.952 -73.864  1.00154.86           C
ATOM   2127  NE  ARG A 268     -19.210  13.355 -73.693  1.00154.86           N
ATOM   2128  CZ  ARG A 268     -19.509  14.555 -73.114  1.00154.86           C
ATOM   2129  NH1 ARG A 268     -18.505  15.386 -72.708  1.00154.86           N
ATOM   2130  NH2 ARG A 268     -20.812  14.925 -72.945  1.00154.86           N
ATOM   2131  C   ARG A 268     -15.352  12.508 -70.308  1.00154.86           C
ATOM   2132  O   ARG A 268     -14.832  13.478 -70.860  1.00154.86           O
ATOM   2133  N   ALA A 269     -14.640  11.483 -69.811  1.00 39.92           N
ATOM   2134  CA  ALA A 269     -13.217  11.420 -69.937  1.00 39.92           C
ATOM   2135  CB  ALA A 269     -12.540  10.526 -68.885  1.00 39.92           C
ATOM   2136  C   ALA A 269     -12.945  10.832 -71.277  1.00 39.92           C
ATOM   2137  O   ALA A 269     -13.852  10.351 -71.952  1.00 39.92           O
ATOM   2138  N   ARG A 270     -11.677  10.872 -71.709  1.00 77.06           N
ATOM   2139  CA  ARG A 270     -11.364  10.339 -72.997  1.00 77.06           C
ATOM   2140  CB  ARG A 270      -9.869  10.458 -73.331  1.00 77.06           C
ATOM   2141  CG  ARG A 270      -9.396  11.906 -73.474  1.00 77.06           C
ATOM   2142  CD  ARG A 270      -7.887  12.041 -73.686  1.00 77.06           C
ATOM   2143  NE  ARG A 270      -7.221  11.564 -72.441  1.00 77.06           N
ATOM   2144  CZ  ARG A 270      -7.013  12.428 -71.405  1.00 77.06           C
ATOM   2145  NH1 ARG A 270      -7.416  13.728 -71.508  1.00 77.06           N
ATOM   2146  NH2 ARG A 270      -6.403  11.992 -70.264  1.00 77.06           N
ATOM   2147  C   ARG A 270     -11.721   8.882 -73.002  1.00 77.06           C
ATOM   2148  O   ARG A 270     -12.253   8.379 -73.989  1.00 77.06           O
ATOM   2149  N   ASP A 271     -11.393   8.163 -71.909  1.00 96.21           N
ATOM   2150  CA  ASP A 271     -11.621   6.746 -71.773  1.00 96.21           C
ATOM   2151  CB  ASP A 271     -10.875   6.157 -70.565  1.00 96.21           C
ATOM   2152  CG  ASP A 271      -9.382   6.252 -70.840  1.00 96.21           C
ATOM   2153  OD1 ASP A 271      -8.975   5.994 -72.004  1.00 96.21           O
ATOM   2154  OD2 ASP A 271      -8.630   6.599 -69.890  1.00 96.21           O
ATOM   2155  C   ASP A 271     -13.067   6.377 -71.597  1.00 96.21           C
ATOM   2156  O   ASP A 271     -13.539   5.437 -72.234  1.00 96.21           O
ATOM   2157  N   LYS A 272     -13.816   7.080 -70.718  1.00148.21           N
ATOM   2158  CA  LYS A 272     -15.167   6.649 -70.472  1.00148.21           C
ATOM   2159  CB  LYS A 272     -15.264   5.452 -69.511  1.00148.21           C
ATOM   2160  CG  LYS A 272     -14.775   5.765 -68.095  1.00148.21           C
ATOM   2161  CD  LYS A 272     -13.303   6.178 -68.032  1.00148.21           C
ATOM   2162  CE  LYS A 272     -12.814   6.490 -66.617  1.00148.21           C
ATOM   2163  NZ  LYS A 272     -11.386   6.876 -66.651  1.00148.21           N
ATOM   2164  C   LYS A 272     -15.948   7.763 -69.855  1.00148.21           C
ATOM   2165  O   LYS A 272     -15.406   8.817 -69.530  1.00148.21           O
ATOM   2166  N   THR A 273     -17.273   7.548 -69.708  1.00124.93           N
ATOM   2167  CA  THR A 273     -18.106   8.508 -69.048  1.00124.93           C
ATOM   2168  CB  THR A 273     -19.347   8.893 -69.797  1.00124.93           C
ATOM   2169  OG1 THR A 273     -20.104   7.738 -70.120  1.00124.93           O
ATOM   2170  CG2 THR A 273     -18.960   9.664 -71.063  1.00124.93           C
ATOM   2171  C   THR A 273     -18.544   7.884 -67.765  1.00124.93           C
ATOM   2172  O   THR A 273     -18.908   6.710 -67.725  1.00124.93           O
ATOM   2173  N   GLN A 274     -18.489   8.661 -66.667  1.00118.75           N
ATOM   2174  CA  GLN A 274     -18.894   8.134 -65.399  1.00118.75           C
ATOM   2175  CB  GLN A 274     -17.783   8.151 -64.339  1.00118.75           C
ATOM   2176  CG  GLN A 274     -18.189   7.444 -63.048  1.00118.75           C
ATOM   2177  CD  GLN A 274     -18.177   5.948 -63.329  1.00118.75           C
ATOM   2178  OE1 GLN A 274     -17.828   5.514 -64.426  1.00118.75           O
ATOM   2179  NE2 GLN A 274     -18.565   5.135 -62.311  1.00118.75           N
ATOM   2180  C   GLN A 274     -19.995   9.002 -64.890  1.00118.75           C
ATOM   2181  O   GLN A 274     -19.981  10.215 -65.092  1.00118.75           O
ATOM   2182  N   ILE A 275     -21.005   8.390 -64.239  1.00 94.70           N
ATOM   2183  CA  ILE A 275     -22.049   9.194 -63.677  1.00 94.70           C
ATOM   2184  CB  ILE A 275     -23.379   9.101 -64.367  1.00 94.70           C
ATOM   2185  CG1 ILE A 275     -24.286  10.253 -63.902  1.00 94.70           C
ATOM   2186  CG2 ILE A 275     -23.979   7.720 -64.082  1.00 94.70           C
ATOM   2187  CD1 ILE A 275     -25.570  10.390 -64.717  1.00 94.70           C
ATOM   2188  C   ILE A 275     -22.259   8.768 -62.266  1.00 94.70           C
ATOM   2189  O   ILE A 275     -22.137   7.591 -61.927  1.00 94.70           O
ATOM   2190  N   CYS A 276     -22.546   9.750 -61.392  1.00 90.18           N
ATOM   2191  CA  CYS A 276     -22.828   9.456 -60.023  1.00 90.18           C
ATOM   2192  CB  CYS A 276     -21.658   9.731 -59.065  1.00 90.18           C
ATOM   2193  SG  CYS A 276     -21.238  11.496 -58.956  1.00 90.18           S
ATOM   2194  C   CYS A 276     -23.924  10.374 -59.627  1.00 90.18           C
ATOM   2195  O   CYS A 276     -24.082  11.454 -60.195  1.00 90.18           O
ATOM   2196  N   GLY A 277     -24.739   9.961 -58.647  1.00 40.98           N
ATOM   2197  CA  GLY A 277     -25.762  10.866 -58.245  1.00 40.98           C
ATOM   2198  C   GLY A 277     -25.100  11.877 -57.383  1.00 40.98           C
ATOM   2199  O   GLY A 277     -24.126  11.574 -56.696  1.00 40.98           O
ATOM   2200  N   PHE A 278     -25.604  13.122 -57.409  1.00 70.31           N
ATOM   2201  CA  PHE A 278     -25.062  14.056 -56.481  1.00 70.31           C
ATOM   2202  CB  PHE A 278     -25.531  15.496 -56.739  1.00 70.31           C
ATOM   2203  CG  PHE A 278     -25.018  16.397 -55.670  1.00 70.31           C
ATOM   2204  CD1 PHE A 278     -23.735  16.888 -55.716  1.00 70.31           C
ATOM   2205  CD2 PHE A 278     -25.836  16.763 -54.626  1.00 70.31           C
ATOM   2206  CE1 PHE A 278     -23.274  17.724 -54.727  1.00 70.31           C
ATOM   2207  CE2 PHE A 278     -25.379  17.599 -53.635  1.00 70.31           C
ATOM   2208  CZ  PHE A 278     -24.094  18.081 -53.684  1.00 70.31           C
ATOM   2209  C   PHE A 278     -25.653  13.574 -55.210  1.00 70.31           C
ATOM   2210  O   PHE A 278     -26.786  13.910 -54.870  1.00 70.31           O
ATOM   2211  N   ASP A 279     -24.879  12.748 -54.484  1.00 24.29           N
ATOM   2212  CA  ASP A 279     -25.395  12.141 -53.304  1.00 24.29           C
ATOM   2213  CB  ASP A 279     -24.356  11.281 -52.565  1.00 24.29           C
ATOM   2214  CG  ASP A 279     -24.072  10.050 -53.414  1.00 24.29           C
ATOM   2215  OD1 ASP A 279     -24.782   9.860 -54.437  1.00 24.29           O
ATOM   2216  OD2 ASP A 279     -23.143   9.281 -53.047  1.00 24.29           O
ATOM   2217  C   ASP A 279     -25.760  13.260 -52.414  1.00 24.29           C
ATOM   2218  O   ASP A 279     -26.838  13.271 -51.821  1.00 24.29           O
ATOM   2219  N   ALA A 280     -24.870  14.261 -52.326  1.00 74.73           N
ATOM   2220  CA  ALA A 280     -25.216  15.338 -51.465  1.00 74.73           C
ATOM   2221  CB  ALA A 280     -25.555  14.900 -50.029  1.00 74.73           C
ATOM   2222  C   ALA A 280     -24.059  16.265 -51.360  1.00 74.73           C
ATOM   2223  O   ALA A 280     -23.032  16.102 -52.017  1.00 74.73           O
ATOM   2224  N   TYR A 281     -24.246  17.297 -50.522  1.00119.74           N
ATOM   2225  CA  TYR A 281     -23.261  18.293 -50.244  1.00119.74           C
ATOM   2226  CB  TYR A 281     -23.813  19.498 -49.464  1.00119.74           C
ATOM   2227  CG  TYR A 281     -24.836  20.152 -50.329  1.00119.74           C
ATOM   2228  CD1 TYR A 281     -26.119  19.658 -50.380  1.00119.74           C
ATOM   2229  CD2 TYR A 281     -24.516  21.254 -51.089  1.00119.74           C
ATOM   2230  CE1 TYR A 281     -27.070  20.253 -51.176  1.00119.74           C
ATOM   2231  CE2 TYR A 281     -25.462  21.853 -51.887  1.00119.74           C
ATOM   2232  CZ  TYR A 281     -26.742  21.353 -51.931  1.00119.74           C
ATOM   2233  OH  TYR A 281     -27.716  21.965 -52.748  1.00119.74           O
ATOM   2234  C   TYR A 281     -22.200  17.650 -49.417  1.00119.74           C
ATOM   2235  O   TYR A 281     -22.443  16.682 -48.705  1.00119.74           O
ATOM   2236  N   VAL A 282     -20.963  18.147 -49.528  1.00125.48           N
ATOM   2237  CA  VAL A 282     -19.877  17.603 -48.771  1.00125.48           C
ATOM   2238  CB  VAL A 282     -18.572  18.285 -49.060  1.00125.48           C
ATOM   2239  CG1 VAL A 282     -18.688  19.759 -48.635  1.00125.48           C
ATOM   2240  CG2 VAL A 282     -17.451  17.518 -48.340  1.00125.48           C
ATOM   2241  C   VAL A 282     -20.180  17.804 -47.317  1.00125.48           C
ATOM   2242  O   VAL A 282     -19.720  17.041 -46.471  1.00125.48           O
ATOM   2243  N   THR A 283     -20.985  18.837 -47.003  1.00157.10           N
ATOM   2244  CA  THR A 283     -21.272  19.280 -45.665  1.00157.10           C
ATOM   2245  CB  THR A 283     -22.386  20.286 -45.601  1.00157.10           C
ATOM   2246  OG1 THR A 283     -23.599  19.705 -46.056  1.00157.10           O
ATOM   2247  CG2 THR A 283     -22.013  21.490 -46.482  1.00157.10           C
ATOM   2248  C   THR A 283     -21.621  18.163 -44.729  1.00157.10           C
ATOM   2249  O   THR A 283     -21.860  17.020 -45.117  1.00157.10           O
ATOM   2250  N   ASP A 284     -21.657  18.532 -43.431  1.00 86.99           N
ATOM   2251  CA  ASP A 284     -21.822  17.676 -42.290  1.00 86.99           C
ATOM   2252  CB  ASP A 284     -21.838  18.476 -40.973  1.00 86.99           C
ATOM   2253  CG  ASP A 284     -21.815  17.506 -39.800  1.00 86.99           C
ATOM   2254  OD1 ASP A 284     -21.731  16.275 -40.051  1.00 86.99           O
ATOM   2255  OD2 ASP A 284     -21.884  17.984 -38.636  1.00 86.99           O
ATOM   2256  C   ASP A 284     -23.107  16.921 -42.367  1.00 86.99           C
ATOM   2257  O   ASP A 284     -23.143  15.723 -42.089  1.00 86.99           O
ATOM   2258  N   HIS A 285     -24.200  17.585 -42.771  1.00 72.87           N
ATOM   2259  CA  HIS A 285     -25.459  16.903 -42.790  1.00 72.87           C
ATOM   2260  ND1 HIS A 285     -28.557  16.251 -43.863  1.00 72.87           N
ATOM   2261  CG  HIS A 285     -27.969  17.159 -43.011  1.00 72.87           C
ATOM   2262  CB  HIS A 285     -26.631  17.794 -43.244  1.00 72.87           C
ATOM   2263  NE2 HIS A 285     -29.964  16.530 -42.164  1.00 72.87           N
ATOM   2264  CD2 HIS A 285     -28.842  17.318 -41.978  1.00 72.87           C
ATOM   2265  CE1 HIS A 285     -29.747  15.908 -43.308  1.00 72.87           C
ATOM   2266  C   HIS A 285     -25.352  15.735 -43.720  1.00 72.87           C
ATOM   2267  O   HIS A 285     -25.879  14.661 -43.432  1.00 72.87           O
ATOM   2268  N   PRO A 286     -24.675  15.895 -44.821  1.00211.75           N
ATOM   2269  CA  PRO A 286     -24.572  14.779 -45.717  1.00211.75           C
ATOM   2270  CD  PRO A 286     -24.807  17.141 -45.568  1.00211.75           C
ATOM   2271  CB  PRO A 286     -24.302  15.340 -47.098  1.00211.75           C
ATOM   2272  CG  PRO A 286     -24.923  16.743 -47.046  1.00211.75           C
ATOM   2273  C   PRO A 286     -23.601  13.725 -45.289  1.00211.75           C
ATOM   2274  O   PRO A 286     -23.156  13.722 -44.143  1.00211.75           O
ATOM   2275  N   ARG A 287     -23.255  12.850 -46.249  1.00171.69           N
ATOM   2276  CA  ARG A 287     -22.528  11.620 -46.130  1.00171.69           C
ATOM   2277  CB  ARG A 287     -22.334  10.946 -47.499  1.00171.69           C
ATOM   2278  CG  ARG A 287     -23.649  10.528 -48.162  1.00171.69           C
ATOM   2279  CD  ARG A 287     -23.499  10.141 -49.635  1.00171.69           C
ATOM   2280  NE  ARG A 287     -22.760   8.849 -49.701  1.00171.69           N
ATOM   2281  CZ  ARG A 287     -23.441   7.668 -49.635  1.00171.69           C
ATOM   2282  NH1 ARG A 287     -24.798   7.668 -49.480  1.00171.69           N
ATOM   2283  NH2 ARG A 287     -22.765   6.486 -49.732  1.00171.69           N
ATOM   2284  C   ARG A 287     -21.163  11.750 -45.514  1.00171.69           C
ATOM   2285  O   ARG A 287     -20.752  10.840 -44.797  1.00171.69           O
ATOM   2286  N   ILE A 288     -20.396  12.833 -45.749  1.00152.38           N
ATOM   2287  CA  ILE A 288     -19.050  12.752 -45.240  1.00152.38           C
ATOM   2288  CB  ILE A 288     -18.019  13.282 -46.205  1.00152.38           C
ATOM   2289  CG1 ILE A 288     -16.595  12.806 -45.855  1.00152.38           C
ATOM   2290  CG2 ILE A 288     -18.153  14.808 -46.241  1.00152.38           C
ATOM   2291  CD1 ILE A 288     -16.027  13.375 -44.556  1.00152.38           C
ATOM   2292  C   ILE A 288     -18.906  13.468 -43.931  1.00152.38           C
ATOM   2293  O   ILE A 288     -19.364  14.597 -43.762  1.00152.38           O
ATOM   2294  N   TYR A 289     -18.272  12.775 -42.955  1.00109.52           N
ATOM   2295  CA  TYR A 289     -18.021  13.297 -41.640  1.00109.52           C
ATOM   2296  CB  TYR A 289     -18.766  12.527 -40.535  1.00109.52           C
ATOM   2297  CG  TYR A 289     -20.230  12.644 -40.793  1.00109.52           C
ATOM   2298  CD1 TYR A 289     -20.828  11.866 -41.757  1.00109.52           C
ATOM   2299  CD2 TYR A 289     -21.006  13.518 -40.068  1.00109.52           C
ATOM   2300  CE1 TYR A 289     -22.178  11.962 -42.002  1.00109.52           C
ATOM   2301  CE2 TYR A 289     -22.356  13.617 -40.308  1.00109.52           C
ATOM   2302  CZ  TYR A 289     -22.944  12.840 -41.276  1.00109.52           C
ATOM   2303  OH  TYR A 289     -24.330  12.944 -41.522  1.00109.52           O
ATOM   2304  C   TYR A 289     -16.555  13.132 -41.350  1.00109.52           C
ATOM   2305  O   TYR A 289     -15.941  12.139 -41.735  1.00109.52           O
ATOM   2306  N   ILE A 290     -15.956  14.136 -40.676  1.00 78.86           N
ATOM   2307  CA  ILE A 290     -14.566  14.128 -40.303  1.00 78.86           C
ATOM   2308  CB  ILE A 290     -14.055  15.448 -39.798  1.00 78.86           C
ATOM   2309  CG1 ILE A 290     -14.053  16.489 -40.929  1.00 78.86           C
ATOM   2310  CG2 ILE A 290     -12.665  15.211 -39.184  1.00 78.86           C
ATOM   2311  CD1 ILE A 290     -13.546  17.863 -40.495  1.00 78.86           C
ATOM   2312  C   ILE A 290     -14.290  13.106 -39.245  1.00 78.86           C
ATOM   2313  O   ILE A 290     -13.212  12.513 -39.220  1.00 78.86           O
ATOM   2314  N   ILE A 291     -15.238  12.887 -38.317  1.00141.64           N
ATOM   2315  CA  ILE A 291     -14.946  12.039 -37.198  1.00141.64           C
ATOM   2316  CB  ILE A 291     -15.095  12.787 -35.908  1.00141.64           C
ATOM   2317  CG1 ILE A 291     -14.456  12.020 -34.749  1.00141.64           C
ATOM   2318  CG2 ILE A 291     -16.581  13.126 -35.725  1.00141.64           C
ATOM   2319  CD1 ILE A 291     -14.119  12.920 -33.568  1.00141.64           C
ATOM   2320  C   ILE A 291     -15.856  10.845 -37.221  1.00141.64           C
ATOM   2321  O   ILE A 291     -16.849  10.826 -37.946  1.00141.64           O
ATOM   2322  N   GLU A 292     -15.477   9.771 -36.488  1.00 95.22           N
ATOM   2323  CA  GLU A 292     -16.297   8.590 -36.434  1.00 95.22           C
ATOM   2324  CB  GLU A 292     -15.697   7.368 -37.151  1.00 95.22           C
ATOM   2325  CG  GLU A 292     -14.359   6.908 -36.576  1.00 95.22           C
ATOM   2326  CD  GLU A 292     -13.904   5.683 -37.356  1.00 95.22           C
ATOM   2327  OE1 GLU A 292     -14.663   5.242 -38.261  1.00 95.22           O
ATOM   2328  OE2 GLU A 292     -12.793   5.170 -37.056  1.00 95.22           O
ATOM   2329  C   GLU A 292     -16.500   8.223 -34.996  1.00 95.22           C
ATOM   2330  O   GLU A 292     -15.613   8.414 -34.165  1.00 95.22           O
ATOM   2331  N   ALA A 293     -17.696   7.688 -34.667  1.00 56.68           N
ATOM   2332  CA  ALA A 293     -18.006   7.354 -33.306  1.00 56.68           C
ATOM   2333  CB  ALA A 293     -19.492   7.029 -33.079  1.00 56.68           C
ATOM   2334  C   ALA A 293     -17.236   6.143 -32.899  1.00 56.68           C
ATOM   2335  O   ALA A 293     -17.271   5.114 -33.573  1.00 56.68           O
ATOM   2336  N   SER A 294     -16.453   6.276 -31.809  1.00119.36           N
ATOM   2337  CA  SER A 294     -15.735   5.176 -31.236  1.00119.36           C
ATOM   2338  CB  SER A 294     -14.515   5.633 -30.419  1.00119.36           C
ATOM   2339  OG  SER A 294     -13.574   6.275 -31.266  1.00119.36           O
ATOM   2340  C   SER A 294     -16.620   4.377 -30.316  1.00119.36           C
ATOM   2341  O   SER A 294     -16.828   3.183 -30.530  1.00119.36           O
ATOM   2342  N   GLY A 295     -17.192   5.028 -29.270  1.00126.63           N
ATOM   2343  CA  GLY A 295     -17.965   4.295 -28.296  1.00126.63           C
ATOM   2344  C   GLY A 295     -18.737   5.238 -27.410  1.00126.63           C
ATOM   2345  O   GLY A 295     -18.523   6.449 -27.430  1.00126.63           O
ATOM   2346  N   PHE A 296     -19.652   4.680 -26.578  1.00126.03           N
ATOM   2347  CA  PHE A 296     -20.511   5.484 -25.743  1.00126.03           C
ATOM   2348  CB  PHE A 296     -21.995   5.179 -25.991  1.00126.03           C
ATOM   2349  CG  PHE A 296     -22.156   5.275 -27.468  1.00126.03           C
ATOM   2350  CD1 PHE A 296     -22.385   6.484 -28.079  1.00126.03           C
ATOM   2351  CD2 PHE A 296     -22.043   4.145 -28.246  1.00126.03           C
ATOM   2352  CE1 PHE A 296     -22.519   6.559 -29.445  1.00126.03           C
ATOM   2353  CE2 PHE A 296     -22.179   4.215 -29.612  1.00126.03           C
ATOM   2354  CZ  PHE A 296     -22.419   5.425 -30.215  1.00126.03           C
ATOM   2355  C   PHE A 296     -20.220   5.163 -24.306  1.00126.03           C
ATOM   2356  O   PHE A 296     -19.985   4.008 -23.955  1.00126.03           O
ATOM   2357  N   LYS A 297     -20.221   6.196 -23.433  1.00156.47           N
ATOM   2358  CA  LYS A 297     -19.942   5.984 -22.037  1.00156.47           C
ATOM   2359  CB  LYS A 297     -18.685   6.745 -21.599  1.00156.47           C
ATOM   2360  CG  LYS A 297     -17.530   6.641 -22.601  1.00156.47           C
ATOM   2361  CD  LYS A 297     -17.125   5.213 -22.967  1.00156.47           C
ATOM   2362  CE  LYS A 297     -15.970   5.145 -23.969  1.00156.47           C
ATOM   2363  NZ  LYS A 297     -14.713   5.584 -23.325  1.00156.47           N
ATOM   2364  C   LYS A 297     -21.091   6.577 -21.260  1.00156.47           C
ATOM   2365  O   LYS A 297     -21.110   7.779 -21.003  1.00156.47           O
ATOM   2366  N   SER A 298     -22.069   5.745 -20.834  1.00122.25           N
ATOM   2367  CA  SER A 298     -23.251   6.245 -20.171  1.00122.25           C
ATOM   2368  CB  SER A 298     -24.366   5.188 -20.035  1.00122.25           C
ATOM   2369  OG  SER A 298     -25.492   5.747 -19.375  1.00122.25           O
ATOM   2370  C   SER A 298     -22.952   6.821 -18.805  1.00122.25           C
ATOM   2371  O   SER A 298     -23.531   7.843 -18.436  1.00122.25           O
ATOM   2372  N   PRO A 299     -22.132   6.159 -18.028  1.00165.59           N
ATOM   2373  CA  PRO A 299     -21.738   6.609 -16.706  1.00165.59           C
ATOM   2374  CD  PRO A 299     -22.085   4.707 -18.116  1.00165.59           C
ATOM   2375  CB  PRO A 299     -21.477   5.347 -15.880  1.00165.59           C
ATOM   2376  CG  PRO A 299     -21.239   4.248 -16.924  1.00165.59           C
ATOM   2377  C   PRO A 299     -20.547   7.526 -16.686  1.00165.59           C
ATOM   2378  O   PRO A 299     -19.928   7.654 -15.632  1.00165.59           O
ATOM   2379  N   PHE A 300     -20.172   8.124 -17.823  1.00109.61           N
ATOM   2380  CA  PHE A 300     -18.967   8.890 -17.965  1.00109.61           C
ATOM   2381  CB  PHE A 300     -19.037   9.647 -19.300  1.00109.61           C
ATOM   2382  CG  PHE A 300     -17.692   9.839 -19.892  1.00109.61           C
ATOM   2383  CD1 PHE A 300     -16.965   8.732 -20.264  1.00109.61           C
ATOM   2384  CD2 PHE A 300     -17.191  11.093 -20.137  1.00109.61           C
ATOM   2385  CE1 PHE A 300     -15.729   8.860 -20.842  1.00109.61           C
ATOM   2386  CE2 PHE A 300     -15.954  11.228 -20.717  1.00109.61           C
ATOM   2387  CZ  PHE A 300     -15.225  10.115 -21.066  1.00109.61           C
ATOM   2388  C   PHE A 300     -18.844   9.870 -16.836  1.00109.61           C
ATOM   2389  O   PHE A 300     -19.764  10.635 -16.546  1.00109.61           O
ATOM   2390  N   LYS A 301     -17.672   9.862 -16.164  1.00 65.58           N
ATOM   2391  CA  LYS A 301     -17.458  10.754 -15.064  1.00 65.58           C
ATOM   2392  CB  LYS A 301     -17.130  10.037 -13.741  1.00 65.58           C
ATOM   2393  CG  LYS A 301     -18.298   9.225 -13.177  1.00 65.58           C
ATOM   2394  CD  LYS A 301     -17.895   8.268 -12.053  1.00 65.58           C
ATOM   2395  CE  LYS A 301     -19.074   7.509 -11.438  1.00 65.58           C
ATOM   2396  NZ  LYS A 301     -19.500   6.414 -12.338  1.00 65.58           N
ATOM   2397  C   LYS A 301     -16.286  11.618 -15.395  1.00 65.58           C
ATOM   2398  O   LYS A 301     -15.273  11.150 -15.913  1.00 65.58           O
ATOM   2399  N   ARG A 302     -16.415  12.927 -15.110  1.00127.70           N
ATOM   2400  CA  ARG A 302     -15.339  13.844 -15.334  1.00127.70           C
ATOM   2401  CB  ARG A 302     -15.789  15.165 -15.981  1.00127.70           C
ATOM   2402  CG  ARG A 302     -14.649  16.155 -16.227  1.00127.70           C
ATOM   2403  CD  ARG A 302     -15.119  17.502 -16.780  1.00127.70           C
ATOM   2404  NE  ARG A 302     -15.878  18.192 -15.699  1.00127.70           N
ATOM   2405  CZ  ARG A 302     -16.263  19.492 -15.858  1.00127.70           C
ATOM   2406  NH1 ARG A 302     -15.945  20.163 -17.003  1.00127.70           N
ATOM   2407  NH2 ARG A 302     -16.967  20.121 -14.872  1.00127.70           N
ATOM   2408  C   ARG A 302     -14.814  14.187 -13.972  1.00127.70           C
ATOM   2409  O   ARG A 302     -15.575  14.591 -13.093  1.00127.70           O
ATOM   2410  N   LYS A 303     -13.489  14.032 -13.768  1.00125.56           N
ATOM   2411  CA  LYS A 303     -12.912  14.265 -12.473  1.00125.56           C
ATOM   2412  CB  LYS A 303     -11.810  13.252 -12.110  1.00125.56           C
ATOM   2413  CG  LYS A 303     -11.191  13.485 -10.730  1.00125.56           C
ATOM   2414  CD  LYS A 303     -10.291  12.339 -10.266  1.00125.56           C
ATOM   2415  CE  LYS A 303     -11.049  11.048  -9.951  1.00125.56           C
ATOM   2416  NZ  LYS A 303     -10.101   9.999  -9.512  1.00125.56           N
ATOM   2417  C   LYS A 303     -12.278  15.621 -12.443  1.00125.56           C
ATOM   2418  O   LYS A 303     -11.389  15.937 -13.232  1.00125.56           O
ATOM   2419  N   GLU A 304     -12.797  16.473 -11.543  1.00107.16           N
ATOM   2420  CA  GLU A 304     -12.365  17.810 -11.258  1.00107.16           C
ATOM   2421  CB  GLU A 304     -13.529  18.642 -10.723  1.00107.16           C
ATOM   2422  CG  GLU A 304     -14.533  18.834 -11.860  1.00107.16           C
ATOM   2423  CD  GLU A 304     -15.897  19.153 -11.292  1.00107.16           C
ATOM   2424  OE1 GLU A 304     -16.169  18.759 -10.127  1.00107.16           O
ATOM   2425  OE2 GLU A 304     -16.695  19.788 -12.031  1.00107.16           O
ATOM   2426  C   GLU A 304     -11.184  17.833 -10.332  1.00107.16           C
ATOM   2427  O   GLU A 304     -10.445  18.814 -10.283  1.00107.16           O
ATOM   2428  N   SER A 305     -10.977  16.746  -9.567  1.00 85.18           N
ATOM   2429  CA  SER A 305      -9.981  16.711  -8.533  1.00 85.18           C
ATOM   2430  CB  SER A 305      -9.820  15.310  -7.922  1.00 85.18           C
ATOM   2431  OG  SER A 305      -8.825  15.333  -6.910  1.00 85.18           O
ATOM   2432  C   SER A 305      -8.644  17.120  -9.068  1.00 85.18           C
ATOM   2433  O   SER A 305      -7.904  17.823  -8.382  1.00 85.18           O
ATOM   2434  N   THR A 306      -8.292  16.712 -10.301  1.00111.13           N
ATOM   2435  CA  THR A 306      -6.998  17.084 -10.797  1.00111.13           C
ATOM   2436  CB  THR A 306      -6.705  16.562 -12.173  1.00111.13           C
ATOM   2437  OG1 THR A 306      -5.357  16.836 -12.523  1.00111.13           O
ATOM   2438  CG2 THR A 306      -7.665  17.227 -13.174  1.00111.13           C
ATOM   2439  C   THR A 306      -6.938  18.572 -10.835  1.00111.13           C
ATOM   2440  O   THR A 306      -7.854  19.238 -11.316  1.00111.13           O
ATOM   2441  N   GLY A 307      -5.825  19.122 -10.316  1.00 59.66           N
ATOM   2442  CA  GLY A 307      -5.673  20.539 -10.205  1.00 59.66           C
ATOM   2443  C   GLY A 307      -5.305  21.087 -11.534  1.00 59.66           C
ATOM   2444  O   GLY A 307      -5.101  20.349 -12.497  1.00 59.66           O
ATOM   2445  N   ARG A 308      -5.224  22.428 -11.609  1.00230.23           N
ATOM   2446  CA  ARG A 308      -4.922  23.060 -12.850  1.00230.23           C
ATOM   2447  CB  ARG A 308      -3.719  22.452 -13.591  1.00230.23           C
ATOM   2448  CG  ARG A 308      -2.389  22.636 -12.858  1.00230.23           C
ATOM   2449  CD  ARG A 308      -2.281  21.822 -11.566  1.00230.23           C
ATOM   2450  NE  ARG A 308      -0.943  22.102 -10.971  1.00230.23           N
ATOM   2451  CZ  ARG A 308      -0.561  21.476  -9.820  1.00230.23           C
ATOM   2452  NH1 ARG A 308      -1.399  20.581  -9.218  1.00230.23           N
ATOM   2453  NH2 ARG A 308       0.659  21.743  -9.271  1.00230.23           N
ATOM   2454  C   ARG A 308      -6.143  22.903 -13.683  1.00230.23           C
ATOM   2455  O   ARG A 308      -7.074  22.193 -13.308  1.00230.23           O
ATOM   2456  N   ASN A 309      -6.201  23.584 -14.835  1.00143.57           N
ATOM   2457  CA  ASN A 309      -7.392  23.406 -15.599  1.00143.57           C
ATOM   2458  CB  ASN A 309      -7.669  24.554 -16.584  1.00143.57           C
ATOM   2459  CG  ASN A 309      -8.018  25.795 -15.774  1.00143.57           C
ATOM   2460  OD1 ASN A 309      -8.220  25.723 -14.563  1.00143.57           O
ATOM   2461  ND2 ASN A 309      -8.102  26.966 -16.461  1.00143.57           N
ATOM   2462  C   ASN A 309      -7.212  22.159 -16.397  1.00143.57           C
ATOM   2463  O   ASN A 309      -6.718  22.195 -17.523  1.00143.57           O
ATOM   2464  N   LEU A 310      -7.589  21.007 -15.807  1.00100.36           N
ATOM   2465  CA  LEU A 310      -7.506  19.762 -16.510  1.00100.36           C
ATOM   2466  CB  LEU A 310      -6.265  18.917 -16.168  1.00100.36           C
ATOM   2467  CG  LEU A 310      -4.930  19.531 -16.630  1.00100.36           C
ATOM   2468  CD1 LEU A 310      -4.623  20.842 -15.892  1.00100.36           C
ATOM   2469  CD2 LEU A 310      -3.784  18.512 -16.526  1.00100.36           C
ATOM   2470  C   LEU A 310      -8.696  18.953 -16.117  1.00100.36           C
ATOM   2471  O   LEU A 310      -9.106  18.952 -14.956  1.00100.36           O
ATOM   2472  N   ASP A 311      -9.299  18.259 -17.099  1.00 48.86           N
ATOM   2473  CA  ASP A 311     -10.413  17.402 -16.829  1.00 48.86           C
ATOM   2474  CB  ASP A 311     -11.657  17.722 -17.674  1.00 48.86           C
ATOM   2475  CG  ASP A 311     -12.223  19.050 -17.191  1.00 48.86           C
ATOM   2476  OD1 ASP A 311     -11.735  19.554 -16.144  1.00 48.86           O
ATOM   2477  OD2 ASP A 311     -13.153  19.577 -17.859  1.00 48.86           O
ATOM   2478  C   ASP A 311      -9.970  16.024 -17.190  1.00 48.86           C
ATOM   2479  O   ASP A 311      -9.165  15.845 -18.102  1.00 48.86           O
ATOM   2480  N   LEU A 312     -10.445  15.010 -16.443  1.00112.11           N
ATOM   2481  CA  LEU A 312     -10.106  13.657 -16.765  1.00112.11           C
ATOM   2482  CB  LEU A 312      -9.340  12.925 -15.649  1.00112.11           C
ATOM   2483  CG  LEU A 312      -7.952  13.528 -15.363  1.00112.11           C
ATOM   2484  CD1 LEU A 312      -7.215  12.746 -14.265  1.00112.11           C
ATOM   2485  CD2 LEU A 312      -7.128  13.666 -16.654  1.00112.11           C
ATOM   2486  C   LEU A 312     -11.398  12.943 -16.971  1.00112.11           C
ATOM   2487  O   LEU A 312     -12.264  12.935 -16.097  1.00112.11           O
ATOM   2488  N   PHE A 313     -11.562  12.321 -18.151  1.00 68.43           N
ATOM   2489  CA  PHE A 313     -12.788  11.653 -18.450  1.00 68.43           C
ATOM   2490  CB  PHE A 313     -13.208  11.900 -19.901  1.00 68.43           C
ATOM   2491  CG  PHE A 313     -13.582  13.340 -20.020  1.00 68.43           C
ATOM   2492  CD1 PHE A 313     -14.844  13.766 -19.671  1.00 68.43           C
ATOM   2493  CD2 PHE A 313     -12.673  14.265 -20.481  1.00 68.43           C
ATOM   2494  CE1 PHE A 313     -15.193  15.092 -19.777  1.00 68.43           C
ATOM   2495  CE2 PHE A 313     -13.017  15.592 -20.590  1.00 68.43           C
ATOM   2496  CZ  PHE A 313     -14.279  16.008 -20.239  1.00 68.43           C
ATOM   2497  C   PHE A 313     -12.566  10.193 -18.240  1.00 68.43           C
ATOM   2498  O   PHE A 313     -11.906   9.533 -19.039  1.00 68.43           O
ATOM   2499  N   THR A 314     -13.155   9.637 -17.165  1.00 47.51           N
ATOM   2500  CA  THR A 314     -12.889   8.265 -16.856  1.00 47.51           C
ATOM   2501  CB  THR A 314     -12.519   8.061 -15.416  1.00 47.51           C
ATOM   2502  OG1 THR A 314     -11.387   8.855 -15.089  1.00 47.51           O
ATOM   2503  CG2 THR A 314     -12.198   6.575 -15.189  1.00 47.51           C
ATOM   2504  C   THR A 314     -14.120   7.470 -17.118  1.00 47.51           C
ATOM   2505  O   THR A 314     -15.225   7.864 -16.744  1.00 47.51           O
ATOM   2506  N   TYR A 315     -13.954   6.325 -17.808  1.00111.49           N
ATOM   2507  CA  TYR A 315     -15.095   5.504 -18.059  1.00111.49           C
ATOM   2508  CB  TYR A 315     -15.476   5.473 -19.546  1.00111.49           C
ATOM   2509  CG  TYR A 315     -16.826   4.864 -19.671  1.00111.49           C
ATOM   2510  CD1 TYR A 315     -17.912   5.456 -19.067  1.00111.49           C
ATOM   2511  CD2 TYR A 315     -17.016   3.733 -20.425  1.00111.49           C
ATOM   2512  CE1 TYR A 315     -19.170   4.914 -19.189  1.00111.49           C
ATOM   2513  CE2 TYR A 315     -18.271   3.191 -20.552  1.00111.49           C
ATOM   2514  CZ  TYR A 315     -19.349   3.774 -19.935  1.00111.49           C
ATOM   2515  OH  TYR A 315     -20.631   3.202 -20.076  1.00111.49           O
ATOM   2516  C   TYR A 315     -14.762   4.128 -17.588  1.00111.49           C
ATOM   2517  O   TYR A 315     -13.758   3.541 -17.990  1.00111.49           O
ATOM   2518  N   PHE A 316     -15.604   3.602 -16.679  1.00 97.35           N
ATOM   2519  CA  PHE A 316     -15.404   2.304 -16.108  1.00 97.35           C
ATOM   2520  CB  PHE A 316     -16.425   1.987 -15.001  1.00 97.35           C
ATOM   2521  CG  PHE A 316     -16.128   0.622 -14.482  1.00 97.35           C
ATOM   2522  CD1 PHE A 316     -15.170   0.432 -13.513  1.00 97.35           C
ATOM   2523  CD2 PHE A 316     -16.811  -0.469 -14.967  1.00 97.35           C
ATOM   2524  CE1 PHE A 316     -14.900  -0.828 -13.035  1.00 97.35           C
ATOM   2525  CE2 PHE A 316     -16.544  -1.732 -14.492  1.00 97.35           C
ATOM   2526  CZ  PHE A 316     -15.585  -1.913 -13.524  1.00 97.35           C
ATOM   2527  C   PHE A 316     -15.556   1.261 -17.161  1.00 97.35           C
ATOM   2528  O   PHE A 316     -14.717   0.370 -17.287  1.00 97.35           O
ATOM   2529  N   ASN A 317     -16.626   1.350 -17.969  1.00 51.52           N
ATOM   2530  CA  ASN A 317     -16.834   0.291 -18.908  1.00 51.52           C
ATOM   2531  CB  ASN A 317     -18.150   0.389 -19.695  1.00 51.52           C
ATOM   2532  CG  ASN A 317     -19.300   0.197 -18.718  1.00 51.52           C
ATOM   2533  OD1 ASN A 317     -19.104  -0.256 -17.591  1.00 51.52           O
ATOM   2534  ND2 ASN A 317     -20.538   0.543 -19.162  1.00 51.52           N
ATOM   2535  C   ASN A 317     -15.699   0.252 -19.882  1.00 51.52           C
ATOM   2536  O   ASN A 317     -15.189  -0.821 -20.198  1.00 51.52           O
ATOM   2537  N   SER A 318     -15.269   1.425 -20.385  1.00 62.79           N
ATOM   2538  CA  SER A 318     -14.222   1.489 -21.369  1.00 62.79           C
ATOM   2539  CB  SER A 318     -14.116   2.876 -22.028  1.00 62.79           C
ATOM   2540  OG  SER A 318     -13.740   3.848 -21.063  1.00 62.79           O
ATOM   2541  C   SER A 318     -12.879   1.178 -20.777  1.00 62.79           C
ATOM   2542  O   SER A 318     -12.010   0.650 -21.469  1.00 62.79           O
ATOM   2543  N   LYS A 319     -12.679   1.454 -19.473  1.00167.24           N
ATOM   2544  CA  LYS A 319     -11.381   1.260 -18.883  1.00167.24           C
ATOM   2545  CB  LYS A 319     -10.846  -0.168 -19.090  1.00167.24           C
ATOM   2546  CG  LYS A 319      -9.590  -0.489 -18.277  1.00167.24           C
ATOM   2547  CD  LYS A 319      -9.846  -0.579 -16.771  1.00167.24           C
ATOM   2548  CE  LYS A 319      -8.638  -1.072 -15.973  1.00167.24           C
ATOM   2549  NZ  LYS A 319      -8.369  -2.493 -16.290  1.00167.24           N
ATOM   2550  C   LYS A 319     -10.418   2.220 -19.516  1.00167.24           C
ATOM   2551  O   LYS A 319      -9.290   1.863 -19.857  1.00167.24           O
ATOM   2552  N   ILE A 320     -10.860   3.481 -19.708  1.00 65.60           N
ATOM   2553  CA  ILE A 320     -10.012   4.472 -20.300  1.00 65.60           C
ATOM   2554  CB  ILE A 320     -10.339   4.687 -21.749  1.00 65.60           C
ATOM   2555  CG1 ILE A 320     -10.011   3.427 -22.566  1.00 65.60           C
ATOM   2556  CG2 ILE A 320      -9.638   5.965 -22.228  1.00 65.60           C
ATOM   2557  CD1 ILE A 320     -10.587   3.453 -23.982  1.00 65.60           C
ATOM   2558  C   ILE A 320     -10.227   5.784 -19.606  1.00 65.60           C
ATOM   2559  O   ILE A 320     -11.341   6.099 -19.183  1.00 65.60           O
ATOM   2560  N   THR A 321      -9.140   6.579 -19.470  1.00125.82           N
ATOM   2561  CA  THR A 321      -9.229   7.891 -18.884  1.00125.82           C
ATOM   2562  CB  THR A 321      -8.393   8.055 -17.649  1.00125.82           C
ATOM   2563  OG1 THR A 321      -7.019   7.869 -17.958  1.00125.82           O
ATOM   2564  CG2 THR A 321      -8.847   7.020 -16.605  1.00125.82           C
ATOM   2565  C   THR A 321      -8.696   8.844 -19.910  1.00125.82           C
ATOM   2566  O   THR A 321      -7.635   8.606 -20.478  1.00125.82           O
ATOM   2567  N   LEU A 322      -9.419   9.949 -20.183  1.00102.86           N
ATOM   2568  CA  LEU A 322      -8.986  10.877 -21.192  1.00102.86           C
ATOM   2569  CB  LEU A 322     -10.033  11.104 -22.293  1.00102.86           C
ATOM   2570  CG  LEU A 322     -10.337   9.847 -23.128  1.00102.86           C
ATOM   2571  CD1 LEU A 322      -9.114   9.415 -23.953  1.00102.86           C
ATOM   2572  CD2 LEU A 322     -10.899   8.715 -22.253  1.00102.86           C
ATOM   2573  C   LEU A 322      -8.710  12.212 -20.566  1.00102.86           C
ATOM   2574  O   LEU A 322      -9.564  12.780 -19.887  1.00102.86           O
ATOM   2575  N   VAL A 323      -7.504  12.767 -20.814  1.00 63.00           N
ATOM   2576  CA  VAL A 323      -7.126  14.023 -20.225  1.00 63.00           C
ATOM   2577  CB  VAL A 323      -5.668  14.071 -19.857  1.00 63.00           C
ATOM   2578  CG1 VAL A 323      -5.354  15.446 -19.244  1.00 63.00           C
ATOM   2579  CG2 VAL A 323      -5.355  12.888 -18.930  1.00 63.00           C
ATOM   2580  C   VAL A 323      -7.341  15.117 -21.227  1.00 63.00           C
ATOM   2581  O   VAL A 323      -6.902  15.021 -22.373  1.00 63.00           O
ATOM   2582  N   GLU A 324      -8.031  16.198 -20.802  1.00143.01           N
ATOM   2583  CA  GLU A 324      -8.292  17.315 -21.667  1.00143.01           C
ATOM   2584  CB  GLU A 324      -9.732  17.358 -22.207  1.00143.01           C
ATOM   2585  CG  GLU A 324      -9.930  17.894 -23.636  1.00143.01           C
ATOM   2586  CD  GLU A 324      -9.352  19.283 -23.948  1.00143.01           C
ATOM   2587  OE1 GLU A 324      -8.099  19.394 -24.022  1.00143.01           O
ATOM   2588  OE2 GLU A 324     -10.138  20.250 -24.132  1.00143.01           O
ATOM   2589  C   GLU A 324      -8.192  18.532 -20.798  1.00143.01           C
ATOM   2590  O   GLU A 324      -8.059  18.444 -19.580  1.00143.01           O
ATOM   2591  N   ASN A 325      -8.231  19.711 -21.440  1.00 49.31           N
ATOM   2592  CA  ASN A 325      -8.230  20.998 -20.831  1.00 49.31           C
ATOM   2593  CB  ASN A 325      -7.812  22.135 -21.780  1.00 49.31           C
ATOM   2594  CG  ASN A 325      -6.334  21.967 -22.103  1.00 49.31           C
ATOM   2595  OD1 ASN A 325      -5.507  21.780 -21.211  1.00 49.31           O
ATOM   2596  ND2 ASN A 325      -5.990  22.029 -23.417  1.00 49.31           N
ATOM   2597  C   ASN A 325      -9.624  21.290 -20.373  1.00 49.31           C
ATOM   2598  O   ASN A 325     -10.587  20.665 -20.817  1.00 49.31           O
ATOM   2599  N   TYR A 326      -9.744  22.245 -19.434  1.00144.56           N
ATOM   2600  CA  TYR A 326     -10.997  22.659 -18.874  1.00144.56           C
ATOM   2601  CB  TYR A 326     -10.818  23.671 -17.727  1.00144.56           C
ATOM   2602  CG  TYR A 326     -12.171  24.024 -17.214  1.00144.56           C
ATOM   2603  CD1 TYR A 326     -12.814  23.208 -16.314  1.00144.56           C
ATOM   2604  CD2 TYR A 326     -12.794  25.179 -17.632  1.00144.56           C
ATOM   2605  CE1 TYR A 326     -14.061  23.535 -15.839  1.00144.56           C
ATOM   2606  CE2 TYR A 326     -14.043  25.511 -17.160  1.00144.56           C
ATOM   2607  CZ  TYR A 326     -14.678  24.687 -16.261  1.00144.56           C
ATOM   2608  OH  TYR A 326     -15.959  25.024 -15.776  1.00144.56           O
ATOM   2609  C   TYR A 326     -11.826  23.313 -19.927  1.00144.56           C
ATOM   2610  O   TYR A 326     -13.036  23.101 -19.997  1.00144.56           O
ATOM   2611  N   LEU A 327     -11.192  24.144 -20.777  1.00 48.30           N
ATOM   2612  CA  LEU A 327     -11.923  24.868 -21.776  1.00 48.30           C
ATOM   2613  CB  LEU A 327     -11.107  26.001 -22.425  1.00 48.30           C
ATOM   2614  CG  LEU A 327     -10.710  27.116 -21.441  1.00 48.30           C
ATOM   2615  CD1 LEU A 327      -9.908  28.223 -22.142  1.00 48.30           C
ATOM   2616  CD2 LEU A 327     -11.935  27.653 -20.681  1.00 48.30           C
ATOM   2617  C   LEU A 327     -12.334  23.922 -22.858  1.00 48.30           C
ATOM   2618  O   LEU A 327     -11.623  22.974 -23.187  1.00 48.30           O
ATOM   2619  N   GLY A 328     -13.527  24.161 -23.439  1.00 31.61           N
ATOM   2620  CA  GLY A 328     -14.031  23.303 -24.468  1.00 31.61           C
ATOM   2621  C   GLY A 328     -13.399  23.692 -25.762  1.00 31.61           C
ATOM   2622  O   GLY A 328     -12.769  24.742 -25.870  1.00 31.61           O
ATOM   2623  N   GLN A 329     -13.555  22.841 -26.796  1.00151.77           N
ATOM   2624  CA  GLN A 329     -13.000  23.203 -28.063  1.00151.77           C
ATOM   2625  CB  GLN A 329     -12.342  22.024 -28.803  1.00151.77           C
ATOM   2626  CG  GLN A 329     -11.316  22.465 -29.852  1.00151.77           C
ATOM   2627  CD  GLN A 329     -10.105  23.025 -29.120  1.00151.77           C
ATOM   2628  OE1 GLN A 329     -10.027  22.975 -27.894  1.00151.77           O
ATOM   2629  NE2 GLN A 329      -9.128  23.572 -29.893  1.00151.77           N
ATOM   2630  C   GLN A 329     -14.140  23.786 -28.875  1.00151.77           C
ATOM   2631  O   GLN A 329     -15.278  23.335 -28.749  1.00151.77           O
ATOM   2632  N   GLN A 330     -13.864  24.799 -29.741  1.00148.73           N
ATOM   2633  CA  GLN A 330     -14.906  25.490 -30.483  1.00148.73           C
ATOM   2634  CB  GLN A 330     -14.510  26.919 -30.894  1.00148.73           C
ATOM   2635  CG  GLN A 330     -13.343  26.963 -31.883  1.00148.73           C
ATOM   2636  CD  GLN A 330     -13.047  28.421 -32.206  1.00148.73           C
ATOM   2637  OE1 GLN A 330     -13.621  29.332 -31.612  1.00148.73           O
ATOM   2638  NE2 GLN A 330     -12.125  28.650 -33.180  1.00148.73           N
ATOM   2639  C   GLN A 330     -15.286  24.753 -31.749  1.00148.73           C
ATOM   2640  O   GLN A 330     -14.454  24.555 -32.628  1.00148.73           O
ATOM   2641  N   LEU A 331     -16.590  24.399 -31.879  1.00242.32           N
ATOM   2642  CA  LEU A 331     -17.253  23.585 -32.886  1.00242.32           C
ATOM   2643  CB  LEU A 331     -18.675  23.198 -32.413  1.00242.32           C
ATOM   2644  CG  LEU A 331     -19.390  22.035 -33.144  1.00242.32           C
ATOM   2645  CD1 LEU A 331     -20.673  21.650 -32.400  1.00242.32           C
ATOM   2646  CD2 LEU A 331     -19.736  22.339 -34.605  1.00242.32           C
ATOM   2647  C   LEU A 331     -17.280  24.279 -34.214  1.00242.32           C
ATOM   2648  O   LEU A 331     -17.448  23.649 -35.261  1.00242.32           O
ATOM   2649  N   ASN A 332     -17.166  25.619 -34.207  1.00 65.57           N
ATOM   2650  CA  ASN A 332     -17.071  26.310 -35.456  1.00 65.57           C
ATOM   2651  CB  ASN A 332     -16.798  27.815 -35.294  1.00 65.57           C
ATOM   2652  CG  ASN A 332     -18.040  28.457 -34.692  1.00 65.57           C
ATOM   2653  OD1 ASN A 332     -19.165  28.044 -34.972  1.00 65.57           O
ATOM   2654  ND2 ASN A 332     -17.835  29.497 -33.840  1.00 65.57           N
ATOM   2655  C   ASN A 332     -15.877  25.694 -36.105  1.00 65.57           C
ATOM   2656  O   ASN A 332     -15.839  25.506 -37.318  1.00 65.57           O
ATOM   2657  N   GLU A 333     -14.892  25.317 -35.272  1.00100.41           N
ATOM   2658  CA  GLU A 333     -13.721  24.647 -35.735  1.00100.41           C
ATOM   2659  CB  GLU A 333     -12.638  24.435 -34.663  1.00100.41           C
ATOM   2660  CG  GLU A 333     -11.982  25.734 -34.193  1.00100.41           C
ATOM   2661  CD  GLU A 333     -10.936  25.384 -33.145  1.00100.41           C
ATOM   2662  OE1 GLU A 333     -10.612  24.172 -33.015  1.00100.41           O
ATOM   2663  OE2 GLU A 333     -10.448  26.320 -32.461  1.00100.41           O
ATOM   2664  C   GLU A 333     -14.082  23.308 -36.301  1.00100.41           C
ATOM   2665  O   GLU A 333     -13.416  22.817 -37.198  1.00100.41           O
ATOM   2666  N   VAL A 334     -15.112  22.609 -35.815  1.00165.23           N
ATOM   2667  CA  VAL A 334     -15.300  21.332 -36.443  1.00165.23           C
ATOM   2668  CB  VAL A 334     -15.936  20.320 -35.539  1.00165.23           C
ATOM   2669  CG1 VAL A 334     -17.147  20.956 -34.851  1.00165.23           C
ATOM   2670  CG2 VAL A 334     -16.272  19.074 -36.368  1.00165.23           C
ATOM   2671  C   VAL A 334     -16.069  21.445 -37.713  1.00165.23           C
ATOM   2672  O   VAL A 334     -17.020  22.217 -37.843  1.00165.23           O
ATOM   2673  N   TYR A 335     -15.641  20.646 -38.706  1.00 85.47           N
ATOM   2674  CA  TYR A 335     -16.276  20.614 -39.988  1.00 85.47           C
ATOM   2675  CB  TYR A 335     -15.301  20.811 -41.161  1.00 85.47           C
ATOM   2676  CG  TYR A 335     -16.084  20.762 -42.428  1.00 85.47           C
ATOM   2677  CD1 TYR A 335     -16.795  21.864 -42.850  1.00 85.47           C
ATOM   2678  CD2 TYR A 335     -16.101  19.624 -43.198  1.00 85.47           C
ATOM   2679  CE1 TYR A 335     -17.518  21.827 -44.019  1.00 85.47           C
ATOM   2680  CE2 TYR A 335     -16.822  19.582 -44.369  1.00 85.47           C
ATOM   2681  CZ  TYR A 335     -17.532  20.684 -44.781  1.00 85.47           C
ATOM   2682  OH  TYR A 335     -18.274  20.643 -45.980  1.00 85.47           O
ATOM   2683  C   TYR A 335     -16.842  19.242 -40.088  1.00 85.47           C
ATOM   2684  O   TYR A 335     -16.148  18.282 -39.749  1.00 85.47           O
ATOM   2685  N   THR A 336     -18.100  19.125 -40.567  1.00226.48           N
ATOM   2686  CA  THR A 336     -18.794  17.864 -40.593  1.00226.48           C
ATOM   2687  CB  THR A 336     -18.322  16.893 -41.645  1.00226.48           C
ATOM   2688  OG1 THR A 336     -16.969  16.523 -41.437  1.00226.48           O
ATOM   2689  CG2 THR A 336     -18.489  17.553 -43.024  1.00226.48           C
ATOM   2690  C   THR A 336     -18.621  17.269 -39.236  1.00226.48           C
ATOM   2691  O   THR A 336     -17.929  16.269 -39.053  1.00226.48           O
ATOM   2692  N   THR A 337     -19.289  17.912 -38.261  1.00252.89           N
ATOM   2693  CA  THR A 337     -19.101  17.741 -36.854  1.00252.89           C
ATOM   2694  CB  THR A 337     -19.606  18.958 -36.131  1.00252.89           C
ATOM   2695  OG1 THR A 337     -19.027  20.118 -36.710  1.00252.89           O
ATOM   2696  CG2 THR A 337     -19.240  18.890 -34.638  1.00252.89           C
ATOM   2697  C   THR A 337     -19.858  16.564 -36.301  1.00252.89           C
ATOM   2698  O   THR A 337     -20.830  16.086 -36.873  1.00252.89           O
ATOM   2699  N   VAL A 338     -19.380  16.122 -35.120  1.00205.84           N
ATOM   2700  CA  VAL A 338     -19.679  15.045 -34.210  1.00205.84           C
ATOM   2701  CB  VAL A 338     -18.747  15.097 -33.041  1.00205.84           C
ATOM   2702  CG1 VAL A 338     -17.303  14.985 -33.551  1.00205.84           C
ATOM   2703  CG2 VAL A 338     -19.025  16.399 -32.271  1.00205.84           C
ATOM   2704  C   VAL A 338     -21.044  15.153 -33.600  1.00205.84           C
ATOM   2705  O   VAL A 338     -21.601  14.162 -33.128  1.00205.84           O
ATOM   2706  N   MET A 339     -21.614  16.363 -33.566  1.00185.03           N
ATOM   2707  CA  MET A 339     -22.804  16.622 -32.809  1.00185.03           C
ATOM   2708  CB  MET A 339     -23.270  18.079 -32.997  1.00185.03           C
ATOM   2709  CG  MET A 339     -24.571  18.454 -32.285  1.00185.03           C
ATOM   2710  SD  MET A 339     -26.081  17.922 -33.149  1.00185.03           S
ATOM   2711  CE  MET A 339     -27.205  18.936 -32.146  1.00185.03           C
ATOM   2712  C   MET A 339     -23.948  15.710 -33.161  1.00185.03           C
ATOM   2713  O   MET A 339     -24.630  15.226 -32.260  1.00185.03           O
ATOM   2714  N   THR A 340     -24.199  15.418 -34.448  1.00 55.08           N
ATOM   2715  CA  THR A 340     -25.384  14.666 -34.770  1.00 55.08           C
ATOM   2716  CB  THR A 340     -25.506  14.411 -36.244  1.00 55.08           C
ATOM   2717  OG1 THR A 340     -25.544  15.641 -36.952  1.00 55.08           O
ATOM   2718  CG2 THR A 340     -26.791  13.608 -36.506  1.00 55.08           C
ATOM   2719  C   THR A 340     -25.405  13.329 -34.086  1.00 55.08           C
ATOM   2720  O   THR A 340     -26.369  12.997 -33.397  1.00 55.08           O
ATOM   2721  N   GLU A 341     -24.335  12.530 -34.238  1.00 89.51           N
ATOM   2722  CA  GLU A 341     -24.311  11.197 -33.698  1.00 89.51           C
ATOM   2723  CB  GLU A 341     -23.090  10.391 -34.168  1.00 89.51           C
ATOM   2724  CG  GLU A 341     -23.172   8.904 -33.820  1.00 89.51           C
ATOM   2725  CD  GLU A 341     -22.032   8.196 -34.537  1.00 89.51           C
ATOM   2726  OE1 GLU A 341     -21.236   8.897 -35.217  1.00 89.51           O
ATOM   2727  OE2 GLU A 341     -21.945   6.945 -34.418  1.00 89.51           O
ATOM   2728  C   GLU A 341     -24.299  11.241 -32.205  1.00 89.51           C
ATOM   2729  O   GLU A 341     -24.922  10.410 -31.545  1.00 89.51           O
ATOM   2730  N   MET A 342     -23.580  12.216 -31.625  1.00161.59           N
ATOM   2731  CA  MET A 342     -23.487  12.278 -30.198  1.00161.59           C
ATOM   2732  CB  MET A 342     -22.624  13.433 -29.678  1.00161.59           C
ATOM   2733  CG  MET A 342     -22.835  13.658 -28.179  1.00161.59           C
ATOM   2734  SD  MET A 342     -22.180  12.354 -27.097  1.00161.59           S
ATOM   2735  CE  MET A 342     -22.760  13.117 -25.555  1.00161.59           C
ATOM   2736  C   MET A 342     -24.837  12.504 -29.622  1.00161.59           C
ATOM   2737  O   MET A 342     -25.196  11.912 -28.606  1.00161.59           O
ATOM   2738  N   CYS A 343     -25.626  13.373 -30.267  1.00 50.42           N
ATOM   2739  CA  CYS A 343     -26.896  13.726 -29.721  1.00 50.42           C
ATOM   2740  CB  CYS A 343     -27.634  14.791 -30.548  1.00 50.42           C
ATOM   2741  SG  CYS A 343     -26.822  16.412 -30.434  1.00 50.42           S
ATOM   2742  C   CYS A 343     -27.791  12.536 -29.604  1.00 50.42           C
ATOM   2743  O   CYS A 343     -28.443  12.355 -28.577  1.00 50.42           O
ATOM   2744  N   LYS A 344     -27.841  11.678 -30.638  1.00 91.84           N
ATOM   2745  CA  LYS A 344     -28.783  10.594 -30.610  1.00 91.84           C
ATOM   2746  CB  LYS A 344     -28.773   9.774 -31.910  1.00 91.84           C
ATOM   2747  CG  LYS A 344     -29.491  10.484 -33.059  1.00 91.84           C
ATOM   2748  CD  LYS A 344     -28.845  11.809 -33.468  1.00 91.84           C
ATOM   2749  CE  LYS A 344     -29.593  12.528 -34.593  1.00 91.84           C
ATOM   2750  NZ  LYS A 344     -29.082  13.909 -34.739  1.00 91.84           N
ATOM   2751  C   LYS A 344     -28.529   9.660 -29.464  1.00 91.84           C
ATOM   2752  O   LYS A 344     -29.437   9.369 -28.686  1.00 91.84           O
ATOM   2753  N   ILE A 345     -27.281   9.186 -29.301  1.00 93.48           N
ATOM   2754  CA  ILE A 345     -27.007   8.213 -28.278  1.00 93.48           C
ATOM   2755  CB  ILE A 345     -25.612   7.670 -28.356  1.00 93.48           C
ATOM   2756  CG1 ILE A 345     -25.433   6.900 -29.676  1.00 93.48           C
ATOM   2757  CG2 ILE A 345     -25.365   6.811 -27.104  1.00 93.48           C
ATOM   2758  CD1 ILE A 345     -25.438   7.785 -30.921  1.00 93.48           C
ATOM   2759  C   ILE A 345     -27.216   8.814 -26.927  1.00 93.48           C
ATOM   2760  O   ILE A 345     -27.834   8.215 -26.044  1.00 93.48           O
ATOM   2761  N   ASP A 346     -26.717  10.045 -26.745  1.00 95.58           N
ATOM   2762  CA  ASP A 346     -26.817  10.705 -25.483  1.00 95.58           C
ATOM   2763  CB  ASP A 346     -26.214  12.120 -25.554  1.00 95.58           C
ATOM   2764  CG  ASP A 346     -26.326  12.816 -24.207  1.00 95.58           C
ATOM   2765  OD1 ASP A 346     -26.793  12.177 -23.228  1.00 95.58           O
ATOM   2766  OD2 ASP A 346     -25.945  14.013 -24.146  1.00 95.58           O
ATOM   2767  C   ASP A 346     -28.268  10.858 -25.152  1.00 95.58           C
ATOM   2768  O   ASP A 346     -28.673  10.664 -24.008  1.00 95.58           O
ATOM   2769  N   LYS A 347     -29.093  11.188 -26.163  1.00137.36           N
ATOM   2770  CA  LYS A 347     -30.485  11.450 -25.935  1.00137.36           C
ATOM   2771  CB  LYS A 347     -31.236  11.865 -27.213  1.00137.36           C
ATOM   2772  CG  LYS A 347     -32.699  12.234 -26.962  1.00137.36           C
ATOM   2773  CD  LYS A 347     -32.873  13.507 -26.133  1.00137.36           C
ATOM   2774  CE  LYS A 347     -34.335  13.882 -25.878  1.00137.36           C
ATOM   2775  NZ  LYS A 347     -34.979  14.299 -27.144  1.00137.36           N
ATOM   2776  C   LYS A 347     -31.149  10.228 -25.402  1.00137.36           C
ATOM   2777  O   LYS A 347     -31.966  10.308 -24.486  1.00137.36           O
ATOM   2778  N   ALA A 348     -30.810   9.055 -25.959  1.00 37.95           N
ATOM   2779  CA  ALA A 348     -31.469   7.863 -25.521  1.00 37.95           C
ATOM   2780  CB  ALA A 348     -31.003   6.613 -26.286  1.00 37.95           C
ATOM   2781  C   ALA A 348     -31.176   7.637 -24.070  1.00 37.95           C
ATOM   2782  O   ALA A 348     -32.079   7.347 -23.286  1.00 37.95           O
ATOM   2783  N   LEU A 349     -29.903   7.795 -23.668  1.00 73.83           N
ATOM   2784  CA  LEU A 349     -29.524   7.507 -22.312  1.00 73.83           C
ATOM   2785  CB  LEU A 349     -28.007   7.592 -22.087  1.00 73.83           C
ATOM   2786  CG  LEU A 349     -27.203   6.564 -22.903  1.00 73.83           C
ATOM   2787  CD1 LEU A 349     -25.695   6.699 -22.636  1.00 73.83           C
ATOM   2788  CD2 LEU A 349     -27.722   5.138 -22.674  1.00 73.83           C
ATOM   2789  C   LEU A 349     -30.180   8.453 -21.341  1.00 73.83           C
ATOM   2790  O   LEU A 349     -30.663   8.051 -20.283  1.00 73.83           O
ATOM   2791  N   MET A 350     -30.231   9.748 -21.691  1.00158.34           N
ATOM   2792  CA  MET A 350     -30.703  10.771 -20.797  1.00158.34           C
ATOM   2793  CB  MET A 350     -30.545  12.177 -21.408  1.00158.34           C
ATOM   2794  CG  MET A 350     -30.655  13.320 -20.398  1.00158.34           C
ATOM   2795  SD  MET A 350     -32.315  13.594 -19.715  1.00158.34           S
ATOM   2796  CE  MET A 350     -31.811  14.981 -18.657  1.00158.34           C
ATOM   2797  C   MET A 350     -32.141  10.569 -20.451  1.00158.34           C
ATOM   2798  O   MET A 350     -32.544  10.765 -19.303  1.00158.34           O
ATOM   2799  N   GLU A 351     -32.952  10.161 -21.439  1.00 73.24           N
ATOM   2800  CA  GLU A 351     -34.350  10.004 -21.184  1.00 73.24           C
ATOM   2801  CB  GLU A 351     -35.119   9.464 -22.400  1.00 73.24           C
ATOM   2802  CG  GLU A 351     -36.617   9.289 -22.146  1.00 73.24           C
ATOM   2803  CD  GLU A 351     -37.239   8.689 -23.399  1.00 73.24           C
ATOM   2804  OE1 GLU A 351     -36.467   8.324 -24.325  1.00 73.24           O
ATOM   2805  OE2 GLU A 351     -38.494   8.582 -23.444  1.00 73.24           O
ATOM   2806  C   GLU A 351     -34.494   8.994 -20.102  1.00 73.24           C
ATOM   2807  O   GLU A 351     -35.280   9.167 -19.172  1.00 73.24           O
ATOM   2808  N   THR A 352     -33.704   7.913 -20.198  1.00 53.42           N
ATOM   2809  CA  THR A 352     -33.802   6.837 -19.263  1.00 53.42           C
ATOM   2810  CB  THR A 352     -32.910   5.683 -19.620  1.00 53.42           C
ATOM   2811  OG1 THR A 352     -33.237   5.191 -20.911  1.00 53.42           O
ATOM   2812  CG2 THR A 352     -33.096   4.576 -18.568  1.00 53.42           C
ATOM   2813  C   THR A 352     -33.408   7.290 -17.890  1.00 53.42           C
ATOM   2814  O   THR A 352     -34.069   6.948 -16.911  1.00 53.42           O
ATOM   2815  N   LYS A 353     -32.341   8.102 -17.769  1.00171.71           N
ATOM   2816  CA  LYS A 353     -31.847   8.375 -16.449  1.00171.71           C
ATOM   2817  CB  LYS A 353     -30.311   8.350 -16.361  1.00171.71           C
ATOM   2818  CG  LYS A 353     -29.702   6.955 -16.514  1.00171.71           C
ATOM   2819  CD  LYS A 353     -28.178   6.968 -16.653  1.00171.71           C
ATOM   2820  CE  LYS A 353     -27.550   5.573 -16.651  1.00171.71           C
ATOM   2821  NZ  LYS A 353     -26.075   5.686 -16.693  1.00171.71           N
ATOM   2822  C   LYS A 353     -32.280   9.712 -15.905  1.00171.71           C
ATOM   2823  O   LYS A 353     -33.221   9.810 -15.122  1.00171.71           O
ATOM   2824  N   LEU A 354     -31.541  10.759 -16.305  1.00199.47           N
ATOM   2825  CA  LEU A 354     -31.487  12.124 -15.825  1.00199.47           C
ATOM   2826  CB  LEU A 354     -30.230  12.861 -16.314  1.00199.47           C
ATOM   2827  CG  LEU A 354     -28.924  12.266 -15.756  1.00199.47           C
ATOM   2828  CD1 LEU A 354     -28.855  12.409 -14.227  1.00199.47           C
ATOM   2829  CD2 LEU A 354     -28.708  10.824 -16.240  1.00199.47           C
ATOM   2830  C   LEU A 354     -32.646  13.050 -16.084  1.00199.47           C
ATOM   2831  O   LEU A 354     -32.694  14.112 -15.459  1.00199.47           O
ATOM   2832  N   THR A 355     -33.603  12.698 -16.961  1.00177.48           N
ATOM   2833  CA  THR A 355     -34.512  13.641 -17.569  1.00177.48           C
ATOM   2834  CB  THR A 355     -35.727  12.980 -18.145  1.00177.48           C
ATOM   2835  OG1 THR A 355     -36.488  12.370 -17.113  1.00177.48           O
ATOM   2836  CG2 THR A 355     -35.278  11.926 -19.161  1.00177.48           C
ATOM   2837  C   THR A 355     -35.047  14.736 -16.680  1.00177.48           C
ATOM   2838  O   THR A 355     -34.967  15.900 -17.064  1.00177.48           O
ATOM   2839  N   LEU A 356     -35.628  14.466 -15.503  1.00164.15           N
ATOM   2840  CA  LEU A 356     -36.224  15.612 -14.869  1.00164.15           C
ATOM   2841  CB  LEU A 356     -37.150  15.226 -13.696  1.00164.15           C
ATOM   2842  CG  LEU A 356     -36.444  14.579 -12.488  1.00164.15           C
ATOM   2843  CD1 LEU A 356     -37.451  14.238 -11.379  1.00164.15           C
ATOM   2844  CD2 LEU A 356     -35.590  13.370 -12.900  1.00164.15           C
ATOM   2845  C   LEU A 356     -35.281  16.680 -14.360  1.00164.15           C
ATOM   2846  O   LEU A 356     -35.313  17.816 -14.837  1.00164.15           O
ATOM   2847  N   ALA A 357     -34.424  16.355 -13.367  1.00139.76           N
ATOM   2848  CA  ALA A 357     -33.655  17.387 -12.704  1.00139.76           C
ATOM   2849  CB  ALA A 357     -33.067  16.907 -11.366  1.00139.76           C
ATOM   2850  C   ALA A 357     -32.528  17.937 -13.489  1.00139.76           C
ATOM   2851  O   ALA A 357     -32.372  19.146 -13.701  1.00139.76           O
ATOM   2852  N   ARG A 358     -31.694  17.015 -13.963  1.00173.06           N
ATOM   2853  CA  ARG A 358     -30.569  17.526 -14.639  1.00173.06           C
ATOM   2854  CB  ARG A 358     -29.373  16.561 -14.649  1.00173.06           C
ATOM   2855  CG  ARG A 358     -28.795  16.338 -13.249  1.00173.06           C
ATOM   2856  CD  ARG A 358     -27.603  15.382 -13.213  1.00173.06           C
ATOM   2857  NE  ARG A 358     -27.154  15.275 -11.796  1.00173.06           N
ATOM   2858  CZ  ARG A 358     -27.745  14.374 -10.958  1.00173.06           C
ATOM   2859  NH1 ARG A 358     -28.753  13.574 -11.414  1.00173.06           N
ATOM   2860  NH2 ARG A 358     -27.329  14.274  -9.662  1.00173.06           N
ATOM   2861  C   ARG A 358     -31.064  17.697 -15.995  1.00173.06           C
ATOM   2862  O   ARG A 358     -32.073  17.116 -16.387  1.00173.06           O
ATOM   2863  N   VAL A 359     -30.425  18.579 -16.736  1.00174.66           N
ATOM   2864  CA  VAL A 359     -30.889  18.620 -18.059  1.00174.66           C
ATOM   2865  CB  VAL A 359     -31.121  20.011 -18.568  1.00174.66           C
ATOM   2866  CG1 VAL A 359     -29.758  20.716 -18.664  1.00174.66           C
ATOM   2867  CG2 VAL A 359     -31.885  19.934 -19.901  1.00174.66           C
ATOM   2868  C   VAL A 359     -29.746  18.065 -18.795  1.00174.66           C
ATOM   2869  O   VAL A 359     -28.601  18.242 -18.379  1.00174.66           O
ATOM   2870  N   ASN A 360     -30.010  17.296 -19.859  1.00252.30           N
ATOM   2871  CA  ASN A 360     -28.857  16.984 -20.604  1.00252.30           C
ATOM   2872  CB  ASN A 360     -29.104  16.001 -21.760  1.00252.30           C
ATOM   2873  CG  ASN A 360     -30.071  16.658 -22.736  1.00252.30           C
ATOM   2874  OD1 ASN A 360     -29.735  16.900 -23.894  1.00252.30           O
ATOM   2875  ND2 ASN A 360     -31.307  16.957 -22.255  1.00252.30           N
ATOM   2876  C   ASN A 360     -28.593  18.310 -21.164  1.00252.30           C
ATOM   2877  O   ASN A 360     -29.543  19.077 -21.327  1.00252.30           O
ATOM   2878  N   PRO A 361     -27.349  18.602 -21.390  1.00250.80           N
ATOM   2879  CA  PRO A 361     -26.972  19.910 -21.834  1.00250.80           C
ATOM   2880  CD  PRO A 361     -26.400  17.596 -21.836  1.00250.80           C
ATOM   2881  CB  PRO A 361     -25.493  19.820 -22.174  1.00250.80           C
ATOM   2882  CG  PRO A 361     -25.363  18.373 -22.669  1.00250.80           C
ATOM   2883  C   PRO A 361     -27.770  20.192 -23.037  1.00250.80           C
ATOM   2884  O   PRO A 361     -27.733  19.367 -23.946  1.00250.80           O
ATOM   2885  N   SER A 362     -28.469  21.343 -23.035  1.00225.06           N
ATOM   2886  CA  SER A 362     -29.431  21.680 -24.026  1.00225.06           C
ATOM   2887  CB  SER A 362     -30.413  22.775 -23.579  1.00225.06           C
ATOM   2888  OG  SER A 362     -31.344  23.051 -24.615  1.00225.06           O
ATOM   2889  C   SER A 362     -28.807  22.134 -25.277  1.00225.06           C
ATOM   2890  O   SER A 362     -27.826  22.873 -25.308  1.00225.06           O
ATOM   2891  N   GLU A 363     -29.406  21.621 -26.352  1.00291.29           N
ATOM   2892  CA  GLU A 363     -29.164  22.013 -27.691  1.00291.29           C
ATOM   2893  CB  GLU A 363     -29.519  23.490 -27.947  1.00291.29           C
ATOM   2894  CG  GLU A 363     -29.529  23.879 -29.427  1.00291.29           C
ATOM   2895  CD  GLU A 363     -30.801  23.321 -30.049  1.00291.29           C
ATOM   2896  OE1 GLU A 363     -31.571  22.645 -29.316  1.00291.29           O
ATOM   2897  OE2 GLU A 363     -31.021  23.565 -31.265  1.00291.29           O
ATOM   2898  C   GLU A 363     -27.750  21.799 -28.077  1.00291.29           C
ATOM   2899  O   GLU A 363     -27.343  22.242 -29.149  1.00291.29           O
ATOM   2900  N   PHE A 364     -26.964  21.091 -27.251  1.00215.89           N
ATOM   2901  CA  PHE A 364     -25.612  20.890 -27.660  1.00215.89           C
ATOM   2902  CB  PHE A 364     -24.872  22.206 -27.980  1.00215.89           C
ATOM   2903  CG  PHE A 364     -25.267  23.230 -26.963  1.00215.89           C
ATOM   2904  CD1 PHE A 364     -24.741  23.244 -25.694  1.00215.89           C
ATOM   2905  CD2 PHE A 364     -26.209  24.182 -27.284  1.00215.89           C
ATOM   2906  CE1 PHE A 364     -25.124  24.191 -24.773  1.00215.89           C
ATOM   2907  CE2 PHE A 364     -26.599  25.134 -26.372  1.00215.89           C
ATOM   2908  CZ  PHE A 364     -26.055  25.142 -25.111  1.00215.89           C
ATOM   2909  C   PHE A 364     -24.843  20.148 -26.617  1.00215.89           C
ATOM   2910  O   PHE A 364     -24.913  20.455 -25.427  1.00215.89           O
ATOM   2911  N   VAL A 365     -24.061  19.142 -27.057  1.00104.73           N
ATOM   2912  CA  VAL A 365     -23.226  18.414 -26.152  1.00104.73           C
ATOM   2913  CB  VAL A 365     -22.962  17.006 -26.589  1.00104.73           C
ATOM   2914  CG1 VAL A 365     -22.050  16.337 -25.552  1.00104.73           C
ATOM   2915  CG2 VAL A 365     -24.312  16.294 -26.782  1.00104.73           C
ATOM   2916  C   VAL A 365     -21.933  19.166 -26.148  1.00104.73           C
ATOM   2917  O   VAL A 365     -21.593  19.803 -27.145  1.00104.73           O
ATOM   2918  N   SER A 366     -21.207  19.166 -25.009  1.00148.87           N
ATOM   2919  CA  SER A 366     -19.963  19.876 -24.951  1.00148.87           C
ATOM   2920  CB  SER A 366     -19.513  20.248 -23.528  1.00148.87           C
ATOM   2921  OG  SER A 366     -19.136  19.090 -22.800  1.00148.87           O
ATOM   2922  C   SER A 366     -18.908  19.004 -25.532  1.00148.87           C
ATOM   2923  O   SER A 366     -18.991  17.778 -25.472  1.00148.87           O
ATOM   2924  N   ASN A 367     -17.878  19.620 -26.134  1.00114.50           N
ATOM   2925  CA  ASN A 367     -16.826  18.807 -26.644  1.00114.50           C
ATOM   2926  CB  ASN A 367     -16.732  18.672 -28.166  1.00114.50           C
ATOM   2927  CG  ASN A 367     -17.872  17.791 -28.659  1.00114.50           C
ATOM   2928  OD1 ASN A 367     -18.902  17.652 -28.003  1.00114.50           O
ATOM   2929  ND2 ASN A 367     -17.683  17.178 -29.858  1.00114.50           N
ATOM   2930  C   ASN A 367     -15.524  19.333 -26.182  1.00114.50           C
ATOM   2931  O   ASN A 367     -15.323  20.534 -25.997  1.00114.50           O
ATOM   2932  N   ILE A 368     -14.589  18.391 -25.998  1.00133.60           N
ATOM   2933  CA  ILE A 368     -13.322  18.745 -25.461  1.00133.60           C
ATOM   2934  CB  ILE A 368     -13.278  18.300 -24.024  1.00133.60           C
ATOM   2935  CG1 ILE A 368     -12.474  19.256 -23.137  1.00133.60           C
ATOM   2936  CG2 ILE A 368     -12.778  16.846 -24.004  1.00133.60           C
ATOM   2937  CD1 ILE A 368     -12.650  18.995 -21.642  1.00133.60           C
ATOM   2938  C   ILE A 368     -12.336  17.973 -26.285  1.00133.60           C
ATOM   2939  O   ILE A 368     -12.691  16.948 -26.871  1.00133.60           O
ATOM   2940  N   VAL A 369     -11.085  18.462 -26.402  1.00 85.04           N
ATOM   2941  CA  VAL A 369     -10.139  17.739 -27.205  1.00 85.04           C
ATOM   2942  CB  VAL A 369      -9.316  18.626 -28.092  1.00 85.04           C
ATOM   2943  CG1 VAL A 369      -8.281  17.756 -28.827  1.00 85.04           C
ATOM   2944  CG2 VAL A 369     -10.262  19.397 -29.028  1.00 85.04           C
ATOM   2945  C   VAL A 369      -9.199  17.016 -26.312  1.00 85.04           C
ATOM   2946  O   VAL A 369      -8.251  17.592 -25.785  1.00 85.04           O
ATOM   2947  N   LYS A 370      -9.433  15.709 -26.133  1.00 99.27           N
ATOM   2948  CA  LYS A 370      -8.654  14.931 -25.222  1.00 99.27           C
ATOM   2949  CB  LYS A 370      -9.335  13.594 -24.891  1.00 99.27           C
ATOM   2950  CG  LYS A 370     -10.723  13.777 -24.269  1.00 99.27           C
ATOM   2951  CD  LYS A 370     -11.599  12.527 -24.344  1.00 99.27           C
ATOM   2952  CE  LYS A 370     -12.064  12.191 -25.762  1.00 99.27           C
ATOM   2953  NZ  LYS A 370     -12.904  10.972 -25.746  1.00 99.27           N
ATOM   2954  C   LYS A 370      -7.348  14.633 -25.870  1.00 99.27           C
ATOM   2955  O   LYS A 370      -7.168  14.828 -27.071  1.00 99.27           O
ATOM   2956  N   ARG A 371      -6.393  14.160 -25.053  1.00211.75           N
ATOM   2957  CA  ARG A 371      -5.074  13.852 -25.505  1.00211.75           C
ATOM   2958  CB  ARG A 371      -4.198  13.333 -24.355  1.00211.75           C
ATOM   2959  CG  ARG A 371      -2.698  13.391 -24.612  1.00211.75           C
ATOM   2960  CD  ARG A 371      -2.123  14.797 -24.438  1.00211.75           C
ATOM   2961  NE  ARG A 371      -2.668  15.355 -23.166  1.00211.75           N
ATOM   2962  CZ  ARG A 371      -2.122  15.013 -21.962  1.00211.75           C
ATOM   2963  NH1 ARG A 371      -1.141  14.068 -21.894  1.00211.75           N
ATOM   2964  NH2 ARG A 371      -2.563  15.613 -20.819  1.00211.75           N
ATOM   2965  C   ARG A 371      -5.203  12.736 -26.490  1.00211.75           C
ATOM   2966  O   ARG A 371      -6.078  11.882 -26.357  1.00211.75           O
ATOM   2967  N   SER A 372      -4.289  12.705 -27.479  1.00242.65           N
ATOM   2968  CA  SER A 372      -4.243  11.683 -28.491  1.00242.65           C
ATOM   2969  CB  SER A 372      -4.484  10.280 -27.918  1.00242.65           C
ATOM   2970  OG  SER A 372      -3.553  10.005 -26.887  1.00242.65           O
ATOM   2971  C   SER A 372      -5.284  11.834 -29.567  1.00242.65           C
ATOM   2972  O   SER A 372      -5.492  10.887 -30.326  1.00242.65           O
ATOM   2973  N   GLY A 373      -5.947  13.000 -29.701  1.00 81.64           N
ATOM   2974  CA  GLY A 373      -6.861  13.174 -30.804  1.00 81.64           C
ATOM   2975  C   GLY A 373      -8.164  12.470 -30.566  1.00 81.64           C
ATOM   2976  O   GLY A 373      -8.791  11.980 -31.506  1.00 81.64           O
ATOM   2977  N   PHE A 374      -8.610  12.379 -29.301  1.00 96.17           N
ATOM   2978  CA  PHE A 374      -9.887  11.778 -29.062  1.00 96.17           C
ATOM   2979  CB  PHE A 374      -9.873  10.773 -27.895  1.00 96.17           C
ATOM   2980  CG  PHE A 374      -9.019   9.619 -28.309  1.00 96.17           C
ATOM   2981  CD1 PHE A 374      -9.547   8.609 -29.081  1.00 96.17           C
ATOM   2982  CD2 PHE A 374      -7.695   9.541 -27.931  1.00 96.17           C
ATOM   2983  CE1 PHE A 374      -8.771   7.542 -29.470  1.00 96.17           C
ATOM   2984  CE2 PHE A 374      -6.912   8.476 -28.317  1.00 96.17           C
ATOM   2985  CZ  PHE A 374      -7.452   7.474 -29.088  1.00 96.17           C
ATOM   2986  C   PHE A 374     -10.797  12.901 -28.714  1.00 96.17           C
ATOM   2987  O   PHE A 374     -10.462  13.734 -27.870  1.00 96.17           O
ATOM   2988  N   THR A 375     -11.972  12.958 -29.375  1.00166.40           N
ATOM   2989  CA  THR A 375     -12.858  14.034 -29.090  1.00166.40           C
ATOM   2990  CB  THR A 375     -13.588  14.600 -30.281  1.00166.40           C
ATOM   2991  OG1 THR A 375     -14.202  15.831 -29.927  1.00166.40           O
ATOM   2992  CG2 THR A 375     -14.659  13.609 -30.763  1.00166.40           C
ATOM   2993  C   THR A 375     -13.844  13.498 -28.135  1.00166.40           C
ATOM   2994  O   THR A 375     -14.408  12.419 -28.321  1.00166.40           O
ATOM   2995  N   ALA A 376     -14.021  14.233 -27.032  1.00 82.19           N
ATOM   2996  CA  ALA A 376     -14.973  13.768 -26.093  1.00 82.19           C
ATOM   2997  CB  ALA A 376     -14.496  13.857 -24.633  1.00 82.19           C
ATOM   2998  C   ALA A 376     -16.136  14.663 -26.239  1.00 82.19           C
ATOM   2999  O   ALA A 376     -16.017  15.880 -26.095  1.00 82.19           O
ATOM   3000  N   ILE A 377     -17.289  14.057 -26.567  1.00100.19           N
ATOM   3001  CA  ILE A 377     -18.485  14.812 -26.655  1.00100.19           C
ATOM   3002  CB  ILE A 377     -19.326  14.446 -27.841  1.00100.19           C
ATOM   3003  CG1 ILE A 377     -18.486  14.520 -29.126  1.00100.19           C
ATOM   3004  CG2 ILE A 377     -20.505  15.426 -27.884  1.00100.19           C
ATOM   3005  CD1 ILE A 377     -19.172  13.894 -30.340  1.00100.19           C
ATOM   3006  C   ILE A 377     -19.179  14.427 -25.405  1.00100.19           C
ATOM   3007  O   ILE A 377     -19.760  13.346 -25.299  1.00100.19           O
ATOM   3008  N   VAL A 378     -19.081  15.317 -24.406  1.00 90.18           N
ATOM   3009  CA  VAL A 378     -19.610  15.035 -23.120  1.00 90.18           C
ATOM   3010  CB  VAL A 378     -18.642  15.299 -22.003  1.00 90.18           C
ATOM   3011  CG1 VAL A 378     -19.363  15.067 -20.664  1.00 90.18           C
ATOM   3012  CG2 VAL A 378     -17.403  14.411 -22.208  1.00 90.18           C
ATOM   3013  C   VAL A 378     -20.759  15.939 -22.932  1.00 90.18           C
ATOM   3014  O   VAL A 378     -20.716  17.115 -23.290  1.00 90.18           O
ATOM   3015  N   ALA A 379     -21.854  15.367 -22.421  1.00110.76           N
ATOM   3016  CA  ALA A 379     -22.974  16.165 -22.091  1.00110.76           C
ATOM   3017  CB  ALA A 379     -24.287  15.555 -22.601  1.00110.76           C
ATOM   3018  C   ALA A 379     -22.991  16.053 -20.617  1.00110.76           C
ATOM   3019  O   ALA A 379     -23.212  14.970 -20.081  1.00110.76           O
ATOM   3020  N   ALA A 380     -22.750  17.160 -19.906  1.00133.96           N
ATOM   3021  CA  ALA A 380     -22.704  16.989 -18.497  1.00133.96           C
ATOM   3022  CB  ALA A 380     -22.152  18.215 -17.749  1.00133.96           C
ATOM   3023  C   ALA A 380     -24.103  16.791 -18.085  1.00133.96           C
ATOM   3024  O   ALA A 380     -25.030  17.174 -18.799  1.00133.96           O
ATOM   3025  N   GLU A 381     -24.279  16.090 -16.959  1.00156.93           N
ATOM   3026  CA  GLU A 381     -25.573  16.056 -16.385  1.00156.93           C
ATOM   3027  CB  GLU A 381     -25.813  14.833 -15.490  1.00156.93           C
ATOM   3028  CG  GLU A 381     -25.739  13.511 -16.258  1.00156.93           C
ATOM   3029  CD  GLU A 381     -26.797  13.536 -17.353  1.00156.93           C
ATOM   3030  OE1 GLU A 381     -27.607  14.501 -17.377  1.00156.93           O
ATOM   3031  OE2 GLU A 381     -26.813  12.585 -18.180  1.00156.93           O
ATOM   3032  C   GLU A 381     -25.500  17.270 -15.537  1.00156.93           C
ATOM   3033  O   GLU A 381     -24.714  17.332 -14.595  1.00156.93           O
ATOM   3034  N   VAL A 382     -26.273  18.309 -15.871  1.00162.56           N
ATOM   3035  CA  VAL A 382     -26.030  19.490 -15.115  1.00162.56           C
ATOM   3036  CB  VAL A 382     -24.927  20.330 -15.705  1.00162.56           C
ATOM   3037  CG1 VAL A 382     -25.430  20.932 -17.027  1.00162.56           C
ATOM   3038  CG2 VAL A 382     -24.442  21.362 -14.671  1.00162.56           C
ATOM   3039  C   VAL A 382     -27.263  20.282 -15.129  1.00162.56           C
ATOM   3040  O   VAL A 382     -28.245  19.949 -15.790  1.00162.56           O
ATOM   3041  N   LEU A 383     -27.241  21.365 -14.361  1.00164.29           N
ATOM   3042  CA  LEU A 383     -28.385  22.189 -14.407  1.00164.29           C
ATOM   3043  CB  LEU A 383     -28.311  23.403 -13.468  1.00164.29           C
ATOM   3044  CG  LEU A 383     -28.236  23.017 -11.979  1.00164.29           C
ATOM   3045  CD1 LEU A 383     -29.520  22.307 -11.520  1.00164.29           C
ATOM   3046  CD2 LEU A 383     -26.964  22.211 -11.673  1.00164.29           C
ATOM   3047  C   LEU A 383     -28.420  22.702 -15.809  1.00164.29           C
ATOM   3048  O   LEU A 383     -27.397  22.773 -16.494  1.00164.29           O
ATOM   3049  N   TYR A 384     -29.615  23.121 -16.245  1.00136.96           N
ATOM   3050  CA  TYR A 384     -29.834  23.465 -17.618  1.00136.96           C
ATOM   3051  CB  TYR A 384     -31.228  24.075 -17.849  1.00136.96           C
ATOM   3052  CG  TYR A 384     -32.247  23.040 -17.516  1.00136.96           C
ATOM   3053  CD1 TYR A 384     -32.554  22.762 -16.204  1.00136.96           C
ATOM   3054  CD2 TYR A 384     -32.906  22.358 -18.513  1.00136.96           C
ATOM   3055  CE1 TYR A 384     -33.495  21.811 -15.889  1.00136.96           C
ATOM   3056  CE2 TYR A 384     -33.848  21.404 -18.205  1.00136.96           C
ATOM   3057  CZ  TYR A 384     -34.143  21.129 -16.891  1.00136.96           C
ATOM   3058  OH  TYR A 384     -35.110  20.152 -16.572  1.00136.96           O
ATOM   3059  C   TYR A 384     -28.838  24.492 -18.068  1.00136.96           C
ATOM   3060  O   TYR A 384     -28.271  24.403 -19.159  1.00136.96           O
ATOM   3061  N   ILE A 385     -28.543  25.463 -17.200  1.00210.24           N
ATOM   3062  CA  ILE A 385     -27.837  26.633 -17.628  1.00210.24           C
ATOM   3063  CB  ILE A 385     -27.662  27.628 -16.514  1.00210.24           C
ATOM   3064  CG1 ILE A 385     -27.153  28.968 -17.069  1.00210.24           C
ATOM   3065  CG2 ILE A 385     -26.746  27.001 -15.449  1.00210.24           C
ATOM   3066  CD1 ILE A 385     -28.168  29.681 -17.961  1.00210.24           C
ATOM   3067  C   ILE A 385     -26.484  26.414 -18.240  1.00210.24           C
ATOM   3068  O   ILE A 385     -26.246  26.910 -19.341  1.00210.24           O
ATOM   3069  N   ILE A 386     -25.548  25.663 -17.631  1.00217.93           N
ATOM   3070  CA  ILE A 386     -24.279  25.828 -18.289  1.00217.93           C
ATOM   3071  CB  ILE A 386     -23.178  26.204 -17.335  1.00217.93           C
ATOM   3072  CG1 ILE A 386     -23.564  27.483 -16.573  1.00217.93           C
ATOM   3073  CG2 ILE A 386     -21.874  26.376 -18.136  1.00217.93           C
ATOM   3074  CD1 ILE A 386     -22.649  27.790 -15.389  1.00217.93           C
ATOM   3075  C   ILE A 386     -23.864  24.589 -19.014  1.00217.93           C
ATOM   3076  O   ILE A 386     -22.943  23.897 -18.584  1.00217.93           O
ATOM   3077  N   GLU A 387     -24.517  24.293 -20.157  1.00255.69           N
ATOM   3078  CA  GLU A 387     -24.206  23.083 -20.875  1.00255.69           C
ATOM   3079  CB  GLU A 387     -25.231  22.830 -21.984  1.00255.69           C
ATOM   3080  CG  GLU A 387     -26.673  22.868 -21.489  1.00255.69           C
ATOM   3081  CD  GLU A 387     -27.181  24.291 -21.675  1.00255.69           C
ATOM   3082  OE1 GLU A 387     -26.331  25.211 -21.813  1.00255.69           O
ATOM   3083  OE2 GLU A 387     -28.427  24.477 -21.692  1.00255.69           O
ATOM   3084  C   GLU A 387     -22.822  22.971 -21.567  1.00255.69           C
ATOM   3085  O   GLU A 387     -21.898  22.448 -20.947  1.00255.69           O
ATOM   3086  N   CYS A 388     -22.627  23.508 -22.830  1.00326.15           N
ATOM   3087  CA  CYS A 388     -21.372  23.492 -23.665  1.00326.15           C
ATOM   3088  CB  CYS A 388     -20.097  23.068 -22.909  1.00326.15           C
ATOM   3089  SG  CYS A 388     -19.581  24.289 -21.664  1.00326.15           S
ATOM   3090  C   CYS A 388     -21.401  22.696 -25.050  1.00326.15           C
ATOM   3091  O   CYS A 388     -22.374  21.968 -25.235  1.00326.15           O
ATOM   3092  N   LYS A 389     -20.350  22.773 -26.025  1.00214.61           N
ATOM   3093  CA  LYS A 389     -20.333  22.220 -27.444  1.00214.61           C
ATOM   3094  CB  LYS A 389     -20.877  23.256 -28.444  1.00214.61           C
ATOM   3095  CG  LYS A 389     -19.978  24.488 -28.579  1.00214.61           C
ATOM   3096  CD  LYS A 389     -20.316  25.374 -29.780  1.00214.61           C
ATOM   3097  CE  LYS A 389     -19.408  26.599 -29.904  1.00214.61           C
ATOM   3098  NZ  LYS A 389     -19.798  27.403 -31.083  1.00214.61           N
ATOM   3099  C   LYS A 389     -18.990  21.660 -28.124  1.00214.61           C
ATOM   3100  O   LYS A 389     -17.899  21.786 -27.577  1.00214.61           O
ATOM   3101  N   PRO A 390     -19.080  21.068 -29.379  1.00275.42           N
ATOM   3102  CA  PRO A 390     -18.061  20.324 -30.231  1.00275.42           C
ATOM   3103  CD  PRO A 390     -20.404  20.507 -29.616  1.00275.42           C
ATOM   3104  CB  PRO A 390     -18.887  19.503 -31.220  1.00275.42           C
ATOM   3105  CG  PRO A 390     -20.224  19.271 -30.507  1.00275.42           C
ATOM   3106  C   PRO A 390     -16.789  20.866 -30.962  1.00275.42           C
ATOM   3107  O   PRO A 390     -16.512  22.039 -30.760  1.00275.42           O
ATOM   3108  N   VAL A 391     -15.968  20.019 -31.737  1.00240.27           N
ATOM   3109  CA  VAL A 391     -14.749  20.353 -32.542  1.00240.27           C
ATOM   3110  CB  VAL A 391     -13.567  20.801 -31.760  1.00240.27           C
ATOM   3111  CG1 VAL A 391     -13.843  22.226 -31.327  1.00240.27           C
ATOM   3112  CG2 VAL A 391     -13.317  19.816 -30.605  1.00240.27           C
ATOM   3113  C   VAL A 391     -14.162  19.243 -33.454  1.00240.27           C
ATOM   3114  O   VAL A 391     -14.803  18.223 -33.692  1.00240.27           O
ATOM   3115  N   PHE A 392     -12.900  19.447 -34.005  1.00206.53           N
ATOM   3116  CA  PHE A 392     -12.229  18.602 -35.022  1.00206.53           C
ATOM   3117  CB  PHE A 392     -12.175  19.276 -36.401  1.00206.53           C
ATOM   3118  CG  PHE A 392     -11.169  20.372 -36.295  1.00206.53           C
ATOM   3119  CD1 PHE A 392     -11.488  21.571 -35.702  1.00206.53           C
ATOM   3120  CD2 PHE A 392      -9.887  20.188 -36.764  1.00206.53           C
ATOM   3121  CE1 PHE A 392     -10.552  22.574 -35.601  1.00206.53           C
ATOM   3122  CE2 PHE A 392      -8.948  21.187 -36.666  1.00206.53           C
ATOM   3123  CZ  PHE A 392      -9.281  22.386 -36.085  1.00206.53           C
ATOM   3124  C   PHE A 392     -10.766  18.283 -34.692  1.00206.53           C
ATOM   3125  O   PHE A 392     -10.070  19.109 -34.103  1.00206.53           O
ATOM   3126  N   VAL A 393     -10.240  17.088 -35.120  1.00180.51           N
ATOM   3127  CA  VAL A 393      -8.867  16.673 -34.823  1.00180.51           C
ATOM   3128  CB  VAL A 393      -8.654  16.211 -33.401  1.00180.51           C
ATOM   3129  CG1 VAL A 393      -8.853  17.360 -32.401  1.00180.51           C
ATOM   3130  CG2 VAL A 393      -9.580  15.008 -33.159  1.00180.51           C
ATOM   3131  C   VAL A 393      -8.394  15.476 -35.629  1.00180.51           C
ATOM   3132  O   VAL A 393      -9.034  15.020 -36.574  1.00180.51           O
ATOM   3133  N   THR A 394      -7.195  14.956 -35.242  1.00157.89           N
ATOM   3134  CA  THR A 394      -6.520  13.803 -35.817  1.00157.89           C
ATOM   3135  CB  THR A 394      -5.235  14.169 -36.490  1.00157.89           C
ATOM   3136  OG1 THR A 394      -4.385  14.833 -35.567  1.00157.89           O
ATOM   3137  CG2 THR A 394      -5.537  15.081 -37.689  1.00157.89           C
ATOM   3138  C   THR A 394      -6.182  12.827 -34.707  1.00157.89           C
ATOM   3139  O   THR A 394      -5.946  13.245 -33.574  1.00157.89           O
ATOM   3140  N   TYR A 395      -6.120  11.494 -34.993  1.00154.12           N
ATOM   3141  CA  TYR A 395      -5.927  10.571 -33.889  1.00154.12           C
ATOM   3142  CB  TYR A 395      -7.227   9.906 -33.427  1.00154.12           C
ATOM   3143  CG  TYR A 395      -7.522   8.805 -34.381  1.00154.12           C
ATOM   3144  CD1 TYR A 395      -8.107   9.050 -35.602  1.00154.12           C
ATOM   3145  CD2 TYR A 395      -7.197   7.510 -34.049  1.00154.12           C
ATOM   3146  CE1 TYR A 395      -8.371   8.013 -36.468  1.00154.12           C
ATOM   3147  CE2 TYR A 395      -7.458   6.471 -34.907  1.00154.12           C
ATOM   3148  CZ  TYR A 395      -8.048   6.723 -36.119  1.00154.12           C
ATOM   3149  OH  TYR A 395      -8.317   5.656 -37.000  1.00154.12           O
ATOM   3150  C   TYR A 395      -4.974   9.435 -34.193  1.00154.12           C
ATOM   3151  O   TYR A 395      -4.588   9.201 -35.337  1.00154.12           O
ATOM   3152  N   GLU A 396      -4.599   8.690 -33.114  1.00127.08           N
ATOM   3153  CA  GLU A 396      -3.700   7.555 -33.086  1.00127.08           C
ATOM   3154  CB  GLU A 396      -2.333   7.887 -32.461  1.00127.08           C
ATOM   3155  CG  GLU A 396      -1.525   8.903 -33.269  1.00127.08           C
ATOM   3156  CD  GLU A 396      -1.129   8.252 -34.585  1.00127.08           C
ATOM   3157  OE1 GLU A 396      -1.503   7.067 -34.794  1.00127.08           O
ATOM   3158  OE2 GLU A 396      -0.448   8.931 -35.400  1.00127.08           O
ATOM   3159  C   GLU A 396      -4.326   6.482 -32.216  1.00127.08           C
ATOM   3160  O   GLU A 396      -5.524   6.221 -32.298  1.00127.08           O
ATOM   3161  N   SER A 397      -3.512   5.766 -31.403  1.00121.25           N
ATOM   3162  CA  SER A 397      -4.031   4.733 -30.533  1.00121.25           C
ATOM   3163  CB  SER A 397      -3.060   3.555 -30.336  1.00121.25           C
ATOM   3164  OG  SER A 397      -1.886   3.996 -29.673  1.00121.25           O
ATOM   3165  C   SER A 397      -4.335   5.303 -29.173  1.00121.25           C
ATOM   3166  O   SER A 397      -3.902   6.406 -28.843  1.00121.25           O
ATOM   3167  N   LYS A 398      -5.129   4.567 -28.356  1.00222.12           N
ATOM   3168  CA  LYS A 398      -5.422   4.974 -27.002  1.00222.12           C
ATOM   3169  CB  LYS A 398      -6.870   5.465 -26.819  1.00222.12           C
ATOM   3170  CG  LYS A 398      -7.934   4.459 -27.266  1.00222.12           C
ATOM   3171  CD  LYS A 398      -9.348   4.807 -26.797  1.00222.12           C
ATOM   3172  CE  LYS A 398     -10.407   3.799 -27.248  1.00222.12           C
ATOM   3173  NZ  LYS A 398     -11.742   4.210 -26.756  1.00222.12           N
ATOM   3174  C   LYS A 398      -5.232   3.771 -26.143  1.00222.12           C
ATOM   3175  O   LYS A 398      -6.174   3.247 -25.548  1.00222.12           O
ATOM   3176  N   GLN A 399      -3.961   3.378 -25.975  1.00196.81           N
ATOM   3177  CA  GLN A 399      -3.656   2.110 -25.394  1.00196.81           C
ATOM   3178  CB  GLN A 399      -2.830   1.284 -26.388  1.00196.81           C
ATOM   3179  CG  GLN A 399      -3.602   0.978 -27.674  1.00196.81           C
ATOM   3180  CD  GLN A 399      -2.640   0.361 -28.676  1.00196.81           C
ATOM   3181  OE1 GLN A 399      -1.533   0.856 -28.874  1.00196.81           O
ATOM   3182  NE2 GLN A 399      -3.073  -0.750 -29.330  1.00196.81           N
ATOM   3183  C   GLN A 399      -2.856   2.285 -24.151  1.00196.81           C
ATOM   3184  O   GLN A 399      -3.137   3.146 -23.327  1.00196.81           O
ATOM   3185  N   GLU A 400      -1.872   1.394 -23.953  1.00150.10           N
ATOM   3186  CA  GLU A 400      -1.005   1.427 -22.826  1.00150.10           C
ATOM   3187  CB  GLU A 400      -0.020   0.248 -22.787  1.00150.10           C
ATOM   3188  CG  GLU A 400       0.972   0.321 -21.624  1.00150.10           C
ATOM   3189  CD  GLU A 400       0.225   0.127 -20.312  1.00150.10           C
ATOM   3190  OE1 GLU A 400      -1.000   0.419 -20.273  1.00150.10           O
ATOM   3191  OE2 GLU A 400       0.873  -0.321 -19.328  1.00150.10           O
ATOM   3192  C   GLU A 400      -0.233   2.671 -23.013  1.00150.10           C
ATOM   3193  O   GLU A 400       0.163   3.350 -22.069  1.00150.10           O
ATOM   3194  N   CYS A 401      -0.015   2.987 -24.293  1.00119.08           N
ATOM   3195  CA  CYS A 401       0.657   4.181 -24.661  1.00119.08           C
ATOM   3196  CB  CYS A 401       0.766   4.324 -26.181  1.00119.08           C
ATOM   3197  SG  CYS A 401      -0.863   4.410 -26.981  1.00119.08           S
ATOM   3198  C   CYS A 401      -0.195   5.285 -24.149  1.00119.08           C
ATOM   3199  O   CYS A 401       0.305   6.343 -23.768  1.00119.08           O
ATOM   3200  N   TYR A 402      -1.522   5.060 -24.103  1.00306.65           N
ATOM   3201  CA  TYR A 402      -2.342   6.136 -23.663  1.00306.65           C
ATOM   3202  CB  TYR A 402      -3.247   6.778 -24.725  1.00306.65           C
ATOM   3203  CG  TYR A 402      -2.384   7.600 -25.614  1.00306.65           C
ATOM   3204  CD1 TYR A 402      -1.798   8.749 -25.130  1.00306.65           C
ATOM   3205  CD2 TYR A 402      -2.130   7.210 -26.907  1.00306.65           C
ATOM   3206  CE1 TYR A 402      -0.993   9.520 -25.935  1.00306.65           C
ATOM   3207  CE2 TYR A 402      -1.329   7.976 -27.718  1.00306.65           C
ATOM   3208  CZ  TYR A 402      -0.765   9.132 -27.234  1.00306.65           C
ATOM   3209  OH  TYR A 402       0.058   9.916 -28.070  1.00306.65           O
ATOM   3210  C   TYR A 402      -3.225   5.751 -22.534  1.00306.65           C
ATOM   3211  O   TYR A 402      -2.830   5.010 -21.643  1.00306.65           O
ATOM   3212  N   GLN A 403      -4.484   6.202 -22.646  1.00163.96           N
ATOM   3213  CA  GLN A 403      -5.540   6.332 -21.683  1.00163.96           C
ATOM   3214  CB  GLN A 403      -6.824   6.803 -22.377  1.00163.96           C
ATOM   3215  CG  GLN A 403      -6.607   7.989 -23.327  1.00163.96           C
ATOM   3216  CD  GLN A 403      -5.975   9.158 -22.582  1.00163.96           C
ATOM   3217  OE1 GLN A 403      -4.965   9.007 -21.897  1.00163.96           O
ATOM   3218  NE2 GLN A 403      -6.591  10.363 -22.715  1.00163.96           N
ATOM   3219  C   GLN A 403      -5.855   5.078 -20.932  1.00163.96           C
ATOM   3220  O   GLN A 403      -6.306   5.158 -19.789  1.00163.96           O
ATOM   3221  N   GLU A 404      -5.711   3.893 -21.541  1.00 54.15           N
ATOM   3222  CA  GLU A 404      -6.003   2.723 -20.768  1.00 54.15           C
ATOM   3223  CB  GLU A 404      -5.920   1.422 -21.581  1.00 54.15           C
ATOM   3224  CG  GLU A 404      -7.058   1.318 -22.600  1.00 54.15           C
ATOM   3225  CD  GLU A 404      -6.925   0.010 -23.361  1.00 54.15           C
ATOM   3226  OE1 GLU A 404      -5.812  -0.266 -23.880  1.00 54.15           O
ATOM   3227  OE2 GLU A 404      -7.940  -0.733 -23.431  1.00 54.15           O
ATOM   3228  C   GLU A 404      -5.037   2.672 -19.623  1.00 54.15           C
ATOM   3229  O   GLU A 404      -5.399   2.273 -18.518  1.00 54.15           O
ATOM   3230  N   ILE A 405      -3.767   3.059 -19.847  1.00125.04           N
ATOM   3231  CA  ILE A 405      -2.847   3.016 -18.747  1.00125.04           C
ATOM   3232  CB  ILE A 405      -1.378   2.999 -19.123  1.00125.04           C
ATOM   3233  CG1 ILE A 405      -0.541   2.584 -17.906  1.00125.04           C
ATOM   3234  CG2 ILE A 405      -0.929   4.318 -19.753  1.00125.04           C
ATOM   3235  CD1 ILE A 405       0.895   2.211 -18.269  1.00125.04           C
ATOM   3236  C   ILE A 405      -3.188   4.050 -17.703  1.00125.04           C
ATOM   3237  O   ILE A 405      -3.052   3.717 -16.527  1.00125.04           O
ATOM   3238  N   PRO A 406      -3.617   5.275 -17.968  1.00158.99           N
ATOM   3239  CA  PRO A 406      -3.928   6.125 -16.868  1.00158.99           C
ATOM   3240  CD  PRO A 406      -3.269   6.073 -19.123  1.00158.99           C
ATOM   3241  CB  PRO A 406      -4.130   7.533 -17.419  1.00158.99           C
ATOM   3242  CG  PRO A 406      -3.256   7.540 -18.675  1.00158.99           C
ATOM   3243  C   PRO A 406      -5.096   5.623 -16.101  1.00158.99           C
ATOM   3244  O   PRO A 406      -5.146   5.852 -14.894  1.00158.99           O
ATOM   3245  N   VAL A 407      -6.051   4.950 -16.767  1.00103.52           N
ATOM   3246  CA  VAL A 407      -7.196   4.522 -16.025  1.00103.52           C
ATOM   3247  CB  VAL A 407      -8.311   3.951 -16.862  1.00103.52           C
ATOM   3248  CG1 VAL A 407      -7.898   2.595 -17.451  1.00103.52           C
ATOM   3249  CG2 VAL A 407      -9.571   3.878 -15.982  1.00103.52           C
ATOM   3250  C   VAL A 407      -6.768   3.506 -15.013  1.00103.52           C
ATOM   3251  O   VAL A 407      -7.156   3.582 -13.849  1.00103.52           O
ATOM   3252  N   LYS A 408      -5.927   2.539 -15.431  1.00159.99           N
ATOM   3253  CA  LYS A 408      -5.482   1.490 -14.559  1.00159.99           C
ATOM   3254  CB  LYS A 408      -4.547   0.508 -15.285  1.00159.99           C
ATOM   3255  CG  LYS A 408      -3.788  -0.429 -14.346  1.00159.99           C
ATOM   3256  CD  LYS A 408      -4.660  -1.460 -13.635  1.00159.99           C
ATOM   3257  CE  LYS A 408      -3.877  -2.283 -12.611  1.00159.99           C
ATOM   3258  NZ  LYS A 408      -2.689  -2.887 -13.254  1.00159.99           N
ATOM   3259  C   LYS A 408      -4.701   2.073 -13.429  1.00159.99           C
ATOM   3260  O   LYS A 408      -4.946   1.767 -12.263  1.00159.99           O
ATOM   3261  N   TYR A 409      -3.758   2.968 -13.760  1.00 73.91           N
ATOM   3262  CA  TYR A 409      -2.864   3.539 -12.798  1.00 73.91           C
ATOM   3263  CB  TYR A 409      -1.886   4.505 -13.490  1.00 73.91           C
ATOM   3264  CG  TYR A 409      -0.940   5.119 -12.517  1.00 73.91           C
ATOM   3265  CD1 TYR A 409       0.072   4.367 -11.968  1.00 73.91           C
ATOM   3266  CD2 TYR A 409      -1.039   6.449 -12.180  1.00 73.91           C
ATOM   3267  CE1 TYR A 409       0.966   4.922 -11.086  1.00 73.91           C
ATOM   3268  CE2 TYR A 409      -0.149   7.012 -11.297  1.00 73.91           C
ATOM   3269  CZ  TYR A 409       0.854   6.247 -10.751  1.00 73.91           C
ATOM   3270  OH  TYR A 409       1.773   6.817  -9.848  1.00 73.91           O
ATOM   3271  C   TYR A 409      -3.668   4.300 -11.794  1.00 73.91           C
ATOM   3272  O   TYR A 409      -3.480   4.153 -10.587  1.00 73.91           O
ATOM   3273  N   ASN A 410      -4.624   5.112 -12.273  1.00 44.47           N
ATOM   3274  CA  ASN A 410      -5.396   5.930 -11.388  1.00 44.47           C
ATOM   3275  CB  ASN A 410      -6.413   6.807 -12.139  1.00 44.47           C
ATOM   3276  CG  ASN A 410      -5.639   7.787 -13.009  1.00 44.47           C
ATOM   3277  OD1 ASN A 410      -4.475   8.085 -12.746  1.00 44.47           O
ATOM   3278  ND2 ASN A 410      -6.304   8.310 -14.073  1.00 44.47           N
ATOM   3279  C   ASN A 410      -6.171   5.052 -10.462  1.00 44.47           C
ATOM   3280  O   ASN A 410      -6.229   5.305  -9.262  1.00 44.47           O
ATOM   3281  N   ASN A 411      -6.775   3.974 -10.986  1.00 72.99           N
ATOM   3282  CA  ASN A 411      -7.609   3.159 -10.153  1.00 72.99           C
ATOM   3283  CB  ASN A 411      -8.243   1.984 -10.917  1.00 72.99           C
ATOM   3284  CG  ASN A 411      -9.230   2.552 -11.926  1.00 72.99           C
ATOM   3285  OD1 ASN A 411      -9.871   3.573 -11.680  1.00 72.99           O
ATOM   3286  ND2 ASN A 411      -9.357   1.874 -13.099  1.00 72.99           N
ATOM   3287  C   ASN A 411      -6.798   2.573  -9.037  1.00 72.99           C
ATOM   3288  O   ASN A 411      -7.243   2.542  -7.892  1.00 72.99           O
ATOM   3289  N   VAL A 412      -5.606   2.032  -9.344  1.00119.75           N
ATOM   3290  CA  VAL A 412      -4.795   1.432  -8.322  1.00119.75           C
ATOM   3291  CB  VAL A 412      -3.704   0.568  -8.891  1.00119.75           C
ATOM   3292  CG1 VAL A 412      -2.785   1.429  -9.774  1.00119.75           C
ATOM   3293  CG2 VAL A 412      -2.976  -0.123  -7.725  1.00119.75           C
ATOM   3294  C   VAL A 412      -4.152   2.437  -7.403  1.00119.75           C
ATOM   3295  O   VAL A 412      -4.157   2.255  -6.187  1.00119.75           O
ATOM   3296  N   SER A 413      -3.515   3.481  -7.977  1.00151.06           N
ATOM   3297  CA  SER A 413      -2.754   4.455  -7.234  1.00151.06           C
ATOM   3298  CB  SER A 413      -1.634   5.085  -8.079  1.00151.06           C
ATOM   3299  OG  SER A 413      -2.194   5.855  -9.132  1.00151.06           O
ATOM   3300  C   SER A 413      -3.536   5.599  -6.652  1.00151.06           C
ATOM   3301  O   SER A 413      -3.296   5.995  -5.512  1.00151.06           O
ATOM   3302  N   MET A 414      -4.524   6.122  -7.405  1.00264.94           N
ATOM   3303  CA  MET A 414      -5.133   7.401  -7.128  1.00264.94           C
ATOM   3304  CB  MET A 414      -6.370   7.725  -7.983  1.00264.94           C
ATOM   3305  CG  MET A 414      -6.033   8.194  -9.399  1.00264.94           C
ATOM   3306  SD  MET A 414      -5.216   9.819  -9.447  1.00264.94           S
ATOM   3307  CE  MET A 414      -5.501  10.122 -11.214  1.00264.94           C
ATOM   3308  C   MET A 414      -5.513   7.631  -5.705  1.00264.94           C
ATOM   3309  O   MET A 414      -5.641   6.718  -4.894  1.00264.94           O
ATOM   3310  N   TYR A 415      -5.672   8.931  -5.374  1.00246.56           N
ATOM   3311  CA  TYR A 415      -6.079   9.317  -4.059  1.00246.56           C
ATOM   3312  CB  TYR A 415      -5.535  10.689  -3.627  1.00246.56           C
ATOM   3313  CG  TYR A 415      -5.907  10.895  -2.199  1.00246.56           C
ATOM   3314  CD1 TYR A 415      -5.137  10.342  -1.202  1.00246.56           C
ATOM   3315  CD2 TYR A 415      -7.012  11.639  -1.854  1.00246.56           C
ATOM   3316  CE1 TYR A 415      -5.463  10.524   0.121  1.00246.56           C
ATOM   3317  CE2 TYR A 415      -7.344  11.825  -0.532  1.00246.56           C
ATOM   3318  CZ  TYR A 415      -6.569  11.266   0.457  1.00246.56           C
ATOM   3319  OH  TYR A 415      -6.906  11.455   1.814  1.00246.56           O
ATOM   3320  C   TYR A 415      -7.558   9.426  -4.165  1.00246.56           C
ATOM   3321  O   TYR A 415      -8.117  10.496  -4.398  1.00246.56           O
ATOM   3322  N   MET A 416      -8.218   8.268  -4.000  1.00277.41           N
ATOM   3323  CA  MET A 416      -9.632   8.129  -4.142  1.00277.41           C
ATOM   3324  CB  MET A 416     -10.105   8.295  -5.598  1.00277.41           C
ATOM   3325  CG  MET A 416     -11.625   8.246  -5.781  1.00277.41           C
ATOM   3326  SD  MET A 416     -12.175   8.438  -7.503  1.00277.41           S
ATOM   3327  CE  MET A 416     -13.945   8.300  -7.126  1.00277.41           C
ATOM   3328  C   MET A 416      -9.879   6.711  -3.750  1.00277.41           C
ATOM   3329  O   MET A 416      -9.583   6.302  -2.631  1.00277.41           O
ATOM   3330  N   ALA A 417     -10.437   5.930  -4.689  1.00132.71           N
ATOM   3331  CA  ALA A 417     -10.730   4.533  -4.524  1.00132.71           C
ATOM   3332  CB  ALA A 417     -11.428   3.920  -5.751  1.00132.71           C
ATOM   3333  C   ALA A 417      -9.476   3.744  -4.279  1.00132.71           C
ATOM   3334  O   ALA A 417      -9.467   2.808  -3.482  1.00132.71           O
ATOM   3335  N   PRO A 418      -8.407   4.116  -4.909  1.00227.53           N
ATOM   3336  CA  PRO A 418      -7.189   3.380  -4.778  1.00227.53           C
ATOM   3337  CD  PRO A 418      -8.514   4.553  -6.294  1.00227.53           C
ATOM   3338  CB  PRO A 418      -6.226   4.087  -5.739  1.00227.53           C
ATOM   3339  CG  PRO A 418      -7.100   5.028  -6.595  1.00227.53           C
ATOM   3340  C   PRO A 418      -6.631   3.189  -3.404  1.00227.53           C
ATOM   3341  O   PRO A 418      -7.276   3.522  -2.411  1.00227.53           O
ATOM   3342  N   VAL A 419      -5.411   2.620  -3.366  1.00135.71           N
ATOM   3343  CA  VAL A 419      -4.684   2.245  -2.191  1.00135.71           C
ATOM   3344  CB  VAL A 419      -3.285   1.792  -2.485  1.00135.71           C
ATOM   3345  CG1 VAL A 419      -3.350   0.534  -3.367  1.00135.71           C
ATOM   3346  CG2 VAL A 419      -2.511   2.963  -3.115  1.00135.71           C
ATOM   3347  C   VAL A 419      -4.574   3.451  -1.329  1.00135.71           C
ATOM   3348  O   VAL A 419      -4.402   3.335  -0.118  1.00135.71           O
ATOM   3349  N   THR A 420      -4.632   4.649  -1.932  1.00122.90           N
ATOM   3350  CA  THR A 420      -4.550   5.821  -1.118  1.00122.90           C
ATOM   3351  CB  THR A 420      -4.755   7.091  -1.871  1.00122.90           C
ATOM   3352  OG1 THR A 420      -6.075   7.111  -2.387  1.00122.90           O
ATOM   3353  CG2 THR A 420      -3.715   7.183  -3.000  1.00122.90           C
ATOM   3354  C   THR A 420      -5.673   5.758  -0.125  1.00122.90           C
ATOM   3355  O   THR A 420      -5.486   6.076   1.047  1.00122.90           O
ATOM   3356  N   ARG A 421      -6.876   5.341  -0.571  1.00137.48           N
ATOM   3357  CA  ARG A 421      -8.012   5.276   0.305  1.00137.48           C
ATOM   3358  CB  ARG A 421      -9.294   4.780  -0.379  1.00137.48           C
ATOM   3359  CG  ARG A 421     -10.497   4.718   0.565  1.00137.48           C
ATOM   3360  CD  ARG A 421     -11.746   4.106  -0.074  1.00137.48           C
ATOM   3361  NE  ARG A 421     -11.523   2.636  -0.176  1.00137.48           N
ATOM   3362  CZ  ARG A 421     -12.509   1.823  -0.654  1.00137.48           C
ATOM   3363  NH1 ARG A 421     -13.703   2.353  -1.050  1.00137.48           N
ATOM   3364  NH2 ARG A 421     -12.300   0.476  -0.736  1.00137.48           N
ATOM   3365  C   ARG A 421      -7.758   4.291   1.401  1.00137.48           C
ATOM   3366  O   ARG A 421      -8.016   4.576   2.570  1.00137.48           O
ATOM   3367  N   ILE A 422      -7.236   3.099   1.052  1.00139.33           N
ATOM   3368  CA  ILE A 422      -7.048   2.071   2.034  1.00139.33           C
ATOM   3369  CB  ILE A 422      -6.595   0.756   1.455  1.00139.33           C
ATOM   3370  CG1 ILE A 422      -6.722  -0.363   2.501  1.00139.33           C
ATOM   3371  CG2 ILE A 422      -5.169   0.914   0.905  1.00139.33           C
ATOM   3372  CD1 ILE A 422      -8.168  -0.691   2.868  1.00139.33           C
ATOM   3373  C   ILE A 422      -6.048   2.528   3.045  1.00139.33           C
ATOM   3374  O   ILE A 422      -6.218   2.306   4.243  1.00139.33           O
ATOM   3375  N   LEU A 423      -4.976   3.183   2.575  1.00119.11           N
ATOM   3376  CA  LEU A 423      -3.916   3.614   3.437  1.00119.11           C
ATOM   3377  CB  LEU A 423      -2.765   4.229   2.618  1.00119.11           C
ATOM   3378  CG  LEU A 423      -1.404   4.294   3.337  1.00119.11           C
ATOM   3379  CD1 LEU A 423      -0.400   5.142   2.539  1.00119.11           C
ATOM   3380  CD2 LEU A 423      -1.525   4.697   4.810  1.00119.11           C
ATOM   3381  C   LEU A 423      -4.479   4.653   4.360  1.00119.11           C
ATOM   3382  O   LEU A 423      -4.161   4.689   5.548  1.00119.11           O
ATOM   3383  N   GLN A 424      -5.369   5.517   3.837  1.00129.56           N
ATOM   3384  CA  GLN A 424      -5.889   6.583   4.642  1.00129.56           C
ATOM   3385  CB  GLN A 424      -6.879   7.478   3.877  1.00129.56           C
ATOM   3386  CG  GLN A 424      -7.402   8.655   4.703  1.00129.56           C
ATOM   3387  CD  GLN A 424      -6.262   9.649   4.874  1.00129.56           C
ATOM   3388  OE1 GLN A 424      -5.135   9.401   4.448  1.00129.56           O
ATOM   3389  NE2 GLN A 424      -6.561  10.811   5.515  1.00129.56           N
ATOM   3390  C   GLN A 424      -6.615   6.005   5.814  1.00129.56           C
ATOM   3391  O   GLN A 424      -6.438   6.450   6.947  1.00129.56           O
ATOM   3392  N   ARG A 425      -7.433   4.968   5.574  1.00153.31           N
ATOM   3393  CA  ARG A 425      -8.210   4.400   6.634  1.00153.31           C
ATOM   3394  CB  ARG A 425      -9.257   3.406   6.143  1.00153.31           C
ATOM   3395  CG  ARG A 425     -10.330   4.070   5.276  1.00153.31           C
ATOM   3396  CD  ARG A 425     -11.496   4.649   6.077  1.00153.31           C
ATOM   3397  NE  ARG A 425     -12.245   3.502   6.662  1.00153.31           N
ATOM   3398  CZ  ARG A 425     -13.101   3.710   7.704  1.00153.31           C
ATOM   3399  NH1 ARG A 425     -13.261   4.967   8.211  1.00153.31           N
ATOM   3400  NH2 ARG A 425     -13.792   2.663   8.241  1.00153.31           N
ATOM   3401  C   ARG A 425      -7.314   3.755   7.642  1.00153.31           C
ATOM   3402  O   ARG A 425      -7.624   3.744   8.832  1.00153.31           O
ATOM   3403  N   ARG A 426      -6.181   3.181   7.196  1.00116.72           N
ATOM   3404  CA  ARG A 426      -5.285   2.564   8.130  1.00116.72           C
ATOM   3405  CB  ARG A 426      -4.032   1.982   7.458  1.00116.72           C
ATOM   3406  CG  ARG A 426      -3.125   1.212   8.418  1.00116.72           C
ATOM   3407  CD  ARG A 426      -1.776   0.828   7.806  1.00116.72           C
ATOM   3408  NE  ARG A 426      -1.005   0.089   8.842  1.00116.72           N
ATOM   3409  CZ  ARG A 426      -0.395   0.774   9.854  1.00116.72           C
ATOM   3410  NH1 ARG A 426      -0.573   2.121   9.965  1.00116.72           N
ATOM   3411  NH2 ARG A 426       0.380   0.111  10.760  1.00116.72           N
ATOM   3412  C   ARG A 426      -4.834   3.631   9.078  1.00116.72           C
ATOM   3413  O   ARG A 426      -4.808   3.430  10.292  1.00116.72           O
ATOM   3414  N   GLY A 427      -4.498   4.818   8.539  1.00 38.86           N
ATOM   3415  CA  GLY A 427      -4.032   5.892   9.365  1.00 38.86           C
ATOM   3416  C   GLY A 427      -5.119   6.256  10.323  1.00 38.86           C
ATOM   3417  O   GLY A 427      -4.859   6.546  11.490  1.00 38.86           O
ATOM   3418  N   THR A 428      -6.376   6.264   9.847  1.00 45.96           N
ATOM   3419  CA  THR A 428      -7.463   6.641  10.700  1.00 45.96           C
ATOM   3420  CB  THR A 428      -8.785   6.656   9.989  1.00 45.96           C
ATOM   3421  OG1 THR A 428      -8.746   7.559   8.894  1.00 45.96           O
ATOM   3422  CG2 THR A 428      -9.870   7.089  10.989  1.00 45.96           C
ATOM   3423  C   THR A 428      -7.565   5.661  11.818  1.00 45.96           C
ATOM   3424  O   THR A 428      -7.712   6.052  12.969  1.00 45.96           O
ATOM   3425  N   GLU A 429      -7.477   4.353  11.530  1.00101.76           N
ATOM   3426  CA  GLU A 429      -7.630   3.413  12.599  1.00101.76           C
ATOM   3427  CB  GLU A 429      -7.733   1.954  12.123  1.00101.76           C
ATOM   3428  CG  GLU A 429      -8.141   0.990  13.241  1.00101.76           C
ATOM   3429  CD  GLU A 429      -8.665  -0.291  12.613  1.00101.76           C
ATOM   3430  OE1 GLU A 429      -9.634  -0.201  11.814  1.00101.76           O
ATOM   3431  OE2 GLU A 429      -8.108  -1.375  12.929  1.00101.76           O
ATOM   3432  C   GLU A 429      -6.500   3.537  13.573  1.00101.76           C
ATOM   3433  O   GLU A 429      -6.687   3.478  14.787  1.00101.76           O
ATOM   3434  N   ILE A 430      -5.266   3.726  13.096  1.00126.85           N
ATOM   3435  CA  ILE A 430      -4.235   3.716  14.088  1.00126.85           C
ATOM   3436  CB  ILE A 430      -2.858   3.652  13.509  1.00126.85           C
ATOM   3437  CG1 ILE A 430      -2.536   4.898  12.675  1.00126.85           C
ATOM   3438  CG2 ILE A 430      -2.769   2.341  12.708  1.00126.85           C
ATOM   3439  CD1 ILE A 430      -1.058   4.978  12.301  1.00126.85           C
ATOM   3440  C   ILE A 430      -4.354   4.883  15.023  1.00126.85           C
ATOM   3441  O   ILE A 430      -4.265   4.717  16.239  1.00126.85           O
ATOM   3442  N   ASP A 431      -4.604   6.090  14.494  1.00113.39           N
ATOM   3443  CA  ASP A 431      -4.655   7.237  15.356  1.00113.39           C
ATOM   3444  CB  ASP A 431      -4.123   8.497  14.651  1.00113.39           C
ATOM   3445  CG  ASP A 431      -4.132   9.656  15.634  1.00113.39           C
ATOM   3446  OD1 ASP A 431      -3.142   9.777  16.403  1.00113.39           O
ATOM   3447  OD2 ASP A 431      -5.122  10.436  15.627  1.00113.39           O
ATOM   3448  C   ASP A 431      -6.074   7.511  15.732  1.00113.39           C
ATOM   3449  O   ASP A 431      -6.456   7.447  16.900  1.00113.39           O
ATOM   3450  N   CYS A 432      -6.897   7.803  14.718  1.00122.94           N
ATOM   3451  CA  CYS A 432      -8.246   8.251  14.897  1.00122.94           C
ATOM   3452  CB  CYS A 432      -8.933   8.523  13.556  1.00122.94           C
ATOM   3453  SG  CYS A 432     -10.556   9.312  13.725  1.00122.94           S
ATOM   3454  C   CYS A 432      -9.107   7.254  15.601  1.00122.94           C
ATOM   3455  O   CYS A 432      -9.805   7.606  16.551  1.00122.94           O
ATOM   3456  N   THR A 433      -9.048   5.970  15.208  1.00288.94           N
ATOM   3457  CA  THR A 433     -10.028   5.066  15.722  1.00288.94           C
ATOM   3458  CB  THR A 433     -10.216   3.839  14.849  1.00288.94           C
ATOM   3459  OG1 THR A 433      -9.160   2.908  14.995  1.00288.94           O
ATOM   3460  CG2 THR A 433     -10.303   4.318  13.391  1.00288.94           C
ATOM   3461  C   THR A 433      -9.629   4.756  17.123  1.00288.94           C
ATOM   3462  O   THR A 433      -8.578   5.224  17.557  1.00288.94           O
ATOM   3463  N   PRO A 434     -10.406   4.036  17.884  1.00145.70           N
ATOM   3464  CA  PRO A 434     -10.140   3.862  19.271  1.00145.70           C
ATOM   3465  CD  PRO A 434     -11.562   3.262  17.451  1.00145.70           C
ATOM   3466  CB  PRO A 434     -11.281   3.011  19.826  1.00145.70           C
ATOM   3467  CG  PRO A 434     -11.833   2.278  18.595  1.00145.70           C
ATOM   3468  C   PRO A 434      -8.808   3.268  19.576  1.00145.70           C
ATOM   3469  O   PRO A 434      -8.528   3.100  20.756  1.00145.70           O
ATOM   3470  N   LEU A 435      -7.975   2.903  18.590  1.00 93.42           N
ATOM   3471  CA  LEU A 435      -6.720   2.316  18.969  1.00 93.42           C
ATOM   3472  CB  LEU A 435      -5.857   2.028  17.729  1.00 93.42           C
ATOM   3473  CG  LEU A 435      -4.422   1.545  18.000  1.00 93.42           C
ATOM   3474  CD1 LEU A 435      -4.397   0.200  18.742  1.00 93.42           C
ATOM   3475  CD2 LEU A 435      -3.616   1.525  16.691  1.00 93.42           C
ATOM   3476  C   LEU A 435      -5.957   3.246  19.871  1.00 93.42           C
ATOM   3477  O   LEU A 435      -5.574   2.864  20.976  1.00 93.42           O
ATOM   3478  N   ILE A 436      -5.707   4.492  19.442  1.00119.98           N
ATOM   3479  CA  ILE A 436      -5.026   5.401  20.322  1.00119.98           C
ATOM   3480  CB  ILE A 436      -4.442   6.579  19.606  1.00119.98           C
ATOM   3481  CG1 ILE A 436      -3.349   6.101  18.634  1.00119.98           C
ATOM   3482  CG2 ILE A 436      -3.922   7.567  20.661  1.00119.98           C
ATOM   3483  CD1 ILE A 436      -2.175   5.411  19.330  1.00119.98           C
ATOM   3484  C   ILE A 436      -5.941   5.898  21.405  1.00119.98           C
ATOM   3485  O   ILE A 436      -5.551   5.936  22.572  1.00119.98           O
ATOM   3486  N   PRO A 437      -7.147   6.291  21.073  1.00100.89           N
ATOM   3487  CA  PRO A 437      -8.023   6.857  22.061  1.00100.89           C
ATOM   3488  CD  PRO A 437      -7.464   6.785  19.748  1.00100.89           C
ATOM   3489  CB  PRO A 437      -9.175   7.514  21.298  1.00100.89           C
ATOM   3490  CG  PRO A 437      -8.966   7.092  19.833  1.00100.89           C
ATOM   3491  C   PRO A 437      -8.452   5.929  23.154  1.00100.89           C
ATOM   3492  O   PRO A 437      -8.675   6.394  24.272  1.00100.89           O
ATOM   3493  N   ALA A 438      -8.578   4.625  22.857  1.00 70.38           N
ATOM   3494  CA  ALA A 438      -9.019   3.655  23.817  1.00 70.38           C
ATOM   3495  CB  ALA A 438      -9.124   2.225  23.280  1.00 70.38           C
ATOM   3496  C   ALA A 438      -8.018   3.600  24.913  1.00 70.38           C
ATOM   3497  O   ALA A 438      -8.362   3.561  26.091  1.00 70.38           O
ATOM   3498  N   LYS A 439      -6.725   3.658  24.552  1.00234.69           N
ATOM   3499  CA  LYS A 439      -5.671   3.522  25.516  1.00234.69           C
ATOM   3500  CB  LYS A 439      -4.370   3.217  24.750  1.00234.69           C
ATOM   3501  CG  LYS A 439      -3.292   2.507  25.552  1.00234.69           C
ATOM   3502  CD  LYS A 439      -3.468   0.998  25.656  1.00234.69           C
ATOM   3503  CE  LYS A 439      -2.513   0.335  26.637  1.00234.69           C
ATOM   3504  NZ  LYS A 439      -2.767  -1.110  26.627  1.00234.69           N
ATOM   3505  C   LYS A 439      -5.511   4.891  26.154  1.00234.69           C
ATOM   3506  O   LYS A 439      -4.412   5.411  26.255  1.00234.69           O
ATOM   3507  N   PHE A 440      -6.659   5.567  26.359  1.00142.79           N
ATOM   3508  CA  PHE A 440      -6.822   6.815  27.071  1.00142.79           C
ATOM   3509  CB  PHE A 440      -8.289   7.214  26.881  1.00142.79           C
ATOM   3510  CG  PHE A 440      -8.657   8.610  27.272  1.00142.79           C
ATOM   3511  CD1 PHE A 440      -8.918   8.938  28.583  1.00142.79           C
ATOM   3512  CD2 PHE A 440      -8.811   9.595  26.316  1.00142.79           C
ATOM   3513  CE1 PHE A 440      -9.284  10.215  28.942  1.00142.79           C
ATOM   3514  CE2 PHE A 440      -9.176  10.878  26.662  1.00142.79           C
ATOM   3515  CZ  PHE A 440      -9.411  11.194  27.982  1.00142.79           C
ATOM   3516  C   PHE A 440      -6.579   6.603  28.556  1.00142.79           C
ATOM   3517  O   PHE A 440      -5.595   7.029  29.149  1.00142.79           O
ATOM   3518  N   THR A 441      -7.469   5.790  29.119  1.00205.07           N
ATOM   3519  CA  THR A 441      -7.630   5.524  30.500  1.00205.07           C
ATOM   3520  CB  THR A 441      -8.967   4.957  30.855  1.00205.07           C
ATOM   3521  OG1 THR A 441      -9.171   3.749  30.140  1.00205.07           O
ATOM   3522  CG2 THR A 441     -10.044   5.996  30.513  1.00205.07           C
ATOM   3523  C   THR A 441      -6.626   4.567  31.023  1.00205.07           C
ATOM   3524  O   THR A 441      -6.430   4.505  32.235  1.00205.07           O
ATOM   3525  N   ILE A 442      -5.922   3.794  30.177  1.00416.89           N
ATOM   3526  CA  ILE A 442      -5.406   2.682  30.899  1.00416.89           C
ATOM   3527  CB  ILE A 442      -5.622   1.365  30.230  1.00416.89           C
ATOM   3528  CG1 ILE A 442      -4.684   1.102  29.058  1.00416.89           C
ATOM   3529  CG2 ILE A 442      -7.057   1.537  29.712  1.00416.89           C
ATOM   3530  CD1 ILE A 442      -4.868   2.144  27.988  1.00416.89           C
ATOM   3531  C   ILE A 442      -4.062   2.774  31.508  1.00416.89           C
ATOM   3532  O   ILE A 442      -3.160   3.508  31.112  1.00416.89           O
ATOM   3533  N   GLY A 443      -4.025   1.994  32.597  1.00 95.07           N
ATOM   3534  CA  GLY A 443      -3.026   1.749  33.583  1.00 95.07           C
ATOM   3535  C   GLY A 443      -1.658   1.880  33.061  1.00 95.07           C
ATOM   3536  O   GLY A 443      -1.386   1.762  31.865  1.00 95.07           O
ATOM   3537  N   GLY A 444      -0.769   2.124  34.039  1.00 87.01           N
ATOM   3538  CA  GLY A 444       0.633   2.246  33.864  1.00 87.01           C
ATOM   3539  C   GLY A 444       0.981   3.661  33.768  1.00 87.01           C
ATOM   3540  O   GLY A 444       0.123   4.508  33.520  1.00 87.01           O
ATOM   3541  N   ARG A 445       2.277   3.939  33.995  1.00191.03           N
ATOM   3542  CA  ARG A 445       2.740   5.282  34.023  1.00191.03           C
ATOM   3543  CB  ARG A 445       4.115   5.349  34.721  1.00191.03           C
ATOM   3544  CG  ARG A 445       3.934   4.847  36.155  1.00191.03           C
ATOM   3545  CD  ARG A 445       5.096   4.143  36.858  1.00191.03           C
ATOM   3546  NE  ARG A 445       4.528   3.529  38.103  1.00191.03           N
ATOM   3547  CZ  ARG A 445       5.218   2.560  38.777  1.00191.03           C
ATOM   3548  NH1 ARG A 445       6.442   2.178  38.315  1.00191.03           N
ATOM   3549  NH2 ARG A 445       4.699   1.972  39.895  1.00191.03           N
ATOM   3550  C   ARG A 445       2.827   5.711  32.606  1.00191.03           C
ATOM   3551  O   ARG A 445       3.919   5.844  32.057  1.00191.03           O
ATOM   3552  N   TRP A 446       1.651   5.942  31.979  1.00305.96           N
ATOM   3553  CA  TRP A 446       1.655   6.365  30.621  1.00305.96           C
ATOM   3554  CB  TRP A 446       1.971   5.220  29.646  1.00305.96           C
ATOM   3555  CG  TRP A 446       0.861   4.491  28.945  1.00305.96           C
ATOM   3556  CD2 TRP A 446       0.714   4.619  27.526  1.00305.96           C
ATOM   3557  CD1 TRP A 446      -0.035   3.547  29.346  1.00305.96           C
ATOM   3558  NE1 TRP A 446      -0.744   3.089  28.262  1.00305.96           N
ATOM   3559  CE2 TRP A 446      -0.284   3.740  27.134  1.00305.96           C
ATOM   3560  CE3 TRP A 446       1.386   5.393  26.622  1.00305.96           C
ATOM   3561  CZ2 TRP A 446      -0.625   3.626  25.818  1.00305.96           C
ATOM   3562  CZ3 TRP A 446       1.018   5.299  25.300  1.00305.96           C
ATOM   3563  CH2 TRP A 446       0.023   4.425  24.905  1.00305.96           C
ATOM   3564  C   TRP A 446       0.340   7.031  30.368  1.00305.96           C
ATOM   3565  O   TRP A 446       0.261   8.031  29.655  1.00305.96           O
ATOM   3566  N   TYR A 447      -0.731   6.500  30.987  1.00283.85           N
ATOM   3567  CA  TYR A 447      -1.993   7.156  30.900  1.00283.85           C
ATOM   3568  CB  TYR A 447      -3.057   6.499  30.033  1.00283.85           C
ATOM   3569  CG  TYR A 447      -2.832   7.014  28.644  1.00283.85           C
ATOM   3570  CD1 TYR A 447      -3.300   8.264  28.289  1.00283.85           C
ATOM   3571  CD2 TYR A 447      -2.133   6.285  27.707  1.00283.85           C
ATOM   3572  CE1 TYR A 447      -3.111   8.768  27.025  1.00283.85           C
ATOM   3573  CE2 TYR A 447      -1.932   6.783  26.436  1.00283.85           C
ATOM   3574  CZ  TYR A 447      -2.427   8.023  26.096  1.00283.85           C
ATOM   3575  OH  TYR A 447      -2.234   8.545  24.801  1.00283.85           O
ATOM   3576  C   TYR A 447      -2.504   7.449  32.270  1.00283.85           C
ATOM   3577  O   TYR A 447      -1.810   7.271  33.269  1.00283.85           O
ATOM   3578  N   THR A 448      -3.762   7.907  32.318  1.00101.83           N
ATOM   3579  CA  THR A 448      -4.397   8.538  33.436  1.00101.83           C
ATOM   3580  CB  THR A 448      -5.807   8.882  33.092  1.00101.83           C
ATOM   3581  OG1 THR A 448      -5.820   9.778  31.989  1.00101.83           O
ATOM   3582  CG2 THR A 448      -6.496   9.509  34.312  1.00101.83           C
ATOM   3583  C   THR A 448      -4.407   7.766  34.724  1.00101.83           C
ATOM   3584  O   THR A 448      -4.128   8.350  35.771  1.00101.83           O
ATOM   3585  N   THR A 449      -4.717   6.460  34.722  1.00140.31           N
ATOM   3586  CA  THR A 449      -4.883   5.810  35.995  1.00140.31           C
ATOM   3587  CB  THR A 449      -5.238   4.361  35.863  1.00140.31           C
ATOM   3588  OG1 THR A 449      -4.161   3.647  35.276  1.00140.31           O
ATOM   3589  CG2 THR A 449      -6.494   4.241  34.984  1.00140.31           C
ATOM   3590  C   THR A 449      -3.608   5.861  36.785  1.00140.31           C
ATOM   3591  O   THR A 449      -3.605   6.226  37.960  1.00140.31           O
ATOM   3592  N   ASP A 450      -2.474   5.529  36.149  1.00151.22           N
ATOM   3593  CA  ASP A 450      -1.251   5.451  36.903  1.00151.22           C
ATOM   3594  CB  ASP A 450      -0.101   4.697  36.248  1.00151.22           C
ATOM   3595  CG  ASP A 450       0.673   3.960  37.327  1.00151.22           C
ATOM   3596  OD1 ASP A 450       0.116   3.882  38.448  1.00151.22           O
ATOM   3597  OD2 ASP A 450       1.773   3.421  37.042  1.00151.22           O
ATOM   3598  C   ASP A 450      -0.764   6.823  37.271  1.00151.22           C
ATOM   3599  O   ASP A 450       0.187   6.935  38.043  1.00151.22           O
ATOM   3600  N   GLN A 451      -1.390   7.892  36.716  1.00145.23           N
ATOM   3601  CA  GLN A 451      -0.911   9.244  36.879  1.00145.23           C
ATOM   3602  CB  GLN A 451      -1.964  10.368  36.767  1.00145.23           C
ATOM   3603  CG  GLN A 451      -2.738  10.704  35.504  1.00145.23           C
ATOM   3604  CD  GLN A 451      -3.729  11.776  35.978  1.00145.23           C
ATOM   3605  OE1 GLN A 451      -3.353  12.760  36.621  1.00145.23           O
ATOM   3606  NE2 GLN A 451      -5.041  11.562  35.696  1.00145.23           N
ATOM   3607  C   GLN A 451      -0.689   9.518  38.329  1.00145.23           C
ATOM   3608  O   GLN A 451       0.338  10.076  38.715  1.00145.23           O
ATOM   3609  N   ARG A 452      -1.670   9.184  39.181  1.00315.28           N
ATOM   3610  CA  ARG A 452      -1.484   9.629  40.525  1.00315.28           C
ATOM   3611  CB  ARG A 452      -2.594  10.594  40.966  1.00315.28           C
ATOM   3612  CG  ARG A 452      -2.613  10.868  42.470  1.00315.28           C
ATOM   3613  CD  ARG A 452      -4.011  11.224  42.988  1.00315.28           C
ATOM   3614  NE  ARG A 452      -4.966  10.327  42.276  1.00315.28           N
ATOM   3615  CZ  ARG A 452      -6.115   9.885  42.868  1.00315.28           C
ATOM   3616  NH1 ARG A 452      -6.413  10.230  44.154  1.00315.28           N
ATOM   3617  NH2 ARG A 452      -6.966   9.086  42.162  1.00315.28           N
ATOM   3618  C   ARG A 452      -1.564   8.495  41.478  1.00315.28           C
ATOM   3619  O   ARG A 452      -2.657   8.178  41.934  1.00315.28           O
ATOM   3620  N   LEU A 453      -0.436   7.841  41.818  1.00195.20           N
ATOM   3621  CA  LEU A 453      -0.578   6.891  42.883  1.00195.20           C
ATOM   3622  CB  LEU A 453       0.633   5.974  43.149  1.00195.20           C
ATOM   3623  CG  LEU A 453       0.670   4.722  42.276  1.00195.20           C
ATOM   3624  CD1 LEU A 453       0.497   5.140  40.825  1.00195.20           C
ATOM   3625  CD2 LEU A 453       1.943   3.885  42.493  1.00195.20           C
ATOM   3626  C   LEU A 453      -0.852   7.646  44.148  1.00195.20           C
ATOM   3627  O   LEU A 453      -1.804   7.342  44.858  1.00195.20           O
ATOM   3628  N   ARG A 454      -0.036   8.681  44.430  1.00308.43           N
ATOM   3629  CA  ARG A 454      -0.060   9.490  45.623  1.00308.43           C
ATOM   3630  CB  ARG A 454      -0.776   8.909  46.861  1.00308.43           C
ATOM   3631  CG  ARG A 454      -2.270   9.228  46.959  1.00308.43           C
ATOM   3632  CD  ARG A 454      -2.817   9.101  48.388  1.00308.43           C
ATOM   3633  NE  ARG A 454      -2.502  10.364  49.122  1.00308.43           N
ATOM   3634  CZ  ARG A 454      -3.469  11.308  49.322  1.00308.43           C
ATOM   3635  NH1 ARG A 454      -4.747  11.072  48.906  1.00308.43           N
ATOM   3636  NH2 ARG A 454      -3.165  12.479  49.955  1.00308.43           N
ATOM   3637  C   ARG A 454       1.378   9.563  46.006  1.00308.43           C
ATOM   3638  O   ARG A 454       1.876  10.585  46.478  1.00308.43           O
ATOM   3639  N   GLU A 455       2.075   8.431  45.789  1.00241.79           N
ATOM   3640  CA  GLU A 455       3.467   8.331  46.079  1.00241.79           C
ATOM   3641  CB  GLU A 455       4.070   6.924  45.895  1.00241.79           C
ATOM   3642  CG  GLU A 455       3.945   6.030  47.137  1.00241.79           C
ATOM   3643  CD  GLU A 455       2.483   5.735  47.449  1.00241.79           C
ATOM   3644  OE1 GLU A 455       1.610   5.980  46.575  1.00241.79           O
ATOM   3645  OE2 GLU A 455       2.224   5.245  48.581  1.00241.79           O
ATOM   3646  C   GLU A 455       4.178   9.305  45.210  1.00241.79           C
ATOM   3647  O   GLU A 455       3.622   9.825  44.245  1.00241.79           O
ATOM   3648  N   SER A 456       5.419   9.639  45.592  1.00 80.83           N
ATOM   3649  CA  SER A 456       6.172  10.609  44.868  1.00 80.83           C
ATOM   3650  CB  SER A 456       7.536  10.892  45.526  1.00 80.83           C
ATOM   3651  OG  SER A 456       8.255  11.861  44.779  1.00 80.83           O
ATOM   3652  C   SER A 456       6.437  10.113  43.475  1.00 80.83           C
ATOM   3653  O   SER A 456       6.277  10.855  42.508  1.00 80.83           O
ATOM   3654  N   THR A 457       6.837   8.834  43.345  1.00127.95           N
ATOM   3655  CA  THR A 457       7.264   8.247  42.098  1.00127.95           C
ATOM   3656  CB  THR A 457       7.813   6.858  42.278  1.00127.95           C
ATOM   3657  OG1 THR A 457       8.380   6.399  41.059  1.00127.95           O
ATOM   3658  CG2 THR A 457       6.694   5.908  42.741  1.00127.95           C
ATOM   3659  C   THR A 457       6.242   8.162  40.988  1.00127.95           C
ATOM   3660  O   THR A 457       6.562   8.579  39.875  1.00127.95           O
ATOM   3661  N   PRO A 458       5.038   7.695  41.183  1.00215.66           N
ATOM   3662  CA  PRO A 458       4.171   7.372  40.080  1.00215.66           C
ATOM   3663  CD  PRO A 458       4.322   7.766  42.449  1.00215.66           C
ATOM   3664  CB  PRO A 458       2.846   7.006  40.716  1.00215.66           C
ATOM   3665  CG  PRO A 458       2.845   7.723  42.073  1.00215.66           C
ATOM   3666  C   PRO A 458       3.964   8.347  38.956  1.00215.66           C
ATOM   3667  O   PRO A 458       3.927   7.855  37.827  1.00215.66           O
ATOM   3668  N   PRO A 459       3.813   9.634  39.110  1.00188.16           N
ATOM   3669  CA  PRO A 459       3.610  10.447  37.940  1.00188.16           C
ATOM   3670  CD  PRO A 459       3.215  10.238  40.297  1.00188.16           C
ATOM   3671  CB  PRO A 459       3.229  11.834  38.467  1.00188.16           C
ATOM   3672  CG  PRO A 459       2.557  11.546  39.820  1.00188.16           C
ATOM   3673  C   PRO A 459       4.836  10.467  37.080  1.00188.16           C
ATOM   3674  O   PRO A 459       4.747  10.881  35.923  1.00188.16           O
ATOM   3675  N   ASN A 460       5.986  10.044  37.639  1.00102.08           N
ATOM   3676  CA  ASN A 460       7.261  10.175  36.997  1.00102.08           C
ATOM   3677  CB  ASN A 460       8.399   9.564  37.852  1.00102.08           C
ATOM   3678  CG  ASN A 460       9.750   9.934  37.260  1.00102.08           C
ATOM   3679  OD1 ASN A 460      10.056   9.616  36.110  1.00102.08           O
ATOM   3680  ND2 ASN A 460      10.593  10.619  38.080  1.00102.08           N
ATOM   3681  C   ASN A 460       7.282   9.476  35.676  1.00102.08           C
ATOM   3682  O   ASN A 460       7.469  10.120  34.642  1.00102.08           O
ATOM   3683  N   LYS A 461       7.017   8.159  35.662  1.00147.32           N
ATOM   3684  CA  LYS A 461       7.193   7.446  34.433  1.00147.32           C
ATOM   3685  CB  LYS A 461       7.506   5.963  34.566  1.00147.32           C
ATOM   3686  CG  LYS A 461       9.035   5.948  34.586  1.00147.32           C
ATOM   3687  CD  LYS A 461       9.767   4.701  35.074  1.00147.32           C
ATOM   3688  CE  LYS A 461      11.260   4.840  34.794  1.00147.32           C
ATOM   3689  NZ  LYS A 461      11.757   6.150  35.291  1.00147.32           N
ATOM   3690  C   LYS A 461       6.254   7.836  33.358  1.00147.32           C
ATOM   3691  O   LYS A 461       6.666   7.855  32.183  1.00147.32           O
ATOM   3692  N   LEU A 462       5.006   8.183  33.696  1.00140.50           N
ATOM   3693  CA  LEU A 462       4.059   8.547  32.681  1.00140.50           C
ATOM   3694  CB  LEU A 462       2.726   9.098  33.246  1.00140.50           C
ATOM   3695  CG  LEU A 462       1.914   8.095  34.091  1.00140.50           C
ATOM   3696  CD1 LEU A 462       2.566   7.853  35.452  1.00140.50           C
ATOM   3697  CD2 LEU A 462       0.440   8.498  34.233  1.00140.50           C
ATOM   3698  C   LEU A 462       4.669   9.688  31.916  1.00140.50           C
ATOM   3699  O   LEU A 462       4.703   9.692  30.685  1.00140.50           O
ATOM   3700  N   THR A 463       5.195  10.672  32.660  1.00 76.76           N
ATOM   3701  CA  THR A 463       5.807  11.835  32.089  1.00 76.76           C
ATOM   3702  CB  THR A 463       6.118  12.901  33.105  1.00 76.76           C
ATOM   3703  OG1 THR A 463       4.942  13.301  33.795  1.00 76.76           O
ATOM   3704  CG2 THR A 463       6.726  14.102  32.359  1.00 76.76           C
ATOM   3705  C   THR A 463       7.098  11.473  31.415  1.00 76.76           C
ATOM   3706  O   THR A 463       7.502  12.111  30.447  1.00 76.76           O
ATOM   3707  N   THR A 464       7.830  10.474  31.927  1.00 50.73           N
ATOM   3708  CA  THR A 464       9.083  10.174  31.295  1.00 50.73           C
ATOM   3709  CB  THR A 464       9.843   9.101  32.013  1.00 50.73           C
ATOM   3710  OG1 THR A 464      10.094   9.502  33.351  1.00 50.73           O
ATOM   3711  CG2 THR A 464      11.172   8.863  31.276  1.00 50.73           C
ATOM   3712  C   THR A 464       8.841   9.697  29.903  1.00 50.73           C
ATOM   3713  O   THR A 464       9.509  10.134  28.968  1.00 50.73           O
ATOM   3714  N   ASP A 465       7.873   8.779  29.726  1.00118.72           N
ATOM   3715  CA  ASP A 465       7.619   8.227  28.427  1.00118.72           C
ATOM   3716  CB  ASP A 465       6.647   7.027  28.452  1.00118.72           C
ATOM   3717  CG  ASP A 465       5.268   7.449  28.933  1.00118.72           C
ATOM   3718  OD1 ASP A 465       4.545   8.112  28.144  1.00118.72           O
ATOM   3719  OD2 ASP A 465       4.904   7.094  30.086  1.00118.72           O
ATOM   3720  C   ASP A 465       7.092   9.296  27.520  1.00118.72           C
ATOM   3721  O   ASP A 465       7.507   9.389  26.366  1.00118.72           O
ATOM   3722  N   VAL A 466       6.187  10.161  28.019  1.00137.59           N
ATOM   3723  CA  VAL A 466       5.631  11.171  27.163  1.00137.59           C
ATOM   3724  CB  VAL A 466       4.621  12.070  27.826  1.00137.59           C
ATOM   3725  CG1 VAL A 466       5.239  12.688  29.073  1.00137.59           C
ATOM   3726  CG2 VAL A 466       4.270  13.199  26.855  1.00137.59           C
ATOM   3727  C   VAL A 466       6.715  12.066  26.664  1.00137.59           C
ATOM   3728  O   VAL A 466       6.757  12.383  25.476  1.00137.59           O
ATOM   3729  N   ILE A 467       7.650  12.474  27.543  1.00290.92           N
ATOM   3730  CA  ILE A 467       8.642  13.406  27.094  1.00290.92           C
ATOM   3731  CB  ILE A 467       9.091  14.384  28.141  1.00290.92           C
ATOM   3732  CG1 ILE A 467      10.062  15.414  27.536  1.00290.92           C
ATOM   3733  CG2 ILE A 467       9.669  13.586  29.319  1.00290.92           C
ATOM   3734  CD1 ILE A 467       9.424  16.338  26.498  1.00290.92           C
ATOM   3735  C   ILE A 467       9.831  12.652  26.620  1.00290.92           C
ATOM   3736  O   ILE A 467      10.414  11.837  27.329  1.00290.92           O
ATOM   3737  N   THR A 468      10.216  12.917  25.363  1.00 98.92           N
ATOM   3738  CA  THR A 468      11.292  12.202  24.756  1.00 98.92           C
ATOM   3739  CB  THR A 468      10.824  11.409  23.571  1.00 98.92           C
ATOM   3740  OG1 THR A 468       9.752  10.559  23.954  1.00 98.92           O
ATOM   3741  CG2 THR A 468      11.989  10.557  23.043  1.00 98.92           C
ATOM   3742  C   THR A 468      12.284  13.209  24.269  1.00 98.92           C
ATOM   3743  O   THR A 468      11.987  14.398  24.186  1.00 98.92           O
ATOM   3744  N   SER A 469      13.513  12.744  23.968  1.00166.69           N
ATOM   3745  CA  SER A 469      14.571  13.580  23.472  1.00166.69           C
ATOM   3746  CB  SER A 469      15.462  14.157  24.591  1.00166.69           C
ATOM   3747  OG  SER A 469      16.455  15.019  24.053  1.00166.69           O
ATOM   3748  C   SER A 469      15.403  12.660  22.635  1.00166.69           C
ATOM   3749  O   SER A 469      14.941  11.576  22.282  1.00166.69           O
ATOM   3750  N   TRP A 470      16.629  13.074  22.253  1.00123.82           N
ATOM   3751  CA  TRP A 470      17.461  12.164  21.520  1.00123.82           C
ATOM   3752  CB  TRP A 470      18.870  12.727  21.251  1.00123.82           C
ATOM   3753  CG  TRP A 470      19.832  11.759  20.598  1.00123.82           C
ATOM   3754  CD2 TRP A 470      20.890  11.085  21.299  1.00123.82           C
ATOM   3755  CD1 TRP A 470      19.925  11.368  19.294  1.00123.82           C
ATOM   3756  NE1 TRP A 470      20.973  10.491  19.139  1.00123.82           N
ATOM   3757  CE2 TRP A 470      21.576  10.309  20.366  1.00123.82           C
ATOM   3758  CE3 TRP A 470      21.264  11.115  22.612  1.00123.82           C
ATOM   3759  CZ2 TRP A 470      22.650   9.548  20.733  1.00123.82           C
ATOM   3760  CZ3 TRP A 470      22.344  10.343  22.981  1.00123.82           C
ATOM   3761  CH2 TRP A 470      23.024   9.574  22.059  1.00123.82           C
ATOM   3762  C   TRP A 470      17.610  11.000  22.434  1.00123.82           C
ATOM   3763  O   TRP A 470      17.349   9.857  22.063  1.00123.82           O
ATOM   3764  N   SER A 471      18.021  11.283  23.681  1.00131.53           N
ATOM   3765  CA  SER A 471      18.034  10.259  24.673  1.00131.53           C
ATOM   3766  CB  SER A 471      19.119  10.450  25.747  1.00131.53           C
ATOM   3767  OG  SER A 471      18.882  11.647  26.473  1.00131.53           O
ATOM   3768  C   SER A 471      16.702  10.381  25.337  1.00131.53           C
ATOM   3769  O   SER A 471      16.072  11.435  25.273  1.00131.53           O
ATOM   3770  N   TYR A 472      16.216   9.306  25.981  1.00265.46           N
ATOM   3771  CA  TYR A 472      14.958   9.435  26.655  1.00265.46           C
ATOM   3772  CB  TYR A 472      14.470   8.151  27.352  1.00265.46           C
ATOM   3773  CG  TYR A 472      14.116   7.124  26.336  1.00265.46           C
ATOM   3774  CD1 TYR A 472      12.872   7.128  25.748  1.00265.46           C
ATOM   3775  CD2 TYR A 472      15.021   6.151  25.980  1.00265.46           C
ATOM   3776  CE1 TYR A 472      12.537   6.179  24.813  1.00265.46           C
ATOM   3777  CE2 TYR A 472      14.691   5.199  25.046  1.00265.46           C
ATOM   3778  CZ  TYR A 472      13.448   5.213  24.460  1.00265.46           C
ATOM   3779  OH  TYR A 472      13.109   4.236  23.501  1.00265.46           O
ATOM   3780  C   TYR A 472      15.200  10.409  27.757  1.00265.46           C
ATOM   3781  O   TYR A 472      16.250  10.371  28.396  1.00265.46           O
ATOM   3782  N   THR A 473      14.252  11.334  28.002  1.00 86.73           N
ATOM   3783  CA  THR A 473      14.533  12.257  29.058  1.00 86.73           C
ATOM   3784  CB  THR A 473      14.298  13.691  28.700  1.00 86.73           C
ATOM   3785  OG1 THR A 473      15.099  14.047  27.581  1.00 86.73           O
ATOM   3786  CG2 THR A 473      14.679  14.560  29.911  1.00 86.73           C
ATOM   3787  C   THR A 473      13.677  11.920  30.227  1.00 86.73           C
ATOM   3788  O   THR A 473      12.457  12.076  30.196  1.00 86.73           O
ATOM   3789  N   SER A 474      14.320  11.428  31.302  1.00 47.60           N
ATOM   3790  CA  SER A 474      13.578  11.082  32.471  1.00 47.60           C
ATOM   3791  CB  SER A 474      14.273  10.041  33.361  1.00 47.60           C
ATOM   3792  OG  SER A 474      14.380   8.808  32.664  1.00 47.60           O
ATOM   3793  C   SER A 474      13.342  12.329  33.254  1.00 47.60           C
ATOM   3794  O   SER A 474      14.194  13.214  33.331  1.00 47.60           O
ATOM   3795  N   LEU A 475      12.140  12.430  33.846  1.00 74.21           N
ATOM   3796  CA  LEU A 475      11.806  13.604  34.589  1.00 74.21           C
ATOM   3797  CB  LEU A 475      10.853  14.545  33.842  1.00 74.21           C
ATOM   3798  CG  LEU A 475      11.443  15.076  32.525  1.00 74.21           C
ATOM   3799  CD1 LEU A 475      10.526  16.125  31.879  1.00 74.21           C
ATOM   3800  CD2 LEU A 475      12.887  15.566  32.715  1.00 74.21           C
ATOM   3801  C   LEU A 475      11.069  13.157  35.804  1.00 74.21           C
ATOM   3802  O   LEU A 475      10.413  12.118  35.761  1.00 74.21           O
ATOM   3803  N   PRO A 476      11.218  13.846  36.903  1.00 99.29           N
ATOM   3804  CA  PRO A 476      10.410  13.544  38.058  1.00 99.29           C
ATOM   3805  CD  PRO A 476      12.555  14.268  37.288  1.00 99.29           C
ATOM   3806  CB  PRO A 476      11.240  13.938  39.283  1.00 99.29           C
ATOM   3807  CG  PRO A 476      12.387  14.792  38.716  1.00 99.29           C
ATOM   3808  C   PRO A 476       9.112  14.294  37.957  1.00 99.29           C
ATOM   3809  O   PRO A 476       9.091  15.335  37.300  1.00 99.29           O
ATOM   3810  N   SER A 477       8.016  13.802  38.578  1.00 66.85           N
ATOM   3811  CA  SER A 477       6.819  14.597  38.546  1.00 66.85           C
ATOM   3812  CB  SER A 477       5.969  14.474  37.273  1.00 66.85           C
ATOM   3813  OG  SER A 477       5.528  13.143  37.102  1.00 66.85           O
ATOM   3814  C   SER A 477       5.982  14.316  39.759  1.00 66.85           C
ATOM   3815  O   SER A 477       6.044  13.232  40.336  1.00 66.85           O
ATOM   3816  N   LEU A 478       5.201  15.332  40.194  1.00 61.57           N
ATOM   3817  CA  LEU A 478       4.352  15.237  41.351  1.00 61.57           C
ATOM   3818  CB  LEU A 478       4.804  16.132  42.517  1.00 61.57           C
ATOM   3819  CG  LEU A 478       6.209  15.786  43.049  1.00 61.57           C
ATOM   3820  CD1 LEU A 478       6.605  16.704  44.217  1.00 61.57           C
ATOM   3821  CD2 LEU A 478       6.323  14.294  43.394  1.00 61.57           C
ATOM   3822  C   LEU A 478       3.006  15.731  40.935  1.00 61.57           C
ATOM   3823  O   LEU A 478       2.908  16.604  40.073  1.00 61.57           O
ATOM   3824  N   MET A 479       1.916  15.200  41.531  1.00180.74           N
ATOM   3825  CA  MET A 479       0.666  15.702  41.055  1.00180.74           C
ATOM   3826  CB  MET A 479      -0.430  14.645  40.829  1.00180.74           C
ATOM   3827  CG  MET A 479      -1.249  14.345  42.075  1.00180.74           C
ATOM   3828  SD  MET A 479      -0.284  13.689  43.456  1.00180.74           S
ATOM   3829  CE  MET A 479      -1.579  14.099  44.660  1.00180.74           C
ATOM   3830  C   MET A 479       0.161  16.743  41.989  1.00180.74           C
ATOM   3831  O   MET A 479       0.167  16.568  43.208  1.00180.74           O
ATOM   3832  N   GLN A 480      -0.241  17.892  41.407  1.00187.73           N
ATOM   3833  CA  GLN A 480      -0.855  18.922  42.175  1.00187.73           C
ATOM   3834  CB  GLN A 480      -0.681  20.353  41.648  1.00187.73           C
ATOM   3835  CG  GLN A 480       0.678  20.993  41.894  1.00187.73           C
ATOM   3836  CD  GLN A 480       0.535  22.446  41.467  1.00187.73           C
ATOM   3837  OE1 GLN A 480       0.035  23.277  42.227  1.00187.73           O
ATOM   3838  NE2 GLN A 480       0.973  22.759  40.217  1.00187.73           N
ATOM   3839  C   GLN A 480      -2.318  18.694  42.049  1.00187.73           C
ATOM   3840  O   GLN A 480      -3.039  19.525  41.502  1.00187.73           O
ATOM   3841  N   SER A 481      -2.778  17.551  42.576  1.00308.97           N
ATOM   3842  CA  SER A 481      -4.156  17.185  42.649  1.00308.97           C
ATOM   3843  CB  SER A 481      -4.940  18.099  43.616  1.00308.97           C
ATOM   3844  OG  SER A 481      -6.260  17.612  43.813  1.00308.97           O
ATOM   3845  C   SER A 481      -4.857  17.137  41.316  1.00308.97           C
ATOM   3846  O   SER A 481      -6.047  17.386  41.259  1.00308.97           O
ATOM   3847  N   GLY A 482      -4.250  16.708  40.200  1.00248.42           N
ATOM   3848  CA  GLY A 482      -5.041  16.698  38.990  1.00248.42           C
ATOM   3849  C   GLY A 482      -4.229  17.218  37.849  1.00248.42           C
ATOM   3850  O   GLY A 482      -4.597  17.047  36.685  1.00248.42           O
ATOM   3851  N   VAL A 483      -3.104  17.881  38.166  1.00 96.39           N
ATOM   3852  CA  VAL A 483      -2.173  18.361  37.184  1.00 96.39           C
ATOM   3853  CB  VAL A 483      -2.152  19.858  37.100  1.00 96.39           C
ATOM   3854  CG1 VAL A 483      -0.994  20.286  36.187  1.00 96.39           C
ATOM   3855  CG2 VAL A 483      -3.528  20.324  36.601  1.00 96.39           C
ATOM   3856  C   VAL A 483      -0.826  17.875  37.651  1.00 96.39           C
ATOM   3857  O   VAL A 483      -0.645  17.621  38.837  1.00 96.39           O
ATOM   3858  N   TYR A 484       0.146  17.718  36.724  1.00175.53           N
ATOM   3859  CA  TYR A 484       1.474  17.227  37.019  1.00175.53           C
ATOM   3860  CB  TYR A 484       2.151  16.446  35.870  1.00175.53           C
ATOM   3861  CG  TYR A 484       1.862  14.998  35.689  1.00175.53           C
ATOM   3862  CD1 TYR A 484       0.626  14.513  35.326  1.00175.53           C
ATOM   3863  CD2 TYR A 484       2.927  14.135  35.812  1.00175.53           C
ATOM   3864  CE1 TYR A 484       0.458  13.156  35.150  1.00175.53           C
ATOM   3865  CE2 TYR A 484       2.769  12.791  35.636  1.00175.53           C
ATOM   3866  CZ  TYR A 484       1.532  12.306  35.311  1.00175.53           C
ATOM   3867  OH  TYR A 484       1.388  10.922  35.137  1.00175.53           O
ATOM   3868  C   TYR A 484       2.451  18.361  37.091  1.00175.53           C
ATOM   3869  O   TYR A 484       2.493  19.205  36.196  1.00175.53           O
ATOM   3870  N   ASP A 485       3.288  18.370  38.152  1.00 69.98           N
ATOM   3871  CA  ASP A 485       4.389  19.292  38.270  1.00 69.98           C
ATOM   3872  CB  ASP A 485       4.741  19.631  39.719  1.00 69.98           C
ATOM   3873  CG  ASP A 485       3.625  20.503  40.256  1.00 69.98           C
ATOM   3874  OD1 ASP A 485       3.063  21.298  39.458  1.00 69.98           O
ATOM   3875  OD2 ASP A 485       3.316  20.379  41.471  1.00 69.98           O
ATOM   3876  C   ASP A 485       5.579  18.579  37.701  1.00 69.98           C
ATOM   3877  O   ASP A 485       5.815  17.414  38.017  1.00 69.98           O
ATOM   3878  N   ALA A 486       6.379  19.249  36.846  1.00 58.32           N
ATOM   3879  CA  ALA A 486       7.465  18.525  36.242  1.00 58.32           C
ATOM   3880  CB  ALA A 486       7.348  18.432  34.709  1.00 58.32           C
ATOM   3881  C   ALA A 486       8.775  19.183  36.539  1.00 58.32           C
ATOM   3882  O   ALA A 486       8.879  20.407  36.598  1.00 58.32           O
ATOM   3883  N   GLU A 487       9.807  18.335  36.756  1.00 88.94           N
ATOM   3884  CA  GLU A 487      11.177  18.722  36.965  1.00 88.94           C
ATOM   3885  CB  GLU A 487      11.648  18.601  38.420  1.00 88.94           C
ATOM   3886  CG  GLU A 487      11.087  19.696  39.317  1.00 88.94           C
ATOM   3887  CD  GLU A 487      11.808  20.986  38.972  1.00 88.94           C
ATOM   3888  OE1 GLU A 487      12.662  20.962  38.044  1.00 88.94           O
ATOM   3889  OE2 GLU A 487      11.508  22.015  39.632  1.00 88.94           O
ATOM   3890  C   GLU A 487      11.994  17.750  36.166  1.00 88.94           C
ATOM   3891  O   GLU A 487      11.601  16.597  36.005  1.00 88.94           O
ATOM   3892  N   SER A 488      13.150  18.190  35.629  1.00 76.42           N
ATOM   3893  CA  SER A 488      13.963  17.303  34.846  1.00 76.42           C
ATOM   3894  CB  SER A 488      14.834  18.010  33.795  1.00 76.42           C
ATOM   3895  OG  SER A 488      15.596  17.051  33.077  1.00 76.42           O
ATOM   3896  C   SER A 488      14.880  16.524  35.737  1.00 76.42           C
ATOM   3897  O   SER A 488      15.118  16.885  36.887  1.00 76.42           O
ATOM   3898  N   LEU A 489      15.418  15.414  35.187  1.00154.26           N
ATOM   3899  CA  LEU A 489      16.319  14.504  35.837  1.00154.26           C
ATOM   3900  CB  LEU A 489      15.938  13.066  35.445  1.00154.26           C
ATOM   3901  CG  LEU A 489      16.860  11.935  35.908  1.00154.26           C
ATOM   3902  CD1 LEU A 489      16.990  11.882  37.430  1.00154.26           C
ATOM   3903  CD2 LEU A 489      16.366  10.595  35.344  1.00154.26           C
ATOM   3904  C   LEU A 489      17.691  14.831  35.325  1.00154.26           C
ATOM   3905  O   LEU A 489      17.877  15.047  34.129  1.00154.26           O
ATOM   3906  N   GLU A 490      18.691  14.886  36.231  1.00116.42           N
ATOM   3907  CA  GLU A 490      20.032  15.264  35.869  1.00116.42           C
ATOM   3908  CB  GLU A 490      20.646  16.302  36.824  1.00116.42           C
ATOM   3909  CG  GLU A 490      22.084  16.697  36.476  1.00116.42           C
ATOM   3910  CD  GLU A 490      22.056  17.607  35.258  1.00116.42           C
ATOM   3911  OE1 GLU A 490      21.670  18.796  35.415  1.00116.42           O
ATOM   3912  OE2 GLU A 490      22.420  17.125  34.152  1.00116.42           O
ATOM   3913  C   GLU A 490      20.926  14.063  35.918  1.00116.42           C
ATOM   3914  O   GLU A 490      20.722  13.147  36.712  1.00116.42           O
ATOM   3915  N   ARG A 491      21.956  14.055  35.046  1.00124.87           N
ATOM   3916  CA  ARG A 491      22.889  12.966  34.961  1.00124.87           C
ATOM   3917  CB  ARG A 491      23.713  12.963  33.663  1.00124.87           C
ATOM   3918  CG  ARG A 491      22.884  12.894  32.381  1.00124.87           C
ATOM   3919  CD  ARG A 491      23.750  12.807  31.123  1.00124.87           C
ATOM   3920  NE  ARG A 491      24.719  13.940  31.171  1.00124.87           N
ATOM   3921  CZ  ARG A 491      24.392  15.157  30.645  1.00124.87           C
ATOM   3922  NH1 ARG A 491      23.169  15.349  30.070  1.00124.87           N
ATOM   3923  NH2 ARG A 491      25.291  16.183  30.697  1.00124.87           N
ATOM   3924  C   ARG A 491      23.886  13.096  36.070  1.00124.87           C
ATOM   3925  O   ARG A 491      24.233  14.205  36.476  1.00124.87           O
ATOM   3926  N   MET A 492      24.368  11.950  36.600  1.00116.13           N
ATOM   3927  CA  MET A 492      25.391  12.028  37.603  1.00116.13           C
ATOM   3928  CB  MET A 492      25.169  11.140  38.842  1.00116.13           C
ATOM   3929  CG  MET A 492      25.295   9.639  38.610  1.00116.13           C
ATOM   3930  SD  MET A 492      25.039   8.655  40.113  1.00116.13           S
ATOM   3931  CE  MET A 492      23.304   9.156  40.288  1.00116.13           C
ATOM   3932  C   MET A 492      26.680  11.652  36.945  1.00116.13           C
ATOM   3933  O   MET A 492      26.897  10.502  36.563  1.00116.13           O
ATOM   3934  N   LYS A 493      27.530  12.675  36.726  1.00 81.43           N
ATOM   3935  CA  LYS A 493      28.817  12.557  36.102  1.00 81.43           C
ATOM   3936  CB  LYS A 493      29.347  13.926  35.649  1.00 81.43           C
ATOM   3937  CG  LYS A 493      28.425  14.571  34.613  1.00 81.43           C
ATOM   3938  CD  LYS A 493      28.663  16.065  34.395  1.00 81.43           C
ATOM   3939  CE  LYS A 493      27.707  16.677  33.369  1.00 81.43           C
ATOM   3940  NZ  LYS A 493      26.343  16.763  33.937  1.00 81.43           N
ATOM   3941  C   LYS A 493      29.831  11.928  37.012  1.00 81.43           C
ATOM   3942  O   LYS A 493      30.612  11.081  36.581  1.00 81.43           O
ATOM   3943  N   ASN A 494      29.842  12.317  38.304  1.00 82.08           N
ATOM   3944  CA  ASN A 494      30.866  11.844  39.196  1.00 82.08           C
ATOM   3945  CB  ASN A 494      30.827  12.512  40.584  1.00 82.08           C
ATOM   3946  CG  ASN A 494      32.107  12.168  41.337  1.00 82.08           C
ATOM   3947  OD1 ASN A 494      32.381  11.006  41.634  1.00 82.08           O
ATOM   3948  ND2 ASN A 494      32.918  13.212  41.657  1.00 82.08           N
ATOM   3949  C   ASN A 494      30.707  10.372  39.386  1.00 82.08           C
ATOM   3950  O   ASN A 494      29.594   9.866  39.512  1.00 82.08           O
ATOM   3951  N   MET A 495      31.849   9.656  39.454  1.00109.67           N
ATOM   3952  CA  MET A 495      31.862   8.224  39.537  1.00109.67           C
ATOM   3953  CB  MET A 495      33.270   7.629  39.707  1.00109.67           C
ATOM   3954  CG  MET A 495      34.194   7.893  38.516  1.00109.67           C
ATOM   3955  SD  MET A 495      34.717   9.625  38.342  1.00109.67           S
ATOM   3956  CE  MET A 495      35.754   9.641  39.833  1.00109.67           C
ATOM   3957  C   MET A 495      31.054   7.791  40.715  1.00109.67           C
ATOM   3958  O   MET A 495      31.003   8.462  41.745  1.00109.67           O
ATOM   3959  N   VAL A 496      30.399   6.624  40.556  1.00 76.44           N
ATOM   3960  CA  VAL A 496      29.516   6.033  41.517  1.00 76.44           C
ATOM   3961  CB  VAL A 496      28.266   5.542  40.884  1.00 76.44           C
ATOM   3962  CG1 VAL A 496      27.583   4.593  41.874  1.00 76.44           C
ATOM   3963  CG2 VAL A 496      27.440   6.768  40.466  1.00 76.44           C
ATOM   3964  C   VAL A 496      30.168   4.823  42.116  1.00 76.44           C
ATOM   3965  O   VAL A 496      30.886   4.087  41.438  1.00 76.44           O
ATOM   3966  N   TYR A 497      29.909   4.594  43.424  1.00 81.37           N
ATOM   3967  CA  TYR A 497      30.458   3.489  44.144  1.00 81.37           C
ATOM   3968  CB  TYR A 497      31.292   3.971  45.346  1.00 81.37           C
ATOM   3969  CG  TYR A 497      32.284   4.982  44.870  1.00 81.37           C
ATOM   3970  CD1 TYR A 497      31.887   6.262  44.555  1.00 81.37           C
ATOM   3971  CD2 TYR A 497      33.615   4.670  44.762  1.00 81.37           C
ATOM   3972  CE1 TYR A 497      32.793   7.201  44.121  1.00 81.37           C
ATOM   3973  CE2 TYR A 497      34.531   5.600  44.329  1.00 81.37           C
ATOM   3974  CZ  TYR A 497      34.120   6.869  44.005  1.00 81.37           C
ATOM   3975  OH  TYR A 497      35.055   7.827  43.560  1.00 81.37           O
ATOM   3976  C   TYR A 497      29.318   2.714  44.744  1.00 81.37           C
ATOM   3977  O   TYR A 497      28.361   3.301  45.246  1.00 81.37           O
ATOM   3978  N   GLU A 498      29.392   1.365  44.716  1.00 82.42           N
ATOM   3979  CA  GLU A 498      28.361   0.551  45.305  1.00 82.42           C
ATOM   3980  CB  GLU A 498      28.012  -0.686  44.462  1.00 82.42           C
ATOM   3981  CG  GLU A 498      29.213  -1.606  44.228  1.00 82.42           C
ATOM   3982  CD  GLU A 498      28.753  -2.789  43.389  1.00 82.42           C
ATOM   3983  OE1 GLU A 498      27.524  -3.063  43.374  1.00 82.42           O
ATOM   3984  OE2 GLU A 498      29.627  -3.436  42.751  1.00 82.42           O
ATOM   3985  C   GLU A 498      28.900   0.059  46.610  1.00 82.42           C
ATOM   3986  O   GLU A 498      30.069  -0.310  46.702  1.00 82.42           O
ATOM   3987  N   GLN A 499      28.053   0.051  47.661  1.00 62.25           N
ATOM   3988  CA  GLN A 499      28.510  -0.369  48.956  1.00 62.25           C
ATOM   3989  CB  GLN A 499      27.794   0.334  50.121  1.00 62.25           C
ATOM   3990  CG  GLN A 499      27.990   1.851  50.100  1.00 62.25           C
ATOM   3991  CD  GLN A 499      29.485   2.130  50.044  1.00 62.25           C
ATOM   3992  OE1 GLN A 499      30.258   1.622  50.854  1.00 62.25           O
ATOM   3993  NE2 GLN A 499      29.909   2.955  49.048  1.00 62.25           N
ATOM   3994  C   GLN A 499      28.285  -1.843  49.083  1.00 62.25           C
ATOM   3995  O   GLN A 499      27.234  -2.367  48.716  1.00 62.25           O
ATOM   3996  N   GLY A 500      29.296  -2.542  49.631  1.00 41.78           N
ATOM   3997  CA  GLY A 500      29.318  -3.971  49.747  1.00 41.78           C
ATOM   3998  C   GLY A 500      28.226  -4.484  50.634  1.00 41.78           C
ATOM   3999  O   GLY A 500      27.657  -5.538  50.356  1.00 41.78           O
ATOM   4000  N   ASP A 501      27.914  -3.781  51.740  1.00 61.86           N
ATOM   4001  CA  ASP A 501      26.960  -4.330  52.663  1.00 61.86           C
ATOM   4002  CB  ASP A 501      27.427  -4.249  54.128  1.00 61.86           C
ATOM   4003  CG  ASP A 501      28.608  -5.195  54.297  1.00 61.86           C
ATOM   4004  OD1 ASP A 501      28.848  -6.013  53.369  1.00 61.86           O
ATOM   4005  OD2 ASP A 501      29.284  -5.115  55.357  1.00 61.86           O
ATOM   4006  C   ASP A 501      25.651  -3.609  52.574  1.00 61.86           C
ATOM   4007  O   ASP A 501      25.597  -2.421  52.260  1.00 61.86           O
ATOM   4008  N   LYS A 502      24.545  -4.348  52.824  1.00140.44           N
ATOM   4009  CA  LYS A 502      23.236  -3.755  52.846  1.00140.44           C
ATOM   4010  CB  LYS A 502      22.195  -4.522  52.013  1.00140.44           C
ATOM   4011  CG  LYS A 502      22.400  -4.476  50.499  1.00140.44           C
ATOM   4012  CD  LYS A 502      21.517  -5.484  49.760  1.00140.44           C
ATOM   4013  CE  LYS A 502      21.542  -5.346  48.239  1.00140.44           C
ATOM   4014  NZ  LYS A 502      20.665  -6.367  47.624  1.00140.44           N
ATOM   4015  C   LYS A 502      22.743  -3.837  54.257  1.00140.44           C
ATOM   4016  O   LYS A 502      21.623  -4.284  54.506  1.00140.44           O
ATOM   4017  N   LYS A 503      23.552  -3.361  55.220  1.00129.93           N
ATOM   4018  CA  LYS A 503      23.170  -3.446  56.599  1.00129.93           C
ATOM   4019  CB  LYS A 503      24.305  -3.956  57.507  1.00129.93           C
ATOM   4020  CG  LYS A 503      25.077  -5.179  57.004  1.00129.93           C
ATOM   4021  CD  LYS A 503      24.256  -6.458  56.876  1.00129.93           C
ATOM   4022  CE  LYS A 503      25.061  -7.656  56.369  1.00129.93           C
ATOM   4023  NZ  LYS A 503      24.212  -8.869  56.358  1.00129.93           N
ATOM   4024  C   LYS A 503      22.990  -2.033  57.052  1.00129.93           C
ATOM   4025  O   LYS A 503      23.680  -1.135  56.574  1.00129.93           O
ATOM   4026  N   ILE A 504      22.060  -1.780  57.991  1.00116.93           N
ATOM   4027  CA  ILE A 504      21.957  -0.430  58.460  1.00116.93           C
ATOM   4028  CB  ILE A 504      20.573   0.006  58.859  1.00116.93           C
ATOM   4029  CG1 ILE A 504      20.552   1.523  59.118  1.00116.93           C
ATOM   4030  CG2 ILE A 504      20.101  -0.839  60.046  1.00116.93           C
ATOM   4031  CD1 ILE A 504      19.142   2.100  59.243  1.00116.93           C
ATOM   4032  C   ILE A 504      22.887  -0.305  59.626  1.00116.93           C
ATOM   4033  O   ILE A 504      22.920  -1.159  60.511  1.00116.93           O
ATOM   4034  N   ALA A 505      23.687   0.778  59.630  1.00116.94           N
ATOM   4035  CA  ALA A 505      24.738   0.960  60.590  1.00116.94           C
ATOM   4036  CB  ALA A 505      25.545   2.245  60.337  1.00116.94           C
ATOM   4037  C   ALA A 505      24.223   1.031  61.999  1.00116.94           C
ATOM   4038  O   ALA A 505      24.767   0.377  62.887  1.00116.94           O
ATOM   4039  N   SER A 506      23.153   1.807  62.249  1.00 84.31           N
ATOM   4040  CA  SER A 506      22.655   1.969  63.589  1.00 84.31           C
ATOM   4041  CB  SER A 506      21.544   3.030  63.689  1.00 84.31           C
ATOM   4042  OG  SER A 506      21.099   3.146  65.032  1.00 84.31           O
ATOM   4043  C   SER A 506      22.073   0.671  64.028  1.00 84.31           C
ATOM   4044  O   SER A 506      21.828   0.465  65.216  1.00 84.31           O
ATOM   4045  N   SER A 507      21.849  -0.251  63.072  1.00 95.45           N
ATOM   4046  CA  SER A 507      21.228  -1.499  63.394  1.00 95.45           C
ATOM   4047  CB  SER A 507      21.159  -2.497  62.229  1.00 95.45           C
ATOM   4048  OG  SER A 507      20.536  -3.700  62.653  1.00 95.45           O
ATOM   4049  C   SER A 507      22.039  -2.159  64.451  1.00 95.45           C
ATOM   4050  O   SER A 507      23.222  -1.872  64.621  1.00 95.45           O
ATOM   4051  N   VAL A 508      21.388  -3.079  65.185  1.00 37.04           N
ATOM   4052  CA  VAL A 508      22.013  -3.759  66.273  1.00 37.04           C
ATOM   4053  CB  VAL A 508      21.157  -4.840  66.866  1.00 37.04           C
ATOM   4054  CG1 VAL A 508      21.934  -5.527  68.002  1.00 37.04           C
ATOM   4055  CG2 VAL A 508      19.825  -4.214  67.313  1.00 37.04           C
ATOM   4056  C   VAL A 508      23.265  -4.378  65.752  1.00 37.04           C
ATOM   4057  O   VAL A 508      23.393  -4.644  64.558  1.00 37.04           O
ATOM   4058  N   LEU A 509      24.238  -4.605  66.654  1.00 78.92           N
ATOM   4059  CA  LEU A 509      25.494  -5.145  66.240  1.00 78.92           C
ATOM   4060  CB  LEU A 509      26.449  -5.424  67.407  1.00 78.92           C
ATOM   4061  CG  LEU A 509      26.869  -4.157  68.177  1.00 78.92           C
ATOM   4062  CD1 LEU A 509      25.663  -3.497  68.863  1.00 78.92           C
ATOM   4063  CD2 LEU A 509      28.022  -4.449  69.150  1.00 78.92           C
ATOM   4064  C   LEU A 509      25.197  -6.447  65.578  1.00 78.92           C
ATOM   4065  O   LEU A 509      25.731  -6.746  64.512  1.00 78.92           O
ATOM   4066  N   HIS A 510      24.313  -7.256  66.187  1.00124.02           N
ATOM   4067  CA  HIS A 510      23.995  -8.487  65.537  1.00124.02           C
ATOM   4068  ND1 HIS A 510      25.165 -11.110  67.251  1.00124.02           N
ATOM   4069  CG  HIS A 510      24.291 -10.072  67.487  1.00124.02           C
ATOM   4070  CB  HIS A 510      23.342  -9.529  66.459  1.00124.02           C
ATOM   4071  NE2 HIS A 510      25.481 -10.482  69.360  1.00124.02           N
ATOM   4072  CD2 HIS A 510      24.498  -9.700  68.780  1.00124.02           C
ATOM   4073  CE1 HIS A 510      25.852 -11.314  68.403  1.00124.02           C
ATOM   4074  C   HIS A 510      23.022  -8.142  64.463  1.00124.02           C
ATOM   4075  O   HIS A 510      21.814  -8.312  64.612  1.00124.02           O
ATOM   4076  N   LYS A 511      23.546  -7.619  63.342  1.00199.87           N
ATOM   4077  CA  LYS A 511      22.727  -7.266  62.229  1.00199.87           C
ATOM   4078  CB  LYS A 511      23.501  -6.497  61.136  1.00199.87           C
ATOM   4079  CG  LYS A 511      24.790  -7.170  60.650  1.00199.87           C
ATOM   4080  CD  LYS A 511      24.585  -8.387  59.746  1.00199.87           C
ATOM   4081  CE  LYS A 511      25.898  -9.023  59.285  1.00199.87           C
ATOM   4082  NZ  LYS A 511      25.621 -10.220  58.459  1.00199.87           N
ATOM   4083  C   LYS A 511      22.162  -8.523  61.650  1.00199.87           C
ATOM   4084  O   LYS A 511      21.034  -8.542  61.164  1.00199.87           O
ATOM   4085  N   ALA A 512      22.940  -9.619  61.675  1.00 30.54           N
ATOM   4086  CA  ALA A 512      22.441 -10.834  61.106  1.00 30.54           C
ATOM   4087  CB  ALA A 512      23.462 -11.983  61.167  1.00 30.54           C
ATOM   4088  C   ALA A 512      21.241 -11.261  61.887  1.00 30.54           C
ATOM   4089  O   ALA A 512      20.215 -11.616  61.309  1.00 30.54           O
ATOM   4090  N   ILE A 513      21.327 -11.220  63.231  1.00161.07           N
ATOM   4091  CA  ILE A 513      20.185 -11.620  63.999  1.00161.07           C
ATOM   4092  CB  ILE A 513      20.525 -12.615  65.091  1.00161.07           C
ATOM   4093  CG1 ILE A 513      19.265 -13.156  65.798  1.00161.07           C
ATOM   4094  CG2 ILE A 513      21.593 -12.013  66.022  1.00161.07           C
ATOM   4095  CD1 ILE A 513      18.492 -12.137  66.637  1.00161.07           C
ATOM   4096  C   ILE A 513      19.571 -10.370  64.552  1.00161.07           C
ATOM   4097  O   ILE A 513      20.020  -9.829  65.561  1.00161.07           O
ATOM   4098  N   SER A 514      18.520  -9.884  63.856  1.00187.65           N
ATOM   4099  CA  SER A 514      17.757  -8.718  64.210  1.00187.65           C
ATOM   4100  CB  SER A 514      17.729  -8.357  65.708  1.00187.65           C
ATOM   4101  OG  SER A 514      17.098  -9.393  66.448  1.00187.65           O
ATOM   4102  C   SER A 514      18.284  -7.548  63.454  1.00187.65           C
ATOM   4103  O   SER A 514      19.292  -7.644  62.760  1.00187.65           O
ATOM   4104  N   GLY A 515      17.596  -6.398  63.567  1.00 88.46           N
ATOM   4105  CA  GLY A 515      18.050  -5.223  62.889  1.00 88.46           C
ATOM   4106  C   GLY A 515      17.376  -5.164  61.563  1.00 88.46           C
ATOM   4107  O   GLY A 515      16.719  -6.111  61.135  1.00 88.46           O
ATOM   4108  N   GLN A 516      17.536  -4.018  60.876  1.00 45.94           N
ATOM   4109  CA  GLN A 516      16.915  -3.830  59.603  1.00 45.94           C
ATOM   4110  CB  GLN A 516      15.997  -2.598  59.569  1.00 45.94           C
ATOM   4111  CG  GLN A 516      14.808  -2.719  60.527  1.00 45.94           C
ATOM   4112  CD  GLN A 516      14.064  -1.391  60.542  1.00 45.94           C
ATOM   4113  OE1 GLN A 516      14.645  -0.345  60.829  1.00 45.94           O
ATOM   4114  NE2 GLN A 516      12.742  -1.431  60.225  1.00 45.94           N
ATOM   4115  C   GLN A 516      18.002  -3.619  58.601  1.00 45.94           C
ATOM   4116  O   GLN A 516      19.081  -3.131  58.933  1.00 45.94           O
ATOM   4117  N   HIS A 517      17.748  -4.021  57.340  1.00 61.50           N
ATOM   4118  CA  HIS A 517      18.716  -3.828  56.299  1.00 61.50           C
ATOM   4119  ND1 HIS A 517      20.568  -7.141  56.579  1.00 61.50           N
ATOM   4120  CG  HIS A 517      20.260  -5.800  56.634  1.00 61.50           C
ATOM   4121  CB  HIS A 517      19.299  -5.123  55.710  1.00 61.50           C
ATOM   4122  NE2 HIS A 517      21.754  -6.282  58.253  1.00 61.50           N
ATOM   4123  CD2 HIS A 517      20.994  -5.290  57.660  1.00 61.50           C
ATOM   4124  CE1 HIS A 517      21.464  -7.375  57.570  1.00 61.50           C
ATOM   4125  C   HIS A 517      18.040  -3.122  55.173  1.00 61.50           C
ATOM   4126  O   HIS A 517      16.814  -3.084  55.079  1.00 61.50           O
ATOM   4127  N   PRO A 518      18.842  -2.521  54.337  1.00128.56           N
ATOM   4128  CA  PRO A 518      18.291  -1.830  53.203  1.00128.56           C
ATOM   4129  CD  PRO A 518      20.042  -1.867  54.835  1.00128.56           C
ATOM   4130  CB  PRO A 518      19.379  -0.872  52.722  1.00128.56           C
ATOM   4131  CG  PRO A 518      20.198  -0.590  53.993  1.00128.56           C
ATOM   4132  C   PRO A 518      17.811  -2.778  52.149  1.00128.56           C
ATOM   4133  O   PRO A 518      18.446  -3.811  51.939  1.00128.56           O
ATOM   4134  N   ASN A 519      16.688  -2.440  51.482  1.00 47.72           N
ATOM   4135  CA  ASN A 519      16.124  -3.255  50.442  1.00 47.72           C
ATOM   4136  CB  ASN A 519      14.730  -2.781  49.997  1.00 47.72           C
ATOM   4137  CG  ASN A 519      13.750  -3.066  51.126  1.00 47.72           C
ATOM   4138  OD1 ASN A 519      14.064  -3.789  52.070  1.00 47.72           O
ATOM   4139  ND2 ASN A 519      12.521  -2.492  51.023  1.00 47.72           N
ATOM   4140  C   ASN A 519      17.011  -3.228  49.236  1.00 47.72           C
ATOM   4141  O   ASN A 519      17.234  -4.258  48.599  1.00 47.72           O
ATOM   4142  N   LEU A 520      17.534  -2.034  48.886  1.00 97.61           N
ATOM   4143  CA  LEU A 520      18.361  -1.888  47.720  1.00 97.61           C
ATOM   4144  CB  LEU A 520      17.863  -0.811  46.742  1.00 97.61           C
ATOM   4145  CG  LEU A 520      16.519  -1.162  46.078  1.00 97.61           C
ATOM   4146  CD1 LEU A 520      16.658  -2.376  45.146  1.00 97.61           C
ATOM   4147  CD2 LEU A 520      15.409  -1.339  47.126  1.00 97.61           C
ATOM   4148  C   LEU A 520      19.726  -1.482  48.177  1.00 97.61           C
ATOM   4149  O   LEU A 520      19.905  -1.023  49.303  1.00 97.61           O
ATOM   4150  N   GLN A 521      20.729  -1.638  47.292  1.00112.94           N
ATOM   4151  CA  GLN A 521      22.100  -1.390  47.636  1.00112.94           C
ATOM   4152  CB  GLN A 521      23.103  -1.895  46.587  1.00112.94           C
ATOM   4153  CG  GLN A 521      22.993  -1.146  45.256  1.00112.94           C
ATOM   4154  CD  GLN A 521      24.050  -1.688  44.305  1.00112.94           C
ATOM   4155  OE1 GLN A 521      25.216  -1.836  44.669  1.00112.94           O
ATOM   4156  NE2 GLN A 521      23.634  -1.992  43.046  1.00112.94           N
ATOM   4157  C   GLN A 521      22.358   0.072  47.794  1.00112.94           C
ATOM   4158  O   GLN A 521      21.673   0.915  47.215  1.00112.94           O
ATOM   4159  N   GLY A 522      23.377   0.388  48.620  1.00 51.42           N
ATOM   4160  CA  GLY A 522      23.778   1.739  48.870  1.00 51.42           C
ATOM   4161  C   GLY A 522      24.742   2.144  47.807  1.00 51.42           C
ATOM   4162  O   GLY A 522      25.394   1.315  47.168  1.00 51.42           O
ATOM   4163  N   TYR A 523      24.871   3.472  47.649  1.00121.54           N
ATOM   4164  CA  TYR A 523      25.582   4.071  46.562  1.00121.54           C
ATOM   4165  CB  TYR A 523      24.454   4.548  45.615  1.00121.54           C
ATOM   4166  CG  TYR A 523      24.634   4.855  44.161  1.00121.54           C
ATOM   4167  CD1 TYR A 523      25.130   6.055  43.705  1.00121.54           C
ATOM   4168  CD2 TYR A 523      24.234   3.919  43.233  1.00121.54           C
ATOM   4169  CE1 TYR A 523      25.227   6.299  42.354  1.00121.54           C
ATOM   4170  CE2 TYR A 523      24.330   4.157  41.882  1.00121.54           C
ATOM   4171  CZ  TYR A 523      24.825   5.357  41.436  1.00121.54           C
ATOM   4172  OH  TYR A 523      24.938   5.623  40.054  1.00121.54           O
ATOM   4173  C   TYR A 523      26.194   5.307  47.147  1.00121.54           C
ATOM   4174  O   TYR A 523      25.710   5.821  48.156  1.00121.54           O
ATOM   4175  N   THR A 524      27.285   5.816  46.546  1.00123.15           N
ATOM   4176  CA  THR A 524      27.798   7.089  46.966  1.00123.15           C
ATOM   4177  CB  THR A 524      29.040   6.999  47.807  1.00123.15           C
ATOM   4178  OG1 THR A 524      29.389   8.281  48.309  1.00123.15           O
ATOM   4179  CG2 THR A 524      30.183   6.427  46.955  1.00123.15           C
ATOM   4180  C   THR A 524      28.129   7.810  45.697  1.00123.15           C
ATOM   4181  O   THR A 524      28.672   7.207  44.772  1.00123.15           O
ATOM   4182  N   PHE A 525      27.785   9.112  45.592  1.00 73.39           N
ATOM   4183  CA  PHE A 525      28.095   9.796  44.366  1.00 73.39           C
ATOM   4184  CB  PHE A 525      27.052   9.607  43.248  1.00 73.39           C
ATOM   4185  CG  PHE A 525      25.795  10.283  43.671  1.00 73.39           C
ATOM   4186  CD1 PHE A 525      24.869   9.622  44.439  1.00 73.39           C
ATOM   4187  CD2 PHE A 525      25.537  11.583  43.299  1.00 73.39           C
ATOM   4188  CE1 PHE A 525      23.706  10.239  44.835  1.00 73.39           C
ATOM   4189  CE2 PHE A 525      24.376  12.208  43.691  1.00 73.39           C
ATOM   4190  CZ  PHE A 525      23.457  11.537  44.461  1.00 73.39           C
ATOM   4191  C   PHE A 525      28.189  11.264  44.636  1.00 73.39           C
ATOM   4192  O   PHE A 525      27.927  11.728  45.745  1.00 73.39           O
ATOM   4193  N   ASP A 526      28.598  12.031  43.601  1.00 82.89           N
ATOM   4194  CA  ASP A 526      28.742  13.452  43.721  1.00 82.89           C
ATOM   4195  CB  ASP A 526      30.113  13.963  43.235  1.00 82.89           C
ATOM   4196  CG  ASP A 526      30.253  15.441  43.578  1.00 82.89           C
ATOM   4197  OD1 ASP A 526      29.264  16.037  44.082  1.00 82.89           O
ATOM   4198  OD2 ASP A 526      31.360  15.994  43.344  1.00 82.89           O
ATOM   4199  C   ASP A 526      27.689  14.115  42.886  1.00 82.89           C
ATOM   4200  O   ASP A 526      27.540  13.822  41.700  1.00 82.89           O
ATOM   4201  N   ALA A 527      26.915  15.028  43.508  1.00 45.99           N
ATOM   4202  CA  ALA A 527      25.904  15.762  42.806  1.00 45.99           C
ATOM   4203  CB  ALA A 527      24.523  15.715  43.479  1.00 45.99           C
ATOM   4204  C   ALA A 527      26.352  17.189  42.806  1.00 45.99           C
ATOM   4205  O   ALA A 527      26.923  17.663  43.787  1.00 45.99           O
ATOM   4206  N   LEU A 528      26.104  17.911  41.694  1.00147.15           N
ATOM   4207  CA  LEU A 528      26.573  19.258  41.582  1.00147.15           C
ATOM   4208  CB  LEU A 528      26.205  19.911  40.240  1.00147.15           C
ATOM   4209  CG  LEU A 528      26.876  19.241  39.027  1.00147.15           C
ATOM   4210  CD1 LEU A 528      26.482  19.936  37.715  1.00147.15           C
ATOM   4211  CD2 LEU A 528      28.399  19.144  39.216  1.00147.15           C
ATOM   4212  C   LEU A 528      25.948  20.073  42.658  1.00147.15           C
ATOM   4213  O   LEU A 528      26.645  20.760  43.402  1.00147.15           O
ATOM   4214  N   ILE A 529      24.613  19.996  42.797  1.00127.52           N
ATOM   4215  CA  ILE A 529      24.015  20.759  43.846  1.00127.52           C
ATOM   4216  CB  ILE A 529      22.691  21.368  43.460  1.00127.52           C
ATOM   4217  CG1 ILE A 529      22.108  22.178  44.629  1.00127.52           C
ATOM   4218  CG2 ILE A 529      21.767  20.284  42.884  1.00127.52           C
ATOM   4219  CD1 ILE A 529      20.920  23.051  44.231  1.00127.52           C
ATOM   4220  C   ILE A 529      23.839  19.817  44.990  1.00127.52           C
ATOM   4221  O   ILE A 529      22.795  19.194  45.170  1.00127.52           O
ATOM   4222  N   SER A 530      24.901  19.687  45.800  1.00211.92           N
ATOM   4223  CA  SER A 530      24.853  18.794  46.912  1.00211.92           C
ATOM   4224  CB  SER A 530      24.388  17.377  46.520  1.00211.92           C
ATOM   4225  OG  SER A 530      24.349  16.520  47.652  1.00211.92           O
ATOM   4226  C   SER A 530      26.249  18.704  47.417  1.00211.92           C
ATOM   4227  O   SER A 530      27.156  19.345  46.886  1.00211.92           O
ATOM   4228  N   GLU A 531      26.453  17.913  48.482  1.00 98.60           N
ATOM   4229  CA  GLU A 531      27.766  17.732  49.004  1.00 98.60           C
ATOM   4230  CB  GLU A 531      27.781  17.147  50.427  1.00 98.60           C
ATOM   4231  CG  GLU A 531      26.957  15.872  50.579  1.00 98.60           C
ATOM   4232  CD  GLU A 531      27.066  15.418  52.028  1.00 98.60           C
ATOM   4233  OE1 GLU A 531      27.731  16.134  52.823  1.00 98.60           O
ATOM   4234  OE2 GLU A 531      26.492  14.345  52.357  1.00 98.60           O
ATOM   4235  C   GLU A 531      28.502  16.837  48.065  1.00 98.60           C
ATOM   4236  O   GLU A 531      27.901  16.156  47.236  1.00 98.60           O
ATOM   4237  N   ARG A 532      29.844  16.841  48.160  1.00152.18           N
ATOM   4238  CA  ARG A 532      30.647  16.077  47.254  1.00152.18           C
ATOM   4239  CB  ARG A 532      32.153  16.193  47.546  1.00152.18           C
ATOM   4240  CG  ARG A 532      32.711  17.600  47.319  1.00152.18           C
ATOM   4241  CD  ARG A 532      34.210  17.716  47.600  1.00152.18           C
ATOM   4242  NE  ARG A 532      34.923  17.001  46.505  1.00152.18           N
ATOM   4243  CZ  ARG A 532      36.281  17.089  46.399  1.00152.18           C
ATOM   4244  NH1 ARG A 532      36.989  17.832  47.299  1.00152.18           N
ATOM   4245  NH2 ARG A 532      36.930  16.435  45.392  1.00152.18           N
ATOM   4246  C   ARG A 532      30.267  14.640  47.395  1.00152.18           C
ATOM   4247  O   ARG A 532      30.137  13.932  46.398  1.00152.18           O
ATOM   4248  N   ILE A 533      30.061  14.165  48.638  1.00 85.54           N
ATOM   4249  CA  ILE A 533      29.718  12.783  48.802  1.00 85.54           C
ATOM   4250  CB  ILE A 533      30.606  12.054  49.771  1.00 85.54           C
ATOM   4251  CG1 ILE A 533      30.481  12.654  51.182  1.00 85.54           C
ATOM   4252  CG2 ILE A 533      32.039  12.079  49.213  1.00 85.54           C
ATOM   4253  CD1 ILE A 533      31.118  11.789  52.269  1.00 85.54           C
ATOM   4254  C   ILE A 533      28.321  12.696  49.324  1.00 85.54           C
ATOM   4255  O   ILE A 533      27.973  13.344  50.309  1.00 85.54           O
ATOM   4256  N   VAL A 534      27.470  11.884  48.660  1.00 35.17           N
ATOM   4257  CA  VAL A 534      26.110  11.775  49.099  1.00 35.17           C
ATOM   4258  CB  VAL A 534      25.113  12.149  48.043  1.00 35.17           C
ATOM   4259  CG1 VAL A 534      23.699  11.902  48.597  1.00 35.17           C
ATOM   4260  CG2 VAL A 534      25.372  13.604  47.618  1.00 35.17           C
ATOM   4261  C   VAL A 534      25.836  10.358  49.481  1.00 35.17           C
ATOM   4262  O   VAL A 534      26.253   9.421  48.801  1.00 35.17           O
ATOM   4263  N   ASP A 535      25.120  10.174  50.608  1.00 43.88           N
ATOM   4264  CA  ASP A 535      24.755   8.856  51.030  1.00 43.88           C
ATOM   4265  CB  ASP A 535      24.459   8.750  52.537  1.00 43.88           C
ATOM   4266  CG  ASP A 535      25.764   8.962  53.291  1.00 43.88           C
ATOM   4267  OD1 ASP A 535      26.835   8.980  52.627  1.00 43.88           O
ATOM   4268  OD2 ASP A 535      25.706   9.115  54.540  1.00 43.88           O
ATOM   4269  C   ASP A 535      23.488   8.560  50.306  1.00 43.88           C
ATOM   4270  O   ASP A 535      22.422   9.044  50.683  1.00 43.88           O
ATOM   4271  N   ASN A 536      23.570   7.750  49.233  1.00133.15           N
ATOM   4272  CA  ASN A 536      22.382   7.541  48.464  1.00133.15           C
ATOM   4273  CB  ASN A 536      22.431   8.221  47.088  1.00133.15           C
ATOM   4274  CG  ASN A 536      23.415   7.515  46.196  1.00133.15           C
ATOM   4275  OD1 ASN A 536      23.018   6.856  45.237  1.00133.15           O
ATOM   4276  ND2 ASN A 536      24.726   7.667  46.512  1.00133.15           N
ATOM   4277  C   ASN A 536      22.153   6.075  48.270  1.00133.15           C
ATOM   4278  O   ASN A 536      22.966   5.244  48.670  1.00133.15           O
ATOM   4279  N   ALA A 537      20.995   5.733  47.663  1.00 45.19           N
ATOM   4280  CA  ALA A 537      20.618   4.364  47.452  1.00 45.19           C
ATOM   4281  CB  ALA A 537      19.330   3.967  48.193  1.00 45.19           C
ATOM   4282  C   ALA A 537      20.371   4.144  45.992  1.00 45.19           C
ATOM   4283  O   ALA A 537      20.099   5.083  45.243  1.00 45.19           O
ATOM   4284  N   PHE A 538      20.470   2.872  45.548  1.00 70.59           N
ATOM   4285  CA  PHE A 538      20.286   2.589  44.155  1.00 70.59           C
ATOM   4286  CB  PHE A 538      21.060   1.356  43.668  1.00 70.59           C
ATOM   4287  CG  PHE A 538      20.857   1.339  42.198  1.00 70.59           C
ATOM   4288  CD1 PHE A 538      21.602   2.166  41.390  1.00 70.59           C
ATOM   4289  CD2 PHE A 538      19.927   0.505  41.631  1.00 70.59           C
ATOM   4290  CE1 PHE A 538      21.418   2.166  40.028  1.00 70.59           C
ATOM   4291  CE2 PHE A 538      19.742   0.504  40.271  1.00 70.59           C
ATOM   4292  CZ  PHE A 538      20.486   1.333  39.466  1.00 70.59           C
ATOM   4293  C   PHE A 538      18.828   2.354  43.909  1.00 70.59           C
ATOM   4294  O   PHE A 538      18.251   1.364  44.358  1.00 70.59           O
ATOM   4295  N   ASN A 539      18.214   3.285  43.151  1.00 99.00           N
ATOM   4296  CA  ASN A 539      16.814   3.291  42.831  1.00 99.00           C
ATOM   4297  CB  ASN A 539      16.284   4.705  42.519  1.00 99.00           C
ATOM   4298  CG  ASN A 539      14.765   4.719  42.660  1.00 99.00           C
ATOM   4299  OD1 ASN A 539      14.142   3.701  42.960  1.00 99.00           O
ATOM   4300  ND2 ASN A 539      14.146   5.909  42.441  1.00 99.00           N
ATOM   4301  C   ASN A 539      16.607   2.434  41.623  1.00 99.00           C
ATOM   4302  O   ASN A 539      17.458   1.629  41.257  1.00 99.00           O
ATOM   4303  N   LYS A 540      15.422   2.535  40.999  1.00201.95           N
ATOM   4304  CA  LYS A 540      15.149   1.741  39.844  1.00201.95           C
ATOM   4305  CB  LYS A 540      13.658   1.385  39.682  1.00201.95           C
ATOM   4306  CG  LYS A 540      13.389   0.296  38.638  1.00201.95           C
ATOM   4307  CD  LYS A 540      13.830  -1.103  39.080  1.00201.95           C
ATOM   4308  CE  LYS A 540      15.348  -1.303  39.096  1.00201.95           C
ATOM   4309  NZ  LYS A 540      15.862  -1.411  37.713  1.00201.95           N
ATOM   4310  C   LYS A 540      15.560   2.504  38.626  1.00201.95           C
ATOM   4311  O   LYS A 540      15.631   3.732  38.629  1.00201.95           O
ATOM   4312  N   TYR A 541      15.860   1.758  37.548  1.00257.90           N
ATOM   4313  CA  TYR A 541      16.151   2.333  36.269  1.00257.90           C
ATOM   4314  CB  TYR A 541      14.917   3.077  35.715  1.00257.90           C
ATOM   4315  CG  TYR A 541      15.078   3.396  34.266  1.00257.90           C
ATOM   4316  CD1 TYR A 541      14.888   2.413  33.322  1.00257.90           C
ATOM   4317  CD2 TYR A 541      15.380   4.670  33.844  1.00257.90           C
ATOM   4318  CE1 TYR A 541      15.019   2.688  31.982  1.00257.90           C
ATOM   4319  CE2 TYR A 541      15.514   4.953  32.505  1.00257.90           C
ATOM   4320  CZ  TYR A 541      15.336   3.960  31.572  1.00257.90           C
ATOM   4321  OH  TYR A 541      15.472   4.247  30.197  1.00257.90           O
ATOM   4322  C   TYR A 541      17.310   3.282  36.374  1.00257.90           C
ATOM   4323  O   TYR A 541      17.295   4.355  35.776  1.00257.90           O
ATOM   4324  N   TRP A 542      18.362   2.904  37.130  1.00153.13           N
ATOM   4325  CA  TRP A 542      19.559   3.698  37.200  1.00153.13           C
ATOM   4326  CB  TRP A 542      20.068   4.130  35.812  1.00153.13           C
ATOM   4327  CG  TRP A 542      20.494   3.024  34.878  1.00153.13           C
ATOM   4328  CD2 TRP A 542      19.616   2.381  33.942  1.00153.13           C
ATOM   4329  CD1 TRP A 542      21.721   2.454  34.709  1.00153.13           C
ATOM   4330  NE1 TRP A 542      21.661   1.498  33.723  1.00153.13           N
ATOM   4331  CE2 TRP A 542      20.372   1.442  33.243  1.00153.13           C
ATOM   4332  CE3 TRP A 542      18.287   2.556  33.686  1.00153.13           C
ATOM   4333  CZ2 TRP A 542      19.809   0.658  32.279  1.00153.13           C
ATOM   4334  CZ3 TRP A 542      17.724   1.768  32.709  1.00153.13           C
ATOM   4335  CH2 TRP A 542      18.469   0.836  32.018  1.00153.13           C
ATOM   4336  C   TRP A 542      19.310   4.990  37.921  1.00153.13           C
ATOM   4337  O   TRP A 542      20.127   5.906  37.831  1.00153.13           O
ATOM   4338  N   SER A 543      18.186   5.133  38.641  1.00 79.92           N
ATOM   4339  CA  SER A 543      18.018   6.372  39.343  1.00 79.92           C
ATOM   4340  CB  SER A 543      16.552   6.717  39.648  1.00 79.92           C
ATOM   4341  OG  SER A 543      16.476   7.953  40.343  1.00 79.92           O
ATOM   4342  C   SER A 543      18.737   6.240  40.647  1.00 79.92           C
ATOM   4343  O   SER A 543      18.811   5.152  41.217  1.00 79.92           O
ATOM   4344  N   LYS A 544      19.301   7.357  41.148  1.00107.61           N
ATOM   4345  CA  LYS A 544      19.970   7.330  42.416  1.00107.61           C
ATOM   4346  CB  LYS A 544      21.397   7.875  42.363  1.00107.61           C
ATOM   4347  CG  LYS A 544      22.296   6.809  41.763  1.00107.61           C
ATOM   4348  CD  LYS A 544      21.947   6.458  40.315  1.00107.61           C
ATOM   4349  CE  LYS A 544      22.239   4.996  39.975  1.00107.61           C
ATOM   4350  NZ  LYS A 544      22.503   4.838  38.528  1.00107.61           N
ATOM   4351  C   LYS A 544      19.152   8.157  43.345  1.00107.61           C
ATOM   4352  O   LYS A 544      18.728   9.258  42.999  1.00107.61           O
ATOM   4353  N   LEU A 545      18.910   7.633  44.563  1.00 51.17           N
ATOM   4354  CA  LEU A 545      18.049   8.319  45.478  1.00 51.17           C
ATOM   4355  CB  LEU A 545      17.264   7.371  46.400  1.00 51.17           C
ATOM   4356  CG  LEU A 545      16.290   6.452  45.643  1.00 51.17           C
ATOM   4357  CD1 LEU A 545      15.529   5.525  46.601  1.00 51.17           C
ATOM   4358  CD2 LEU A 545      15.365   7.260  44.720  1.00 51.17           C
ATOM   4359  C   LEU A 545      18.870   9.210  46.341  1.00 51.17           C
ATOM   4360  O   LEU A 545      19.775   8.758  47.031  1.00 51.17           O
ATOM   4361  N   ILE A 546      18.520  10.506  46.367  1.00 35.75           N
ATOM   4362  CA  ILE A 546      19.286  11.472  47.094  1.00 35.75           C
ATOM   4363  CB  ILE A 546      18.699  12.851  47.019  1.00 35.75           C
ATOM   4364  CG1 ILE A 546      18.669  13.338  45.561  1.00 35.75           C
ATOM   4365  CG2 ILE A 546      19.505  13.765  47.958  1.00 35.75           C
ATOM   4366  CD1 ILE A 546      17.830  14.598  45.355  1.00 35.75           C
ATOM   4367  C   ILE A 546      19.300  11.068  48.522  1.00 35.75           C
ATOM   4368  O   ILE A 546      20.331  11.139  49.189  1.00 35.75           O
ATOM   4369  N   SER A 547      18.146  10.613  49.028  1.00108.06           N
ATOM   4370  CA  SER A 547      18.086  10.291  50.414  1.00108.06           C
ATOM   4371  CB  SER A 547      16.668   9.948  50.903  1.00108.06           C
ATOM   4372  OG  SER A 547      15.820  11.079  50.771  1.00108.06           O
ATOM   4373  C   SER A 547      18.957   9.125  50.704  1.00108.06           C
ATOM   4374  O   SER A 547      19.129   8.222  49.884  1.00108.06           O
ATOM   4375  N   TRP A 548      19.558   9.146  51.911  1.00234.45           N
ATOM   4376  CA  TRP A 548      20.206   7.962  52.369  1.00234.45           C
ATOM   4377  CB  TRP A 548      20.772   8.078  53.794  1.00234.45           C
ATOM   4378  CG  TRP A 548      21.311   6.785  54.356  1.00234.45           C
ATOM   4379  CD2 TRP A 548      20.586   5.955  55.277  1.00234.45           C
ATOM   4380  CD1 TRP A 548      22.512   6.173  54.147  1.00234.45           C
ATOM   4381  NE1 TRP A 548      22.580   5.011  54.879  1.00234.45           N
ATOM   4382  CE2 TRP A 548      21.401   4.866  55.581  1.00234.45           C
ATOM   4383  CE3 TRP A 548      19.344   6.094  55.828  1.00234.45           C
ATOM   4384  CZ2 TRP A 548      20.984   3.892  56.443  1.00234.45           C
ATOM   4385  CZ3 TRP A 548      18.925   5.109  56.695  1.00234.45           C
ATOM   4386  CH2 TRP A 548      19.730   4.030  56.996  1.00234.45           C
ATOM   4387  C   TRP A 548      19.020   7.059  52.404  1.00234.45           C
ATOM   4388  O   TRP A 548      17.896   7.507  52.632  1.00234.45           O
ATOM   4389  N   SER A 549      19.242   5.762  52.196  1.00162.20           N
ATOM   4390  CA  SER A 549      18.181   4.858  51.880  1.00162.20           C
ATOM   4391  CB  SER A 549      18.625   3.385  51.886  1.00162.20           C
ATOM   4392  OG  SER A 549      18.985   2.989  53.202  1.00162.20           O
ATOM   4393  C   SER A 549      16.948   4.944  52.709  1.00162.20           C
ATOM   4394  O   SER A 549      16.962   4.766  53.926  1.00162.20           O
ATOM   4395  N   THR A 550      15.841   5.265  52.004  1.00123.45           N
ATOM   4396  CA  THR A 550      14.502   5.237  52.509  1.00123.45           C
ATOM   4397  CB  THR A 550      13.524   5.929  51.607  1.00123.45           C
ATOM   4398  OG1 THR A 550      13.465   5.271  50.350  1.00123.45           O
ATOM   4399  CG2 THR A 550      13.971   7.389  51.424  1.00123.45           C
ATOM   4400  C   THR A 550      14.085   3.806  52.599  1.00123.45           C
ATOM   4401  O   THR A 550      13.434   3.387  53.555  1.00123.45           O
ATOM   4402  N   TRP A 551      14.484   3.016  51.582  1.00124.90           N
ATOM   4403  CA  TRP A 551      14.080   1.645  51.460  1.00124.90           C
ATOM   4404  CB  TRP A 551      14.654   0.971  50.202  1.00124.90           C
ATOM   4405  CG  TRP A 551      14.203   1.566  48.890  1.00124.90           C
ATOM   4406  CD2 TRP A 551      13.259   0.949  48.002  1.00124.90           C
ATOM   4407  CD1 TRP A 551      14.602   2.723  48.287  1.00124.90           C
ATOM   4408  NE1 TRP A 551      13.963   2.868  47.079  1.00124.90           N
ATOM   4409  CE2 TRP A 551      13.135   1.781  46.890  1.00124.90           C
ATOM   4410  CE3 TRP A 551      12.559  -0.219  48.102  1.00124.90           C
ATOM   4411  CZ2 TRP A 551      12.303   1.457  45.857  1.00124.90           C
ATOM   4412  CZ3 TRP A 551      11.717  -0.541  47.061  1.00124.90           C
ATOM   4413  CH2 TRP A 551      11.592   0.282  45.960  1.00124.90           C
ATOM   4414  C   TRP A 551      14.651   0.892  52.616  1.00124.90           C
ATOM   4415  O   TRP A 551      15.845   0.978  52.897  1.00124.90           O
ATOM   4416  N   LEU A 552      13.792   0.118  53.312  1.00 56.36           N
ATOM   4417  CA  LEU A 552      14.238  -0.627  54.451  1.00 56.36           C
ATOM   4418  CB  LEU A 552      13.930   0.129  55.763  1.00 56.36           C
ATOM   4419  CG  LEU A 552      14.342  -0.534  57.094  1.00 56.36           C
ATOM   4420  CD1 LEU A 552      14.172   0.464  58.249  1.00 56.36           C
ATOM   4421  CD2 LEU A 552      13.559  -1.826  57.381  1.00 56.36           C
ATOM   4422  C   LEU A 552      13.523  -1.945  54.436  1.00 56.36           C
ATOM   4423  O   LEU A 552      12.382  -2.036  53.984  1.00 56.36           O
ATOM   4424  N   GLY A 553      14.198  -3.013  54.910  1.00 20.02           N
ATOM   4425  CA  GLY A 553      13.574  -4.303  54.965  1.00 20.02           C
ATOM   4426  C   GLY A 553      14.120  -5.012  56.159  1.00 20.02           C
ATOM   4427  O   GLY A 553      15.215  -4.707  56.631  1.00 20.02           O
ATOM   4428  N   ASN A 554      13.360  -5.997  56.677  1.00 28.64           N
ATOM   4429  CA  ASN A 554      13.798  -6.723  57.830  1.00 28.64           C
ATOM   4430  CB  ASN A 554      12.715  -7.643  58.420  1.00 28.64           C
ATOM   4431  CG  ASN A 554      11.604  -6.768  58.980  1.00 28.64           C
ATOM   4432  OD1 ASN A 554      11.827  -5.959  59.878  1.00 28.64           O
ATOM   4433  ND2 ASN A 554      10.371  -6.930  58.430  1.00 28.64           N
ATOM   4434  C   ASN A 554      14.931  -7.590  57.403  1.00 28.64           C
ATOM   4435  O   ASN A 554      14.913  -8.185  56.327  1.00 28.64           O
ATOM   4436  N   VAL A 555      15.960  -7.664  58.262  1.00 50.21           N
ATOM   4437  CA  VAL A 555      17.119  -8.464  58.018  1.00 50.21           C
ATOM   4438  CB  VAL A 555      18.215  -8.190  59.004  1.00 50.21           C
ATOM   4439  CG1 VAL A 555      19.362  -9.186  58.766  1.00 50.21           C
ATOM   4440  CG2 VAL A 555      18.596  -6.705  58.936  1.00 50.21           C
ATOM   4441  C   VAL A 555      16.721  -9.874  58.294  1.00 50.21           C
ATOM   4442  O   VAL A 555      15.813 -10.132  59.081  1.00 50.21           O
ATOM   4443  N   THR A 556      17.375 -10.832  57.619  1.00 60.81           N
ATOM   4444  CA  THR A 556      17.072 -12.201  57.886  1.00 60.81           C
ATOM   4445  CB  THR A 556      16.386 -12.848  56.728  1.00 60.81           C
ATOM   4446  OG1 THR A 556      17.220 -12.750  55.582  1.00 60.81           O
ATOM   4447  CG2 THR A 556      15.049 -12.131  56.472  1.00 60.81           C
ATOM   4448  C   THR A 556      18.362 -12.922  58.064  1.00 60.81           C
ATOM   4449  O   THR A 556      19.272 -12.801  57.243  1.00 60.81           O
ATOM   4450  N   SER A 557      18.470 -13.696  59.159  1.00 65.30           N
ATOM   4451  CA  SER A 557      19.677 -14.422  59.397  1.00 65.30           C
ATOM   4452  CB  SER A 557      19.640 -15.215  60.715  1.00 65.30           C
ATOM   4453  OG  SER A 557      19.511 -14.324  61.814  1.00 65.30           O
ATOM   4454  C   SER A 557      19.866 -15.405  58.290  1.00 65.30           C
ATOM   4455  O   SER A 557      20.774 -15.267  57.473  1.00 65.30           O
ATOM   4456  N   THR A 558      18.998 -16.436  58.229  1.00139.84           N
ATOM   4457  CA  THR A 558      19.150 -17.419  57.199  1.00139.84           C
ATOM   4458  CB  THR A 558      18.236 -18.607  57.377  1.00139.84           C
ATOM   4459  OG1 THR A 558      18.453 -19.549  56.337  1.00139.84           O
ATOM   4460  CG2 THR A 558      16.767 -18.152  57.400  1.00139.84           C
ATOM   4461  C   THR A 558      18.878 -16.777  55.877  1.00139.84           C
ATOM   4462  O   THR A 558      19.678 -16.881  54.949  1.00139.84           O
ATOM   4463  N   ALA A 559      17.737 -16.072  55.768  1.00270.80           N
ATOM   4464  CA  ALA A 559      17.388 -15.404  54.552  1.00270.80           C
ATOM   4465  CB  ALA A 559      17.532 -16.281  53.300  1.00270.80           C
ATOM   4466  C   ALA A 559      15.946 -15.040  54.671  1.00270.80           C
ATOM   4467  O   ALA A 559      15.205 -15.662  55.430  1.00270.80           O
ATOM   4468  N   LEU A 560      15.510 -13.998  53.938  1.00152.53           N
ATOM   4469  CA  LEU A 560      14.117 -13.688  54.005  1.00152.53           C
ATOM   4470  CB  LEU A 560      13.695 -12.462  53.177  1.00152.53           C
ATOM   4471  CG  LEU A 560      12.190 -12.155  53.274  1.00152.53           C
ATOM   4472  CD1 LEU A 560      11.790 -11.794  54.712  1.00152.53           C
ATOM   4473  CD2 LEU A 560      11.769 -11.084  52.254  1.00152.53           C
ATOM   4474  C   LEU A 560      13.465 -14.891  53.433  1.00152.53           C
ATOM   4475  O   LEU A 560      12.477 -15.401  53.958  1.00152.53           O
ATOM   4476  N   GLY A 561      14.052 -15.388  52.336  1.00 52.10           N
ATOM   4477  CA  GLY A 561      13.540 -16.579  51.743  1.00 52.10           C
ATOM   4478  C   GLY A 561      14.157 -17.719  52.479  1.00 52.10           C
ATOM   4479  O   GLY A 561      15.089 -17.531  53.259  1.00 52.10           O
ATOM   4480  N   ILE A 562      13.655 -18.944  52.230  1.00144.21           N
ATOM   4481  CA  ILE A 562      14.219 -20.084  52.884  1.00144.21           C
ATOM   4482  CB  ILE A 562      13.567 -21.371  52.470  1.00144.21           C
ATOM   4483  CG1 ILE A 562      12.082 -21.378  52.869  1.00144.21           C
ATOM   4484  CG2 ILE A 562      14.378 -22.528  53.076  1.00144.21           C
ATOM   4485  CD1 ILE A 562      11.855 -21.277  54.377  1.00144.21           C
ATOM   4486  C   ILE A 562      15.631 -20.130  52.425  1.00144.21           C
ATOM   4487  O   ILE A 562      16.563 -20.295  53.211  1.00144.21           O
ATOM   4488  N   TYR A 563      15.802 -19.954  51.107  1.00262.07           N
ATOM   4489  CA  TYR A 563      17.087 -19.881  50.491  1.00262.07           C
ATOM   4490  CB  TYR A 563      17.024 -20.015  48.961  1.00262.07           C
ATOM   4491  CG  TYR A 563      16.077 -18.970  48.476  1.00262.07           C
ATOM   4492  CD1 TYR A 563      16.504 -17.687  48.220  1.00262.07           C
ATOM   4493  CD2 TYR A 563      14.750 -19.279  48.283  1.00262.07           C
ATOM   4494  CE1 TYR A 563      15.622 -16.729  47.777  1.00262.07           C
ATOM   4495  CE2 TYR A 563      13.863 -18.327  47.840  1.00262.07           C
ATOM   4496  CZ  TYR A 563      14.299 -17.049  47.585  1.00262.07           C
ATOM   4497  OH  TYR A 563      13.393 -16.068  47.131  1.00262.07           O
ATOM   4498  C   TYR A 563      17.604 -18.524  50.824  1.00262.07           C
ATOM   4499  O   TYR A 563      16.823 -17.589  50.993  1.00262.07           O
ATOM   4500  N   MET A 564      18.939 -18.397  50.957  1.00181.56           N
ATOM   4501  CA  MET A 564      19.542 -17.151  51.325  1.00181.56           C
ATOM   4502  CB  MET A 564      21.077 -17.165  51.238  1.00181.56           C
ATOM   4503  CG  MET A 564      21.727 -15.865  51.711  1.00181.56           C
ATOM   4504  SD  MET A 564      23.541 -15.859  51.615  1.00181.56           S
ATOM   4505  CE  MET A 564      23.768 -17.040  52.978  1.00181.56           C
ATOM   4506  C   MET A 564      19.037 -16.097  50.401  1.00181.56           C
ATOM   4507  O   MET A 564      18.681 -16.374  49.257  1.00181.56           O
ATOM   4508  N   ILE A 565      18.966 -14.850  50.904  1.00132.32           N
ATOM   4509  CA  ILE A 565      18.439 -13.778  50.118  1.00132.32           C
ATOM   4510  CB  ILE A 565      18.292 -12.492  50.878  1.00132.32           C
ATOM   4511  CG1 ILE A 565      17.194 -12.667  51.931  1.00132.32           C
ATOM   4512  CG2 ILE A 565      18.010 -11.363  49.873  1.00132.32           C
ATOM   4513  CD1 ILE A 565      15.868 -13.073  51.292  1.00132.32           C
ATOM   4514  C   ILE A 565      19.348 -13.536  48.968  1.00132.32           C
ATOM   4515  O   ILE A 565      20.558 -13.379  49.127  1.00132.32           O
ATOM   4516  N   THR A 566      18.759 -13.530  47.756  1.00 49.83           N
ATOM   4517  CA  THR A 566      19.521 -13.269  46.576  1.00 49.83           C
ATOM   4518  CB  THR A 566      19.611 -14.440  45.646  1.00 49.83           C
ATOM   4519  OG1 THR A 566      20.221 -15.540  46.306  1.00 49.83           O
ATOM   4520  CG2 THR A 566      20.445 -14.028  44.422  1.00 49.83           C
ATOM   4521  C   THR A 566      18.834 -12.162  45.854  1.00 49.83           C
ATOM   4522  O   THR A 566      17.608 -12.057  45.876  1.00 49.83           O
ATOM   4523  N   ARG A 567      19.614 -11.274  45.210  1.00 73.46           N
ATOM   4524  CA  ARG A 567      18.958 -10.203  44.528  1.00 73.46           C
ATOM   4525  CB  ARG A 567      18.727  -8.976  45.419  1.00 73.46           C
ATOM   4526  CG  ARG A 567      17.958  -9.303  46.697  1.00 73.46           C
ATOM   4527  CD  ARG A 567      17.502  -8.065  47.467  1.00 73.46           C
ATOM   4528  NE  ARG A 567      17.048  -8.528  48.806  1.00 73.46           N
ATOM   4529  CZ  ARG A 567      15.857  -9.182  48.929  1.00 73.46           C
ATOM   4530  NH1 ARG A 567      15.119  -9.463  47.815  1.00 73.46           N
ATOM   4531  NH2 ARG A 567      15.415  -9.571  50.160  1.00 73.46           N
ATOM   4532  C   ARG A 567      19.829  -9.750  43.405  1.00 73.46           C
ATOM   4533  O   ARG A 567      21.055  -9.774  43.503  1.00 73.46           O
ATOM   4534  N   MET A 568      19.194  -9.338  42.291  1.00 58.25           N
ATOM   4535  CA  MET A 568      19.920  -8.772  41.195  1.00 58.25           C
ATOM   4536  CB  MET A 568      19.774  -9.542  39.872  1.00 58.25           C
ATOM   4537  CG  MET A 568      20.584 -10.842  39.849  1.00 58.25           C
ATOM   4538  SD  MET A 568      20.428 -11.813  38.321  1.00 58.25           S
ATOM   4539  CE  MET A 568      18.916 -12.664  38.865  1.00 58.25           C
ATOM   4540  C   MET A 568      19.396  -7.384  41.008  1.00 58.25           C
ATOM   4541  O   MET A 568      18.189  -7.180  40.876  1.00 58.25           O
ATOM   4542  N   ILE A 569      20.310  -6.387  41.020  1.00 46.85           N
ATOM   4543  CA  ILE A 569      19.912  -5.018  40.847  1.00 46.85           C
ATOM   4544  CB  ILE A 569      20.290  -4.112  41.986  1.00 46.85           C
ATOM   4545  CG1 ILE A 569      19.564  -4.534  43.274  1.00 46.85           C
ATOM   4546  CG2 ILE A 569      19.995  -2.662  41.561  1.00 46.85           C
ATOM   4547  CD1 ILE A 569      20.096  -3.840  44.528  1.00 46.85           C
ATOM   4548  C   ILE A 569      20.619  -4.513  39.634  1.00 46.85           C
ATOM   4549  O   ILE A 569      21.809  -4.755  39.451  1.00 46.85           O
ATOM   4550  N   LYS A 570      19.891  -3.800  38.757  1.00169.59           N
ATOM   4551  CA  LYS A 570      20.498  -3.349  37.543  1.00169.59           C
ATOM   4552  CB  LYS A 570      19.459  -3.103  36.430  1.00169.59           C
ATOM   4553  CG  LYS A 570      20.005  -2.508  35.131  1.00169.59           C
ATOM   4554  CD  LYS A 570      20.325  -1.018  35.245  1.00169.59           C
ATOM   4555  CE  LYS A 570      19.063  -0.157  35.338  1.00169.59           C
ATOM   4556  NZ  LYS A 570      18.350  -0.419  36.606  1.00169.59           N
ATOM   4557  C   LYS A 570      21.292  -2.120  37.800  1.00169.59           C
ATOM   4558  O   LYS A 570      20.793  -1.168  38.390  1.00169.59           O
ATOM   4559  N   PHE A 571      22.581  -2.120  37.402  1.00109.22           N
ATOM   4560  CA  PHE A 571      23.296  -0.892  37.541  1.00109.22           C
ATOM   4561  CB  PHE A 571      24.361  -0.827  38.651  1.00109.22           C
ATOM   4562  CG  PHE A 571      24.861   0.582  38.588  1.00109.22           C
ATOM   4563  CD1 PHE A 571      24.208   1.573  39.282  1.00109.22           C
ATOM   4564  CD2 PHE A 571      25.959   0.928  37.828  1.00109.22           C
ATOM   4565  CE1 PHE A 571      24.639   2.878  39.229  1.00109.22           C
ATOM   4566  CE2 PHE A 571      26.393   2.231  37.768  1.00109.22           C
ATOM   4567  CZ  PHE A 571      25.734   3.210  38.470  1.00109.22           C
ATOM   4568  C   PHE A 571      24.026  -0.637  36.275  1.00109.22           C
ATOM   4569  O   PHE A 571      24.948  -1.375  35.929  1.00109.22           O
ATOM   4570  N   ALA A 572      23.638   0.455  35.586  1.00216.42           N
ATOM   4571  CA  ALA A 572      24.293   0.911  34.399  1.00216.42           C
ATOM   4572  CB  ALA A 572      25.667   1.545  34.660  1.00216.42           C
ATOM   4573  C   ALA A 572      24.444  -0.203  33.426  1.00216.42           C
ATOM   4574  O   ALA A 572      23.951  -1.313  33.615  1.00216.42           O
ATOM   4575  N   VAL A 573      25.041   0.138  32.276  1.00104.70           N
ATOM   4576  CA  VAL A 573      25.331  -0.798  31.238  1.00104.70           C
ATOM   4577  CB  VAL A 573      25.793  -0.095  29.999  1.00104.70           C
ATOM   4578  CG1 VAL A 573      26.222  -1.125  28.943  1.00104.70           C
ATOM   4579  CG2 VAL A 573      24.660   0.838  29.553  1.00104.70           C
ATOM   4580  C   VAL A 573      26.426  -1.716  31.660  1.00104.70           C
ATOM   4581  O   VAL A 573      26.332  -2.929  31.473  1.00104.70           O
ATOM   4582  N   ASP A 574      27.486  -1.144  32.266  1.00167.02           N
ATOM   4583  CA  ASP A 574      28.658  -1.898  32.594  1.00167.02           C
ATOM   4584  CB  ASP A 574      28.390  -3.264  33.253  1.00167.02           C
ATOM   4585  CG  ASP A 574      27.955  -3.005  34.688  1.00167.02           C
ATOM   4586  OD1 ASP A 574      28.410  -1.981  35.266  1.00167.02           O
ATOM   4587  OD2 ASP A 574      27.166  -3.825  35.227  1.00167.02           O
ATOM   4588  C   ASP A 574      29.414  -2.097  31.325  1.00167.02           C
ATOM   4589  O   ASP A 574      28.929  -1.760  30.246  1.00167.02           O
ATOM   4590  N   THR A 575      30.644  -2.635  31.424  1.00130.46           N
ATOM   4591  CA  THR A 575      31.425  -2.813  30.238  1.00130.46           C
ATOM   4592  CB  THR A 575      32.779  -3.412  30.495  1.00130.46           C
ATOM   4593  OG1 THR A 575      33.530  -3.453  29.291  1.00130.46           O
ATOM   4594  CG2 THR A 575      32.611  -4.828  31.061  1.00130.46           C
ATOM   4595  C   THR A 575      30.640  -3.715  29.352  1.00130.46           C
ATOM   4596  O   THR A 575      30.582  -3.516  28.140  1.00130.46           O
ATOM   4597  N   LEU A 576      29.992  -4.731  29.947  1.00203.40           N
ATOM   4598  CA  LEU A 576      29.179  -5.588  29.146  1.00203.40           C
ATOM   4599  CB  LEU A 576      28.793  -6.909  29.825  1.00203.40           C
ATOM   4600  CG  LEU A 576      30.011  -7.813  30.106  1.00203.40           C
ATOM   4601  CD1 LEU A 576      30.903  -7.221  31.205  1.00203.40           C
ATOM   4602  CD2 LEU A 576      29.600  -9.263  30.402  1.00203.40           C
ATOM   4603  C   LEU A 576      27.953  -4.812  28.791  1.00203.40           C
ATOM   4604  O   LEU A 576      27.653  -3.788  29.402  1.00203.40           O
ATOM   4605  N   ILE A 577      27.214  -5.280  27.770  1.00112.96           N
ATOM   4606  CA  ILE A 577      26.085  -4.547  27.277  1.00112.96           C
ATOM   4607  CB  ILE A 577      25.372  -5.257  26.164  1.00112.96           C
ATOM   4608  CG1 ILE A 577      26.306  -5.439  24.956  1.00112.96           C
ATOM   4609  CG2 ILE A 577      24.094  -4.465  25.841  1.00112.96           C
ATOM   4610  CD1 ILE A 577      25.756  -6.396  23.899  1.00112.96           C
ATOM   4611  C   ILE A 577      25.110  -4.362  28.393  1.00112.96           C
ATOM   4612  O   ILE A 577      24.564  -3.275  28.570  1.00112.96           O
ATOM   4613  N   HIS A 578      24.857  -5.415  29.186  1.00209.62           N
ATOM   4614  CA  HIS A 578      23.929  -5.257  30.267  1.00209.62           C
ATOM   4615  ND1 HIS A 578      22.481  -7.223  28.003  1.00209.62           N
ATOM   4616  CG  HIS A 578      22.064  -6.578  29.146  1.00209.62           C
ATOM   4617  CB  HIS A 578      22.914  -6.409  30.370  1.00209.62           C
ATOM   4618  NE2 HIS A 578      20.393  -6.557  27.630  1.00209.62           N
ATOM   4619  CD2 HIS A 578      20.787  -6.177  28.901  1.00209.62           C
ATOM   4620  CE1 HIS A 578      21.443  -7.182  27.130  1.00209.62           C
ATOM   4621  C   HIS A 578      24.742  -5.310  31.520  1.00209.62           C
ATOM   4622  O   HIS A 578      25.834  -5.875  31.534  1.00209.62           O
ATOM   4623  N   GLY A 579      24.241  -4.699  32.612  1.00 83.19           N
ATOM   4624  CA  GLY A 579      24.996  -4.760  33.827  1.00 83.19           C
ATOM   4625  C   GLY A 579      24.052  -5.026  34.951  1.00 83.19           C
ATOM   4626  O   GLY A 579      22.986  -4.419  35.048  1.00 83.19           O
ATOM   4627  N   ARG A 580      24.443  -5.954  35.843  1.00 74.17           N
ATOM   4628  CA  ARG A 580      23.619  -6.285  36.963  1.00 74.17           C
ATOM   4629  CB  ARG A 580      22.847  -7.603  36.768  1.00 74.17           C
ATOM   4630  CG  ARG A 580      22.060  -7.682  35.456  1.00 74.17           C
ATOM   4631  CD  ARG A 580      20.675  -7.036  35.494  1.00 74.17           C
ATOM   4632  NE  ARG A 580      20.074  -7.215  34.141  1.00 74.17           N
ATOM   4633  CZ  ARG A 580      20.270  -6.277  33.172  1.00 74.17           C
ATOM   4634  NH1 ARG A 580      20.982  -5.145  33.449  1.00 74.17           N
ATOM   4635  NH2 ARG A 580      19.755  -6.467  31.922  1.00 74.17           N
ATOM   4636  C   ARG A 580      24.558  -6.519  38.100  1.00 74.17           C
ATOM   4637  O   ARG A 580      25.699  -6.933  37.903  1.00 74.17           O
ATOM   4638  N   ILE A 581      24.102  -6.238  39.331  1.00141.90           N
ATOM   4639  CA  ILE A 581      24.904  -6.488  40.488  1.00141.90           C
ATOM   4640  CB  ILE A 581      25.160  -5.248  41.311  1.00141.90           C
ATOM   4641  CG1 ILE A 581      23.860  -4.542  41.752  1.00141.90           C
ATOM   4642  CG2 ILE A 581      26.098  -4.348  40.491  1.00141.90           C
ATOM   4643  CD1 ILE A 581      23.120  -5.194  42.918  1.00141.90           C
ATOM   4644  C   ILE A 581      24.187  -7.532  41.281  1.00141.90           C
ATOM   4645  O   ILE A 581      22.969  -7.486  41.447  1.00141.90           O
ATOM   4646  N   LEU A 582      24.926  -8.555  41.746  1.00 84.14           N
ATOM   4647  CA  LEU A 582      24.270  -9.608  42.461  1.00 84.14           C
ATOM   4648  CB  LEU A 582      24.713 -11.013  42.016  1.00 84.14           C
ATOM   4649  CG  LEU A 582      24.015 -12.157  42.774  1.00 84.14           C
ATOM   4650  CD1 LEU A 582      22.506 -12.171  42.479  1.00 84.14           C
ATOM   4651  CD2 LEU A 582      24.684 -13.511  42.492  1.00 84.14           C
ATOM   4652  C   LEU A 582      24.628  -9.465  43.906  1.00 84.14           C
ATOM   4653  O   LEU A 582      25.783  -9.224  44.258  1.00 84.14           O
ATOM   4654  N   TYR A 583      23.615  -9.594  44.782  1.00 74.35           N
ATOM   4655  CA  TYR A 583      23.830  -9.502  46.194  1.00 74.35           C
ATOM   4656  CB  TYR A 583      23.054  -8.366  46.888  1.00 74.35           C
ATOM   4657  CG  TYR A 583      23.803  -7.085  46.751  1.00 74.35           C
ATOM   4658  CD1 TYR A 583      23.831  -6.375  45.574  1.00 74.35           C
ATOM   4659  CD2 TYR A 583      24.473  -6.588  47.847  1.00 74.35           C
ATOM   4660  CE1 TYR A 583      24.534  -5.194  45.502  1.00 74.35           C
ATOM   4661  CE2 TYR A 583      25.174  -5.409  47.779  1.00 74.35           C
ATOM   4662  CZ  TYR A 583      25.206  -4.708  46.599  1.00 74.35           C
ATOM   4663  OH  TYR A 583      25.922  -3.496  46.512  1.00 74.35           O
ATOM   4664  C   TYR A 583      23.381 -10.769  46.837  1.00 74.35           C
ATOM   4665  O   TYR A 583      22.317 -11.303  46.527  1.00 74.35           O
ATOM   4666  N   ASP A 584      24.222 -11.279  47.756  1.00 72.68           N
ATOM   4667  CA  ASP A 584      23.921 -12.447  48.526  1.00 72.68           C
ATOM   4668  CB  ASP A 584      25.170 -13.195  49.020  1.00 72.68           C
ATOM   4669  CG  ASP A 584      25.854 -13.823  47.814  1.00 72.68           C
ATOM   4670  OD1 ASP A 584      25.149 -14.090  46.805  1.00 72.68           O
ATOM   4671  OD2 ASP A 584      27.092 -14.044  47.887  1.00 72.68           O
ATOM   4672  C   ASP A 584      23.209 -11.926  49.724  1.00 72.68           C
ATOM   4673  O   ASP A 584      22.545 -10.896  49.633  1.00 72.68           O
ATOM   4674  N   ILE A 585      23.347 -12.597  50.885  1.00155.45           N
ATOM   4675  CA  ILE A 585      22.618 -12.146  52.032  1.00155.45           C
ATOM   4676  CB  ILE A 585      22.626 -13.123  53.177  1.00155.45           C
ATOM   4677  CG1 ILE A 585      21.812 -12.556  54.351  1.00155.45           C
ATOM   4678  CG2 ILE A 585      24.077 -13.505  53.520  1.00155.45           C
ATOM   4679  CD1 ILE A 585      21.527 -13.580  55.445  1.00155.45           C
ATOM   4680  C   ILE A 585      23.205 -10.846  52.488  1.00155.45           C
ATOM   4681  O   ILE A 585      24.157 -10.784  53.264  1.00155.45           O
ATOM   4682  N   TYR A 586      22.600  -9.756  51.979  1.00249.11           N
ATOM   4683  CA  TYR A 586      22.923  -8.395  52.279  1.00249.11           C
ATOM   4684  CB  TYR A 586      22.660  -8.041  53.752  1.00249.11           C
ATOM   4685  CG  TYR A 586      21.210  -8.285  53.999  1.00249.11           C
ATOM   4686  CD1 TYR A 586      20.264  -7.373  53.593  1.00249.11           C
ATOM   4687  CD2 TYR A 586      20.800  -9.432  54.639  1.00249.11           C
ATOM   4688  CE1 TYR A 586      18.928  -7.605  53.823  1.00249.11           C
ATOM   4689  CE2 TYR A 586      19.466  -9.669  54.872  1.00249.11           C
ATOM   4690  CZ  TYR A 586      18.528  -8.754  54.463  1.00249.11           C
ATOM   4691  OH  TYR A 586      17.158  -8.995  54.700  1.00249.11           O
ATOM   4692  C   TYR A 586      24.363  -8.118  51.974  1.00249.11           C
ATOM   4693  O   TYR A 586      24.952  -7.219  52.574  1.00249.11           O
ATOM   4694  N   GLY A 587      24.958  -8.837  50.996  1.00 60.65           N
ATOM   4695  CA  GLY A 587      26.349  -8.612  50.715  1.00 60.65           C
ATOM   4696  C   GLY A 587      26.556  -8.576  49.235  1.00 60.65           C
ATOM   4697  O   GLY A 587      25.801  -9.184  48.480  1.00 60.65           O
ATOM   4698  N   PHE A 588      27.623  -7.870  48.795  1.00 83.15           N
ATOM   4699  CA  PHE A 588      27.919  -7.723  47.397  1.00 83.15           C
ATOM   4700  CB  PHE A 588      28.662  -6.429  47.060  1.00 83.15           C
ATOM   4701  CG  PHE A 588      29.001  -6.494  45.613  1.00 83.15           C
ATOM   4702  CD1 PHE A 588      28.082  -6.133  44.655  1.00 83.15           C
ATOM   4703  CD2 PHE A 588      30.249  -6.914  45.219  1.00 83.15           C
ATOM   4704  CE1 PHE A 588      28.406  -6.195  43.321  1.00 83.15           C
ATOM   4705  CE2 PHE A 588      30.579  -6.977  43.887  1.00 83.15           C
ATOM   4706  CZ  PHE A 588      29.655  -6.617  42.935  1.00 83.15           C
ATOM   4707  C   PHE A 588      28.789  -8.857  46.947  1.00 83.15           C
ATOM   4708  O   PHE A 588      29.962  -8.923  47.306  1.00 83.15           O
ATOM   4709  N   GLY A 589      28.207  -9.830  46.213  1.00 67.30           N
ATOM   4710  CA  GLY A 589      28.970 -10.946  45.723  1.00 67.30           C
ATOM   4711  C   GLY A 589      29.823 -10.669  44.515  1.00 67.30           C
ATOM   4712  O   GLY A 589      31.034 -10.883  44.539  1.00 67.30           O
ATOM   4713  N   TRP A 590      29.212 -10.171  43.417  1.00 76.82           N
ATOM   4714  CA  TRP A 590      29.956 -10.024  42.193  1.00 76.82           C
ATOM   4715  CB  TRP A 590      30.430 -11.381  41.635  1.00 76.82           C
ATOM   4716  CG  TRP A 590      31.256 -11.318  40.373  1.00 76.82           C
ATOM   4717  CD2 TRP A 590      32.671 -11.073  40.352  1.00 76.82           C
ATOM   4718  CD1 TRP A 590      30.872 -11.474  39.075  1.00 76.82           C
ATOM   4719  NE1 TRP A 590      31.959 -11.341  38.243  1.00 76.82           N
ATOM   4720  CE2 TRP A 590      33.073 -11.094  39.016  1.00 76.82           C
ATOM   4721  CE3 TRP A 590      33.562 -10.849  41.362  1.00 76.82           C
ATOM   4722  CZ2 TRP A 590      34.379 -10.889  38.670  1.00 76.82           C
ATOM   4723  CZ3 TRP A 590      34.878 -10.643  41.008  1.00 76.82           C
ATOM   4724  CH2 TRP A 590      35.278 -10.663  39.689  1.00 76.82           C
ATOM   4725  C   TRP A 590      29.028  -9.394  41.198  1.00 76.82           C
ATOM   4726  O   TRP A 590      27.867  -9.129  41.506  1.00 76.82           O
ATOM   4727  N   GLN A 591      29.527  -9.117  39.976  1.00 48.58           N
ATOM   4728  CA  GLN A 591      28.698  -8.510  38.975  1.00 48.58           C
ATOM   4729  CB  GLN A 591      29.413  -7.423  38.154  1.00 48.58           C
ATOM   4730  CG  GLN A 591      29.913  -6.239  38.985  1.00 48.58           C
ATOM   4731  CD  GLN A 591      31.273  -6.613  39.560  1.00 48.58           C
ATOM   4732  OE1 GLN A 591      31.866  -5.861  40.332  1.00 48.58           O
ATOM   4733  NE2 GLN A 591      31.789  -7.807  39.164  1.00 48.58           N
ATOM   4734  C   GLN A 591      28.306  -9.589  38.014  1.00 48.58           C
ATOM   4735  O   GLN A 591      29.158 -10.192  37.363  1.00 48.58           O
ATOM   4736  N   LEU A 592      26.992  -9.858  37.892  1.00103.20           N
ATOM   4737  CA  LEU A 592      26.544 -10.895  37.007  1.00103.20           C
ATOM   4738  CB  LEU A 592      25.725 -11.995  37.704  1.00103.20           C
ATOM   4739  CG  LEU A 592      26.553 -12.839  38.692  1.00103.20           C
ATOM   4740  CD1 LEU A 592      27.638 -13.645  37.959  1.00103.20           C
ATOM   4741  CD2 LEU A 592      27.117 -11.978  39.834  1.00103.20           C
ATOM   4742  C   LEU A 592      25.679 -10.280  35.959  1.00103.20           C
ATOM   4743  O   LEU A 592      25.228  -9.145  36.100  1.00103.20           O
ATOM   4744  N   LEU A 593      25.450 -11.003  34.844  1.00 61.54           N
ATOM   4745  CA  LEU A 593      24.625 -10.406  33.839  1.00 61.54           C
ATOM   4746  CB  LEU A 593      25.323 -10.148  32.502  1.00 61.54           C
ATOM   4747  CG  LEU A 593      26.405  -9.067  32.611  1.00 61.54           C
ATOM   4748  CD1 LEU A 593      26.845  -8.614  31.217  1.00 61.54           C
ATOM   4749  CD2 LEU A 593      25.955  -7.906  33.511  1.00 61.54           C
ATOM   4750  C   LEU A 593      23.423 -11.239  33.559  1.00 61.54           C
ATOM   4751  O   LEU A 593      23.505 -12.462  33.463  1.00 61.54           O
ATOM   4752  N   ALA A 594      22.254 -10.575  33.445  1.00 72.08           N
ATOM   4753  CA  ALA A 594      21.089 -11.282  33.010  1.00 72.08           C
ATOM   4754  CB  ALA A 594      19.761 -10.565  33.315  1.00 72.08           C
ATOM   4755  C   ALA A 594      21.295 -11.295  31.534  1.00 72.08           C
ATOM   4756  O   ALA A 594      21.194 -10.262  30.873  1.00 72.08           O
ATOM   4757  N   SER A 595      21.565 -12.490  30.979  1.00165.33           N
ATOM   4758  CA  SER A 595      22.026 -12.603  29.627  1.00165.33           C
ATOM   4759  CB  SER A 595      22.451 -14.030  29.238  1.00165.33           C
ATOM   4760  OG  SER A 595      23.613 -14.407  29.963  1.00165.33           O
ATOM   4761  C   SER A 595      21.019 -12.140  28.636  1.00165.33           C
ATOM   4762  O   SER A 595      19.826 -12.029  28.912  1.00165.33           O
ATOM   4763  N   PHE A 596      21.544 -11.841  27.429  1.00178.25           N
ATOM   4764  CA  PHE A 596      20.811 -11.348  26.305  1.00178.25           C
ATOM   4765  CB  PHE A 596      21.749 -10.574  25.366  1.00178.25           C
ATOM   4766  CG  PHE A 596      22.936 -11.457  25.165  1.00178.25           C
ATOM   4767  CD1 PHE A 596      22.956 -12.421  24.185  1.00178.25           C
ATOM   4768  CD2 PHE A 596      24.038 -11.325  25.982  1.00178.25           C
ATOM   4769  CE1 PHE A 596      24.055 -13.231  24.016  1.00178.25           C
ATOM   4770  CE2 PHE A 596      25.140 -12.131  25.819  1.00178.25           C
ATOM   4771  CZ  PHE A 596      25.150 -13.088  24.833  1.00178.25           C
ATOM   4772  C   PHE A 596      20.216 -12.500  25.569  1.00178.25           C
ATOM   4773  O   PHE A 596      20.223 -12.555  24.340  1.00178.25           O
ATOM   4774  N   TRP A 597      19.651 -13.441  26.337  1.00217.25           N
ATOM   4775  CA  TRP A 597      18.931 -14.560  25.814  1.00217.25           C
ATOM   4776  CB  TRP A 597      19.751 -15.861  25.786  1.00217.25           C
ATOM   4777  CG  TRP A 597      18.947 -17.054  25.329  1.00217.25           C
ATOM   4778  CD2 TRP A 597      18.449 -17.219  23.993  1.00217.25           C
ATOM   4779  CD1 TRP A 597      18.492 -18.121  26.047  1.00217.25           C
ATOM   4780  NE1 TRP A 597      17.745 -18.946  25.238  1.00217.25           N
ATOM   4781  CE2 TRP A 597      17.707 -18.399  23.972  1.00217.25           C
ATOM   4782  CE3 TRP A 597      18.588 -16.442  22.878  1.00217.25           C
ATOM   4783  CZ2 TRP A 597      17.091 -18.823  22.830  1.00217.25           C
ATOM   4784  CZ3 TRP A 597      17.975 -16.878  21.725  1.00217.25           C
ATOM   4785  CH2 TRP A 597      17.240 -18.045  21.702  1.00217.25           C
ATOM   4786  C   TRP A 597      17.820 -14.716  26.793  1.00217.25           C
ATOM   4787  O   TRP A 597      16.737 -15.198  26.465  1.00217.25           O
ATOM   4788  N   ASP A 598      18.086 -14.269  28.040  1.00 63.05           N
ATOM   4789  CA  ASP A 598      17.109 -14.280  29.085  1.00 63.05           C
ATOM   4790  CB  ASP A 598      17.725 -14.225  30.494  1.00 63.05           C
ATOM   4791  CG  ASP A 598      18.357 -15.575  30.805  1.00 63.05           C
ATOM   4792  OD1 ASP A 598      17.778 -16.608  30.376  1.00 63.05           O
ATOM   4793  OD2 ASP A 598      19.424 -15.595  31.475  1.00 63.05           O
ATOM   4794  C   ASP A 598      16.321 -13.028  28.905  1.00 63.05           C
ATOM   4795  O   ASP A 598      16.670 -11.980  29.448  1.00 63.05           O
ATOM   4796  N   SER A 599      15.220 -13.106  28.134  1.00 83.74           N
ATOM   4797  CA  SER A 599      14.484 -11.907  27.874  1.00 83.74           C
ATOM   4798  CB  SER A 599      14.704 -11.368  26.449  1.00 83.74           C
ATOM   4799  OG  SER A 599      16.071 -11.026  26.271  1.00 83.74           O
ATOM   4800  C   SER A 599      13.021 -12.164  28.044  1.00 83.74           C
ATOM   4801  O   SER A 599      12.562 -13.303  27.976  1.00 83.74           O
ATOM   4802  N   LEU A 600      12.266 -11.069  28.284  1.00113.27           N
ATOM   4803  CA  LEU A 600      10.849 -11.076  28.523  1.00113.27           C
ATOM   4804  CB  LEU A 600      10.532 -10.224  29.765  1.00113.27           C
ATOM   4805  CG  LEU A 600       9.482 -10.777  30.742  1.00113.27           C
ATOM   4806  CD1 LEU A 600       8.833  -9.641  31.544  1.00113.27           C
ATOM   4807  CD2 LEU A 600       8.528 -11.785  30.103  1.00113.27           C
ATOM   4808  C   LEU A 600      10.310 -10.293  27.359  1.00113.27           C
ATOM   4809  O   LEU A 600      10.665  -9.128  27.199  1.00113.27           O
ATOM   4810  N   THR A 601       9.452 -10.885  26.504  1.00 71.17           N
ATOM   4811  CA  THR A 601       9.018 -10.141  25.353  1.00 71.17           C
ATOM   4812  CB  THR A 601       9.663 -10.662  24.102  1.00 71.17           C
ATOM   4813  OG1 THR A 601      11.073 -10.515  24.187  1.00 71.17           O
ATOM   4814  CG2 THR A 601       9.110  -9.928  22.871  1.00 71.17           C
ATOM   4815  C   THR A 601       7.531 -10.253  25.187  1.00 71.17           C
ATOM   4816  O   THR A 601       6.972 -11.348  25.228  1.00 71.17           O
ATOM   4817  N   THR A 602       6.844  -9.102  25.013  1.00142.86           N
ATOM   4818  CA  THR A 602       5.434  -9.124  24.726  1.00142.86           C
ATOM   4819  CB  THR A 602       4.582  -8.373  25.709  1.00142.86           C
ATOM   4820  OG1 THR A 602       4.962  -7.006  25.717  1.00142.86           O
ATOM   4821  CG2 THR A 602       4.723  -8.967  27.112  1.00142.86           C
ATOM   4822  C   THR A 602       5.225  -8.367  23.447  1.00142.86           C
ATOM   4823  O   THR A 602       4.217  -7.675  23.303  1.00142.86           O
ATOM   4824  N   LEU A 603       6.140  -8.511  22.468  1.00122.53           N
ATOM   4825  CA  LEU A 603       6.075  -7.739  21.253  1.00122.53           C
ATOM   4826  CB  LEU A 603       7.443  -7.554  20.573  1.00122.53           C
ATOM   4827  CG  LEU A 603       8.376  -6.575  21.314  1.00122.53           C
ATOM   4828  CD1 LEU A 603       8.650  -7.020  22.760  1.00122.53           C
ATOM   4829  CD2 LEU A 603       9.668  -6.339  20.517  1.00122.53           C
ATOM   4830  C   LEU A 603       5.146  -8.349  20.250  1.00122.53           C
ATOM   4831  O   LEU A 603       4.720  -9.495  20.383  1.00122.53           O
ATOM   4832  N   LEU A 604       4.804  -7.545  19.214  1.00137.93           N
ATOM   4833  CA  LEU A 604       3.911  -7.930  18.159  1.00137.93           C
ATOM   4834  CB  LEU A 604       3.064  -6.761  17.666  1.00137.93           C
ATOM   4835  CG  LEU A 604       1.942  -7.233  16.751  1.00137.93           C
ATOM   4836  CD1 LEU A 604       2.430  -7.634  15.358  1.00137.93           C
ATOM   4837  CD2 LEU A 604       1.135  -8.352  17.431  1.00137.93           C
ATOM   4838  C   LEU A 604       4.750  -8.454  17.038  1.00137.93           C
ATOM   4839  O   LEU A 604       5.764  -7.861  16.675  1.00137.93           O
ATOM   4840  N   SER A 605       4.319  -9.587  16.447  1.00119.76           N
ATOM   4841  CA  SER A 605       5.093 -10.287  15.464  1.00119.76           C
ATOM   4842  CB  SER A 605       4.441 -11.594  14.983  1.00119.76           C
ATOM   4843  OG  SER A 605       3.248 -11.303  14.272  1.00119.76           O
ATOM   4844  C   SER A 605       5.323  -9.440  14.258  1.00119.76           C
ATOM   4845  O   SER A 605       4.500  -8.614  13.872  1.00119.76           O
ATOM   4846  N   HIS A 606       6.482  -9.643  13.609  1.00193.03           N
ATOM   4847  CA  HIS A 606       6.759  -8.877  12.438  1.00193.03           C
ATOM   4848  ND1 HIS A 606       8.062  -8.770   9.304  1.00193.03           N
ATOM   4849  CG  HIS A 606       8.443  -8.407  10.579  1.00193.03           C
ATOM   4850  CB  HIS A 606       8.130  -9.208  11.808  1.00193.03           C
ATOM   4851  NE2 HIS A 606       9.169  -6.850   9.112  1.00193.03           N
ATOM   4852  CD2 HIS A 606       9.117  -7.232  10.441  1.00193.03           C
ATOM   4853  CE1 HIS A 606       8.522  -7.805   8.469  1.00193.03           C
ATOM   4854  C   HIS A 606       5.688  -9.232  11.465  1.00193.03           C
ATOM   4855  O   HIS A 606       5.345 -10.403  11.311  1.00193.03           O
ATOM   4856  N   ARG A 607       5.106  -8.222  10.790  1.00190.51           N
ATOM   4857  CA  ARG A 607       4.076  -8.571   9.862  1.00190.51           C
ATOM   4858  CB  ARG A 607       3.308  -7.374   9.273  1.00190.51           C
ATOM   4859  CG  ARG A 607       2.340  -6.756  10.284  1.00190.51           C
ATOM   4860  CD  ARG A 607       1.374  -5.726   9.697  1.00190.51           C
ATOM   4861  NE  ARG A 607       2.118  -4.451   9.504  1.00190.51           N
ATOM   4862  CZ  ARG A 607       1.484  -3.269   9.756  1.00190.51           C
ATOM   4863  NH1 ARG A 607       0.186  -3.272  10.175  1.00190.51           N
ATOM   4864  NH2 ARG A 607       2.147  -2.086   9.602  1.00190.51           N
ATOM   4865  C   ARG A 607       4.739  -9.333   8.769  1.00190.51           C
ATOM   4866  O   ARG A 607       5.583  -8.812   8.043  1.00190.51           O
ATOM   4867  N   ASN A 608       4.376 -10.625   8.674  1.00116.08           N
ATOM   4868  CA  ASN A 608       4.936 -11.531   7.718  1.00116.08           C
ATOM   4869  CB  ASN A 608       4.488 -12.984   7.949  1.00116.08           C
ATOM   4870  CG  ASN A 608       5.172 -13.860   6.910  1.00116.08           C
ATOM   4871  OD1 ASN A 608       6.379 -13.765   6.696  1.00116.08           O
ATOM   4872  ND2 ASN A 608       4.376 -14.733   6.236  1.00116.08           N
ATOM   4873  C   ASN A 608       4.497 -11.152   6.346  1.00116.08           C
ATOM   4874  O   ASN A 608       5.284 -11.151   5.402  1.00116.08           O
ATOM   4875  N   VAL A 609       3.217 -10.784   6.204  1.00129.44           N
ATOM   4876  CA  VAL A 609       2.715 -10.499   4.899  1.00129.44           C
ATOM   4877  CB  VAL A 609       1.296 -10.042   4.860  1.00129.44           C
ATOM   4878  CG1 VAL A 609       1.193  -8.688   5.583  1.00129.44           C
ATOM   4879  CG2 VAL A 609       0.842  -9.992   3.390  1.00129.44           C
ATOM   4880  C   VAL A 609       3.486  -9.362   4.357  1.00129.44           C
ATOM   4881  O   VAL A 609       3.603  -9.251   3.140  1.00129.44           O
ATOM   4882  N   MET A 610       3.988  -8.471   5.242  1.00 79.13           N
ATOM   4883  CA  MET A 610       4.700  -7.332   4.757  1.00 79.13           C
ATOM   4884  CB  MET A 610       5.163  -6.354   5.853  1.00 79.13           C
ATOM   4885  CG  MET A 610       4.019  -5.668   6.601  1.00 79.13           C
ATOM   4886  SD  MET A 610       4.551  -4.356   7.742  1.00 79.13           S
ATOM   4887  CE  MET A 610       5.501  -5.453   8.833  1.00 79.13           C
ATOM   4888  C   MET A 610       5.924  -7.840   4.076  1.00 79.13           C
ATOM   4889  O   MET A 610       6.947  -8.102   4.703  1.00 79.13           O
ATOM   4890  N   LYS A 611       5.823  -7.982   2.743  1.00114.45           N
ATOM   4891  CA  LYS A 611       6.880  -8.468   1.928  1.00114.45           C
ATOM   4892  CB  LYS A 611       6.737  -9.940   1.503  1.00114.45           C
ATOM   4893  CG  LYS A 611       7.902 -10.421   0.633  1.00114.45           C
ATOM   4894  CD  LYS A 611       7.950 -11.936   0.426  1.00114.45           C
ATOM   4895  CE  LYS A 611       7.063 -12.431  -0.718  1.00114.45           C
ATOM   4896  NZ  LYS A 611       7.189 -13.899  -0.860  1.00114.45           N
ATOM   4897  C   LYS A 611       6.812  -7.658   0.688  1.00114.45           C
ATOM   4898  O   LYS A 611       5.786  -7.051   0.386  1.00114.45           O
ATOM   4899  N   ARG A 612       7.920  -7.629  -0.063  1.00105.73           N
ATOM   4900  CA  ARG A 612       7.942  -6.867  -1.268  1.00105.73           C
ATOM   4901  CB  ARG A 612       9.332  -6.802  -1.924  1.00105.73           C
ATOM   4902  CG  ARG A 612      10.386  -6.086  -1.078  1.00105.73           C
ATOM   4903  CD  ARG A 612      11.761  -6.034  -1.745  1.00105.73           C
ATOM   4904  NE  ARG A 612      12.232  -7.440  -1.895  1.00105.73           N
ATOM   4905  CZ  ARG A 612      13.349  -7.717  -2.628  1.00105.73           C
ATOM   4906  NH1 ARG A 612      14.046  -6.704  -3.220  1.00105.73           N
ATOM   4907  NH2 ARG A 612      13.770  -9.008  -2.769  1.00105.73           N
ATOM   4908  C   ARG A 612       7.036  -7.555  -2.230  1.00105.73           C
ATOM   4909  O   ARG A 612       6.742  -8.741  -2.089  1.00105.73           O
ATOM   4910  N   TYR A 613       6.555  -6.811  -3.240  1.00 87.20           N
ATOM   4911  CA  TYR A 613       5.707  -7.433  -4.209  1.00 87.20           C
ATOM   4912  CB  TYR A 613       4.617  -6.506  -4.777  1.00 87.20           C
ATOM   4913  CG  TYR A 613       3.613  -7.367  -5.468  1.00 87.20           C
ATOM   4914  CD1 TYR A 613       2.626  -7.988  -4.735  1.00 87.20           C
ATOM   4915  CD2 TYR A 613       3.645  -7.557  -6.830  1.00 87.20           C
ATOM   4916  CE1 TYR A 613       1.687  -8.785  -5.344  1.00 87.20           C
ATOM   4917  CE2 TYR A 613       2.707  -8.354  -7.443  1.00 87.20           C
ATOM   4918  CZ  TYR A 613       1.727  -8.970  -6.703  1.00 87.20           C
ATOM   4919  OH  TYR A 613       0.767  -9.786  -7.338  1.00 87.20           O
ATOM   4920  C   TYR A 613       6.659  -7.775  -5.303  1.00 87.20           C
ATOM   4921  O   TYR A 613       7.457  -6.936  -5.720  1.00 87.20           O
ATOM   4922  N   GLN A 614       6.612  -9.042  -5.763  1.00109.89           N
ATOM   4923  CA  GLN A 614       7.577  -9.570  -6.685  1.00109.89           C
ATOM   4924  CB  GLN A 614       7.439 -11.086  -6.919  1.00109.89           C
ATOM   4925  CG  GLN A 614       8.604 -11.689  -7.707  1.00109.89           C
ATOM   4926  CD  GLN A 614       8.410 -13.197  -7.768  1.00109.89           C
ATOM   4927  OE1 GLN A 614       7.422 -13.731  -7.266  1.00109.89           O
ATOM   4928  NE2 GLN A 614       9.384 -13.908  -8.397  1.00109.89           N
ATOM   4929  C   GLN A 614       7.499  -8.871  -7.998  1.00109.89           C
ATOM   4930  O   GLN A 614       6.470  -8.312  -8.372  1.00109.89           O
ATOM   4931  N   ASP A 615       8.640  -8.862  -8.714  1.00 53.08           N
ATOM   4932  CA  ASP A 615       8.730  -8.208  -9.983  1.00 53.08           C
ATOM   4933  CB  ASP A 615      10.170  -7.854 -10.386  1.00 53.08           C
ATOM   4934  CG  ASP A 615      10.656  -6.761  -9.446  1.00 53.08           C
ATOM   4935  OD1 ASP A 615       9.802  -6.169  -8.735  1.00 53.08           O
ATOM   4936  OD2 ASP A 615      11.890  -6.509  -9.421  1.00 53.08           O
ATOM   4937  C   ASP A 615       8.176  -9.115 -11.034  1.00 53.08           C
ATOM   4938  O   ASP A 615       8.007 -10.314 -10.818  1.00 53.08           O
ATOM   4939  N   LYS A 616       7.853  -8.540 -12.210  1.00 92.06           N
ATOM   4940  CA  LYS A 616       7.346  -9.315 -13.305  1.00 92.06           C
ATOM   4941  CB  LYS A 616       5.811  -9.331 -13.381  1.00 92.06           C
ATOM   4942  CG  LYS A 616       5.197 -10.206 -12.286  1.00 92.06           C
ATOM   4943  CD  LYS A 616       3.701  -9.994 -12.069  1.00 92.06           C
ATOM   4944  CE  LYS A 616       3.105 -10.939 -11.024  1.00 92.06           C
ATOM   4945  NZ  LYS A 616       3.720 -10.684  -9.702  1.00 92.06           N
ATOM   4946  C   LYS A 616       7.891  -8.721 -14.573  1.00 92.06           C
ATOM   4947  O   LYS A 616       8.302  -7.563 -14.583  1.00 92.06           O
ATOM   4948  N   ASN A 617       7.938  -9.509 -15.675  1.00 66.09           N
ATOM   4949  CA  ASN A 617       8.483  -9.003 -16.913  1.00 66.09           C
ATOM   4950  CB  ASN A 617       9.754  -9.739 -17.369  1.00 66.09           C
ATOM   4951  CG  ASN A 617      10.863  -9.428 -16.374  1.00 66.09           C
ATOM   4952  OD1 ASN A 617      11.406 -10.325 -15.732  1.00 66.09           O
ATOM   4953  ND2 ASN A 617      11.212  -8.120 -16.243  1.00 66.09           N
ATOM   4954  C   ASN A 617       7.477  -9.168 -18.015  1.00 66.09           C
ATOM   4955  O   ASN A 617       6.874 -10.230 -18.148  1.00 66.09           O
ATOM   4956  N   ASP A 618       7.294  -8.116 -18.853  1.00108.21           N
ATOM   4957  CA  ASP A 618       6.309  -8.171 -19.905  1.00108.21           C
ATOM   4958  CB  ASP A 618       5.223  -7.089 -19.768  1.00108.21           C
ATOM   4959  CG  ASP A 618       4.024  -7.486 -20.621  1.00108.21           C
ATOM   4960  OD1 ASP A 618       4.092  -8.550 -21.293  1.00108.21           O
ATOM   4961  OD2 ASP A 618       3.013  -6.734 -20.597  1.00108.21           O
ATOM   4962  C   ASP A 618       6.958  -7.986 -21.256  1.00108.21           C
ATOM   4963  O   ASP A 618       7.867  -7.171 -21.405  1.00108.21           O
ATOM   4964  N   LEU A 619       6.509  -8.771 -22.274  1.00244.60           N
ATOM   4965  CA  LEU A 619       7.032  -8.685 -23.621  1.00244.60           C
ATOM   4966  CB  LEU A 619       8.413  -9.363 -23.677  1.00244.60           C
ATOM   4967  CG  LEU A 619       9.132  -9.372 -25.033  1.00244.60           C
ATOM   4968  CD1 LEU A 619       9.536  -7.958 -25.470  1.00244.60           C
ATOM   4969  CD2 LEU A 619      10.329 -10.335 -24.998  1.00244.60           C
ATOM   4970  C   LEU A 619       6.117  -9.465 -24.546  1.00244.60           C
ATOM   4971  O   LEU A 619       6.098 -10.687 -24.442  1.00244.60           O
ATOM   4972  N   THR A 620       5.359  -8.831 -25.492  1.00 92.94           N
ATOM   4973  CA  THR A 620       4.469  -9.654 -26.301  1.00 92.94           C
ATOM   4974  CB  THR A 620       3.206 -10.014 -25.549  1.00 92.94           C
ATOM   4975  OG1 THR A 620       3.528 -10.632 -24.312  1.00 92.94           O
ATOM   4976  CG2 THR A 620       2.356 -10.991 -26.379  1.00 92.94           C
ATOM   4977  C   THR A 620       4.027  -8.931 -27.560  1.00 92.94           C
ATOM   4978  O   THR A 620       4.149  -7.714 -27.659  1.00 92.94           O
ATOM   4979  N   GLU A 621       3.515  -9.677 -28.578  1.00118.68           N
ATOM   4980  CA  GLU A 621       2.958  -9.084 -29.773  1.00118.68           C
ATOM   4981  CB  GLU A 621       4.044  -8.581 -30.736  1.00118.68           C
ATOM   4982  CG  GLU A 621       5.031  -9.672 -31.150  1.00118.68           C
ATOM   4983  CD  GLU A 621       6.208  -8.996 -31.837  1.00118.68           C
ATOM   4984  OE1 GLU A 621       6.229  -7.737 -31.871  1.00118.68           O
ATOM   4985  OE2 GLU A 621       7.102  -9.730 -32.336  1.00118.68           O
ATOM   4986  C   GLU A 621       2.130 -10.120 -30.491  1.00118.68           C
ATOM   4987  O   GLU A 621       2.627 -11.199 -30.809  1.00118.68           O
ATOM   4988  N   CYS A 622       0.833  -9.825 -30.755  1.00 56.96           N
ATOM   4989  CA  CYS A 622      -0.026 -10.764 -31.436  1.00 56.96           C
ATOM   4990  CB  CYS A 622      -1.463 -10.247 -31.622  1.00 56.96           C
ATOM   4991  SG  CYS A 622      -2.327  -9.907 -30.066  1.00 56.96           S
ATOM   4992  C   CYS A 622       0.475 -10.972 -32.830  1.00 56.96           C
ATOM   4993  O   CYS A 622       0.818 -12.084 -33.227  1.00 56.96           O
ATOM   4994  N   THR A 623       0.548  -9.873 -33.608  1.00107.44           N
ATOM   4995  CA  THR A 623       0.989  -9.953 -34.970  1.00107.44           C
ATOM   4996  CB  THR A 623      -0.095  -9.673 -35.969  1.00107.44           C
ATOM   4997  OG1 THR A 623       0.372  -9.930 -37.285  1.00107.44           O
ATOM   4998  CG2 THR A 623      -0.523  -8.202 -35.831  1.00107.44           C
ATOM   4999  C   THR A 623       2.027  -8.900 -35.140  1.00107.44           C
ATOM   5000  O   THR A 623       1.910  -7.811 -34.581  1.00107.44           O
ATOM   5001  N   THR A 624       3.087  -9.195 -35.913  1.00 48.60           N
ATOM   5002  CA  THR A 624       4.094  -8.189 -36.054  1.00 48.60           C
ATOM   5003  CB  THR A 624       5.512  -8.697 -36.014  1.00 48.60           C
ATOM   5004  OG1 THR A 624       5.786  -9.552 -37.109  1.00 48.60           O
ATOM   5005  CG2 THR A 624       5.711  -9.468 -34.701  1.00 48.60           C
ATOM   5006  C   THR A 624       3.874  -7.440 -37.325  1.00 48.60           C
ATOM   5007  O   THR A 624       2.900  -7.663 -38.043  1.00 48.60           O
ATOM   5008  N   LEU A 625       4.797  -6.506 -37.610  1.00 85.34           N
ATOM   5009  CA  LEU A 625       4.710  -5.649 -38.749  1.00 85.34           C
ATOM   5010  CB  LEU A 625       5.851  -4.622 -38.813  1.00 85.34           C
ATOM   5011  CG  LEU A 625       5.833  -3.622 -37.642  1.00 85.34           C
ATOM   5012  CD1 LEU A 625       6.084  -4.329 -36.300  1.00 85.34           C
ATOM   5013  CD2 LEU A 625       6.795  -2.450 -37.892  1.00 85.34           C
ATOM   5014  C   LEU A 625       4.777  -6.476 -39.988  1.00 85.34           C
ATOM   5015  O   LEU A 625       4.075  -6.197 -40.950  1.00 85.34           O
ATOM   5016  N   ALA A 626       5.624  -7.515 -40.033  1.00 41.51           N
ATOM   5017  CA  ALA A 626       5.668  -8.233 -41.271  1.00 41.51           C
ATOM   5018  CB  ALA A 626       6.760  -9.321 -41.310  1.00 41.51           C
ATOM   5019  C   ALA A 626       4.331  -8.867 -41.537  1.00 41.51           C
ATOM   5020  O   ALA A 626       3.824  -8.769 -42.653  1.00 41.51           O
ATOM   5021  N   PRO A 627       3.715  -9.488 -40.563  1.00108.03           N
ATOM   5022  CA  PRO A 627       2.460 -10.140 -40.817  1.00108.03           C
ATOM   5023  CD  PRO A 627       4.471 -10.202 -39.551  1.00108.03           C
ATOM   5024  CB  PRO A 627       2.191 -11.026 -39.604  1.00108.03           C
ATOM   5025  CG  PRO A 627       3.603 -11.395 -39.123  1.00108.03           C
ATOM   5026  C   PRO A 627       1.308  -9.264 -41.194  1.00108.03           C
ATOM   5027  O   PRO A 627       0.422  -9.748 -41.896  1.00108.03           O
ATOM   5028  N   GLN A 628       1.254  -8.000 -40.737  1.00 69.70           N
ATOM   5029  CA  GLN A 628       0.104  -7.219 -41.080  1.00 69.70           C
ATOM   5030  CB  GLN A 628      -0.005  -5.897 -40.290  1.00 69.70           C
ATOM   5031  CG  GLN A 628      -0.208  -6.103 -38.786  1.00 69.70           C
ATOM   5032  CD  GLN A 628      -0.298  -4.732 -38.133  1.00 69.70           C
ATOM   5033  OE1 GLN A 628      -1.031  -3.857 -38.594  1.00 69.70           O
ATOM   5034  NE2 GLN A 628       0.475  -4.532 -37.033  1.00 69.70           N
ATOM   5035  C   GLN A 628       0.079  -6.940 -42.564  1.00 69.70           C
ATOM   5036  O   GLN A 628      -0.981  -7.052 -43.173  1.00 69.70           O
ATOM   5037  N   PRO A 629       1.174  -6.547 -43.171  1.00154.47           N
ATOM   5038  CA  PRO A 629       1.169  -6.377 -44.605  1.00154.47           C
ATOM   5039  CD  PRO A 629       1.922  -5.460 -42.561  1.00154.47           C
ATOM   5040  CB  PRO A 629       2.330  -5.446 -44.941  1.00154.47           C
ATOM   5041  CG  PRO A 629       2.433  -4.561 -43.696  1.00154.47           C
ATOM   5042  C   PRO A 629       1.158  -7.624 -45.445  1.00154.47           C
ATOM   5043  O   PRO A 629       0.945  -7.501 -46.649  1.00154.47           O
ATOM   5044  N   THR A 630       1.424  -8.807 -44.863  1.00 72.76           N
ATOM   5045  CA  THR A 630       1.494 -10.062 -45.574  1.00 72.76           C
ATOM   5046  CB  THR A 630       2.126 -11.177 -44.789  1.00 72.76           C
ATOM   5047  OG1 THR A 630       1.394 -11.425 -43.599  1.00 72.76           O
ATOM   5048  CG2 THR A 630       3.582 -10.805 -44.470  1.00 72.76           C
ATOM   5049  C   THR A 630       0.141 -10.553 -46.016  1.00 72.76           C
ATOM   5050  O   THR A 630       0.055 -11.435 -46.868  1.00 72.76           O
ATOM   5051  N   ASP A 631      -0.946 -10.041 -45.415  1.00 60.63           N
ATOM   5052  CA  ASP A 631      -2.282 -10.541 -45.616  1.00 60.63           C
ATOM   5053  CB  ASP A 631      -3.321  -9.799 -44.757  1.00 60.63           C
[truncated: 857,287 more chars]
