# Supplementary material for: In and Outs of Chuviridae Endogenous Viral Elements: Origin of a Potentially New Retrovirus and Signature of Ancient and Ongoing Arms Race in Mosquito Genomes
Source: Front Genet. 2020 Oct 22;11:542437. doi: 10.3389/fgene.2020.542437 (PMC7642597; doi:10.3389/fgene.2020.542437)
Supplement: Supplementary file 1 [file Data_Sheet_1.ZIP › Supplementary_Material_Anakin_MS_v2/Supplementary_Material_9/AegAag2_ctg_948_96512_97888_MC.B99990004.pdb]

EXPDTA    THEORETICAL MODEL, MODELLER 9.23 2019/11/20 17:06:21
REMARK   6 MODELLER OBJECTIVE FUNCTION:     17470.9336
REMARK   6 MODELLER BEST TEMPLATE % SEQ ID:  19.697
REMARK   6 SEQUENCE: AegAag2_ctg_948_96512_97888_MC
REMARK   6 ALIGNMENT: multchain.ali
REMARK   6 SCRIPT: /home/crhisllane/Doutorado/Filipe/modeller_to_multichain/modelagem.py
REMARK   6 TEMPLATE: 6ESC 1:A - 638:A MODELS 2:A - 705:A AT 19.7%
REMARK   6 TEMPLATE: 6ESC 1:B - 638:B MODELS 708:B - 1411:B AT 19.7%
REMARK   6 TEMPLATE: 6ESC 1:C - 638:C MODELS 1414:C - 2117:C AT 19.7%
ATOM      1  N   MET A   1      32.575 -15.713  53.251  1.00104.53           N
ATOM      2  CA  MET A   1      31.309 -14.953  53.339  1.00104.53           C
ATOM      3  CB  MET A   1      31.597 -13.460  53.583  1.00104.53           C
ATOM      4  CG  MET A   1      32.309 -13.177  54.909  1.00104.53           C
ATOM      5  SD  MET A   1      31.324 -13.493  56.405  1.00104.53           S
ATOM      6  CE  MET A   1      30.491 -11.879  56.412  1.00104.53           C
ATOM      7  C   MET A   1      30.553 -15.082  52.059  1.00104.53           C
ATOM      8  O   MET A   1      30.529 -16.149  51.447  1.00104.53           O
ATOM      9  N   ARG A   2      29.898 -13.988  51.625  1.00260.89           N
ATOM     10  CA  ARG A   2      29.145 -14.045  50.410  1.00260.89           C
ATOM     11  CB  ARG A   2      28.052 -12.966  50.322  1.00260.89           C
ATOM     12  CG  ARG A   2      27.072 -13.009  51.496  1.00260.89           C
ATOM     13  CD  ARG A   2      27.652 -12.413  52.782  1.00260.89           C
ATOM     14  NE  ARG A   2      27.090 -11.041  52.929  1.00260.89           N
ATOM     15  CZ  ARG A   2      25.935 -10.859  53.633  1.00260.89           C
ATOM     16  NH1 ARG A   2      25.345 -11.922  54.254  1.00260.89           N
ATOM     17  NH2 ARG A   2      25.373  -9.618  53.722  1.00260.89           N
ATOM     18  C   ARG A   2      30.088 -13.816  49.274  1.00260.89           C
ATOM     19  O   ARG A   2      30.952 -12.943  49.338  1.00260.89           O
ATOM     20  N   ASP A   3      29.943 -14.615  48.199  1.00 92.61           N
ATOM     21  CA  ASP A   3      30.781 -14.472  47.044  1.00 92.61           C
ATOM     22  CB  ASP A   3      30.852 -15.745  46.180  1.00 92.61           C
ATOM     23  CG  ASP A   3      32.002 -15.591  45.196  1.00 92.61           C
ATOM     24  OD1 ASP A   3      32.991 -14.898  45.554  1.00 92.61           O
ATOM     25  OD2 ASP A   3      31.907 -16.156  44.074  1.00 92.61           O
ATOM     26  C   ASP A   3      30.189 -13.400  46.191  1.00 92.61           C
ATOM     27  O   ASP A   3      29.048 -12.989  46.393  1.00 92.61           O
ATOM     28  N   ARG A   4      30.976 -12.897  45.222  1.00141.71           N
ATOM     29  CA  ARG A   4      30.466 -11.925  44.303  1.00141.71           C
ATOM     30  CB  ARG A   4      31.017 -10.504  44.521  1.00141.71           C
ATOM     31  CG  ARG A   4      30.312  -9.747  45.651  1.00141.71           C
ATOM     32  CD  ARG A   4      30.456 -10.387  47.033  1.00141.71           C
ATOM     33  NE  ARG A   4      31.814 -10.054  47.548  1.00141.71           N
ATOM     34  CZ  ARG A   4      32.035  -8.868  48.187  1.00141.71           C
ATOM     35  NH1 ARG A   4      31.016  -7.973  48.342  1.00141.71           N
ATOM     36  NH2 ARG A   4      33.279  -8.574  48.667  1.00141.71           N
ATOM     37  C   ARG A   4      30.845 -12.375  42.930  1.00141.71           C
ATOM     38  O   ARG A   4      31.939 -12.894  42.712  1.00141.71           O
ATOM     39  N   TRP A   5      29.921 -12.198  41.966  1.00 88.41           N
ATOM     40  CA  TRP A   5      30.165 -12.612  40.617  1.00 88.41           C
ATOM     41  CB  TRP A   5      29.093 -13.580  40.082  1.00 88.41           C
ATOM     42  CG  TRP A   5      29.165 -13.851  38.597  1.00 88.41           C
ATOM     43  CD2 TRP A   5      30.145 -14.684  37.958  1.00 88.41           C
ATOM     44  CD1 TRP A   5      28.375 -13.353  37.603  1.00 88.41           C
ATOM     45  NE1 TRP A   5      28.795 -13.828  36.385  1.00 88.41           N
ATOM     46  CE2 TRP A   5      29.886 -14.647  36.587  1.00 88.41           C
ATOM     47  CE3 TRP A   5      31.177 -15.416  38.469  1.00 88.41           C
ATOM     48  CZ2 TRP A   5      30.659 -15.343  35.703  1.00 88.41           C
ATOM     49  CZ3 TRP A   5      31.953 -16.121  37.575  1.00 88.41           C
ATOM     50  CH2 TRP A   5      31.699 -16.085  36.219  1.00 88.41           C
ATOM     51  C   TRP A   5      30.169 -11.396  39.751  1.00 88.41           C
ATOM     52  O   TRP A   5      29.311 -10.525  39.875  1.00 88.41           O
ATOM     53  N   ASN A   6      31.166 -11.313  38.850  1.00 85.69           N
ATOM     54  CA  ASN A   6      31.280 -10.209  37.944  1.00 85.69           C
ATOM     55  CB  ASN A   6      32.635 -10.180  37.216  1.00 85.69           C
ATOM     56  CG  ASN A   6      32.653  -8.991  36.269  1.00 85.69           C
ATOM     57  OD1 ASN A   6      32.165  -9.072  35.142  1.00 85.69           O
ATOM     58  ND2 ASN A   6      33.227  -7.852  36.738  1.00 85.69           N
ATOM     59  C   ASN A   6      30.215 -10.360  36.911  1.00 85.69           C
ATOM     60  O   ASN A   6      29.966 -11.458  36.418  1.00 85.69           O
ATOM     61  N   ASP A   7      29.557  -9.243  36.550  1.00 78.22           N
ATOM     62  CA  ASP A   7      28.491  -9.331  35.596  1.00 78.22           C
ATOM     63  CB  ASP A   7      27.224  -8.600  36.063  1.00 78.22           C
ATOM     64  CG  ASP A   7      26.712  -9.404  37.263  1.00 78.22           C
ATOM     65  OD1 ASP A   7      27.543  -9.927  38.051  1.00 78.22           O
ATOM     66  OD2 ASP A   7      25.470  -9.510  37.414  1.00 78.22           O
ATOM     67  C   ASP A   7      29.019  -8.792  34.311  1.00 78.22           C
ATOM     68  O   ASP A   7      29.750  -7.805  34.295  1.00 78.22           O
ATOM     69  N   LYS A   8      28.699  -9.466  33.192  1.00 70.76           N
ATOM     70  CA  LYS A   8      29.249  -9.045  31.938  1.00 70.76           C
ATOM     71  CB  LYS A   8      29.782 -10.214  31.093  1.00 70.76           C
ATOM     72  CG  LYS A   8      30.972 -10.934  31.727  1.00 70.76           C
ATOM     73  CD  LYS A   8      31.261 -12.297  31.096  1.00 70.76           C
ATOM     74  CE  LYS A   8      31.607 -12.228  29.607  1.00 70.76           C
ATOM     75  NZ  LYS A   8      31.871 -13.588  29.085  1.00 70.76           N
ATOM     76  C   LYS A   8      28.169  -8.391  31.139  1.00 70.76           C
ATOM     77  O   LYS A   8      27.048  -8.891  31.049  1.00 70.76           O
ATOM     78  N   ALA A   9      28.495  -7.231  30.538  1.00 33.15           N
ATOM     79  CA  ALA A   9      27.549  -6.528  29.726  1.00 33.15           C
ATOM     80  CB  ALA A   9      27.287  -5.094  30.217  1.00 33.15           C
ATOM     81  C   ALA A   9      28.167  -6.417  28.376  1.00 33.15           C
ATOM     82  O   ALA A   9      29.360  -6.150  28.250  1.00 33.15           O
ATOM     83  N   SER A  10      27.369  -6.643  27.318  1.00 81.39           N
ATOM     84  CA  SER A  10      27.927  -6.552  26.006  1.00 81.39           C
ATOM     85  CB  SER A  10      27.148  -7.346  24.942  1.00 81.39           C
ATOM     86  OG  SER A  10      27.186  -8.736  25.230  1.00 81.39           O
ATOM     87  C   SER A  10      27.896  -5.122  25.591  1.00 81.39           C
ATOM     88  O   SER A  10      27.051  -4.356  26.053  1.00 81.39           O
ATOM     89  N   GLU A  11      28.837  -4.713  24.714  1.00122.80           N
ATOM     90  CA  GLU A  11      28.737  -3.378  24.210  1.00122.80           C
ATOM     91  CB  GLU A  11      30.045  -2.812  23.626  1.00122.80           C
ATOM     92  CG  GLU A  11      31.130  -2.520  24.664  1.00122.80           C
ATOM     93  CD  GLU A  11      32.261  -1.784  23.955  1.00122.80           C
ATOM     94  OE1 GLU A  11      31.957  -0.983  23.031  1.00122.80           O
ATOM     95  OE2 GLU A  11      33.442  -2.007  24.333  1.00122.80           O
ATOM     96  C   GLU A  11      27.790  -3.517  23.077  1.00122.80           C
ATOM     97  O   GLU A  11      28.159  -3.436  21.908  1.00122.80           O
ATOM     98  N   GLU A  12      26.523  -3.748  23.431  1.00239.98           N
ATOM     99  CA  GLU A  12      25.464  -3.917  22.493  1.00239.98           C
ATOM    100  CB  GLU A  12      25.120  -5.384  22.191  1.00239.98           C
ATOM    101  CG  GLU A  12      24.179  -5.554  20.996  1.00239.98           C
ATOM    102  CD  GLU A  12      23.925  -7.043  20.810  1.00239.98           C
ATOM    103  OE1 GLU A  12      24.247  -7.816  21.752  1.00239.98           O
ATOM    104  OE2 GLU A  12      23.403  -7.428  19.730  1.00239.98           O
ATOM    105  C   GLU A  12      24.313  -3.331  23.230  1.00239.98           C
ATOM    106  O   GLU A  12      24.490  -2.438  24.057  1.00239.98           O
ATOM    107  N   LYS A  13      23.091  -3.792  22.942  1.00270.00           N
ATOM    108  CA  LYS A  13      21.988  -3.241  23.662  1.00270.00           C
ATOM    109  CB  LYS A  13      20.624  -3.780  23.199  1.00270.00           C
ATOM    110  CG  LYS A  13      19.450  -3.182  23.978  1.00270.00           C
ATOM    111  CD  LYS A  13      18.075  -3.567  23.427  1.00270.00           C
ATOM    112  CE  LYS A  13      17.734  -2.909  22.089  1.00270.00           C
ATOM    113  NZ  LYS A  13      18.490  -3.564  20.999  1.00270.00           N
ATOM    114  C   LYS A  13      22.120  -3.591  25.106  1.00270.00           C
ATOM    115  O   LYS A  13      21.876  -2.753  25.972  1.00270.00           O
ATOM    116  N   SER A  14      22.530  -4.833  25.418  1.00121.44           N
ATOM    117  CA  SER A  14      22.544  -5.186  26.804  1.00121.44           C
ATOM    118  CB  SER A  14      22.751  -6.690  27.054  1.00121.44           C
ATOM    119  OG  SER A  14      23.995  -7.115  26.516  1.00121.44           O
ATOM    120  C   SER A  14      23.654  -4.446  27.478  1.00121.44           C
ATOM    121  O   SER A  14      24.810  -4.864  27.470  1.00121.44           O
ATOM    122  N   SER A  15      23.300  -3.315  28.113  1.00100.71           N
ATOM    123  CA  SER A  15      24.247  -2.525  28.838  1.00100.71           C
ATOM    124  CB  SER A  15      24.609  -1.198  28.150  1.00100.71           C
ATOM    125  OG  SER A  15      25.545  -0.484  28.943  1.00100.71           O
ATOM    126  C   SER A  15      23.574  -2.177  30.125  1.00100.71           C
ATOM    127  O   SER A  15      22.349  -2.223  30.219  1.00100.71           O
ATOM    128  N   GLN A  16      24.358  -1.849  31.169  1.00 87.67           N
ATOM    129  CA  GLN A  16      23.748  -1.503  32.420  1.00 87.67           C
ATOM    130  CB  GLN A  16      24.626  -1.786  33.653  1.00 87.67           C
ATOM    131  CG  GLN A  16      24.816  -3.276  33.952  1.00 87.67           C
ATOM    132  CD  GLN A  16      25.815  -3.855  32.960  1.00 87.67           C
ATOM    133  OE1 GLN A  16      26.800  -3.211  32.603  1.00 87.67           O
ATOM    134  NE2 GLN A  16      25.556  -5.110  32.504  1.00 87.67           N
ATOM    135  C   GLN A  16      23.459  -0.039  32.408  1.00 87.67           C
ATOM    136  O   GLN A  16      24.180   0.737  31.781  1.00 87.67           O
ATOM    137  N   ARG A  17      22.368   0.379  33.084  1.00111.55           N
ATOM    138  CA  ARG A  17      22.100   1.785  33.114  1.00111.55           C
ATOM    139  CB  ARG A  17      21.218   2.273  31.950  1.00111.55           C
ATOM    140  CG  ARG A  17      21.972   2.281  30.607  1.00111.55           C
ATOM    141  CD  ARG A  17      21.228   2.977  29.461  1.00111.55           C
ATOM    142  NE  ARG A  17      22.158   3.141  28.309  1.00111.55           N
ATOM    143  CZ  ARG A  17      22.271   2.165  27.363  1.00111.55           C
ATOM    144  NH1 ARG A  17      21.536   1.019  27.468  1.00111.55           N
ATOM    145  NH2 ARG A  17      23.120   2.339  26.309  1.00111.55           N
ATOM    146  C   ARG A  17      21.525   2.185  34.438  1.00111.55           C
ATOM    147  O   ARG A  17      20.834   1.416  35.107  1.00111.55           O
ATOM    148  N   LEU A  18      21.854   3.427  34.851  1.00 55.21           N
ATOM    149  CA  LEU A  18      21.427   4.033  36.081  1.00 55.21           C
ATOM    150  CB  LEU A  18      22.573   4.770  36.799  1.00 55.21           C
ATOM    151  CG  LEU A  18      22.155   5.536  38.068  1.00 55.21           C
ATOM    152  CD1 LEU A  18      21.735   4.587  39.202  1.00 55.21           C
ATOM    153  CD2 LEU A  18      23.242   6.538  38.490  1.00 55.21           C
ATOM    154  C   LEU A  18      20.420   5.068  35.701  1.00 55.21           C
ATOM    155  O   LEU A  18      20.528   5.688  34.643  1.00 55.21           O
ATOM    156  N   GLN A  19      19.400   5.274  36.555  1.00103.51           N
ATOM    157  CA  GLN A  19      18.374   6.223  36.234  1.00103.51           C
ATOM    158  CB  GLN A  19      16.975   5.586  36.300  1.00103.51           C
ATOM    159  CG  GLN A  19      16.585   5.063  37.684  1.00103.51           C
ATOM    160  CD  GLN A  19      15.175   4.503  37.602  1.00103.51           C
ATOM    161  OE1 GLN A  19      14.226   5.105  38.102  1.00103.51           O
ATOM    162  NE2 GLN A  19      15.030   3.318  36.951  1.00103.51           N
ATOM    163  C   GLN A  19      18.417   7.350  37.227  1.00103.51           C
ATOM    164  O   GLN A  19      18.164   7.170  38.416  1.00103.51           O
ATOM    165  N   LYS A  20      18.728   8.571  36.756  1.00 67.46           N
ATOM    166  CA  LYS A  20      18.748   9.694  37.649  1.00 67.46           C
ATOM    167  CB  LYS A  20      19.471  10.928  37.080  1.00 67.46           C
ATOM    168  CG  LYS A  20      20.976  10.715  36.899  1.00 67.46           C
ATOM    169  CD  LYS A  20      21.676  11.842  36.138  1.00 67.46           C
ATOM    170  CE  LYS A  20      22.107  13.005  37.036  1.00 67.46           C
ATOM    171  NZ  LYS A  20      22.817  14.030  36.239  1.00 67.46           N
ATOM    172  C   LYS A  20      17.324  10.063  37.915  1.00 67.46           C
ATOM    173  O   LYS A  20      16.443   9.810  37.095  1.00 67.46           O
ATOM    174  N   SER A  21      17.059  10.662  39.092  1.00 33.42           N
ATOM    175  CA  SER A  21      15.716  11.013  39.450  1.00 33.42           C
ATOM    176  CB  SER A  21      15.594  11.550  40.887  1.00 33.42           C
ATOM    177  OG  SER A  21      16.388  12.718  41.038  1.00 33.42           O
ATOM    178  C   SER A  21      15.236  12.075  38.514  1.00 33.42           C
ATOM    179  O   SER A  21      16.010  12.912  38.053  1.00 33.42           O
ATOM    180  N   GLU A  22      13.920  12.064  38.221  1.00 93.41           N
ATOM    181  CA  GLU A  22      13.369  12.994  37.280  1.00 93.41           C
ATOM    182  CB  GLU A  22      12.149  12.429  36.533  1.00 93.41           C
ATOM    183  CG  GLU A  22      12.402  11.081  35.857  1.00 93.41           C
ATOM    184  CD  GLU A  22      12.249  10.003  36.926  1.00 93.41           C
ATOM    185  OE1 GLU A  22      11.119   9.857  37.464  1.00 93.41           O
ATOM    186  OE2 GLU A  22      13.262   9.315  37.222  1.00 93.41           O
ATOM    187  C   GLU A  22      12.859  14.178  38.030  1.00 93.41           C
ATOM    188  O   GLU A  22      12.032  14.050  38.932  1.00 93.41           O
ATOM    189  N   SER A  23      13.365  15.373  37.673  1.00 47.54           N
ATOM    190  CA  SER A  23      12.886  16.581  38.266  1.00 47.54           C
ATOM    191  CB  SER A  23      13.965  17.669  38.414  1.00 47.54           C
ATOM    192  OG  SER A  23      14.461  18.044  37.138  1.00 47.54           O
ATOM    193  C   SER A  23      11.808  17.111  37.373  1.00 47.54           C
ATOM    194  O   SER A  23      11.536  16.579  36.300  1.00 47.54           O
ATOM    195  N   GLN A  24      11.185  18.205  37.829  1.00 89.29           N
ATOM    196  CA  GLN A  24      10.112  18.948  37.239  1.00 89.29           C
ATOM    197  CB  GLN A  24       9.662  20.076  38.178  1.00 89.29           C
ATOM    198  CG  GLN A  24       9.229  19.561  39.550  1.00 89.29           C
ATOM    199  CD  GLN A  24       9.209  20.741  40.509  1.00 89.29           C
ATOM    200  OE1 GLN A  24       9.234  21.898  40.095  1.00 89.29           O
ATOM    201  NE2 GLN A  24       9.178  20.439  41.835  1.00 89.29           N
ATOM    202  C   GLN A  24      10.614  19.599  35.990  1.00 89.29           C
ATOM    203  O   GLN A  24       9.826  20.134  35.214  1.00 89.29           O
ATOM    204  N   THR A  25      11.945  19.638  35.800  1.00106.10           N
ATOM    205  CA  THR A  25      12.515  20.401  34.725  1.00106.10           C
ATOM    206  CB  THR A  25      13.990  20.194  34.568  1.00106.10           C
ATOM    207  OG1 THR A  25      14.665  20.527  35.772  1.00106.10           O
ATOM    208  CG2 THR A  25      14.477  21.102  33.427  1.00106.10           C
ATOM    209  C   THR A  25      11.885  20.058  33.409  1.00106.10           C
ATOM    210  O   THR A  25      11.463  20.962  32.691  1.00106.10           O
ATOM    211  N   ARG A  26      11.784  18.767  33.041  1.00114.88           N
ATOM    212  CA  ARG A  26      11.180  18.489  31.767  1.00114.88           C
ATOM    213  CB  ARG A  26      12.053  17.608  30.857  1.00114.88           C
ATOM    214  CG  ARG A  26      13.289  18.337  30.321  1.00114.88           C
ATOM    215  CD  ARG A  26      14.292  17.423  29.614  1.00114.88           C
ATOM    216  NE  ARG A  26      13.559  16.663  28.564  1.00114.88           N
ATOM    217  CZ  ARG A  26      14.257  16.010  27.590  1.00114.88           C
ATOM    218  NH1 ARG A  26      15.619  16.093  27.558  1.00114.88           N
ATOM    219  NH2 ARG A  26      13.597  15.271  26.650  1.00114.88           N
ATOM    220  C   ARG A  26       9.883  17.783  32.003  1.00114.88           C
ATOM    221  O   ARG A  26       9.837  16.781  32.714  1.00114.88           O
ATOM    222  N   LYS A  27       8.786  18.294  31.403  1.00127.48           N
ATOM    223  CA  LYS A  27       7.496  17.696  31.599  1.00127.48           C
ATOM    224  CB  LYS A  27       6.463  18.661  32.195  1.00127.48           C
ATOM    225  CG  LYS A  27       6.970  19.355  33.457  1.00127.48           C
ATOM    226  CD  LYS A  27       8.049  20.391  33.150  1.00127.48           C
ATOM    227  CE  LYS A  27       7.575  21.502  32.215  1.00127.48           C
ATOM    228  NZ  LYS A  27       8.713  22.378  31.859  1.00127.48           N
ATOM    229  C   LYS A  27       6.978  17.280  30.262  1.00127.48           C
ATOM    230  O   LYS A  27       7.191  17.958  29.256  1.00127.48           O
ATOM    231  N   ILE A  28       6.272  16.136  30.215  1.00119.30           N
ATOM    232  CA  ILE A  28       5.815  15.663  28.944  1.00119.30           C
ATOM    233  CB  ILE A  28       6.637  14.517  28.430  1.00119.30           C
ATOM    234  CG1 ILE A  28       6.190  14.112  27.016  1.00119.30           C
ATOM    235  CG2 ILE A  28       6.596  13.388  29.474  1.00119.30           C
ATOM    236  CD1 ILE A  28       7.213  13.241  26.290  1.00119.30           C
ATOM    237  C   ILE A  28       4.404  15.214  29.068  1.00119.30           C
ATOM    238  O   ILE A  28       3.949  14.818  30.138  1.00119.30           O
ATOM    239  N   ARG A  29       3.678  15.293  27.941  1.00182.72           N
ATOM    240  CA  ARG A  29       2.303  14.913  27.859  1.00182.72           C
ATOM    241  CB  ARG A  29       1.434  16.059  27.321  1.00182.72           C
ATOM    242  CG  ARG A  29      -0.072  15.864  27.479  1.00182.72           C
ATOM    243  CD  ARG A  29      -0.874  16.854  26.634  1.00182.72           C
ATOM    244  NE  ARG A  29      -0.711  16.437  25.211  1.00182.72           N
ATOM    245  CZ  ARG A  29      -0.803  17.361  24.210  1.00182.72           C
ATOM    246  NH1 ARG A  29      -0.989  18.677  24.515  1.00182.72           N
ATOM    247  NH2 ARG A  29      -0.694  16.976  22.905  1.00182.72           N
ATOM    248  C   ARG A  29       2.236  13.802  26.860  1.00182.72           C
ATOM    249  O   ARG A  29       3.122  13.668  26.015  1.00182.72           O
ATOM    250  N   PHE A  30       1.191  12.953  26.942  1.00140.05           N
ATOM    251  CA  PHE A  30       1.075  11.922  25.954  1.00140.05           C
ATOM    252  CB  PHE A  30       0.308  10.680  26.424  1.00140.05           C
ATOM    253  CG  PHE A  30       0.539   9.626  25.399  1.00140.05           C
ATOM    254  CD1 PHE A  30      -0.265   9.538  24.287  1.00140.05           C
ATOM    255  CD2 PHE A  30       1.578   8.735  25.546  1.00140.05           C
ATOM    256  CE1 PHE A  30      -0.043   8.566  23.341  1.00140.05           C
ATOM    257  CE2 PHE A  30       1.805   7.761  24.603  1.00140.05           C
ATOM    258  CZ  PHE A  30       0.992   7.675  23.498  1.00140.05           C
ATOM    259  C   PHE A  30       0.292  12.520  24.831  1.00140.05           C
ATOM    260  O   PHE A  30      -0.685  13.232  25.055  1.00140.05           O
ATOM    261  N   SER A  31       0.708  12.238  23.585  1.00101.84           N
ATOM    262  CA  SER A  31       0.097  12.822  22.425  1.00101.84           C
ATOM    263  CB  SER A  31       0.684  12.290  21.107  1.00101.84           C
ATOM    264  OG  SER A  31       0.038  12.902  20.001  1.00101.84           O
ATOM    265  C   SER A  31      -1.356  12.484  22.391  1.00101.84           C
ATOM    266  O   SER A  31      -1.764  11.363  22.685  1.00101.84           O
ATOM    267  N   SER A  32      -2.177  13.476  22.000  1.00 83.52           N
ATOM    268  CA  SER A  32      -3.590  13.276  21.911  1.00 83.52           C
ATOM    269  CB  SER A  32      -4.389  14.594  21.904  1.00 83.52           C
ATOM    270  OG  SER A  32      -4.227  15.277  23.138  1.00 83.52           O
ATOM    271  C   SER A  32      -3.874  12.572  20.621  1.00 83.52           C
ATOM    272  O   SER A  32      -3.006  12.453  19.758  1.00 83.52           O
ATOM    273  N   GLY A  33      -5.114  12.070  20.461  1.00 28.36           N
ATOM    274  CA  GLY A  33      -5.453  11.389  19.247  1.00 28.36           C
ATOM    275  C   GLY A  33      -5.524  12.425  18.174  1.00 28.36           C
ATOM    276  O   GLY A  33      -5.724  13.607  18.447  1.00 28.36           O
ATOM    277  N   GLY A  34      -5.371  12.005  16.906  1.00 57.36           N
ATOM    278  CA  GLY A  34      -5.389  12.975  15.854  1.00 57.36           C
ATOM    279  C   GLY A  34      -6.290  12.488  14.774  1.00 57.36           C
ATOM    280  O   GLY A  34      -6.374  11.290  14.526  1.00 57.36           O
ATOM    281  N   ALA A  35      -6.990  13.424  14.104  1.00 41.28           N
ATOM    282  CA  ALA A  35      -7.868  13.066  13.028  1.00 41.28           C
ATOM    283  CB  ALA A  35      -8.853  14.185  12.637  1.00 41.28           C
ATOM    284  C   ALA A  35      -7.024  12.774  11.832  1.00 41.28           C
ATOM    285  O   ALA A  35      -5.937  13.326  11.677  1.00 41.28           O
ATOM    286  N   LEU A  36      -7.481  11.860  10.958  1.00130.63           N
ATOM    287  CA  LEU A  36      -6.713  11.625   9.777  1.00130.63           C
ATOM    288  CB  LEU A  36      -5.677  10.486   9.822  1.00130.63           C
ATOM    289  CG  LEU A  36      -4.455  10.918  10.661  1.00130.63           C
ATOM    290  CD1 LEU A  36      -4.766  10.892  12.164  1.00130.63           C
ATOM    291  CD2 LEU A  36      -3.169  10.189  10.252  1.00130.63           C
ATOM    292  C   LEU A  36      -7.589  11.549   8.570  1.00130.63           C
ATOM    293  O   LEU A  36      -8.795  11.788   8.629  1.00130.63           O
ATOM    294  N   LYS A  37      -6.958  11.225   7.428  1.00140.55           N
ATOM    295  CA  LYS A  37      -7.552  11.294   6.125  1.00140.55           C
ATOM    296  CB  LYS A  37      -6.566  10.890   5.015  1.00140.55           C
ATOM    297  CG  LYS A  37      -5.293  11.741   4.983  1.00140.55           C
ATOM    298  CD  LYS A  37      -5.530  13.217   4.660  1.00140.55           C
ATOM    299  CE  LYS A  37      -5.654  13.492   3.160  1.00140.55           C
ATOM    300  NZ  LYS A  37      -5.843  14.939   2.921  1.00140.55           N
ATOM    301  C   LYS A  37      -8.751  10.411   6.003  1.00140.55           C
ATOM    302  O   LYS A  37      -8.787   9.293   6.515  1.00140.55           O
ATOM    303  N   ALA A  38      -9.785  10.932   5.305  1.00 36.87           N
ATOM    304  CA  ALA A  38     -10.977  10.182   5.039  1.00 36.87           C
ATOM    305  CB  ALA A  38     -12.266  10.868   5.523  1.00 36.87           C
ATOM    306  C   ALA A  38     -11.079  10.048   3.552  1.00 36.87           C
ATOM    307  O   ALA A  38     -10.935  11.022   2.815  1.00 36.87           O
ATOM    308  N   LEU A  39     -11.324   8.810   3.081  1.00141.28           N
ATOM    309  CA  LEU A  39     -11.414   8.527   1.678  1.00141.28           C
ATOM    310  CB  LEU A  39     -10.880   7.127   1.298  1.00141.28           C
ATOM    311  CG  LEU A  39     -11.517   5.928   2.050  1.00141.28           C
ATOM    312  CD1 LEU A  39     -12.994   5.683   1.693  1.00141.28           C
ATOM    313  CD2 LEU A  39     -10.670   4.661   1.858  1.00141.28           C
ATOM    314  C   LEU A  39     -12.839   8.578   1.259  1.00141.28           C
ATOM    315  O   LEU A  39     -13.746   8.446   2.079  1.00141.28           O
ATOM    316  N   MET A  40     -13.064   8.776  -0.053  1.00 71.85           N
ATOM    317  CA  MET A  40     -14.396   8.764  -0.567  1.00 71.85           C
ATOM    318  CB  MET A  40     -14.501   9.493  -1.917  1.00 71.85           C
ATOM    319  CG  MET A  40     -15.865  10.133  -2.175  1.00 71.85           C
ATOM    320  SD  MET A  40     -15.838  11.372  -3.507  1.00 71.85           S
ATOM    321  CE  MET A  40     -17.134  12.432  -2.802  1.00 71.85           C
ATOM    322  C   MET A  40     -14.716   7.312  -0.734  1.00 71.85           C
ATOM    323  O   MET A  40     -13.862   6.533  -1.154  1.00 71.85           O
ATOM    324  N   MET A  41     -15.952   6.893  -0.407  1.00 96.16           N
ATOM    325  CA  MET A  41     -16.209   5.483  -0.447  1.00 96.16           C
ATOM    326  CB  MET A  41     -17.119   4.987   0.691  1.00 96.16           C
ATOM    327  CG  MET A  41     -16.527   5.236   2.081  1.00 96.16           C
ATOM    328  SD  MET A  41     -17.422   4.446   3.452  1.00 96.16           S
ATOM    329  CE  MET A  41     -16.662   2.812   3.220  1.00 96.16           C
ATOM    330  C   MET A  41     -16.853   5.134  -1.749  1.00 96.16           C
ATOM    331  O   MET A  41     -17.618   5.915  -2.313  1.00 96.16           O
ATOM    332  N   LEU A  42     -16.521   3.935  -2.274  1.00188.48           N
ATOM    333  CA  LEU A  42     -17.108   3.485  -3.501  1.00188.48           C
ATOM    334  CB  LEU A  42     -16.344   2.330  -4.172  1.00188.48           C
ATOM    335  CG  LEU A  42     -14.907   2.690  -4.588  1.00188.48           C
ATOM    336  CD1 LEU A  42     -14.206   1.499  -5.264  1.00188.48           C
ATOM    337  CD2 LEU A  42     -14.879   3.966  -5.441  1.00188.48           C
ATOM    338  C   LEU A  42     -18.433   2.927  -3.114  1.00188.48           C
ATOM    339  O   LEU A  42     -18.518   1.991  -2.320  1.00188.48           O
ATOM    340  N   PHE A  43     -19.513   3.508  -3.659  1.00286.91           N
ATOM    341  CA  PHE A  43     -20.816   3.052  -3.298  1.00286.91           C
ATOM    342  CB  PHE A  43     -21.064   3.204  -1.779  1.00286.91           C
ATOM    343  CG  PHE A  43     -22.289   2.462  -1.356  1.00286.91           C
ATOM    344  CD1 PHE A  43     -22.257   1.090  -1.274  1.00286.91           C
ATOM    345  CD2 PHE A  43     -23.461   3.118  -1.047  1.00286.91           C
ATOM    346  CE1 PHE A  43     -23.369   0.381  -0.887  1.00286.91           C
ATOM    347  CE2 PHE A  43     -24.577   2.414  -0.660  1.00286.91           C
ATOM    348  CZ  PHE A  43     -24.532   1.043  -0.579  1.00286.91           C
ATOM    349  C   PHE A  43     -21.735   3.954  -4.051  1.00286.91           C
ATOM    350  O   PHE A  43     -21.311   4.638  -4.981  1.00286.91           O
ATOM    351  N   CYS A  44     -23.030   3.961  -3.698  1.00 96.77           N
ATOM    352  CA  CYS A  44     -23.903   4.885  -4.348  1.00 96.77           C
ATOM    353  CB  CYS A  44     -25.339   4.841  -3.799  1.00 96.77           C
ATOM    354  SG  CYS A  44     -26.175   3.265  -4.151  1.00 96.77           S
ATOM    355  C   CYS A  44     -23.334   6.219  -4.012  1.00 96.77           C
ATOM    356  O   CYS A  44     -23.229   7.102  -4.862  1.00 96.77           O
ATOM    357  N   ILE A  45     -22.925   6.383  -2.740  1.00111.71           N
ATOM    358  CA  ILE A  45     -22.251   7.588  -2.378  1.00111.71           C
ATOM    359  CB  ILE A  45     -22.507   8.019  -0.955  1.00111.71           C
ATOM    360  CG1 ILE A  45     -22.028   6.975   0.066  1.00111.71           C
ATOM    361  CG2 ILE A  45     -24.009   8.329  -0.836  1.00111.71           C
ATOM    362  CD1 ILE A  45     -22.036   7.497   1.501  1.00111.71           C
ATOM    363  C   ILE A  45     -20.809   7.246  -2.608  1.00111.71           C
ATOM    364  O   ILE A  45     -20.210   6.435  -1.903  1.00111.71           O
ATOM    365  N   GLY A  46     -20.234   7.841  -3.668  1.00 64.76           N
ATOM    366  CA  GLY A  46     -18.904   7.551  -4.114  1.00 64.76           C
ATOM    367  C   GLY A  46     -18.767   8.316  -5.389  1.00 64.76           C
ATOM    368  O   GLY A  46     -19.230   9.451  -5.482  1.00 64.76           O
ATOM    369  N   THR A  47     -18.120   7.719  -6.408  1.00 51.95           N
ATOM    370  CA  THR A  47     -17.978   8.410  -7.657  1.00 51.95           C
ATOM    371  CB  THR A  47     -16.909   7.846  -8.543  1.00 51.95           C
ATOM    372  OG1 THR A  47     -15.653   7.899  -7.880  1.00 51.95           O
ATOM    373  CG2 THR A  47     -16.856   8.673  -9.840  1.00 51.95           C
ATOM    374  C   THR A  47     -19.281   8.323  -8.379  1.00 51.95           C
ATOM    375  O   THR A  47     -20.061   7.394  -8.173  1.00 51.95           O
ATOM    376  N   VAL A  48     -19.557   9.313  -9.251  1.00 98.47           N
ATOM    377  CA  VAL A  48     -20.815   9.315  -9.934  1.00 98.47           C
ATOM    378  CB  VAL A  48     -21.555  10.614  -9.803  1.00 98.47           C
ATOM    379  CG1 VAL A  48     -21.839  10.862  -8.311  1.00 98.47           C
ATOM    380  CG2 VAL A  48     -20.732  11.723 -10.478  1.00 98.47           C
ATOM    381  C   VAL A  48     -20.562   9.088 -11.389  1.00 98.47           C
ATOM    382  O   VAL A  48     -19.580   9.573 -11.950  1.00 98.47           O
ATOM    383  N   PHE A  49     -21.458   8.311 -12.030  1.00126.98           N
ATOM    384  CA  PHE A  49     -21.344   8.016 -13.429  1.00126.98           C
ATOM    385  CB  PHE A  49     -20.721   6.635 -13.714  1.00126.98           C
ATOM    386  CG  PHE A  49     -21.547   5.592 -13.043  1.00126.98           C
ATOM    387  CD1 PHE A  49     -21.257   5.218 -11.751  1.00126.98           C
ATOM    388  CD2 PHE A  49     -22.604   4.992 -13.688  1.00126.98           C
ATOM    389  CE1 PHE A  49     -22.005   4.258 -11.110  1.00126.98           C
ATOM    390  CE2 PHE A  49     -23.355   4.030 -13.052  1.00126.98           C
ATOM    391  CZ  PHE A  49     -23.057   3.662 -11.762  1.00126.98           C
ATOM    392  C   PHE A  49     -22.716   8.059 -14.032  1.00126.98           C
ATOM    393  O   PHE A  49     -23.717   8.061 -13.317  1.00126.98           O
ATOM    394  N   ALA A  50     -22.788   8.136 -15.380  1.00 59.02           N
ATOM    395  CA  ALA A  50     -24.056   8.163 -16.057  1.00 59.02           C
ATOM    396  CB  ALA A  50     -24.275   9.420 -16.919  1.00 59.02           C
ATOM    397  C   ALA A  50     -24.120   6.983 -16.966  1.00 59.02           C
ATOM    398  O   ALA A  50     -23.172   6.682 -17.690  1.00 59.02           O
ATOM    399  N   SER A  51     -25.265   6.274 -16.934  1.00 54.09           N
ATOM    400  CA  SER A  51     -25.443   5.122 -17.762  1.00 54.09           C
ATOM    401  CB  SER A  51     -26.503   4.143 -17.232  1.00 54.09           C
ATOM    402  OG  SER A  51     -26.076   3.598 -15.992  1.00 54.09           O
ATOM    403  C   SER A  51     -25.888   5.592 -19.106  1.00 54.09           C
ATOM    404  O   SER A  51     -26.376   6.711 -19.258  1.00 54.09           O
ATOM    405  N   GLU A  52     -25.697   4.749 -20.136  1.00145.09           N
ATOM    406  CA  GLU A  52     -26.131   5.148 -21.437  1.00145.09           C
ATOM    407  CB  GLU A  52     -25.497   6.475 -21.890  1.00145.09           C
ATOM    408  CG  GLU A  52     -23.968   6.472 -21.930  1.00145.09           C
ATOM    409  CD  GLU A  52     -23.527   7.823 -22.480  1.00145.09           C
ATOM    410  OE1 GLU A  52     -24.423   8.621 -22.865  1.00145.09           O
ATOM    411  OE2 GLU A  52     -22.294   8.075 -22.528  1.00145.09           O
ATOM    412  C   GLU A  52     -25.718   4.079 -22.402  1.00145.09           C
ATOM    413  O   GLU A  52     -24.976   3.174 -22.040  1.00145.09           O
ATOM    414  N   PRO A  53     -26.305   4.074 -23.569  1.00177.86           N
ATOM    415  CA  PRO A  53     -25.815   3.187 -24.604  1.00177.86           C
ATOM    416  CD  PRO A  53     -27.761   4.069 -23.529  1.00177.86           C
ATOM    417  CB  PRO A  53     -27.037   2.727 -25.398  1.00177.86           C
ATOM    418  CG  PRO A  53     -28.206   2.903 -24.420  1.00177.86           C
ATOM    419  C   PRO A  53     -24.834   3.912 -25.486  1.00177.86           C
ATOM    420  O   PRO A  53     -24.945   5.131 -25.607  1.00177.86           O
ATOM    421  N   SER A  54     -23.905   3.205 -26.168  1.00 96.50           N
ATOM    422  CA  SER A  54     -22.990   3.924 -27.009  1.00 96.50           C
ATOM    423  CB  SER A  54     -21.638   4.222 -26.337  1.00 96.50           C
ATOM    424  OG  SER A  54     -20.787   4.916 -27.237  1.00 96.50           O
ATOM    425  C   SER A  54     -22.694   3.130 -28.235  1.00 96.50           C
ATOM    426  O   SER A  54     -22.837   1.909 -28.258  1.00 96.50           O
ATOM    427  N   GLY A  55     -22.289   3.841 -29.303  1.00 57.58           N
ATOM    428  CA  GLY A  55     -21.857   3.245 -30.529  1.00 57.58           C
ATOM    429  C   GLY A  55     -20.663   4.057 -30.919  1.00 57.58           C
ATOM    430  O   GLY A  55     -20.758   5.277 -31.051  1.00 57.58           O
ATOM    431  N   LEU A  56     -19.498   3.404 -31.117  1.00142.26           N
ATOM    432  CA  LEU A  56     -18.320   4.153 -31.459  1.00142.26           C
ATOM    433  CB  LEU A  56     -16.991   3.598 -30.910  1.00142.26           C
ATOM    434  CG  LEU A  56     -16.770   3.786 -29.396  1.00142.26           C
ATOM    435  CD1 LEU A  56     -16.860   5.266 -29.002  1.00142.26           C
ATOM    436  CD2 LEU A  56     -17.661   2.880 -28.544  1.00142.26           C
ATOM    437  C   LEU A  56     -18.180   4.201 -32.943  1.00142.26           C
ATOM    438  O   LEU A  56     -18.522   3.250 -33.643  1.00142.26           O
ATOM    439  N   ILE A  57     -17.661   5.339 -33.451  1.00 81.41           N
ATOM    440  CA  ILE A  57     -17.513   5.528 -34.864  1.00 81.41           C
ATOM    441  CB  ILE A  57     -18.410   6.605 -35.393  1.00 81.41           C
ATOM    442  CG1 ILE A  57     -19.874   6.275 -35.067  1.00 81.41           C
ATOM    443  CG2 ILE A  57     -18.137   6.788 -36.894  1.00 81.41           C
ATOM    444  CD1 ILE A  57     -20.815   7.464 -35.250  1.00 81.41           C
ATOM    445  C   ILE A  57     -16.095   5.937 -35.138  1.00 81.41           C
ATOM    446  O   ILE A  57     -15.452   6.580 -34.309  1.00 81.41           O
ATOM    447  N   ALA A  58     -15.575   5.538 -36.321  1.00 72.66           N
ATOM    448  CA  ALA A  58     -14.240   5.854 -36.750  1.00 72.66           C
ATOM    449  CB  ALA A  58     -13.318   4.628 -36.862  1.00 72.66           C
ATOM    450  C   ALA A  58     -14.347   6.454 -38.121  1.00 72.66           C
ATOM    451  O   ALA A  58     -15.367   6.287 -38.789  1.00 72.66           O
ATOM    452  N   TYR A  59     -13.301   7.184 -38.577  1.00118.02           N
ATOM    453  CA  TYR A  59     -13.383   7.810 -39.872  1.00118.02           C
ATOM    454  CB  TYR A  59     -12.161   8.623 -40.336  1.00118.02           C
ATOM    455  CG  TYR A  59     -12.534   9.563 -41.438  1.00118.02           C
ATOM    456  CD1 TYR A  59     -13.231  10.715 -41.150  1.00118.02           C
ATOM    457  CD2 TYR A  59     -12.169   9.331 -42.742  1.00118.02           C
ATOM    458  CE1 TYR A  59     -13.577  11.608 -42.137  1.00118.02           C
ATOM    459  CE2 TYR A  59     -12.511  10.217 -43.738  1.00118.02           C
ATOM    460  CZ  TYR A  59     -13.217  11.357 -43.439  1.00118.02           C
ATOM    461  OH  TYR A  59     -13.565  12.265 -44.462  1.00118.02           O
ATOM    462  C   TYR A  59     -13.491   6.726 -40.884  1.00118.02           C
ATOM    463  O   TYR A  59     -12.799   5.713 -40.790  1.00118.02           O
ATOM    464  N   ASP A  60     -14.392   6.902 -41.873  1.00 89.43           N
ATOM    465  CA  ASP A  60     -14.496   5.900 -42.896  1.00 89.43           C
ATOM    466  CB  ASP A  60     -15.714   6.098 -43.819  1.00 89.43           C
ATOM    467  CG  ASP A  60     -15.932   4.828 -44.626  1.00 89.43           C
ATOM    468  OD1 ASP A  60     -14.961   4.376 -45.286  1.00 89.43           O
ATOM    469  OD2 ASP A  60     -17.067   4.284 -44.584  1.00 89.43           O
ATOM    470  C   ASP A  60     -13.240   5.996 -43.708  1.00 89.43           C
ATOM    471  O   ASP A  60     -12.857   7.080 -44.141  1.00 89.43           O
ATOM    472  N   CYS A  61     -12.549   4.859 -43.929  1.00 97.89           N
ATOM    473  CA  CYS A  61     -11.315   4.888 -44.671  1.00 97.89           C
ATOM    474  CB  CYS A  61     -10.161   4.177 -43.946  1.00 97.89           C
ATOM    475  SG  CYS A  61      -9.666   5.036 -42.424  1.00 97.89           S
ATOM    476  C   CYS A  61     -11.540   4.159 -45.966  1.00 97.89           C
ATOM    477  O   CYS A  61     -10.742   4.265 -46.897  1.00 97.89           O
ATOM    478  N   ALA A  62     -12.655   3.404 -46.055  1.00 55.13           N
ATOM    479  CA  ALA A  62     -12.973   2.619 -47.217  1.00 55.13           C
ATOM    480  CB  ALA A  62     -13.980   1.492 -46.931  1.00 55.13           C
ATOM    481  C   ALA A  62     -13.551   3.486 -48.295  1.00 55.13           C
ATOM    482  O   ALA A  62     -14.166   4.515 -48.024  1.00 55.13           O
ATOM    483  N   ASN A  63     -13.353   3.078 -49.567  1.00 59.55           N
ATOM    484  CA  ASN A  63     -13.865   3.811 -50.694  1.00 59.55           C
ATOM    485  CB  ASN A  63     -13.092   3.550 -51.996  1.00 59.55           C
ATOM    486  CG  ASN A  63     -11.694   4.116 -51.845  1.00 59.55           C
ATOM    487  OD1 ASN A  63     -11.493   5.328 -51.886  1.00 59.55           O
ATOM    488  ND2 ASN A  63     -10.699   3.208 -51.662  1.00 59.55           N
ATOM    489  C   ASN A  63     -15.269   3.361 -50.957  1.00 59.55           C
ATOM    490  O   ASN A  63     -15.675   2.272 -50.555  1.00 59.55           O
ATOM    491  N   PRO A  64     -16.043   4.203 -51.590  1.00173.05           N
ATOM    492  CA  PRO A  64     -17.362   3.774 -51.962  1.00173.05           C
ATOM    493  CD  PRO A  64     -16.044   5.600 -51.196  1.00173.05           C
ATOM    494  CB  PRO A  64     -18.170   5.032 -52.234  1.00173.05           C
ATOM    495  CG  PRO A  64     -17.511   6.056 -51.302  1.00173.05           C
ATOM    496  C   PRO A  64     -17.286   2.827 -53.112  1.00173.05           C
ATOM    497  O   PRO A  64     -16.497   3.059 -54.028  1.00173.05           O
ATOM    498  N   ASP A  65     -18.107   1.760 -53.094  1.00 56.69           N
ATOM    499  CA  ASP A  65     -18.065   0.823 -54.174  1.00 56.69           C
ATOM    500  CB  ASP A  65     -17.545  -0.571 -53.774  1.00 56.69           C
ATOM    501  CG  ASP A  65     -16.040  -0.467 -53.562  1.00 56.69           C
ATOM    502  OD1 ASP A  65     -15.490   0.641 -53.799  1.00 56.69           O
ATOM    503  OD2 ASP A  65     -15.420  -1.490 -53.164  1.00 56.69           O
ATOM    504  C   ASP A  65     -19.444   0.658 -54.730  1.00 56.69           C
ATOM    505  O   ASP A  65     -20.405   0.497 -53.979  1.00 56.69           O
ATOM    506  N   ILE A  66     -19.581   0.734 -56.073  1.00131.95           N
ATOM    507  CA  ILE A  66     -20.869   0.531 -56.680  1.00131.95           C
ATOM    508  CB  ILE A  66     -21.631   1.792 -56.963  1.00131.95           C
ATOM    509  CG1 ILE A  66     -23.100   1.446 -57.262  1.00131.95           C
ATOM    510  CG2 ILE A  66     -20.919   2.546 -58.097  1.00131.95           C
ATOM    511  CD1 ILE A  66     -23.836   0.848 -56.063  1.00131.95           C
ATOM    512  C   ILE A  66     -20.684  -0.203 -57.975  1.00131.95           C
ATOM    513  O   ILE A  66     -19.586  -0.238 -58.529  1.00131.95           O
ATOM    514  N   ASN A  67     -21.773  -0.831 -58.473  1.00 46.24           N
ATOM    515  CA  ASN A  67     -21.751  -1.597 -59.690  1.00 46.24           C
ATOM    516  CB  ASN A  67     -22.933  -2.573 -59.842  1.00 46.24           C
ATOM    517  CG  ASN A  67     -22.776  -3.714 -58.849  1.00 46.24           C
ATOM    518  OD1 ASN A  67     -21.675  -4.214 -58.623  1.00 46.24           O
ATOM    519  ND2 ASN A  67     -23.914  -4.145 -58.241  1.00 46.24           N
ATOM    520  C   ASN A  67     -21.820  -0.674 -60.870  1.00 46.24           C
ATOM    521  O   ASN A  67     -22.341   0.437 -60.780  1.00 46.24           O
ATOM    522  N   MET A  68     -21.274  -1.131 -62.020  1.00 88.34           N
ATOM    523  CA  MET A  68     -21.266  -0.356 -63.229  1.00 88.34           C
ATOM    524  CB  MET A  68     -20.060   0.599 -63.313  1.00 88.34           C
ATOM    525  CG  MET A  68     -20.007   1.449 -64.585  1.00 88.34           C
ATOM    526  SD  MET A  68     -18.549   2.529 -64.699  1.00 88.34           S
ATOM    527  CE  MET A  68     -17.364   1.164 -64.881  1.00 88.34           C
ATOM    528  C   MET A  68     -21.139  -1.312 -64.374  1.00 88.34           C
ATOM    529  O   MET A  68     -20.887  -2.500 -64.182  1.00 88.34           O
ATOM    530  N   THR A  69     -21.346  -0.811 -65.609  1.00118.38           N
ATOM    531  CA  THR A  69     -21.194  -1.638 -66.768  1.00118.38           C
ATOM    532  CB  THR A  69     -22.518  -2.021 -67.369  1.00118.38           C
ATOM    533  OG1 THR A  69     -22.338  -2.837 -68.517  1.00118.38           O
ATOM    534  CG2 THR A  69     -23.308  -0.745 -67.701  1.00118.38           C
ATOM    535  C   THR A  69     -20.382  -0.883 -67.774  1.00118.38           C
ATOM    536  O   THR A  69     -20.511   0.333 -67.914  1.00118.38           O
ATOM    537  N   SER A  70     -19.498  -1.602 -68.494  1.00 81.48           N
ATOM    538  CA  SER A  70     -18.663  -0.979 -69.479  1.00 81.48           C
ATOM    539  CB  SER A  70     -17.172  -1.315 -69.314  1.00 81.48           C
ATOM    540  OG  SER A  70     -16.410  -0.668 -70.322  1.00 81.48           O
ATOM    541  C   SER A  70     -19.089  -1.506 -70.810  1.00 81.48           C
ATOM    542  O   SER A  70     -19.288  -2.708 -70.980  1.00 81.48           O
ATOM    543  N   TYR A  71     -19.255  -0.597 -71.790  1.00 76.96           N
ATOM    544  CA  TYR A  71     -19.658  -0.986 -73.107  1.00 76.96           C
ATOM    545  CB  TYR A  71     -20.984  -0.345 -73.532  1.00 76.96           C
ATOM    546  CG  TYR A  71     -22.077  -0.713 -72.588  1.00 76.96           C
ATOM    547  CD1 TYR A  71     -22.312   0.063 -71.477  1.00 76.96           C
ATOM    548  CD2 TYR A  71     -22.874  -1.813 -72.812  1.00 76.96           C
ATOM    549  CE1 TYR A  71     -23.320  -0.255 -70.601  1.00 76.96           C
ATOM    550  CE2 TYR A  71     -23.885  -2.136 -71.936  1.00 76.96           C
ATOM    551  CZ  TYR A  71     -24.109  -1.355 -70.827  1.00 76.96           C
ATOM    552  OH  TYR A  71     -25.143  -1.679 -69.923  1.00 76.96           O
ATOM    553  C   TYR A  71     -18.620  -0.442 -74.037  1.00 76.96           C
ATOM    554  O   TYR A  71     -18.289   0.743 -73.981  1.00 76.96           O
ATOM    555  N   SER A  72     -18.070  -1.304 -74.915  1.00 47.71           N
ATOM    556  CA  SER A  72     -17.069  -0.844 -75.836  1.00 47.71           C
ATOM    557  CB  SER A  72     -15.686  -0.681 -75.187  1.00 47.71           C
ATOM    558  OG  SER A  72     -15.230  -1.938 -74.708  1.00 47.71           O
ATOM    559  C   SER A  72     -16.937  -1.864 -76.917  1.00 47.71           C
ATOM    560  O   SER A  72     -17.391  -2.997 -76.777  1.00 47.71           O
ATOM    561  N   LEU A  73     -16.324  -1.469 -78.048  1.00 94.43           N
ATOM    562  CA  LEU A  73     -16.113  -2.388 -79.125  1.00 94.43           C
ATOM    563  CB  LEU A  73     -16.648  -1.871 -80.471  1.00 94.43           C
ATOM    564  CG  LEU A  73     -18.144  -1.508 -80.440  1.00 94.43           C
ATOM    565  CD1 LEU A  73     -19.003  -2.723 -80.071  1.00 94.43           C
ATOM    566  CD2 LEU A  73     -18.413  -0.287 -79.547  1.00 94.43           C
ATOM    567  C   LEU A  73     -14.628  -2.507 -79.264  1.00 94.43           C
ATOM    568  O   LEU A  73     -13.927  -1.500 -79.351  1.00 94.43           O
ATOM    569  N   LEU A  74     -14.099  -3.745 -79.275  1.00 57.64           N
ATOM    570  CA  LEU A  74     -12.682  -3.895 -79.408  1.00 57.64           C
ATOM    571  CB  LEU A  74     -12.110  -5.111 -78.656  1.00 57.64           C
ATOM    572  CG  LEU A  74     -12.208  -4.979 -77.123  1.00 57.64           C
ATOM    573  CD1 LEU A  74     -13.671  -4.917 -76.656  1.00 57.64           C
ATOM    574  CD2 LEU A  74     -11.402  -6.077 -76.410  1.00 57.64           C
ATOM    575  C   LEU A  74     -12.378  -4.054 -80.862  1.00 57.64           C
ATOM    576  O   LEU A  74     -12.729  -5.055 -81.486  1.00 57.64           O
ATOM    577  N   ASP A  75     -11.700  -3.040 -81.433  1.00 93.89           N
ATOM    578  CA  ASP A  75     -11.352  -3.026 -82.824  1.00 93.89           C
ATOM    579  CB  ASP A  75     -11.481  -1.631 -83.460  1.00 93.89           C
ATOM    580  CG  ASP A  75     -11.089  -1.732 -84.927  1.00 93.89           C
ATOM    581  OD1 ASP A  75     -10.979  -2.878 -85.440  1.00 93.89           O
ATOM    582  OD2 ASP A  75     -10.881  -0.659 -85.552  1.00 93.89           O
ATOM    583  C   ASP A  75      -9.912  -3.415 -82.953  1.00 93.89           C
ATOM    584  O   ASP A  75      -9.042  -2.825 -82.313  1.00 93.89           O
ATOM    585  N   VAL A  76      -9.636  -4.444 -83.780  1.00104.91           N
ATOM    586  CA  VAL A  76      -8.286  -4.863 -84.032  1.00104.91           C
ATOM    587  CB  VAL A  76      -8.015  -6.272 -83.580  1.00104.91           C
ATOM    588  CG1 VAL A  76      -8.941  -7.229 -84.349  1.00104.91           C
ATOM    589  CG2 VAL A  76      -6.519  -6.571 -83.769  1.00104.91           C
ATOM    590  C   VAL A  76      -8.064  -4.798 -85.516  1.00104.91           C
ATOM    591  O   VAL A  76      -8.873  -5.299 -86.295  1.00104.91           O
ATOM    592  N   ASP A  77      -6.958  -4.155 -85.947  1.00 60.77           N
ATOM    593  CA  ASP A  77      -6.661  -4.043 -87.350  1.00 60.77           C
ATOM    594  CB  ASP A  77      -6.463  -2.591 -87.822  1.00 60.77           C
ATOM    595  CG  ASP A  77      -7.775  -1.835 -87.663  1.00 60.77           C
ATOM    596  OD1 ASP A  77      -8.688  -2.364 -86.976  1.00 60.77           O
ATOM    597  OD2 ASP A  77      -7.878  -0.715 -88.230  1.00 60.77           O
ATOM    598  C   ASP A  77      -5.357  -4.741 -87.581  1.00 60.77           C
ATOM    599  O   ASP A  77      -4.335  -4.354 -87.015  1.00 60.77           O
ATOM    600  N   SER A  78      -5.343  -5.788 -88.430  1.00 65.15           N
ATOM    601  CA  SER A  78      -4.107  -6.495 -88.602  1.00 65.15           C
ATOM    602  CB  SER A  78      -4.202  -7.983 -88.223  1.00 65.15           C
ATOM    603  OG  SER A  78      -4.565  -8.112 -86.856  1.00 65.15           O
ATOM    604  C   SER A  78      -3.663  -6.426 -90.029  1.00 65.15           C
ATOM    605  O   SER A  78      -4.461  -6.519 -90.964  1.00 65.15           O
ATOM    606  N   CYS A  79      -2.338  -6.257 -90.216  1.00 71.37           N
ATOM    607  CA  CYS A  79      -1.784  -6.193 -91.534  1.00 71.37           C
ATOM    608  CB  CYS A  79      -0.934  -4.938 -91.766  1.00 71.37           C
ATOM    609  SG  CYS A  79      -0.453  -4.763 -93.504  1.00 71.37           S
ATOM    610  C   CYS A  79      -0.833  -7.337 -91.670  1.00 71.37           C
ATOM    611  O   CYS A  79       0.143  -7.423 -90.925  1.00 71.37           O
ATOM    612  N   ILE A  80      -1.094  -8.262 -92.617  1.00159.15           N
ATOM    613  CA  ILE A  80      -0.133  -9.312 -92.768  1.00159.15           C
ATOM    614  CB  ILE A  80      -0.607 -10.679 -92.334  1.00159.15           C
ATOM    615  CG1 ILE A  80      -1.700 -11.264 -93.246  1.00159.15           C
ATOM    616  CG2 ILE A  80      -1.038 -10.555 -90.863  1.00159.15           C
ATOM    617  CD1 ILE A  80      -1.181 -12.003 -94.482  1.00159.15           C
ATOM    618  C   ILE A  80       0.274  -9.388 -94.205  1.00159.15           C
ATOM    619  O   ILE A  80      -0.550  -9.428 -95.115  1.00159.15           O
ATOM    620  N   PRO A  81       1.549  -9.295 -94.428  1.00107.13           N
ATOM    621  CA  PRO A  81       2.002  -9.561 -95.758  1.00107.13           C
ATOM    622  CD  PRO A  81       2.212  -8.110 -93.928  1.00107.13           C
ATOM    623  CB  PRO A  81       3.313  -8.802 -95.957  1.00107.13           C
ATOM    624  CG  PRO A  81       3.590  -8.148 -94.596  1.00107.13           C
ATOM    625  C   PRO A  81       2.123 -11.027 -95.961  1.00107.13           C
ATOM    626  O   PRO A  81       2.364 -11.758 -95.000  1.00107.13           O
ATOM    627  N   THR A  82       1.971 -11.479 -97.212  1.00104.80           N
ATOM    628  CA  THR A  82       2.089 -12.878 -97.448  1.00104.80           C
ATOM    629  CB  THR A  82       0.917 -13.465 -98.175  1.00104.80           C
ATOM    630  OG1 THR A  82      -0.268 -13.254 -97.423  1.00104.80           O
ATOM    631  CG2 THR A  82       1.155 -14.973 -98.374  1.00104.80           C
ATOM    632  C   THR A  82       3.300 -13.074 -98.292  1.00104.80           C
ATOM    633  O   THR A  82       3.638 -12.245 -99.136  1.00104.80           O
ATOM    634  N   VAL A  83       3.991 -14.197 -98.053  1.00135.64           N
ATOM    635  CA  VAL A  83       5.162 -14.565 -98.784  1.00135.64           C
ATOM    636  CB  VAL A  83       6.326 -14.946 -97.913  1.00135.64           C
ATOM    637  CG1 VAL A  83       6.744 -13.710 -97.098  1.00135.64           C
ATOM    638  CG2 VAL A  83       5.930 -16.154 -97.047  1.00135.64           C
ATOM    639  C   VAL A  83       4.728 -15.775 -99.524  1.00135.64           C
ATOM    640  O   VAL A  83       3.553 -15.851 -99.885  1.00135.64           O
ATOM    641  N   LYS A  84       5.651 -16.715 -99.835  1.00275.15           N
ATOM    642  CA  LYS A  84       5.137 -17.902-100.446  1.00275.15           C
ATOM    643  CB  LYS A  84       6.191 -18.935-100.898  1.00275.15           C
ATOM    644  CG  LYS A  84       7.020 -19.606 -99.807  1.00275.15           C
ATOM    645  CD  LYS A  84       8.020 -20.615-100.384  1.00275.15           C
ATOM    646  CE  LYS A  84       7.378 -21.846-101.031  1.00275.15           C
ATOM    647  NZ  LYS A  84       6.831 -22.750 -99.994  1.00275.15           N
ATOM    648  C   LYS A  84       4.204 -18.442 -99.411  1.00275.15           C
ATOM    649  O   LYS A  84       4.605 -18.853 -98.324  1.00275.15           O
ATOM    650  N   ASN A  85       2.902 -18.410 -99.756  1.00 95.05           N
ATOM    651  CA  ASN A  85       1.832 -18.657 -98.837  1.00 95.05           C
ATOM    652  CB  ASN A  85       0.444 -18.631 -99.502  1.00 95.05           C
ATOM    653  CG  ASN A  85       0.405 -19.710-100.570  1.00 95.05           C
ATOM    654  OD1 ASN A  85       1.331 -19.840-101.370  1.00 95.05           O
ATOM    655  ND2 ASN A  85      -0.697 -20.506-100.587  1.00 95.05           N
ATOM    656  C   ASN A  85       2.044 -19.985 -98.212  1.00 95.05           C
ATOM    657  O   ASN A  85       1.717 -20.181 -97.042  1.00 95.05           O
ATOM    658  N   LEU A  86       2.602 -20.938 -98.972  1.00 68.37           N
ATOM    659  CA  LEU A  86       2.812 -22.220 -98.383  1.00 68.37           C
ATOM    660  CB  LEU A  86       3.509 -23.208 -99.332  1.00 68.37           C
ATOM    661  CG  LEU A  86       2.710 -23.519-100.610  1.00 68.37           C
ATOM    662  CD1 LEU A  86       2.587 -22.278-101.509  1.00 68.37           C
ATOM    663  CD2 LEU A  86       3.289 -24.738-101.345  1.00 68.37           C
ATOM    664  C   LEU A  86       3.723 -22.038 -97.215  1.00 68.37           C
ATOM    665  O   LEU A  86       3.443 -22.536 -96.126  1.00 68.37           O
ATOM    666  N   THR A  87       4.837 -21.303 -97.396  1.00 63.24           N
ATOM    667  CA  THR A  87       5.724 -21.207 -96.277  1.00 63.24           C
ATOM    668  CB  THR A  87       7.035 -20.545 -96.564  1.00 63.24           C
ATOM    669  OG1 THR A  87       6.836 -19.228 -97.055  1.00 63.24           O
ATOM    670  CG2 THR A  87       7.810 -21.415 -97.564  1.00 63.24           C
ATOM    671  C   THR A  87       5.099 -20.473 -95.132  1.00 63.24           C
ATOM    672  O   THR A  87       4.991 -21.032 -94.042  1.00 63.24           O
ATOM    673  N   THR A  88       4.642 -19.215 -95.323  1.00124.59           N
ATOM    674  CA  THR A  88       4.122 -18.575 -94.146  1.00124.59           C
ATOM    675  CB  THR A  88       5.160 -18.436 -93.064  1.00124.59           C
ATOM    676  OG1 THR A  88       4.557 -18.077 -91.829  1.00124.59           O
ATOM    677  CG2 THR A  88       6.187 -17.373 -93.491  1.00124.59           C
ATOM    678  C   THR A  88       3.603 -17.203 -94.465  1.00124.59           C
ATOM    679  O   THR A  88       3.607 -16.761 -95.614  1.00124.59           O
ATOM    680  N   THR A  89       3.108 -16.514 -93.411  1.00111.32           N
ATOM    681  CA  THR A  89       2.636 -15.159 -93.459  1.00111.32           C
ATOM    682  CB  THR A  89       1.145 -15.037 -93.337  1.00111.32           C
ATOM    683  OG1 THR A  89       0.710 -15.524 -92.076  1.00111.32           O
ATOM    684  CG2 THR A  89       0.496 -15.848 -94.471  1.00111.32           C
ATOM    685  C   THR A  89       3.248 -14.474 -92.273  1.00111.32           C
ATOM    686  O   THR A  89       3.653 -15.128 -91.314  1.00111.32           O
ATOM    687  N   GLU A  90       3.353 -13.130 -92.312  1.00 55.06           N
ATOM    688  CA  GLU A  90       3.970 -12.430 -91.219  1.00 55.06           C
ATOM    689  CB  GLU A  90       5.279 -11.734 -91.622  1.00 55.06           C
ATOM    690  CG  GLU A  90       6.381 -12.703 -92.052  1.00 55.06           C
ATOM    691  CD  GLU A  90       7.567 -11.879 -92.534  1.00 55.06           C
ATOM    692  OE1 GLU A  90       8.122 -11.096 -91.718  1.00 55.06           O
ATOM    693  OE2 GLU A  90       7.931 -12.021 -93.732  1.00 55.06           O
ATOM    694  C   GLU A  90       3.037 -11.342 -90.795  1.00 55.06           C
ATOM    695  O   GLU A  90       2.288 -10.817 -91.615  1.00 55.06           O
ATOM    696  N   VAL A  91       3.036 -10.983 -89.491  1.00131.77           N
ATOM    697  CA  VAL A  91       2.185  -9.900 -89.094  1.00131.77           C
ATOM    698  CB  VAL A  91       1.290 -10.216 -87.929  1.00131.77           C
ATOM    699  CG1 VAL A  91       2.144 -10.657 -86.729  1.00131.77           C
ATOM    700  CG2 VAL A  91       0.414  -8.981 -87.658  1.00131.77           C
ATOM    701  C   VAL A  91       3.033  -8.715 -88.761  1.00131.77           C
ATOM    702  O   VAL A  91       3.725  -8.664 -87.747  1.00131.77           O
ATOM    703  N   PRO A  92       3.051  -7.799 -89.686  1.00187.57           N
ATOM    704  CA  PRO A  92       3.737  -6.566 -89.442  1.00187.57           C
ATOM    705  CD  PRO A  92       3.281  -8.242 -91.042  1.00187.57           C
ATOM    706  CB  PRO A  92       4.042  -5.954 -90.804  1.00187.57           C
ATOM    707  CG  PRO A  92       4.190  -7.191 -91.699  1.00187.57           C
ATOM    708  C   PRO A  92       3.055  -5.642 -88.493  1.00187.57           C
ATOM    709  O   PRO A  92       3.763  -4.891 -87.825  1.00187.57           O
ATOM    710  N   ILE A  93       1.705  -5.638 -88.433  1.00131.02           N
ATOM    711  CA  ILE A  93       1.062  -4.728 -87.529  1.00131.02           C
ATOM    712  CB  ILE A  93       0.861  -3.356 -88.114  1.00131.02           C
ATOM    713  CG1 ILE A  93       0.045  -3.418 -89.407  1.00131.02           C
ATOM    714  CG2 ILE A  93       2.228  -2.677 -88.290  1.00131.02           C
ATOM    715  CD1 ILE A  93      -0.161  -2.029 -90.003  1.00131.02           C
ATOM    716  C   ILE A  93      -0.241  -5.276 -87.041  1.00131.02           C
ATOM    717  O   ILE A  93      -0.956  -5.972 -87.760  1.00131.02           O
ATOM    718  N   GLN A  94      -0.543  -4.979 -85.760  1.00100.44           N
ATOM    719  CA  GLN A  94      -1.773  -5.334 -85.117  1.00100.44           C
ATOM    720  CB  GLN A  94      -1.625  -6.522 -84.152  1.00100.44           C
ATOM    721  CG  GLN A  94      -2.926  -6.917 -83.452  1.00100.44           C
ATOM    722  CD  GLN A  94      -2.623  -8.083 -82.521  1.00100.44           C
ATOM    723  OE1 GLN A  94      -1.499  -8.581 -82.472  1.00100.44           O
ATOM    724  NE2 GLN A  94      -3.654  -8.530 -81.756  1.00100.44           N
ATOM    725  C   GLN A  94      -2.123  -4.150 -84.274  1.00100.44           C
ATOM    726  O   GLN A  94      -1.485  -3.907 -83.252  1.00100.44           O
ATOM    727  N   VAL A  95      -3.153  -3.376 -84.661  1.00 45.50           N
ATOM    728  CA  VAL A  95      -3.467  -2.224 -83.866  1.00 45.50           C
ATOM    729  CB  VAL A  95      -3.696  -0.978 -84.670  1.00 45.50           C
ATOM    730  CG1 VAL A  95      -4.154   0.141 -83.718  1.00 45.50           C
ATOM    731  CG2 VAL A  95      -2.410  -0.653 -85.446  1.00 45.50           C
ATOM    732  C   VAL A  95      -4.738  -2.507 -83.130  1.00 45.50           C
ATOM    733  O   VAL A  95      -5.731  -2.906 -83.735  1.00 45.50           O
ATOM    734  N   LEU A  96      -4.731  -2.297 -81.795  1.00136.01           N
ATOM    735  CA  LEU A  96      -5.880  -2.557 -80.970  1.00136.01           C
ATOM    736  CB  LEU A  96      -5.538  -3.448 -79.748  1.00136.01           C
ATOM    737  CG  LEU A  96      -6.700  -3.865 -78.808  1.00136.01           C
ATOM    738  CD1 LEU A  96      -6.199  -4.859 -77.747  1.00136.01           C
ATOM    739  CD2 LEU A  96      -7.403  -2.671 -78.140  1.00136.01           C
ATOM    740  C   LEU A  96      -6.400  -1.235 -80.491  1.00136.01           C
ATOM    741  O   LEU A  96      -5.631  -0.345 -80.130  1.00136.01           O
ATOM    742  N   GLN A  97      -7.741  -1.071 -80.497  1.00 53.76           N
ATOM    743  CA  GLN A  97      -8.334   0.155 -80.044  1.00 53.76           C
ATOM    744  CB  GLN A  97      -8.629   1.153 -81.178  1.00 53.76           C
ATOM    745  CG  GLN A  97      -7.400   1.702 -81.904  1.00 53.76           C
ATOM    746  CD  GLN A  97      -7.913   2.617 -83.008  1.00 53.76           C
ATOM    747  OE1 GLN A  97      -9.092   2.582 -83.359  1.00 53.76           O
ATOM    748  NE2 GLN A  97      -7.009   3.459 -83.577  1.00 53.76           N
ATOM    749  C   GLN A  97      -9.672  -0.164 -79.458  1.00 53.76           C
ATOM    750  O   GLN A  97     -10.407  -0.998 -79.983  1.00 53.76           O
ATOM    751  N   ARG A  98     -10.033   0.512 -78.350  1.00107.70           N
ATOM    752  CA  ARG A  98     -11.329   0.300 -77.775  1.00107.70           C
ATOM    753  CB  ARG A  98     -11.315   0.154 -76.247  1.00107.70           C
ATOM    754  CG  ARG A  98     -10.752   1.382 -75.539  1.00107.70           C
ATOM    755  CD  ARG A  98     -10.733   1.248 -74.019  1.00107.70           C
ATOM    756  NE  ARG A  98     -10.159   2.508 -73.473  1.00107.70           N
ATOM    757  CZ  ARG A  98      -9.754   2.554 -72.171  1.00107.70           C
ATOM    758  NH1 ARG A  98      -9.876   1.444 -71.386  1.00107.70           N
ATOM    759  NH2 ARG A  98      -9.231   3.706 -71.659  1.00107.70           N
ATOM    760  C   ARG A  98     -12.131   1.513 -78.114  1.00107.70           C
ATOM    761  O   ARG A  98     -11.647   2.638 -77.996  1.00107.70           O
ATOM    762  N   SER A  99     -13.381   1.303 -78.573  1.00 45.01           N
ATOM    763  CA  SER A  99     -14.230   2.395 -78.957  1.00 45.01           C
ATOM    764  CB  SER A  99     -14.635   2.362 -80.439  1.00 45.01           C
ATOM    765  OG  SER A  99     -15.451   1.229 -80.693  1.00 45.01           O
ATOM    766  C   SER A  99     -15.487   2.297 -78.146  1.00 45.01           C
ATOM    767  O   SER A  99     -15.883   1.214 -77.721  1.00 45.01           O
ATOM    768  N   ALA A 100     -16.147   3.445 -77.890  1.00 43.84           N
ATOM    769  CA  ALA A 100     -17.328   3.440 -77.075  1.00 43.84           C
ATOM    770  CB  ALA A 100     -17.633   4.806 -76.434  1.00 43.84           C
ATOM    771  C   ALA A 100     -18.516   3.038 -77.888  1.00 43.84           C
ATOM    772  O   ALA A 100     -18.530   3.186 -79.109  1.00 43.84           O
ATOM    773  N   LYS A 101     -19.545   2.481 -77.214  1.00154.57           N
ATOM    774  CA  LYS A 101     -20.758   2.163 -77.906  1.00154.57           C
ATOM    775  CB  LYS A 101     -21.314   0.765 -77.616  1.00154.57           C
ATOM    776  CG  LYS A 101     -21.809   0.590 -76.192  1.00154.57           C
ATOM    777  CD  LYS A 101     -22.550  -0.729 -75.993  1.00154.57           C
ATOM    778  CE  LYS A 101     -21.626  -1.948 -75.941  1.00154.57           C
ATOM    779  NZ  LYS A 101     -20.963  -2.142 -77.250  1.00154.57           N
ATOM    780  C   LYS A 101     -21.747   3.202 -77.485  1.00154.57           C
ATOM    781  O   LYS A 101     -21.895   3.493 -76.299  1.00154.57           O
ATOM    782  N   SER A 102     -22.455   3.793 -78.465  1.00 39.98           N
ATOM    783  CA  SER A 102     -23.344   4.882 -78.186  1.00 39.98           C
ATOM    784  CB  SER A 102     -23.998   5.481 -79.441  1.00 39.98           C
ATOM    785  OG  SER A 102     -24.872   4.528 -80.028  1.00 39.98           O
ATOM    786  C   SER A 102     -24.441   4.407 -77.295  1.00 39.98           C
ATOM    787  O   SER A 102     -24.818   3.236 -77.304  1.00 39.98           O
ATOM    788  N   SER A 103     -24.983   5.346 -76.495  1.00 77.50           N
ATOM    789  CA  SER A 103     -26.029   5.046 -75.566  1.00 77.50           C
ATOM    790  CB  SER A 103     -26.469   6.269 -74.744  1.00 77.50           C
ATOM    791  OG  SER A 103     -25.401   6.717 -73.923  1.00 77.50           O
ATOM    792  C   SER A 103     -27.207   4.587 -76.353  1.00 77.50           C
ATOM    793  O   SER A 103     -27.996   3.764 -75.893  1.00 77.50           O
ATOM    794  N   ALA A 104     -27.356   5.104 -77.583  1.00 33.20           N
ATOM    795  CA  ALA A 104     -28.485   4.700 -78.357  1.00 33.20           C
ATOM    796  CB  ALA A 104     -28.520   5.360 -79.744  1.00 33.20           C
ATOM    797  C   ALA A 104     -28.385   3.221 -78.559  1.00 33.20           C
ATOM    798  O   ALA A 104     -29.354   2.492 -78.369  1.00 33.20           O
ATOM    799  N   MET A 105     -27.186   2.716 -78.893  1.00122.95           N
ATOM    800  CA  MET A 105     -27.087   1.313 -79.173  1.00122.95           C
ATOM    801  CB  MET A 105     -25.657   0.864 -79.516  1.00122.95           C
ATOM    802  CG  MET A 105     -25.129   1.427 -80.833  1.00122.95           C
ATOM    803  SD  MET A 105     -25.973   0.792 -82.310  1.00122.95           S
ATOM    804  CE  MET A 105     -24.937   1.732 -83.467  1.00122.95           C
ATOM    805  C   MET A 105     -27.475   0.536 -77.955  1.00122.95           C
ATOM    806  O   MET A 105     -28.228  -0.432 -78.045  1.00122.95           O
ATOM    807  N   VAL A 106     -26.964   0.938 -76.777  1.00128.63           N
ATOM    808  CA  VAL A 106     -27.243   0.198 -75.580  1.00128.63           C
ATOM    809  CB  VAL A 106     -26.435   0.651 -74.399  1.00128.63           C
ATOM    810  CG1 VAL A 106     -24.949   0.417 -74.713  1.00128.63           C
ATOM    811  CG2 VAL A 106     -26.788   2.111 -74.069  1.00128.63           C
ATOM    812  C   VAL A 106     -28.690   0.314 -75.209  1.00128.63           C
ATOM    813  O   VAL A 106     -29.310  -0.680 -74.841  1.00128.63           O
ATOM    814  N   TYR A 107     -29.250   1.533 -75.335  1.00305.26           N
ATOM    815  CA  TYR A 107     -30.574   1.946 -74.941  1.00305.26           C
ATOM    816  CB  TYR A 107     -31.035   3.248 -75.632  1.00305.26           C
ATOM    817  CG  TYR A 107     -32.338   3.664 -75.036  1.00305.26           C
ATOM    818  CD1 TYR A 107     -32.375   4.316 -73.824  1.00305.26           C
ATOM    819  CD2 TYR A 107     -33.521   3.401 -75.685  1.00305.26           C
ATOM    820  CE1 TYR A 107     -33.573   4.700 -73.268  1.00305.26           C
ATOM    821  CE2 TYR A 107     -34.723   3.783 -75.134  1.00305.26           C
ATOM    822  CZ  TYR A 107     -34.750   4.433 -73.924  1.00305.26           C
ATOM    823  OH  TYR A 107     -35.982   4.825 -73.359  1.00305.26           O
ATOM    824  C   TYR A 107     -31.605   0.873 -75.161  1.00305.26           C
ATOM    825  O   TYR A 107     -31.460  -0.011 -76.003  1.00305.26           O
ATOM    826  N   GLN A 108     -32.691   0.955 -74.360  1.00119.00           N
ATOM    827  CA  GLN A 108     -33.722  -0.030 -74.211  1.00119.00           C
ATOM    828  CB  GLN A 108     -34.774   0.347 -73.156  1.00119.00           C
ATOM    829  CG  GLN A 108     -35.863  -0.721 -73.014  1.00119.00           C
ATOM    830  CD  GLN A 108     -36.948  -0.184 -72.094  1.00119.00           C
ATOM    831  OE1 GLN A 108     -36.854   0.931 -71.586  1.00119.00           O
ATOM    832  NE2 GLN A 108     -38.017  -0.998 -71.879  1.00119.00           N
ATOM    833  C   GLN A 108     -34.504  -0.408 -75.417  1.00119.00           C
ATOM    834  O   GLN A 108     -34.667  -1.598 -75.646  1.00119.00           O
ATOM    835  N   CYS A 109     -35.048   0.513 -76.224  1.00 73.58           N
ATOM    836  CA  CYS A 109     -35.745  -0.061 -77.344  1.00 73.58           C
ATOM    837  CB  CYS A 109     -36.930   0.786 -77.839  1.00 73.58           C
ATOM    838  SG  CYS A 109     -38.283   0.869 -76.627  1.00 73.58           S
ATOM    839  C   CYS A 109     -34.723  -0.066 -78.421  1.00 73.58           C
ATOM    840  O   CYS A 109     -35.030   0.138 -79.595  1.00 73.58           O
ATOM    841  N   LYS A 110     -33.458  -0.320 -78.029  1.00246.40           N
ATOM    842  CA  LYS A 110     -32.422  -0.315 -78.997  1.00246.40           C
ATOM    843  CB  LYS A 110     -31.530   0.933 -78.950  1.00246.40           C
ATOM    844  CG  LYS A 110     -32.309   2.121 -79.543  1.00246.40           C
ATOM    845  CD  LYS A 110     -31.678   3.505 -79.381  1.00246.40           C
ATOM    846  CE  LYS A 110     -32.336   4.373 -78.309  1.00246.40           C
ATOM    847  NZ  LYS A 110     -33.550   5.015 -78.860  1.00246.40           N
ATOM    848  C   LYS A 110     -31.682  -1.611 -78.971  1.00246.40           C
ATOM    849  O   LYS A 110     -32.045  -2.534 -78.248  1.00246.40           O
ATOM    850  N   VAL A 111     -30.609  -1.715 -79.770  1.00145.29           N
ATOM    851  CA  VAL A 111     -30.038  -3.002 -80.034  1.00145.29           C
ATOM    852  CB  VAL A 111     -28.825  -2.916 -80.923  1.00145.29           C
ATOM    853  CG1 VAL A 111     -29.269  -2.355 -82.283  1.00145.29           C
ATOM    854  CG2 VAL A 111     -27.740  -2.060 -80.245  1.00145.29           C
ATOM    855  C   VAL A 111     -29.652  -3.781 -78.804  1.00145.29           C
ATOM    856  O   VAL A 111     -30.155  -4.888 -78.609  1.00145.29           O
ATOM    857  N   ILE A 112     -28.785  -3.254 -77.915  1.00 76.97           N
ATOM    858  CA  ILE A 112     -28.311  -4.147 -76.890  1.00 76.97           C
ATOM    859  CB  ILE A 112     -27.175  -3.576 -76.100  1.00 76.97           C
ATOM    860  CG1 ILE A 112     -25.987  -3.301 -77.035  1.00 76.97           C
ATOM    861  CG2 ILE A 112     -26.841  -4.557 -74.961  1.00 76.97           C
ATOM    862  CD1 ILE A 112     -24.894  -2.462 -76.387  1.00 76.97           C
ATOM    863  C   ILE A 112     -29.391  -4.543 -75.929  1.00 76.97           C
ATOM    864  O   ILE A 112     -29.678  -5.729 -75.775  1.00 76.97           O
ATOM    865  N   ILE A 113     -30.034  -3.574 -75.253  1.00138.71           N
ATOM    866  CA  ILE A 113     -31.013  -3.987 -74.289  1.00138.71           C
ATOM    867  CB  ILE A 113     -31.143  -3.109 -73.074  1.00138.71           C
ATOM    868  CG1 ILE A 113     -31.437  -1.662 -73.429  1.00138.71           C
ATOM    869  CG2 ILE A 113     -29.866  -3.287 -72.237  1.00138.71           C
ATOM    870  CD1 ILE A 113     -31.712  -0.796 -72.199  1.00138.71           C
ATOM    871  C   ILE A 113     -32.316  -4.456 -74.868  1.00138.71           C
ATOM    872  O   ILE A 113     -32.867  -5.448 -74.392  1.00138.71           O
ATOM    873  N   LYS A 114     -32.840  -3.797 -75.923  1.00 90.26           N
ATOM    874  CA  LYS A 114     -34.146  -4.168 -76.404  1.00 90.26           C
ATOM    875  CB  LYS A 114     -34.570  -3.414 -77.679  1.00 90.26           C
ATOM    876  CG  LYS A 114     -35.991  -3.721 -78.155  1.00 90.26           C
ATOM    877  CD  LYS A 114     -36.456  -2.799 -79.283  1.00 90.26           C
ATOM    878  CE  LYS A 114     -37.882  -3.078 -79.760  1.00 90.26           C
ATOM    879  NZ  LYS A 114     -38.854  -2.446 -78.840  1.00 90.26           N
ATOM    880  C   LYS A 114     -34.163  -5.598 -76.806  1.00 90.26           C
ATOM    881  O   LYS A 114     -34.986  -6.375 -76.324  1.00 90.26           O
ATOM    882  N   ARG A 115     -33.240  -5.999 -77.693  1.00232.81           N
ATOM    883  CA  ARG A 115     -33.291  -7.371 -78.075  1.00232.81           C
ATOM    884  CB  ARG A 115     -32.919  -7.635 -79.545  1.00232.81           C
ATOM    885  CG  ARG A 115     -33.857  -6.988 -80.566  1.00232.81           C
ATOM    886  CD  ARG A 115     -33.453  -7.276 -82.014  1.00232.81           C
ATOM    887  NE  ARG A 115     -34.347  -6.486 -82.908  1.00232.81           N
ATOM    888  CZ  ARG A 115     -34.015  -5.206 -83.250  1.00232.81           C
ATOM    889  NH1 ARG A 115     -32.878  -4.638 -82.754  1.00232.81           N
ATOM    890  NH2 ARG A 115     -34.820  -4.495 -84.092  1.00232.81           N
ATOM    891  C   ARG A 115     -32.256  -8.046 -77.258  1.00232.81           C
ATOM    892  O   ARG A 115     -31.064  -7.878 -77.503  1.00232.81           O
ATOM    893  N   ILE A 116     -32.684  -8.802 -76.233  1.00 51.52           N
ATOM    894  CA  ILE A 116     -31.708  -9.508 -75.471  1.00 51.52           C
ATOM    895  CB  ILE A 116     -31.495  -8.978 -74.083  1.00 51.52           C
ATOM    896  CG1 ILE A 116     -30.915  -7.554 -74.142  1.00 51.52           C
ATOM    897  CG2 ILE A 116     -30.599  -9.977 -73.332  1.00 51.52           C
ATOM    898  CD1 ILE A 116     -30.918  -6.822 -72.801  1.00 51.52           C
ATOM    899  C   ILE A 116     -32.164 -10.917 -75.348  1.00 51.52           C
ATOM    900  O   ILE A 116     -33.313 -11.196 -75.007  1.00 51.52           O
ATOM    901  N   VAL A 117     -31.247 -11.842 -75.661  1.00 34.93           N
ATOM    902  CA  VAL A 117     -31.488 -13.244 -75.563  1.00 34.93           C
ATOM    903  CB  VAL A 117     -32.152 -13.815 -76.789  1.00 34.93           C
ATOM    904  CG1 VAL A 117     -32.367 -15.327 -76.604  1.00 34.93           C
ATOM    905  CG2 VAL A 117     -33.458 -13.043 -77.040  1.00 34.93           C
ATOM    906  C   VAL A 117     -30.116 -13.812 -75.476  1.00 34.93           C
ATOM    907  O   VAL A 117     -29.144 -13.090 -75.696  1.00 34.93           O
ATOM    908  N   LYS A 118     -29.982 -15.101 -75.121  1.00 67.62           N
ATOM    909  CA  LYS A 118     -28.663 -15.649 -75.118  1.00 67.62           C
ATOM    910  CB  LYS A 118     -28.639 -17.130 -74.697  1.00 67.62           C
ATOM    911  CG  LYS A 118     -29.447 -18.062 -75.602  1.00 67.62           C
ATOM    912  CD  LYS A 118     -29.276 -19.542 -75.251  1.00 67.62           C
ATOM    913  CE  LYS A 118     -27.837 -20.046 -75.384  1.00 67.62           C
ATOM    914  NZ  LYS A 118     -27.764 -21.480 -75.024  1.00 67.62           N
ATOM    915  C   LYS A 118     -28.212 -15.523 -76.533  1.00 67.62           C
ATOM    916  O   LYS A 118     -27.080 -15.131 -76.811  1.00 67.62           O
ATOM    917  N   HIS A 119     -29.127 -15.851 -77.462  1.00 67.07           N
ATOM    918  CA  HIS A 119     -28.904 -15.692 -78.866  1.00 67.07           C
ATOM    919  ND1 HIS A 119     -30.137 -15.165 -81.983  1.00 67.07           N
ATOM    920  CG  HIS A 119     -29.768 -16.233 -81.195  1.00 67.07           C
ATOM    921  CB  HIS A 119     -30.020 -16.321 -79.718  1.00 67.07           C
ATOM    922  NE2 HIS A 119     -29.150 -16.636 -83.328  1.00 67.07           N
ATOM    923  CD2 HIS A 119     -29.166 -17.121 -82.032  1.00 67.07           C
ATOM    924  CE1 HIS A 119     -29.744 -15.459 -83.249  1.00 67.07           C
ATOM    925  C   HIS A 119     -28.889 -14.225 -79.168  1.00 67.07           C
ATOM    926  O   HIS A 119     -28.089 -13.752 -79.973  1.00 67.07           O
ATOM    927  N   CYS A 120     -29.779 -13.463 -78.499  1.00 36.22           N
ATOM    928  CA  CYS A 120     -29.950 -12.066 -78.787  1.00 36.22           C
ATOM    929  CB  CYS A 120     -31.403 -11.586 -78.635  1.00 36.22           C
ATOM    930  SG  CYS A 120     -32.493 -12.316 -79.894  1.00 36.22           S
ATOM    931  C   CYS A 120     -29.093 -11.239 -77.887  1.00 36.22           C
ATOM    932  O   CYS A 120     -28.014 -11.662 -77.477  1.00 36.22           O
ATOM    933  N   GLY A 121     -29.558 -10.011 -77.565  1.00 65.33           N
ATOM    934  CA  GLY A 121     -28.718  -9.125 -76.813  1.00 65.33           C
ATOM    935  C   GLY A 121     -27.678  -8.729 -77.804  1.00 65.33           C
ATOM    936  O   GLY A 121     -26.483  -8.716 -77.521  1.00 65.33           O
ATOM    937  N   ILE A 122     -28.159  -8.410 -79.019  1.00 71.32           N
ATOM    938  CA  ILE A 122     -27.393  -8.149 -80.201  1.00 71.32           C
ATOM    939  CB  ILE A 122     -28.233  -8.258 -81.434  1.00 71.32           C
ATOM    940  CG1 ILE A 122     -28.838  -9.666 -81.563  1.00 71.32           C
ATOM    941  CG2 ILE A 122     -27.362  -7.842 -82.620  1.00 71.32           C
ATOM    942  CD1 ILE A 122     -29.933  -9.762 -82.626  1.00 71.32           C
ATOM    943  C   ILE A 122     -26.789  -6.778 -80.214  1.00 71.32           C
ATOM    944  O   ILE A 122     -27.380  -5.810 -79.736  1.00 71.32           O
ATOM    945  N   HIS A 123     -25.551  -6.687 -80.753  1.00 66.25           N
ATOM    946  CA  HIS A 123     -24.879  -5.430 -80.924  1.00 66.25           C
ATOM    947  ND1 HIS A 123     -23.763  -2.804 -79.413  1.00 66.25           N
ATOM    948  CG  HIS A 123     -23.118  -3.849 -80.037  1.00 66.25           C
ATOM    949  CB  HIS A 123     -23.628  -5.261 -80.044  1.00 66.25           C
ATOM    950  NE2 HIS A 123     -21.927  -1.955 -80.336  1.00 66.25           N
ATOM    951  CD2 HIS A 123     -21.998  -3.313 -80.594  1.00 66.25           C
ATOM    952  CE1 HIS A 123     -23.009  -1.696 -79.624  1.00 66.25           C
ATOM    953  C   HIS A 123     -24.457  -5.345 -82.363  1.00 66.25           C
ATOM    954  O   HIS A 123     -24.266  -6.365 -83.024  1.00 66.25           O
ATOM    955  N   SER A 124     -24.315  -4.109 -82.887  1.00 44.26           N
ATOM    956  CA  SER A 124     -23.993  -3.897 -84.272  1.00 44.26           C
ATOM    957  CB  SER A 124     -24.262  -2.458 -84.751  1.00 44.26           C
ATOM    958  OG  SER A 124     -23.437  -1.540 -84.047  1.00 44.26           O
ATOM    959  C   SER A 124     -22.551  -4.208 -84.527  1.00 44.26           C
ATOM    960  O   SER A 124     -21.690  -4.046 -83.665  1.00 44.26           O
ATOM    961  N   HIS A 125     -22.270  -4.665 -85.760  1.00127.12           N
ATOM    962  CA  HIS A 125     -20.971  -5.059 -86.222  1.00127.12           C
ATOM    963  ND1 HIS A 125     -21.741  -8.137 -88.350  1.00127.12           N
ATOM    964  CG  HIS A 125     -21.425  -7.258 -87.340  1.00127.12           C
ATOM    965  CB  HIS A 125     -21.013  -5.832 -87.549  1.00127.12           C
ATOM    966  NE2 HIS A 125     -21.954  -9.261 -86.444  1.00127.12           N
ATOM    967  CD2 HIS A 125     -21.559  -7.961 -86.182  1.00127.12           C
ATOM    968  CE1 HIS A 125     -22.051  -9.319 -87.760  1.00127.12           C
ATOM    969  C   HIS A 125     -20.048  -3.887 -86.377  1.00127.12           C
ATOM    970  O   HIS A 125     -18.833  -4.058 -86.331  1.00127.12           O
ATOM    971  N   THR A 126     -20.563  -2.665 -86.605  1.00128.83           N
ATOM    972  CA  THR A 126     -19.624  -1.606 -86.860  1.00128.83           C
ATOM    973  CB  THR A 126     -19.926  -0.828 -88.098  1.00128.83           C
ATOM    974  OG1 THR A 126     -21.179  -0.168 -87.981  1.00128.83           O
ATOM    975  CG2 THR A 126     -19.952  -1.821 -89.265  1.00128.83           C
ATOM    976  C   THR A 126     -19.576  -0.626 -85.733  1.00128.83           C
ATOM    977  O   THR A 126     -20.425  -0.626 -84.843  1.00128.83           O
ATOM    978  N   SER A 127     -18.520   0.221 -85.750  1.00 85.64           N
ATOM    979  CA  SER A 127     -18.333   1.239 -84.760  1.00 85.64           C
ATOM    980  CB  SER A 127     -17.061   1.048 -83.913  1.00 85.64           C
ATOM    981  OG  SER A 127     -16.947   2.096 -82.960  1.00 85.64           O
ATOM    982  C   SER A 127     -18.200   2.555 -85.466  1.00 85.64           C
ATOM    983  O   SER A 127     -17.642   2.633 -86.561  1.00 85.64           O
ATOM    984  N   ASP A 128     -18.756   3.624 -84.856  1.00 48.94           N
ATOM    985  CA  ASP A 128     -18.649   4.951 -85.394  1.00 48.94           C
ATOM    986  CB  ASP A 128     -19.985   5.542 -85.869  1.00 48.94           C
ATOM    987  CG  ASP A 128     -20.406   4.790 -87.120  1.00 48.94           C
ATOM    988  OD1 ASP A 128     -19.603   3.946 -87.602  1.00 48.94           O
ATOM    989  OD2 ASP A 128     -21.538   5.046 -87.609  1.00 48.94           O
ATOM    990  C   ASP A 128     -18.155   5.820 -84.285  1.00 48.94           C
ATOM    991  O   ASP A 128     -18.904   6.155 -83.368  1.00 48.94           O
ATOM    992  N   TYR A 129     -16.864   6.202 -84.340  1.00 64.30           N
ATOM    993  CA  TYR A 129     -16.302   7.004 -83.295  1.00 64.30           C
ATOM    994  CB  TYR A 129     -15.481   6.176 -82.289  1.00 64.30           C
ATOM    995  CG  TYR A 129     -14.440   5.425 -83.050  1.00 64.30           C
ATOM    996  CD1 TYR A 129     -14.763   4.266 -83.720  1.00 64.30           C
ATOM    997  CD2 TYR A 129     -13.138   5.870 -83.087  1.00 64.30           C
ATOM    998  CE1 TYR A 129     -13.809   3.568 -84.424  1.00 64.30           C
ATOM    999  CE2 TYR A 129     -12.180   5.177 -83.789  1.00 64.30           C
ATOM   1000  CZ  TYR A 129     -12.513   4.026 -84.460  1.00 64.30           C
ATOM   1001  OH  TYR A 129     -11.528   3.317 -85.181  1.00 64.30           O
ATOM   1002  C   TYR A 129     -15.417   8.042 -83.899  1.00 64.30           C
ATOM   1003  O   TYR A 129     -15.054   7.974 -85.073  1.00 64.30           O
ATOM   1004  N   GLU A 130     -15.070   9.064 -83.094  1.00 83.74           N
ATOM   1005  CA  GLU A 130     -14.224  10.117 -83.564  1.00 83.74           C
ATOM   1006  CB  GLU A 130     -14.703  11.513 -83.134  1.00 83.74           C
ATOM   1007  CG  GLU A 130     -13.813  12.654 -83.624  1.00 83.74           C
ATOM   1008  CD  GLU A 130     -14.431  13.948 -83.123  1.00 83.74           C
ATOM   1009  OE1 GLU A 130     -15.606  14.216 -83.490  1.00 83.74           O
ATOM   1010  OE2 GLU A 130     -13.744  14.681 -82.363  1.00 83.74           O
ATOM   1011  C   GLU A 130     -12.864   9.916 -82.980  1.00 83.74           C
ATOM   1012  O   GLU A 130     -12.709   9.688 -81.781  1.00 83.74           O
ATOM   1013  N   ARG A 131     -11.838   9.974 -83.851  1.00212.24           N
ATOM   1014  CA  ARG A 131     -10.470   9.847 -83.447  1.00212.24           C
ATOM   1015  CB  ARG A 131      -9.862   8.461 -83.719  1.00212.24           C
ATOM   1016  CG  ARG A 131     -10.408   7.340 -82.830  1.00212.24           C
ATOM   1017  CD  ARG A 131      -9.496   6.987 -81.651  1.00212.24           C
ATOM   1018  NE  ARG A 131     -10.102   7.530 -80.401  1.00212.24           N
ATOM   1019  CZ  ARG A 131     -10.963   6.757 -79.676  1.00212.24           C
ATOM   1020  NH1 ARG A 131     -11.289   5.507 -80.119  1.00212.24           N
ATOM   1021  NH2 ARG A 131     -11.491   7.224 -78.506  1.00212.24           N
ATOM   1022  C   ARG A 131      -9.715  10.816 -84.297  1.00212.24           C
ATOM   1023  O   ARG A 131     -10.170  11.170 -85.383  1.00212.24           O
ATOM   1024  N   ARG A 132      -8.549  11.279 -83.798  1.00203.49           N
ATOM   1025  CA  ARG A 132      -7.711  12.226 -84.478  1.00203.49           C
ATOM   1026  CB  ARG A 132      -7.693  12.125 -86.015  1.00203.49           C
ATOM   1027  CG  ARG A 132      -7.181  10.772 -86.521  1.00203.49           C
ATOM   1028  CD  ARG A 132      -6.013  10.212 -85.704  1.00203.49           C
ATOM   1029  NE  ARG A 132      -5.553   8.957 -86.365  1.00203.49           N
ATOM   1030  CZ  ARG A 132      -6.058   7.747 -85.985  1.00203.49           C
ATOM   1031  NH1 ARG A 132      -7.018   7.678 -85.016  1.00203.49           N
ATOM   1032  NH2 ARG A 132      -5.600   6.603 -86.572  1.00203.49           N
ATOM   1033  C   ARG A 132      -8.192  13.555 -84.055  1.00203.49           C
ATOM   1034  O   ARG A 132      -9.205  13.644 -83.368  1.00203.49           O
ATOM   1035  N   TYR A 133      -7.470  14.632 -84.395  1.00280.94           N
ATOM   1036  CA  TYR A 133      -8.054  15.872 -84.007  1.00280.94           C
ATOM   1037  CB  TYR A 133      -7.157  17.078 -84.342  1.00280.94           C
ATOM   1038  CG  TYR A 133      -7.966  18.329 -84.283  1.00280.94           C
ATOM   1039  CD1 TYR A 133      -8.287  18.926 -83.086  1.00280.94           C
ATOM   1040  CD2 TYR A 133      -8.393  18.914 -85.453  1.00280.94           C
ATOM   1041  CE1 TYR A 133      -9.030  20.085 -83.063  1.00280.94           C
ATOM   1042  CE2 TYR A 133      -9.135  20.071 -85.436  1.00280.94           C
ATOM   1043  CZ  TYR A 133      -9.456  20.659 -84.237  1.00280.94           C
ATOM   1044  OH  TYR A 133     -10.218  21.847 -84.214  1.00280.94           O
ATOM   1045  C   TYR A 133      -9.294  15.958 -84.834  1.00280.94           C
ATOM   1046  O   TYR A 133      -9.254  16.116 -86.053  1.00280.94           O
ATOM   1047  N   ALA A 134     -10.436  15.820 -84.146  1.00272.21           N
ATOM   1048  CA  ALA A 134     -11.754  15.949 -84.678  1.00272.21           C
ATOM   1049  CB  ALA A 134     -12.163  17.418 -84.867  1.00272.21           C
ATOM   1050  C   ALA A 134     -12.006  15.232 -85.969  1.00272.21           C
ATOM   1051  O   ALA A 134     -12.394  15.860 -86.953  1.00272.21           O
ATOM   1052  N   TYR A 135     -11.809  13.903 -86.022  1.00 92.13           N
ATOM   1053  CA  TYR A 135     -12.209  13.222 -87.221  1.00 92.13           C
ATOM   1054  CB  TYR A 135     -11.065  12.661 -88.087  1.00 92.13           C
ATOM   1055  CG  TYR A 135     -10.461  13.759 -88.896  1.00 92.13           C
ATOM   1056  CD1 TYR A 135     -11.154  14.270 -89.969  1.00 92.13           C
ATOM   1057  CD2 TYR A 135      -9.208  14.256 -88.616  1.00 92.13           C
ATOM   1058  CE1 TYR A 135     -10.619  15.273 -90.742  1.00 92.13           C
ATOM   1059  CE2 TYR A 135      -8.667  15.260 -89.386  1.00 92.13           C
ATOM   1060  CZ  TYR A 135      -9.373  15.771 -90.449  1.00 92.13           C
ATOM   1061  OH  TYR A 135      -8.820  16.800 -91.241  1.00 92.13           O
ATOM   1062  C   TYR A 135     -13.068  12.061 -86.847  1.00 92.13           C
ATOM   1063  O   TYR A 135     -12.828  11.385 -85.848  1.00 92.13           O
ATOM   1064  N   ILE A 136     -14.097  11.793 -87.672  1.00 88.39           N
ATOM   1065  CA  ILE A 136     -14.989  10.709 -87.392  1.00 88.39           C
ATOM   1066  CB  ILE A 136     -16.432  11.038 -87.676  1.00 88.39           C
ATOM   1067  CG1 ILE A 136     -17.355   9.926 -87.152  1.00 88.39           C
ATOM   1068  CG2 ILE A 136     -16.591  11.340 -89.177  1.00 88.39           C
ATOM   1069  CD1 ILE A 136     -18.829  10.327 -87.115  1.00 88.39           C
ATOM   1070  C   ILE A 136     -14.575   9.570 -88.264  1.00 88.39           C
ATOM   1071  O   ILE A 136     -14.403   9.718 -89.473  1.00 88.39           O
ATOM   1072  N   VAL A 137     -14.365   8.392 -87.646  1.00101.09           N
ATOM   1073  CA  VAL A 137     -13.919   7.254 -88.393  1.00101.09           C
ATOM   1074  CB  VAL A 137     -12.526   6.828 -88.041  1.00101.09           C
ATOM   1075  CG1 VAL A 137     -11.556   7.953 -88.441  1.00101.09           C
ATOM   1076  CG2 VAL A 137     -12.486   6.483 -86.543  1.00101.09           C
ATOM   1077  C   VAL A 137     -14.830   6.110 -88.091  1.00101.09           C
ATOM   1078  O   VAL A 137     -15.555   6.127 -87.098  1.00101.09           O
ATOM   1079  N   ARG A 138     -14.834   5.087 -88.973  1.00 72.11           N
ATOM   1080  CA  ARG A 138     -15.699   3.964 -88.755  1.00 72.11           C
ATOM   1081  CB  ARG A 138     -16.910   3.952 -89.705  1.00 72.11           C
ATOM   1082  CG  ARG A 138     -17.848   5.143 -89.482  1.00 72.11           C
ATOM   1083  CD  ARG A 138     -19.068   5.177 -90.408  1.00 72.11           C
ATOM   1084  NE  ARG A 138     -19.865   6.387 -90.055  1.00 72.11           N
ATOM   1085  CZ  ARG A 138     -20.945   6.746 -90.810  1.00 72.11           C
ATOM   1086  NH1 ARG A 138     -21.290   6.004 -91.902  1.00 72.11           N
ATOM   1087  NH2 ARG A 138     -21.681   7.846 -90.475  1.00 72.11           N
ATOM   1088  C   ARG A 138     -14.914   2.706 -88.969  1.00 72.11           C
ATOM   1089  O   ARG A 138     -13.963   2.674 -89.750  1.00 72.11           O
ATOM   1090  N   GLU A 139     -15.285   1.632 -88.240  1.00 91.87           N
ATOM   1091  CA  GLU A 139     -14.624   0.370 -88.396  1.00 91.87           C
ATOM   1092  CB  GLU A 139     -13.737  -0.007 -87.200  1.00 91.87           C
ATOM   1093  CG  GLU A 139     -12.521   0.914 -87.087  1.00 91.87           C
ATOM   1094  CD  GLU A 139     -11.655   0.685 -88.319  1.00 91.87           C
ATOM   1095  OE1 GLU A 139     -11.947  -0.282 -89.073  1.00 91.87           O
ATOM   1096  OE2 GLU A 139     -10.692   1.471 -88.523  1.00 91.87           O
ATOM   1097  C   GLU A 139     -15.685  -0.664 -88.576  1.00 91.87           C
ATOM   1098  O   GLU A 139     -16.746  -0.600 -87.955  1.00 91.87           O
ATOM   1099  N   PHE A 140     -15.428  -1.650 -89.456  1.00 74.90           N
ATOM   1100  CA  PHE A 140     -16.442  -2.623 -89.729  1.00 74.90           C
ATOM   1101  CB  PHE A 140     -16.818  -2.683 -91.224  1.00 74.90           C
ATOM   1102  CG  PHE A 140     -17.135  -1.306 -91.711  1.00 74.90           C
ATOM   1103  CD1 PHE A 140     -18.360  -0.722 -91.486  1.00 74.90           C
ATOM   1104  CD2 PHE A 140     -16.189  -0.598 -92.418  1.00 74.90           C
ATOM   1105  CE1 PHE A 140     -18.632   0.546 -91.946  1.00 74.90           C
ATOM   1106  CE2 PHE A 140     -16.453   0.669 -92.883  1.00 74.90           C
ATOM   1107  CZ  PHE A 140     -17.678   1.245 -92.645  1.00 74.90           C
ATOM   1108  C   PHE A 140     -15.862  -3.966 -89.409  1.00 74.90           C
ATOM   1109  O   PHE A 140     -14.667  -4.194 -89.590  1.00 74.90           O
ATOM   1110  N   THR A 141     -16.714  -4.901 -88.938  1.00147.10           N
ATOM   1111  CA  THR A 141     -16.323  -6.262 -88.676  1.00147.10           C
ATOM   1112  CB  THR A 141     -17.568  -7.062 -88.335  1.00147.10           C
ATOM   1113  OG1 THR A 141     -18.290  -6.357 -87.344  1.00147.10           O
ATOM   1114  CG2 THR A 141     -17.258  -8.442 -87.735  1.00147.10           C
ATOM   1115  C   THR A 141     -15.798  -6.659 -90.017  1.00147.10           C
ATOM   1116  O   THR A 141     -16.364  -6.147 -90.982  1.00147.10           O
ATOM   1117  N   PRO A 142     -14.806  -7.537 -90.135  1.00177.22           N
ATOM   1118  CA  PRO A 142     -14.066  -7.716 -91.363  1.00177.22           C
ATOM   1119  CD  PRO A 142     -14.762  -8.754 -89.343  1.00177.22           C
ATOM   1120  CB  PRO A 142     -13.468  -9.114 -91.334  1.00177.22           C
ATOM   1121  CG  PRO A 142     -14.325  -9.863 -90.308  1.00177.22           C
ATOM   1122  C   PRO A 142     -14.772  -7.522 -92.649  1.00177.22           C
ATOM   1123  O   PRO A 142     -15.365  -8.468 -93.166  1.00177.22           O
ATOM   1124  N   GLU A 143     -14.685  -6.271 -93.145  1.00280.92           N
ATOM   1125  CA  GLU A 143     -15.184  -5.862 -94.417  1.00280.92           C
ATOM   1126  CB  GLU A 143     -14.260  -6.317 -95.561  1.00280.92           C
ATOM   1127  CG  GLU A 143     -14.674  -5.851 -96.955  1.00280.92           C
ATOM   1128  CD  GLU A 143     -13.794  -6.599 -97.947  1.00280.92           C
ATOM   1129  OE1 GLU A 143     -13.062  -7.522 -97.499  1.00280.92           O
ATOM   1130  OE2 GLU A 143     -13.843  -6.265 -99.161  1.00280.92           O
ATOM   1131  C   GLU A 143     -16.523  -6.486 -94.635  1.00280.92           C
ATOM   1132  O   GLU A 143     -16.765  -7.087 -95.679  1.00280.92           O
ATOM   1133  N   GLU A 144     -17.440  -6.360 -93.662  1.00133.28           N
ATOM   1134  CA  GLU A 144     -18.681  -7.060 -93.811  1.00133.28           C
ATOM   1135  CB  GLU A 144     -19.550  -7.049 -92.545  1.00133.28           C
ATOM   1136  CG  GLU A 144     -19.926  -5.638 -92.095  1.00133.28           C
ATOM   1137  CD  GLU A 144     -20.810  -5.756 -90.865  1.00133.28           C
ATOM   1138  OE1 GLU A 144     -21.395  -6.853 -90.656  1.00133.28           O
ATOM   1139  OE2 GLU A 144     -20.916  -4.747 -90.119  1.00133.28           O
ATOM   1140  C   GLU A 144     -19.482  -6.451 -94.910  1.00133.28           C
ATOM   1141  O   GLU A 144     -19.579  -5.229 -95.014  1.00133.28           O
ATOM   1142  N   CYS A 145     -20.073  -7.317 -95.764  1.00102.59           N
ATOM   1143  CA  CYS A 145     -20.949  -6.854 -96.798  1.00102.59           C
ATOM   1144  CB  CYS A 145     -21.448  -7.965 -97.738  1.00102.59           C
ATOM   1145  SG  CYS A 145     -22.485  -9.187 -96.880  1.00102.59           S
ATOM   1146  C   CYS A 145     -22.118  -6.338 -96.032  1.00102.59           C
ATOM   1147  O   CYS A 145     -22.434  -6.860 -94.965  1.00102.59           O
ATOM   1148  N   ARG A 146     -22.764  -5.275 -96.548  1.00260.26           N
ATOM   1149  CA  ARG A 146     -23.856  -4.597 -95.903  1.00260.26           C
ATOM   1150  CB  ARG A 146     -24.829  -5.569 -95.208  1.00260.26           C
ATOM   1151  CG  ARG A 146     -25.163  -6.790 -96.069  1.00260.26           C
ATOM   1152  CD  ARG A 146     -26.471  -6.710 -96.855  1.00260.26           C
ATOM   1153  NE  ARG A 146     -26.533  -7.938 -97.696  1.00260.26           N
ATOM   1154  CZ  ARG A 146     -27.689  -8.659 -97.784  1.00260.26           C
ATOM   1155  NH1 ARG A 146     -28.798  -8.259 -97.097  1.00260.26           N
ATOM   1156  NH2 ARG A 146     -27.732  -9.784 -98.556  1.00260.26           N
ATOM   1157  C   ARG A 146     -23.263  -3.718 -94.848  1.00260.26           C
ATOM   1158  O   ARG A 146     -23.879  -2.747 -94.412  1.00260.26           O
ATOM   1159  N   ARG A 147     -22.022  -4.036 -94.435  1.00222.27           N
ATOM   1160  CA  ARG A 147     -21.241  -3.252 -93.532  1.00222.27           C
ATOM   1161  CB  ARG A 147     -20.906  -1.877 -94.127  1.00222.27           C
ATOM   1162  CG  ARG A 147     -20.127  -1.991 -95.440  1.00222.27           C
ATOM   1163  CD  ARG A 147     -19.990  -0.673 -96.203  1.00222.27           C
ATOM   1164  NE  ARG A 147     -18.768   0.020 -95.708  1.00222.27           N
ATOM   1165  CZ  ARG A 147     -18.425   1.233 -96.232  1.00222.27           C
ATOM   1166  NH1 ARG A 147     -19.208   1.806 -97.192  1.00222.27           N
ATOM   1167  NH2 ARG A 147     -17.304   1.876 -95.792  1.00222.27           N
ATOM   1168  C   ARG A 147     -21.975  -3.061 -92.249  1.00222.27           C
ATOM   1169  O   ARG A 147     -21.574  -2.242 -91.427  1.00222.27           O
ATOM   1170  N   ILE A 148     -23.079  -3.793 -92.034  1.00106.93           N
ATOM   1171  CA  ILE A 148     -23.753  -3.680 -90.776  1.00106.93           C
ATOM   1172  CB  ILE A 148     -24.810  -2.615 -90.738  1.00106.93           C
ATOM   1173  CG1 ILE A 148     -25.297  -2.392 -89.297  1.00106.93           C
ATOM   1174  CG2 ILE A 148     -25.929  -3.011 -91.715  1.00106.93           C
ATOM   1175  CD1 ILE A 148     -26.147  -1.133 -89.139  1.00106.93           C
ATOM   1176  C   ILE A 148     -24.440  -4.978 -90.549  1.00106.93           C
ATOM   1177  O   ILE A 148     -24.967  -5.584 -91.481  1.00106.93           O
ATOM   1178  N   HIS A 149     -24.432  -5.461 -89.299  1.00 51.72           N
ATOM   1179  CA  HIS A 149     -25.146  -6.670 -89.039  1.00 51.72           C
ATOM   1180  ND1 HIS A 149     -25.449 -10.020 -88.488  1.00 51.72           N
ATOM   1181  CG  HIS A 149     -25.204  -9.170 -89.544  1.00 51.72           C
ATOM   1182  CB  HIS A 149     -24.370  -7.926 -89.469  1.00 51.72           C
ATOM   1183  NE2 HIS A 149     -26.488 -10.883 -90.257  1.00 51.72           N
ATOM   1184  CD2 HIS A 149     -25.846  -9.711 -90.614  1.00 51.72           C
ATOM   1185  CE1 HIS A 149     -26.222 -11.028 -88.971  1.00 51.72           C
ATOM   1186  C   HIS A 149     -25.313  -6.716 -87.560  1.00 51.72           C
ATOM   1187  O   HIS A 149     -24.441  -6.278 -86.811  1.00 51.72           O
ATOM   1188  N   LEU A 150     -26.455  -7.243 -87.098  1.00 45.07           N
ATOM   1189  CA  LEU A 150     -26.685  -7.300 -85.689  1.00 45.07           C
ATOM   1190  CB  LEU A 150     -28.176  -7.097 -85.345  1.00 45.07           C
ATOM   1191  CG  LEU A 150     -28.744  -5.734 -85.795  1.00 45.07           C
ATOM   1192  CD1 LEU A 150     -30.219  -5.575 -85.389  1.00 45.07           C
ATOM   1193  CD2 LEU A 150     -27.868  -4.570 -85.309  1.00 45.07           C
ATOM   1194  C   LEU A 150     -26.288  -8.676 -85.261  1.00 45.07           C
ATOM   1195  O   LEU A 150     -26.812  -9.666 -85.768  1.00 45.07           O
ATOM   1196  N   LEU A 151     -25.322  -8.779 -84.326  1.00106.52           N
ATOM   1197  CA  LEU A 151     -24.910 -10.082 -83.891  1.00106.52           C
ATOM   1198  CB  LEU A 151     -23.395 -10.314 -84.106  1.00106.52           C
ATOM   1199  CG  LEU A 151     -22.870 -11.771 -84.045  1.00106.52           C
ATOM   1200  CD1 LEU A 151     -21.351 -11.804 -84.278  1.00106.52           C
ATOM   1201  CD2 LEU A 151     -23.251 -12.516 -82.761  1.00106.52           C
ATOM   1202  C   LEU A 151     -25.241 -10.157 -82.433  1.00106.52           C
ATOM   1203  O   LEU A 151     -25.135  -9.165 -81.714  1.00106.52           O
ATOM   1204  N   GLY A 152     -25.679 -11.339 -81.959  1.00 24.07           N
ATOM   1205  CA  GLY A 152     -26.062 -11.482 -80.584  1.00 24.07           C
ATOM   1206  C   GLY A 152     -24.836 -11.444 -79.732  1.00 24.07           C
ATOM   1207  O   GLY A 152     -23.727 -11.711 -80.190  1.00 24.07           O
ATOM   1208  N   THR A 153     -25.007 -11.111 -78.438  1.00114.72           N
ATOM   1209  CA  THR A 153     -23.857 -11.086 -77.591  1.00114.72           C
ATOM   1210  CB  THR A 153     -23.765  -9.862 -76.722  1.00114.72           C
ATOM   1211  OG1 THR A 153     -22.483  -9.798 -76.116  1.00114.72           O
ATOM   1212  CG2 THR A 153     -24.864  -9.900 -75.646  1.00114.72           C
ATOM   1213  C   THR A 153     -23.927 -12.305 -76.726  1.00114.72           C
ATOM   1214  O   THR A 153     -24.953 -12.599 -76.113  1.00114.72           O
ATOM   1215  N   LEU A 154     -22.820 -13.068 -76.673  1.00 48.85           N
ATOM   1216  CA  LEU A 154     -22.820 -14.299 -75.939  1.00 48.85           C
ATOM   1217  CB  LEU A 154     -22.237 -15.470 -76.748  1.00 48.85           C
ATOM   1218  CG  LEU A 154     -22.968 -15.721 -78.082  1.00 48.85           C
ATOM   1219  CD1 LEU A 154     -22.386 -16.940 -78.815  1.00 48.85           C
ATOM   1220  CD2 LEU A 154     -24.491 -15.802 -77.892  1.00 48.85           C
ATOM   1221  C   LEU A 154     -21.951 -14.117 -74.736  1.00 48.85           C
ATOM   1222  O   LEU A 154     -21.016 -13.317 -74.733  1.00 48.85           O
ATOM   1223  N   PRO A 155     -22.272 -14.840 -73.700  1.00148.64           N
ATOM   1224  CA  PRO A 155     -21.495 -14.751 -72.494  1.00148.64           C
ATOM   1225  CD  PRO A 155     -23.668 -15.132 -73.422  1.00148.64           C
ATOM   1226  CB  PRO A 155     -22.355 -15.359 -71.391  1.00148.64           C
ATOM   1227  CG  PRO A 155     -23.792 -15.129 -71.890  1.00148.64           C
ATOM   1228  C   PRO A 155     -20.161 -15.406 -72.650  1.00148.64           C
ATOM   1229  O   PRO A 155     -20.040 -16.334 -73.447  1.00148.64           O
ATOM   1230  N   LEU A 156     -19.142 -14.927 -71.908  1.00 97.66           N
ATOM   1231  CA  LEU A 156     -17.841 -15.517 -72.000  1.00 97.66           C
ATOM   1232  CB  LEU A 156     -16.690 -14.585 -71.584  1.00 97.66           C
ATOM   1233  CG  LEU A 156     -16.534 -13.367 -72.515  1.00 97.66           C
ATOM   1234  CD1 LEU A 156     -16.167 -13.782 -73.946  1.00 97.66           C
ATOM   1235  CD2 LEU A 156     -17.784 -12.485 -72.491  1.00 97.66           C
ATOM   1236  C   LEU A 156     -17.813 -16.731 -71.130  1.00 97.66           C
ATOM   1237  O   LEU A 156     -18.610 -16.872 -70.204  1.00 97.66           O
ATOM   1238  N   THR A 157     -16.891 -17.660 -71.443  1.00102.91           N
ATOM   1239  CA  THR A 157     -16.738 -18.890 -70.722  1.00102.91           C
ATOM   1240  CB  THR A 157     -15.712 -19.784 -71.350  1.00102.91           C
ATOM   1241  OG1 THR A 157     -14.432 -19.173 -71.289  1.00102.91           O
ATOM   1242  CG2 THR A 157     -16.108 -20.024 -72.817  1.00102.91           C
ATOM   1243  C   THR A 157     -16.275 -18.577 -69.334  1.00102.91           C
ATOM   1244  O   THR A 157     -16.692 -19.213 -68.367  1.00102.91           O
ATOM   1245  N   VAL A 158     -15.407 -17.559 -69.214  1.00107.80           N
ATOM   1246  CA  VAL A 158     -14.776 -17.177 -67.983  1.00107.80           C
ATOM   1247  CB  VAL A 158     -13.816 -16.037 -68.145  1.00107.80           C
ATOM   1248  CG1 VAL A 158     -12.711 -16.458 -69.128  1.00107.80           C
ATOM   1249  CG2 VAL A 158     -14.609 -14.791 -68.568  1.00107.80           C
ATOM   1250  C   VAL A 158     -15.794 -16.743 -66.981  1.00107.80           C
ATOM   1251  O   VAL A 158     -15.554 -16.902 -65.784  1.00107.80           O
ATOM   1252  N   ASN A 159     -16.933 -16.179 -67.446  1.00 57.70           N
ATOM   1253  CA  ASN A 159     -17.947 -15.603 -66.599  1.00 57.70           C
ATOM   1254  CB  ASN A 159     -19.297 -15.380 -67.301  1.00 57.70           C
ATOM   1255  CG  ASN A 159     -19.128 -14.292 -68.346  1.00 57.70           C
ATOM   1256  OD1 ASN A 159     -18.099 -13.620 -68.403  1.00 57.70           O
ATOM   1257  ND2 ASN A 159     -20.176 -14.105 -69.190  1.00 57.70           N
ATOM   1258  C   ASN A 159     -18.220 -16.503 -65.442  1.00 57.70           C
ATOM   1259  O   ASN A 159     -18.470 -17.696 -65.599  1.00 57.70           O
ATOM   1260  N   ALA A 160     -18.140 -15.930 -64.226  1.00 57.75           N
ATOM   1261  CA  ALA A 160     -18.362 -16.722 -63.059  1.00 57.75           C
ATOM   1262  CB  ALA A 160     -17.067 -17.128 -62.332  1.00 57.75           C
ATOM   1263  C   ALA A 160     -19.164 -15.924 -62.093  1.00 57.75           C
ATOM   1264  O   ALA A 160     -19.001 -14.708 -61.982  1.00 57.75           O
ATOM   1265  N   GLY A 161     -20.087 -16.621 -61.400  1.00 72.65           N
ATOM   1266  CA  GLY A 161     -20.886 -16.039 -60.367  1.00 72.65           C
ATOM   1267  C   GLY A 161     -21.524 -14.818 -60.919  1.00 72.65           C
ATOM   1268  O   GLY A 161     -21.707 -14.683 -62.128  1.00 72.65           O
ATOM   1269  N   LEU A 162     -21.882 -13.886 -60.020  1.00115.97           N
ATOM   1270  CA  LEU A 162     -22.415 -12.645 -60.474  1.00115.97           C
ATOM   1271  CB  LEU A 162     -23.834 -12.349 -59.956  1.00115.97           C
ATOM   1272  CG  LEU A 162     -24.408 -11.009 -60.454  1.00115.97           C
ATOM   1273  CD1 LEU A 162     -24.537 -10.995 -61.986  1.00115.97           C
ATOM   1274  CD2 LEU A 162     -25.735 -10.680 -59.752  1.00115.97           C
ATOM   1275  C   LEU A 162     -21.502 -11.599 -59.941  1.00115.97           C
ATOM   1276  O   LEU A 162     -21.381 -11.430 -58.729  1.00115.97           O
ATOM   1277  N   SER A 163     -20.820 -10.880 -60.848  1.00199.98           N
ATOM   1278  CA  SER A 163     -19.900  -9.862 -60.438  1.00199.98           C
ATOM   1279  CB  SER A 163     -18.586 -10.404 -59.839  1.00199.98           C
ATOM   1280  OG  SER A 163     -18.830 -11.081 -58.615  1.00199.98           O
ATOM   1281  C   SER A 163     -19.519  -9.102 -61.663  1.00199.98           C
ATOM   1282  O   SER A 163     -20.271  -9.018 -62.631  1.00199.98           O
ATOM   1283  N   GLU A 164     -18.336  -8.472 -61.616  1.00149.91           N
ATOM   1284  CA  GLU A 164     -17.796  -7.766 -62.736  1.00149.91           C
ATOM   1285  CB  GLU A 164     -16.518  -6.975 -62.395  1.00149.91           C
ATOM   1286  CG  GLU A 164     -15.336  -7.845 -61.965  1.00149.91           C
ATOM   1287  CD  GLU A 164     -14.594  -8.288 -63.218  1.00149.91           C
ATOM   1288  OE1 GLU A 164     -14.794  -7.643 -64.282  1.00149.91           O
ATOM   1289  OE2 GLU A 164     -13.813  -9.272 -63.127  1.00149.91           O
ATOM   1290  C   GLU A 164     -17.453  -8.810 -63.746  1.00149.91           C
ATOM   1291  O   GLU A 164     -17.422  -8.569 -64.951  1.00149.91           O
ATOM   1292  N   LEU A 165     -17.225 -10.039 -63.264  1.00160.32           N
ATOM   1293  CA  LEU A 165     -16.711 -11.064 -64.110  1.00160.32           C
ATOM   1294  CB  LEU A 165     -16.507 -12.402 -63.380  1.00160.32           C
ATOM   1295  CG  LEU A 165     -15.848 -13.481 -64.259  1.00160.32           C
ATOM   1296  CD1 LEU A 165     -14.508 -12.990 -64.830  1.00160.32           C
ATOM   1297  CD2 LEU A 165     -15.671 -14.792 -63.479  1.00160.32           C
ATOM   1298  C   LEU A 165     -17.590 -11.287 -65.303  1.00160.32           C
ATOM   1299  O   LEU A 165     -17.081 -11.570 -66.385  1.00160.32           O
ATOM   1300  N   LYS A 166     -18.923 -11.167 -65.160  1.00108.52           N
ATOM   1301  CA  LYS A 166     -19.793 -11.421 -66.277  1.00108.52           C
ATOM   1302  CB  LYS A 166     -21.270 -11.146 -65.939  1.00108.52           C
ATOM   1303  CG  LYS A 166     -22.270 -11.695 -66.955  1.00108.52           C
ATOM   1304  CD  LYS A 166     -23.715 -11.664 -66.452  1.00108.52           C
ATOM   1305  CE  LYS A 166     -24.699 -12.376 -67.379  1.00108.52           C
ATOM   1306  NZ  LYS A 166     -24.618 -11.808 -68.743  1.00108.52           N
ATOM   1307  C   LYS A 166     -19.399 -10.521 -67.409  1.00108.52           C
ATOM   1308  O   LYS A 166     -19.112  -9.341 -67.211  1.00108.52           O
ATOM   1309  N   ARG A 167     -19.360 -11.083 -68.636  1.00179.20           N
ATOM   1310  CA  ARG A 167     -18.959 -10.333 -69.794  1.00179.20           C
ATOM   1311  CB  ARG A 167     -17.479 -10.560 -70.141  1.00179.20           C
ATOM   1312  CG  ARG A 167     -16.532 -10.508 -68.935  1.00179.20           C
ATOM   1313  CD  ARG A 167     -16.149  -9.102 -68.472  1.00179.20           C
ATOM   1314  NE  ARG A 167     -15.221  -9.245 -67.313  1.00179.20           N
ATOM   1315  CZ  ARG A 167     -13.888  -9.451 -67.530  1.00179.20           C
ATOM   1316  NH1 ARG A 167     -13.418  -9.574 -68.806  1.00179.20           N
ATOM   1317  NH2 ARG A 167     -13.025  -9.538 -66.476  1.00179.20           N
ATOM   1318  C   ARG A 167     -19.726 -10.913 -70.948  1.00179.20           C
ATOM   1319  O   ARG A 167     -20.159 -12.063 -70.893  1.00179.20           O
ATOM   1320  N   ASN A 168     -19.912 -10.133 -72.032  1.00 50.56           N
ATOM   1321  CA  ASN A 168     -20.579 -10.629 -73.206  1.00 50.56           C
ATOM   1322  CB  ASN A 168     -21.987 -10.041 -73.388  1.00 50.56           C
ATOM   1323  CG  ASN A 168     -22.848 -10.509 -72.227  1.00 50.56           C
ATOM   1324  OD1 ASN A 168     -23.134 -11.697 -72.086  1.00 50.56           O
ATOM   1325  ND2 ASN A 168     -23.266  -9.546 -71.362  1.00 50.56           N
ATOM   1326  C   ASN A 168     -19.761 -10.167 -74.378  1.00 50.56           C
ATOM   1327  O   ASN A 168     -19.132  -9.111 -74.310  1.00 50.56           O
ATOM   1328  N   HIS A 169     -19.738 -10.948 -75.482  1.00 72.71           N
ATOM   1329  CA  HIS A 169     -18.940 -10.561 -76.618  1.00 72.71           C
ATOM   1330  ND1 HIS A 169     -18.273 -13.489 -75.867  1.00 72.71           N
ATOM   1331  CG  HIS A 169     -17.553 -12.659 -76.697  1.00 72.71           C
ATOM   1332  CB  HIS A 169     -17.529 -11.165 -76.571  1.00 72.71           C
ATOM   1333  NE2 HIS A 169     -17.234 -14.801 -77.331  1.00 72.71           N
ATOM   1334  CD2 HIS A 169     -16.924 -13.477 -77.585  1.00 72.71           C
ATOM   1335  CE1 HIS A 169     -18.047 -14.758 -76.290  1.00 72.71           C
ATOM   1336  C   HIS A 169     -19.598 -11.071 -77.869  1.00 72.71           C
ATOM   1337  O   HIS A 169     -20.304 -12.078 -77.851  1.00 72.71           O
ATOM   1338  N   THR A 170     -19.431 -10.321 -78.979  1.00139.95           N
ATOM   1339  CA  THR A 170     -19.961 -10.653 -80.274  1.00139.95           C
ATOM   1340  CB  THR A 170     -20.105  -9.450 -81.164  1.00139.95           C
ATOM   1341  OG1 THR A 170     -20.784  -9.806 -82.357  1.00139.95           O
ATOM   1342  CG2 THR A 170     -18.720  -8.880 -81.491  1.00139.95           C
ATOM   1343  C   THR A 170     -19.172 -11.708 -81.010  1.00139.95           C
ATOM   1344  O   THR A 170     -19.763 -12.531 -81.708  1.00139.95           O
ATOM   1345  N   THR A 171     -17.820 -11.719 -80.917  1.00135.89           N
ATOM   1346  CA  THR A 171     -17.108 -12.659 -81.746  1.00135.89           C
ATOM   1347  CB  THR A 171     -16.504 -12.012 -82.948  1.00135.89           C
ATOM   1348  OG1 THR A 171     -16.000 -12.992 -83.845  1.00135.89           O
ATOM   1349  CG2 THR A 171     -15.364 -11.111 -82.443  1.00135.89           C
ATOM   1350  C   THR A 171     -15.952 -13.274 -81.019  1.00135.89           C
ATOM   1351  O   THR A 171     -15.319 -12.655 -80.165  1.00135.89           O
ATOM   1352  N   ARG A 172     -15.700 -14.563 -81.326  1.00106.24           N
ATOM   1353  CA  ARG A 172     -14.572 -15.308 -80.847  1.00106.24           C
ATOM   1354  CB  ARG A 172     -14.731 -16.829 -81.010  1.00106.24           C
ATOM   1355  CG  ARG A 172     -15.888 -17.420 -80.204  1.00106.24           C
ATOM   1356  CD  ARG A 172     -17.251 -17.038 -80.778  1.00106.24           C
ATOM   1357  NE  ARG A 172     -18.301 -17.710 -79.964  1.00106.24           N
ATOM   1358  CZ  ARG A 172     -19.412 -18.201 -80.584  1.00106.24           C
ATOM   1359  NH1 ARG A 172     -19.533 -18.099 -81.940  1.00106.24           N
ATOM   1360  NH2 ARG A 172     -20.399 -18.795 -79.852  1.00106.24           N
ATOM   1361  C   ARG A 172     -13.328 -14.932 -81.599  1.00106.24           C
ATOM   1362  O   ARG A 172     -12.234 -14.940 -81.037  1.00106.24           O
ATOM   1363  N   GLY A 173     -13.449 -14.599 -82.903  1.00 45.01           N
ATOM   1364  CA  GLY A 173     -12.244 -14.463 -83.674  1.00 45.01           C
ATOM   1365  C   GLY A 173     -11.992 -13.074 -84.155  1.00 45.01           C
ATOM   1366  O   GLY A 173     -12.866 -12.209 -84.157  1.00 45.01           O
ATOM   1367  N   GLU A 174     -10.730 -12.864 -84.584  1.00105.63           N
ATOM   1368  CA  GLU A 174     -10.250 -11.620 -85.109  1.00105.63           C
ATOM   1369  CB  GLU A 174      -8.945 -11.184 -84.427  1.00105.63           C
ATOM   1370  CG  GLU A 174      -7.844 -12.239 -84.553  1.00105.63           C
ATOM   1371  CD  GLU A 174      -6.765 -11.930 -83.528  1.00105.63           C
ATOM   1372  OE1 GLU A 174      -6.032 -10.923 -83.719  1.00105.63           O
ATOM   1373  OE2 GLU A 174      -6.663 -12.698 -82.534  1.00105.63           O
ATOM   1374  C   GLU A 174      -9.976 -11.847 -86.560  1.00105.63           C
ATOM   1375  O   GLU A 174      -9.267 -12.778 -86.930  1.00105.63           O
ATOM   1376  N   THR A 175     -10.528 -10.992 -87.437  1.00122.95           N
ATOM   1377  CA  THR A 175     -10.355 -11.240 -88.839  1.00122.95           C
ATOM   1378  CB  THR A 175     -11.336 -10.522 -89.705  1.00122.95           C
ATOM   1379  OG1 THR A 175     -11.286 -11.022 -91.034  1.00122.95           O
ATOM   1380  CG2 THR A 175     -10.944  -9.040 -89.697  1.00122.95           C
ATOM   1381  C   THR A 175      -9.009 -10.770 -89.281  1.00122.95           C
ATOM   1382  O   THR A 175      -8.470  -9.770 -88.803  1.00122.95           O
ATOM   1383  N   LEU A 176      -8.429 -11.538 -90.217  1.00165.27           N
ATOM   1384  CA  LEU A 176      -7.183 -11.210 -90.835  1.00165.27           C
ATOM   1385  CB  LEU A 176      -5.987 -11.845 -90.093  1.00165.27           C
ATOM   1386  CG  LEU A 176      -4.577 -11.411 -90.545  1.00165.27           C
ATOM   1387  CD1 LEU A 176      -3.494 -12.123 -89.718  1.00165.27           C
ATOM   1388  CD2 LEU A 176      -4.358 -11.624 -92.044  1.00165.27           C
ATOM   1389  C   LEU A 176      -7.305 -11.806 -92.195  1.00165.27           C
ATOM   1390  O   LEU A 176      -7.853 -12.898 -92.338  1.00165.27           O
ATOM   1391  N   VAL A 177      -6.839 -11.117 -93.251  1.00 65.77           N
ATOM   1392  CA  VAL A 177      -7.043 -11.759 -94.511  1.00 65.77           C
ATOM   1393  CB  VAL A 177      -7.709 -10.909 -95.543  1.00 65.77           C
ATOM   1394  CG1 VAL A 177      -7.803 -11.716 -96.850  1.00 65.77           C
ATOM   1395  CG2 VAL A 177      -9.084 -10.521 -94.982  1.00 65.77           C
ATOM   1396  C   VAL A 177      -5.769 -12.293 -95.061  1.00 65.77           C
ATOM   1397  O   VAL A 177      -4.695 -11.714 -94.905  1.00 65.77           O
ATOM   1398  N   VAL A 178      -5.889 -13.463 -95.716  1.00 37.46           N
ATOM   1399  CA  VAL A 178      -4.767 -14.118 -96.309  1.00 37.46           C
ATOM   1400  CB  VAL A 178      -4.633 -15.556 -95.899  1.00 37.46           C
ATOM   1401  CG1 VAL A 178      -3.471 -16.184 -96.688  1.00 37.46           C
ATOM   1402  CG2 VAL A 178      -4.469 -15.623 -94.371  1.00 37.46           C
ATOM   1403  C   VAL A 178      -4.997 -14.122 -97.780  1.00 37.46           C
ATOM   1404  O   VAL A 178      -6.134 -14.217 -98.241  1.00 37.46           O
ATOM   1405  N   GLY A 179      -3.914 -13.996 -98.567  1.00 35.44           N
ATOM   1406  CA  GLY A 179      -4.120 -14.048 -99.980  1.00 35.44           C
ATOM   1407  C   GLY A 179      -2.941 -13.453-100.669  1.00 35.44           C
ATOM   1408  O   GLY A 179      -1.933 -13.113-100.052  1.00 35.44           O
ATOM   1409  N   SER A 180      -3.063 -13.338-102.001  1.00107.46           N
ATOM   1410  CA  SER A 180      -2.077 -12.752-102.855  1.00107.46           C
ATOM   1411  CB  SER A 180      -1.437 -13.746-103.838  1.00107.46           C
ATOM   1412  OG  SER A 180      -0.679 -14.715-103.129  1.00107.46           O
ATOM   1413  C   SER A 180      -2.867 -11.778-103.660  1.00107.46           C
ATOM   1414  O   SER A 180      -4.039 -11.556-103.365  1.00107.46           O
ATOM   1415  N   VAL A 181      -2.254 -11.134-104.669  1.00 30.11           N
ATOM   1416  CA  VAL A 181      -3.035 -10.220-105.448  1.00 30.11           C
ATOM   1417  CB  VAL A 181      -2.232  -9.129-106.094  1.00 30.11           C
ATOM   1418  CG1 VAL A 181      -3.149  -8.355-107.056  1.00 30.11           C
ATOM   1419  CG2 VAL A 181      -1.618  -8.250-104.993  1.00 30.11           C
ATOM   1420  C   VAL A 181      -3.677 -11.003-106.550  1.00 30.11           C
ATOM   1421  O   VAL A 181      -3.015 -11.735-107.284  1.00 30.11           O
ATOM   1422  N   TRP A 182      -5.011 -10.864-106.671  1.00 86.15           N
ATOM   1423  CA  TRP A 182      -5.801 -11.553-107.651  1.00 86.15           C
ATOM   1424  CB  TRP A 182      -7.303 -11.279-107.430  1.00 86.15           C
ATOM   1425  CG  TRP A 182      -8.278 -12.067-108.274  1.00 86.15           C
ATOM   1426  CD2 TRP A 182      -9.021 -11.529-109.380  1.00 86.15           C
ATOM   1427  CD1 TRP A 182      -8.684 -13.362-108.130  1.00 86.15           C
ATOM   1428  NE1 TRP A 182      -9.634 -13.665-109.076  1.00 86.15           N
ATOM   1429  CE2 TRP A 182      -9.852 -12.545-109.852  1.00 86.15           C
ATOM   1430  CE3 TRP A 182      -9.021 -10.287-109.949  1.00 86.15           C
ATOM   1431  CZ2 TRP A 182     -10.698 -12.333-110.903  1.00 86.15           C
ATOM   1432  CZ3 TRP A 182      -9.867 -10.081-111.017  1.00 86.15           C
ATOM   1433  CH2 TRP A 182     -10.690 -11.085-111.484  1.00 86.15           C
ATOM   1434  C   TRP A 182      -5.407 -11.057-109.003  1.00 86.15           C
ATOM   1435  O   TRP A 182      -5.201 -11.841-109.928  1.00 86.15           O
ATOM   1436  N   SER A 183      -5.270  -9.725-109.139  1.00 68.19           N
ATOM   1437  CA  SER A 183      -4.944  -9.149-110.409  1.00 68.19           C
ATOM   1438  CB  SER A 183      -4.781  -7.620-110.337  1.00 68.19           C
ATOM   1439  OG  SER A 183      -4.460  -7.098-111.618  1.00 68.19           O
ATOM   1440  C   SER A 183      -3.636  -9.709-110.857  1.00 68.19           C
ATOM   1441  O   SER A 183      -3.530 -10.274-111.943  1.00 68.19           O
ATOM   1442  N   SER A 184      -2.602  -9.590-110.006  1.00104.30           N
ATOM   1443  CA  SER A 184      -1.305 -10.057-110.391  1.00104.30           C
ATOM   1444  CB  SER A 184      -0.154  -9.451-109.568  1.00104.30           C
ATOM   1445  OG  SER A 184      -0.233  -9.892-108.220  1.00104.30           O
ATOM   1446  C   SER A 184      -1.263 -11.531-110.181  1.00104.30           C
ATOM   1447  O   SER A 184      -2.215 -12.134-109.687  1.00104.30           O
ATOM   1448  N   HIS A 185      -0.139 -12.152-110.579  1.00198.24           N
ATOM   1449  CA  HIS A 185       0.015 -13.562-110.402  1.00198.24           C
ATOM   1450  ND1 HIS A 185       1.731 -16.220-109.579  1.00198.24           N
ATOM   1451  CG  HIS A 185       1.490 -15.579-110.772  1.00198.24           C
ATOM   1452  CB  HIS A 185       1.360 -14.095-110.916  1.00198.24           C
ATOM   1453  NE2 HIS A 185       1.591 -17.804-111.129  1.00198.24           N
ATOM   1454  CD2 HIS A 185       1.408 -16.561-111.708  1.00198.24           C
ATOM   1455  CE1 HIS A 185       1.781 -17.548-109.849  1.00198.24           C
ATOM   1456  C   HIS A 185      -0.020 -13.801-108.930  1.00198.24           C
ATOM   1457  O   HIS A 185       0.460 -12.980-108.152  1.00198.24           O
ATOM   1458  N   CYS A 186      -0.611 -14.931-108.501  1.00111.79           N
ATOM   1459  CA  CYS A 186      -0.669 -15.159-107.090  1.00111.79           C
ATOM   1460  CB  CYS A 186      -1.444 -16.434-106.697  1.00111.79           C
ATOM   1461  SG  CYS A 186      -0.738 -17.960-107.391  1.00111.79           S
ATOM   1462  C   CYS A 186       0.734 -15.269-106.596  1.00111.79           C
ATOM   1463  O   CYS A 186       1.470 -16.193-106.938  1.00111.79           O
ATOM   1464  N   SER A 187       1.148 -14.294-105.768  1.00175.36           N
ATOM   1465  CA  SER A 187       2.473 -14.309-105.230  1.00175.36           C
ATOM   1466  CB  SER A 187       3.528 -13.673-106.150  1.00175.36           C
ATOM   1467  OG  SER A 187       3.669 -14.438-107.338  1.00175.36           O
ATOM   1468  C   SER A 187       2.433 -13.496-103.982  1.00175.36           C
ATOM   1469  O   SER A 187       1.426 -12.862-103.670  1.00175.36           O
ATOM   1470  N   GLY A 188       3.541 -13.511-103.222  1.00 39.91           N
ATOM   1471  CA  GLY A 188       3.606 -12.740-102.020  1.00 39.91           C
ATOM   1472  C   GLY A 188       4.107 -11.394-102.416  1.00 39.91           C
ATOM   1473  O   GLY A 188       4.076 -11.028-103.590  1.00 39.91           O
ATOM   1474  N   GLY A 189       4.589 -10.615-101.433  1.00 17.31           N
ATOM   1475  CA  GLY A 189       5.072  -9.307-101.749  1.00 17.31           C
ATOM   1476  C   GLY A 189       3.908  -8.383-101.652  1.00 17.31           C
ATOM   1477  O   GLY A 189       4.016  -7.193-101.943  1.00 17.31           O
ATOM   1478  N   VAL A 190       2.750  -8.922-101.229  1.00 90.94           N
ATOM   1479  CA  VAL A 190       1.589  -8.097-101.109  1.00 90.94           C
ATOM   1480  CB  VAL A 190       0.388  -8.663-101.798  1.00 90.94           C
ATOM   1481  CG1 VAL A 190       0.729  -8.783-103.292  1.00 90.94           C
ATOM   1482  CG2 VAL A 190       0.003  -9.994-101.131  1.00 90.94           C
ATOM   1483  C   VAL A 190       1.289  -7.986 -99.656  1.00 90.94           C
ATOM   1484  O   VAL A 190       1.562  -8.900 -98.880  1.00 90.94           O
ATOM   1485  N   TYR A 191       0.731  -6.835 -99.245  1.00 54.57           N
ATOM   1486  CA  TYR A 191       0.454  -6.659 -97.856  1.00 54.57           C
ATOM   1487  CB  TYR A 191       0.968  -5.319 -97.292  1.00 54.57           C
ATOM   1488  CG  TYR A 191       2.448  -5.251 -97.473  1.00 54.57           C
ATOM   1489  CD1 TYR A 191       3.298  -5.837 -96.564  1.00 54.57           C
ATOM   1490  CD2 TYR A 191       2.989  -4.586 -98.550  1.00 54.57           C
ATOM   1491  CE1 TYR A 191       4.662  -5.775 -96.731  1.00 54.57           C
ATOM   1492  CE2 TYR A 191       4.351  -4.519 -98.723  1.00 54.57           C
ATOM   1493  CZ  TYR A 191       5.192  -5.115 -97.814  1.00 54.57           C
ATOM   1494  OH  TYR A 191       6.590  -5.047 -97.993  1.00 54.57           O
ATOM   1495  C   TYR A 191      -1.031  -6.620 -97.711  1.00 54.57           C
ATOM   1496  O   TYR A 191      -1.709  -5.859 -98.401  1.00 54.57           O
ATOM   1497  N   LYS A 192      -1.584  -7.471 -96.824  1.00140.93           N
ATOM   1498  CA  LYS A 192      -2.990  -7.382 -96.581  1.00140.93           C
ATOM   1499  CB  LYS A 192      -3.668  -8.716 -96.217  1.00140.93           C
ATOM   1500  CG  LYS A 192      -5.191  -8.670 -96.373  1.00140.93           C
ATOM   1501  CD  LYS A 192      -5.656  -8.541 -97.829  1.00140.93           C
ATOM   1502  CE  LYS A 192      -6.175  -9.844 -98.441  1.00140.93           C
ATOM   1503  NZ  LYS A 192      -6.903  -9.563 -99.700  1.00140.93           N
ATOM   1504  C   LYS A 192      -3.084  -6.445 -95.427  1.00140.93           C
ATOM   1505  O   LYS A 192      -2.432  -6.639 -94.402  1.00140.93           O
ATOM   1506  N   THR A 193      -3.910  -5.397 -95.569  1.00186.68           N
ATOM   1507  CA  THR A 193      -3.899  -4.334 -94.614  1.00186.68           C
ATOM   1508  CB  THR A 193      -4.382  -3.040 -95.206  1.00186.68           C
ATOM   1509  OG1 THR A 193      -5.724  -3.169 -95.638  1.00186.68           O
ATOM   1510  CG2 THR A 193      -3.478  -2.690 -96.400  1.00186.68           C
ATOM   1511  C   THR A 193      -4.688  -4.664 -93.403  1.00186.68           C
ATOM   1512  O   THR A 193      -5.452  -5.627 -93.333  1.00186.68           O
ATOM   1513  N   PRO A 194      -4.431  -3.806 -92.442  1.00209.14           N
ATOM   1514  CA  PRO A 194      -5.062  -3.808 -91.153  1.00209.14           C
ATOM   1515  CD  PRO A 194      -3.192  -3.051 -92.433  1.00209.14           C
ATOM   1516  CB  PRO A 194      -4.320  -2.785 -90.305  1.00209.14           C
ATOM   1517  CG  PRO A 194      -2.938  -2.710 -90.961  1.00209.14           C
ATOM   1518  C   PRO A 194      -6.465  -3.416 -91.400  1.00209.14           C
ATOM   1519  O   PRO A 194      -7.271  -3.517 -90.479  1.00209.14           O
ATOM   1520  N   GLU A 195      -6.771  -2.956 -92.631  1.00121.62           N
ATOM   1521  CA  GLU A 195      -8.115  -2.614 -92.940  1.00121.62           C
ATOM   1522  CB  GLU A 195      -8.401  -2.199 -94.401  1.00121.62           C
ATOM   1523  CG  GLU A 195      -8.484  -3.352 -95.406  1.00121.62           C
ATOM   1524  CD  GLU A 195      -8.935  -2.782 -96.748  1.00121.62           C
ATOM   1525  OE1 GLU A 195      -9.856  -1.922 -96.744  1.00121.62           O
ATOM   1526  OE2 GLU A 195      -8.365  -3.196 -97.793  1.00121.62           O
ATOM   1527  C   GLU A 195      -8.848  -3.881 -92.688  1.00121.62           C
ATOM   1528  O   GLU A 195     -10.009  -3.859 -92.282  1.00121.62           O
ATOM   1529  N   TYR A 196      -8.186  -5.036 -92.927  1.00127.51           N
ATOM   1530  CA  TYR A 196      -8.906  -6.200 -92.553  1.00127.51           C
ATOM   1531  CB  TYR A 196      -8.245  -7.489 -93.046  1.00127.51           C
ATOM   1532  CG  TYR A 196      -8.288  -7.274 -94.520  1.00127.51           C
ATOM   1533  CD1 TYR A 196      -9.405  -7.613 -95.247  1.00127.51           C
ATOM   1534  CD2 TYR A 196      -7.232  -6.675 -95.165  1.00127.51           C
ATOM   1535  CE1 TYR A 196      -9.455  -7.402 -96.605  1.00127.51           C
ATOM   1536  CE2 TYR A 196      -7.276  -6.460 -96.522  1.00127.51           C
ATOM   1537  CZ  TYR A 196      -8.385  -6.828 -97.245  1.00127.51           C
ATOM   1538  OH  TYR A 196      -8.428  -6.607 -98.638  1.00127.51           O
ATOM   1539  C   TYR A 196      -8.971  -6.088 -91.074  1.00127.51           C
ATOM   1540  O   TYR A 196      -7.965  -6.163 -90.369  1.00127.51           O
ATOM   1541  N   THR A 197     -10.198  -5.862 -90.577  1.00145.21           N
ATOM   1542  CA  THR A 197     -10.326  -5.556 -89.191  1.00145.21           C
ATOM   1543  CB  THR A 197     -10.767  -4.149 -88.901  1.00145.21           C
ATOM   1544  OG1 THR A 197     -12.087  -3.955 -89.387  1.00145.21           O
ATOM   1545  CG2 THR A 197      -9.821  -3.146 -89.567  1.00145.21           C
ATOM   1546  C   THR A 197     -11.421  -6.356 -88.611  1.00145.21           C
ATOM   1547  O   THR A 197     -12.376  -6.732 -89.290  1.00145.21           O
ATOM   1548  N   TRP A 198     -11.299  -6.649 -87.308  1.00160.55           N
ATOM   1549  CA  TRP A 198     -12.417  -7.296 -86.721  1.00160.55           C
ATOM   1550  CB  TRP A 198     -12.156  -8.647 -86.043  1.00160.55           C
ATOM   1551  CG  TRP A 198     -13.463  -9.360 -85.790  1.00160.55           C
ATOM   1552  CD2 TRP A 198     -13.953 -10.441 -86.598  1.00160.55           C
ATOM   1553  CD1 TRP A 198     -14.395  -9.154 -84.816  1.00160.55           C
ATOM   1554  NE1 TRP A 198     -15.452 -10.016 -84.991  1.00160.55           N
ATOM   1555  CE2 TRP A 198     -15.188 -10.822 -86.076  1.00160.55           C
ATOM   1556  CE3 TRP A 198     -13.414 -11.068 -87.683  1.00160.55           C
ATOM   1557  CZ2 TRP A 198     -15.907 -11.840 -86.634  1.00160.55           C
ATOM   1558  CZ3 TRP A 198     -14.143 -12.091 -88.250  1.00160.55           C
ATOM   1559  CH2 TRP A 198     -15.366 -12.468 -87.734  1.00160.55           C
ATOM   1560  C   TRP A 198     -12.894  -6.378 -85.651  1.00160.55           C
ATOM   1561  O   TRP A 198     -12.113  -5.631 -85.061  1.00160.55           O
ATOM   1562  N   LEU A 199     -14.218  -6.369 -85.424  1.00153.49           N
ATOM   1563  CA  LEU A 199     -14.769  -5.594 -84.356  1.00153.49           C
ATOM   1564  CB  LEU A 199     -15.758  -4.499 -84.786  1.00153.49           C
ATOM   1565  CG  LEU A 199     -15.100  -3.301 -85.491  1.00153.49           C
ATOM   1566  CD1 LEU A 199     -16.149  -2.239 -85.844  1.00153.49           C
ATOM   1567  CD2 LEU A 199     -13.947  -2.722 -84.656  1.00153.49           C
ATOM   1568  C   LEU A 199     -15.521  -6.544 -83.485  1.00153.49           C
ATOM   1569  O   LEU A 199     -16.375  -7.292 -83.959  1.00153.49           O
ATOM   1570  N   ASP A 200     -15.193  -6.543 -82.179  1.00 61.08           N
ATOM   1571  CA  ASP A 200     -15.837  -7.390 -81.220  1.00 61.08           C
ATOM   1572  CB  ASP A 200     -14.828  -8.260 -80.441  1.00 61.08           C
ATOM   1573  CG  ASP A 200     -15.546  -9.313 -79.604  1.00 61.08           C
ATOM   1574  OD1 ASP A 200     -16.805  -9.316 -79.580  1.00 61.08           O
ATOM   1575  OD2 ASP A 200     -14.833 -10.133 -78.967  1.00 61.08           O
ATOM   1576  C   ASP A 200     -16.507  -6.473 -80.244  1.00 61.08           C
ATOM   1577  O   ASP A 200     -15.849  -5.648 -79.616  1.00 61.08           O
ATOM   1578  N   ALA A 201     -17.840  -6.576 -80.089  1.00 49.59           N
ATOM   1579  CA  ALA A 201     -18.514  -5.686 -79.185  1.00 49.59           C
ATOM   1580  CB  ALA A 201     -19.987  -5.451 -79.563  1.00 49.59           C
ATOM   1581  C   ALA A 201     -18.505  -6.318 -77.828  1.00 49.59           C
ATOM   1582  O   ALA A 201     -18.904  -7.472 -77.678  1.00 49.59           O
ATOM   1583  N   LEU A 202     -18.049  -5.581 -76.789  1.00106.91           N
ATOM   1584  CA  LEU A 202     -18.002  -6.206 -75.499  1.00106.91           C
ATOM   1585  CB  LEU A 202     -16.581  -6.569 -75.034  1.00106.91           C
ATOM   1586  CG  LEU A 202     -15.965  -7.698 -75.885  1.00106.91           C
ATOM   1587  CD1 LEU A 202     -15.716  -7.242 -77.332  1.00106.91           C
ATOM   1588  CD2 LEU A 202     -14.723  -8.309 -75.217  1.00106.91           C
ATOM   1589  C   LEU A 202     -18.675  -5.390 -74.440  1.00106.91           C
ATOM   1590  O   LEU A 202     -18.551  -4.166 -74.379  1.00106.91           O
ATOM   1591  N   VAL A 203     -19.439  -6.098 -73.579  1.00 57.56           N
ATOM   1592  CA  VAL A 203     -20.097  -5.517 -72.447  1.00 57.56           C
ATOM   1593  CB  VAL A 203     -21.582  -5.740 -72.443  1.00 57.56           C
ATOM   1594  CG1 VAL A 203     -22.172  -5.080 -71.186  1.00 57.56           C
ATOM   1595  CG2 VAL A 203     -22.168  -5.221 -73.767  1.00 57.56           C
ATOM   1596  C   VAL A 203     -19.531  -6.258 -71.273  1.00 57.56           C
ATOM   1597  O   VAL A 203     -19.397  -7.481 -71.314  1.00 57.56           O
ATOM   1598  N   TYR A 204     -19.157  -5.536 -70.200  1.00132.91           N
ATOM   1599  CA  TYR A 204     -18.533  -6.189 -69.083  1.00132.91           C
ATOM   1600  CB  TYR A 204     -17.076  -5.743 -68.866  1.00132.91           C
ATOM   1601  CG  TYR A 204     -16.225  -5.929 -70.076  1.00132.91           C
ATOM   1602  CD1 TYR A 204     -16.427  -5.160 -71.199  1.00132.91           C
ATOM   1603  CD2 TYR A 204     -15.188  -6.832 -70.075  1.00132.91           C
ATOM   1604  CE1 TYR A 204     -15.629  -5.314 -72.309  1.00132.91           C
ATOM   1605  CE2 TYR A 204     -14.385  -6.992 -71.179  1.00132.91           C
ATOM   1606  CZ  TYR A 204     -14.607  -6.232 -72.300  1.00132.91           C
ATOM   1607  OH  TYR A 204     -13.783  -6.390 -73.434  1.00132.91           O
ATOM   1608  C   TYR A 204     -19.193  -5.689 -67.832  1.00132.91           C
ATOM   1609  O   TYR A 204     -19.454  -4.493 -67.703  1.00132.91           O
ATOM   1610  N   PHE A 205     -19.479  -6.586 -66.864  1.00113.79           N
ATOM   1611  CA  PHE A 205     -19.919  -6.057 -65.608  1.00113.79           C
ATOM   1612  CB  PHE A 205     -20.583  -7.055 -64.636  1.00113.79           C
ATOM   1613  CG  PHE A 205     -22.024  -7.189 -65.000  1.00113.79           C
ATOM   1614  CD1 PHE A 205     -22.927  -6.265 -64.526  1.00113.79           C
ATOM   1615  CD2 PHE A 205     -22.479  -8.208 -65.805  1.00113.79           C
ATOM   1616  CE1 PHE A 205     -24.263  -6.352 -64.837  1.00113.79           C
ATOM   1617  CE2 PHE A 205     -23.815  -8.301 -66.120  1.00113.79           C
ATOM   1618  CZ  PHE A 205     -24.709  -7.375 -65.637  1.00113.79           C
ATOM   1619  C   PHE A 205     -18.692  -5.508 -64.960  1.00113.79           C
ATOM   1620  O   PHE A 205     -17.603  -6.058 -65.103  1.00113.79           O
ATOM   1621  N   GLU A 206     -18.812  -4.377 -64.247  1.00 84.66           N
ATOM   1622  CA  GLU A 206     -17.609  -3.834 -63.696  1.00 84.66           C
ATOM   1623  CB  GLU A 206     -17.047  -2.669 -64.529  1.00 84.66           C
ATOM   1624  CG  GLU A 206     -16.628  -3.088 -65.939  1.00 84.66           C
ATOM   1625  CD  GLU A 206     -15.465  -4.060 -65.814  1.00 84.66           C
ATOM   1626  OE1 GLU A 206     -14.780  -4.032 -64.757  1.00 84.66           O
ATOM   1627  OE2 GLU A 206     -15.247  -4.846 -66.775  1.00 84.66           O
ATOM   1628  C   GLU A 206     -17.898  -3.313 -62.330  1.00 84.66           C
ATOM   1629  O   GLU A 206     -19.035  -2.985 -61.996  1.00 84.66           O
ATOM   1630  N   TYR A 207     -16.847  -3.235 -61.492  1.00108.94           N
ATOM   1631  CA  TYR A 207     -17.006  -2.694 -60.177  1.00108.94           C
ATOM   1632  CB  TYR A 207     -16.427  -3.555 -59.037  1.00108.94           C
ATOM   1633  CG  TYR A 207     -17.329  -4.719 -58.798  1.00108.94           C
ATOM   1634  CD1 TYR A 207     -17.190  -5.894 -59.500  1.00108.94           C
ATOM   1635  CD2 TYR A 207     -18.326  -4.629 -57.853  1.00108.94           C
ATOM   1636  CE1 TYR A 207     -18.033  -6.953 -59.258  1.00108.94           C
ATOM   1637  CE2 TYR A 207     -19.173  -5.686 -57.609  1.00108.94           C
ATOM   1638  CZ  TYR A 207     -19.027  -6.855 -58.314  1.00108.94           C
ATOM   1639  OH  TYR A 207     -19.890  -7.945 -58.071  1.00108.94           O
ATOM   1640  C   TYR A 207     -16.283  -1.390 -60.157  1.00108.94           C
ATOM   1641  O   TYR A 207     -15.199  -1.249 -60.722  1.00108.94           O
ATOM   1642  N   GLU A 208     -16.907  -0.389 -59.512  1.00 59.40           N
ATOM   1643  CA  GLU A 208     -16.360   0.934 -59.458  1.00 59.40           C
ATOM   1644  CB  GLU A 208     -17.384   2.016 -59.839  1.00 59.40           C
ATOM   1645  CG  GLU A 208     -17.901   1.955 -61.277  1.00 59.40           C
ATOM   1646  CD  GLU A 208     -19.123   2.863 -61.347  1.00 59.40           C
ATOM   1647  OE1 GLU A 208     -20.246   2.359 -61.079  1.00 59.40           O
ATOM   1648  OE2 GLU A 208     -18.950   4.073 -61.656  1.00 59.40           O
ATOM   1649  C   GLU A 208     -16.000   1.233 -58.035  1.00 59.40           C
ATOM   1650  O   GLU A 208     -16.548   0.643 -57.104  1.00 59.40           O
ATOM   1651  N   VAL A 209     -15.036   2.159 -57.847  1.00101.59           N
ATOM   1652  CA  VAL A 209     -14.631   2.575 -56.535  1.00101.59           C
ATOM   1653  CB  VAL A 209     -13.351   1.942 -56.080  1.00101.59           C
ATOM   1654  CG1 VAL A 209     -13.560   0.422 -55.977  1.00101.59           C
ATOM   1655  CG2 VAL A 209     -12.236   2.354 -57.058  1.00101.59           C
ATOM   1656  C   VAL A 209     -14.379   4.048 -56.597  1.00101.59           C
ATOM   1657  O   VAL A 209     -13.836   4.552 -57.578  1.00101.59           O
ATOM   1658  N   SER A 210     -14.773   4.780 -55.536  1.00101.29           N
ATOM   1659  CA  SER A 210     -14.543   6.195 -55.485  1.00101.29           C
ATOM   1660  CB  SER A 210     -15.823   7.046 -55.403  1.00101.29           C
ATOM   1661  OG  SER A 210     -16.527   7.022 -56.632  1.00101.29           O
ATOM   1662  C   SER A 210     -13.812   6.474 -54.214  1.00101.29           C
ATOM   1663  O   SER A 210     -14.060   5.840 -53.190  1.00101.29           O
ATOM   1664  N   LEU A 211     -12.882   7.447 -54.257  1.00 65.19           N
ATOM   1665  CA  LEU A 211     -12.135   7.825 -53.095  1.00 65.19           C
ATOM   1666  CB  LEU A 211     -10.637   8.041 -53.370  1.00 65.19           C
ATOM   1667  CG  LEU A 211      -9.826   8.452 -52.126  1.00 65.19           C
ATOM   1668  CD1 LEU A 211      -9.842   7.355 -51.049  1.00 65.19           C
ATOM   1669  CD2 LEU A 211      -8.403   8.886 -52.514  1.00 65.19           C
ATOM   1670  C   LEU A 211     -12.706   9.120 -52.608  1.00 65.19           C
ATOM   1671  O   LEU A 211     -13.305   9.870 -53.377  1.00 65.19           O
ATOM   1672  N   TYR A 212     -12.515   9.400 -51.302  1.00219.91           N
ATOM   1673  CA  TYR A 212     -13.038  10.546 -50.615  1.00219.91           C
ATOM   1674  CB  TYR A 212     -12.479  10.729 -49.194  1.00219.91           C
ATOM   1675  CG  TYR A 212     -12.924  12.064 -48.704  1.00219.91           C
ATOM   1676  CD1 TYR A 212     -14.153  12.225 -48.107  1.00219.91           C
ATOM   1677  CD2 TYR A 212     -12.107  13.162 -48.855  1.00219.91           C
ATOM   1678  CE1 TYR A 212     -14.555  13.463 -47.661  1.00219.91           C
ATOM   1679  CE2 TYR A 212     -12.503  14.400 -48.412  1.00219.91           C
ATOM   1680  CZ  TYR A 212     -13.730  14.551 -47.813  1.00219.91           C
ATOM   1681  OH  TYR A 212     -14.137  15.823 -47.357  1.00219.91           O
ATOM   1682  C   TYR A 212     -12.798  11.791 -51.368  1.00219.91           C
ATOM   1683  O   TYR A 212     -11.700  12.059 -51.855  1.00219.91           O
ATOM   1684  N   ASN A 213     -13.900  12.562 -51.431  1.00300.82           N
ATOM   1685  CA  ASN A 213     -14.101  13.774 -52.141  1.00300.82           C
ATOM   1686  CB  ASN A 213     -12.861  14.316 -52.879  1.00300.82           C
ATOM   1687  CG  ASN A 213     -11.947  14.976 -51.855  1.00300.82           C
ATOM   1688  OD1 ASN A 213     -10.785  14.601 -51.703  1.00300.82           O
ATOM   1689  ND2 ASN A 213     -12.485  15.997 -51.136  1.00300.82           N
ATOM   1690  C   ASN A 213     -15.111  13.352 -53.145  1.00300.82           C
ATOM   1691  O   ASN A 213     -16.134  14.001 -53.349  1.00300.82           O
ATOM   1692  N   TYR A 214     -14.839  12.167 -53.725  1.00318.81           N
ATOM   1693  CA  TYR A 214     -15.633  11.491 -54.706  1.00318.81           C
ATOM   1694  CB  TYR A 214     -17.035  11.144 -54.183  1.00318.81           C
ATOM   1695  CG  TYR A 214     -16.785  10.439 -52.897  1.00318.81           C
ATOM   1696  CD1 TYR A 214     -16.139   9.226 -52.883  1.00318.81           C
ATOM   1697  CD2 TYR A 214     -17.200  10.991 -51.706  1.00318.81           C
ATOM   1698  CE1 TYR A 214     -15.905   8.584 -51.693  1.00318.81           C
ATOM   1699  CE2 TYR A 214     -16.970  10.349 -50.513  1.00318.81           C
ATOM   1700  CZ  TYR A 214     -16.318   9.140 -50.507  1.00318.81           C
ATOM   1701  OH  TYR A 214     -16.079   8.474 -49.286  1.00318.81           O
ATOM   1702  C   TYR A 214     -15.764  12.312 -55.952  1.00318.81           C
ATOM   1703  O   TYR A 214     -16.852  12.445 -56.506  1.00318.81           O
ATOM   1704  N   VAL A 215     -14.650  12.924 -56.397  1.00145.57           N
ATOM   1705  CA  VAL A 215     -14.605  13.665 -57.626  1.00145.57           C
ATOM   1706  CB  VAL A 215     -13.361  14.497 -57.752  1.00145.57           C
ATOM   1707  CG1 VAL A 215     -13.385  15.587 -56.667  1.00145.57           C
ATOM   1708  CG2 VAL A 215     -12.142  13.564 -57.660  1.00145.57           C
ATOM   1709  C   VAL A 215     -14.646  12.732 -58.799  1.00145.57           C
ATOM   1710  O   VAL A 215     -15.248  13.053 -59.823  1.00145.57           O
ATOM   1711  N   ALA A 216     -13.978  11.561 -58.690  1.00 55.67           N
ATOM   1712  CA  ALA A 216     -13.897  10.643 -59.796  1.00 55.67           C
ATOM   1713  CB  ALA A 216     -12.615  10.801 -60.629  1.00 55.67           C
ATOM   1714  C   ALA A 216     -13.913   9.239 -59.270  1.00 55.67           C
ATOM   1715  O   ALA A 216     -13.812   9.019 -58.064  1.00 55.67           O
ATOM   1716  N   THR A 217     -14.072   8.255 -60.188  1.00118.16           N
ATOM   1717  CA  THR A 217     -14.146   6.865 -59.823  1.00118.16           C
ATOM   1718  CB  THR A 217     -15.535   6.307 -59.928  1.00118.16           C
ATOM   1719  OG1 THR A 217     -15.577   4.979 -59.429  1.00118.16           O
ATOM   1720  CG2 THR A 217     -15.963   6.329 -61.404  1.00118.16           C
ATOM   1721  C   THR A 217     -13.280   6.051 -60.746  1.00118.16           C
ATOM   1722  O   THR A 217     -12.861   6.519 -61.804  1.00118.16           O
ATOM   1723  N   VAL A 218     -12.971   4.796 -60.347  1.00 52.33           N
ATOM   1724  CA  VAL A 218     -12.160   3.943 -61.173  1.00 52.33           C
ATOM   1725  CB  VAL A 218     -10.797   3.691 -60.593  1.00 52.33           C
ATOM   1726  CG1 VAL A 218     -10.017   2.760 -61.538  1.00 52.33           C
ATOM   1727  CG2 VAL A 218     -10.113   5.044 -60.338  1.00 52.33           C
ATOM   1728  C   VAL A 218     -12.830   2.604 -61.286  1.00 52.33           C
ATOM   1729  O   VAL A 218     -13.415   2.118 -60.318  1.00 52.33           O
ATOM   1730  N   ASP A 219     -12.785   1.983 -62.490  1.00113.98           N
ATOM   1731  CA  ASP A 219     -13.375   0.681 -62.660  1.00113.98           C
ATOM   1732  CB  ASP A 219     -14.173   0.477 -63.966  1.00113.98           C
ATOM   1733  CG  ASP A 219     -13.237   0.593 -65.150  1.00113.98           C
ATOM   1734  OD1 ASP A 219     -12.150   1.196 -64.967  1.00113.98           O
ATOM   1735  OD2 ASP A 219     -13.591   0.089 -66.249  1.00113.98           O
ATOM   1736  C   ASP A 219     -12.322  -0.384 -62.547  1.00113.98           C
ATOM   1737  O   ASP A 219     -11.125  -0.108 -62.488  1.00113.98           O
ATOM   1738  N   HIS A 220     -12.775  -1.655 -62.547  1.00120.97           N
ATOM   1739  CA  HIS A 220     -11.963  -2.829 -62.366  1.00120.97           C
ATOM   1740  ND1 HIS A 220     -12.733  -6.370 -61.115  1.00120.97           N
ATOM   1741  CG  HIS A 220     -12.095  -5.245 -61.589  1.00120.97           C
ATOM   1742  CB  HIS A 220     -12.807  -4.112 -62.269  1.00120.97           C
ATOM   1743  NE2 HIS A 220     -10.580  -6.604 -60.615  1.00120.97           N
ATOM   1744  CD2 HIS A 220     -10.779  -5.406 -61.278  1.00120.97           C
ATOM   1745  CE1 HIS A 220     -11.781  -7.148 -60.541  1.00120.97           C
ATOM   1746  C   HIS A 220     -11.027  -2.954 -63.534  1.00120.97           C
ATOM   1747  O   HIS A 220      -9.977  -3.590 -63.437  1.00120.97           O
ATOM   1748  N   GLU A 221     -11.426  -2.376 -64.682  1.00112.66           N
ATOM   1749  CA  GLU A 221     -10.701  -2.380 -65.926  1.00112.66           C
ATOM   1750  CB  GLU A 221     -11.510  -1.795 -67.096  1.00112.66           C
ATOM   1751  CG  GLU A 221     -10.865  -2.043 -68.460  1.00112.66           C
ATOM   1752  CD  GLU A 221     -11.888  -1.683 -69.527  1.00112.66           C
ATOM   1753  OE1 GLU A 221     -12.845  -0.933 -69.198  1.00112.66           O
ATOM   1754  OE2 GLU A 221     -11.727  -2.156 -70.683  1.00112.66           O
ATOM   1755  C   GLU A 221      -9.441  -1.578 -65.768  1.00112.66           C
ATOM   1756  O   GLU A 221      -8.516  -1.710 -66.569  1.00112.66           O
ATOM   1757  N   ASN A 222      -9.382  -0.740 -64.712  1.00128.67           N
ATOM   1758  CA  ASN A 222      -8.291   0.151 -64.416  1.00128.67           C
ATOM   1759  CB  ASN A 222      -6.907  -0.431 -64.757  1.00128.67           C
ATOM   1760  CG  ASN A 222      -5.855   0.428 -64.071  1.00128.67           C
ATOM   1761  OD1 ASN A 222      -5.930   0.680 -62.869  1.00128.67           O
ATOM   1762  ND2 ASN A 222      -4.849   0.899 -64.856  1.00128.67           N
ATOM   1763  C   ASN A 222      -8.461   1.442 -65.156  1.00128.67           C
ATOM   1764  O   ASN A 222      -7.532   2.239 -65.266  1.00128.67           O
ATOM   1765  N   ASP A 223      -9.685   1.703 -65.646  1.00 63.07           N
ATOM   1766  CA  ASP A 223      -9.993   2.952 -66.277  1.00 63.07           C
ATOM   1767  CB  ASP A 223     -11.106   2.844 -67.331  1.00 63.07           C
ATOM   1768  CG  ASP A 223     -10.554   2.027 -68.488  1.00 63.07           C
ATOM   1769  OD1 ASP A 223      -9.409   2.325 -68.919  1.00 63.07           O
ATOM   1770  OD2 ASP A 223     -11.260   1.087 -68.942  1.00 63.07           O
ATOM   1771  C   ASP A 223     -10.493   3.869 -65.205  1.00 63.07           C
ATOM   1772  O   ASP A 223     -11.184   3.440 -64.283  1.00 63.07           O
ATOM   1773  N   GLN A 224     -10.139   5.166 -65.280  1.00 54.87           N
ATOM   1774  CA  GLN A 224     -10.614   6.060 -64.270  1.00 54.87           C
ATOM   1775  CB  GLN A 224      -9.477   6.739 -63.493  1.00 54.87           C
ATOM   1776  CG  GLN A 224      -8.585   5.732 -62.766  1.00 54.87           C
ATOM   1777  CD  GLN A 224      -7.382   6.474 -62.205  1.00 54.87           C
ATOM   1778  OE1 GLN A 224      -6.443   6.798 -62.930  1.00 54.87           O
ATOM   1779  NE2 GLN A 224      -7.407   6.752 -60.875  1.00 54.87           N
ATOM   1780  C   GLN A 224     -11.454   7.093 -64.942  1.00 54.87           C
ATOM   1781  O   GLN A 224     -11.106   7.593 -66.011  1.00 54.87           O
ATOM   1782  N   ILE A 225     -12.612   7.417 -64.336  1.00 99.21           N
ATOM   1783  CA  ILE A 225     -13.469   8.410 -64.913  1.00 99.21           C
ATOM   1784  CB  ILE A 225     -14.913   8.015 -64.997  1.00 99.21           C
ATOM   1785  CG1 ILE A 225     -15.096   6.829 -65.956  1.00 99.21           C
ATOM   1786  CG2 ILE A 225     -15.711   9.263 -65.413  1.00 99.21           C
ATOM   1787  CD1 ILE A 225     -14.680   7.145 -67.392  1.00 99.21           C
ATOM   1788  C   ILE A 225     -13.402   9.600 -64.017  1.00 99.21           C
ATOM   1789  O   ILE A 225     -13.672   9.497 -62.821  1.00 99.21           O
ATOM   1790  N   LEU A 226     -13.023  10.774 -64.559  1.00115.89           N
ATOM   1791  CA  LEU A 226     -12.979  11.893 -63.668  1.00115.89           C
ATOM   1792  CB  LEU A 226     -11.966  12.982 -64.041  1.00115.89           C
ATOM   1793  CG  LEU A 226     -10.509  12.532 -63.860  1.00115.89           C
ATOM   1794  CD1 LEU A 226     -10.183  12.270 -62.381  1.00115.89           C
ATOM   1795  CD2 LEU A 226     -10.195  11.335 -64.764  1.00115.89           C
ATOM   1796  C   LEU A 226     -14.326  12.518 -63.663  1.00115.89           C
ATOM   1797  O   LEU A 226     -14.567  13.513 -64.345  1.00115.89           O
ATOM   1798  N   LEU A 227     -15.237  11.934 -62.863  1.00194.34           N
ATOM   1799  CA  LEU A 227     -16.577  12.424 -62.783  1.00194.34           C
ATOM   1800  CB  LEU A 227     -17.456  11.927 -63.942  1.00194.34           C
ATOM   1801  CG  LEU A 227     -17.005  12.351 -65.349  1.00194.34           C
ATOM   1802  CD1 LEU A 227     -17.856  11.653 -66.418  1.00194.34           C
ATOM   1803  CD2 LEU A 227     -17.020  13.879 -65.511  1.00194.34           C
ATOM   1804  C   LEU A 227     -17.218  11.792 -61.582  1.00194.34           C
ATOM   1805  O   LEU A 227     -16.745  10.792 -61.044  1.00194.34           O
ATOM   1806  N   ARG A 228     -18.294  12.442 -61.111  1.00234.98           N
ATOM   1807  CA  ARG A 228     -19.255  11.960 -60.163  1.00234.98           C
ATOM   1808  CB  ARG A 228     -18.798  11.910 -58.699  1.00234.98           C
ATOM   1809  CG  ARG A 228     -17.839  10.751 -58.431  1.00234.98           C
ATOM   1810  CD  ARG A 228     -18.096  10.070 -57.088  1.00234.98           C
ATOM   1811  NE  ARG A 228     -19.421   9.395 -57.201  1.00234.98           N
ATOM   1812  CZ  ARG A 228     -20.114   9.023 -56.085  1.00234.98           C
ATOM   1813  NH1 ARG A 228     -19.600   9.268 -54.845  1.00234.98           N
ATOM   1814  NH2 ARG A 228     -21.325   8.405 -56.215  1.00234.98           N
ATOM   1815  C   ARG A 228     -20.321  13.003 -60.299  1.00234.98           C
ATOM   1816  O   ARG A 228     -20.013  14.156 -60.030  1.00234.98           O
ATOM   1817  N   HIS A 229     -21.578  12.696 -60.721  1.00120.43           N
ATOM   1818  CA  HIS A 229     -22.433  13.842 -60.925  1.00120.43           C
ATOM   1819  ND1 HIS A 229     -21.980  17.172 -61.419  1.00120.43           N
ATOM   1820  CG  HIS A 229     -22.492  16.110 -62.132  1.00120.43           C
ATOM   1821  CB  HIS A 229     -21.923  14.722 -62.083  1.00120.43           C
ATOM   1822  NE2 HIS A 229     -23.683  17.967 -62.607  1.00120.43           N
ATOM   1823  CD2 HIS A 229     -23.532  16.613 -62.851  1.00120.43           C
ATOM   1824  CE1 HIS A 229     -22.729  18.257 -61.741  1.00120.43           C
ATOM   1825  C   HIS A 229     -23.832  13.411 -61.248  1.00120.43           C
ATOM   1826  O   HIS A 229     -24.133  12.219 -61.291  1.00120.43           O
ATOM   1827  N   GLY A 230     -24.732  14.402 -61.463  1.00 36.77           N
ATOM   1828  CA  GLY A 230     -26.105  14.136 -61.799  1.00 36.77           C
ATOM   1829  C   GLY A 230     -26.669  15.374 -62.424  1.00 36.77           C
ATOM   1830  O   GLY A 230     -26.325  16.495 -62.053  1.00 36.77           O
ATOM   1831  N   ILE A 231     -27.553  15.178 -63.420  1.00148.92           N
ATOM   1832  CA  ILE A 231     -28.207  16.230 -64.144  1.00148.92           C
ATOM   1833  CB  ILE A 231     -28.970  15.746 -65.347  1.00148.92           C
ATOM   1834  CG1 ILE A 231     -30.117  14.806 -64.935  1.00148.92           C
ATOM   1835  CG2 ILE A 231     -27.965  15.105 -66.319  1.00148.92           C
ATOM   1836  CD1 ILE A 231     -29.648  13.507 -64.286  1.00148.92           C
ATOM   1837  C   ILE A 231     -29.183  16.958 -63.277  1.00148.92           C
ATOM   1838  O   ILE A 231     -29.256  18.184 -63.326  1.00148.92           O
ATOM   1839  N   VAL A 232     -29.957  16.224 -62.451  1.00114.55           N
ATOM   1840  CA  VAL A 232     -31.008  16.851 -61.697  1.00114.55           C
ATOM   1841  CB  VAL A 232     -31.763  15.919 -60.798  1.00114.55           C
ATOM   1842  CG1 VAL A 232     -32.463  14.864 -61.670  1.00114.55           C
ATOM   1843  CG2 VAL A 232     -30.792  15.340 -59.759  1.00114.55           C
ATOM   1844  C   VAL A 232     -30.442  17.952 -60.869  1.00114.55           C
ATOM   1845  O   VAL A 232     -29.307  17.892 -60.401  1.00114.55           O
ATOM   1846  N   CYS A 233     -31.251  19.012 -60.699  1.00112.57           N
ATOM   1847  CA  CYS A 233     -30.838  20.205 -60.028  1.00112.57           C
ATOM   1848  CB  CYS A 233     -31.920  21.300 -60.040  1.00112.57           C
ATOM   1849  SG  CYS A 233     -31.383  22.810 -59.184  1.00112.57           S
ATOM   1850  C   CYS A 233     -30.503  19.918 -58.603  1.00112.57           C
ATOM   1851  O   CYS A 233     -29.509  20.433 -58.091  1.00112.57           O
ATOM   1852  N   PRO A 234     -31.274  19.123 -57.924  1.00152.69           N
ATOM   1853  CA  PRO A 234     -30.955  18.950 -56.541  1.00152.69           C
ATOM   1854  CD  PRO A 234     -32.707  19.057 -58.158  1.00152.69           C
ATOM   1855  CB  PRO A 234     -32.169  18.279 -55.910  1.00152.69           C
ATOM   1856  CG  PRO A 234     -33.335  18.795 -56.776  1.00152.69           C
ATOM   1857  C   PRO A 234     -29.642  18.293 -56.266  1.00152.69           C
ATOM   1858  O   PRO A 234     -29.531  17.077 -56.414  1.00152.69           O
ATOM   1859  N   TYR A 235     -28.653  19.108 -55.853  1.00301.82           N
ATOM   1860  CA  TYR A 235     -27.348  18.739 -55.380  1.00301.82           C
ATOM   1861  CB  TYR A 235     -27.402  17.895 -54.094  1.00301.82           C
ATOM   1862  CG  TYR A 235     -26.011  17.727 -53.583  1.00301.82           C
ATOM   1863  CD1 TYR A 235     -25.409  18.740 -52.871  1.00301.82           C
ATOM   1864  CD2 TYR A 235     -25.313  16.562 -53.800  1.00301.82           C
ATOM   1865  CE1 TYR A 235     -24.129  18.598 -52.388  1.00301.82           C
ATOM   1866  CE2 TYR A 235     -24.033  16.413 -53.321  1.00301.82           C
ATOM   1867  CZ  TYR A 235     -23.439  17.432 -52.614  1.00301.82           C
ATOM   1868  OH  TYR A 235     -22.126  17.277 -52.122  1.00301.82           O
ATOM   1869  C   TYR A 235     -26.578  17.979 -56.418  1.00301.82           C
ATOM   1870  O   TYR A 235     -25.376  17.765 -56.264  1.00301.82           O
ATOM   1871  N   SER A 236     -27.218  17.579 -57.532  1.00128.24           N
ATOM   1872  CA  SER A 236     -26.490  16.806 -58.496  1.00128.24           C
ATOM   1873  CB  SER A 236     -27.385  16.134 -59.547  1.00128.24           C
ATOM   1874  OG  SER A 236     -28.145  15.102 -58.936  1.00128.24           O
ATOM   1875  C   SER A 236     -25.510  17.685 -59.193  1.00128.24           C
ATOM   1876  O   SER A 236     -24.332  17.348 -59.306  1.00128.24           O
ATOM   1877  N   HIS A 237     -25.973  18.856 -59.672  1.00220.90           N
ATOM   1878  CA  HIS A 237     -25.048  19.751 -60.294  1.00220.90           C
ATOM   1879  ND1 HIS A 237     -27.361  21.977 -59.424  1.00220.90           N
ATOM   1880  CG  HIS A 237     -26.202  22.025 -60.166  1.00220.90           C
ATOM   1881  CB  HIS A 237     -25.705  20.920 -61.051  1.00220.90           C
ATOM   1882  NE2 HIS A 237     -26.450  23.972 -59.052  1.00220.90           N
ATOM   1883  CD2 HIS A 237     -25.658  23.250 -59.926  1.00220.90           C
ATOM   1884  CE1 HIS A 237     -27.461  23.166 -58.778  1.00220.90           C
ATOM   1885  C   HIS A 237     -24.318  20.297 -59.112  1.00220.90           C
ATOM   1886  O   HIS A 237     -24.855  20.302 -58.007  1.00220.90           O
ATOM   1887  N   GLY A 238     -23.068  20.751 -59.282  1.00233.64           N
ATOM   1888  CA  GLY A 238     -22.353  21.190 -58.119  1.00233.64           C
ATOM   1889  C   GLY A 238     -21.310  20.156 -57.835  1.00233.64           C
ATOM   1890  O   GLY A 238     -20.377  20.401 -57.073  1.00233.64           O
ATOM   1891  N   LYS A 239     -21.443  18.961 -58.445  1.00113.39           N
ATOM   1892  CA  LYS A 239     -20.427  17.962 -58.271  1.00113.39           C
ATOM   1893  CB  LYS A 239     -20.855  16.527 -58.616  1.00113.39           C
ATOM   1894  CG  LYS A 239     -21.772  15.909 -57.561  1.00113.39           C
ATOM   1895  CD  LYS A 239     -22.275  14.514 -57.931  1.00113.39           C
ATOM   1896  CE  LYS A 239     -22.979  13.795 -56.780  1.00113.39           C
ATOM   1897  NZ  LYS A 239     -23.426  12.456 -57.222  1.00113.39           N
ATOM   1898  C   LYS A 239     -19.308  18.355 -59.178  1.00113.39           C
ATOM   1899  O   LYS A 239     -19.490  19.171 -60.080  1.00113.39           O
ATOM   1900  N   CYS A 240     -18.103  17.800 -58.953  1.00113.96           N
ATOM   1901  CA  CYS A 240     -16.982  18.237 -59.731  1.00113.96           C
ATOM   1902  CB  CYS A 240     -15.624  17.794 -59.157  1.00113.96           C
ATOM   1903  SG  CYS A 240     -15.273  18.533 -57.533  1.00113.96           S
ATOM   1904  C   CYS A 240     -17.079  17.700 -61.123  1.00113.96           C
ATOM   1905  O   CYS A 240     -16.631  16.591 -61.407  1.00113.96           O
ATOM   1906  N   LEU A 241     -17.702  18.477 -62.030  1.00192.01           N
ATOM   1907  CA  LEU A 241     -17.723  18.100 -63.412  1.00192.01           C
ATOM   1908  CB  LEU A 241     -18.568  19.031 -64.308  1.00192.01           C
ATOM   1909  CG  LEU A 241     -20.067  19.118 -63.966  1.00192.01           C
ATOM   1910  CD1 LEU A 241     -20.293  19.832 -62.625  1.00192.01           C
ATOM   1911  CD2 LEU A 241     -20.864  19.754 -65.119  1.00192.01           C
ATOM   1912  C   LEU A 241     -16.323  18.261 -63.900  1.00192.01           C
ATOM   1913  O   LEU A 241     -15.805  17.429 -64.642  1.00192.01           O
ATOM   1914  N   ASP A 242     -15.679  19.370 -63.478  1.00123.46           N
ATOM   1915  CA  ASP A 242     -14.345  19.659 -63.908  1.00123.46           C
ATOM   1916  CB  ASP A 242     -14.022  21.162 -63.965  1.00123.46           C
ATOM   1917  CG  ASP A 242     -14.790  21.761 -65.132  1.00123.46           C
ATOM   1918  OD1 ASP A 242     -15.448  20.979 -65.869  1.00123.46           O
ATOM   1919  OD2 ASP A 242     -14.724  23.007 -65.307  1.00123.46           O
ATOM   1920  C   ASP A 242     -13.415  19.048 -62.921  1.00123.46           C
ATOM   1921  O   ASP A 242     -12.904  19.716 -62.023  1.00123.46           O
ATOM   1922  N   SER A 243     -13.174  17.738 -63.079  1.00131.03           N
ATOM   1923  CA  SER A 243     -12.267  17.044 -62.223  1.00131.03           C
ATOM   1924  CB  SER A 243     -12.546  15.536 -62.112  1.00131.03           C
ATOM   1925  OG  SER A 243     -13.805  15.318 -61.494  1.00131.03           O
ATOM   1926  C   SER A 243     -10.929  17.209 -62.850  1.00131.03           C
ATOM   1927  O   SER A 243     -10.707  18.141 -63.621  1.00131.03           O
ATOM   1928  N   GLU A 244      -9.985  16.321 -62.498  1.00141.91           N
ATOM   1929  CA  GLU A 244      -8.712  16.381 -63.145  1.00141.91           C
ATOM   1930  CB  GLU A 244      -7.804  15.209 -62.746  1.00141.91           C
ATOM   1931  CG  GLU A 244      -6.604  15.043 -63.678  1.00141.91           C
ATOM   1932  CD  GLU A 244      -5.665  16.211 -63.438  1.00141.91           C
ATOM   1933  OE1 GLU A 244      -5.724  16.796 -62.324  1.00141.91           O
ATOM   1934  OE2 GLU A 244      -4.875  16.533 -64.365  1.00141.91           O
ATOM   1935  C   GLU A 244      -9.022  16.207 -64.589  1.00141.91           C
ATOM   1936  O   GLU A 244      -8.481  16.905 -65.444  1.00141.91           O
ATOM   1937  N   ASP A 245      -9.932  15.262 -64.888  1.00135.39           N
ATOM   1938  CA  ASP A 245     -10.336  15.074 -66.245  1.00135.39           C
ATOM   1939  CB  ASP A 245     -10.651  13.611 -66.603  1.00135.39           C
ATOM   1940  CG  ASP A 245     -10.631  13.487 -68.117  1.00135.39           C
ATOM   1941  OD1 ASP A 245     -10.836  14.528 -68.795  1.00135.39           O
ATOM   1942  OD2 ASP A 245     -10.396  12.355 -68.617  1.00135.39           O
ATOM   1943  C   ASP A 245     -11.584  15.879 -66.404  1.00135.39           C
ATOM   1944  O   ASP A 245     -11.531  17.066 -66.723  1.00135.39           O
ATOM   1945  N   GLY A 246     -12.751  15.250 -66.175  1.00232.68           N
ATOM   1946  CA  GLY A 246     -13.982  15.963 -66.317  1.00232.68           C
ATOM   1947  C   GLY A 246     -14.372  15.819 -67.743  1.00232.68           C
ATOM   1948  O   GLY A 246     -13.520  15.694 -68.621  1.00232.68           O
ATOM   1949  N   TYR A 247     -15.686  15.840 -68.013  1.00134.54           N
ATOM   1950  CA  TYR A 247     -16.121  15.736 -69.369  1.00134.54           C
ATOM   1951  CB  TYR A 247     -16.980  14.492 -69.656  1.00134.54           C
ATOM   1952  CG  TYR A 247     -16.074  13.311 -69.553  1.00134.54           C
ATOM   1953  CD1 TYR A 247     -15.776  12.748 -68.332  1.00134.54           C
ATOM   1954  CD2 TYR A 247     -15.516  12.766 -70.686  1.00134.54           C
ATOM   1955  CE1 TYR A 247     -14.938  11.659 -68.246  1.00134.54           C
ATOM   1956  CE2 TYR A 247     -14.679  11.679 -70.606  1.00134.54           C
ATOM   1957  CZ  TYR A 247     -14.387  11.123 -69.385  1.00134.54           C
ATOM   1958  OH  TYR A 247     -13.527  10.007 -69.303  1.00134.54           O
ATOM   1959  C   TYR A 247     -16.932  16.954 -69.645  1.00134.54           C
ATOM   1960  O   TYR A 247     -17.678  17.429 -68.791  1.00134.54           O
ATOM   1961  N   SER A 248     -16.785  17.511 -70.859  1.00103.31           N
ATOM   1962  CA  SER A 248     -17.498  18.708 -71.171  1.00103.31           C
ATOM   1963  CB  SER A 248     -17.088  19.342 -72.511  1.00103.31           C
ATOM   1964  OG  SER A 248     -15.727  19.744 -72.463  1.00103.31           O
ATOM   1965  C   SER A 248     -18.943  18.374 -71.256  1.00103.31           C
ATOM   1966  O   SER A 248     -19.317  17.254 -71.594  1.00103.31           O
ATOM   1967  N   THR A 249     -19.789  19.363 -70.924  1.00288.15           N
ATOM   1968  CA  THR A 249     -21.212  19.240 -71.007  1.00288.15           C
ATOM   1969  CB  THR A 249     -21.921  19.694 -69.762  1.00288.15           C
ATOM   1970  OG1 THR A 249     -23.320  19.485 -69.877  1.00288.15           O
ATOM   1971  CG2 THR A 249     -21.630  21.189 -69.550  1.00288.15           C
ATOM   1972  C   THR A 249     -21.568  20.205 -72.080  1.00288.15           C
ATOM   1973  O   THR A 249     -20.732  21.010 -72.480  1.00288.15           O
ATOM   1974  N   TRP A 250     -22.795  20.135 -72.620  1.00234.06           N
ATOM   1975  CA  TRP A 250     -23.099  21.063 -73.666  1.00234.06           C
ATOM   1976  CB  TRP A 250     -22.897  20.451 -75.059  1.00234.06           C
ATOM   1977  CG  TRP A 250     -21.467  20.078 -75.356  1.00234.06           C
ATOM   1978  CD2 TRP A 250     -20.678  20.663 -76.400  1.00234.06           C
ATOM   1979  CD1 TRP A 250     -20.684  19.130 -74.765  1.00234.06           C
ATOM   1980  NE1 TRP A 250     -19.453  19.091 -75.373  1.00234.06           N
ATOM   1981  CE2 TRP A 250     -19.437  20.028 -76.383  1.00234.06           C
ATOM   1982  CE3 TRP A 250     -20.968  21.645 -77.302  1.00234.06           C
ATOM   1983  CZ2 TRP A 250     -18.459  20.367 -77.274  1.00234.06           C
ATOM   1984  CZ3 TRP A 250     -19.979  21.988 -78.196  1.00234.06           C
ATOM   1985  CH2 TRP A 250     -18.750  21.362 -78.182  1.00234.06           C
ATOM   1986  C   TRP A 250     -24.544  21.386 -73.558  1.00234.06           C
ATOM   1987  O   TRP A 250     -25.321  20.643 -72.960  1.00234.06           O
ATOM   1988  N   GLU A 251     -24.929  22.538 -74.126  1.00 74.17           N
ATOM   1989  CA  GLU A 251     -26.303  22.924 -74.148  1.00 74.17           C
ATOM   1990  CB  GLU A 251     -26.501  24.318 -74.770  1.00 74.17           C
ATOM   1991  CG  GLU A 251     -25.804  25.442 -73.998  1.00 74.17           C
ATOM   1992  CD  GLU A 251     -25.929  26.725 -74.811  1.00 74.17           C
ATOM   1993  OE1 GLU A 251     -26.716  26.729 -75.795  1.00 74.17           O
ATOM   1994  OE2 GLU A 251     -25.237  27.718 -74.460  1.00 74.17           O
ATOM   1995  C   GLU A 251     -26.988  21.941 -75.036  1.00 74.17           C
ATOM   1996  O   GLU A 251     -28.111  21.514 -74.770  1.00 74.17           O
ATOM   1997  N   VAL A 252     -26.298  21.550 -76.125  1.00 80.49           N
ATOM   1998  CA  VAL A 252     -26.856  20.627 -77.065  1.00 80.49           C
ATOM   1999  CB  VAL A 252     -26.006  20.434 -78.288  1.00 80.49           C
ATOM   2000  CG1 VAL A 252     -24.670  19.805 -77.859  1.00 80.49           C
ATOM   2001  CG2 VAL A 252     -26.791  19.595 -79.311  1.00 80.49           C
ATOM   2002  C   VAL A 252     -26.988  19.312 -76.375  1.00 80.49           C
ATOM   2003  O   VAL A 252     -26.144  18.929 -75.565  1.00 80.49           O
ATOM   2004  N   SER A 253     -28.085  18.596 -76.676  1.00 74.32           N
ATOM   2005  CA  SER A 253     -28.354  17.342 -76.043  1.00 74.32           C
ATOM   2006  CB  SER A 253     -29.713  16.745 -76.457  1.00 74.32           C
ATOM   2007  OG  SER A 253     -29.931  15.505 -75.798  1.00 74.32           O
ATOM   2008  C   SER A 253     -27.286  16.370 -76.422  1.00 74.32           C
ATOM   2009  O   SER A 253     -26.839  15.575 -75.596  1.00 74.32           O
ATOM   2010  N   LEU A 254     -26.817  16.424 -77.681  1.00174.06           N
ATOM   2011  CA  LEU A 254     -25.848  15.453 -78.093  1.00174.06           C
ATOM   2012  CB  LEU A 254     -25.766  15.305 -79.623  1.00174.06           C
ATOM   2013  CG  LEU A 254     -27.102  14.917 -80.283  1.00174.06           C
ATOM   2014  CD1 LEU A 254     -26.951  14.785 -81.808  1.00174.06           C
ATOM   2015  CD2 LEU A 254     -27.714  13.672 -79.624  1.00174.06           C
ATOM   2016  C   LEU A 254     -24.501  15.920 -77.646  1.00174.06           C
ATOM   2017  O   LEU A 254     -23.887  16.774 -78.284  1.00174.06           O
ATOM   2018  N   ASP A 255     -24.007  15.371 -76.520  1.00303.59           N
ATOM   2019  CA  ASP A 255     -22.699  15.734 -76.072  1.00303.59           C
ATOM   2020  CB  ASP A 255     -22.666  16.992 -75.193  1.00303.59           C
ATOM   2021  CG  ASP A 255     -23.446  16.711 -73.922  1.00303.59           C
ATOM   2022  OD1 ASP A 255     -24.465  15.975 -74.000  1.00303.59           O
ATOM   2023  OD2 ASP A 255     -23.027  17.225 -72.851  1.00303.59           O
ATOM   2024  C   ASP A 255     -22.175  14.598 -75.261  1.00303.59           C
ATOM   2025  O   ASP A 255     -22.935  13.915 -74.578  1.00303.59           O
ATOM   2026  N   ARG A 256     -20.854  14.343 -75.332  1.00322.71           N
ATOM   2027  CA  ARG A 256     -20.333  13.281 -74.526  1.00322.71           C
ATOM   2028  CB  ARG A 256     -19.008  12.706 -75.060  1.00322.71           C
ATOM   2029  CG  ARG A 256     -19.099  12.120 -76.470  1.00322.71           C
ATOM   2030  CD  ARG A 256     -19.314  13.179 -77.554  1.00322.71           C
ATOM   2031  NE  ARG A 256     -18.091  14.030 -77.608  1.00322.71           N
ATOM   2032  CZ  ARG A 256     -17.043  13.676 -78.408  1.00322.71           C
ATOM   2033  NH1 ARG A 256     -17.121  12.548 -79.173  1.00322.71           N
ATOM   2034  NH2 ARG A 256     -15.920  14.451 -78.449  1.00322.71           N
ATOM   2035  C   ARG A 256     -20.017  13.914 -73.223  1.00322.71           C
ATOM   2036  O   ARG A 256     -18.873  13.898 -72.776  1.00322.71           O
ATOM   2037  N   ARG A 257     -21.070  14.394 -72.540  1.00252.07           N
ATOM   2038  CA  ARG A 257     -21.006  15.126 -71.307  1.00252.07           C
ATOM   2039  CB  ARG A 257     -22.416  15.490 -70.810  1.00252.07           C
ATOM   2040  CG  ARG A 257     -22.487  16.488 -69.657  1.00252.07           C
ATOM   2041  CD  ARG A 257     -23.936  16.802 -69.278  1.00252.07           C
ATOM   2042  NE  ARG A 257     -24.626  17.218 -70.533  1.00252.07           N
ATOM   2043  CZ  ARG A 257     -25.953  17.539 -70.529  1.00252.07           C
ATOM   2044  NH1 ARG A 257     -26.682  17.440 -69.380  1.00252.07           N
ATOM   2045  NH2 ARG A 257     -26.548  17.979 -71.677  1.00252.07           N
ATOM   2046  C   ARG A 257     -20.363  14.251 -70.293  1.00252.07           C
ATOM   2047  O   ARG A 257     -19.953  13.134 -70.610  1.00252.07           O
ATOM   2048  N   CYS A 258     -20.211  14.781 -69.057  1.00110.32           N
ATOM   2049  CA  CYS A 258     -19.645  13.995 -68.001  1.00110.32           C
ATOM   2050  CB  CYS A 258     -19.777  14.656 -66.618  1.00110.32           C
ATOM   2051  SG  CYS A 258     -18.850  16.212 -66.476  1.00110.32           S
ATOM   2052  C   CYS A 258     -20.527  12.804 -67.990  1.00110.32           C
ATOM   2053  O   CYS A 258     -20.062  11.670 -68.044  1.00110.32           O
ATOM   2054  N   GLU A 259     -21.841  13.058 -67.972  1.00256.89           N
ATOM   2055  CA  GLU A 259     -22.778  12.024 -68.262  1.00256.89           C
ATOM   2056  CB  GLU A 259     -23.831  11.780 -67.164  1.00256.89           C
ATOM   2057  CG  GLU A 259     -24.623  13.025 -66.760  1.00256.89           C
ATOM   2058  CD  GLU A 259     -23.889  13.673 -65.594  1.00256.89           C
ATOM   2059  OE1 GLU A 259     -23.002  12.994 -65.011  1.00256.89           O
ATOM   2060  OE2 GLU A 259     -24.206  14.847 -65.267  1.00256.89           O
ATOM   2061  C   GLU A 259     -23.466  12.585 -69.457  1.00256.89           C
ATOM   2062  O   GLU A 259     -24.078  13.649 -69.377  1.00256.89           O
ATOM   2063  N   ASP A 260     -23.358  11.907 -70.611  1.00165.47           N
ATOM   2064  CA  ASP A 260     -23.951  12.479 -71.777  1.00165.47           C
ATOM   2065  CB  ASP A 260     -23.735  11.651 -73.059  1.00165.47           C
ATOM   2066  CG  ASP A 260     -24.398  10.291 -72.899  1.00165.47           C
ATOM   2067  OD1 ASP A 260     -24.212   9.664 -71.822  1.00165.47           O
ATOM   2068  OD2 ASP A 260     -25.107   9.865 -73.850  1.00165.47           O
ATOM   2069  C   ASP A 260     -25.414  12.603 -71.529  1.00165.47           C
ATOM   2070  O   ASP A 260     -26.013  13.637 -71.820  1.00165.47           O
ATOM   2071  N   THR A 261     -26.033  11.551 -70.968  1.00124.71           N
ATOM   2072  CA  THR A 261     -27.433  11.646 -70.697  1.00124.71           C
ATOM   2073  CB  THR A 261     -28.279  11.217 -71.856  1.00124.71           C
ATOM   2074  OG1 THR A 261     -28.037   9.849 -72.154  1.00124.71           O
ATOM   2075  CG2 THR A 261     -27.923  12.092 -73.070  1.00124.71           C
ATOM   2076  C   THR A 261     -27.735  10.713 -69.574  1.00124.71           C
ATOM   2077  O   THR A 261     -26.980   9.780 -69.300  1.00124.71           O
ATOM   2078  N   GLU A 262     -28.857  10.969 -68.879  1.00 95.06           N
ATOM   2079  CA  GLU A 262     -29.304  10.088 -67.844  1.00 95.06           C
ATOM   2080  CB  GLU A 262     -29.460  10.747 -66.462  1.00 95.06           C
ATOM   2081  CG  GLU A 262     -29.940   9.764 -65.389  1.00 95.06           C
ATOM   2082  CD  GLU A 262     -30.292  10.545 -64.131  1.00 95.06           C
ATOM   2083  OE1 GLU A 262     -31.288  11.315 -64.178  1.00 95.06           O
ATOM   2084  OE2 GLU A 262     -29.576  10.379 -63.107  1.00 95.06           O
ATOM   2085  C   GLU A 262     -30.676   9.663 -68.246  1.00 95.06           C
ATOM   2086  O   GLU A 262     -31.452  10.470 -68.754  1.00 95.06           O
ATOM   2087  N   PHE A 263     -31.008   8.370 -68.059  1.00143.69           N
ATOM   2088  CA  PHE A 263     -32.340   7.956 -68.388  1.00143.69           C
ATOM   2089  CB  PHE A 263     -32.425   6.750 -69.343  1.00143.69           C
ATOM   2090  CG  PHE A 263     -31.932   7.181 -70.683  1.00143.69           C
ATOM   2091  CD1 PHE A 263     -32.792   7.743 -71.600  1.00143.69           C
ATOM   2092  CD2 PHE A 263     -30.607   7.031 -71.020  1.00143.69           C
ATOM   2093  CE1 PHE A 263     -32.338   8.142 -72.836  1.00143.69           C
ATOM   2094  CE2 PHE A 263     -30.147   7.426 -72.254  1.00143.69           C
ATOM   2095  CZ  PHE A 263     -31.013   7.983 -73.165  1.00143.69           C
ATOM   2096  C   PHE A 263     -33.018   7.570 -67.113  1.00143.69           C
ATOM   2097  O   PHE A 263     -32.514   6.755 -66.343  1.00143.69           O
ATOM   2098  N   GLU A 264     -34.197   8.165 -66.857  1.00 43.80           N
ATOM   2099  CA  GLU A 264     -34.910   7.883 -65.648  1.00 43.80           C
ATOM   2100  CB  GLU A 264     -35.811   9.036 -65.177  1.00 43.80           C
ATOM   2101  CG  GLU A 264     -35.032  10.279 -64.736  1.00 43.80           C
ATOM   2102  CD  GLU A 264     -36.031  11.289 -64.189  1.00 43.80           C
ATOM   2103  OE1 GLU A 264     -37.247  10.965 -64.175  1.00 43.80           O
ATOM   2104  OE2 GLU A 264     -35.593  12.395 -63.772  1.00 43.80           O
ATOM   2105  C   GLU A 264     -35.779   6.687 -65.869  1.00 43.80           C
ATOM   2106  O   GLU A 264     -36.051   6.297 -67.004  1.00 43.80           O
ATOM   2107  N   VAL A 265     -36.193   6.056 -64.750  1.00138.87           N
ATOM   2108  CA  VAL A 265     -37.064   4.915 -64.723  1.00138.87           C
ATOM   2109  CB  VAL A 265     -38.513   5.221 -64.993  1.00138.87           C
ATOM   2110  CG1 VAL A 265     -39.018   6.169 -63.892  1.00138.87           C
ATOM   2111  CG2 VAL A 265     -38.672   5.759 -66.423  1.00138.87           C
ATOM   2112  C   VAL A 265     -36.576   3.897 -65.696  1.00138.87           C
ATOM   2113  O   VAL A 265     -37.363   3.285 -66.416  1.00138.87           O
ATOM   2114  N   ILE A 266     -35.249   3.676 -65.725  1.00 98.01           N
ATOM   2115  CA  ILE A 266     -34.703   2.693 -66.611  1.00 98.01           C
ATOM   2116  CB  ILE A 266     -33.275   2.942 -67.013  1.00 98.01           C
ATOM   2117  CG1 ILE A 266     -32.866   1.981 -68.138  1.00 98.01           C
ATOM   2118  CG2 ILE A 266     -32.375   2.834 -65.771  1.00 98.01           C
ATOM   2119  CD1 ILE A 266     -31.538   2.358 -68.790  1.00 98.01           C
ATOM   2120  C   ILE A 266     -34.755   1.385 -65.899  1.00 98.01           C
ATOM   2121  O   ILE A 266     -34.411   1.290 -64.722  1.00 98.01           O
ATOM   2122  N   TYR A 267     -35.224   0.338 -66.603  1.00 55.80           N
ATOM   2123  CA  TYR A 267     -35.296  -0.960 -66.006  1.00 55.80           C
ATOM   2124  CB  TYR A 267     -36.573  -1.742 -66.380  1.00 55.80           C
ATOM   2125  CG  TYR A 267     -37.786  -1.015 -65.898  1.00 55.80           C
ATOM   2126  CD1 TYR A 267     -38.318   0.021 -66.631  1.00 55.80           C
ATOM   2127  CD2 TYR A 267     -38.406  -1.378 -64.723  1.00 55.80           C
ATOM   2128  CE1 TYR A 267     -39.439   0.689 -66.198  1.00 55.80           C
ATOM   2129  CE2 TYR A 267     -39.527  -0.713 -64.283  1.00 55.80           C
ATOM   2130  CZ  TYR A 267     -40.046   0.324 -65.021  1.00 55.80           C
ATOM   2131  OH  TYR A 267     -41.196   1.010 -64.576  1.00 55.80           O
ATOM   2132  C   TYR A 267     -34.161  -1.727 -66.602  1.00 55.80           C
ATOM   2133  O   TYR A 267     -34.053  -1.844 -67.822  1.00 55.80           O
ATOM   2134  N   GLU A 268     -33.272  -2.265 -65.747  1.00 88.24           N
ATOM   2135  CA  GLU A 268     -32.143  -2.990 -66.251  1.00 88.24           C
ATOM   2136  CB  GLU A 268     -31.060  -3.279 -65.195  1.00 88.24           C
ATOM   2137  CG  GLU A 268     -31.536  -4.176 -64.050  1.00 88.24           C
ATOM   2138  CD  GLU A 268     -30.369  -4.383 -63.093  1.00 88.24           C
ATOM   2139  OE1 GLU A 268     -29.563  -5.320 -63.339  1.00 88.24           O
ATOM   2140  OE2 GLU A 268     -30.264  -3.605 -62.107  1.00 88.24           O
ATOM   2141  C   GLU A 268     -32.626  -4.306 -66.764  1.00 88.24           C
ATOM   2142  O   GLU A 268     -33.679  -4.797 -66.362  1.00 88.24           O
ATOM   2143  N   GLY A 269     -31.865  -4.896 -67.708  1.00 36.50           N
ATOM   2144  CA  GLY A 269     -32.223  -6.181 -68.237  1.00 36.50           C
ATOM   2145  C   GLY A 269     -30.994  -7.022 -68.178  1.00 36.50           C
ATOM   2146  O   GLY A 269     -29.911  -6.583 -68.561  1.00 36.50           O
ATOM   2147  N   THR A 270     -31.126  -8.276 -67.708  1.00 50.00           N
ATOM   2148  CA  THR A 270     -29.935  -9.060 -67.640  1.00 50.00           C
ATOM   2149  CB  THR A 270     -29.984 -10.228 -66.690  1.00 50.00           C
ATOM   2150  OG1 THR A 270     -31.012 -11.137 -67.048  1.00 50.00           O
ATOM   2151  CG2 THR A 270     -30.215  -9.693 -65.267  1.00 50.00           C
ATOM   2152  C   THR A 270     -29.599  -9.530 -69.014  1.00 50.00           C
ATOM   2153  O   THR A 270     -30.462  -9.717 -69.867  1.00 50.00           O
ATOM   2154  N   VAL A 271     -28.293  -9.646 -69.289  1.00 71.55           N
ATOM   2155  CA  VAL A 271     -27.840 -10.110 -70.562  1.00 71.55           C
ATOM   2156  CB  VAL A 271     -26.366  -9.926 -70.755  1.00 71.55           C
ATOM   2157  CG1 VAL A 271     -25.955 -10.658 -72.043  1.00 71.55           C
ATOM   2158  CG2 VAL A 271     -26.060  -8.418 -70.781  1.00 71.55           C
ATOM   2159  C   VAL A 271     -28.126 -11.570 -70.709  1.00 71.55           C
ATOM   2160  O   VAL A 271     -28.352 -12.043 -71.820  1.00 71.55           O
ATOM   2161  N   ASN A 272     -28.000 -12.346 -69.613  1.00 60.23           N
ATOM   2162  CA  ASN A 272     -28.285 -13.753 -69.689  1.00 60.23           C
ATOM   2163  CB  ASN A 272     -27.749 -14.556 -68.493  1.00 60.23           C
ATOM   2164  CG  ASN A 272     -26.276 -14.832 -68.748  1.00 60.23           C
ATOM   2165  OD1 ASN A 272     -25.821 -14.826 -69.891  1.00 60.23           O
ATOM   2166  ND2 ASN A 272     -25.513 -15.110 -67.658  1.00 60.23           N
ATOM   2167  C   ASN A 272     -29.756 -14.008 -69.770  1.00 60.23           C
ATOM   2168  O   ASN A 272     -30.217 -14.733 -70.650  1.00 60.23           O
ATOM   2169  N   LYS A 273     -30.541 -13.405 -68.854  1.00 52.80           N
ATOM   2170  CA  LYS A 273     -31.955 -13.638 -68.880  1.00 52.80           C
ATOM   2171  CB  LYS A 273     -32.621 -13.721 -67.494  1.00 52.80           C
ATOM   2172  CG  LYS A 273     -32.262 -14.983 -66.708  1.00 52.80           C
ATOM   2173  CD  LYS A 273     -32.767 -14.965 -65.263  1.00 52.80           C
ATOM   2174  CE  LYS A 273     -32.562 -16.294 -64.534  1.00 52.80           C
ATOM   2175  NZ  LYS A 273     -33.105 -16.212 -63.160  1.00 52.80           N
ATOM   2176  C   LYS A 273     -32.561 -12.478 -69.588  1.00 52.80           C
ATOM   2177  O   LYS A 273     -32.291 -11.329 -69.268  1.00 52.80           O
ATOM   2178  N   THR A 274     -33.445 -12.740 -70.553  1.00129.80           N
ATOM   2179  CA  THR A 274     -33.973 -11.678 -71.353  1.00129.80           C
ATOM   2180  CB  THR A 274     -34.868 -12.170 -72.449  1.00129.80           C
ATOM   2181  OG1 THR A 274     -36.029 -12.774 -71.898  1.00129.80           O
ATOM   2182  CG2 THR A 274     -34.089 -13.194 -73.290  1.00129.80           C
ATOM   2183  C   THR A 274     -34.773 -10.737 -70.508  1.00129.80           C
ATOM   2184  O   THR A 274     -34.895  -9.559 -70.839  1.00129.80           O
ATOM   2185  N   THR A 275     -35.357 -11.232 -69.404  1.00126.51           N
ATOM   2186  CA  THR A 275     -36.249 -10.445 -68.598  1.00126.51           C
ATOM   2187  CB  THR A 275     -36.833 -11.215 -67.449  1.00126.51           C
ATOM   2188  OG1 THR A 275     -37.848 -10.455 -66.809  1.00126.51           O
ATOM   2189  CG2 THR A 275     -35.706 -11.545 -66.455  1.00126.51           C
ATOM   2190  C   THR A 275     -35.573  -9.239 -68.028  1.00126.51           C
ATOM   2191  O   THR A 275     -34.348  -9.157 -67.947  1.00126.51           O
ATOM   2192  N   ASN A 276     -36.404  -8.244 -67.647  1.00 48.59           N
ATOM   2193  CA  ASN A 276     -35.951  -7.022 -67.050  1.00 48.59           C
ATOM   2194  CB  ASN A 276     -36.345  -5.756 -67.836  1.00 48.59           C
ATOM   2195  CG  ASN A 276     -35.538  -5.721 -69.129  1.00 48.59           C
ATOM   2196  OD1 ASN A 276     -35.418  -6.724 -69.831  1.00 48.59           O
ATOM   2197  ND2 ASN A 276     -34.955  -4.534 -69.449  1.00 48.59           N
ATOM   2198  C   ASN A 276     -36.595  -6.949 -65.704  1.00 48.59           C
ATOM   2199  O   ASN A 276     -37.602  -7.611 -65.459  1.00 48.59           O
ATOM   2200  N   GLU A 277     -36.014  -6.158 -64.780  1.00 90.70           N
ATOM   2201  CA  GLU A 277     -36.582  -6.087 -63.465  1.00 90.70           C
ATOM   2202  CB  GLU A 277     -35.586  -5.657 -62.373  1.00 90.70           C
ATOM   2203  CG  GLU A 277     -34.661  -6.780 -61.901  1.00 90.70           C
ATOM   2204  CD  GLU A 277     -35.397  -7.542 -60.806  1.00 90.70           C
ATOM   2205  OE1 GLU A 277     -36.212  -8.441 -61.147  1.00 90.70           O
ATOM   2206  OE2 GLU A 277     -35.159  -7.223 -59.611  1.00 90.70           O
ATOM   2207  C   GLU A 277     -37.697  -5.096 -63.473  1.00 90.70           C
ATOM   2208  O   GLU A 277     -37.481  -3.888 -63.540  1.00 90.70           O
ATOM   2209  N   ASP A 278     -38.939  -5.609 -63.426  1.00124.69           N
ATOM   2210  CA  ASP A 278     -40.110  -4.786 -63.384  1.00124.69           C
ATOM   2211  CB  ASP A 278     -41.403  -5.609 -63.496  1.00124.69           C
ATOM   2212  CG  ASP A 278     -41.463  -6.232 -64.882  1.00124.69           C
ATOM   2213  OD1 ASP A 278     -41.711  -5.484 -65.865  1.00124.69           O
ATOM   2214  OD2 ASP A 278     -41.269  -7.474 -64.972  1.00124.69           O
ATOM   2215  C   ASP A 278     -40.159  -4.118 -62.050  1.00124.69           C
ATOM   2216  O   ASP A 278     -40.524  -2.949 -61.933  1.00124.69           O
ATOM   2217  N   GLY A 279     -39.761  -4.862 -61.004  1.00 85.48           N
ATOM   2218  CA  GLY A 279     -39.916  -4.394 -59.660  1.00 85.48           C
ATOM   2219  C   GLY A 279     -39.160  -3.126 -59.441  1.00 85.48           C
ATOM   2220  O   GLY A 279     -39.687  -2.198 -58.831  1.00 85.48           O
ATOM   2221  N   GLU A 280     -37.906  -3.028 -59.922  1.00 95.40           N
ATOM   2222  CA  GLU A 280     -37.216  -1.812 -59.609  1.00 95.40           C
ATOM   2223  CB  GLU A 280     -36.053  -1.989 -58.619  1.00 95.40           C
ATOM   2224  CG  GLU A 280     -36.521  -2.300 -57.197  1.00 95.40           C
ATOM   2225  CD  GLU A 280     -37.283  -1.082 -56.695  1.00 95.40           C
ATOM   2226  OE1 GLU A 280     -36.800   0.056 -56.942  1.00 95.40           O
ATOM   2227  OE2 GLU A 280     -38.354  -1.269 -56.059  1.00 95.40           O
ATOM   2228  C   GLU A 280     -36.663  -1.190 -60.843  1.00 95.40           C
ATOM   2229  O   GLU A 280     -36.235  -1.874 -61.771  1.00 95.40           O
ATOM   2230  N   LYS A 281     -36.688   0.157 -60.870  1.00101.83           N
ATOM   2231  CA  LYS A 281     -36.147   0.921 -61.951  1.00101.83           C
ATOM   2232  CB  LYS A 281     -37.231   1.562 -62.838  1.00101.83           C
ATOM   2233  CG  LYS A 281     -38.276   2.368 -62.063  1.00101.83           C
ATOM   2234  CD  LYS A 281     -39.221   3.165 -62.965  1.00101.83           C
ATOM   2235  CE  LYS A 281     -40.359   3.859 -62.213  1.00101.83           C
ATOM   2236  NZ  LYS A 281     -41.269   2.847 -61.632  1.00101.83           N
ATOM   2237  C   LYS A 281     -35.309   1.996 -61.336  1.00101.83           C
ATOM   2238  O   LYS A 281     -35.551   2.402 -60.201  1.00101.83           O
ATOM   2239  N   LYS A 282     -34.273   2.468 -62.059  1.00157.69           N
ATOM   2240  CA  LYS A 282     -33.420   3.467 -61.481  1.00157.69           C
ATOM   2241  CB  LYS A 282     -32.100   2.892 -60.937  1.00157.69           C
ATOM   2242  CG  LYS A 282     -31.381   3.815 -59.952  1.00157.69           C
ATOM   2243  CD  LYS A 282     -32.115   3.954 -58.617  1.00157.69           C
ATOM   2244  CE  LYS A 282     -32.031   2.705 -57.734  1.00157.69           C
ATOM   2245  NZ  LYS A 282     -32.726   1.571 -58.383  1.00157.69           N
ATOM   2246  C   LYS A 282     -33.068   4.453 -62.546  1.00157.69           C
ATOM   2247  O   LYS A 282     -33.437   4.290 -63.706  1.00157.69           O
ATOM   2248  N   SER A 283     -32.365   5.538 -62.165  1.00 41.26           N
ATOM   2249  CA  SER A 283     -31.931   6.478 -63.157  1.00 41.26           C
ATOM   2250  CB  SER A 283     -31.756   7.909 -62.619  1.00 41.26           C
ATOM   2251  OG  SER A 283     -33.006   8.425 -62.189  1.00 41.26           O
ATOM   2252  C   SER A 283     -30.588   5.992 -63.590  1.00 41.26           C
ATOM   2253  O   SER A 283     -29.742   5.655 -62.763  1.00 41.26           O
ATOM   2254  N   ASN A 284     -30.362   5.939 -64.916  1.00 88.91           N
ATOM   2255  CA  ASN A 284     -29.133   5.401 -65.420  1.00 88.91           C
ATOM   2256  CB  ASN A 284     -29.368   4.398 -66.566  1.00 88.91           C
ATOM   2257  CG  ASN A 284     -28.100   3.592 -66.813  1.00 88.91           C
ATOM   2258  OD1 ASN A 284     -28.107   2.626 -67.575  1.00 88.91           O
ATOM   2259  ND2 ASN A 284     -26.984   3.985 -66.144  1.00 88.91           N
ATOM   2260  C   ASN A 284     -28.314   6.523 -65.974  1.00 88.91           C
ATOM   2261  O   ASN A 284     -28.783   7.287 -66.816  1.00 88.91           O
ATOM   2262  N   GLN A 285     -27.054   6.652 -65.507  1.00 61.03           N
ATOM   2263  CA  GLN A 285     -26.212   7.693 -66.015  1.00 61.03           C
ATOM   2264  CB  GLN A 285     -25.433   8.450 -64.928  1.00 61.03           C
ATOM   2265  CG  GLN A 285     -26.380   9.237 -64.018  1.00 61.03           C
ATOM   2266  CD  GLN A 285     -25.566  10.103 -63.073  1.00 61.03           C
ATOM   2267  OE1 GLN A 285     -25.684  11.327 -63.088  1.00 61.03           O
ATOM   2268  NE2 GLN A 285     -24.721   9.457 -62.226  1.00 61.03           N
ATOM   2269  C   GLN A 285     -25.266   7.088 -66.998  1.00 61.03           C
ATOM   2270  O   GLN A 285     -24.786   5.971 -66.811  1.00 61.03           O
ATOM   2271  N   ALA A 286     -25.003   7.816 -68.103  1.00 45.71           N
ATOM   2272  CA  ALA A 286     -24.127   7.290 -69.105  1.00 45.71           C
ATOM   2273  CB  ALA A 286     -24.830   6.979 -70.437  1.00 45.71           C
ATOM   2274  C   ALA A 286     -23.079   8.312 -69.389  1.00 45.71           C
ATOM   2275  O   ALA A 286     -23.352   9.511 -69.427  1.00 45.71           O
ATOM   2276  N   VAL A 287     -21.835   7.840 -69.588  1.00114.76           N
ATOM   2277  CA  VAL A 287     -20.746   8.720 -69.876  1.00114.76           C
ATOM   2278  CB  VAL A 287     -19.704   8.696 -68.784  1.00114.76           C
ATOM   2279  CG1 VAL A 287     -20.404   9.028 -67.456  1.00114.76           C
ATOM   2280  CG2 VAL A 287     -19.000   7.328 -68.747  1.00114.76           C
ATOM   2281  C   VAL A 287     -20.124   8.195 -71.129  1.00114.76           C
ATOM   2282  O   VAL A 287     -19.953   6.987 -71.285  1.00114.76           O
ATOM   2283  N   TYR A 288     -19.787   9.090 -72.076  1.00 64.10           N
ATOM   2284  CA  TYR A 288     -19.196   8.615 -73.292  1.00 64.10           C
ATOM   2285  CB  TYR A 288     -19.861   9.217 -74.546  1.00 64.10           C
ATOM   2286  CG  TYR A 288     -19.214   8.655 -75.766  1.00 64.10           C
ATOM   2287  CD1 TYR A 288     -18.010   9.141 -76.224  1.00 64.10           C
ATOM   2288  CD2 TYR A 288     -19.830   7.642 -76.465  1.00 64.10           C
ATOM   2289  CE1 TYR A 288     -17.428   8.614 -77.354  1.00 64.10           C
ATOM   2290  CE2 TYR A 288     -19.253   7.112 -77.594  1.00 64.10           C
ATOM   2291  CZ  TYR A 288     -18.049   7.597 -78.040  1.00 64.10           C
ATOM   2292  OH  TYR A 288     -17.457   7.052 -79.199  1.00 64.10           O
ATOM   2293  C   TYR A 288     -17.781   9.076 -73.280  1.00 64.10           C
ATOM   2294  O   TYR A 288     -17.488  10.223 -73.612  1.00 64.10           O
ATOM   2295  N   THR A 289     -16.863   8.184 -72.872  1.00111.84           N
ATOM   2296  CA  THR A 289     -15.474   8.520 -72.886  1.00111.84           C
ATOM   2297  CB  THR A 289     -14.754   8.231 -71.591  1.00111.84           C
ATOM   2298  OG1 THR A 289     -13.431   8.744 -71.642  1.00111.84           O
ATOM   2299  CG2 THR A 289     -14.741   6.722 -71.300  1.00111.84           C
ATOM   2300  C   THR A 289     -14.888   7.740 -74.007  1.00111.84           C
ATOM   2301  O   THR A 289     -15.537   7.551 -75.036  1.00111.84           O
ATOM   2302  N   ALA A 290     -13.644   7.265 -73.842  1.00 87.33           N
ATOM   2303  CA  ALA A 290     -13.056   6.490 -74.885  1.00 87.33           C
ATOM   2304  CB  ALA A 290     -11.667   5.940 -74.521  1.00 87.33           C
ATOM   2305  C   ALA A 290     -13.972   5.310 -75.095  1.00 87.33           C
ATOM   2306  O   ALA A 290     -14.184   4.913 -76.237  1.00 87.33           O
ATOM   2307  N   ILE A 291     -14.541   4.754 -73.991  1.00125.20           N
ATOM   2308  CA  ILE A 291     -15.476   3.652 -73.920  1.00125.20           C
ATOM   2309  CB  ILE A 291     -14.967   2.510 -73.095  1.00125.20           C
ATOM   2310  CG1 ILE A 291     -14.743   2.979 -71.647  1.00125.20           C
ATOM   2311  CG2 ILE A 291     -13.708   1.945 -73.775  1.00125.20           C
ATOM   2312  CD1 ILE A 291     -14.520   1.840 -70.655  1.00125.20           C
ATOM   2313  C   ILE A 291     -16.678   4.201 -73.203  1.00125.20           C
ATOM   2314  O   ILE A 291     -16.632   5.318 -72.694  1.00125.20           O
ATOM   2315  N   SER A 292     -17.815   3.471 -73.171  1.00 87.90           N
ATOM   2316  CA  SER A 292     -18.953   4.031 -72.491  1.00 87.90           C
ATOM   2317  CB  SER A 292     -20.258   3.952 -73.303  1.00 87.90           C
ATOM   2318  OG  SER A 292     -20.608   2.596 -73.536  1.00 87.90           O
ATOM   2319  C   SER A 292     -19.172   3.284 -71.211  1.00 87.90           C
ATOM   2320  O   SER A 292     -19.103   2.057 -71.169  1.00 87.90           O
ATOM   2321  N   ASP A 293     -19.426   4.034 -70.118  1.00 44.60           N
ATOM   2322  CA  ASP A 293     -19.661   3.433 -68.836  1.00 44.60           C
ATOM   2323  CB  ASP A 293     -18.599   3.800 -67.785  1.00 44.60           C
ATOM   2324  CG  ASP A 293     -17.292   3.118 -68.174  1.00 44.60           C
ATOM   2325  OD1 ASP A 293     -17.322   2.248 -69.085  1.00 44.60           O
ATOM   2326  OD2 ASP A 293     -16.244   3.458 -67.561  1.00 44.60           O
ATOM   2327  C   ASP A 293     -20.989   3.911 -68.344  1.00 44.60           C
ATOM   2328  O   ASP A 293     -21.354   5.071 -68.532  1.00 44.60           O
ATOM   2329  N   SER A 294     -21.765   3.004 -67.715  1.00 80.67           N
ATOM   2330  CA  SER A 294     -23.053   3.380 -67.210  1.00 80.67           C
ATOM   2331  CB  SER A 294     -24.222   2.737 -67.978  1.00 80.67           C
ATOM   2332  OG  SER A 294     -24.245   3.211 -69.316  1.00 80.67           O
ATOM   2333  C   SER A 294     -23.145   2.908 -65.797  1.00 80.67           C
ATOM   2334  O   SER A 294     -22.585   1.874 -65.434  1.00 80.67           O
ATOM   2335  N   HIS A 295     -23.855   3.686 -64.957  1.00112.28           N
ATOM   2336  CA  HIS A 295     -24.022   3.329 -63.580  1.00112.28           C
ATOM   2337  ND1 HIS A 295     -23.346   6.380 -62.649  1.00112.28           N
ATOM   2338  CG  HIS A 295     -22.551   5.299 -62.961  1.00112.28           C
ATOM   2339  CB  HIS A 295     -22.903   3.868 -62.675  1.00112.28           C
ATOM   2340  NE2 HIS A 295     -21.522   7.195 -63.626  1.00112.28           N
ATOM   2341  CD2 HIS A 295     -21.442   5.815 -63.557  1.00112.28           C
ATOM   2342  CE1 HIS A 295     -22.683   7.487 -63.069  1.00112.28           C
ATOM   2343  C   HIS A 295     -25.314   3.911 -63.105  1.00112.28           C
ATOM   2344  O   HIS A 295     -25.902   4.770 -63.760  1.00112.28           O
ATOM   2345  N   LEU A 296     -25.794   3.441 -61.937  1.00 46.44           N
ATOM   2346  CA  LEU A 296     -27.035   3.928 -61.416  1.00 46.44           C
ATOM   2347  CB  LEU A 296     -27.711   2.970 -60.421  1.00 46.44           C
ATOM   2348  CG  LEU A 296     -28.081   1.597 -61.006  1.00 46.44           C
ATOM   2349  CD1 LEU A 296     -28.762   0.715 -59.947  1.00 46.44           C
ATOM   2350  CD2 LEU A 296     -28.901   1.734 -62.299  1.00 46.44           C
ATOM   2351  C   LEU A 296     -26.728   5.162 -60.638  1.00 46.44           C
ATOM   2352  O   LEU A 296     -25.827   5.180 -59.800  1.00 46.44           O
ATOM   2353  N   PHE A 297     -27.481   6.237 -60.916  1.00 60.09           N
ATOM   2354  CA  PHE A 297     -27.306   7.474 -60.226  1.00 60.09           C
ATOM   2355  CB  PHE A 297     -27.962   8.652 -60.963  1.00 60.09           C
ATOM   2356  CG  PHE A 297     -28.026   9.812 -60.035  1.00 60.09           C
ATOM   2357  CD1 PHE A 297     -26.932  10.616 -59.817  1.00 60.09           C
ATOM   2358  CD2 PHE A 297     -29.206  10.094 -59.387  1.00 60.09           C
ATOM   2359  CE1 PHE A 297     -27.019  11.684 -58.955  1.00 60.09           C
ATOM   2360  CE2 PHE A 297     -29.298  11.160 -58.527  1.00 60.09           C
ATOM   2361  CZ  PHE A 297     -28.201  11.957 -58.309  1.00 60.09           C
ATOM   2362  C   PHE A 297     -27.937   7.357 -58.884  1.00 60.09           C
ATOM   2363  O   PHE A 297     -29.011   6.778 -58.731  1.00 60.09           O
ATOM   2364  N   SER A 298     -27.255   7.897 -57.860  1.00 77.21           N
ATOM   2365  CA  SER A 298     -27.807   7.870 -56.543  1.00 77.21           C
ATOM   2366  CB  SER A 298     -27.294   6.708 -55.678  1.00 77.21           C
ATOM   2367  OG  SER A 298     -27.891   6.756 -54.391  1.00 77.21           O
ATOM   2368  C   SER A 298     -27.390   9.141 -55.891  1.00 77.21           C
ATOM   2369  O   SER A 298     -26.380   9.735 -56.269  1.00 77.21           O
ATOM   2370  N   ILE A 299     -28.170   9.609 -54.899  1.00103.83           N
ATOM   2371  CA  ILE A 299     -27.771  10.812 -54.239  1.00103.83           C
ATOM   2372  CB  ILE A 299     -28.883  11.572 -53.584  1.00103.83           C
ATOM   2373  CG1 ILE A 299     -29.923  12.021 -54.624  1.00103.83           C
ATOM   2374  CG2 ILE A 299     -28.233  12.759 -52.861  1.00103.83           C
ATOM   2375  CD1 ILE A 299     -29.364  12.990 -55.666  1.00103.83           C
ATOM   2376  C   ILE A 299     -26.790  10.411 -53.199  1.00103.83           C
ATOM   2377  O   ILE A 299     -27.019   9.480 -52.429  1.00103.83           O
ATOM   2378  N   ARG A 300     -25.648  11.116 -53.176  1.00101.46           N
ATOM   2379  CA  ARG A 300     -24.586  10.796 -52.278  1.00101.46           C
ATOM   2380  CB  ARG A 300     -23.382  11.734 -52.484  1.00101.46           C
ATOM   2381  CG  ARG A 300     -22.071  11.230 -51.880  1.00101.46           C
ATOM   2382  CD  ARG A 300     -20.840  12.006 -52.360  1.00101.46           C
ATOM   2383  NE  ARG A 300     -20.797  13.302 -51.627  1.00101.46           N
ATOM   2384  CZ  ARG A 300     -20.012  14.321 -52.087  1.00101.46           C
ATOM   2385  NH1 ARG A 300     -19.312  14.173 -53.249  1.00101.46           N
ATOM   2386  NH2 ARG A 300     -19.927  15.488 -51.384  1.00101.46           N
ATOM   2387  C   ARG A 300     -25.117  10.948 -50.891  1.00101.46           C
ATOM   2388  O   ARG A 300     -24.847  10.121 -50.022  1.00101.46           O
ATOM   2389  N   THR A 301     -25.905  12.017 -50.659  1.00135.81           N
ATOM   2390  CA  THR A 301     -26.445  12.277 -49.357  1.00135.81           C
ATOM   2391  CB  THR A 301     -27.126  13.615 -49.216  1.00135.81           C
ATOM   2392  OG1 THR A 301     -27.471  13.839 -47.857  1.00135.81           O
ATOM   2393  CG2 THR A 301     -28.407  13.638 -50.061  1.00135.81           C
ATOM   2394  C   THR A 301     -27.454  11.255 -48.939  1.00135.81           C
ATOM   2395  O   THR A 301     -27.441  10.819 -47.790  1.00135.81           O
ATOM   2396  N   LYS A 302     -28.356  10.824 -49.841  1.00216.86           N
ATOM   2397  CA  LYS A 302     -29.416   9.994 -49.345  1.00216.86           C
ATOM   2398  CB  LYS A 302     -30.808  10.653 -49.424  1.00216.86           C
ATOM   2399  CG  LYS A 302     -30.980  11.886 -48.532  1.00216.86           C
ATOM   2400  CD  LYS A 302     -32.253  12.684 -48.832  1.00216.86           C
ATOM   2401  CE  LYS A 302     -32.432  13.916 -47.941  1.00216.86           C
ATOM   2402  NZ  LYS A 302     -33.691  14.616 -48.285  1.00216.86           N
ATOM   2403  C   LYS A 302     -29.528   8.730 -50.126  1.00216.86           C
ATOM   2404  O   LYS A 302     -28.587   8.284 -50.781  1.00216.86           O
ATOM   2405  N   GLN A 303     -30.722   8.109 -50.005  1.00272.67           N
ATOM   2406  CA  GLN A 303     -31.049   6.867 -50.634  1.00272.67           C
ATOM   2407  CB  GLN A 303     -30.600   6.751 -52.108  1.00272.67           C
ATOM   2408  CG  GLN A 303     -31.180   5.525 -52.824  1.00272.67           C
ATOM   2409  CD  GLN A 303     -30.910   5.639 -54.322  1.00272.67           C
ATOM   2410  OE1 GLN A 303     -30.751   6.734 -54.860  1.00272.67           O
ATOM   2411  NE2 GLN A 303     -30.866   4.473 -55.021  1.00272.67           N
ATOM   2412  C   GLN A 303     -30.384   5.838 -49.798  1.00272.67           C
ATOM   2413  O   GLN A 303     -30.105   6.103 -48.629  1.00272.67           O
ATOM   2414  N   ALA A 304     -30.154   4.627 -50.346  1.00239.01           N
ATOM   2415  CA  ALA A 304     -29.384   3.688 -49.586  1.00239.01           C
ATOM   2416  CB  ALA A 304     -29.069   2.385 -50.340  1.00239.01           C
ATOM   2417  C   ALA A 304     -28.106   4.424 -49.413  1.00239.01           C
ATOM   2418  O   ALA A 304     -27.769   5.204 -50.300  1.00239.01           O
ATOM   2419  N   THR A 305     -27.397   4.218 -48.280  1.00244.42           N
ATOM   2420  CA  THR A 305     -26.236   4.998 -47.936  1.00244.42           C
ATOM   2421  CB  THR A 305     -25.470   4.443 -46.767  1.00244.42           C
ATOM   2422  OG1 THR A 305     -24.345   5.265 -46.494  1.00244.42           O
ATOM   2423  CG2 THR A 305     -25.044   2.990 -47.049  1.00244.42           C
ATOM   2424  C   THR A 305     -25.319   5.142 -49.105  1.00244.42           C
ATOM   2425  O   THR A 305     -24.503   4.272 -49.405  1.00244.42           O
ATOM   2426  N   GLN A 306     -25.463   6.276 -49.821  1.00157.54           N
ATOM   2427  CA  GLN A 306     -24.626   6.468 -50.953  1.00157.54           C
ATOM   2428  CB  GLN A 306     -25.009   7.680 -51.820  1.00157.54           C
ATOM   2429  CG  GLN A 306     -24.108   7.833 -53.049  1.00157.54           C
ATOM   2430  CD  GLN A 306     -24.313   6.611 -53.938  1.00157.54           C
ATOM   2431  OE1 GLN A 306     -23.527   6.347 -54.847  1.00157.54           O
ATOM   2432  NE2 GLN A 306     -25.397   5.837 -53.667  1.00157.54           N
ATOM   2433  C   GLN A 306     -23.258   6.689 -50.427  1.00157.54           C
ATOM   2434  O   GLN A 306     -22.302   6.053 -50.860  1.00157.54           O
ATOM   2435  N   ILE A 307     -23.135   7.592 -49.438  1.00148.93           N
ATOM   2436  CA  ILE A 307     -21.840   7.832 -48.889  1.00148.93           C
ATOM   2437  CB  ILE A 307     -21.176   9.063 -49.444  1.00148.93           C
ATOM   2438  CG1 ILE A 307     -19.733   9.169 -48.936  1.00148.93           C
ATOM   2439  CG2 ILE A 307     -22.039  10.284 -49.090  1.00148.93           C
ATOM   2440  CD1 ILE A 307     -18.841   8.045 -49.449  1.00148.93           C
ATOM   2441  C   ILE A 307     -21.954   8.007 -47.411  1.00148.93           C
ATOM   2442  O   ILE A 307     -22.752   8.796 -46.907  1.00148.93           O
ATOM   2443  N   CYS A 308     -21.153   7.219 -46.683  1.00163.77           N
ATOM   2444  CA  CYS A 308     -20.969   7.357 -45.275  1.00163.77           C
ATOM   2445  CB  CYS A 308     -21.317   6.073 -44.502  1.00163.77           C
ATOM   2446  SG  CYS A 308     -20.372   4.624 -45.063  1.00163.77           S
ATOM   2447  C   CYS A 308     -19.494   7.507 -45.233  1.00163.77           C
ATOM   2448  O   CYS A 308     -18.798   6.927 -44.404  1.00163.77           O
ATOM   2449  N   GLY A 309     -18.987   8.322 -46.169  1.00 84.39           N
ATOM   2450  CA  GLY A 309     -17.582   8.478 -46.342  1.00 84.39           C
ATOM   2451  C   GLY A 309     -17.018   9.034 -45.090  1.00 84.39           C
ATOM   2452  O   GLY A 309     -15.907   8.689 -44.692  1.00 84.39           O
ATOM   2453  N   TYR A 310     -17.757   9.941 -44.436  1.00107.45           N
ATOM   2454  CA  TYR A 310     -17.130  10.526 -43.302  1.00107.45           C
ATOM   2455  CB  TYR A 310     -17.855  11.774 -42.799  1.00107.45           C
ATOM   2456  CG  TYR A 310     -17.589  12.758 -43.885  1.00107.45           C
ATOM   2457  CD1 TYR A 310     -18.390  12.815 -45.000  1.00107.45           C
ATOM   2458  CD2 TYR A 310     -16.505  13.600 -43.807  1.00107.45           C
ATOM   2459  CE1 TYR A 310     -18.135  13.723 -46.001  1.00107.45           C
ATOM   2460  CE2 TYR A 310     -16.238  14.510 -44.802  1.00107.45           C
ATOM   2461  CZ  TYR A 310     -17.060  14.574 -45.901  1.00107.45           C
ATOM   2462  OH  TYR A 310     -16.794  15.508 -46.924  1.00107.45           O
ATOM   2463  C   TYR A 310     -16.887   9.537 -42.201  1.00107.45           C
ATOM   2464  O   TYR A 310     -15.763   9.458 -41.709  1.00107.45           O
ATOM   2465  N   LYS A 311     -17.879   8.715 -41.795  1.00 78.20           N
ATOM   2466  CA  LYS A 311     -17.558   7.863 -40.679  1.00 78.20           C
ATOM   2467  CB  LYS A 311     -17.993   8.446 -39.328  1.00 78.20           C
ATOM   2468  CG  LYS A 311     -17.146   9.654 -38.923  1.00 78.20           C
ATOM   2469  CD  LYS A 311     -17.709  10.456 -37.750  1.00 78.20           C
ATOM   2470  CE  LYS A 311     -16.820  11.633 -37.346  1.00 78.20           C
ATOM   2471  NZ  LYS A 311     -17.421  12.351 -36.201  1.00 78.20           N
ATOM   2472  C   LYS A 311     -18.173   6.508 -40.838  1.00 78.20           C
ATOM   2473  O   LYS A 311     -18.997   6.282 -41.722  1.00 78.20           O
ATOM   2474  N   GLY A 312     -17.747   5.558 -39.972  1.00 41.75           N
ATOM   2475  CA  GLY A 312     -18.240   4.206 -40.001  1.00 41.75           C
ATOM   2476  C   GLY A 312     -18.338   3.729 -38.581  1.00 41.75           C
ATOM   2477  O   GLY A 312     -17.620   4.212 -37.708  1.00 41.75           O
ATOM   2478  N   HIS A 313     -19.210   2.730 -38.320  1.00110.45           N
ATOM   2479  CA  HIS A 313     -19.431   2.285 -36.968  1.00110.45           C
ATOM   2480  ND1 HIS A 313     -21.098  -0.567 -37.660  1.00110.45           N
ATOM   2481  CG  HIS A 313     -21.359   0.783 -37.724  1.00110.45           C
ATOM   2482  CB  HIS A 313     -20.871   1.790 -36.721  1.00110.45           C
ATOM   2483  NE2 HIS A 313     -22.353  -0.251 -39.469  1.00110.45           N
ATOM   2484  CD2 HIS A 313     -22.126   0.959 -38.836  1.00110.45           C
ATOM   2485  CE1 HIS A 313     -21.716  -1.138 -38.726  1.00110.45           C
ATOM   2486  C   HIS A 313     -18.476   1.196 -36.591  1.00110.45           C
ATOM   2487  O   HIS A 313     -18.434   0.137 -37.215  1.00110.45           O
ATOM   2488  N   ALA A 314     -17.600   1.498 -35.609  1.00 76.04           N
ATOM   2489  CA  ALA A 314     -16.655   0.562 -35.068  1.00 76.04           C
ATOM   2490  CB  ALA A 314     -15.536   1.263 -34.279  1.00 76.04           C
ATOM   2491  C   ALA A 314     -17.270  -0.476 -34.156  1.00 76.04           C
ATOM   2492  O   ALA A 314     -17.071  -1.671 -34.369  1.00 76.04           O
ATOM   2493  N   THR A 315     -18.064  -0.060 -33.133  1.00146.09           N
ATOM   2494  CA  THR A 315     -18.530  -1.017 -32.148  1.00146.09           C
ATOM   2495  CB  THR A 315     -17.490  -1.296 -31.101  1.00146.09           C
ATOM   2496  OG1 THR A 315     -17.926  -2.317 -30.215  1.00146.09           O
ATOM   2497  CG2 THR A 315     -17.227   0.007 -30.326  1.00146.09           C
ATOM   2498  C   THR A 315     -19.717  -0.471 -31.391  1.00146.09           C
ATOM   2499  O   THR A 315     -20.056   0.705 -31.505  1.00146.09           O
ATOM   2500  N   ASP A 316     -20.372  -1.337 -30.573  1.00111.43           N
ATOM   2501  CA  ASP A 316     -21.513  -0.954 -29.775  1.00111.43           C
ATOM   2502  CB  ASP A 316     -22.816  -1.627 -30.252  1.00111.43           C
ATOM   2503  CG  ASP A 316     -24.024  -1.067 -29.510  1.00111.43           C
ATOM   2504  OD1 ASP A 316     -23.848  -0.404 -28.454  1.00111.43           O
ATOM   2505  OD2 ASP A 316     -25.158  -1.313 -29.996  1.00111.43           O
ATOM   2506  C   ASP A 316     -21.285  -1.366 -28.348  1.00111.43           C
ATOM   2507  O   ASP A 316     -20.974  -2.525 -28.079  1.00111.43           O
ATOM   2508  N   HIS A 317     -21.432  -0.418 -27.392  1.00111.95           N
ATOM   2509  CA  HIS A 317     -21.271  -0.756 -26.000  1.00111.95           C
ATOM   2510  ND1 HIS A 317     -20.428  -1.543 -23.315  1.00111.95           N
ATOM   2511  CG  HIS A 317     -20.020  -0.337 -23.842  1.00111.95           C
ATOM   2512  CB  HIS A 317     -20.190   0.066 -25.278  1.00111.95           C
ATOM   2513  NE2 HIS A 317     -19.450  -0.428 -21.660  1.00111.95           N
ATOM   2514  CD2 HIS A 317     -19.422   0.328 -22.818  1.00111.95           C
ATOM   2515  CE1 HIS A 317     -20.064  -1.544 -22.008  1.00111.95           C
ATOM   2516  C   HIS A 317     -22.583  -0.549 -25.293  1.00111.95           C
ATOM   2517  O   HIS A 317     -22.971   0.572 -24.969  1.00111.95           O
ATOM   2518  N   PRO A 318     -23.253  -1.648 -25.036  1.00148.41           N
ATOM   2519  CA  PRO A 318     -24.559  -1.649 -24.418  1.00148.41           C
ATOM   2520  CD  PRO A 318     -23.021  -2.848 -25.823  1.00148.41           C
ATOM   2521  CB  PRO A 318     -25.048  -3.094 -24.496  1.00148.41           C
ATOM   2522  CG  PRO A 318     -24.328  -3.655 -25.738  1.00148.41           C
ATOM   2523  C   PRO A 318     -24.609  -1.063 -23.047  1.00148.41           C
ATOM   2524  O   PRO A 318     -25.619  -0.445 -22.713  1.00148.41           O
ATOM   2525  N   ARG A 319     -23.571  -1.268 -22.216  1.00227.70           N
ATOM   2526  CA  ARG A 319     -23.606  -0.647 -20.926  1.00227.70           C
ATOM   2527  CB  ARG A 319     -23.452  -1.634 -19.751  1.00227.70           C
ATOM   2528  CG  ARG A 319     -23.438  -0.931 -18.389  1.00227.70           C
ATOM   2529  CD  ARG A 319     -23.079  -1.842 -17.212  1.00227.70           C
ATOM   2530  NE  ARG A 319     -24.244  -2.733 -16.945  1.00227.70           N
ATOM   2531  CZ  ARG A 319     -25.116  -2.440 -15.935  1.00227.70           C
ATOM   2532  NH1 ARG A 319     -24.902  -1.353 -15.138  1.00227.70           N
ATOM   2533  NH2 ARG A 319     -26.198  -3.243 -15.715  1.00227.70           N
ATOM   2534  C   ARG A 319     -22.428   0.263 -20.866  1.00227.70           C
ATOM   2535  O   ARG A 319     -21.496   0.042 -20.094  1.00227.70           O
ATOM   2536  N   ILE A 320     -22.459   1.343 -21.662  1.00165.71           N
ATOM   2537  CA  ILE A 320     -21.363   2.259 -21.654  1.00165.71           C
ATOM   2538  CB  ILE A 320     -21.235   3.070 -22.917  1.00165.71           C
ATOM   2539  CG1 ILE A 320     -19.991   3.976 -22.863  1.00165.71           C
ATOM   2540  CG2 ILE A 320     -22.551   3.829 -23.142  1.00165.71           C
ATOM   2541  CD1 ILE A 320     -18.665   3.218 -22.893  1.00165.71           C
ATOM   2542  C   ILE A 320     -21.576   3.181 -20.512  1.00165.71           C
ATOM   2543  O   ILE A 320     -22.650   3.765 -20.367  1.00165.71           O
ATOM   2544  N   PHE A 321     -20.555   3.301 -19.642  1.00180.91           N
ATOM   2545  CA  PHE A 321     -20.722   4.202 -18.553  1.00180.91           C
ATOM   2546  CB  PHE A 321     -20.577   3.590 -17.139  1.00180.91           C
ATOM   2547  CG  PHE A 321     -19.275   2.898 -16.924  1.00180.91           C
ATOM   2548  CD1 PHE A 321     -19.091   1.614 -17.383  1.00180.91           C
ATOM   2549  CD2 PHE A 321     -18.256   3.511 -16.231  1.00180.91           C
ATOM   2550  CE1 PHE A 321     -17.902   0.958 -17.177  1.00180.91           C
ATOM   2551  CE2 PHE A 321     -17.063   2.859 -16.021  1.00180.91           C
ATOM   2552  CZ  PHE A 321     -16.884   1.582 -16.496  1.00180.91           C
ATOM   2553  C   PHE A 321     -19.835   5.376 -18.755  1.00180.91           C
ATOM   2554  O   PHE A 321     -18.688   5.254 -19.187  1.00180.91           O
ATOM   2555  N   ILE A 322     -20.405   6.565 -18.481  1.00167.13           N
ATOM   2556  CA  ILE A 322     -19.703   7.800 -18.623  1.00167.13           C
ATOM   2557  CB  ILE A 322     -20.504   8.868 -19.336  1.00167.13           C
ATOM   2558  CG1 ILE A 322     -19.643  10.104 -19.655  1.00167.13           C
ATOM   2559  CG2 ILE A 322     -21.762   9.185 -18.509  1.00167.13           C
ATOM   2560  CD1 ILE A 322     -19.222  10.916 -18.430  1.00167.13           C
ATOM   2561  C   ILE A 322     -19.384   8.238 -17.226  1.00167.13           C
ATOM   2562  O   ILE A 322     -20.268   8.338 -16.377  1.00167.13           O
ATOM   2563  N   LEU A 323     -18.087   8.486 -16.951  1.00121.86           N
ATOM   2564  CA  LEU A 323     -17.660   8.844 -15.628  1.00121.86           C
ATOM   2565  CB  LEU A 323     -16.266   8.304 -15.269  1.00121.86           C
ATOM   2566  CG  LEU A 323     -16.203   6.766 -15.214  1.00121.86           C
ATOM   2567  CD1 LEU A 323     -16.472   6.144 -16.593  1.00121.86           C
ATOM   2568  CD2 LEU A 323     -14.884   6.285 -14.588  1.00121.86           C
ATOM   2569  C   LEU A 323     -17.608  10.337 -15.503  1.00121.86           C
ATOM   2570  O   LEU A 323     -17.040  11.029 -16.344  1.00121.86           O
ATOM   2571  N   GLU A 324     -18.310  10.857 -14.477  1.00137.12           N
ATOM   2572  CA  GLU A 324     -18.408  12.236 -14.083  1.00137.12           C
ATOM   2573  CB  GLU A 324     -19.730  12.579 -13.381  1.00137.12           C
ATOM   2574  CG  GLU A 324     -20.912  12.704 -14.343  1.00137.12           C
ATOM   2575  CD  GLU A 324     -21.562  11.344 -14.507  1.00137.12           C
ATOM   2576  OE1 GLU A 324     -21.845  10.707 -13.459  1.00137.12           O
ATOM   2577  OE2 GLU A 324     -21.794  10.929 -15.674  1.00137.12           O
ATOM   2578  C   GLU A 324     -17.301  12.723 -13.185  1.00137.12           C
ATOM   2579  O   GLU A 324     -17.136  13.933 -13.045  1.00137.12           O
ATOM   2580  N   SER A 325     -16.554  11.825 -12.509  1.00 59.37           N
ATOM   2581  CA  SER A 325     -15.643  12.221 -11.460  1.00 59.37           C
ATOM   2582  CB  SER A 325     -14.753  11.066 -10.967  1.00 59.37           C
ATOM   2583  OG  SER A 325     -13.840  10.680 -11.984  1.00 59.37           O
ATOM   2584  C   SER A 325     -14.727  13.333 -11.887  1.00 59.37           C
ATOM   2585  O   SER A 325     -14.704  14.382 -11.243  1.00 59.37           O
ATOM   2586  N   SER A 326     -13.956  13.161 -12.977  1.00 80.81           N
ATOM   2587  CA  SER A 326     -13.062  14.215 -13.371  1.00 80.81           C
ATOM   2588  CB  SER A 326     -12.101  13.822 -14.505  1.00 80.81           C
ATOM   2589  OG  SER A 326     -11.219  12.800 -14.066  1.00 80.81           O
ATOM   2590  C   SER A 326     -13.889  15.359 -13.864  1.00 80.81           C
ATOM   2591  O   SER A 326     -15.022  15.175 -14.308  1.00 80.81           O
ATOM   2592  N   SER A 327     -13.328  16.584 -13.810  1.00 65.77           N
ATOM   2593  CA  SER A 327     -14.099  17.733 -14.183  1.00 65.77           C
ATOM   2594  CB  SER A 327     -13.911  18.938 -13.245  1.00 65.77           C
ATOM   2595  OG  SER A 327     -14.374  18.625 -11.940  1.00 65.77           O
ATOM   2596  C   SER A 327     -13.702  18.193 -15.548  1.00 65.77           C
ATOM   2597  O   SER A 327     -12.551  18.065 -15.964  1.00 65.77           O
ATOM   2598  N   PHE A 328     -14.694  18.761 -16.264  1.00259.22           N
ATOM   2599  CA  PHE A 328     -14.562  19.313 -17.579  1.00259.22           C
ATOM   2600  CB  PHE A 328     -13.540  20.461 -17.651  1.00259.22           C
ATOM   2601  CG  PHE A 328     -14.056  21.559 -16.782  1.00259.22           C
ATOM   2602  CD1 PHE A 328     -14.908  22.517 -17.286  1.00259.22           C
ATOM   2603  CD2 PHE A 328     -13.698  21.623 -15.455  1.00259.22           C
ATOM   2604  CE1 PHE A 328     -15.385  23.525 -16.481  1.00259.22           C
ATOM   2605  CE2 PHE A 328     -14.171  22.629 -14.646  1.00259.22           C
ATOM   2606  CZ  PHE A 328     -15.016  23.583 -15.159  1.00259.22           C
ATOM   2607  C   PHE A 328     -14.175  18.244 -18.547  1.00259.22           C
ATOM   2608  O   PHE A 328     -13.616  18.530 -19.605  1.00259.22           O
ATOM   2609  N   LYS A 329     -14.479  16.975 -18.218  1.00 96.56           N
ATOM   2610  CA  LYS A 329     -14.185  15.917 -19.137  1.00 96.56           C
ATOM   2611  CB  LYS A 329     -12.730  15.431 -19.078  1.00 96.56           C
ATOM   2612  CG  LYS A 329     -11.760  16.446 -19.681  1.00 96.56           C
ATOM   2613  CD  LYS A 329     -10.289  16.149 -19.397  1.00 96.56           C
ATOM   2614  CE  LYS A 329      -9.766  16.821 -18.128  1.00 96.56           C
ATOM   2615  NZ  LYS A 329      -8.333  16.500 -17.948  1.00 96.56           N
ATOM   2616  C   LYS A 329     -15.070  14.761 -18.814  1.00 96.56           C
ATOM   2617  O   LYS A 329     -15.527  14.615 -17.681  1.00 96.56           O
ATOM   2618  N   SER A 330     -15.358  13.921 -19.829  1.00 70.09           N
ATOM   2619  CA  SER A 330     -16.166  12.760 -19.599  1.00 70.09           C
ATOM   2620  CB  SER A 330     -17.523  12.799 -20.326  1.00 70.09           C
ATOM   2621  OG  SER A 330     -18.315  13.870 -19.833  1.00 70.09           O
ATOM   2622  C   SER A 330     -15.424  11.580 -20.138  1.00 70.09           C
ATOM   2623  O   SER A 330     -14.951  11.606 -21.270  1.00 70.09           O
ATOM   2624  N   PRO A 331     -15.222  10.583 -19.322  1.00110.79           N
ATOM   2625  CA  PRO A 331     -14.645   9.364 -19.823  1.00110.79           C
ATOM   2626  CD  PRO A 331     -14.750  10.878 -17.979  1.00110.79           C
ATOM   2627  CB  PRO A 331     -13.776   8.801 -18.702  1.00110.79           C
ATOM   2628  CG  PRO A 331     -14.244   9.536 -17.439  1.00110.79           C
ATOM   2629  C   PRO A 331     -15.723   8.415 -20.231  1.00110.79           C
ATOM   2630  O   PRO A 331     -16.724   8.320 -19.523  1.00110.79           O
ATOM   2631  N   PHE A 332     -15.521   7.661 -21.326  1.00 80.40           N
ATOM   2632  CA  PHE A 332     -16.485   6.680 -21.714  1.00 80.40           C
ATOM   2633  CB  PHE A 332     -16.892   6.779 -23.194  1.00 80.40           C
ATOM   2634  CG  PHE A 332     -17.568   8.095 -23.383  1.00 80.40           C
ATOM   2635  CD1 PHE A 332     -18.909   8.246 -23.111  1.00 80.40           C
ATOM   2636  CD2 PHE A 332     -16.856   9.181 -23.835  1.00 80.40           C
ATOM   2637  CE1 PHE A 332     -19.528   9.462 -23.286  1.00 80.40           C
ATOM   2638  CE2 PHE A 332     -17.468  10.399 -24.012  1.00 80.40           C
ATOM   2639  CZ  PHE A 332     -18.807  10.541 -23.738  1.00 80.40           C
ATOM   2640  C   PHE A 332     -15.805   5.375 -21.505  1.00 80.40           C
ATOM   2641  O   PHE A 332     -14.918   4.993 -22.268  1.00 80.40           O
ATOM   2642  N   SER A 333     -16.221   4.641 -20.460  1.00 53.07           N
ATOM   2643  CA  SER A 333     -15.541   3.423 -20.166  1.00 53.07           C
ATOM   2644  CB  SER A 333     -15.248   3.238 -18.666  1.00 53.07           C
ATOM   2645  OG  SER A 333     -14.354   4.246 -18.218  1.00 53.07           O
ATOM   2646  C   SER A 333     -16.398   2.290 -20.597  1.00 53.07           C
ATOM   2647  O   SER A 333     -17.617   2.309 -20.434  1.00 53.07           O
ATOM   2648  N   ARG A 334     -15.757   1.277 -21.204  1.00144.58           N
ATOM   2649  CA  ARG A 334     -16.471   0.099 -21.566  1.00144.58           C
ATOM   2650  CB  ARG A 334     -16.334  -0.303 -23.041  1.00144.58           C
ATOM   2651  CG  ARG A 334     -17.159  -1.545 -23.374  1.00144.58           C
ATOM   2652  CD  ARG A 334     -17.537  -1.646 -24.852  1.00144.58           C
ATOM   2653  NE  ARG A 334     -18.538  -2.747 -24.972  1.00144.58           N
ATOM   2654  CZ  ARG A 334     -18.959  -3.176 -26.198  1.00144.58           C
ATOM   2655  NH1 ARG A 334     -18.426  -2.630 -27.330  1.00144.58           N
ATOM   2656  NH2 ARG A 334     -19.892  -4.169 -26.286  1.00144.58           N
ATOM   2657  C   ARG A 334     -15.876  -0.975 -20.724  1.00144.58           C
ATOM   2658  O   ARG A 334     -14.668  -1.008 -20.496  1.00144.58           O
ATOM   2659  N   ARG A 335     -16.729  -1.896 -20.256  1.00260.88           N
ATOM   2660  CA  ARG A 335     -16.349  -2.910 -19.322  1.00260.88           C
ATOM   2661  CB  ARG A 335     -17.592  -3.542 -18.658  1.00260.88           C
ATOM   2662  CG  ARG A 335     -18.379  -2.572 -17.776  1.00260.88           C
ATOM   2663  CD  ARG A 335     -19.300  -3.263 -16.768  1.00260.88           C
ATOM   2664  NE  ARG A 335     -18.487  -3.516 -15.544  1.00260.88           N
ATOM   2665  CZ  ARG A 335     -18.331  -4.784 -15.064  1.00260.88           C
ATOM   2666  NH1 ARG A 335     -18.958  -5.830 -15.676  1.00260.88           N
ATOM   2667  NH2 ARG A 335     -17.545  -5.006 -13.970  1.00260.88           N
ATOM   2668  C   ARG A 335     -15.586  -3.968 -20.052  1.00260.88           C
ATOM   2669  O   ARG A 335     -15.104  -3.761 -21.164  1.00260.88           O
ATOM   2670  N   PRO A 336     -15.446  -5.110 -19.427  1.00213.79           N
ATOM   2671  CA  PRO A 336     -14.814  -6.218 -20.085  1.00213.79           C
ATOM   2672  CD  PRO A 336     -15.134  -5.129 -17.999  1.00213.79           C
ATOM   2673  CB  PRO A 336     -14.555  -7.260 -19.003  1.00213.79           C
ATOM   2674  CG  PRO A 336     -14.310  -6.402 -17.752  1.00213.79           C
ATOM   2675  C   PRO A 336     -15.626  -6.705 -21.241  1.00213.79           C
ATOM   2676  O   PRO A 336     -15.241  -7.708 -21.841  1.00213.79           O
ATOM   2677  N   ALA A 337     -16.735  -6.013 -21.576  1.00100.95           N
ATOM   2678  CA  ALA A 337     -17.553  -6.416 -22.673  1.00100.95           C
ATOM   2679  CB  ALA A 337     -18.662  -5.400 -22.996  1.00100.95           C
ATOM   2680  C   ALA A 337     -16.641  -6.484 -23.853  1.00100.95           C
ATOM   2681  O   ALA A 337     -16.751  -7.388 -24.678  1.00100.95           O
ATOM   2682  N   SER A 338     -15.681  -5.547 -23.947  1.00171.93           N
ATOM   2683  CA  SER A 338     -14.831  -5.536 -25.101  1.00171.93           C
ATOM   2684  CB  SER A 338     -14.915  -4.217 -25.820  1.00171.93           C
ATOM   2685  OG  SER A 338     -16.275  -3.851 -25.955  1.00171.93           O
ATOM   2686  C   SER A 338     -13.410  -5.673 -24.656  1.00171.93           C
ATOM   2687  O   SER A 338     -13.134  -5.507 -23.470  1.00171.93           O
ATOM   2688  N   VAL A 339     -12.485  -5.950 -25.617  1.00158.92           N
ATOM   2689  CA  VAL A 339     -11.098  -6.242 -25.339  1.00158.92           C
ATOM   2690  CB  VAL A 339     -10.993  -7.562 -24.665  1.00158.92           C
ATOM   2691  CG1 VAL A 339     -11.197  -7.383 -23.153  1.00158.92           C
ATOM   2692  CG2 VAL A 339     -12.168  -8.379 -25.228  1.00158.92           C
ATOM   2693  C   VAL A 339     -10.141  -6.068 -26.528  1.00158.92           C
ATOM   2694  O   VAL A 339      -9.917  -4.948 -26.974  1.00158.92           O
ATOM   2695  N   ARG A 340      -9.423  -7.143 -26.951  1.00205.78           N
ATOM   2696  CA  ARG A 340      -8.419  -7.273 -28.004  1.00205.78           C
ATOM   2697  CB  ARG A 340      -7.868  -8.691 -28.099  1.00205.78           C
ATOM   2698  CG  ARG A 340      -7.106  -8.923 -29.406  1.00205.78           C
ATOM   2699  CD  ARG A 340      -5.878  -8.032 -29.607  1.00205.78           C
ATOM   2700  NE  ARG A 340      -5.364  -8.315 -30.976  1.00205.78           N
ATOM   2701  CZ  ARG A 340      -5.780  -7.569 -32.043  1.00205.78           C
ATOM   2702  NH1 ARG A 340      -6.545  -6.454 -31.867  1.00205.78           N
ATOM   2703  NH2 ARG A 340      -5.422  -7.937 -33.305  1.00205.78           N
ATOM   2704  C   ARG A 340      -8.789  -6.980 -29.451  1.00205.78           C
ATOM   2705  O   ARG A 340      -8.341  -5.970 -29.977  1.00205.78           O
ATOM   2706  N   ASN A 341      -9.618  -7.826 -30.129  1.00119.87           N
ATOM   2707  CA  ASN A 341     -10.001  -7.862 -31.539  1.00119.87           C
ATOM   2708  CB  ASN A 341     -10.468  -9.272 -31.958  1.00119.87           C
ATOM   2709  CG  ASN A 341     -10.390  -9.390 -33.476  1.00119.87           C
ATOM   2710  OD1 ASN A 341      -9.957  -8.471 -34.167  1.00119.87           O
ATOM   2711  ND2 ASN A 341     -10.809 -10.563 -34.020  1.00119.87           N
ATOM   2712  C   ASN A 341     -11.011  -6.910 -32.167  1.00119.87           C
ATOM   2713  O   ASN A 341     -10.681  -6.261 -33.154  1.00119.87           O
ATOM   2714  N   HIS A 342     -12.266  -6.776 -31.662  1.00142.67           N
ATOM   2715  CA  HIS A 342     -13.198  -5.910 -32.354  1.00142.67           C
ATOM   2716  ND1 HIS A 342     -13.468  -8.762 -33.750  1.00142.67           N
ATOM   2717  CG  HIS A 342     -14.231  -7.622 -33.866  1.00142.67           C
ATOM   2718  CB  HIS A 342     -14.481  -6.655 -32.749  1.00142.67           C
ATOM   2719  NE2 HIS A 342     -14.168  -8.677 -35.859  1.00142.67           N
ATOM   2720  CD2 HIS A 342     -14.652  -7.586 -35.159  1.00142.67           C
ATOM   2721  CE1 HIS A 342     -13.463  -9.355 -34.971  1.00142.67           C
ATOM   2722  C   HIS A 342     -13.609  -4.687 -31.554  1.00142.67           C
ATOM   2723  O   HIS A 342     -13.444  -3.565 -32.027  1.00142.67           O
ATOM   2724  N   ASP A 343     -14.135  -4.859 -30.320  1.00160.80           N
ATOM   2725  CA  ASP A 343     -14.786  -3.807 -29.564  1.00160.80           C
ATOM   2726  CB  ASP A 343     -15.864  -4.380 -28.637  1.00160.80           C
ATOM   2727  CG  ASP A 343     -16.868  -5.138 -29.496  1.00160.80           C
ATOM   2728  OD1 ASP A 343     -16.439  -6.100 -30.188  1.00160.80           O
ATOM   2729  OD2 ASP A 343     -18.076  -4.783 -29.458  1.00160.80           O
ATOM   2730  C   ASP A 343     -13.860  -2.924 -28.753  1.00160.80           C
ATOM   2731  O   ASP A 343     -12.702  -2.727 -29.107  1.00160.80           O
ATOM   2732  N   LEU A 344     -14.397  -2.242 -27.709  1.00190.16           N
ATOM   2733  CA  LEU A 344     -13.611  -1.348 -26.891  1.00190.16           C
ATOM   2734  CB  LEU A 344     -14.529  -0.425 -26.073  1.00190.16           C
ATOM   2735  CG  LEU A 344     -15.557   0.317 -26.948  1.00190.16           C
ATOM   2736  CD1 LEU A 344     -16.331   1.372 -26.142  1.00190.16           C
ATOM   2737  CD2 LEU A 344     -14.911   0.866 -28.229  1.00190.16           C
ATOM   2738  C   LEU A 344     -12.591  -1.888 -25.910  1.00190.16           C
ATOM   2739  O   LEU A 344     -11.402  -1.934 -26.216  1.00190.16           O
ATOM   2740  N   PHE A 345     -13.041  -2.405 -24.739  1.00174.56           N
ATOM   2741  CA  PHE A 345     -12.121  -2.635 -23.642  1.00174.56           C
ATOM   2742  CB  PHE A 345     -11.079  -3.734 -23.842  1.00174.56           C
ATOM   2743  CG  PHE A 345     -10.479  -4.009 -22.503  1.00174.56           C
ATOM   2744  CD1 PHE A 345     -11.210  -4.689 -21.556  1.00174.56           C
ATOM   2745  CD2 PHE A 345      -9.197  -3.615 -22.190  1.00174.56           C
ATOM   2746  CE1 PHE A 345     -10.682  -4.959 -20.316  1.00174.56           C
ATOM   2747  CE2 PHE A 345      -8.663  -3.882 -20.950  1.00174.56           C
ATOM   2748  CZ  PHE A 345      -9.405  -4.554 -20.010  1.00174.56           C
ATOM   2749  C   PHE A 345     -11.361  -1.353 -23.541  1.00174.56           C
ATOM   2750  O   PHE A 345     -10.138  -1.346 -23.406  1.00174.56           O
ATOM   2751  N   THR A 346     -12.083  -0.220 -23.615  1.00 95.85           N
ATOM   2752  CA  THR A 346     -11.406   1.032 -23.743  1.00 95.85           C
ATOM   2753  CB  THR A 346     -11.502   1.524 -25.174  1.00 95.85           C
ATOM   2754  OG1 THR A 346     -10.891   0.581 -26.038  1.00 95.85           O
ATOM   2755  CG2 THR A 346     -10.847   2.899 -25.381  1.00 95.85           C
ATOM   2756  C   THR A 346     -12.026   2.061 -22.843  1.00 95.85           C
ATOM   2757  O   THR A 346     -13.130   1.895 -22.326  1.00 95.85           O
ATOM   2758  N   TYR A 347     -11.255   3.149 -22.631  1.00197.98           N
ATOM   2759  CA  TYR A 347     -11.550   4.335 -21.889  1.00197.98           C
ATOM   2760  CB  TYR A 347     -10.456   4.537 -20.821  1.00197.98           C
ATOM   2761  CG  TYR A 347     -10.607   5.787 -20.030  1.00197.98           C
ATOM   2762  CD1 TYR A 347     -10.180   6.995 -20.535  1.00197.98           C
ATOM   2763  CD2 TYR A 347     -11.139   5.742 -18.763  1.00197.98           C
ATOM   2764  CE1 TYR A 347     -10.303   8.145 -19.793  1.00197.98           C
ATOM   2765  CE2 TYR A 347     -11.264   6.888 -18.016  1.00197.98           C
ATOM   2766  CZ  TYR A 347     -10.846   8.090 -18.532  1.00197.98           C
ATOM   2767  OH  TYR A 347     -10.976   9.266 -17.763  1.00197.98           O
ATOM   2768  C   TYR A 347     -11.423   5.430 -22.909  1.00197.98           C
ATOM   2769  O   TYR A 347     -10.367   5.587 -23.520  1.00197.98           O
ATOM   2770  N   PHE A 348     -12.504   6.206 -23.126  1.00198.67           N
ATOM   2771  CA  PHE A 348     -12.533   7.224 -24.143  1.00198.67           C
ATOM   2772  CB  PHE A 348     -13.828   7.126 -24.982  1.00198.67           C
ATOM   2773  CG  PHE A 348     -13.893   5.816 -25.695  1.00198.67           C
ATOM   2774  CD1 PHE A 348     -14.218   4.662 -25.021  1.00198.67           C
ATOM   2775  CD2 PHE A 348     -13.629   5.736 -27.041  1.00198.67           C
ATOM   2776  CE1 PHE A 348     -14.269   3.458 -25.681  1.00198.67           C
ATOM   2777  CE2 PHE A 348     -13.675   4.538 -27.712  1.00198.67           C
ATOM   2778  CZ  PHE A 348     -13.995   3.394 -27.025  1.00198.67           C
ATOM   2779  C   PHE A 348     -12.659   8.552 -23.452  1.00198.67           C
ATOM   2780  O   PHE A 348     -13.644   8.790 -22.760  1.00198.67           O
ATOM   2781  N   ASN A 349     -11.708   9.486 -23.651  1.00103.27           N
ATOM   2782  CA  ASN A 349     -11.856  10.740 -22.962  1.00103.27           C
ATOM   2783  CB  ASN A 349     -10.566  11.262 -22.306  1.00103.27           C
ATOM   2784  CG  ASN A 349     -10.952  12.398 -21.365  1.00103.27           C
ATOM   2785  OD1 ASN A 349     -10.200  13.354 -21.181  1.00103.27           O
ATOM   2786  ND2 ASN A 349     -12.156  12.287 -20.742  1.00103.27           N
ATOM   2787  C   ASN A 349     -12.311  11.773 -23.940  1.00103.27           C
ATOM   2788  O   ASN A 349     -11.776  11.883 -25.042  1.00103.27           O
ATOM   2789  N   SER A 350     -13.336  12.556 -23.547  1.00 45.84           N
ATOM   2790  CA  SER A 350     -13.863  13.579 -24.398  1.00 45.84           C
ATOM   2791  CB  SER A 350     -15.145  13.161 -25.128  1.00 45.84           C
ATOM   2792  OG  SER A 350     -16.193  12.977 -24.188  1.00 45.84           O
ATOM   2793  C   SER A 350     -14.209  14.745 -23.534  1.00 45.84           C
ATOM   2794  O   SER A 350     -14.191  14.657 -22.307  1.00 45.84           O
ATOM   2795  N   LYS A 351     -14.509  15.887 -24.179  1.00 73.74           N
ATOM   2796  CA  LYS A 351     -14.877  17.083 -23.486  1.00 73.74           C
ATOM   2797  CB  LYS A 351     -14.785  18.350 -24.354  1.00 73.74           C
ATOM   2798  CG  LYS A 351     -13.364  18.715 -24.780  1.00 73.74           C
ATOM   2799  CD  LYS A 351     -13.323  19.702 -25.949  1.00 73.74           C
ATOM   2800  CE  LYS A 351     -14.064  21.012 -25.674  1.00 73.74           C
ATOM   2801  NZ  LYS A 351     -13.968  21.902 -26.852  1.00 73.74           N
ATOM   2802  C   LYS A 351     -16.310  16.950 -23.087  1.00 73.74           C
ATOM   2803  O   LYS A 351     -17.042  16.105 -23.601  1.00 73.74           O
ATOM   2804  N   ILE A 352     -16.724  17.774 -22.109  1.00 91.25           N
ATOM   2805  CA  ILE A 352     -18.074  17.808 -21.633  1.00 91.25           C
ATOM   2806  CB  ILE A 352     -18.241  18.719 -20.442  1.00 91.25           C
ATOM   2807  CG1 ILE A 352     -19.649  18.578 -19.842  1.00 91.25           C
ATOM   2808  CG2 ILE A 352     -17.873  20.157 -20.850  1.00 91.25           C
ATOM   2809  CD1 ILE A 352     -19.816  19.299 -18.504  1.00 91.25           C
ATOM   2810  C   ILE A 352     -18.946  18.315 -22.732  1.00 91.25           C
ATOM   2811  O   ILE A 352     -20.064  17.840 -22.929  1.00 91.25           O
ATOM   2812  N   THR A 353     -18.440  19.311 -23.481  1.00110.38           N
ATOM   2813  CA  THR A 353     -19.210  19.942 -24.504  1.00110.38           C
ATOM   2814  CB  THR A 353     -18.509  21.121 -25.113  1.00110.38           C
ATOM   2815  OG1 THR A 353     -19.379  21.808 -25.999  1.00110.38           O
ATOM   2816  CG2 THR A 353     -17.262  20.623 -25.863  1.00110.38           C
ATOM   2817  C   THR A 353     -19.486  18.957 -25.589  1.00110.38           C
ATOM   2818  O   THR A 353     -18.672  18.088 -25.898  1.00110.38           O
ATOM   2819  N   LEU A 354     -20.690  19.079 -26.175  1.00115.49           N
ATOM   2820  CA  LEU A 354     -21.133  18.246 -27.246  1.00115.49           C
ATOM   2821  CB  LEU A 354     -22.580  18.555 -27.669  1.00115.49           C
ATOM   2822  CG  LEU A 354     -23.593  18.711 -26.517  1.00115.49           C
ATOM   2823  CD1 LEU A 354     -23.320  19.970 -25.675  1.00115.49           C
ATOM   2824  CD2 LEU A 354     -25.033  18.661 -27.051  1.00115.49           C
ATOM   2825  C   LEU A 354     -20.339  18.709 -28.408  1.00115.49           C
ATOM   2826  O   LEU A 354     -20.117  19.908 -28.557  1.00115.49           O
ATOM   2827  N   VAL A 355     -19.857  17.800 -29.267  1.00172.87           N
ATOM   2828  CA  VAL A 355     -19.249  18.414 -30.399  1.00172.87           C
ATOM   2829  CB  VAL A 355     -18.138  17.646 -31.056  1.00172.87           C
ATOM   2830  CG1 VAL A 355     -16.966  17.537 -30.069  1.00172.87           C
ATOM   2831  CG2 VAL A 355     -18.658  16.289 -31.491  1.00172.87           C
ATOM   2832  C   VAL A 355     -20.390  18.652 -31.345  1.00172.87           C
ATOM   2833  O   VAL A 355     -21.388  17.938 -31.288  1.00172.87           O
ATOM   2834  N   GLU A 356     -20.357  19.693 -32.204  1.00134.53           N
ATOM   2835  CA  GLU A 356     -21.557  19.785 -32.989  1.00134.53           C
ATOM   2836  CB  GLU A 356     -22.211  21.181 -33.053  1.00134.53           C
ATOM   2837  CG  GLU A 356     -21.422  22.265 -33.788  1.00134.53           C
ATOM   2838  CD  GLU A 356     -22.282  23.523 -33.746  1.00134.53           C
ATOM   2839  OE1 GLU A 356     -23.207  23.568 -32.891  1.00134.53           O
ATOM   2840  OE2 GLU A 356     -22.036  24.449 -34.565  1.00134.53           O
ATOM   2841  C   GLU A 356     -21.300  19.325 -34.386  1.00134.53           C
ATOM   2842  O   GLU A 356     -20.530  19.959 -35.103  1.00134.53           O
ATOM   2843  N   ASN A 357     -21.916  18.182 -34.789  1.00164.78           N
ATOM   2844  CA  ASN A 357     -21.867  17.756 -36.159  1.00164.78           C
ATOM   2845  CB  ASN A 357     -21.462  16.317 -36.536  1.00164.78           C
ATOM   2846  CG  ASN A 357     -22.508  15.172 -36.403  1.00164.78           C
ATOM   2847  OD1 ASN A 357     -23.433  15.225 -35.595  1.00164.78           O
ATOM   2848  ND2 ASN A 357     -22.321  14.083 -37.197  1.00164.78           N
ATOM   2849  C   ASN A 357     -23.244  17.731 -36.669  1.00164.78           C
ATOM   2850  O   ASN A 357     -23.481  17.266 -37.786  1.00164.78           O
ATOM   2851  N   TYR A 358     -24.213  18.153 -35.853  1.00182.05           N
ATOM   2852  CA  TYR A 358     -25.474  18.082 -36.471  1.00182.05           C
ATOM   2853  CB  TYR A 358     -26.704  18.372 -35.584  1.00182.05           C
ATOM   2854  CG  TYR A 358     -27.034  17.108 -34.865  1.00182.05           C
ATOM   2855  CD1 TYR A 358     -27.435  16.009 -35.589  1.00182.05           C
ATOM   2856  CD2 TYR A 358     -26.995  17.017 -33.492  1.00182.05           C
ATOM   2857  CE1 TYR A 358     -27.750  14.825 -34.966  1.00182.05           C
ATOM   2858  CE2 TYR A 358     -27.309  15.835 -32.861  1.00182.05           C
ATOM   2859  CZ  TYR A 358     -27.682  14.736 -33.597  1.00182.05           C
ATOM   2860  OH  TYR A 358     -28.004  13.523 -32.953  1.00182.05           O
ATOM   2861  C   TYR A 358     -25.381  19.120 -37.532  1.00182.05           C
ATOM   2862  O   TYR A 358     -25.644  18.861 -38.705  1.00182.05           O
ATOM   2863  N   ILE A 359     -24.932  20.314 -37.128  1.00 82.08           N
ATOM   2864  CA  ILE A 359     -24.557  21.288 -38.092  1.00 82.08           C
ATOM   2865  CB  ILE A 359     -24.386  22.653 -37.487  1.00 82.08           C
ATOM   2866  CG1 ILE A 359     -25.710  23.158 -36.885  1.00 82.08           C
ATOM   2867  CG2 ILE A 359     -23.796  23.578 -38.564  1.00 82.08           C
ATOM   2868  CD1 ILE A 359     -25.540  24.375 -35.975  1.00 82.08           C
ATOM   2869  C   ILE A 359     -23.226  20.895 -38.650  1.00 82.08           C
ATOM   2870  O   ILE A 359     -23.002  20.849 -39.856  1.00 82.08           O
ATOM   2871  N   GLY A 360     -22.340  20.545 -37.706  1.00112.32           N
ATOM   2872  CA  GLY A 360     -20.926  20.313 -37.776  1.00112.32           C
ATOM   2873  C   GLY A 360     -20.455  19.122 -38.547  1.00112.32           C
ATOM   2874  O   GLY A 360     -19.258  18.972 -38.747  1.00112.32           O
ATOM   2875  N   LYS A 361     -21.308  18.151 -38.862  1.00213.41           N
ATOM   2876  CA  LYS A 361     -20.811  16.962 -39.482  1.00213.41           C
ATOM   2877  CB  LYS A 361     -21.817  15.809 -39.417  1.00213.41           C
ATOM   2878  CG  LYS A 361     -22.916  15.921 -40.486  1.00213.41           C
ATOM   2879  CD  LYS A 361     -23.673  17.255 -40.510  1.00213.41           C
ATOM   2880  CE  LYS A 361     -24.567  17.465 -41.736  1.00213.41           C
ATOM   2881  NZ  LYS A 361     -25.304  18.744 -41.611  1.00213.41           N
ATOM   2882  C   LYS A 361     -20.695  17.224 -40.928  1.00213.41           C
ATOM   2883  O   LYS A 361     -21.268  18.174 -41.454  1.00213.41           O
ATOM   2884  N   ARG A 362     -19.940  16.349 -41.601  1.00241.50           N
ATOM   2885  CA  ARG A 362     -19.849  16.406 -43.025  1.00241.50           C
ATOM   2886  CB  ARG A 362     -18.491  15.961 -43.580  1.00241.50           C
ATOM   2887  CG  ARG A 362     -17.385  16.992 -43.341  1.00241.50           C
ATOM   2888  CD  ARG A 362     -17.401  18.149 -44.344  1.00241.50           C
ATOM   2889  NE  ARG A 362     -18.628  18.955 -44.089  1.00241.50           N
ATOM   2890  CZ  ARG A 362     -19.456  19.285 -45.123  1.00241.50           C
ATOM   2891  NH1 ARG A 362     -19.167  18.867 -46.390  1.00241.50           N
ATOM   2892  NH2 ARG A 362     -20.575  20.032 -44.889  1.00241.50           N
ATOM   2893  C   ARG A 362     -20.891  15.437 -43.455  1.00241.50           C
ATOM   2894  O   ARG A 362     -22.040  15.545 -43.052  1.00241.50           O
ATOM   2895  N   LEU A 363     -20.570  14.432 -44.272  1.00153.89           N
ATOM   2896  CA  LEU A 363     -21.642  13.555 -44.645  1.00153.89           C
ATOM   2897  CB  LEU A 363     -21.277  12.720 -45.880  1.00153.89           C
ATOM   2898  CG  LEU A 363     -20.916  13.583 -47.102  1.00153.89           C
ATOM   2899  CD1 LEU A 363     -20.558  12.713 -48.315  1.00153.89           C
ATOM   2900  CD2 LEU A 363     -22.020  14.608 -47.408  1.00153.89           C
ATOM   2901  C   LEU A 363     -21.898  12.596 -43.525  1.00153.89           C
ATOM   2902  O   LEU A 363     -22.138  11.411 -43.752  1.00153.89           O
ATOM   2903  N   ASP A 364     -21.789  13.058 -42.268  1.00 95.57           N
ATOM   2904  CA  ASP A 364     -22.189  12.222 -41.187  1.00 95.57           C
ATOM   2905  CB  ASP A 364     -21.679  12.717 -39.823  1.00 95.57           C
ATOM   2906  CG  ASP A 364     -20.180  12.457 -39.758  1.00 95.57           C
ATOM   2907  OD1 ASP A 364     -19.659  11.779 -40.684  1.00 95.57           O
ATOM   2908  OD2 ASP A 364     -19.539  12.924 -38.780  1.00 95.57           O
ATOM   2909  C   ASP A 364     -23.675  12.234 -41.145  1.00 95.57           C
ATOM   2910  O   ASP A 364     -24.316  11.191 -41.039  1.00 95.57           O
ATOM   2911  N   ASP A 365     -24.242  13.458 -41.173  1.00142.05           N
ATOM   2912  CA  ASP A 365     -25.658  13.663 -41.187  1.00142.05           C
ATOM   2913  CB  ASP A 365     -26.072  15.101 -40.826  1.00142.05           C
ATOM   2914  CG  ASP A 365     -27.595  15.177 -40.790  1.00142.05           C
ATOM   2915  OD1 ASP A 365     -28.231  15.013 -41.865  1.00142.05           O
ATOM   2916  OD2 ASP A 365     -28.145  15.393 -39.677  1.00142.05           O
ATOM   2917  C   ASP A 365     -26.156  13.361 -42.547  1.00142.05           C
ATOM   2918  O   ASP A 365     -27.211  12.744 -42.678  1.00142.05           O
ATOM   2919  N   VAL A 366     -25.380  13.793 -43.571  1.00 94.96           N
ATOM   2920  CA  VAL A 366     -25.693  13.593 -44.958  1.00 94.96           C
ATOM   2921  CB  VAL A 366     -24.538  13.992 -45.836  1.00 94.96           C
ATOM   2922  CG1 VAL A 366     -24.774  13.525 -47.278  1.00 94.96           C
ATOM   2923  CG2 VAL A 366     -24.349  15.512 -45.703  1.00 94.96           C
ATOM   2924  C   VAL A 366     -25.860  12.129 -45.041  1.00 94.96           C
ATOM   2925  O   VAL A 366     -24.879  11.391 -45.126  1.00 94.96           O
ATOM   2926  N   TYR A 367     -27.129  11.675 -45.045  1.00349.12           N
ATOM   2927  CA  TYR A 367     -27.396  10.296 -44.776  1.00349.12           C
ATOM   2928  CB  TYR A 367     -26.601   9.320 -45.657  1.00349.12           C
ATOM   2929  CG  TYR A 367     -26.849   7.962 -45.109  1.00349.12           C
ATOM   2930  CD1 TYR A 367     -27.969   7.251 -45.469  1.00349.12           C
ATOM   2931  CD2 TYR A 367     -25.955   7.407 -44.225  1.00349.12           C
ATOM   2932  CE1 TYR A 367     -28.187   5.997 -44.950  1.00349.12           C
ATOM   2933  CE2 TYR A 367     -26.168   6.154 -43.703  1.00349.12           C
ATOM   2934  CZ  TYR A 367     -27.288   5.448 -44.068  1.00349.12           C
ATOM   2935  OH  TYR A 367     -27.518   4.160 -43.540  1.00349.12           O
ATOM   2936  C   TYR A 367     -26.939  10.105 -43.355  1.00349.12           C
ATOM   2937  O   TYR A 367     -25.782  10.341 -43.011  1.00349.12           O
ATOM   2938  N   ARG A 368     -27.830   9.668 -42.452  1.00235.05           N
ATOM   2939  CA  ARG A 368     -27.346   9.598 -41.105  1.00235.05           C
ATOM   2940  CB  ARG A 368     -28.475   9.465 -40.067  1.00235.05           C
ATOM   2941  CG  ARG A 368     -29.479  10.617 -40.027  1.00235.05           C
ATOM   2942  CD  ARG A 368     -30.754  10.252 -39.258  1.00235.05           C
ATOM   2943  NE  ARG A 368     -30.330   9.537 -38.021  1.00235.05           N
ATOM   2944  CZ  ARG A 368     -31.241   9.166 -37.074  1.00235.05           C
ATOM   2945  NH1 ARG A 368     -32.569   9.421 -37.259  1.00235.05           N
ATOM   2946  NH2 ARG A 368     -30.820   8.540 -35.937  1.00235.05           N
ATOM   2947  C   ARG A 368     -26.570   8.333 -40.989  1.00235.05           C
ATOM   2948  O   ARG A 368     -27.079   7.324 -40.508  1.00235.05           O
ATOM   2949  N   THR A 369     -25.305   8.332 -41.434  1.00123.30           N
ATOM   2950  CA  THR A 369     -24.594   7.110 -41.289  1.00123.30           C
ATOM   2951  CB  THR A 369     -23.234   7.158 -41.903  1.00123.30           C
ATOM   2952  OG1 THR A 369     -23.341   7.522 -43.271  1.00123.30           O
ATOM   2953  CG2 THR A 369     -22.601   5.760 -41.777  1.00123.30           C
ATOM   2954  C   THR A 369     -24.417   6.903 -39.829  1.00123.30           C
ATOM   2955  O   THR A 369     -24.828   5.884 -39.277  1.00123.30           O
ATOM   2956  N   VAL A 370     -23.827   7.917 -39.163  1.00136.91           N
ATOM   2957  CA  VAL A 370     -23.576   7.812 -37.759  1.00136.91           C
ATOM   2958  CB  VAL A 370     -22.728   8.937 -37.229  1.00136.91           C
ATOM   2959  CG1 VAL A 370     -21.320   8.799 -37.831  1.00136.91           C
ATOM   2960  CG2 VAL A 370     -23.394  10.278 -37.569  1.00136.91           C
ATOM   2961  C   VAL A 370     -24.876   7.782 -37.028  1.00136.91           C
ATOM   2962  O   VAL A 370     -25.135   6.868 -36.251  1.00136.91           O
ATOM   2963  N   MET A 371     -25.760   8.761 -37.284  1.00111.69           N
ATOM   2964  CA  MET A 371     -26.975   8.789 -36.528  1.00111.69           C
ATOM   2965  CB  MET A 371     -27.817  10.058 -36.750  1.00111.69           C
ATOM   2966  CG  MET A 371     -27.263  11.306 -36.056  1.00111.69           C
ATOM   2967  SD  MET A 371     -25.791  12.046 -36.822  1.00111.69           S
ATOM   2968  CE  MET A 371     -26.697  12.833 -38.185  1.00111.69           C
ATOM   2969  C   MET A 371     -27.859   7.608 -36.808  1.00111.69           C
ATOM   2970  O   MET A 371     -28.365   6.995 -35.871  1.00111.69           O
ATOM   2971  N   THR A 372     -28.073   7.232 -38.086  1.00 49.74           N
ATOM   2972  CA  THR A 372     -29.009   6.163 -38.324  1.00 49.74           C
ATOM   2973  CB  THR A 372     -29.284   5.883 -39.774  1.00 49.74           C
ATOM   2974  OG1 THR A 372     -29.799   7.041 -40.415  1.00 49.74           O
ATOM   2975  CG2 THR A 372     -30.304   4.735 -39.867  1.00 49.74           C
ATOM   2976  C   THR A 372     -28.481   4.898 -37.740  1.00 49.74           C
ATOM   2977  O   THR A 372     -29.199   4.184 -37.042  1.00 49.74           O
ATOM   2978  N   GLU A 373     -27.198   4.590 -38.000  1.00 83.64           N
ATOM   2979  CA  GLU A 373     -26.647   3.357 -37.518  1.00 83.64           C
ATOM   2980  CB  GLU A 373     -25.204   3.112 -37.984  1.00 83.64           C
ATOM   2981  CG  GLU A 373     -25.113   2.574 -39.411  1.00 83.64           C
ATOM   2982  CD  GLU A 373     -25.454   1.091 -39.349  1.00 83.64           C
ATOM   2983  OE1 GLU A 373     -25.830   0.615 -38.245  1.00 83.64           O
ATOM   2984  OE2 GLU A 373     -25.339   0.412 -40.404  1.00 83.64           O
ATOM   2985  C   GLU A 373     -26.638   3.364 -36.027  1.00 83.64           C
ATOM   2986  O   GLU A 373     -26.962   2.363 -35.390  1.00 83.64           O
ATOM   2987  N   MET A 374     -26.254   4.500 -35.424  1.00142.44           N
ATOM   2988  CA  MET A 374     -26.203   4.559 -33.996  1.00142.44           C
ATOM   2989  CB  MET A 374     -25.552   5.853 -33.482  1.00142.44           C
ATOM   2990  CG  MET A 374     -24.028   5.741 -33.355  1.00142.44           C
ATOM   2991  SD  MET A 374     -23.105   5.390 -34.883  1.00142.44           S
ATOM   2992  CE  MET A 374     -23.427   3.601 -34.857  1.00142.44           C
ATOM   2993  C   MET A 374     -27.581   4.417 -33.443  1.00142.44           C
ATOM   2994  O   MET A 374     -27.793   3.725 -32.447  1.00142.44           O
ATOM   2995  N   CYS A 375     -28.566   5.052 -34.096  1.00 89.85           N
ATOM   2996  CA  CYS A 375     -29.906   5.002 -33.603  1.00 89.85           C
ATOM   2997  CB  CYS A 375     -30.884   5.813 -34.468  1.00 89.85           C
ATOM   2998  SG  CYS A 375     -32.587   5.747 -33.837  1.00 89.85           S
ATOM   2999  C   CYS A 375     -30.401   3.590 -33.575  1.00 89.85           C
ATOM   3000  O   CYS A 375     -30.936   3.145 -32.564  1.00 89.85           O
ATOM   3001  N   LYS A 376     -30.198   2.826 -34.664  1.00163.87           N
ATOM   3002  CA  LYS A 376     -30.776   1.511 -34.758  1.00163.87           C
ATOM   3003  CB  LYS A 376     -30.417   0.839 -36.103  1.00163.87           C
ATOM   3004  CG  LYS A 376     -30.840  -0.627 -36.288  1.00163.87           C
ATOM   3005  CD  LYS A 376     -30.009  -1.640 -35.491  1.00163.87           C
ATOM   3006  CE  LYS A 376     -30.232  -3.096 -35.908  1.00163.87           C
ATOM   3007  NZ  LYS A 376     -31.568  -3.556 -35.467  1.00163.87           N
ATOM   3008  C   LYS A 376     -30.317   0.621 -33.642  1.00163.87           C
ATOM   3009  O   LYS A 376     -31.138   0.040 -32.934  1.00163.87           O
ATOM   3010  N   LEU A 377     -28.995   0.497 -33.432  1.00 62.84           N
ATOM   3011  CA  LEU A 377     -28.527  -0.415 -32.426  1.00 62.84           C
ATOM   3012  CB  LEU A 377     -26.999  -0.566 -32.402  1.00 62.84           C
ATOM   3013  CG  LEU A 377     -26.432  -1.271 -33.648  1.00 62.84           C
ATOM   3014  CD1 LEU A 377     -24.902  -1.395 -33.565  1.00 62.84           C
ATOM   3015  CD2 LEU A 377     -27.121  -2.624 -33.885  1.00 62.84           C
ATOM   3016  C   LEU A 377     -28.954   0.053 -31.074  1.00 62.84           C
ATOM   3017  O   LEU A 377     -29.408  -0.732 -30.240  1.00 62.84           O
ATOM   3018  N   ASP A 378     -28.834   1.367 -30.831  1.00 89.22           N
ATOM   3019  CA  ASP A 378     -29.146   1.900 -29.544  1.00 89.22           C
ATOM   3020  CB  ASP A 378     -28.910   3.420 -29.481  1.00 89.22           C
ATOM   3021  CG  ASP A 378     -28.952   3.865 -28.027  1.00 89.22           C
ATOM   3022  OD1 ASP A 378     -29.844   3.383 -27.280  1.00 89.22           O
ATOM   3023  OD2 ASP A 378     -28.093   4.702 -27.644  1.00 89.22           O
ATOM   3024  C   ASP A 378     -30.594   1.632 -29.261  1.00 89.22           C
ATOM   3025  O   ASP A 378     -30.955   1.269 -28.144  1.00 89.22           O
ATOM   3026  N   LYS A 379     -31.462   1.780 -30.281  1.00115.21           N
ATOM   3027  CA  LYS A 379     -32.878   1.619 -30.098  1.00115.21           C
ATOM   3028  CB  LYS A 379     -33.701   1.909 -31.370  1.00115.21           C
ATOM   3029  CG  LYS A 379     -33.581   3.343 -31.900  1.00115.21           C
ATOM   3030  CD  LYS A 379     -34.080   4.439 -30.957  1.00115.21           C
ATOM   3031  CE  LYS A 379     -35.468   4.971 -31.320  1.00115.21           C
ATOM   3032  NZ  LYS A 379     -35.804   6.124 -30.456  1.00115.21           N
ATOM   3033  C   LYS A 379     -33.175   0.213 -29.692  1.00115.21           C
ATOM   3034  O   LYS A 379     -34.027  -0.026 -28.837  1.00115.21           O
ATOM   3035  N   ALA A 380     -32.481  -0.765 -30.301  1.00 34.99           N
ATOM   3036  CA  ALA A 380     -32.765  -2.134 -29.991  1.00 34.99           C
ATOM   3037  CB  ALA A 380     -31.904  -3.118 -30.802  1.00 34.99           C
ATOM   3038  C   ALA A 380     -32.477  -2.377 -28.542  1.00 34.99           C
ATOM   3039  O   ALA A 380     -33.270  -2.998 -27.836  1.00 34.99           O
ATOM   3040  N   LEU A 381     -31.332  -1.865 -28.057  1.00 77.39           N
ATOM   3041  CA  LEU A 381     -30.920  -2.113 -26.704  1.00 77.39           C
ATOM   3042  CB  LEU A 381     -29.495  -1.606 -26.427  1.00 77.39           C
ATOM   3043  CG  LEU A 381     -28.448  -2.349 -27.280  1.00 77.39           C
ATOM   3044  CD1 LEU A 381     -27.012  -1.968 -26.888  1.00 77.39           C
ATOM   3045  CD2 LEU A 381     -28.697  -3.866 -27.256  1.00 77.39           C
ATOM   3046  C   LEU A 381     -31.868  -1.480 -25.717  1.00 77.39           C
ATOM   3047  O   LEU A 381     -32.238  -2.080 -24.708  1.00 77.39           O
ATOM   3048  N   LEU A 382     -32.308  -0.247 -26.014  1.00113.94           N
ATOM   3049  CA  LEU A 382     -33.145   0.565 -25.167  1.00113.94           C
ATOM   3050  CB  LEU A 382     -33.485   1.886 -25.877  1.00113.94           C
ATOM   3051  CG  LEU A 382     -34.512   2.773 -25.155  1.00113.94           C
ATOM   3052  CD1 LEU A 382     -33.946   3.348 -23.848  1.00113.94           C
ATOM   3053  CD2 LEU A 382     -35.075   3.845 -26.104  1.00113.94           C
ATOM   3054  C   LEU A 382     -34.459  -0.097 -24.902  1.00113.94           C
ATOM   3055  O   LEU A 382     -34.963  -0.085 -23.777  1.00113.94           O
ATOM   3056  N   GLU A 383     -35.048  -0.692 -25.949  1.00 51.58           N
ATOM   3057  CA  GLU A 383     -36.346  -1.279 -25.836  1.00 51.58           C
ATOM   3058  CB  GLU A 383     -36.723  -2.005 -27.138  1.00 51.58           C
ATOM   3059  CG  GLU A 383     -36.713  -1.096 -28.370  1.00 51.58           C
ATOM   3060  CD  GLU A 383     -36.600  -1.980 -29.607  1.00 51.58           C
ATOM   3061  OE1 GLU A 383     -37.248  -3.060 -29.628  1.00 51.58           O
ATOM   3062  OE2 GLU A 383     -35.853  -1.591 -30.545  1.00 51.58           O
ATOM   3063  C   GLU A 383     -36.241  -2.327 -24.789  1.00 51.58           C
ATOM   3064  O   GLU A 383     -37.099  -2.450 -23.916  1.00 51.58           O
ATOM   3065  N   THR A 384     -35.142  -3.092 -24.856  1.00 56.17           N
ATOM   3066  CA  THR A 384     -34.934  -4.192 -23.972  1.00 56.17           C
ATOM   3067  CB  THR A 384     -33.686  -4.961 -24.290  1.00 56.17           C
ATOM   3068  OG1 THR A 384     -33.752  -5.478 -25.610  1.00 56.17           O
ATOM   3069  CG2 THR A 384     -33.539  -6.106 -23.274  1.00 56.17           C
ATOM   3070  C   THR A 384     -34.802  -3.725 -22.557  1.00 56.17           C
ATOM   3071  O   THR A 384     -35.393  -4.313 -21.652  1.00 56.17           O
ATOM   3072  N   LYS A 385     -34.055  -2.630 -22.316  1.00176.68           N
ATOM   3073  CA  LYS A 385     -33.748  -2.348 -20.945  1.00176.68           C
ATOM   3074  CB  LYS A 385     -32.240  -2.158 -20.718  1.00176.68           C
ATOM   3075  CG  LYS A 385     -31.491  -3.488 -20.850  1.00176.68           C
ATOM   3076  CD  LYS A 385     -29.970  -3.368 -20.941  1.00176.68           C
ATOM   3077  CE  LYS A 385     -29.256  -4.722 -20.910  1.00176.68           C
ATOM   3078  NZ  LYS A 385     -27.794  -4.526 -21.019  1.00176.68           N
ATOM   3079  C   LYS A 385     -34.493  -1.171 -20.369  1.00176.68           C
ATOM   3080  O   LYS A 385     -35.384  -1.334 -19.540  1.00176.68           O
ATOM   3081  N   LEU A 386     -34.098   0.039 -20.790  1.00194.63           N
ATOM   3082  CA  LEU A 386     -34.411   1.368 -20.307  1.00194.63           C
ATOM   3083  CB  LEU A 386     -33.469   2.411 -20.935  1.00194.63           C
ATOM   3084  CG  LEU A 386     -31.967   2.186 -20.658  1.00194.63           C
ATOM   3085  CD1 LEU A 386     -31.448   0.869 -21.261  1.00194.63           C
ATOM   3086  CD2 LEU A 386     -31.137   3.386 -21.137  1.00194.63           C
ATOM   3087  C   LEU A 386     -35.802   1.904 -20.535  1.00194.63           C
ATOM   3088  O   LEU A 386     -36.199   2.845 -19.844  1.00194.63           O
ATOM   3089  N   THR A 387     -36.584   1.336 -21.472  1.00165.44           N
ATOM   3090  CA  THR A 387     -37.727   2.000 -22.052  1.00165.44           C
ATOM   3091  CB  THR A 387     -38.605   1.055 -22.825  1.00165.44           C
ATOM   3092  OG1 THR A 387     -39.571   1.784 -23.568  1.00165.44           O
ATOM   3093  CG2 THR A 387     -39.300   0.096 -21.844  1.00165.44           C
ATOM   3094  C   THR A 387     -38.622   2.757 -21.099  1.00165.44           C
ATOM   3095  O   THR A 387     -38.962   3.901 -21.391  1.00165.44           O
ATOM   3096  N   LEU A 388     -39.074   2.197 -19.966  1.00187.39           N
ATOM   3097  CA  LEU A 388     -40.021   2.993 -19.223  1.00187.39           C
ATOM   3098  CB  LEU A 388     -40.730   2.174 -18.127  1.00187.39           C
ATOM   3099  CG  LEU A 388     -41.808   2.957 -17.353  1.00187.39           C
ATOM   3100  CD1 LEU A 388     -42.961   3.375 -18.280  1.00187.39           C
ATOM   3101  CD2 LEU A 388     -42.297   2.173 -16.123  1.00187.39           C
ATOM   3102  C   LEU A 388     -39.473   4.237 -18.557  1.00187.39           C
ATOM   3103  O   LEU A 388     -39.905   5.350 -18.861  1.00187.39           O
ATOM   3104  N   ALA A 389     -38.509   4.082 -17.623  1.00129.59           N
ATOM   3105  CA  ALA A 389     -38.090   5.193 -16.793  1.00129.59           C
ATOM   3106  CB  ALA A 389     -37.263   4.731 -15.582  1.00129.59           C
ATOM   3107  C   ALA A 389     -37.295   6.227 -17.490  1.00129.59           C
ATOM   3108  O   ALA A 389     -37.568   7.433 -17.453  1.00129.59           O
ATOM   3109  N   ARG A 390     -36.265   5.762 -18.185  1.00176.30           N
ATOM   3110  CA  ARG A 390     -35.456   6.766 -18.756  1.00176.30           C
ATOM   3111  CB  ARG A 390     -33.946   6.475 -18.666  1.00176.30           C
ATOM   3112  CG  ARG A 390     -33.415   6.487 -17.225  1.00176.30           C
ATOM   3113  CD  ARG A 390     -33.145   7.889 -16.671  1.00176.30           C
ATOM   3114  NE  ARG A 390     -32.771   7.750 -15.233  1.00176.30           N
ATOM   3115  CZ  ARG A 390     -32.158   8.781 -14.579  1.00176.30           C
ATOM   3116  NH1 ARG A 390     -31.875   9.940 -15.242  1.00176.30           N
ATOM   3117  NH2 ARG A 390     -31.827   8.658 -13.260  1.00176.30           N
ATOM   3118  C   ARG A 390     -35.864   6.775 -20.155  1.00176.30           C
ATOM   3119  O   ARG A 390     -36.616   5.918 -20.609  1.00176.30           O
ATOM   3120  N   ILE A 391     -35.446   7.805 -20.870  1.00177.58           N
ATOM   3121  CA  ILE A 391     -35.794   7.746 -22.232  1.00177.58           C
ATOM   3122  CB  ILE A 391     -36.500   8.963 -22.749  1.00177.58           C
ATOM   3123  CG1 ILE A 391     -35.568  10.183 -22.676  1.00177.58           C
ATOM   3124  CG2 ILE A 391     -37.814   9.127 -21.969  1.00177.58           C
ATOM   3125  CD1 ILE A 391     -36.054  11.370 -23.506  1.00177.58           C
ATOM   3126  C   ILE A 391     -34.484   7.733 -22.893  1.00177.58           C
ATOM   3127  O   ILE A 391     -33.495   8.169 -22.301  1.00177.58           O
ATOM   3128  N   ASN A 392     -34.416   7.138 -24.090  1.00226.83           N
ATOM   3129  CA  ASN A 392     -33.194   7.345 -24.759  1.00226.83           C
ATOM   3130  CB  ASN A 392     -33.103   6.632 -26.122  1.00226.83           C
ATOM   3131  CG  ASN A 392     -34.259   7.100 -26.996  1.00226.83           C
ATOM   3132  OD1 ASN A 392     -35.425   6.874 -26.677  1.00226.83           O
ATOM   3133  ND2 ASN A 392     -33.930   7.767 -28.134  1.00226.83           N
ATOM   3134  C   ASN A 392     -33.246   8.809 -24.953  1.00226.83           C
ATOM   3135  O   ASN A 392     -34.326   9.373 -25.128  1.00226.83           O
ATOM   3136  N   PRO A 393     -32.116   9.428 -24.867  1.00243.33           N
ATOM   3137  CA  PRO A 393     -32.036  10.861 -24.912  1.00243.33           C
ATOM   3138  CD  PRO A 393     -30.861   8.799 -25.226  1.00243.33           C
ATOM   3139  CB  PRO A 393     -30.549  11.185 -24.931  1.00243.33           C
ATOM   3140  CG  PRO A 393     -29.944   9.963 -25.642  1.00243.33           C
ATOM   3141  C   PRO A 393     -32.691  11.338 -26.161  1.00243.33           C
ATOM   3142  O   PRO A 393     -32.725  10.569 -27.118  1.00243.33           O
ATOM   3143  N   MET A 394     -33.129  12.619 -26.159  1.00253.96           N
ATOM   3144  CA  MET A 394     -34.052  13.215 -27.084  1.00253.96           C
ATOM   3145  CB  MET A 394     -34.521  14.617 -26.662  1.00253.96           C
ATOM   3146  CG  MET A 394     -35.385  14.599 -25.401  1.00253.96           C
ATOM   3147  SD  MET A 394     -35.983  16.234 -24.880  1.00253.96           S
ATOM   3148  CE  MET A 394     -37.131  16.433 -26.274  1.00253.96           C
ATOM   3149  C   MET A 394     -33.728  13.289 -28.525  1.00253.96           C
ATOM   3150  O   MET A 394     -32.801  13.958 -28.978  1.00253.96           O
ATOM   3151  N   GLU A 395     -34.584  12.548 -29.253  1.00274.03           N
ATOM   3152  CA  GLU A 395     -34.808  12.502 -30.663  1.00274.03           C
ATOM   3153  CB  GLU A 395     -35.389  13.804 -31.236  1.00274.03           C
ATOM   3154  CG  GLU A 395     -36.820  14.078 -30.775  1.00274.03           C
ATOM   3155  CD  GLU A 395     -37.293  15.352 -31.454  1.00274.03           C
ATOM   3156  OE1 GLU A 395     -36.534  15.887 -32.306  1.00274.03           O
ATOM   3157  OE2 GLU A 395     -38.424  15.805 -31.133  1.00274.03           O
ATOM   3158  C   GLU A 395     -33.549  12.205 -31.392  1.00274.03           C
ATOM   3159  O   GLU A 395     -33.576  12.096 -32.616  1.00274.03           O
ATOM   3160  N   PHE A 396     -32.436  11.989 -30.668  1.00115.79           N
ATOM   3161  CA  PHE A 396     -31.193  11.770 -31.338  1.00115.79           C
ATOM   3162  CB  PHE A 396     -30.534  13.055 -31.885  1.00115.79           C
ATOM   3163  CG  PHE A 396     -31.427  13.752 -32.852  1.00115.79           C
ATOM   3164  CD1 PHE A 396     -31.397  13.437 -34.190  1.00115.79           C
ATOM   3165  CD2 PHE A 396     -32.309  14.714 -32.415  1.00115.79           C
ATOM   3166  CE1 PHE A 396     -32.226  14.081 -35.080  1.00115.79           C
ATOM   3167  CE2 PHE A 396     -33.139  15.361 -33.301  1.00115.79           C
ATOM   3168  CZ  PHE A 396     -33.098  15.046 -34.638  1.00115.79           C
ATOM   3169  C   PHE A 396     -30.218  11.327 -30.291  1.00115.79           C
ATOM   3170  O   PHE A 396     -30.458  11.479 -29.095  1.00115.79           O
ATOM   3171  N   VAL A 397     -29.062  10.790 -30.722  1.00 93.55           N
ATOM   3172  CA  VAL A 397     -28.066  10.379 -29.781  1.00 93.55           C
ATOM   3173  CB  VAL A 397     -27.344   9.141 -30.202  1.00 93.55           C
ATOM   3174  CG1 VAL A 397     -26.285   8.822 -29.143  1.00 93.55           C
ATOM   3175  CG2 VAL A 397     -28.380   8.021 -30.395  1.00 93.55           C
ATOM   3176  C   VAL A 397     -27.072  11.494 -29.662  1.00 93.55           C
ATOM   3177  O   VAL A 397     -26.903  12.268 -30.605  1.00 93.55           O
ATOM   3178  N   THR A 398     -26.414  11.626 -28.483  1.00164.51           N
ATOM   3179  CA  THR A 398     -25.461  12.684 -28.287  1.00164.51           C
ATOM   3180  CB  THR A 398     -25.199  13.059 -26.850  1.00164.51           C
ATOM   3181  OG1 THR A 398     -24.411  12.087 -26.188  1.00164.51           O
ATOM   3182  CG2 THR A 398     -26.553  13.214 -26.141  1.00164.51           C
ATOM   3183  C   THR A 398     -24.181  12.253 -28.903  1.00164.51           C
ATOM   3184  O   THR A 398     -23.856  11.069 -28.949  1.00164.51           O
ATOM   3185  N   SER A 399     -23.421  13.213 -29.442  1.00144.07           N
ATOM   3186  CA  SER A 399     -22.180  12.822 -29.991  1.00144.07           C
ATOM   3187  CB  SER A 399     -22.169  12.802 -31.526  1.00144.07           C
ATOM   3188  OG  SER A 399     -23.105  11.857 -32.023  1.00144.07           O
ATOM   3189  C   SER A 399     -21.119  13.708 -29.425  1.00144.07           C
ATOM   3190  O   SER A 399     -21.305  14.907 -29.206  1.00144.07           O
ATOM   3191  N   ILE A 400     -19.969  13.086 -29.116  1.00 93.80           N
ATOM   3192  CA  ILE A 400     -18.877  13.791 -28.524  1.00 93.80           C
ATOM   3193  CB  ILE A 400     -18.709  13.509 -27.055  1.00 93.80           C
ATOM   3194  CG1 ILE A 400     -19.991  13.900 -26.299  1.00 93.80           C
ATOM   3195  CG2 ILE A 400     -17.475  14.273 -26.547  1.00 93.80           C
ATOM   3196  CD1 ILE A 400     -19.996  13.472 -24.831  1.00 93.80           C
ATOM   3197  C   ILE A 400     -17.646  13.366 -29.258  1.00 93.80           C
ATOM   3198  O   ILE A 400     -17.630  12.317 -29.903  1.00 93.80           O
ATOM   3199  N   MET A 401     -16.596  14.209 -29.225  1.00114.83           N
ATOM   3200  CA  MET A 401     -15.383  13.855 -29.892  1.00114.83           C
ATOM   3201  CB  MET A 401     -14.742  15.029 -30.661  1.00114.83           C
ATOM   3202  CG  MET A 401     -14.317  16.212 -29.786  1.00114.83           C
ATOM   3203  SD  MET A 401     -13.596  17.612 -30.703  1.00114.83           S
ATOM   3204  CE  MET A 401     -11.938  16.898 -30.899  1.00114.83           C
ATOM   3205  C   MET A 401     -14.422  13.362 -28.866  1.00114.83           C
ATOM   3206  O   MET A 401     -13.932  14.125 -28.034  1.00114.83           O
ATOM   3207  N   ARG A 402     -14.146  12.043 -28.910  1.00143.23           N
ATOM   3208  CA  ARG A 402     -13.226  11.428 -28.002  1.00143.23           C
ATOM   3209  CB  ARG A 402     -13.406   9.900 -27.847  1.00143.23           C
ATOM   3210  CG  ARG A 402     -12.681   9.272 -26.642  1.00143.23           C
ATOM   3211  CD  ARG A 402     -11.215   8.865 -26.859  1.00143.23           C
ATOM   3212  NE  ARG A 402     -11.157   7.744 -27.836  1.00143.23           N
ATOM   3213  CZ  ARG A 402     -10.833   6.490 -27.409  1.00143.23           C
ATOM   3214  NH1 ARG A 402     -10.590   6.257 -26.087  1.00143.23           N
ATOM   3215  NH2 ARG A 402     -10.849   5.447 -28.288  1.00143.23           N
ATOM   3216  C   ARG A 402     -11.868  11.634 -28.582  1.00143.23           C
ATOM   3217  O   ARG A 402     -11.716  11.912 -29.769  1.00143.23           O
ATOM   3218  N   ARG A 403     -10.840  11.503 -27.734  1.00193.34           N
ATOM   3219  CA  ARG A 403      -9.477  11.680 -28.127  1.00193.34           C
ATOM   3220  CB  ARG A 403      -8.505  11.593 -26.945  1.00193.34           C
ATOM   3221  CG  ARG A 403      -8.761  12.645 -25.867  1.00193.34           C
ATOM   3222  CD  ARG A 403      -8.347  12.171 -24.474  1.00193.34           C
ATOM   3223  NE  ARG A 403      -8.524  13.307 -23.529  1.00193.34           N
ATOM   3224  CZ  ARG A 403      -7.429  14.051 -23.215  1.00193.34           C
ATOM   3225  NH1 ARG A 403      -6.231  13.706 -23.767  1.00193.34           N
ATOM   3226  NH2 ARG A 403      -7.527  15.120 -22.372  1.00193.34           N
ATOM   3227  C   ARG A 403      -9.088  10.616 -29.107  1.00193.34           C
ATOM   3228  O   ARG A 403      -9.516   9.466 -29.018  1.00193.34           O
ATOM   3229  N   SER A 404      -8.187  10.987 -30.036  1.00262.38           N
ATOM   3230  CA  SER A 404      -7.682  10.116 -31.057  1.00262.38           C
ATOM   3231  CB  SER A 404      -7.255   8.753 -30.492  1.00262.38           C
ATOM   3232  OG  SER A 404      -6.228   8.934 -29.529  1.00262.38           O
ATOM   3233  C   SER A 404      -8.683   9.867 -32.158  1.00262.38           C
ATOM   3234  O   SER A 404      -8.542   8.883 -32.882  1.00262.38           O
ATOM   3235  N   GLY A 405      -9.696  10.749 -32.340  1.00 97.22           N
ATOM   3236  CA  GLY A 405     -10.573  10.671 -33.487  1.00 97.22           C
ATOM   3237  C   GLY A 405     -11.686   9.668 -33.341  1.00 97.22           C
ATOM   3238  O   GLY A 405     -12.172   9.134 -34.336  1.00 97.22           O
ATOM   3239  N   PHE A 406     -12.143   9.355 -32.119  1.00211.28           N
ATOM   3240  CA  PHE A 406     -13.257   8.451 -32.076  1.00211.28           C
ATOM   3241  CB  PHE A 406     -13.171   7.391 -30.964  1.00211.28           C
ATOM   3242  CG  PHE A 406     -12.046   6.465 -31.265  1.00211.28           C
ATOM   3243  CD1 PHE A 406     -10.776   6.760 -30.826  1.00211.28           C
ATOM   3244  CD2 PHE A 406     -12.258   5.313 -31.987  1.00211.28           C
ATOM   3245  CE1 PHE A 406      -9.729   5.913 -31.094  1.00211.28           C
ATOM   3246  CE2 PHE A 406     -11.214   4.461 -32.259  1.00211.28           C
ATOM   3247  CZ  PHE A 406      -9.949   4.760 -31.811  1.00211.28           C
ATOM   3248  C   PHE A 406     -14.464   9.263 -31.764  1.00211.28           C
ATOM   3249  O   PHE A 406     -14.429  10.102 -30.863  1.00211.28           O
ATOM   3250  N   SER A 407     -15.565   9.024 -32.508  1.00104.86           N
ATOM   3251  CA  SER A 407     -16.758   9.763 -32.249  1.00104.86           C
ATOM   3252  CB  SER A 407     -17.535  10.207 -33.502  1.00104.86           C
ATOM   3253  OG  SER A 407     -18.026   9.081 -34.207  1.00104.86           O
ATOM   3254  C   SER A 407     -17.609   8.878 -31.437  1.00104.86           C
ATOM   3255  O   SER A 407     -17.846   7.720 -31.781  1.00104.86           O
ATOM   3256  N   ALA A 408     -18.051   9.421 -30.296  1.00 89.02           N
ATOM   3257  CA  ALA A 408     -18.870   8.647 -29.438  1.00 89.02           C
ATOM   3258  CB  ALA A 408     -18.512   8.800 -27.949  1.00 89.02           C
ATOM   3259  C   ALA A 408     -20.248   9.134 -29.626  1.00 89.02           C
ATOM   3260  O   ALA A 408     -20.533  10.319 -29.444  1.00 89.02           O
ATOM   3261  N   VAL A 409     -21.117   8.202 -30.047  1.00101.46           N
ATOM   3262  CA  VAL A 409     -22.506   8.458 -30.170  1.00101.46           C
ATOM   3263  CB  VAL A 409     -23.095   7.795 -31.386  1.00101.46           C
ATOM   3264  CG1 VAL A 409     -24.607   8.047 -31.429  1.00101.46           C
ATOM   3265  CG2 VAL A 409     -22.353   8.322 -32.625  1.00101.46           C
ATOM   3266  C   VAL A 409     -23.041   7.799 -28.951  1.00101.46           C
ATOM   3267  O   VAL A 409     -23.206   6.580 -28.901  1.00101.46           O
ATOM   3268  N   VAL A 410     -23.289   8.611 -27.912  1.00148.87           N
ATOM   3269  CA  VAL A 410     -23.739   8.054 -26.687  1.00148.87           C
ATOM   3270  CB  VAL A 410     -22.873   8.410 -25.509  1.00148.87           C
ATOM   3271  CG1 VAL A 410     -21.471   7.818 -25.736  1.00148.87           C
ATOM   3272  CG2 VAL A 410     -22.869   9.935 -25.334  1.00148.87           C
ATOM   3273  C   VAL A 410     -25.085   8.609 -26.463  1.00148.87           C
ATOM   3274  O   VAL A 410     -25.349   9.773 -26.752  1.00148.87           O
ATOM   3275  N   ALA A 411     -26.008   7.755 -26.019  1.00104.01           N
ATOM   3276  CA  ALA A 411     -27.291   8.264 -25.706  1.00104.01           C
ATOM   3277  CB  ALA A 411     -28.409   7.472 -26.406  1.00104.01           C
ATOM   3278  C   ALA A 411     -27.373   7.999 -24.255  1.00104.01           C
ATOM   3279  O   ALA A 411     -27.373   6.844 -23.843  1.00104.01           O
ATOM   3280  N   GLY A 412     -27.444   9.048 -23.425  1.00116.64           N
ATOM   3281  CA  GLY A 412     -27.410   8.719 -22.042  1.00116.64           C
ATOM   3282  C   GLY A 412     -28.723   8.119 -21.745  1.00116.64           C
ATOM   3283  O   GLY A 412     -29.689   8.311 -22.484  1.00116.64           O
ATOM   3284  N   GLU A 413     -28.754   7.313 -20.676  1.00156.75           N
ATOM   3285  CA  GLU A 413     -30.008   6.873 -20.181  1.00156.75           C
ATOM   3286  CB  GLU A 413     -29.941   5.587 -19.343  1.00156.75           C
ATOM   3287  CG  GLU A 413     -31.301   5.157 -18.791  1.00156.75           C
ATOM   3288  CD  GLU A 413     -31.075   4.058 -17.762  1.00156.75           C
ATOM   3289  OE1 GLU A 413     -29.945   3.990 -17.209  1.00156.75           O
ATOM   3290  OE2 GLU A 413     -32.031   3.278 -17.507  1.00156.75           O
ATOM   3291  C   GLU A 413     -30.329   7.968 -19.233  1.00156.75           C
ATOM   3292  O   GLU A 413     -29.634   8.158 -18.238  1.00156.75           O
ATOM   3293  N   VAL A 414     -31.366   8.762 -19.514  1.00156.93           N
ATOM   3294  CA  VAL A 414     -31.543   9.836 -18.595  1.00156.93           C
ATOM   3295  CB  VAL A 414     -30.808  11.088 -18.978  1.00156.93           C
ATOM   3296  CG1 VAL A 414     -29.298  10.797 -18.962  1.00156.93           C
ATOM   3297  CG2 VAL A 414     -31.340  11.572 -20.338  1.00156.93           C
ATOM   3298  C   VAL A 414     -32.969  10.175 -18.560  1.00156.93           C
ATOM   3299  O   VAL A 414     -33.798   9.586 -19.250  1.00156.93           O
ATOM   3300  N   LEU A 415     -33.292  11.146 -17.705  1.00203.09           N
ATOM   3301  CA  LEU A 415     -34.652  11.539 -17.693  1.00203.09           C
ATOM   3302  CB  LEU A 415     -35.002  12.561 -16.602  1.00203.09           C
ATOM   3303  CG  LEU A 415     -36.496  12.923 -16.589  1.00203.09           C
ATOM   3304  CD1 LEU A 415     -37.352  11.687 -16.272  1.00203.09           C
ATOM   3305  CD2 LEU A 415     -36.778  14.103 -15.646  1.00203.09           C
ATOM   3306  C   LEU A 415     -34.850  12.186 -19.024  1.00203.09           C
ATOM   3307  O   LEU A 415     -33.910  12.714 -19.619  1.00203.09           O
ATOM   3308  N   HIS A 416     -36.103  12.194 -19.500  1.00204.61           N
ATOM   3309  CA  HIS A 416     -36.413  12.592 -20.844  1.00204.61           C
ATOM   3310  ND1 HIS A 416     -38.386  14.771 -22.437  1.00204.61           N
ATOM   3311  CG  HIS A 416     -38.400  13.405 -22.263  1.00204.61           C
ATOM   3312  CB  HIS A 416     -37.939  12.736 -21.003  1.00204.61           C
ATOM   3313  NE2 HIS A 416     -39.256  13.904 -24.289  1.00204.61           N
ATOM   3314  CD2 HIS A 416     -38.933  12.890 -23.405  1.00204.61           C
ATOM   3315  CE1 HIS A 416     -38.909  15.015 -23.664  1.00204.61           C
ATOM   3316  C   HIS A 416     -35.797  13.913 -21.214  1.00204.61           C
ATOM   3317  O   HIS A 416     -35.056  14.026 -22.194  1.00204.61           O
ATOM   3318  N   VAL A 417     -36.038  14.944 -20.402  1.00155.68           N
ATOM   3319  CA  VAL A 417     -35.669  16.284 -20.771  1.00155.68           C
ATOM   3320  CB  VAL A 417     -36.151  17.300 -19.779  1.00155.68           C
ATOM   3321  CG1 VAL A 417     -37.686  17.223 -19.721  1.00155.68           C
ATOM   3322  CG2 VAL A 417     -35.454  17.052 -18.431  1.00155.68           C
ATOM   3323  C   VAL A 417     -34.194  16.479 -20.916  1.00155.68           C
ATOM   3324  O   VAL A 417     -33.733  17.215 -21.787  1.00155.68           O
ATOM   3325  N   LEU A 418     -33.412  15.778 -20.091  1.00133.19           N
ATOM   3326  CA  LEU A 418     -32.028  16.076 -19.896  1.00133.19           C
ATOM   3327  CB  LEU A 418     -31.379  15.118 -18.880  1.00133.19           C
ATOM   3328  CG  LEU A 418     -29.881  15.388 -18.634  1.00133.19           C
ATOM   3329  CD1 LEU A 418     -29.656  16.770 -17.997  1.00133.19           C
ATOM   3330  CD2 LEU A 418     -29.229  14.250 -17.833  1.00133.19           C
ATOM   3331  C   LEU A 418     -31.147  16.034 -21.122  1.00133.19           C
ATOM   3332  O   LEU A 418     -30.282  16.900 -21.235  1.00133.19           O
ATOM   3333  N   GLN A 419     -31.289  15.106 -22.098  1.00379.94           N
ATOM   3334  CA  GLN A 419     -30.091  15.071 -22.926  1.00379.94           C
ATOM   3335  CB  GLN A 419     -29.326  13.744 -22.734  1.00379.94           C
ATOM   3336  CG  GLN A 419     -27.853  13.771 -23.157  1.00379.94           C
ATOM   3337  CD  GLN A 419     -27.234  12.428 -22.799  1.00379.94           C
ATOM   3338  OE1 GLN A 419     -27.872  11.588 -22.167  1.00379.94           O
ATOM   3339  NE2 GLN A 419     -25.955  12.218 -23.210  1.00379.94           N
ATOM   3340  C   GLN A 419     -30.214  15.362 -24.441  1.00379.94           C
ATOM   3341  O   GLN A 419     -31.281  15.744 -24.920  1.00379.94           O
ATOM   3342  N   CYS A 420     -29.052  15.287 -25.200  1.00440.63           N
ATOM   3343  CA  CYS A 420     -28.857  15.400 -26.679  1.00440.63           C
ATOM   3344  CB  CYS A 420     -29.833  16.382 -27.341  1.00440.63           C
ATOM   3345  SG  CYS A 420     -29.567  16.491 -29.133  1.00440.63           S
ATOM   3346  C   CYS A 420     -27.404  15.854 -27.144  1.00440.63           C
ATOM   3347  O   CYS A 420     -26.840  16.603 -26.350  1.00440.63           O
ATOM   3348  N   LYS A 421     -26.774  15.456 -28.379  1.00250.43           N
ATOM   3349  CA  LYS A 421     -25.423  15.895 -28.941  1.00250.43           C
ATOM   3350  CB  LYS A 421     -24.200  15.532 -28.071  1.00250.43           C
ATOM   3351  CG  LYS A 421     -24.234  15.849 -26.581  1.00250.43           C
ATOM   3352  CD  LYS A 421     -23.071  15.219 -25.814  1.00250.43           C
ATOM   3353  CE  LYS A 421     -23.035  15.585 -24.329  1.00250.43           C
ATOM   3354  NZ  LYS A 421     -23.881  14.650 -23.555  1.00250.43           N
ATOM   3355  C   LYS A 421     -24.941  15.381 -30.378  1.00250.43           C
ATOM   3356  O   LYS A 421     -25.381  14.336 -30.853  1.00250.43           O
ATOM   3357  N   PRO A 422     -24.035  16.113 -31.118  1.00200.96           N
ATOM   3358  CA  PRO A 422     -23.471  15.735 -32.469  1.00200.96           C
ATOM   3359  CD  PRO A 422     -24.357  17.530 -31.080  1.00200.96           C
ATOM   3360  CB  PRO A 422     -23.988  16.829 -33.343  1.00200.96           C
ATOM   3361  CG  PRO A 422     -24.008  18.079 -32.459  1.00200.96           C
ATOM   3362  C   PRO A 422     -21.922  15.466 -32.684  1.00200.96           C
ATOM   3363  O   PRO A 422     -21.248  15.451 -31.666  1.00200.96           O
ATOM   3364  N   VAL A 423     -21.299  15.230 -33.928  1.00272.10           N
ATOM   3365  CA  VAL A 423     -19.831  14.978 -34.129  1.00272.10           C
ATOM   3366  CB  VAL A 423     -19.348  13.635 -33.600  1.00272.10           C
ATOM   3367  CG1 VAL A 423     -19.375  13.515 -32.074  1.00272.10           C
ATOM   3368  CG2 VAL A 423     -20.172  12.537 -34.298  1.00272.10           C
ATOM   3369  C   VAL A 423     -19.190  14.824 -35.554  1.00272.10           C
ATOM   3370  O   VAL A 423     -19.767  14.195 -36.438  1.00272.10           O
ATOM   3371  N   TYR A 424     -17.929  15.329 -35.812  1.00207.67           N
ATOM   3372  CA  TYR A 424     -17.196  15.127 -37.088  1.00207.67           C
ATOM   3373  CB  TYR A 424     -17.406  16.246 -38.118  1.00207.67           C
ATOM   3374  CG  TYR A 424     -16.471  15.942 -39.234  1.00207.67           C
ATOM   3375  CD1 TYR A 424     -16.727  14.896 -40.088  1.00207.67           C
ATOM   3376  CD2 TYR A 424     -15.343  16.706 -39.426  1.00207.67           C
ATOM   3377  CE1 TYR A 424     -15.862  14.614 -41.118  1.00207.67           C
ATOM   3378  CE2 TYR A 424     -14.476  16.427 -40.456  1.00207.67           C
ATOM   3379  CZ  TYR A 424     -14.736  15.378 -41.303  1.00207.67           C
ATOM   3380  OH  TYR A 424     -13.850  15.088 -42.361  1.00207.67           O
ATOM   3381  C   TYR A 424     -15.681  15.017 -36.856  1.00207.67           C
ATOM   3382  O   TYR A 424     -15.132  15.842 -36.125  1.00207.67           O
ATOM   3383  N   VAL A 425     -14.936  14.062 -37.515  1.00208.60           N
ATOM   3384  CA  VAL A 425     -13.514  13.888 -37.159  1.00208.60           C
ATOM   3385  CB  VAL A 425     -13.325  13.133 -35.867  1.00208.60           C
ATOM   3386  CG1 VAL A 425     -13.919  13.887 -34.666  1.00208.60           C
ATOM   3387  CG2 VAL A 425     -13.930  11.733 -36.072  1.00208.60           C
ATOM   3388  C   VAL A 425     -12.667  13.050 -38.106  1.00208.60           C
ATOM   3389  O   VAL A 425     -13.103  12.594 -39.160  1.00208.60           O
ATOM   3390  N   GLN A 426     -11.375  12.841 -37.705  1.00154.59           N
ATOM   3391  CA  GLN A 426     -10.394  12.026 -38.409  1.00154.59           C
ATOM   3392  CB  GLN A 426      -9.449  12.872 -39.279  1.00154.59           C
ATOM   3393  CG  GLN A 426      -8.583  13.847 -38.480  1.00154.59           C
ATOM   3394  CD  GLN A 426      -7.846  14.742 -39.468  1.00154.59           C
ATOM   3395  OE1 GLN A 426      -6.967  15.516 -39.092  1.00154.59           O
ATOM   3396  NE2 GLN A 426      -8.218  14.640 -40.773  1.00154.59           N
ATOM   3397  C   GLN A 426      -9.541  11.231 -37.413  1.00154.59           C
ATOM   3398  O   GLN A 426      -8.877  11.778 -36.534  1.00154.59           O
ATOM   3399  N   PRO A 427      -9.629   9.923 -37.538  1.00214.02           N
ATOM   3400  CA  PRO A 427      -8.912   8.956 -36.700  1.00214.02           C
ATOM   3401  CD  PRO A 427     -10.996   9.489 -37.735  1.00214.02           C
ATOM   3402  CB  PRO A 427      -9.828   7.739 -36.569  1.00214.02           C
ATOM   3403  CG  PRO A 427     -11.231   8.276 -36.836  1.00214.02           C
ATOM   3404  C   PRO A 427      -7.551   8.447 -37.088  1.00214.02           C
ATOM   3405  O   PRO A 427      -7.089   8.667 -38.206  1.00214.02           O
ATOM   3406  N   PHE A 428      -6.957   7.669 -36.148  1.00 95.30           N
ATOM   3407  CA  PHE A 428      -5.682   7.008 -36.214  1.00 95.30           C
ATOM   3408  CB  PHE A 428      -4.593   7.740 -35.413  1.00 95.30           C
ATOM   3409  CG  PHE A 428      -4.331   9.055 -36.064  1.00 95.30           C
ATOM   3410  CD1 PHE A 428      -5.204  10.107 -35.902  1.00 95.30           C
ATOM   3411  CD2 PHE A 428      -3.200   9.241 -36.824  1.00 95.30           C
ATOM   3412  CE1 PHE A 428      -4.957  11.320 -36.500  1.00 95.30           C
ATOM   3413  CE2 PHE A 428      -2.947  10.452 -37.423  1.00 95.30           C
ATOM   3414  CZ  PHE A 428      -3.828  11.495 -37.263  1.00 95.30           C
ATOM   3415  C   PHE A 428      -5.868   5.667 -35.545  1.00 95.30           C
ATOM   3416  O   PHE A 428      -6.880   4.998 -35.741  1.00 95.30           O
ATOM   3417  N   ALA A 429      -4.857   5.198 -34.778  1.00 80.82           N
ATOM   3418  CA  ALA A 429      -4.981   3.923 -34.119  1.00 80.82           C
ATOM   3419  CB  ALA A 429      -3.641   3.206 -33.870  1.00 80.82           C
ATOM   3420  C   ALA A 429      -5.669   4.062 -32.795  1.00 80.82           C
ATOM   3421  O   ALA A 429      -5.665   5.120 -32.166  1.00 80.82           O
ATOM   3422  N   SER A 430      -6.321   2.965 -32.362  1.00183.40           N
ATOM   3423  CA  SER A 430      -6.873   2.899 -31.044  1.00183.40           C
ATOM   3424  CB  SER A 430      -8.254   2.220 -31.000  1.00183.40           C
ATOM   3425  OG  SER A 430      -8.733   2.155 -29.664  1.00183.40           O
ATOM   3426  C   SER A 430      -5.927   1.985 -30.368  1.00183.40           C
ATOM   3427  O   SER A 430      -6.325   0.976 -29.791  1.00183.40           O
ATOM   3428  N   GLU A 431      -4.656   2.427 -30.319  1.00199.09           N
ATOM   3429  CA  GLU A 431      -3.547   1.642 -29.870  1.00199.09           C
ATOM   3430  CB  GLU A 431      -2.254   2.459 -29.687  1.00199.09           C
ATOM   3431  CG  GLU A 431      -1.428   2.661 -30.956  1.00199.09           C
ATOM   3432  CD  GLU A 431      -0.393   1.543 -30.986  1.00199.09           C
ATOM   3433  OE1 GLU A 431      -0.385   0.722 -30.030  1.00199.09           O
ATOM   3434  OE2 GLU A 431       0.407   1.499 -31.958  1.00199.09           O
ATOM   3435  C   GLU A 431      -3.901   1.147 -28.540  1.00199.09           C
ATOM   3436  O   GLU A 431      -3.418   0.110 -28.097  1.00199.09           O
ATOM   3437  N   ARG A 432      -4.717   1.922 -27.824  1.00270.20           N
ATOM   3438  CA  ARG A 432      -5.104   1.482 -26.535  1.00270.20           C
ATOM   3439  CB  ARG A 432      -5.663   0.044 -26.541  1.00270.20           C
ATOM   3440  CG  ARG A 432      -7.011  -0.071 -27.261  1.00270.20           C
ATOM   3441  CD  ARG A 432      -7.361  -1.485 -27.737  1.00270.20           C
ATOM   3442  NE  ARG A 432      -7.325  -2.402 -26.564  1.00270.20           N
ATOM   3443  CZ  ARG A 432      -7.347  -3.753 -26.763  1.00270.20           C
ATOM   3444  NH1 ARG A 432      -7.436  -4.255 -28.029  1.00270.20           N
ATOM   3445  NH2 ARG A 432      -7.272  -4.602 -25.698  1.00270.20           N
ATOM   3446  C   ARG A 432      -3.903   1.572 -25.672  1.00270.20           C
ATOM   3447  O   ARG A 432      -3.900   1.066 -24.557  1.00270.20           O
ATOM   3448  N   CYS A 433      -2.806   2.153 -26.185  1.00111.21           N
ATOM   3449  CA  CYS A 433      -1.838   2.569 -25.242  1.00111.21           C
ATOM   3450  CB  CYS A 433      -0.581   3.172 -25.885  1.00111.21           C
ATOM   3451  SG  CYS A 433       0.372   1.948 -26.831  1.00111.21           S
ATOM   3452  C   CYS A 433      -2.631   3.676 -24.666  1.00111.21           C
ATOM   3453  O   CYS A 433      -2.687   3.902 -23.463  1.00111.21           O
ATOM   3454  N   TYR A 434      -3.261   4.427 -25.587  1.00224.79           N
ATOM   3455  CA  TYR A 434      -4.164   5.466 -25.224  1.00224.79           C
ATOM   3456  CB  TYR A 434      -4.533   6.331 -26.425  1.00224.79           C
ATOM   3457  CG  TYR A 434      -5.695   7.194 -26.083  1.00224.79           C
ATOM   3458  CD1 TYR A 434      -5.536   8.385 -25.419  1.00224.79           C
ATOM   3459  CD2 TYR A 434      -6.961   6.800 -26.435  1.00224.79           C
ATOM   3460  CE1 TYR A 434      -6.626   9.163 -25.107  1.00224.79           C
ATOM   3461  CE2 TYR A 434      -8.053   7.570 -26.130  1.00224.79           C
ATOM   3462  CZ  TYR A 434      -7.890   8.754 -25.462  1.00224.79           C
ATOM   3463  OH  TYR A 434      -9.018   9.540 -25.145  1.00224.79           O
ATOM   3464  C   TYR A 434      -5.459   4.912 -24.746  1.00224.79           C
ATOM   3465  O   TYR A 434      -5.952   5.267 -23.682  1.00224.79           O
ATOM   3466  N   GLN A 435      -6.080   4.042 -25.557  1.00141.26           N
ATOM   3467  CA  GLN A 435      -7.385   3.592 -25.187  1.00141.26           C
ATOM   3468  CB  GLN A 435      -8.072   2.846 -26.343  1.00141.26           C
ATOM   3469  CG  GLN A 435      -8.730   3.753 -27.384  1.00141.26           C
ATOM   3470  CD  GLN A 435      -7.691   4.539 -28.174  1.00141.26           C
ATOM   3471  OE1 GLN A 435      -7.986   5.614 -28.695  1.00141.26           O
ATOM   3472  NE2 GLN A 435      -6.446   4.004 -28.274  1.00141.26           N
ATOM   3473  C   GLN A 435      -7.355   2.666 -24.018  1.00141.26           C
ATOM   3474  O   GLN A 435      -7.965   2.931 -22.984  1.00141.26           O
ATOM   3475  N   GLU A 436      -6.607   1.558 -24.162  1.00157.02           N
ATOM   3476  CA  GLU A 436      -6.582   0.504 -23.194  1.00157.02           C
ATOM   3477  CB  GLU A 436      -6.006  -0.818 -23.741  1.00157.02           C
ATOM   3478  CG  GLU A 436      -6.244  -2.025 -22.824  1.00157.02           C
ATOM   3479  CD  GLU A 436      -5.206  -2.026 -21.707  1.00157.02           C
ATOM   3480  OE1 GLU A 436      -4.133  -1.395 -21.899  1.00157.02           O
ATOM   3481  OE2 GLU A 436      -5.472  -2.659 -20.650  1.00157.02           O
ATOM   3482  C   GLU A 436      -5.793   0.847 -21.979  1.00157.02           C
ATOM   3483  O   GLU A 436      -6.188   0.469 -20.882  1.00157.02           O
ATOM   3484  N   LEU A 437      -4.643   1.534 -22.126  1.00104.04           N
ATOM   3485  CA  LEU A 437      -3.819   1.738 -20.975  1.00104.04           C
ATOM   3486  CB  LEU A 437      -2.423   2.311 -21.269  1.00104.04           C
ATOM   3487  CG  LEU A 437      -1.584   1.352 -22.140  1.00104.04           C
ATOM   3488  CD1 LEU A 437      -0.139   1.840 -22.323  1.00104.04           C
ATOM   3489  CD2 LEU A 437      -1.650  -0.083 -21.599  1.00104.04           C
ATOM   3490  C   LEU A 437      -4.558   2.607 -20.028  1.00104.04           C
ATOM   3491  O   LEU A 437      -4.564   2.342 -18.829  1.00104.04           O
ATOM   3492  N   PRO A 438      -5.183   3.639 -20.506  1.00176.69           N
ATOM   3493  CA  PRO A 438      -5.975   4.367 -19.572  1.00176.69           C
ATOM   3494  CD  PRO A 438      -4.493   4.553 -21.395  1.00176.69           C
ATOM   3495  CB  PRO A 438      -6.359   5.662 -20.271  1.00176.69           C
ATOM   3496  CG  PRO A 438      -5.086   5.948 -21.093  1.00176.69           C
ATOM   3497  C   PRO A 438      -7.051   3.493 -19.019  1.00176.69           C
ATOM   3498  O   PRO A 438      -7.429   3.680 -17.863  1.00176.69           O
ATOM   3499  N   VAL A 439      -7.540   2.521 -19.810  1.00 81.73           N
ATOM   3500  CA  VAL A 439      -8.527   1.614 -19.303  1.00 81.73           C
ATOM   3501  CB  VAL A 439      -8.874   0.556 -20.303  1.00 81.73           C
ATOM   3502  CG1 VAL A 439      -9.756  -0.516 -19.650  1.00 81.73           C
ATOM   3503  CG2 VAL A 439      -9.523   1.238 -21.500  1.00 81.73           C
ATOM   3504  C   VAL A 439      -7.947   0.865 -18.145  1.00 81.73           C
ATOM   3505  O   VAL A 439      -8.469   0.927 -17.034  1.00 81.73           O
ATOM   3506  N   LYS A 440      -6.826   0.150 -18.378  1.00132.92           N
ATOM   3507  CA  LYS A 440      -6.281  -0.694 -17.358  1.00132.92           C
ATOM   3508  CB  LYS A 440      -5.145  -1.619 -17.838  1.00132.92           C
ATOM   3509  CG  LYS A 440      -3.823  -0.910 -18.130  1.00132.92           C
ATOM   3510  CD  LYS A 440      -2.620  -1.857 -18.086  1.00132.92           C
ATOM   3511  CE  LYS A 440      -1.270  -1.141 -18.142  1.00132.92           C
ATOM   3512  NZ  LYS A 440      -0.191  -2.064 -17.723  1.00132.92           N
ATOM   3513  C   LYS A 440      -5.741   0.111 -16.223  1.00132.92           C
ATOM   3514  O   LYS A 440      -6.033  -0.167 -15.061  1.00132.92           O
ATOM   3515  N   TYR A 441      -4.929   1.138 -16.532  1.00 93.39           N
ATOM   3516  CA  TYR A 441      -4.300   1.866 -15.475  1.00 93.39           C
ATOM   3517  CB  TYR A 441      -3.267   2.880 -15.983  1.00 93.39           C
ATOM   3518  CG  TYR A 441      -2.813   3.668 -14.805  1.00 93.39           C
ATOM   3519  CD1 TYR A 441      -2.033   3.087 -13.833  1.00 93.39           C
ATOM   3520  CD2 TYR A 441      -3.151   4.995 -14.680  1.00 93.39           C
ATOM   3521  CE1 TYR A 441      -1.611   3.815 -12.746  1.00 93.39           C
ATOM   3522  CE2 TYR A 441      -2.729   5.726 -13.594  1.00 93.39           C
ATOM   3523  CZ  TYR A 441      -1.959   5.136 -12.623  1.00 93.39           C
ATOM   3524  OH  TYR A 441      -1.524   5.882 -11.506  1.00 93.39           O
ATOM   3525  C   TYR A 441      -5.291   2.627 -14.660  1.00 93.39           C
ATOM   3526  O   TYR A 441      -5.371   2.449 -13.445  1.00 93.39           O
ATOM   3527  N   GLY A 442      -6.109   3.460 -15.328  1.00 78.03           N
ATOM   3528  CA  GLY A 442      -6.969   4.368 -14.626  1.00 78.03           C
ATOM   3529  C   GLY A 442      -8.024   3.663 -13.850  1.00 78.03           C
ATOM   3530  O   GLY A 442      -8.283   3.997 -12.695  1.00 78.03           O
ATOM   3531  N   ASN A 443      -8.676   2.669 -14.469  1.00255.08           N
ATOM   3532  CA  ASN A 443      -9.769   2.049 -13.794  1.00255.08           C
ATOM   3533  CB  ASN A 443     -11.004   2.962 -13.705  1.00255.08           C
ATOM   3534  CG  ASN A 443     -11.925   2.447 -12.608  1.00255.08           C
ATOM   3535  OD1 ASN A 443     -12.259   1.264 -12.556  1.00255.08           O
ATOM   3536  ND2 ASN A 443     -12.340   3.365 -11.695  1.00255.08           N
ATOM   3537  C   ASN A 443     -10.134   0.881 -14.627  1.00255.08           C
ATOM   3538  O   ASN A 443      -9.313  -0.010 -14.834  1.00255.08           O
ATOM   3539  N   ASP A 444     -11.433   0.808 -15.004  1.00234.04           N
ATOM   3540  CA  ASP A 444     -12.024  -0.157 -15.899  1.00234.04           C
ATOM   3541  CB  ASP A 444     -11.507  -0.051 -17.337  1.00234.04           C
ATOM   3542  CG  ASP A 444     -12.045   1.241 -17.937  1.00234.04           C
ATOM   3543  OD1 ASP A 444     -12.532   2.101 -17.156  1.00234.04           O
ATOM   3544  OD2 ASP A 444     -11.984   1.380 -19.188  1.00234.04           O
ATOM   3545  C   ASP A 444     -11.773  -1.531 -15.386  1.00234.04           C
ATOM   3546  O   ASP A 444     -11.954  -2.534 -16.074  1.00234.04           O
ATOM   3547  N   THR A 445     -11.360  -1.567 -14.122  1.00250.05           N
ATOM   3548  CA  THR A 445     -11.087  -2.694 -13.317  1.00250.05           C
ATOM   3549  CB  THR A 445      -9.671  -3.168 -13.386  1.00250.05           C
ATOM   3550  OG1 THR A 445      -9.343  -3.567 -14.708  1.00250.05           O
ATOM   3551  CG2 THR A 445      -9.493  -4.322 -12.385  1.00250.05           C
ATOM   3552  C   THR A 445     -11.224  -2.080 -11.987  1.00250.05           C
ATOM   3553  O   THR A 445     -10.984  -0.881 -11.841  1.00250.05           O
ATOM   3554  N   MET A 446     -11.639  -2.847 -10.980  1.00 89.10           N
ATOM   3555  CA  MET A 446     -11.695  -2.184  -9.726  1.00 89.10           C
ATOM   3556  CB  MET A 446     -12.267  -3.072  -8.606  1.00 89.10           C
ATOM   3557  CG  MET A 446     -13.746  -3.418  -8.803  1.00 89.10           C
ATOM   3558  SD  MET A 446     -14.462  -4.465  -7.500  1.00 89.10           S
ATOM   3559  CE  MET A 446     -16.106  -4.600  -8.262  1.00 89.10           C
ATOM   3560  C   MET A 446     -10.285  -1.847  -9.376  1.00 89.10           C
ATOM   3561  O   MET A 446     -10.000  -0.749  -8.910  1.00 89.10           O
ATOM   3562  N   PHE A 447      -9.367  -2.785  -9.682  1.00122.43           N
ATOM   3563  CA  PHE A 447      -8.031  -2.794  -9.163  1.00122.43           C
ATOM   3564  CB  PHE A 447      -7.275  -4.104  -9.412  1.00122.43           C
ATOM   3565  CG  PHE A 447      -5.940  -3.889  -8.785  1.00122.43           C
ATOM   3566  CD1 PHE A 447      -5.807  -3.944  -7.416  1.00122.43           C
ATOM   3567  CD2 PHE A 447      -4.829  -3.633  -9.557  1.00122.43           C
ATOM   3568  CE1 PHE A 447      -4.585  -3.740  -6.822  1.00122.43           C
ATOM   3569  CE2 PHE A 447      -3.605  -3.427  -8.968  1.00122.43           C
ATOM   3570  CZ  PHE A 447      -3.485  -3.479  -7.601  1.00122.43           C
ATOM   3571  C   PHE A 447      -7.052  -1.705  -9.487  1.00122.43           C
ATOM   3572  O   PHE A 447      -6.501  -1.159  -8.533  1.00122.43           O
ATOM   3573  N   LEU A 448      -6.781  -1.346 -10.769  1.00198.95           N
ATOM   3574  CA  LEU A 448      -5.536  -0.622 -10.881  1.00198.95           C
ATOM   3575  CB  LEU A 448      -4.971  -0.514 -12.303  1.00198.95           C
ATOM   3576  CG  LEU A 448      -3.532   0.034 -12.272  1.00198.95           C
ATOM   3577  CD1 LEU A 448      -2.667  -0.763 -11.282  1.00198.95           C
ATOM   3578  CD2 LEU A 448      -2.898   0.027 -13.668  1.00198.95           C
ATOM   3579  C   LEU A 448      -5.493   0.720 -10.208  1.00198.95           C
ATOM   3580  O   LEU A 448      -4.873   0.840  -9.154  1.00198.95           O
ATOM   3581  N   THR A 449      -6.161   1.761 -10.730  1.00 77.22           N
ATOM   3582  CA  THR A 449      -6.080   2.978  -9.969  1.00 77.22           C
ATOM   3583  CB  THR A 449      -6.383   4.236 -10.734  1.00 77.22           C
ATOM   3584  OG1 THR A 449      -5.454   4.420 -11.791  1.00 77.22           O
ATOM   3585  CG2 THR A 449      -6.315   5.421  -9.755  1.00 77.22           C
ATOM   3586  C   THR A 449      -7.013   2.922  -8.808  1.00 77.22           C
ATOM   3587  O   THR A 449      -6.638   3.271  -7.690  1.00 77.22           O
ATOM   3588  N   PRO A 450      -8.231   2.496  -9.031  1.00110.77           N
ATOM   3589  CA  PRO A 450      -9.179   2.506  -7.961  1.00110.77           C
ATOM   3590  CD  PRO A 450      -8.898   2.611 -10.317  1.00110.77           C
ATOM   3591  CB  PRO A 450     -10.559   2.301  -8.593  1.00110.77           C
ATOM   3592  CG  PRO A 450     -10.271   1.975 -10.070  1.00110.77           C
ATOM   3593  C   PRO A 450      -8.888   1.601  -6.822  1.00110.77           C
ATOM   3594  O   PRO A 450      -9.017   2.037  -5.681  1.00110.77           O
ATOM   3595  N   VAL A 451      -8.500   0.344  -7.085  1.00 85.98           N
ATOM   3596  CA  VAL A 451      -8.297  -0.512  -5.959  1.00 85.98           C
ATOM   3597  CB  VAL A 451      -8.112  -1.965  -6.283  1.00 85.98           C
ATOM   3598  CG1 VAL A 451      -7.529  -2.658  -5.039  1.00 85.98           C
ATOM   3599  CG2 VAL A 451      -9.494  -2.543  -6.628  1.00 85.98           C
ATOM   3600  C   VAL A 451      -7.114  -0.067  -5.194  1.00 85.98           C
ATOM   3601  O   VAL A 451      -7.184   0.068  -3.979  1.00 85.98           O
ATOM   3602  N   THR A 452      -5.993   0.213  -5.872  1.00104.41           N
ATOM   3603  CA  THR A 452      -4.843   0.526  -5.084  1.00104.41           C
ATOM   3604  CB  THR A 452      -3.599   0.671  -5.892  1.00104.41           C
ATOM   3605  OG1 THR A 452      -2.478   0.892  -5.048  1.00104.41           O
ATOM   3606  CG2 THR A 452      -3.803   1.846  -6.840  1.00104.41           C
ATOM   3607  C   THR A 452      -5.081   1.784  -4.307  1.00104.41           C
ATOM   3608  O   THR A 452      -4.757   1.856  -3.123  1.00104.41           O
ATOM   3609  N   ARG A 453      -5.674   2.808  -4.949  1.00147.60           N
ATOM   3610  CA  ARG A 453      -5.924   4.048  -4.273  1.00147.60           C
ATOM   3611  CB  ARG A 453      -6.516   5.098  -5.229  1.00147.60           C
ATOM   3612  CG  ARG A 453      -6.836   6.451  -4.593  1.00147.60           C
ATOM   3613  CD  ARG A 453      -7.232   7.505  -5.630  1.00147.60           C
ATOM   3614  NE  ARG A 453      -8.209   6.870  -6.558  1.00147.60           N
ATOM   3615  CZ  ARG A 453      -8.805   7.613  -7.536  1.00147.60           C
ATOM   3616  NH1 ARG A 453      -8.500   8.937  -7.665  1.00147.60           N
ATOM   3617  NH2 ARG A 453      -9.706   7.033  -8.382  1.00147.60           N
ATOM   3618  C   ARG A 453      -6.890   3.833  -3.150  1.00147.60           C
ATOM   3619  O   ARG A 453      -6.663   4.295  -2.033  1.00147.60           O
ATOM   3620  N   THR A 454      -7.995   3.110  -3.414  1.00 48.96           N
ATOM   3621  CA  THR A 454      -8.994   2.918  -2.399  1.00 48.96           C
ATOM   3622  CB  THR A 454     -10.234   2.248  -2.913  1.00 48.96           C
ATOM   3623  OG1 THR A 454      -9.930   0.968  -3.449  1.00 48.96           O
ATOM   3624  CG2 THR A 454     -10.864   3.152  -3.986  1.00 48.96           C
ATOM   3625  C   THR A 454      -8.449   2.092  -1.274  1.00 48.96           C
ATOM   3626  O   THR A 454      -8.665   2.415  -0.107  1.00 48.96           O
ATOM   3627  N   LEU A 455      -7.718   1.008  -1.597  1.00115.35           N
ATOM   3628  CA  LEU A 455      -7.219   0.114  -0.590  1.00115.35           C
ATOM   3629  CB  LEU A 455      -6.611  -1.180  -1.153  1.00115.35           C
ATOM   3630  CG  LEU A 455      -7.697  -2.204  -1.526  1.00115.35           C
ATOM   3631  CD1 LEU A 455      -8.735  -1.597  -2.478  1.00115.35           C
ATOM   3632  CD2 LEU A 455      -7.081  -3.505  -2.063  1.00115.35           C
ATOM   3633  C   LEU A 455      -6.230   0.772   0.326  1.00115.35           C
ATOM   3634  O   LEU A 455      -6.284   0.564   1.537  1.00115.35           O
ATOM   3635  N   GLN A 456      -5.302   1.583  -0.213  1.00 85.99           N
ATOM   3636  CA  GLN A 456      -4.296   2.221   0.592  1.00 85.99           C
ATOM   3637  CB  GLN A 456      -3.302   3.032  -0.259  1.00 85.99           C
ATOM   3638  CG  GLN A 456      -2.565   2.210  -1.322  1.00 85.99           C
ATOM   3639  CD  GLN A 456      -1.528   1.337  -0.632  1.00 85.99           C
ATOM   3640  OE1 GLN A 456      -0.795   0.592  -1.281  1.00 85.99           O
ATOM   3641  NE2 GLN A 456      -1.460   1.429   0.722  1.00 85.99           N
ATOM   3642  C   GLN A 456      -4.966   3.188   1.510  1.00 85.99           C
ATOM   3643  O   GLN A 456      -4.591   3.317   2.674  1.00 85.99           O
ATOM   3644  N   MET A 457      -5.985   3.902   0.999  1.00 43.86           N
ATOM   3645  CA  MET A 457      -6.648   4.870   1.816  1.00 43.86           C
ATOM   3646  CB  MET A 457      -7.766   5.641   1.094  1.00 43.86           C
ATOM   3647  CG  MET A 457      -7.254   6.663   0.078  1.00 43.86           C
ATOM   3648  SD  MET A 457      -8.566   7.589  -0.774  1.00 43.86           S
ATOM   3649  CE  MET A 457      -7.442   8.742  -1.615  1.00 43.86           C
ATOM   3650  C   MET A 457      -7.265   4.150   2.968  1.00 43.86           C
ATOM   3651  O   MET A 457      -7.213   4.618   4.102  1.00 43.86           O
ATOM   3652  N   ARG A 458      -7.850   2.969   2.711  1.00 79.61           N
ATOM   3653  CA  ARG A 458      -8.503   2.252   3.762  1.00 79.61           C
ATOM   3654  CB  ARG A 458      -9.274   1.020   3.254  1.00 79.61           C
ATOM   3655  CG  ARG A 458     -10.471   1.452   2.401  1.00 79.61           C
ATOM   3656  CD  ARG A 458     -11.412   0.335   1.947  1.00 79.61           C
ATOM   3657  NE  ARG A 458     -12.483   0.993   1.143  1.00 79.61           N
ATOM   3658  CZ  ARG A 458     -13.492   0.265   0.582  1.00 79.61           C
ATOM   3659  NH1 ARG A 458     -13.554  -1.085   0.768  1.00 79.61           N
ATOM   3660  NH2 ARG A 458     -14.441   0.893  -0.173  1.00 79.61           N
ATOM   3661  C   ARG A 458      -7.498   1.865   4.801  1.00 79.61           C
ATOM   3662  O   ARG A 458      -7.795   1.907   5.994  1.00 79.61           O
ATOM   3663  N   GLY A 459      -6.282   1.469   4.381  1.00 38.23           N
ATOM   3664  CA  GLY A 459      -5.265   1.093   5.321  1.00 38.23           C
ATOM   3665  C   GLY A 459      -4.869   2.282   6.142  1.00 38.23           C
ATOM   3666  O   GLY A 459      -4.717   2.179   7.358  1.00 38.23           O
ATOM   3667  N   THR A 460      -4.697   3.452   5.494  1.00110.40           N
ATOM   3668  CA  THR A 460      -4.219   4.609   6.194  1.00110.40           C
ATOM   3669  CB  THR A 460      -3.924   5.790   5.309  1.00110.40           C
ATOM   3670  OG1 THR A 460      -3.204   6.767   6.045  1.00110.40           O
ATOM   3671  CG2 THR A 460      -5.236   6.394   4.780  1.00110.40           C
ATOM   3672  C   THR A 460      -5.201   5.041   7.238  1.00110.40           C
ATOM   3673  O   THR A 460      -4.815   5.375   8.357  1.00110.40           O
ATOM   3674  N   GLU A 461      -6.505   5.037   6.905  1.00 52.28           N
ATOM   3675  CA  GLU A 461      -7.498   5.517   7.824  1.00 52.28           C
ATOM   3676  CB  GLU A 461      -8.932   5.374   7.283  1.00 52.28           C
ATOM   3677  CG  GLU A 461      -9.253   6.144   6.002  1.00 52.28           C
ATOM   3678  CD  GLU A 461     -10.679   5.764   5.622  1.00 52.28           C
ATOM   3679  OE1 GLU A 461     -11.615   6.133   6.381  1.00 52.28           O
ATOM   3680  OE2 GLU A 461     -10.852   5.086   4.575  1.00 52.28           O
ATOM   3681  C   GLU A 461      -7.481   4.644   9.031  1.00 52.28           C
ATOM   3682  O   GLU A 461      -7.471   5.122  10.164  1.00 52.28           O
ATOM   3683  N   ILE A 462      -7.465   3.322   8.798  1.00140.93           N
ATOM   3684  CA  ILE A 462      -7.539   2.377   9.866  1.00140.93           C
ATOM   3685  CB  ILE A 462      -7.727   0.966   9.352  1.00140.93           C
ATOM   3686  CG1 ILE A 462      -6.559   0.463   8.483  1.00140.93           C
ATOM   3687  CG2 ILE A 462      -9.075   0.945   8.612  1.00140.93           C
ATOM   3688  CD1 ILE A 462      -5.338  -0.028   9.261  1.00140.93           C
ATOM   3689  C   ILE A 462      -6.322   2.512  10.722  1.00140.93           C
ATOM   3690  O   ILE A 462      -6.413   2.534  11.949  1.00140.93           O
ATOM   3691  N   GLU A 463      -5.144   2.657  10.099  1.00 92.61           N
ATOM   3692  CA  GLU A 463      -3.943   2.743  10.870  1.00 92.61           C
ATOM   3693  CB  GLU A 463      -2.710   2.872   9.969  1.00 92.61           C
ATOM   3694  CG  GLU A 463      -1.421   2.356  10.605  1.00 92.61           C
ATOM   3695  CD  GLU A 463      -1.452   0.840  10.459  1.00 92.61           C
ATOM   3696  OE1 GLU A 463      -2.414   0.216  10.981  1.00 92.61           O
ATOM   3697  OE2 GLU A 463      -0.524   0.287   9.810  1.00 92.61           O
ATOM   3698  C   GLU A 463      -4.045   3.977  11.707  1.00 92.61           C
ATOM   3699  O   GLU A 463      -3.720   3.964  12.891  1.00 92.61           O
ATOM   3700  N   CYS A 464      -4.545   5.072  11.106  1.00215.23           N
ATOM   3701  CA  CYS A 464      -4.651   6.339  11.770  1.00215.23           C
ATOM   3702  CB  CYS A 464      -4.158   7.482  10.876  1.00215.23           C
ATOM   3703  SG  CYS A 464      -2.414   7.226  10.421  1.00215.23           S
ATOM   3704  C   CYS A 464      -6.101   6.538  12.074  1.00215.23           C
ATOM   3705  O   CYS A 464      -6.690   5.726  12.782  1.00215.23           O
ATOM   3706  N   THR A 465      -6.708   7.658  11.627  1.00294.66           N
ATOM   3707  CA  THR A 465      -8.130   7.756  11.800  1.00294.66           C
ATOM   3708  CB  THR A 465      -8.617   8.506  13.004  1.00294.66           C
ATOM   3709  OG1 THR A 465     -10.037   8.480  13.026  1.00294.66           O
ATOM   3710  CG2 THR A 465      -8.146   9.958  12.923  1.00294.66           C
ATOM   3711  C   THR A 465      -8.731   8.443  10.621  1.00294.66           C
ATOM   3712  O   THR A 465      -8.095   9.198   9.890  1.00294.66           O
ATOM   3713  N   PRO A 466      -9.975   8.124  10.432  1.00 90.90           N
ATOM   3714  CA  PRO A 466     -10.771   8.735   9.409  1.00 90.90           C
ATOM   3715  CD  PRO A 466     -10.438   6.786  10.745  1.00 90.90           C
ATOM   3716  CB  PRO A 466     -11.862   7.727   9.048  1.00 90.90           C
ATOM   3717  CG  PRO A 466     -11.880   6.742  10.227  1.00 90.90           C
ATOM   3718  C   PRO A 466     -11.325   9.998   9.967  1.00 90.90           C
ATOM   3719  O   PRO A 466     -11.081  10.298  11.135  1.00 90.90           O
ATOM   3720  N   LEU A 467     -12.087  10.740   9.148  1.00140.01           N
ATOM   3721  CA  LEU A 467     -12.723  11.934   9.608  1.00140.01           C
ATOM   3722  CB  LEU A 467     -13.647  12.556   8.554  1.00140.01           C
ATOM   3723  CG  LEU A 467     -14.415  13.780   9.079  1.00140.01           C
ATOM   3724  CD1 LEU A 467     -13.458  14.928   9.434  1.00140.01           C
ATOM   3725  CD2 LEU A 467     -15.533  14.193   8.109  1.00140.01           C
ATOM   3726  C   LEU A 467     -13.587  11.481  10.731  1.00140.01           C
ATOM   3727  O   LEU A 467     -13.797  12.191  11.713  1.00140.01           O
ATOM   3728  N   LEU A 468     -14.092  10.244  10.593  1.00137.25           N
ATOM   3729  CA  LEU A 468     -14.941   9.606  11.550  1.00137.25           C
ATOM   3730  CB  LEU A 468     -15.458   8.251  11.032  1.00137.25           C
ATOM   3731  CG  LEU A 468     -16.272   8.376   9.729  1.00137.25           C
ATOM   3732  CD1 LEU A 468     -16.898   7.031   9.327  1.00137.25           C
ATOM   3733  CD2 LEU A 468     -17.292   9.523   9.811  1.00137.25           C
ATOM   3734  C   LEU A 468     -14.122   9.391  12.790  1.00137.25           C
ATOM   3735  O   LEU A 468     -13.033   9.945  12.928  1.00137.25           O
ATOM   3736  N   PRO A 469     -14.615   8.625  13.724  1.00185.67           N
ATOM   3737  CA  PRO A 469     -13.867   8.449  14.935  1.00185.67           C
ATOM   3738  CD  PRO A 469     -16.048   8.568  13.975  1.00185.67           C
ATOM   3739  CB  PRO A 469     -14.813   7.744  15.903  1.00185.67           C
ATOM   3740  CG  PRO A 469     -16.198   8.268  15.476  1.00185.67           C
ATOM   3741  C   PRO A 469     -12.545   7.789  14.716  1.00185.67           C
ATOM   3742  O   PRO A 469     -12.349   7.140  13.689  1.00185.67           O
ATOM   3743  N   ALA A 470     -11.629   7.966  15.689  1.00201.22           N
ATOM   3744  CA  ALA A 470     -10.266   7.529  15.618  1.00201.22           C
ATOM   3745  CB  ALA A 470      -9.501   7.757  16.929  1.00201.22           C
ATOM   3746  C   ALA A 470     -10.216   6.074  15.298  1.00201.22           C
ATOM   3747  O   ALA A 470     -11.134   5.324  15.627  1.00201.22           O
ATOM   3748  N   LYS A 471      -9.139   5.645  14.599  1.00275.11           N
ATOM   3749  CA  LYS A 471      -9.026   4.253  14.299  1.00275.11           C
ATOM   3750  CB  LYS A 471      -8.706   3.887  12.844  1.00275.11           C
ATOM   3751  CG  LYS A 471      -9.929   4.065  11.957  1.00275.11           C
ATOM   3752  CD  LYS A 471     -11.128   3.254  12.448  1.00275.11           C
ATOM   3753  CE  LYS A 471     -12.460   3.732  11.873  1.00275.11           C
ATOM   3754  NZ  LYS A 471     -12.453   3.599  10.402  1.00275.11           N
ATOM   3755  C   LYS A 471      -8.004   3.620  15.185  1.00275.11           C
ATOM   3756  O   LYS A 471      -7.863   3.980  16.352  1.00275.11           O
ATOM   3757  N   PHE A 472      -7.258   2.647  14.627  1.00 85.00           N
ATOM   3758  CA  PHE A 472      -6.417   1.789  15.409  1.00 85.00           C
ATOM   3759  CB  PHE A 472      -5.712   0.708  14.575  1.00 85.00           C
ATOM   3760  CG  PHE A 472      -5.202  -0.294  15.552  1.00 85.00           C
ATOM   3761  CD1 PHE A 472      -6.064  -1.229  16.079  1.00 85.00           C
ATOM   3762  CD2 PHE A 472      -3.884  -0.308  15.943  1.00 85.00           C
ATOM   3763  CE1 PHE A 472      -5.622  -2.164  16.984  1.00 85.00           C
ATOM   3764  CE2 PHE A 472      -3.436  -1.242  16.848  1.00 85.00           C
ATOM   3765  CZ  PHE A 472      -4.304  -2.171  17.371  1.00 85.00           C
ATOM   3766  C   PHE A 472      -5.367   2.525  16.184  1.00 85.00           C
ATOM   3767  O   PHE A 472      -5.233   2.289  17.382  1.00 85.00           O
ATOM   3768  N   GLN A 473      -4.589   3.430  15.561  1.00 67.94           N
ATOM   3769  CA  GLN A 473      -3.541   4.059  16.322  1.00 67.94           C
ATOM   3770  CB  GLN A 473      -2.655   5.019  15.501  1.00 67.94           C
ATOM   3771  CG  GLN A 473      -1.619   4.351  14.596  1.00 67.94           C
ATOM   3772  CD  GLN A 473      -0.875   5.473  13.886  1.00 67.94           C
ATOM   3773  OE1 GLN A 473      -0.918   6.625  14.315  1.00 67.94           O
ATOM   3774  NE2 GLN A 473      -0.183   5.136  12.765  1.00 67.94           N
ATOM   3775  C   GLN A 473      -4.129   4.882  17.420  1.00 67.94           C
ATOM   3776  O   GLN A 473      -3.666   4.827  18.558  1.00 67.94           O
ATOM   3777  N   PHE A 474      -5.169   5.676  17.113  1.00100.38           N
ATOM   3778  CA  PHE A 474      -5.685   6.534  18.133  1.00100.38           C
ATOM   3779  CB  PHE A 474      -6.638   7.596  17.583  1.00100.38           C
ATOM   3780  CG  PHE A 474      -5.790   8.284  16.571  1.00100.38           C
ATOM   3781  CD1 PHE A 474      -4.761   9.108  16.969  1.00100.38           C
ATOM   3782  CD2 PHE A 474      -5.979   8.056  15.228  1.00100.38           C
ATOM   3783  CE1 PHE A 474      -3.960   9.726  16.038  1.00100.38           C
ATOM   3784  CE2 PHE A 474      -5.183   8.675  14.294  1.00100.38           C
ATOM   3785  CZ  PHE A 474      -4.173   9.514  14.699  1.00100.38           C
ATOM   3786  C   PHE A 474      -6.317   5.708  19.197  1.00100.38           C
ATOM   3787  O   PHE A 474      -6.090   5.942  20.382  1.00100.38           O
ATOM   3788  N   GLY A 475      -7.137   4.704  18.827  1.00221.77           N
ATOM   3789  CA  GLY A 475      -7.581   3.830  19.873  1.00221.77           C
ATOM   3790  C   GLY A 475      -6.319   3.163  20.353  1.00221.77           C
ATOM   3791  O   GLY A 475      -5.278   3.252  19.718  1.00221.77           O
ATOM   3792  N   GLY A 476      -6.315   2.447  21.478  1.00259.30           N
ATOM   3793  CA  GLY A 476      -5.071   1.787  21.766  1.00259.30           C
ATOM   3794  C   GLY A 476      -4.004   2.783  22.101  1.00259.30           C
ATOM   3795  O   GLY A 476      -2.823   2.444  22.069  1.00259.30           O
ATOM   3796  N   ARG A 477      -4.363   4.032  22.455  1.00236.85           N
ATOM   3797  CA  ARG A 477      -3.301   4.960  22.722  1.00236.85           C
ATOM   3798  CB  ARG A 477      -3.186   6.117  21.719  1.00236.85           C
ATOM   3799  CG  ARG A 477      -1.781   6.728  21.716  1.00236.85           C
ATOM   3800  CD  ARG A 477      -1.618   7.886  20.734  1.00236.85           C
ATOM   3801  NE  ARG A 477      -2.269   9.047  21.388  1.00236.85           N
ATOM   3802  CZ  ARG A 477      -3.622   9.184  21.302  1.00236.85           C
ATOM   3803  NH1 ARG A 477      -4.334   8.413  20.428  1.00236.85           N
ATOM   3804  NH2 ARG A 477      -4.263  10.064  22.123  1.00236.85           N
ATOM   3805  C   ARG A 477      -3.511   5.532  24.091  1.00236.85           C
ATOM   3806  O   ARG A 477      -3.891   4.821  25.019  1.00236.85           O
ATOM   3807  N   TRP A 478      -3.262   6.846  24.252  1.00151.50           N
ATOM   3808  CA  TRP A 478      -3.353   7.482  25.537  1.00151.50           C
ATOM   3809  CB  TRP A 478      -3.107   8.997  25.500  1.00151.50           C
ATOM   3810  CG  TRP A 478      -3.428   9.666  26.815  1.00151.50           C
ATOM   3811  CD2 TRP A 478      -2.584   9.617  27.976  1.00151.50           C
ATOM   3812  CD1 TRP A 478      -4.535  10.379  27.173  1.00151.50           C
ATOM   3813  NE1 TRP A 478      -4.429  10.787  28.481  1.00151.50           N
ATOM   3814  CE2 TRP A 478      -3.234  10.323  28.988  1.00151.50           C
ATOM   3815  CE3 TRP A 478      -1.373   9.024  28.184  1.00151.50           C
ATOM   3816  CZ2 TRP A 478      -2.675  10.447  30.228  1.00151.50           C
ATOM   3817  CZ3 TRP A 478      -0.806   9.162  29.431  1.00151.50           C
ATOM   3818  CH2 TRP A 478      -1.445   9.861  30.434  1.00151.50           C
ATOM   3819  C   TRP A 478      -4.718   7.290  26.086  1.00151.50           C
ATOM   3820  O   TRP A 478      -4.883   7.034  27.277  1.00151.50           O
ATOM   3821  N   TYR A 479      -5.736   7.390  25.223  1.00102.56           N
ATOM   3822  CA  TYR A 479      -7.077   7.254  25.690  1.00102.56           C
ATOM   3823  CB  TYR A 479      -8.117   7.400  24.566  1.00102.56           C
ATOM   3824  CG  TYR A 479      -8.066   8.827  24.128  1.00102.56           C
ATOM   3825  CD1 TYR A 479      -8.837   9.781  24.755  1.00102.56           C
ATOM   3826  CD2 TYR A 479      -7.242   9.218  23.097  1.00102.56           C
ATOM   3827  CE1 TYR A 479      -8.790  11.098  24.358  1.00102.56           C
ATOM   3828  CE2 TYR A 479      -7.191  10.533  22.696  1.00102.56           C
ATOM   3829  CZ  TYR A 479      -7.967  11.476  23.325  1.00102.56           C
ATOM   3830  OH  TYR A 479      -7.913  12.825  22.915  1.00102.56           O
ATOM   3831  C   TYR A 479      -7.189   5.907  26.317  1.00102.56           C
ATOM   3832  O   TYR A 479      -7.871   5.744  27.328  1.00102.56           O
ATOM   3833  N   THR A 480      -6.498   4.901  25.751  1.00213.42           N
ATOM   3834  CA  THR A 480      -6.654   3.595  26.312  1.00213.42           C
ATOM   3835  CB  THR A 480      -7.234   2.613  25.335  1.00213.42           C
ATOM   3836  OG1 THR A 480      -6.442   2.534  24.158  1.00213.42           O
ATOM   3837  CG2 THR A 480      -8.656   3.085  24.995  1.00213.42           C
ATOM   3838  C   THR A 480      -5.361   3.062  26.853  1.00213.42           C
ATOM   3839  O   THR A 480      -4.862   3.541  27.870  1.00213.42           O
ATOM   3840  N   PHE A 481      -4.797   2.039  26.183  1.00 73.55           N
ATOM   3841  CA  PHE A 481      -3.677   1.284  26.673  1.00 73.55           C
ATOM   3842  CB  PHE A 481      -3.248   0.182  25.692  1.00 73.55           C
ATOM   3843  CG  PHE A 481      -4.381  -0.781  25.617  1.00 73.55           C
ATOM   3844  CD1 PHE A 481      -5.488  -0.486  24.855  1.00 73.55           C
ATOM   3845  CD2 PHE A 481      -4.340  -1.975  26.299  1.00 73.55           C
ATOM   3846  CE1 PHE A 481      -6.541  -1.365  24.776  1.00 73.55           C
ATOM   3847  CE2 PHE A 481      -5.391  -2.858  26.224  1.00 73.55           C
ATOM   3848  CZ  PHE A 481      -6.494  -2.554  25.462  1.00 73.55           C
ATOM   3849  C   PHE A 481      -2.472   2.132  26.942  1.00 73.55           C
ATOM   3850  O   PHE A 481      -1.881   2.031  28.016  1.00 73.55           O
ATOM   3851  N   ASP A 482      -2.065   2.996  25.996  1.00 44.49           N
ATOM   3852  CA  ASP A 482      -0.850   3.728  26.215  1.00 44.49           C
ATOM   3853  CB  ASP A 482      -0.476   4.631  25.027  1.00 44.49           C
ATOM   3854  CG  ASP A 482      -0.142   3.716  23.858  1.00 44.49           C
ATOM   3855  OD1 ASP A 482      -0.353   2.483  24.004  1.00 44.49           O
ATOM   3856  OD2 ASP A 482       0.326   4.231  22.807  1.00 44.49           O
ATOM   3857  C   ASP A 482      -1.005   4.600  27.418  1.00 44.49           C
ATOM   3858  O   ASP A 482      -0.117   4.663  28.268  1.00 44.49           O
ATOM   3859  N   GLY A 483      -2.148   5.298  27.523  1.00 30.94           N
ATOM   3860  CA  GLY A 483      -2.359   6.172  28.639  1.00 30.94           C
ATOM   3861  C   GLY A 483      -2.419   5.349  29.882  1.00 30.94           C
ATOM   3862  O   GLY A 483      -1.883   5.736  30.920  1.00 30.94           O
ATOM   3863  N   LYS A 484      -3.073   4.177  29.806  1.00 83.47           N
ATOM   3864  CA  LYS A 484      -3.232   3.395  30.992  1.00 83.47           C
ATOM   3865  CB  LYS A 484      -4.023   2.094  30.767  1.00 83.47           C
ATOM   3866  CG  LYS A 484      -4.183   1.276  32.050  1.00 83.47           C
ATOM   3867  CD  LYS A 484      -5.016   1.990  33.116  1.00 83.47           C
ATOM   3868  CE  LYS A 484      -5.073   1.247  34.452  1.00 83.47           C
ATOM   3869  NZ  LYS A 484      -5.791   2.066  35.454  1.00 83.47           N
ATOM   3870  C   LYS A 484      -1.883   3.027  31.522  1.00 83.47           C
ATOM   3871  O   LYS A 484      -1.624   3.181  32.710  1.00 83.47           O
ATOM   3872  N   ILE A 485      -0.958   2.560  30.669  1.00 94.20           N
ATOM   3873  CA  ILE A 485       0.303   2.155  31.224  1.00 94.20           C
ATOM   3874  CB  ILE A 485       1.222   1.485  30.244  1.00 94.20           C
ATOM   3875  CG1 ILE A 485       1.631   2.448  29.119  1.00 94.20           C
ATOM   3876  CG2 ILE A 485       0.534   0.200  29.756  1.00 94.20           C
ATOM   3877  CD1 ILE A 485       2.804   1.931  28.288  1.00 94.20           C
ATOM   3878  C   ILE A 485       1.021   3.338  31.797  1.00 94.20           C
ATOM   3879  O   ILE A 485       1.608   3.258  32.875  1.00 94.20           O
ATOM   3880  N   ARG A 486       0.990   4.471  31.076  1.00 84.92           N
ATOM   3881  CA  ARG A 486       1.699   5.660  31.451  1.00 84.92           C
ATOM   3882  CB  ARG A 486       1.503   6.744  30.376  1.00 84.92           C
ATOM   3883  CG  ARG A 486       2.569   7.836  30.303  1.00 84.92           C
ATOM   3884  CD  ARG A 486       2.509   8.562  28.955  1.00 84.92           C
ATOM   3885  NE  ARG A 486       3.598   9.575  28.894  1.00 84.92           N
ATOM   3886  CZ  ARG A 486       3.291  10.904  28.932  1.00 84.92           C
ATOM   3887  NH1 ARG A 486       1.995  11.303  29.084  1.00 84.92           N
ATOM   3888  NH2 ARG A 486       4.281  11.834  28.808  1.00 84.92           N
ATOM   3889  C   ARG A 486       1.156   6.154  32.749  1.00 84.92           C
ATOM   3890  O   ARG A 486       1.910   6.556  33.635  1.00 84.92           O
ATOM   3891  N   GLU A 487      -0.183   6.145  32.874  1.00122.08           N
ATOM   3892  CA  GLU A 487      -0.849   6.581  34.061  1.00122.08           C
ATOM   3893  CB  GLU A 487      -2.371   6.699  33.869  1.00122.08           C
ATOM   3894  CG  GLU A 487      -3.051   5.381  33.503  1.00122.08           C
ATOM   3895  CD  GLU A 487      -4.439   5.695  32.963  1.00122.08           C
ATOM   3896  OE1 GLU A 487      -4.529   6.546  32.038  1.00122.08           O
ATOM   3897  OE2 GLU A 487      -5.425   5.090  33.461  1.00122.08           O
ATOM   3898  C   GLU A 487      -0.563   5.605  35.146  1.00122.08           C
ATOM   3899  O   GLU A 487      -0.325   5.979  36.293  1.00122.08           O
ATOM   3900  N   THR A 488      -0.526   4.309  34.797  1.00129.66           N
ATOM   3901  CA  THR A 488      -0.328   3.331  35.814  1.00129.66           C
ATOM   3902  CB  THR A 488      -0.757   1.938  35.389  1.00129.66           C
ATOM   3903  OG1 THR A 488      -2.102   1.996  34.936  1.00129.66           O
ATOM   3904  CG2 THR A 488      -0.750   0.966  36.588  1.00129.66           C
ATOM   3905  C   THR A 488       1.108   3.436  36.235  1.00129.66           C
ATOM   3906  O   THR A 488       1.761   4.457  36.025  1.00129.66           O
ATOM   3907  N   ILE A 489       1.639   2.383  36.858  1.00 99.95           N
ATOM   3908  CA  ILE A 489       2.906   2.444  37.499  1.00 99.95           C
ATOM   3909  CB  ILE A 489       3.242   1.165  38.207  1.00 99.95           C
ATOM   3910  CG1 ILE A 489       2.202   0.896  39.307  1.00 99.95           C
ATOM   3911  CG2 ILE A 489       4.683   1.269  38.733  1.00 99.95           C
ATOM   3912  CD1 ILE A 489       2.289  -0.507  39.906  1.00 99.95           C
ATOM   3913  C   ILE A 489       4.030   2.771  36.567  1.00 99.95           C
ATOM   3914  O   ILE A 489       4.874   3.555  36.988  1.00 99.95           O
ATOM   3915  N   PRO A 490       4.188   2.204  35.393  1.00187.96           N
ATOM   3916  CA  PRO A 490       5.335   2.654  34.629  1.00187.96           C
ATOM   3917  CD  PRO A 490       4.029   0.760  35.308  1.00187.96           C
ATOM   3918  CB  PRO A 490       5.848   1.435  33.863  1.00187.96           C
ATOM   3919  CG  PRO A 490       5.321   0.235  34.666  1.00187.96           C
ATOM   3920  C   PRO A 490       5.177   3.844  33.710  1.00187.96           C
ATOM   3921  O   PRO A 490       4.671   3.606  32.613  1.00187.96           O
ATOM   3922  N   PRO A 491       5.568   5.065  33.998  1.00179.77           N
ATOM   3923  CA  PRO A 491       5.598   6.023  32.926  1.00179.77           C
ATOM   3924  CD  PRO A 491       5.151   5.706  35.236  1.00179.77           C
ATOM   3925  CB  PRO A 491       5.507   7.404  33.566  1.00179.77           C
ATOM   3926  CG  PRO A 491       4.761   7.146  34.879  1.00179.77           C
ATOM   3927  C   PRO A 491       6.860   5.836  32.146  1.00179.77           C
ATOM   3928  O   PRO A 491       6.958   6.341  31.029  1.00179.77           O
ATOM   3929  N   GLN A 492       7.848   5.142  32.747  1.00 58.84           N
ATOM   3930  CA  GLN A 492       9.153   4.968  32.175  1.00 58.84           C
ATOM   3931  CB  GLN A 492      10.084   4.135  33.069  1.00 58.84           C
ATOM   3932  CG  GLN A 492      10.350   4.699  34.462  1.00 58.84           C
ATOM   3933  CD  GLN A 492      11.083   3.604  35.225  1.00 58.84           C
ATOM   3934  OE1 GLN A 492      11.449   2.577  34.655  1.00 58.84           O
ATOM   3935  NE2 GLN A 492      11.293   3.818  36.551  1.00 58.84           N
ATOM   3936  C   GLN A 492       9.055   4.153  30.934  1.00 58.84           C
ATOM   3937  O   GLN A 492       9.644   4.489  29.907  1.00 58.84           O
ATOM   3938  N   LYS A 493       8.287   3.053  31.006  1.00 51.56           N
ATOM   3939  CA  LYS A 493       8.238   2.130  29.917  1.00 51.56           C
ATOM   3940  CB  LYS A 493       7.286   0.951  30.178  1.00 51.56           C
ATOM   3941  CG  LYS A 493       7.695   0.057  31.349  1.00 51.56           C
ATOM   3942  CD  LYS A 493       6.603  -0.935  31.753  1.00 51.56           C
ATOM   3943  CE  LYS A 493       7.012  -1.904  32.864  1.00 51.56           C
ATOM   3944  NZ  LYS A 493       5.892  -2.826  33.159  1.00 51.56           N
ATOM   3945  C   LYS A 493       7.715   2.827  28.708  1.00 51.56           C
ATOM   3946  O   LYS A 493       8.289   2.721  27.626  1.00 51.56           O
ATOM   3947  N   LEU A 494       6.607   3.572  28.863  1.00 57.25           N
ATOM   3948  CA  LEU A 494       6.009   4.199  27.723  1.00 57.25           C
ATOM   3949  CB  LEU A 494       4.649   4.847  28.036  1.00 57.25           C
ATOM   3950  CG  LEU A 494       3.935   5.395  26.785  1.00 57.25           C
ATOM   3951  CD1 LEU A 494       3.601   4.263  25.798  1.00 57.25           C
ATOM   3952  CD2 LEU A 494       2.699   6.226  27.162  1.00 57.25           C
ATOM   3953  C   LEU A 494       6.923   5.255  27.195  1.00 57.25           C
ATOM   3954  O   LEU A 494       7.093   5.393  25.985  1.00 57.25           O
ATOM   3955  N   ALA A 495       7.550   6.029  28.097  1.00 50.18           N
ATOM   3956  CA  ALA A 495       8.398   7.112  27.686  1.00 50.18           C
ATOM   3957  CB  ALA A 495       8.956   7.916  28.871  1.00 50.18           C
ATOM   3958  C   ALA A 495       9.564   6.578  26.928  1.00 50.18           C
ATOM   3959  O   ALA A 495      10.000   7.176  25.947  1.00 50.18           O
ATOM   3960  N   THR A 496      10.115   5.436  27.367  1.00116.06           N
ATOM   3961  CA  THR A 496      11.294   4.952  26.722  1.00116.06           C
ATOM   3962  CB  THR A 496      11.906   3.777  27.420  1.00116.06           C
ATOM   3963  OG1 THR A 496      13.247   3.640  26.987  1.00116.06           O
ATOM   3964  CG2 THR A 496      11.108   2.494  27.120  1.00116.06           C
ATOM   3965  C   THR A 496      10.980   4.605  25.301  1.00116.06           C
ATOM   3966  O   THR A 496      11.742   4.947  24.398  1.00116.06           O
ATOM   3967  N   GLU A 497       9.841   3.932  25.049  1.00 91.14           N
ATOM   3968  CA  GLU A 497       9.564   3.559  23.696  1.00 91.14           C
ATOM   3969  CB  GLU A 497       8.375   2.605  23.552  1.00 91.14           C
ATOM   3970  CG  GLU A 497       8.734   1.203  24.040  1.00 91.14           C
ATOM   3971  CD  GLU A 497       9.804   0.636  23.119  1.00 91.14           C
ATOM   3972  OE1 GLU A 497       9.493   0.396  21.922  1.00 91.14           O
ATOM   3973  OE2 GLU A 497      10.950   0.439  23.603  1.00 91.14           O
ATOM   3974  C   GLU A 497       9.331   4.781  22.865  1.00 91.14           C
ATOM   3975  O   GLU A 497       9.854   4.889  21.759  1.00 91.14           O
ATOM   3976  N   ILE A 498       8.560   5.751  23.387  1.00144.48           N
ATOM   3977  CA  ILE A 498       8.249   6.935  22.637  1.00144.48           C
ATOM   3978  CB  ILE A 498       7.238   7.802  23.355  1.00144.48           C
ATOM   3979  CG1 ILE A 498       6.648   8.894  22.440  1.00144.48           C
ATOM   3980  CG2 ILE A 498       7.876   8.334  24.650  1.00144.48           C
ATOM   3981  CD1 ILE A 498       7.631   9.965  21.966  1.00144.48           C
ATOM   3982  C   ILE A 498       9.495   7.730  22.379  1.00144.48           C
ATOM   3983  O   ILE A 498       9.718   8.185  21.259  1.00144.48           O
ATOM   3984  N   VAL A 499      10.353   7.894  23.404  1.00 52.03           N
ATOM   3985  CA  VAL A 499      11.537   8.697  23.308  1.00 52.03           C
ATOM   3986  CB  VAL A 499      12.302   8.783  24.590  1.00 52.03           C
ATOM   3987  CG1 VAL A 499      13.631   9.506  24.311  1.00 52.03           C
ATOM   3988  CG2 VAL A 499      11.413   9.502  25.618  1.00 52.03           C
ATOM   3989  C   VAL A 499      12.409   8.080  22.278  1.00 52.03           C
ATOM   3990  O   VAL A 499      13.199   8.761  21.627  1.00 52.03           O
ATOM   3991  N   THR A 500      12.271   6.756  22.115  1.00 64.77           N
ATOM   3992  CA  THR A 500      13.044   6.024  21.163  1.00 64.77           C
ATOM   3993  CB  THR A 500      13.089   6.705  19.819  1.00 64.77           C
ATOM   3994  OG1 THR A 500      11.766   6.933  19.355  1.00 64.77           O
ATOM   3995  CG2 THR A 500      13.823   5.807  18.809  1.00 64.77           C
ATOM   3996  C   THR A 500      14.420   5.878  21.723  1.00 64.77           C
ATOM   3997  O   THR A 500      15.335   5.405  21.051  1.00 64.77           O
ATOM   3998  N   LYS A 501      14.613   6.271  22.996  1.00216.32           N
ATOM   3999  CA  LYS A 501      15.841   5.835  23.575  1.00216.32           C
ATOM   4000  CB  LYS A 501      16.227   6.554  24.875  1.00216.32           C
ATOM   4001  CG  LYS A 501      16.945   7.878  24.623  1.00216.32           C
ATOM   4002  CD  LYS A 501      18.275   7.697  23.884  1.00216.32           C
ATOM   4003  CE  LYS A 501      19.371   7.051  24.737  1.00216.32           C
ATOM   4004  NZ  LYS A 501      19.091   5.610  24.929  1.00216.32           N
ATOM   4005  C   LYS A 501      15.481   4.425  23.858  1.00216.32           C
ATOM   4006  O   LYS A 501      14.906   4.102  24.898  1.00216.32           O
ATOM   4007  N   TRP A 502      15.805   3.577  22.867  1.00298.45           N
ATOM   4008  CA  TRP A 502      15.417   2.207  22.749  1.00298.45           C
ATOM   4009  CB  TRP A 502      15.894   1.646  21.393  1.00298.45           C
ATOM   4010  CG  TRP A 502      15.595   0.207  21.045  1.00298.45           C
ATOM   4011  CD2 TRP A 502      15.771  -0.308  19.716  1.00298.45           C
ATOM   4012  CD1 TRP A 502      15.136  -0.829  21.805  1.00298.45           C
ATOM   4013  NE1 TRP A 502      15.016  -1.960  21.029  1.00298.45           N
ATOM   4014  CE2 TRP A 502      15.404  -1.652  19.741  1.00298.45           C
ATOM   4015  CE3 TRP A 502      16.204   0.293  18.569  1.00298.45           C
ATOM   4016  CZ2 TRP A 502      15.464  -2.420  18.612  1.00298.45           C
ATOM   4017  CZ3 TRP A 502      16.264  -0.483  17.433  1.00298.45           C
ATOM   4018  CH2 TRP A 502      15.902  -1.814  17.454  1.00298.45           C
ATOM   4019  C   TRP A 502      16.013   1.416  23.857  1.00298.45           C
ATOM   4020  O   TRP A 502      17.205   1.521  24.139  1.00298.45           O
ATOM   4021  N   ARG A 503      15.134   0.630  24.511  1.00346.31           N
ATOM   4022  CA  ARG A 503      15.386  -0.264  25.602  1.00346.31           C
ATOM   4023  CB  ARG A 503      16.801  -0.210  26.212  1.00346.31           C
ATOM   4024  CG  ARG A 503      17.865  -0.861  25.320  1.00346.31           C
ATOM   4025  CD  ARG A 503      19.306  -0.526  25.716  1.00346.31           C
ATOM   4026  NE  ARG A 503      19.536   0.912  25.395  1.00346.31           N
ATOM   4027  CZ  ARG A 503      20.047   1.277  24.182  1.00346.31           C
ATOM   4028  NH1 ARG A 503      20.366   0.326  23.256  1.00346.31           N
ATOM   4029  NH2 ARG A 503      20.245   2.597  23.899  1.00346.31           N
ATOM   4030  C   ARG A 503      14.379   0.098  26.639  1.00346.31           C
ATOM   4031  O   ARG A 503      13.776   1.164  26.576  1.00346.31           O
ATOM   4032  N   TYR A 504      14.139  -0.800  27.602  1.00128.16           N
ATOM   4033  CA  TYR A 504      13.203  -0.541  28.654  1.00128.16           C
ATOM   4034  CB  TYR A 504      13.044  -1.782  29.541  1.00128.16           C
ATOM   4035  CG  TYR A 504      12.371  -1.375  30.799  1.00128.16           C
ATOM   4036  CD1 TYR A 504      11.005  -1.243  30.864  1.00128.16           C
ATOM   4037  CD2 TYR A 504      13.123  -1.127  31.923  1.00128.16           C
ATOM   4038  CE1 TYR A 504      10.406  -0.867  32.041  1.00128.16           C
ATOM   4039  CE2 TYR A 504      12.527  -0.751  33.102  1.00128.16           C
ATOM   4040  CZ  TYR A 504      11.163  -0.621  33.160  1.00128.16           C
ATOM   4041  OH  TYR A 504      10.540  -0.234  34.365  1.00128.16           O
ATOM   4042  C   TYR A 504      13.712   0.582  29.502  1.00128.16           C
ATOM   4043  O   TYR A 504      12.977   1.502  29.857  1.00128.16           O
ATOM   4044  N   THR A 505      15.013   0.519  29.824  1.00143.80           N
ATOM   4045  CA  THR A 505      15.714   1.413  30.700  1.00143.80           C
ATOM   4046  CB  THR A 505      17.069   0.909  31.096  1.00143.80           C
ATOM   4047  OG1 THR A 505      17.896   0.756  29.952  1.00143.80           O
ATOM   4048  CG2 THR A 505      16.894  -0.433  31.822  1.00143.80           C
ATOM   4049  C   THR A 505      15.919   2.818  30.199  1.00143.80           C
ATOM   4050  O   THR A 505      15.987   3.679  31.075  1.00143.80           O
ATOM   4051  N   PRO A 506      16.007   3.190  28.935  1.00274.67           N
ATOM   4052  CA  PRO A 506      16.553   4.479  28.607  1.00274.67           C
ATOM   4053  CD  PRO A 506      16.139   2.263  27.824  1.00274.67           C
ATOM   4054  CB  PRO A 506      16.620   4.531  27.092  1.00274.67           C
ATOM   4055  CG  PRO A 506      16.821   3.057  26.697  1.00274.67           C
ATOM   4056  C   PRO A 506      16.032   5.714  29.264  1.00274.67           C
ATOM   4057  O   PRO A 506      16.825   6.642  29.412  1.00274.67           O
ATOM   4058  N   LEU A 507      14.750   5.801  29.655  1.00116.16           N
ATOM   4059  CA  LEU A 507      14.411   7.020  30.330  1.00116.16           C
ATOM   4060  CB  LEU A 507      13.560   7.983  29.491  1.00116.16           C
ATOM   4061  CG  LEU A 507      14.293   8.502  28.244  1.00116.16           C
ATOM   4062  CD1 LEU A 507      14.561   7.369  27.241  1.00116.16           C
ATOM   4063  CD2 LEU A 507      13.560   9.701  27.626  1.00116.16           C
ATOM   4064  C   LEU A 507      13.615   6.702  31.555  1.00116.16           C
ATOM   4065  O   LEU A 507      12.775   5.805  31.560  1.00116.16           O
ATOM   4066  N   PRO A 508      13.935   7.392  32.615  1.00141.77           N
ATOM   4067  CA  PRO A 508      13.142   7.284  33.810  1.00141.77           C
ATOM   4068  CD  PRO A 508      15.339   7.573  32.930  1.00141.77           C
ATOM   4069  CB  PRO A 508      14.041   7.690  34.971  1.00141.77           C
ATOM   4070  CG  PRO A 508      15.454   7.412  34.447  1.00141.77           C
ATOM   4071  C   PRO A 508      11.992   8.227  33.668  1.00141.77           C
ATOM   4072  O   PRO A 508      12.135   9.224  32.960  1.00141.77           O
ATOM   4073  N   ASN A 509      10.859   7.958  34.345  1.00101.10           N
ATOM   4074  CA  ASN A 509       9.742   8.844  34.208  1.00101.10           C
ATOM   4075  CB  ASN A 509       8.785   8.362  33.103  1.00101.10           C
ATOM   4076  CG  ASN A 509       8.017   9.542  32.537  1.00101.10           C
ATOM   4077  OD1 ASN A 509       7.784   9.627  31.333  1.00101.10           O
ATOM   4078  ND2 ASN A 509       7.618  10.486  33.422  1.00101.10           N
ATOM   4079  C   ASN A 509       9.000   8.819  35.514  1.00101.10           C
ATOM   4080  O   ASN A 509       8.906   7.775  36.159  1.00101.10           O
ATOM   4081  N   LEU A 510       8.474   9.983  35.950  1.00138.97           N
ATOM   4082  CA  LEU A 510       7.702  10.054  37.152  1.00138.97           C
ATOM   4083  CB  LEU A 510       8.389  10.861  38.262  1.00138.97           C
ATOM   4084  CG  LEU A 510       7.579  10.915  39.566  1.00138.97           C
ATOM   4085  CD1 LEU A 510       7.424   9.511  40.170  1.00138.97           C
ATOM   4086  CD2 LEU A 510       8.183  11.923  40.556  1.00138.97           C
ATOM   4087  C   LEU A 510       6.414  10.736  36.826  1.00138.97           C
ATOM   4088  O   LEU A 510       6.367  11.594  35.945  1.00138.97           O
ATOM   4089  N   MET A 511       5.322  10.369  37.530  1.00184.65           N
ATOM   4090  CA  MET A 511       4.084  11.003  37.217  1.00184.65           C
ATOM   4091  CB  MET A 511       2.859  10.076  37.243  1.00184.65           C
ATOM   4092  CG  MET A 511       1.705  10.645  36.415  1.00184.65           C
ATOM   4093  SD  MET A 511       0.341   9.489  36.112  1.00184.65           S
ATOM   4094  CE  MET A 511      -0.398   9.689  37.758  1.00184.65           C
ATOM   4095  C   MET A 511       3.873  12.122  38.181  1.00184.65           C
ATOM   4096  O   MET A 511       3.883  11.951  39.399  1.00184.65           O
ATOM   4097  N   GLU A 512       3.739  13.313  37.580  1.00172.98           N
ATOM   4098  CA  GLU A 512       3.476  14.628  38.081  1.00172.98           C
ATOM   4099  CB  GLU A 512       3.881  15.756  37.120  1.00172.98           C
ATOM   4100  CG  GLU A 512       5.378  16.061  37.182  1.00172.98           C
ATOM   4101  CD  GLU A 512       5.635  16.720  38.533  1.00172.98           C
ATOM   4102  OE1 GLU A 512       4.635  16.975  39.256  1.00172.98           O
ATOM   4103  OE2 GLU A 512       6.824  16.978  38.862  1.00172.98           O
ATOM   4104  C   GLU A 512       2.022  14.750  38.376  1.00172.98           C
ATOM   4105  O   GLU A 512       1.525  15.863  38.514  1.00172.98           O
ATOM   4106  N   SER A 513       1.290  13.620  38.365  1.00305.39           N
ATOM   4107  CA  SER A 513      -0.127  13.568  38.592  1.00305.39           C
ATOM   4108  CB  SER A 513      -0.611  14.577  39.649  1.00305.39           C
ATOM   4109  OG  SER A 513      -0.047  14.267  40.915  1.00305.39           O
ATOM   4110  C   SER A 513      -0.918  13.791  37.342  1.00305.39           C
ATOM   4111  O   SER A 513      -2.136  13.788  37.393  1.00305.39           O
ATOM   4112  N   GLY A 514      -0.314  13.800  36.149  1.00214.66           N
ATOM   4113  CA  GLY A 514      -1.130  14.052  34.992  1.00214.66           C
ATOM   4114  C   GLY A 514      -0.190  14.381  33.887  1.00214.66           C
ATOM   4115  O   GLY A 514      -0.536  14.293  32.709  1.00214.66           O
ATOM   4116  N   ILE A 515       1.039  14.769  34.260  1.00142.41           N
ATOM   4117  CA  ILE A 515       2.078  14.985  33.298  1.00142.41           C
ATOM   4118  CB  ILE A 515       2.493  16.426  33.168  1.00142.41           C
ATOM   4119  CG1 ILE A 515       1.327  17.237  32.593  1.00142.41           C
ATOM   4120  CG2 ILE A 515       3.755  16.526  32.296  1.00142.41           C
ATOM   4121  CD1 ILE A 515       0.883  16.773  31.205  1.00142.41           C
ATOM   4122  C   ILE A 515       3.238  14.182  33.794  1.00142.41           C
ATOM   4123  O   ILE A 515       3.325  13.859  34.978  1.00142.41           O
ATOM   4124  N   TYR A 516       4.154  13.807  32.888  1.00128.02           N
ATOM   4125  CA  TYR A 516       5.243  12.962  33.264  1.00128.02           C
ATOM   4126  CB  TYR A 516       5.314  11.741  32.344  1.00128.02           C
ATOM   4127  CG  TYR A 516       4.051  10.991  32.571  1.00128.02           C
ATOM   4128  CD1 TYR A 516       2.931  11.286  31.831  1.00128.02           C
ATOM   4129  CD2 TYR A 516       3.975  10.014  33.534  1.00128.02           C
ATOM   4130  CE1 TYR A 516       1.756  10.603  32.033  1.00128.02           C
ATOM   4131  CE2 TYR A 516       2.803   9.326  33.742  1.00128.02           C
ATOM   4132  CZ  TYR A 516       1.693   9.619  32.989  1.00128.02           C
ATOM   4133  OH  TYR A 516       0.488   8.916  33.199  1.00128.02           O
ATOM   4134  C   TYR A 516       6.532  13.721  33.180  1.00128.02           C
ATOM   4135  O   TYR A 516       6.802  14.416  32.201  1.00128.02           O
ATOM   4136  N   ASP A 517       7.350  13.620  34.254  1.00 57.72           N
ATOM   4137  CA  ASP A 517       8.645  14.253  34.281  1.00 57.72           C
ATOM   4138  CB  ASP A 517       9.112  14.695  35.679  1.00 57.72           C
ATOM   4139  CG  ASP A 517       8.340  15.949  36.060  1.00 57.72           C
ATOM   4140  OD1 ASP A 517       7.454  16.362  35.266  1.00 57.72           O
ATOM   4141  OD2 ASP A 517       8.636  16.517  37.145  1.00 57.72           O
ATOM   4142  C   ASP A 517       9.636  13.250  33.778  1.00 57.72           C
ATOM   4143  O   ASP A 517       9.607  12.082  34.162  1.00 57.72           O
ATOM   4144  N   GLN A 518      10.558  13.680  32.896  1.00 58.91           N
ATOM   4145  CA  GLN A 518      11.448  12.711  32.334  1.00 58.91           C
ATOM   4146  CB  GLN A 518      11.293  12.544  30.812  1.00 58.91           C
ATOM   4147  CG  GLN A 518       9.949  11.958  30.375  1.00 58.91           C
ATOM   4148  CD  GLN A 518       9.970  11.862  28.856  1.00 58.91           C
ATOM   4149  OE1 GLN A 518      10.948  12.239  28.212  1.00 58.91           O
ATOM   4150  NE2 GLN A 518       8.859  11.348  28.262  1.00 58.91           N
ATOM   4151  C   GLN A 518      12.880  13.073  32.573  1.00 58.91           C
ATOM   4152  O   GLN A 518      13.255  14.244  32.623  1.00 58.91           O
ATOM   4153  N   GLU A 519      13.706  12.021  32.754  1.00100.32           N
ATOM   4154  CA  GLU A 519      15.132  12.122  32.861  1.00100.32           C
ATOM   4155  CB  GLU A 519      15.713  11.895  34.267  1.00100.32           C
ATOM   4156  CG  GLU A 519      15.468  13.058  35.226  1.00100.32           C
ATOM   4157  CD  GLU A 519      16.180  14.299  34.707  1.00100.32           C
ATOM   4158  OE1 GLU A 519      17.186  14.150  33.963  1.00100.32           O
ATOM   4159  OE2 GLU A 519      15.721  15.420  35.054  1.00100.32           O
ATOM   4160  C   GLU A 519      15.646  11.015  32.004  1.00100.32           C
ATOM   4161  O   GLU A 519      14.918  10.067  31.728  1.00100.32           O
ATOM   4162  N   SER A 520      16.892  11.119  31.507  1.00 84.02           N
ATOM   4163  CA  SER A 520      17.414  10.063  30.686  1.00 84.02           C
ATOM   4164  CB  SER A 520      18.322  10.569  29.552  1.00 84.02           C
ATOM   4165  OG  SER A 520      17.572  11.375  28.655  1.00 84.02           O
ATOM   4166  C   SER A 520      18.217   9.137  31.550  1.00 84.02           C
ATOM   4167  O   SER A 520      18.572   9.484  32.675  1.00 84.02           O
ATOM   4168  N   ILE A 521      18.535   7.923  31.048  1.00123.24           N
ATOM   4169  CA  ILE A 521      19.347   7.049  31.854  1.00123.24           C
ATOM   4170  CB  ILE A 521      18.886   5.627  32.025  1.00123.24           C
ATOM   4171  CG1 ILE A 521      18.810   4.894  30.686  1.00123.24           C
ATOM   4172  CG2 ILE A 521      17.604   5.587  32.861  1.00123.24           C
ATOM   4173  CD1 ILE A 521      18.706   3.388  30.896  1.00123.24           C
ATOM   4174  C   ILE A 521      20.709   6.960  31.244  1.00123.24           C
ATOM   4175  O   ILE A 521      20.857   6.963  30.023  1.00123.24           O
ATOM   4176  N   GLN A 522      21.744   6.897  32.111  1.00 87.69           N
ATOM   4177  CA  GLN A 522      23.120   6.864  31.690  1.00 87.69           C
ATOM   4178  CB  GLN A 522      24.017   7.843  32.470  1.00 87.69           C
ATOM   4179  CG  GLN A 522      25.486   7.823  32.038  1.00 87.69           C
ATOM   4180  CD  GLN A 522      26.242   8.833  32.891  1.00 87.69           C
ATOM   4181  OE1 GLN A 522      26.263  10.026  32.597  1.00 87.69           O
ATOM   4182  NE2 GLN A 522      26.879   8.341  33.988  1.00 87.69           N
ATOM   4183  C   GLN A 522      23.679   5.488  31.914  1.00 87.69           C
ATOM   4184  O   GLN A 522      23.238   4.754  32.798  1.00 87.69           O
ATOM   4185  N   LYS A 523      24.684   5.109  31.094  1.00 58.39           N
ATOM   4186  CA  LYS A 523      25.299   3.810  31.167  1.00 58.39           C
ATOM   4187  CB  LYS A 523      26.136   3.429  29.933  1.00 58.39           C
ATOM   4188  CG  LYS A 523      26.858   2.090  30.118  1.00 58.39           C
ATOM   4189  CD  LYS A 523      27.519   1.537  28.854  1.00 58.39           C
ATOM   4190  CE  LYS A 523      28.326   0.261  29.105  1.00 58.39           C
ATOM   4191  NZ  LYS A 523      28.957  -0.199  27.848  1.00 58.39           N
ATOM   4192  C   LYS A 523      26.241   3.730  32.327  1.00 58.39           C
ATOM   4193  O   LYS A 523      26.839   4.724  32.737  1.00 58.39           O
ATOM   4194  N   MET A 524      26.384   2.506  32.884  1.00 91.43           N
ATOM   4195  CA  MET A 524      27.298   2.258  33.963  1.00 91.43           C
ATOM   4196  CB  MET A 524      26.724   1.325  35.040  1.00 91.43           C
ATOM   4197  CG  MET A 524      25.513   1.920  35.758  1.00 91.43           C
ATOM   4198  SD  MET A 524      24.735   0.815  36.972  1.00 91.43           S
ATOM   4199  CE  MET A 524      23.304   1.898  37.253  1.00 91.43           C
ATOM   4200  C   MET A 524      28.491   1.583  33.361  1.00 91.43           C
ATOM   4201  O   MET A 524      28.422   0.426  32.945  1.00 91.43           O
ATOM   4202  N   ARG A 525      29.596   2.346  33.243  1.00107.81           N
ATOM   4203  CA  ARG A 525      30.840   1.893  32.688  1.00107.81           C
ATOM   4204  CB  ARG A 525      31.762   3.063  32.314  1.00107.81           C
ATOM   4205  CG  ARG A 525      31.234   3.825  31.098  1.00107.81           C
ATOM   4206  CD  ARG A 525      32.101   5.005  30.665  1.00107.81           C
ATOM   4207  NE  ARG A 525      31.574   5.457  29.347  1.00107.81           N
ATOM   4208  CZ  ARG A 525      30.571   6.379  29.269  1.00107.81           C
ATOM   4209  NH1 ARG A 525      30.073   6.953  30.402  1.00107.81           N
ATOM   4210  NH2 ARG A 525      30.070   6.728  28.048  1.00107.81           N
ATOM   4211  C   ARG A 525      31.586   0.971  33.602  1.00107.81           C
ATOM   4212  O   ARG A 525      32.141  -0.034  33.160  1.00107.81           O
ATOM   4213  N   THR A 526      31.608   1.279  34.911  1.00120.86           N
ATOM   4214  CA  THR A 526      32.417   0.515  35.816  1.00120.86           C
ATOM   4215  CB  THR A 526      32.540   1.159  37.139  1.00120.86           C
ATOM   4216  OG1 THR A 526      33.507   0.495  37.939  1.00120.86           O
ATOM   4217  CG2 THR A 526      31.142   1.064  37.747  1.00120.86           C
ATOM   4218  C   THR A 526      31.813  -0.837  36.009  1.00120.86           C
ATOM   4219  O   THR A 526      30.594  -0.997  36.023  1.00120.86           O
ATOM   4220  N   MET A 527      32.683  -1.846  36.209  1.00107.50           N
ATOM   4221  CA  MET A 527      32.260  -3.214  36.292  1.00107.50           C
ATOM   4222  CB  MET A 527      33.430  -4.202  36.450  1.00107.50           C
ATOM   4223  CG  MET A 527      34.402  -4.141  35.270  1.00107.50           C
ATOM   4224  SD  MET A 527      33.648  -4.505  33.655  1.00107.50           S
ATOM   4225  CE  MET A 527      35.058  -3.899  32.684  1.00107.50           C
ATOM   4226  C   MET A 527      31.322  -3.387  37.444  1.00107.50           C
ATOM   4227  O   MET A 527      31.476  -2.762  38.491  1.00107.50           O
ATOM   4228  N   ILE A 528      30.317  -4.271  37.253  1.00152.29           N
ATOM   4229  CA  ILE A 528      29.281  -4.512  38.220  1.00152.29           C
ATOM   4230  CB  ILE A 528      27.891  -4.346  37.670  1.00152.29           C
ATOM   4231  CG1 ILE A 528      27.600  -5.370  36.558  1.00152.29           C
ATOM   4232  CG2 ILE A 528      27.750  -2.884  37.217  1.00152.29           C
ATOM   4233  CD1 ILE A 528      28.488  -5.220  35.323  1.00152.29           C
ATOM   4234  C   ILE A 528      29.395  -5.915  38.737  1.00152.29           C
ATOM   4235  O   ILE A 528      29.726  -6.835  37.988  1.00152.29           O
ATOM   4236  N   TYR A 529      29.136  -6.101  40.056  1.00 55.53           N
ATOM   4237  CA  TYR A 529      29.245  -7.400  40.669  1.00 55.53           C
ATOM   4238  CB  TYR A 529      30.346  -7.485  41.735  1.00 55.53           C
ATOM   4239  CG  TYR A 529      31.644  -7.168  41.072  1.00 55.53           C
ATOM   4240  CD1 TYR A 529      32.055  -5.862  40.922  1.00 55.53           C
ATOM   4241  CD2 TYR A 529      32.450  -8.178  40.601  1.00 55.53           C
ATOM   4242  CE1 TYR A 529      33.252  -5.571  40.311  1.00 55.53           C
ATOM   4243  CE2 TYR A 529      33.647  -7.893  39.990  1.00 55.53           C
ATOM   4244  CZ  TYR A 529      34.049  -6.588  39.844  1.00 55.53           C
ATOM   4245  OH  TYR A 529      35.277  -6.291  39.217  1.00 55.53           O
ATOM   4246  C   TYR A 529      27.942  -7.756  41.335  1.00 55.53           C
ATOM   4247  O   TYR A 529      27.277  -6.908  41.928  1.00 55.53           O
ATOM   4248  N   ASP A 530      27.555  -9.049  41.240  1.00 90.34           N
ATOM   4249  CA  ASP A 530      26.332  -9.582  41.785  1.00 90.34           C
ATOM   4250  CB  ASP A 530      25.753 -10.732  40.932  1.00 90.34           C
ATOM   4251  CG  ASP A 530      24.321 -11.030  41.367  1.00 90.34           C
ATOM   4252  OD1 ASP A 530      23.861 -10.435  42.377  1.00 90.34           O
ATOM   4253  OD2 ASP A 530      23.661 -11.853  40.680  1.00 90.34           O
ATOM   4254  C   ASP A 530      26.645 -10.186  43.120  1.00 90.34           C
ATOM   4255  O   ASP A 530      27.664 -10.856  43.285  1.00 90.34           O
ATOM   4256  N   GLN A 531      25.761  -9.971  44.115  1.00 57.54           N
ATOM   4257  CA  GLN A 531      25.995 -10.508  45.423  1.00 57.54           C
ATOM   4258  CB  GLN A 531      25.438  -9.615  46.543  1.00 57.54           C
ATOM   4259  CG  GLN A 531      26.051  -8.212  46.536  1.00 57.54           C
ATOM   4260  CD  GLN A 531      27.560  -8.364  46.656  1.00 57.54           C
ATOM   4261  OE1 GLN A 531      28.055  -9.105  47.504  1.00 57.54           O
ATOM   4262  NE2 GLN A 531      28.314  -7.653  45.774  1.00 57.54           N
ATOM   4263  C   GLN A 531      25.323 -11.845  45.512  1.00 57.54           C
ATOM   4264  O   GLN A 531      24.194 -12.033  45.059  1.00 57.54           O
ATOM   4265  N   GLY A 532      26.026 -12.812  46.131  1.00 40.59           N
ATOM   4266  CA  GLY A 532      25.594 -14.177  46.217  1.00 40.59           C
ATOM   4267  C   GLY A 532      24.322 -14.332  46.997  1.00 40.59           C
ATOM   4268  O   GLY A 532      23.478 -15.143  46.622  1.00 40.59           O
ATOM   4269  N   ASP A 533      24.140 -13.597  48.112  1.00 70.22           N
ATOM   4270  CA  ASP A 533      22.960 -13.856  48.896  1.00 70.22           C
ATOM   4271  CB  ASP A 533      23.241 -14.089  50.389  1.00 70.22           C
ATOM   4272  CG  ASP A 533      23.737 -15.521  50.519  1.00 70.22           C
ATOM   4273  OD1 ASP A 533      23.182 -16.396  49.801  1.00 70.22           O
ATOM   4274  OD2 ASP A 533      24.673 -15.761  51.326  1.00 70.22           O
ATOM   4275  C   ASP A 533      21.955 -12.755  48.777  1.00 70.22           C
ATOM   4276  O   ASP A 533      22.301 -11.592  48.574  1.00 70.22           O
ATOM   4277  N   ARG A 534      20.654 -13.127  48.862  1.00183.96           N
ATOM   4278  CA  ARG A 534      19.609 -12.143  48.827  1.00183.96           C
ATOM   4279  CB  ARG A 534      18.498 -12.425  47.796  1.00183.96           C
ATOM   4280  CG  ARG A 534      18.906 -12.387  46.322  1.00183.96           C
ATOM   4281  CD  ARG A 534      17.690 -12.360  45.386  1.00183.96           C
ATOM   4282  NE  ARG A 534      16.822 -13.520  45.745  1.00183.96           N
ATOM   4283  CZ  ARG A 534      16.673 -14.574  44.891  1.00183.96           C
ATOM   4284  NH1 ARG A 534      17.212 -14.525  43.639  1.00183.96           N
ATOM   4285  NH2 ARG A 534      15.986 -15.681  45.296  1.00183.96           N
ATOM   4286  C   ARG A 534      18.905 -12.168  50.147  1.00183.96           C
ATOM   4287  O   ARG A 534      17.682 -12.298  50.206  1.00183.96           O
ATOM   4288  N   ARG A 535      19.647 -12.005  51.253  1.00 66.32           N
ATOM   4289  CA  ARG A 535      18.983 -11.993  52.520  1.00 66.32           C
ATOM   4290  CB  ARG A 535      19.386 -13.161  53.437  1.00 66.32           C
ATOM   4291  CG  ARG A 535      19.063 -14.528  52.833  1.00 66.32           C
ATOM   4292  CD  ARG A 535      19.184 -15.690  53.815  1.00 66.32           C
ATOM   4293  NE  ARG A 535      18.895 -16.941  53.058  1.00 66.32           N
ATOM   4294  CZ  ARG A 535      17.608 -17.330  52.821  1.00 66.32           C
ATOM   4295  NH1 ARG A 535      16.564 -16.552  53.233  1.00 66.32           N
ATOM   4296  NH2 ARG A 535      17.366 -18.498  52.159  1.00 66.32           N
ATOM   4297  C   ARG A 535      19.417 -10.732  53.176  1.00 66.32           C
ATOM   4298  O   ARG A 535      20.560 -10.310  53.018  1.00 66.32           O
ATOM   4299  N   ILE A 536      18.519 -10.078  53.930  1.00111.56           N
ATOM   4300  CA  ILE A 536      18.965  -8.854  54.513  1.00111.56           C
ATOM   4301  CB  ILE A 536      17.898  -7.795  54.558  1.00111.56           C
ATOM   4302  CG1 ILE A 536      16.695  -8.245  55.395  1.00111.56           C
ATOM   4303  CG2 ILE A 536      17.528  -7.443  53.106  1.00111.56           C
ATOM   4304  CD1 ILE A 536      15.610  -7.170  55.469  1.00111.56           C
ATOM   4305  C   ILE A 536      19.466  -9.165  55.878  1.00111.56           C
ATOM   4306  O   ILE A 536      18.718  -9.570  56.767  1.00111.56           O
ATOM   4307  N   ALA A 537      20.790  -9.003  56.050  1.00 35.77           N
ATOM   4308  CA  ALA A 537      21.408  -9.308  57.298  1.00 35.77           C
ATOM   4309  CB  ALA A 537      22.933  -9.479  57.211  1.00 35.77           C
ATOM   4310  C   ALA A 537      21.129  -8.200  58.254  1.00 35.77           C
ATOM   4311  O   ALA A 537      21.060  -7.030  57.881  1.00 35.77           O
ATOM   4312  N   SER A 538      20.941  -8.573  59.530  1.00 51.56           N
ATOM   4313  CA  SER A 538      20.736  -7.637  60.591  1.00 51.56           C
ATOM   4314  CB  SER A 538      21.869  -6.598  60.691  1.00 51.56           C
ATOM   4315  OG  SER A 538      23.096  -7.245  60.995  1.00 51.56           O
ATOM   4316  C   SER A 538      19.449  -6.916  60.378  1.00 51.56           C
ATOM   4317  O   SER A 538      19.101  -6.026  61.152  1.00 51.56           O
ATOM   4318  N   ASN A 539      18.684  -7.285  59.335  1.00100.07           N
ATOM   4319  CA  ASN A 539      17.432  -6.612  59.185  1.00100.07           C
ATOM   4320  CB  ASN A 539      17.341  -5.778  57.894  1.00100.07           C
ATOM   4321  CG  ASN A 539      16.138  -4.847  57.991  1.00100.07           C
ATOM   4322  OD1 ASN A 539      15.001  -5.287  58.151  1.00100.07           O
ATOM   4323  ND2 ASN A 539      16.399  -3.515  57.897  1.00100.07           N
ATOM   4324  C   ASN A 539      16.383  -7.666  59.127  1.00100.07           C
ATOM   4325  O   ASN A 539      15.702  -7.836  58.119  1.00100.07           O
ATOM   4326  N   VAL A 540      16.221  -8.412  60.229  1.00 41.25           N
ATOM   4327  CA  VAL A 540      15.205  -9.414  60.245  1.00 41.25           C
ATOM   4328  CB  VAL A 540      15.658 -10.733  59.699  1.00 41.25           C
ATOM   4329  CG1 VAL A 540      14.492 -11.723  59.837  1.00 41.25           C
ATOM   4330  CG2 VAL A 540      16.157 -10.537  58.257  1.00 41.25           C
ATOM   4331  C   VAL A 540      14.889  -9.639  61.683  1.00 41.25           C
ATOM   4332  O   VAL A 540      15.728  -9.417  62.555  1.00 41.25           O
ATOM   4333  N   VAL A 541      13.650 -10.061  61.979  1.00 98.91           N
ATOM   4334  CA  VAL A 541      13.367 -10.360  63.345  1.00 98.91           C
ATOM   4335  CB  VAL A 541      11.952 -10.800  63.561  1.00 98.91           C
ATOM   4336  CG1 VAL A 541      11.795 -11.212  65.031  1.00 98.91           C
ATOM   4337  CG2 VAL A 541      11.013  -9.655  63.147  1.00 98.91           C
ATOM   4338  C   VAL A 541      14.265 -11.503  63.669  1.00 98.91           C
ATOM   4339  O   VAL A 541      14.951 -11.513  64.690  1.00 98.91           O
ATOM   4340  N   HIS A 542      14.288 -12.501  62.765  1.00207.51           N
ATOM   4341  CA  HIS A 542      15.150 -13.627  62.943  1.00207.51           C
ATOM   4342  ND1 HIS A 542      12.316 -14.227  64.795  1.00207.51           N
ATOM   4343  CG  HIS A 542      13.657 -14.541  64.794  1.00207.51           C
ATOM   4344  CB  HIS A 542      14.437 -14.842  63.548  1.00207.51           C
ATOM   4345  NE2 HIS A 542      12.971 -14.220  66.919  1.00207.51           N
ATOM   4346  CD2 HIS A 542      14.042 -14.529  66.099  1.00207.51           C
ATOM   4347  CE1 HIS A 542      11.958 -14.047  66.091  1.00207.51           C
ATOM   4348  C   HIS A 542      15.551 -14.048  61.563  1.00207.51           C
ATOM   4349  O   HIS A 542      14.698 -14.312  60.718  1.00207.51           O
ATOM   4350  N   LYS A 543      16.866 -14.119  61.298  1.00190.27           N
ATOM   4351  CA  LYS A 543      17.338 -14.516  60.003  1.00190.27           C
ATOM   4352  CB  LYS A 543      18.867 -14.416  59.879  1.00190.27           C
ATOM   4353  CG  LYS A 543      19.383 -12.978  59.975  1.00190.27           C
ATOM   4354  CD  LYS A 543      20.902 -12.873  60.121  1.00190.27           C
ATOM   4355  CE  LYS A 543      21.414 -13.138  61.539  1.00190.27           C
ATOM   4356  NZ  LYS A 543      22.892 -13.070  61.557  1.00190.27           N
ATOM   4357  C   LYS A 543      16.947 -15.940  59.777  1.00190.27           C
ATOM   4358  O   LYS A 543      16.565 -16.316  58.670  1.00190.27           O
ATOM   4359  N   MET A 544      17.017 -16.767  60.837  1.00121.19           N
ATOM   4360  CA  MET A 544      16.702 -18.160  60.709  1.00121.19           C
ATOM   4361  CB  MET A 544      16.890 -18.936  62.025  1.00121.19           C
ATOM   4362  CG  MET A 544      16.080 -18.384  63.200  1.00121.19           C
ATOM   4363  SD  MET A 544      16.399 -19.231  64.779  1.00121.19           S
ATOM   4364  CE  MET A 544      15.512 -18.025  65.806  1.00121.19           C
ATOM   4365  C   MET A 544      15.279 -18.264  60.278  1.00121.19           C
ATOM   4366  O   MET A 544      14.940 -19.083  59.425  1.00121.19           O
ATOM   4367  N   LEU A 545      14.402 -17.415  60.840  1.00183.43           N
ATOM   4368  CA  LEU A 545      13.035 -17.450  60.421  1.00183.43           C
ATOM   4369  CB  LEU A 545      12.073 -16.627  61.295  1.00183.43           C
ATOM   4370  CG  LEU A 545      11.778 -17.270  62.663  1.00183.43           C
ATOM   4371  CD1 LEU A 545      13.053 -17.442  63.501  1.00183.43           C
ATOM   4372  CD2 LEU A 545      10.674 -16.502  63.408  1.00183.43           C
ATOM   4373  C   LEU A 545      13.006 -16.905  59.035  1.00183.43           C
ATOM   4374  O   LEU A 545      14.042 -16.538  58.483  1.00183.43           O
ATOM   4375  N   THR A 546      11.809 -16.873  58.423  1.00121.73           N
ATOM   4376  CA  THR A 546      11.694 -16.429  57.067  1.00121.73           C
ATOM   4377  CB  THR A 546      10.257 -16.396  56.613  1.00121.73           C
ATOM   4378  OG1 THR A 546      10.171 -15.970  55.263  1.00121.73           O
ATOM   4379  CG2 THR A 546       9.442 -15.470  57.530  1.00121.73           C
ATOM   4380  C   THR A 546      12.279 -15.058  56.995  1.00121.73           C
ATOM   4381  O   THR A 546      13.076 -14.766  56.105  1.00121.73           O
ATOM   4382  N   GLY A 547      11.914 -14.179  57.945  1.00 74.72           N
ATOM   4383  CA  GLY A 547      12.501 -12.876  57.965  1.00 74.72           C
ATOM   4384  C   GLY A 547      12.184 -12.227  56.668  1.00 74.72           C
ATOM   4385  O   GLY A 547      11.191 -12.554  56.020  1.00 74.72           O
ATOM   4386  N   GLN A 548      13.049 -11.284  56.253  1.00 44.07           N
ATOM   4387  CA  GLN A 548      12.815 -10.615  55.015  1.00 44.07           C
ATOM   4388  CB  GLN A 548      12.517  -9.118  55.174  1.00 44.07           C
ATOM   4389  CG  GLN A 548      11.165  -8.881  55.850  1.00 44.07           C
ATOM   4390  CD  GLN A 548      10.963  -7.384  55.988  1.00 44.07           C
ATOM   4391  OE1 GLN A 548      11.883  -6.603  55.756  1.00 44.07           O
ATOM   4392  NE2 GLN A 548       9.730  -6.970  56.384  1.00 44.07           N
ATOM   4393  C   GLN A 548      14.017 -10.790  54.148  1.00 44.07           C
ATOM   4394  O   GLN A 548      15.142 -10.890  54.635  1.00 44.07           O
ATOM   4395  N   SER A 549      13.784 -10.864  52.822  1.00 78.69           N
ATOM   4396  CA  SER A 549      14.848 -11.040  51.878  1.00 78.69           C
ATOM   4397  CB  SER A 549      14.923 -12.460  51.308  1.00 78.69           C
ATOM   4398  OG  SER A 549      13.731 -12.736  50.590  1.00 78.69           O
ATOM   4399  C   SER A 549      14.587 -10.122  50.728  1.00 78.69           C
ATOM   4400  O   SER A 549      13.467  -9.657  50.525  1.00 78.69           O
ATOM   4401  N   PRO A 550      15.625  -9.820  49.995  1.00129.27           N
ATOM   4402  CA  PRO A 550      15.451  -8.966  48.852  1.00129.27           C
ATOM   4403  CD  PRO A 550      16.915  -9.608  50.632  1.00129.27           C
ATOM   4404  CB  PRO A 550      16.838  -8.423  48.514  1.00129.27           C
ATOM   4405  CG  PRO A 550      17.571  -8.447  49.867  1.00129.27           C
ATOM   4406  C   PRO A 550      14.782  -9.686  47.721  1.00129.27           C
ATOM   4407  O   PRO A 550      15.058 -10.867  47.513  1.00129.27           O
ATOM   4408  N   ASN A 551      13.896  -8.988  46.982  1.00 95.41           N
ATOM   4409  CA  ASN A 551      13.181  -9.556  45.873  1.00 95.41           C
ATOM   4410  CB  ASN A 551      12.088  -8.612  45.335  1.00 95.41           C
ATOM   4411  CG  ASN A 551      11.313  -9.324  44.232  1.00 95.41           C
ATOM   4412  OD1 ASN A 551      10.700  -8.686  43.377  1.00 95.41           O
ATOM   4413  ND2 ASN A 551      11.333 -10.684  44.251  1.00 95.41           N
ATOM   4414  C   ASN A 551      14.130  -9.822  44.745  1.00 95.41           C
ATOM   4415  O   ASN A 551      14.043 -10.855  44.080  1.00 95.41           O
ATOM   4416  N   ARG A 552      15.068  -8.884  44.498  1.00104.93           N
ATOM   4417  CA  ARG A 552      15.971  -9.030  43.392  1.00104.93           C
ATOM   4418  CB  ARG A 552      15.860  -7.903  42.355  1.00104.93           C
ATOM   4419  CG  ARG A 552      14.458  -7.771  41.756  1.00104.93           C
ATOM   4420  CD  ARG A 552      14.402  -6.833  40.549  1.00104.93           C
ATOM   4421  NE  ARG A 552      12.974  -6.669  40.158  1.00104.93           N
ATOM   4422  CZ  ARG A 552      12.249  -5.631  40.669  1.00104.93           C
ATOM   4423  NH1 ARG A 552      12.829  -4.756  41.541  1.00104.93           N
ATOM   4424  NH2 ARG A 552      10.950  -5.455  40.290  1.00104.93           N
ATOM   4425  C   ARG A 552      17.367  -9.009  43.933  1.00104.93           C
ATOM   4426  O   ARG A 552      17.601  -8.596  45.067  1.00104.93           O
ATOM   4427  N   GLN A 553      18.337  -9.453  43.107  1.00 99.21           N
ATOM   4428  CA  GLN A 553      19.709  -9.592  43.507  1.00 99.21           C
ATOM   4429  CB  GLN A 553      20.612 -10.222  42.436  1.00 99.21           C
ATOM   4430  CG  GLN A 553      20.181 -11.622  42.019  1.00 99.21           C
ATOM   4431  CD  GLN A 553      19.279 -11.489  40.806  1.00 99.21           C
ATOM   4432  OE1 GLN A 553      18.275 -10.779  40.834  1.00 99.21           O
ATOM   4433  NE2 GLN A 553      19.665 -12.182  39.701  1.00 99.21           N
ATOM   4434  C   GLN A 553      20.307  -8.256  43.813  1.00 99.21           C
ATOM   4435  O   GLN A 553      19.854  -7.219  43.330  1.00 99.21           O
ATOM   4436  N   GLY A 554      21.363  -8.267  44.653  1.00 34.36           N
ATOM   4437  CA  GLY A 554      22.036  -7.055  45.012  1.00 34.36           C
ATOM   4438  C   GLY A 554      23.286  -6.977  44.201  1.00 34.36           C
ATOM   4439  O   GLY A 554      23.863  -7.995  43.820  1.00 34.36           O
ATOM   4440  N   PHE A 555      23.733  -5.739  43.916  1.00122.17           N
ATOM   4441  CA  PHE A 555      24.915  -5.541  43.129  1.00122.17           C
ATOM   4442  CB  PHE A 555      24.616  -5.191  41.663  1.00122.17           C
ATOM   4443  CG  PHE A 555      24.111  -6.414  40.994  1.00122.17           C
ATOM   4444  CD1 PHE A 555      22.781  -6.755  41.044  1.00122.17           C
ATOM   4445  CD2 PHE A 555      24.986  -7.228  40.323  1.00122.17           C
ATOM   4446  CE1 PHE A 555      22.335  -7.895  40.420  1.00122.17           C
ATOM   4447  CE2 PHE A 555      24.532  -8.361  39.702  1.00122.17           C
ATOM   4448  CZ  PHE A 555      23.206  -8.705  39.742  1.00122.17           C
ATOM   4449  C   PHE A 555      25.627  -4.343  43.661  1.00122.17           C
ATOM   4450  O   PHE A 555      25.096  -3.601  44.484  1.00122.17           O
ATOM   4451  N   HIS A 556      26.886  -4.150  43.222  1.00107.16           N
ATOM   4452  CA  HIS A 556      27.586  -2.957  43.585  1.00107.16           C
ATOM   4453  ND1 HIS A 556      29.747  -5.403  44.618  1.00107.16           N
ATOM   4454  CG  HIS A 556      29.759  -4.050  44.367  1.00107.16           C
ATOM   4455  CB  HIS A 556      28.631  -3.127  44.700  1.00107.16           C
ATOM   4456  NE2 HIS A 556      31.733  -4.936  43.734  1.00107.16           N
ATOM   4457  CD2 HIS A 556      30.977  -3.782  43.824  1.00107.16           C
ATOM   4458  CE1 HIS A 556      30.953  -5.882  44.224  1.00107.16           C
ATOM   4459  C   HIS A 556      28.258  -2.456  42.348  1.00107.16           C
ATOM   4460  O   HIS A 556      28.814  -3.238  41.577  1.00107.16           O
ATOM   4461  N   PHE A 557      28.182  -1.130  42.106  1.00147.71           N
ATOM   4462  CA  PHE A 557      28.810  -0.573  40.944  1.00147.71           C
ATOM   4463  CB  PHE A 557      27.947  -0.547  39.670  1.00147.71           C
ATOM   4464  CG  PHE A 557      26.705   0.239  39.906  1.00147.71           C
ATOM   4465  CD1 PHE A 557      26.727   1.614  39.908  1.00147.71           C
ATOM   4466  CD2 PHE A 557      25.516  -0.413  40.136  1.00147.71           C
ATOM   4467  CE1 PHE A 557      25.575   2.332  40.125  1.00147.71           C
ATOM   4468  CE2 PHE A 557      24.360   0.299  40.350  1.00147.71           C
ATOM   4469  CZ  PHE A 557      24.389   1.674  40.345  1.00147.71           C
ATOM   4470  C   PHE A 557      29.251   0.824  41.240  1.00147.71           C
ATOM   4471  O   PHE A 557      29.018   1.360  42.323  1.00147.71           O
ATOM   4472  N   GLU A 558      29.943   1.428  40.255  1.00 91.02           N
ATOM   4473  CA  GLU A 558      30.496   2.744  40.358  1.00 91.02           C
ATOM   4474  CB  GLU A 558      31.981   2.830  39.934  1.00 91.02           C
ATOM   4475  CG  GLU A 558      32.997   2.191  40.893  1.00 91.02           C
ATOM   4476  CD  GLU A 558      32.836   0.674  40.968  1.00 91.02           C
ATOM   4477  OE1 GLU A 558      32.165   0.069  40.091  1.00 91.02           O
ATOM   4478  OE2 GLU A 558      33.405   0.092  41.929  1.00 91.02           O
ATOM   4479  C   GLU A 558      29.732   3.644  39.440  1.00 91.02           C
ATOM   4480  O   GLU A 558      29.538   3.343  38.262  1.00 91.02           O
ATOM   4481  N   ALA A 559      29.262   4.781  39.988  1.00 54.32           N
ATOM   4482  CA  ALA A 559      28.577   5.781  39.224  1.00 54.32           C
ATOM   4483  CB  ALA A 559      27.218   6.184  39.820  1.00 54.32           C
ATOM   4484  C   ALA A 559      29.467   6.979  39.289  1.00 54.32           C
ATOM   4485  O   ALA A 559      30.018   7.285  40.345  1.00 54.32           O
ATOM   4486  N   LEU A 560      29.628   7.695  38.160  1.00202.35           N
ATOM   4487  CA  LEU A 560      30.570   8.777  38.120  1.00202.35           C
ATOM   4488  CB  LEU A 560      30.661   9.428  36.724  1.00202.35           C
ATOM   4489  CG  LEU A 560      31.782  10.479  36.557  1.00202.35           C
ATOM   4490  CD1 LEU A 560      31.517  11.767  37.356  1.00202.35           C
ATOM   4491  CD2 LEU A 560      33.157   9.863  36.861  1.00202.35           C
ATOM   4492  C   LEU A 560      30.166   9.823  39.101  1.00202.35           C
ATOM   4493  O   LEU A 560      30.978  10.244  39.922  1.00202.35           O
ATOM   4494  N   VAL A 561      28.896  10.264  39.069  1.00 70.28           N
ATOM   4495  CA  VAL A 561      28.540  11.272  40.019  1.00 70.28           C
ATOM   4496  CB  VAL A 561      27.527  12.250  39.506  1.00 70.28           C
ATOM   4497  CG1 VAL A 561      27.138  13.195  40.657  1.00 70.28           C
ATOM   4498  CG2 VAL A 561      28.109  12.964  38.276  1.00 70.28           C
ATOM   4499  C   VAL A 561      27.903  10.561  41.151  1.00 70.28           C
ATOM   4500  O   VAL A 561      26.690  10.367  41.167  1.00 70.28           O
ATOM   4501  N   SER A 562      28.736  10.158  42.124  1.00228.89           N
ATOM   4502  CA  SER A 562      28.325   9.468  43.307  1.00228.89           C
ATOM   4503  CB  SER A 562      27.323   8.311  43.109  1.00228.89           C
ATOM   4504  OG  SER A 562      25.987   8.791  43.067  1.00228.89           O
ATOM   4505  C   SER A 562      29.559   8.865  43.878  1.00228.89           C
ATOM   4506  O   SER A 562      30.668   9.146  43.428  1.00228.89           O
ATOM   4507  N   GLU A 563      29.386   8.020  44.907  1.00 84.20           N
ATOM   4508  CA  GLU A 563      30.500   7.353  45.506  1.00 84.20           C
ATOM   4509  CB  GLU A 563      30.172   6.685  46.855  1.00 84.20           C
ATOM   4510  CG  GLU A 563      30.001   7.665  48.018  1.00 84.20           C
ATOM   4511  CD  GLU A 563      31.372   7.900  48.642  1.00 84.20           C
ATOM   4512  OE1 GLU A 563      32.326   7.168  48.267  1.00 84.20           O
ATOM   4513  OE2 GLU A 563      31.481   8.809  49.509  1.00 84.20           O
ATOM   4514  C   GLU A 563      30.926   6.270  44.574  1.00 84.20           C
ATOM   4515  O   GLU A 563      30.176   5.853  43.691  1.00 84.20           O
ATOM   4516  N   LYS A 564      32.178   5.811  44.746  1.00122.07           N
ATOM   4517  CA  LYS A 564      32.739   4.791  43.915  1.00122.07           C
ATOM   4518  CB  LYS A 564      34.189   4.457  44.305  1.00122.07           C
ATOM   4519  CG  LYS A 564      34.950   3.677  43.233  1.00122.07           C
ATOM   4520  CD  LYS A 564      35.311   4.525  42.011  1.00122.07           C
ATOM   4521  CE  LYS A 564      35.994   3.734  40.894  1.00122.07           C
ATOM   4522  NZ  LYS A 564      37.261   3.147  41.383  1.00122.07           N
ATOM   4523  C   LYS A 564      31.931   3.545  44.090  1.00122.07           C
ATOM   4524  O   LYS A 564      31.570   2.891  43.115  1.00122.07           O
ATOM   4525  N   ILE A 565      31.588   3.191  45.342  1.00 89.20           N
ATOM   4526  CA  ILE A 565      30.865   1.969  45.540  1.00 89.20           C
ATOM   4527  CB  ILE A 565      31.453   1.093  46.609  1.00 89.20           C
ATOM   4528  CG1 ILE A 565      31.398   1.797  47.974  1.00 89.20           C
ATOM   4529  CG2 ILE A 565      32.874   0.700  46.171  1.00 89.20           C
ATOM   4530  CD1 ILE A 565      31.743   0.881  49.145  1.00 89.20           C
ATOM   4531  C   ILE A 565      29.471   2.309  45.945  1.00 89.20           C
ATOM   4532  O   ILE A 565      29.250   3.099  46.861  1.00 89.20           O
ATOM   4533  N   ILE A 566      28.483   1.720  45.241  1.00108.64           N
ATOM   4534  CA  ILE A 566      27.116   2.022  45.535  1.00108.64           C
ATOM   4535  CB  ILE A 566      26.412   2.660  44.372  1.00108.64           C
ATOM   4536  CG1 ILE A 566      27.112   3.957  43.934  1.00108.64           C
ATOM   4537  CG2 ILE A 566      24.948   2.873  44.781  1.00108.64           C
ATOM   4538  CD1 ILE A 566      27.077   5.055  44.991  1.00108.64           C
ATOM   4539  C   ILE A 566      26.415   0.741  45.869  1.00108.64           C
ATOM   4540  O   ILE A 566      26.562  -0.263  45.174  1.00108.64           O
ATOM   4541  N   ASP A 567      25.640   0.742  46.973  1.00 85.83           N
ATOM   4542  CA  ASP A 567      24.909  -0.435  47.339  1.00 85.83           C
ATOM   4543  CB  ASP A 567      24.456  -0.450  48.809  1.00 85.83           C
ATOM   4544  CG  ASP A 567      23.930  -1.842  49.126  1.00 85.83           C
ATOM   4545  OD1 ASP A 567      24.180  -2.767  48.308  1.00 85.83           O
ATOM   4546  OD2 ASP A 567      23.276  -2.000  50.191  1.00 85.83           O
ATOM   4547  C   ASP A 567      23.684  -0.397  46.492  1.00 85.83           C
ATOM   4548  O   ASP A 567      22.792   0.421  46.711  1.00 85.83           O
ATOM   4549  N   ASN A 568      23.608  -1.295  45.493  1.00 63.33           N
ATOM   4550  CA  ASN A 568      22.535  -1.215  44.552  1.00 63.33           C
ATOM   4551  CB  ASN A 568      23.025  -0.873  43.143  1.00 63.33           C
ATOM   4552  CG  ASN A 568      23.673   0.492  43.232  1.00 63.33           C
ATOM   4553  OD1 ASN A 568      23.002   1.507  43.415  1.00 63.33           O
ATOM   4554  ND2 ASN A 568      25.026   0.506  43.121  1.00 63.33           N
ATOM   4555  C   ASN A 568      21.861  -2.538  44.430  1.00 63.33           C
ATOM   4556  O   ASN A 568      22.288  -3.536  45.008  1.00 63.33           O
ATOM   4557  N   VAL A 569      20.756  -2.547  43.657  1.00 44.28           N
ATOM   4558  CA  VAL A 569      19.988  -3.734  43.426  1.00 44.28           C
ATOM   4559  CB  VAL A 569      18.626  -3.658  44.055  1.00 44.28           C
ATOM   4560  CG1 VAL A 569      17.827  -4.923  43.697  1.00 44.28           C
ATOM   4561  CG2 VAL A 569      18.812  -3.444  45.566  1.00 44.28           C
ATOM   4562  C   VAL A 569      19.805  -3.867  41.946  1.00 44.28           C
ATOM   4563  O   VAL A 569      19.883  -2.883  41.211  1.00 44.28           O
ATOM   4564  N   ILE A 570      19.547  -5.102  41.463  1.00147.82           N
ATOM   4565  CA  ILE A 570      19.394  -5.286  40.049  1.00147.82           C
ATOM   4566  CB  ILE A 570      19.837  -6.633  39.554  1.00147.82           C
ATOM   4567  CG1 ILE A 570      19.683  -6.738  38.026  1.00147.82           C
ATOM   4568  CG2 ILE A 570      19.116  -7.722  40.364  1.00147.82           C
ATOM   4569  CD1 ILE A 570      20.641  -5.831  37.254  1.00147.82           C
ATOM   4570  C   ILE A 570      17.947  -5.114  39.711  1.00147.82           C
ATOM   4571  O   ILE A 570      17.089  -5.903  40.105  1.00147.82           O
ATOM   4572  N   ASN A 571      17.651  -4.038  38.958  1.00102.46           N
ATOM   4573  CA  ASN A 571      16.305  -3.728  38.581  1.00102.46           C
ATOM   4574  CB  ASN A 571      16.038  -2.223  38.389  1.00102.46           C
ATOM   4575  CG  ASN A 571      14.534  -1.946  38.481  1.00102.46           C
ATOM   4576  OD1 ASN A 571      13.840  -1.817  37.474  1.00102.46           O
ATOM   4577  ND2 ASN A 571      14.002  -1.859  39.728  1.00102.46           N
ATOM   4578  C   ASN A 571      15.989  -4.467  37.323  1.00102.46           C
ATOM   4579  O   ASN A 571      16.661  -5.433  36.964  1.00102.46           O
ATOM   4580  N   LYS A 572      14.892  -4.068  36.657  1.00134.42           N
ATOM   4581  CA  LYS A 572      14.468  -4.730  35.466  1.00134.42           C
ATOM   4582  CB  LYS A 572      12.939  -4.716  35.285  1.00134.42           C
ATOM   4583  CG  LYS A 572      12.275  -3.395  35.676  1.00134.42           C
ATOM   4584  CD  LYS A 572      10.762  -3.402  35.462  1.00134.42           C
ATOM   4585  CE  LYS A 572      10.027  -2.274  36.187  1.00134.42           C
ATOM   4586  NZ  LYS A 572       8.579  -2.353  35.897  1.00134.42           N
ATOM   4587  C   LYS A 572      15.139  -4.175  34.253  1.00134.42           C
ATOM   4588  O   LYS A 572      15.526  -3.013  34.185  1.00134.42           O
ATOM   4589  N   TYR A 573      15.311  -5.046  33.248  1.00252.13           N
ATOM   4590  CA  TYR A 573      15.861  -4.692  31.977  1.00252.13           C
ATOM   4591  CB  TYR A 573      14.945  -3.740  31.183  1.00252.13           C
ATOM   4592  CG  TYR A 573      15.308  -3.854  29.742  1.00252.13           C
ATOM   4593  CD1 TYR A 573      14.848  -4.935  29.027  1.00252.13           C
ATOM   4594  CD2 TYR A 573      16.074  -2.908  29.099  1.00252.13           C
ATOM   4595  CE1 TYR A 573      15.149  -5.088  27.696  1.00252.13           C
ATOM   4596  CE2 TYR A 573      16.380  -3.055  27.765  1.00252.13           C
ATOM   4597  CZ  TYR A 573      15.919  -4.145  27.062  1.00252.13           C
ATOM   4598  OH  TYR A 573      16.230  -4.299  25.694  1.00252.13           O
ATOM   4599  C   TYR A 573      17.215  -4.071  32.129  1.00252.13           C
ATOM   4600  O   TYR A 573      17.523  -3.078  31.474  1.00252.13           O
ATOM   4601  N   TRP A 574      18.068  -4.660  32.988  1.00151.17           N
ATOM   4602  CA  TRP A 574      19.437  -4.244  33.103  1.00151.17           C
ATOM   4603  CB  TRP A 574      20.084  -4.219  31.710  1.00151.17           C
ATOM   4604  CG  TRP A 574      20.003  -5.587  31.072  1.00151.17           C
ATOM   4605  CD2 TRP A 574      19.821  -5.831  29.668  1.00151.17           C
ATOM   4606  CD1 TRP A 574      20.014  -6.811  31.676  1.00151.17           C
ATOM   4607  NE1 TRP A 574      19.854  -7.802  30.736  1.00151.17           N
ATOM   4608  CE2 TRP A 574      19.732  -7.213  29.497  1.00151.17           C
ATOM   4609  CE3 TRP A 574      19.722  -4.973  28.610  1.00151.17           C
ATOM   4610  CZ2 TRP A 574      19.543  -7.761  28.260  1.00151.17           C
ATOM   4611  CZ3 TRP A 574      19.545  -5.530  27.363  1.00151.17           C
ATOM   4612  CH2 TRP A 574      19.457  -6.896  27.191  1.00151.17           C
ATOM   4613  C   TRP A 574      19.559  -2.901  33.765  1.00151.17           C
ATOM   4614  O   TRP A 574      20.632  -2.298  33.718  1.00151.17           O
ATOM   4615  N   ASN A 575      18.498  -2.377  34.422  1.00115.44           N
ATOM   4616  CA  ASN A 575      18.778  -1.130  35.078  1.00115.44           C
ATOM   4617  CB  ASN A 575      17.670  -0.052  35.098  1.00115.44           C
ATOM   4618  CG  ASN A 575      16.593  -0.356  36.121  1.00115.44           C
ATOM   4619  OD1 ASN A 575      15.699  -1.162  35.885  1.00115.44           O
ATOM   4620  ND2 ASN A 575      16.663   0.342  37.286  1.00115.44           N
ATOM   4621  C   ASN A 575      19.201  -1.429  36.479  1.00115.44           C
ATOM   4622  O   ASN A 575      18.700  -2.360  37.109  1.00115.44           O
ATOM   4623  N   LYS A 576      20.172  -0.648  36.994  1.00152.36           N
ATOM   4624  CA  LYS A 576      20.645  -0.860  38.329  1.00152.36           C
ATOM   4625  CB  LYS A 576      22.175  -0.785  38.461  1.00152.36           C
ATOM   4626  CG  LYS A 576      22.879  -1.890  37.668  1.00152.36           C
ATOM   4627  CD  LYS A 576      22.432  -3.308  38.040  1.00152.36           C
ATOM   4628  CE  LYS A 576      23.078  -3.851  39.317  1.00152.36           C
ATOM   4629  NZ  LYS A 576      22.471  -3.208  40.501  1.00152.36           N
ATOM   4630  C   LYS A 576      20.012   0.191  39.181  1.00152.36           C
ATOM   4631  O   LYS A 576      19.828   1.327  38.749  1.00152.36           O
ATOM   4632  N   ILE A 577      19.670  -0.166  40.433  1.00 50.20           N
ATOM   4633  CA  ILE A 577      18.938   0.738  41.272  1.00 50.20           C
ATOM   4634  CB  ILE A 577      17.834   0.070  42.038  1.00 50.20           C
ATOM   4635  CG1 ILE A 577      16.818  -0.598  41.102  1.00 50.20           C
ATOM   4636  CG2 ILE A 577      17.212   1.121  42.972  1.00 50.20           C
ATOM   4637  CD1 ILE A 577      15.910  -1.579  41.841  1.00 50.20           C
ATOM   4638  C   ILE A 577      19.858   1.272  42.320  1.00 50.20           C
ATOM   4639  O   ILE A 577      20.711   0.564  42.850  1.00 50.20           O
ATOM   4640  N   ILE A 578      19.683   2.566  42.644  1.00104.50           N
ATOM   4641  CA  ILE A 578      20.499   3.245  43.606  1.00104.50           C
ATOM   4642  CB  ILE A 578      20.147   4.696  43.741  1.00104.50           C
ATOM   4643  CG1 ILE A 578      18.708   4.853  44.252  1.00104.50           C
ATOM   4644  CG2 ILE A 578      20.399   5.377  42.386  1.00104.50           C
ATOM   4645  CD1 ILE A 578      18.393   6.272  44.719  1.00104.50           C
ATOM   4646  C   ILE A 578      20.338   2.619  44.959  1.00104.50           C
ATOM   4647  O   ILE A 578      21.327   2.438  45.668  1.00104.50           O
ATOM   4648  N   SER A 579      19.099   2.261  45.362  1.00 71.15           N
ATOM   4649  CA  SER A 579      18.927   1.777  46.705  1.00 71.15           C
ATOM   4650  CB  SER A 579      17.859   2.544  47.506  1.00 71.15           C
ATOM   4651  OG  SER A 579      16.571   2.305  46.957  1.00 71.15           O
ATOM   4652  C   SER A 579      18.527   0.331  46.732  1.00 71.15           C
ATOM   4653  O   SER A 579      18.022  -0.216  45.753  1.00 71.15           O
ATOM   4654  N   LEU A 580      18.878  -0.336  47.854  1.00124.66           N
ATOM   4655  CA  LEU A 580      18.533  -1.691  48.196  1.00124.66           C
ATOM   4656  CB  LEU A 580      19.403  -2.275  49.323  1.00124.66           C
ATOM   4657  CG  LEU A 580      19.090  -1.686  50.713  1.00124.66           C
ATOM   4658  CD1 LEU A 580      19.987  -2.302  51.799  1.00124.66           C
ATOM   4659  CD2 LEU A 580      19.135  -0.150  50.697  1.00124.66           C
ATOM   4660  C   LEU A 580      17.114  -1.775  48.680  1.00124.66           C
ATOM   4661  O   LEU A 580      16.412  -2.757  48.451  1.00124.66           O
ATOM   4662  N   SER A 581      16.653  -0.721  49.372  1.00 49.54           N
ATOM   4663  CA  SER A 581      15.411  -0.751  50.092  1.00 49.54           C
ATOM   4664  CB  SER A 581      15.111   0.581  50.804  1.00 49.54           C
ATOM   4665  OG  SER A 581      16.101   0.846  51.788  1.00 49.54           O
ATOM   4666  C   SER A 581      14.244  -1.047  49.213  1.00 49.54           C
ATOM   4667  O   SER A 581      13.288  -1.683  49.656  1.00 49.54           O
ATOM   4668  N   THR A 582      14.282  -0.622  47.942  1.00 23.49           N
ATOM   4669  CA  THR A 582      13.128  -0.804  47.113  1.00 23.49           C
ATOM   4670  CB  THR A 582      13.346  -0.309  45.715  1.00 23.49           C
ATOM   4671  OG1 THR A 582      13.661   1.075  45.730  1.00 23.49           O
ATOM   4672  CG2 THR A 582      12.068  -0.559  44.897  1.00 23.49           C
ATOM   4673  C   THR A 582      12.795  -2.260  47.021  1.00 23.49           C
ATOM   4674  O   THR A 582      11.631  -2.634  47.155  1.00 23.49           O
ATOM   4675  N   ALA A 583      13.799  -3.131  46.804  1.00 50.31           N
ATOM   4676  CA  ALA A 583      13.468  -4.521  46.681  1.00 50.31           C
ATOM   4677  CB  ALA A 583      14.385  -5.281  45.707  1.00 50.31           C
ATOM   4678  C   ALA A 583      13.620  -5.157  48.027  1.00 50.31           C
ATOM   4679  O   ALA A 583      14.727  -5.310  48.540  1.00 50.31           O
ATOM   4680  N   LEU A 584      12.479  -5.533  48.634  1.00 92.33           N
ATOM   4681  CA  LEU A 584      12.430  -6.214  49.895  1.00 92.33           C
ATOM   4682  CB  LEU A 584      12.230  -5.258  51.080  1.00 92.33           C
ATOM   4683  CG  LEU A 584      12.177  -5.963  52.444  1.00 92.33           C
ATOM   4684  CD1 LEU A 584      13.531  -6.600  52.791  1.00 92.33           C
ATOM   4685  CD2 LEU A 584      11.657  -5.013  53.533  1.00 92.33           C
ATOM   4686  C   LEU A 584      11.193  -7.047  49.789  1.00 92.33           C
ATOM   4687  O   LEU A 584      10.190  -6.589  49.244  1.00 92.33           O
ATOM   4688  N   GLY A 585      11.224  -8.298  50.281  1.00 21.11           N
ATOM   4689  CA  GLY A 585      10.046  -9.113  50.193  1.00 21.11           C
ATOM   4690  C   GLY A 585      10.191 -10.182  51.227  1.00 21.11           C
ATOM   4691  O   GLY A 585      11.296 -10.479  51.677  1.00 21.11           O
ATOM   4692  N   ASN A 586       9.066 -10.802  51.631  1.00 65.74           N
ATOM   4693  CA  ASN A 586       9.155 -11.817  52.635  1.00 65.74           C
ATOM   4694  CB  ASN A 586       7.797 -12.193  53.256  1.00 65.74           C
ATOM   4695  CG  ASN A 586       8.050 -13.015  54.513  1.00 65.74           C
ATOM   4696  OD1 ASN A 586       8.381 -14.198  54.445  1.00 65.74           O
ATOM   4697  ND2 ASN A 586       7.895 -12.367  55.699  1.00 65.74           N
ATOM   4698  C   ASN A 586       9.750 -13.033  52.005  1.00 65.74           C
ATOM   4699  O   ASN A 586       9.510 -13.327  50.835  1.00 65.74           O
ATOM   4700  N   PHE A 587      10.561 -13.761  52.795  1.00108.00           N
ATOM   4701  CA  PHE A 587      11.235 -14.950  52.365  1.00108.00           C
ATOM   4702  CB  PHE A 587      12.209 -15.461  53.438  1.00108.00           C
ATOM   4703  CG  PHE A 587      12.629 -16.845  53.104  1.00108.00           C
ATOM   4704  CD1 PHE A 587      13.675 -17.081  52.247  1.00108.00           C
ATOM   4705  CD2 PHE A 587      11.969 -17.910  53.669  1.00108.00           C
ATOM   4706  CE1 PHE A 587      14.053 -18.369  51.952  1.00108.00           C
ATOM   4707  CE2 PHE A 587      12.342 -19.200  53.378  1.00108.00           C
ATOM   4708  CZ  PHE A 587      13.386 -19.430  52.517  1.00108.00           C
ATOM   4709  C   PHE A 587      10.212 -16.006  52.091  1.00108.00           C
ATOM   4710  O   PHE A 587       9.258 -16.175  52.849  1.00108.00           O
ATOM   4711  N   THR A 588      10.388 -16.735  50.968  1.00 36.22           N
ATOM   4712  CA  THR A 588       9.477 -17.781  50.604  1.00 36.22           C
ATOM   4713  CB  THR A 588       8.675 -17.495  49.365  1.00 36.22           C
ATOM   4714  OG1 THR A 588       9.531 -17.331  48.244  1.00 36.22           O
ATOM   4715  CG2 THR A 588       7.840 -16.223  49.591  1.00 36.22           C
ATOM   4716  C   THR A 588      10.282 -19.013  50.340  1.00 36.22           C
ATOM   4717  O   THR A 588      11.450 -18.941  49.961  1.00 36.22           O
ATOM   4718  N   SER A 589       9.664 -20.191  50.557  1.00 33.31           N
ATOM   4719  CA  SER A 589      10.345 -21.434  50.345  1.00 33.31           C
ATOM   4720  CB  SER A 589       9.721 -22.619  51.103  1.00 33.31           C
ATOM   4721  OG  SER A 589       8.414 -22.878  50.612  1.00 33.31           O
ATOM   4722  C   SER A 589      10.295 -21.756  48.887  1.00 33.31           C
ATOM   4723  O   SER A 589       9.502 -21.187  48.138  1.00 33.31           O
ATOM   4724  N   THR A 590      11.164 -22.696  48.460  1.00155.28           N
ATOM   4725  CA  THR A 590      11.225 -23.141  47.098  1.00155.28           C
ATOM   4726  CB  THR A 590      10.074 -24.021  46.712  1.00155.28           C
ATOM   4727  OG1 THR A 590       8.853 -23.302  46.792  1.00155.28           O
ATOM   4728  CG2 THR A 590      10.047 -25.220  47.675  1.00155.28           C
ATOM   4729  C   THR A 590      11.270 -21.963  46.185  1.00155.28           C
ATOM   4730  O   THR A 590      10.384 -21.779  45.351  1.00155.28           O
ATOM   4731  N   MET A 591      12.316 -21.124  46.326  1.00122.94           N
ATOM   4732  CA  MET A 591      12.415 -19.965  45.489  1.00122.94           C
ATOM   4733  CB  MET A 591      12.888 -18.707  46.242  1.00122.94           C
ATOM   4734  CG  MET A 591      12.718 -17.398  45.461  1.00122.94           C
ATOM   4735  SD  MET A 591      13.753 -17.218  43.975  1.00122.94           S
ATOM   4736  CE  MET A 591      13.228 -15.511  43.639  1.00122.94           C
ATOM   4737  C   MET A 591      13.419 -20.238  44.411  1.00122.94           C
ATOM   4738  O   MET A 591      14.574 -20.562  44.682  1.00122.94           O
ATOM   4739  N   ILE A 592      12.978 -20.129  43.142  1.00 87.87           N
ATOM   4740  CA  ILE A 592      13.867 -20.266  42.024  1.00 87.87           C
ATOM   4741  CB  ILE A 592      13.576 -21.456  41.150  1.00 87.87           C
ATOM   4742  CG1 ILE A 592      13.774 -22.765  41.935  1.00 87.87           C
ATOM   4743  CG2 ILE A 592      14.468 -21.356  39.902  1.00 87.87           C
ATOM   4744  CD1 ILE A 592      12.754 -22.973  43.052  1.00 87.87           C
ATOM   4745  C   ILE A 592      13.670 -19.033  41.210  1.00 87.87           C
ATOM   4746  O   ILE A 592      12.544 -18.559  41.063  1.00 87.87           O
ATOM   4747  N   GLY A 593      14.758 -18.453  40.669  1.00 47.78           N
ATOM   4748  CA  GLY A 593      14.529 -17.240  39.944  1.00 47.78           C
ATOM   4749  C   GLY A 593      15.606 -17.042  38.941  1.00 47.78           C
ATOM   4750  O   GLY A 593      16.748 -17.467  39.117  1.00 47.78           O
ATOM   4751  N   LEU A 594      15.229 -16.370  37.839  1.00 85.12           N
ATOM   4752  CA  LEU A 594      16.149 -16.041  36.804  1.00 85.12           C
ATOM   4753  CB  LEU A 594      15.774 -16.739  35.486  1.00 85.12           C
ATOM   4754  CG  LEU A 594      15.534 -18.249  35.703  1.00 85.12           C
ATOM   4755  CD1 LEU A 594      15.433 -19.025  34.383  1.00 85.12           C
ATOM   4756  CD2 LEU A 594      16.551 -18.845  36.687  1.00 85.12           C
ATOM   4757  C   LEU A 594      16.015 -14.560  36.632  1.00 85.12           C
ATOM   4758  O   LEU A 594      14.913 -14.058  36.405  1.00 85.12           O
ATOM   4759  N   TYR A 595      17.137 -13.818  36.761  1.00 62.76           N
ATOM   4760  CA  TYR A 595      17.061 -12.386  36.649  1.00 62.76           C
ATOM   4761  CB  TYR A 595      17.500 -11.626  37.913  1.00 62.76           C
ATOM   4762  CG  TYR A 595      16.522 -11.898  39.007  1.00 62.76           C
ATOM   4763  CD1 TYR A 595      15.364 -11.160  39.103  1.00 62.76           C
ATOM   4764  CD2 TYR A 595      16.762 -12.883  39.938  1.00 62.76           C
ATOM   4765  CE1 TYR A 595      14.458 -11.402  40.109  1.00 62.76           C
ATOM   4766  CE2 TYR A 595      15.860 -13.129  40.947  1.00 62.76           C
ATOM   4767  CZ  TYR A 595      14.706 -12.388  41.034  1.00 62.76           C
ATOM   4768  OH  TYR A 595      13.779 -12.640  42.067  1.00 62.76           O
ATOM   4769  C   TYR A 595      17.976 -11.958  35.547  1.00 62.76           C
ATOM   4770  O   TYR A 595      19.120 -12.402  35.481  1.00 62.76           O
ATOM   4771  N   LEU A 596      17.494 -11.056  34.666  1.00 93.25           N
ATOM   4772  CA  LEU A 596      18.257 -10.644  33.523  1.00 93.25           C
ATOM   4773  CB  LEU A 596      17.479  -9.737  32.549  1.00 93.25           C
ATOM   4774  CG  LEU A 596      16.303 -10.439  31.842  1.00 93.25           C
ATOM   4775  CD1 LEU A 596      15.211 -10.863  32.837  1.00 93.25           C
ATOM   4776  CD2 LEU A 596      15.757  -9.580  30.690  1.00 93.25           C
ATOM   4777  C   LEU A 596      19.478  -9.910  33.960  1.00 93.25           C
ATOM   4778  O   LEU A 596      19.421  -9.026  34.813  1.00 93.25           O
ATOM   4779  N   LEU A 597      20.637 -10.303  33.395  1.00124.64           N
ATOM   4780  CA  LEU A 597      21.839  -9.588  33.680  1.00124.64           C
ATOM   4781  CB  LEU A 597      22.695 -10.226  34.780  1.00124.64           C
ATOM   4782  CG  LEU A 597      23.851  -9.321  35.238  1.00124.64           C
ATOM   4783  CD1 LEU A 597      24.941  -9.132  34.170  1.00124.64           C
ATOM   4784  CD2 LEU A 597      23.309  -7.991  35.783  1.00124.64           C
ATOM   4785  C   LEU A 597      22.635  -9.611  32.418  1.00124.64           C
ATOM   4786  O   LEU A 597      23.158 -10.653  32.025  1.00124.64           O
ATOM   4787  N   GLY A 598      22.747  -8.451  31.747  1.00 58.69           N
ATOM   4788  CA  GLY A 598      23.519  -8.394  30.544  1.00 58.69           C
ATOM   4789  C   GLY A 598      22.899  -9.368  29.599  1.00 58.69           C
ATOM   4790  O   GLY A 598      21.721  -9.698  29.714  1.00 58.69           O
ATOM   4791  N   ARG A 599      23.695  -9.846  28.625  1.00318.77           N
ATOM   4792  CA  ARG A 599      23.248 -10.849  27.704  1.00318.77           C
ATOM   4793  CB  ARG A 599      22.965 -10.329  26.284  1.00318.77           C
ATOM   4794  CG  ARG A 599      22.725 -11.461  25.281  1.00318.77           C
ATOM   4795  CD  ARG A 599      22.694 -11.017  23.815  1.00318.77           C
ATOM   4796  NE  ARG A 599      21.374 -10.379  23.548  1.00318.77           N
ATOM   4797  CZ  ARG A 599      20.978 -10.183  22.256  1.00318.77           C
ATOM   4798  NH1 ARG A 599      21.820 -10.514  21.233  1.00318.77           N
ATOM   4799  NH2 ARG A 599      19.743  -9.668  21.985  1.00318.77           N
ATOM   4800  C   ARG A 599      24.391 -11.796  27.567  1.00318.77           C
ATOM   4801  O   ARG A 599      25.536 -11.417  27.797  1.00318.77           O
ATOM   4802  N   CYS A 600      24.125 -13.068  27.222  1.00 98.88           N
ATOM   4803  CA  CYS A 600      25.244 -13.945  27.049  1.00 98.88           C
ATOM   4804  CB  CYS A 600      25.611 -14.747  28.310  1.00 98.88           C
ATOM   4805  SG  CYS A 600      24.314 -15.924  28.797  1.00 98.88           S
ATOM   4806  C   CYS A 600      24.894 -14.930  25.985  1.00 98.88           C
ATOM   4807  O   CYS A 600      23.741 -15.340  25.858  1.00 98.88           O
ATOM   4808  N   ILE A 601      25.890 -15.322  25.168  1.00107.10           N
ATOM   4809  CA  ILE A 601      25.612 -16.304  24.168  1.00107.10           C
ATOM   4810  CB  ILE A 601      25.825 -15.826  22.758  1.00107.10           C
ATOM   4811  CG1 ILE A 601      25.299 -16.871  21.762  1.00107.10           C
ATOM   4812  CG2 ILE A 601      27.307 -15.459  22.568  1.00107.10           C
ATOM   4813  CD1 ILE A 601      25.202 -16.350  20.330  1.00107.10           C
ATOM   4814  C   ILE A 601      26.512 -17.470  24.416  1.00107.10           C
ATOM   4815  O   ILE A 601      27.729 -17.326  24.529  1.00107.10           O
ATOM   4816  N   LYS A 602      25.909 -18.663  24.556  1.00276.68           N
ATOM   4817  CA  LYS A 602      26.653 -19.872  24.743  1.00276.68           C
ATOM   4818  CB  LYS A 602      27.112 -20.107  26.192  1.00276.68           C
ATOM   4819  CG  LYS A 602      27.904 -21.405  26.371  1.00276.68           C
ATOM   4820  CD  LYS A 602      28.435 -21.611  27.791  1.00276.68           C
ATOM   4821  CE  LYS A 602      29.557 -20.649  28.175  1.00276.68           C
ATOM   4822  NZ  LYS A 602      30.001 -20.924  29.559  1.00276.68           N
ATOM   4823  C   LYS A 602      25.701 -20.976  24.443  1.00276.68           C
ATOM   4824  O   LYS A 602      24.511 -20.872  24.739  1.00276.68           O
ATOM   4825  N   PHE A 603      26.186 -22.066  23.825  1.00295.36           N
ATOM   4826  CA  PHE A 603      25.277 -23.145  23.604  1.00295.36           C
ATOM   4827  CB  PHE A 603      25.283 -23.680  22.160  1.00295.36           C
ATOM   4828  CG  PHE A 603      24.298 -24.798  22.081  1.00295.36           C
ATOM   4829  CD1 PHE A 603      24.681 -26.081  22.400  1.00295.36           C
ATOM   4830  CD2 PHE A 603      22.998 -24.572  21.692  1.00295.36           C
ATOM   4831  CE1 PHE A 603      23.784 -27.122  22.332  1.00295.36           C
ATOM   4832  CE2 PHE A 603      22.096 -25.608  21.621  1.00295.36           C
ATOM   4833  CZ  PHE A 603      22.488 -26.886  21.941  1.00295.36           C
ATOM   4834  C   PHE A 603      25.699 -24.263  24.495  1.00295.36           C
ATOM   4835  O   PHE A 603      26.657 -24.978  24.209  1.00295.36           O
ATOM   4836  N   LEU A 604      24.986 -24.428  25.622  1.00218.89           N
ATOM   4837  CA  LEU A 604      25.253 -25.517  26.510  1.00218.89           C
ATOM   4838  CB  LEU A 604      25.878 -25.109  27.857  1.00218.89           C
ATOM   4839  CG  LEU A 604      27.320 -24.586  27.731  1.00218.89           C
ATOM   4840  CD1 LEU A 604      27.904 -24.209  29.103  1.00218.89           C
ATOM   4841  CD2 LEU A 604      28.203 -25.585  26.965  1.00218.89           C
ATOM   4842  C   LEU A 604      23.925 -26.125  26.792  1.00218.89           C
ATOM   4843  O   LEU A 604      22.894 -25.471  26.637  1.00218.89           O
ATOM   4844  N   ILE A 605      23.902 -27.408  27.192  1.00131.48           N
ATOM   4845  CA  ILE A 605      22.625 -27.999  27.442  1.00131.48           C
ATOM   4846  CB  ILE A 605      22.525 -29.408  26.934  1.00131.48           C
ATOM   4847  CG1 ILE A 605      22.784 -29.448  25.417  1.00131.48           C
ATOM   4848  CG2 ILE A 605      21.147 -29.960  27.336  1.00131.48           C
ATOM   4849  CD1 ILE A 605      21.790 -28.621  24.604  1.00131.48           C
ATOM   4850  C   ILE A 605      22.444 -28.043  28.922  1.00131.48           C
ATOM   4851  O   ILE A 605      23.003 -28.898  29.608  1.00131.48           O
ATOM   4852  N   ASP A 606      21.645 -27.097  29.449  1.00203.25           N
ATOM   4853  CA  ASP A 606      21.397 -27.036  30.856  1.00203.25           C
ATOM   4854  CB  ASP A 606      21.681 -25.655  31.475  1.00203.25           C
ATOM   4855  CG  ASP A 606      21.626 -25.771  32.995  1.00203.25           C
ATOM   4856  OD1 ASP A 606      21.729 -26.918  33.507  1.00203.25           O
ATOM   4857  OD2 ASP A 606      21.493 -24.712  33.665  1.00203.25           O
ATOM   4858  C   ASP A 606      19.943 -27.306  31.050  1.00203.25           C
ATOM   4859  O   ASP A 606      19.140 -27.153  30.130  1.00203.25           O
ATOM   4860  N   THR A 607      19.578 -27.749  32.265  1.00 39.15           N
ATOM   4861  CA  THR A 607      18.211 -28.013  32.586  1.00 39.15           C
ATOM   4862  CB  THR A 607      18.042 -28.555  33.974  1.00 39.15           C
ATOM   4863  OG1 THR A 607      18.759 -29.773  34.118  1.00 39.15           O
ATOM   4864  CG2 THR A 607      16.544 -28.780  34.235  1.00 39.15           C
ATOM   4865  C   THR A 607      17.477 -26.712  32.523  1.00 39.15           C
ATOM   4866  O   THR A 607      16.368 -26.634  31.999  1.00 39.15           O
ATOM   4867  N   ILE A 608      18.105 -25.641  33.042  1.00 53.52           N
ATOM   4868  CA  ILE A 608      17.485 -24.349  33.074  1.00 53.52           C
ATOM   4869  CB  ILE A 608      17.567 -23.689  34.422  1.00 53.52           C
ATOM   4870  CG1 ILE A 608      16.710 -24.448  35.451  1.00 53.52           C
ATOM   4871  CG2 ILE A 608      17.213 -22.202  34.259  1.00 53.52           C
ATOM   4872  CD1 ILE A 608      16.935 -24.002  36.896  1.00 53.52           C
ATOM   4873  C   ILE A 608      18.234 -23.477  32.128  1.00 53.52           C
ATOM   4874  O   ILE A 608      19.440 -23.635  31.950  1.00 53.52           O
ATOM   4875  N   MET A 609      17.515 -22.549  31.462  1.00222.29           N
ATOM   4876  CA  MET A 609      18.167 -21.716  30.499  1.00222.29           C
ATOM   4877  CB  MET A 609      17.823 -22.156  29.065  1.00222.29           C
ATOM   4878  CG  MET A 609      18.277 -23.576  28.722  1.00222.29           C
ATOM   4879  SD  MET A 609      17.758 -24.152  27.077  1.00222.29           S
ATOM   4880  CE  MET A 609      18.254 -25.877  27.353  1.00222.29           C
ATOM   4881  C   MET A 609      17.657 -20.306  30.636  1.00222.29           C
ATOM   4882  O   MET A 609      16.455 -20.066  30.532  1.00222.29           O
ATOM   4883  N   HIS A 610      18.559 -19.328  30.884  1.00232.10           N
ATOM   4884  CA  HIS A 610      18.167 -17.941  30.900  1.00232.10           C
ATOM   4885  ND1 HIS A 610      18.282 -19.300  33.806  1.00232.10           N
ATOM   4886  CG  HIS A 610      18.061 -17.994  33.430  1.00232.10           C
ATOM   4887  CB  HIS A 610      17.351 -17.595  32.165  1.00232.10           C
ATOM   4888  NE2 HIS A 610      19.247 -18.023  35.349  1.00232.10           N
ATOM   4889  CD2 HIS A 610      18.653 -17.227  34.386  1.00232.10           C
ATOM   4890  CE1 HIS A 610      18.998 -19.260  34.958  1.00232.10           C
ATOM   4891  C   HIS A 610      19.428 -17.099  30.899  1.00232.10           C
ATOM   4892  O   HIS A 610      20.173 -17.170  31.870  1.00232.10           O
ATOM   4893  N   GLY A 611      19.708 -16.282  29.838  1.00136.59           N
ATOM   4894  CA  GLY A 611      20.901 -15.462  29.781  1.00136.59           C
ATOM   4895  C   GLY A 611      20.675 -14.451  30.827  1.00136.59           C
ATOM   4896  O   GLY A 611      20.141 -13.369  30.583  1.00136.59           O
ATOM   4897  N   ARG A 612      21.164 -14.789  32.020  1.00106.54           N
ATOM   4898  CA  ARG A 612      20.798 -14.081  33.183  1.00106.54           C
ATOM   4899  CB  ARG A 612      19.305 -14.269  33.508  1.00106.54           C
ATOM   4900  CG  ARG A 612      18.350 -13.444  32.645  1.00106.54           C
ATOM   4901  CD  ARG A 612      16.870 -13.637  32.977  1.00106.54           C
ATOM   4902  NE  ARG A 612      16.394 -14.811  32.198  1.00106.54           N
ATOM   4903  CZ  ARG A 612      15.823 -14.599  30.977  1.00106.54           C
ATOM   4904  NH1 ARG A 612      15.630 -13.321  30.536  1.00106.54           N
ATOM   4905  NH2 ARG A 612      15.449 -15.655  30.198  1.00106.54           N
ATOM   4906  C   ARG A 612      21.535 -14.757  34.285  1.00106.54           C
ATOM   4907  O   ARG A 612      22.511 -15.470  34.061  1.00106.54           O
ATOM   4908  N   ILE A 613      21.071 -14.533  35.524  1.00 44.78           N
ATOM   4909  CA  ILE A 613      21.684 -15.171  36.642  1.00 44.78           C
ATOM   4910  CB  ILE A 613      22.162 -14.203  37.682  1.00 44.78           C
ATOM   4911  CG1 ILE A 613      23.214 -13.257  37.079  1.00 44.78           C
ATOM   4912  CG2 ILE A 613      22.677 -15.014  38.882  1.00 44.78           C
ATOM   4913  CD1 ILE A 613      23.527 -12.046  37.953  1.00 44.78           C
ATOM   4914  C   ILE A 613      20.639 -16.028  37.275  1.00 44.78           C
ATOM   4915  O   ILE A 613      19.491 -15.613  37.428  1.00 44.78           O
ATOM   4916  N   LEU A 614      21.014 -17.267  37.644  1.00 54.83           N
ATOM   4917  CA  LEU A 614      20.069 -18.169  38.232  1.00 54.83           C
ATOM   4918  CB  LEU A 614      20.268 -19.621  37.740  1.00 54.83           C
ATOM   4919  CG  LEU A 614      19.232 -20.680  38.190  1.00 54.83           C
ATOM   4920  CD1 LEU A 614      19.562 -22.040  37.553  1.00 54.83           C
ATOM   4921  CD2 LEU A 614      19.100 -20.804  39.718  1.00 54.83           C
ATOM   4922  C   LEU A 614      20.297 -18.127  39.711  1.00 54.83           C
ATOM   4923  O   LEU A 614      21.434 -18.178  40.177  1.00 54.83           O
ATOM   4924  N   TYR A 615      19.195 -18.019  40.483  1.00 81.12           N
ATOM   4925  CA  TYR A 615      19.265 -17.981  41.915  1.00 81.12           C
ATOM   4926  CB  TYR A 615      18.757 -16.668  42.532  1.00 81.12           C
ATOM   4927  CG  TYR A 615      19.883 -15.698  42.581  1.00 81.12           C
ATOM   4928  CD1 TYR A 615      20.409 -15.123  41.448  1.00 81.12           C
ATOM   4929  CD2 TYR A 615      20.401 -15.358  43.809  1.00 81.12           C
ATOM   4930  CE1 TYR A 615      21.454 -14.233  41.550  1.00 81.12           C
ATOM   4931  CE2 TYR A 615      21.440 -14.470  43.917  1.00 81.12           C
ATOM   4932  CZ  TYR A 615      21.969 -13.908  42.784  1.00 81.12           C
ATOM   4933  OH  TYR A 615      23.038 -12.998  42.900  1.00 81.12           O
ATOM   4934  C   TYR A 615      18.439 -19.076  42.508  1.00 81.12           C
ATOM   4935  O   TYR A 615      17.298 -19.299  42.105  1.00 81.12           O
ATOM   4936  N   ASP A 616      19.026 -19.798  43.487  1.00135.28           N
ATOM   4937  CA  ASP A 616      18.306 -20.792  44.227  1.00135.28           C
ATOM   4938  CB  ASP A 616      19.168 -21.894  44.867  1.00135.28           C
ATOM   4939  CG  ASP A 616      20.042 -21.275  45.947  1.00135.28           C
ATOM   4940  OD1 ASP A 616      21.025 -20.576  45.588  1.00135.28           O
ATOM   4941  OD2 ASP A 616      19.747 -21.509  47.150  1.00135.28           O
ATOM   4942  C   ASP A 616      17.687 -20.015  45.331  1.00135.28           C
ATOM   4943  O   ASP A 616      17.666 -18.789  45.252  1.00135.28           O
ATOM   4944  N   ILE A 617      17.185 -20.684  46.391  1.00101.50           N
ATOM   4945  CA  ILE A 617      16.506 -19.925  47.397  1.00101.50           C
ATOM   4946  CB  ILE A 617      15.968 -20.749  48.531  1.00101.50           C
ATOM   4947  CG1 ILE A 617      14.913 -21.742  48.014  1.00101.50           C
ATOM   4948  CG2 ILE A 617      15.438 -19.786  49.608  1.00101.50           C
ATOM   4949  CD1 ILE A 617      14.477 -22.775  49.052  1.00101.50           C
ATOM   4950  C   ILE A 617      17.450 -18.923  47.977  1.00101.50           C
ATOM   4951  O   ILE A 617      18.339 -19.237  48.767  1.00101.50           O
ATOM   4952  N   TYR A 618      17.231 -17.661  47.565  1.00242.17           N
ATOM   4953  CA  TYR A 618      17.927 -16.490  47.992  1.00242.17           C
ATOM   4954  CB  TYR A 618      17.478 -16.042  49.389  1.00242.17           C
ATOM   4955  CG  TYR A 618      16.016 -15.833  49.198  1.00242.17           C
ATOM   4956  CD1 TYR A 618      15.539 -14.659  48.661  1.00242.17           C
ATOM   4957  CD2 TYR A 618      15.123 -16.827  49.523  1.00242.17           C
ATOM   4958  CE1 TYR A 618      14.190 -14.475  48.472  1.00242.17           C
ATOM   4959  CE2 TYR A 618      13.772 -16.647  49.337  1.00242.17           C
ATOM   4960  CZ  TYR A 618      13.304 -15.467  48.812  1.00242.17           C
ATOM   4961  OH  TYR A 618      11.920 -15.276  48.619  1.00242.17           O
ATOM   4962  C   TYR A 618      19.401 -16.717  47.937  1.00242.17           C
ATOM   4963  O   TYR A 618      20.149 -16.140  48.725  1.00242.17           O
ATOM   4964  N   GLY A 619      19.870 -17.518  46.961  1.00 53.47           N
ATOM   4965  CA  GLY A 619      21.279 -17.768  46.914  1.00 53.47           C
ATOM   4966  C   GLY A 619      21.722 -17.796  45.495  1.00 53.47           C
ATOM   4967  O   GLY A 619      21.000 -18.240  44.603  1.00 53.47           O
ATOM   4968  N   PHE A 620      22.955 -17.317  45.260  1.00122.86           N
ATOM   4969  CA  PHE A 620      23.486 -17.330  43.937  1.00122.86           C
ATOM   4970  CB  PHE A 620      24.820 -16.573  43.844  1.00122.86           C
ATOM   4971  CG  PHE A 620      25.113 -16.244  42.421  1.00122.86           C
ATOM   4972  CD1 PHE A 620      25.639 -17.175  41.556  1.00122.86           C
ATOM   4973  CD2 PHE A 620      24.867 -14.972  41.961  1.00122.86           C
ATOM   4974  CE1 PHE A 620      25.906 -16.840  40.249  1.00122.86           C
ATOM   4975  CE2 PHE A 620      25.132 -14.630  40.657  1.00122.86           C
ATOM   4976  CZ  PHE A 620      25.653 -15.567  39.797  1.00122.86           C
ATOM   4977  C   PHE A 620      23.759 -18.772  43.696  1.00122.86           C
ATOM   4978  O   PHE A 620      24.426 -19.422  44.500  1.00122.86           O
ATOM   4979  N   GLY A 621      23.230 -19.333  42.596  1.00 76.10           N
ATOM   4980  CA  GLY A 621      23.481 -20.726  42.417  1.00 76.10           C
ATOM   4981  C   GLY A 621      24.944 -20.885  42.233  1.00 76.10           C
ATOM   4982  O   GLY A 621      25.570 -21.714  42.892  1.00 76.10           O
ATOM   4983  N   TRP A 622      25.509 -20.061  41.329  1.00290.17           N
ATOM   4984  CA  TRP A 622      26.902 -20.089  41.001  1.00290.17           C
ATOM   4985  CB  TRP A 622      27.550 -21.486  41.037  1.00290.17           C
ATOM   4986  CG  TRP A 622      29.020 -21.512  40.686  1.00290.17           C
ATOM   4987  CD2 TRP A 622      30.077 -21.295  41.631  1.00290.17           C
ATOM   4988  CD1 TRP A 622      29.620 -21.741  39.481  1.00290.17           C
ATOM   4989  NE1 TRP A 622      30.987 -21.687  39.619  1.00290.17           N
ATOM   4990  CE2 TRP A 622      31.282 -21.412  40.939  1.00290.17           C
ATOM   4991  CE3 TRP A 622      30.046 -21.023  42.969  1.00290.17           C
ATOM   4992  CZ2 TRP A 622      32.480 -21.259  41.576  1.00290.17           C
ATOM   4993  CZ3 TRP A 622      31.255 -20.867  43.608  1.00290.17           C
ATOM   4994  CH2 TRP A 622      32.448 -20.984  42.925  1.00290.17           C
ATOM   4995  C   TRP A 622      26.988 -19.674  39.578  1.00290.17           C
ATOM   4996  O   TRP A 622      27.648 -18.702  39.216  1.00290.17           O
ATOM   4997  N   GLN A 623      26.286 -20.458  38.743  1.00118.05           N
ATOM   4998  CA  GLN A 623      26.358 -20.388  37.318  1.00118.05           C
ATOM   4999  CB  GLN A 623      26.068 -21.757  36.677  1.00118.05           C
ATOM   5000  CG  GLN A 623      27.002 -22.867  37.172  1.00118.05           C
ATOM   5001  CD  GLN A 623      26.469 -24.213  36.692  1.00118.05           C
ATOM   5002  OE1 GLN A 623      26.752 -25.252  37.286  1.00118.05           O
ATOM   5003  NE2 GLN A 623      25.672 -24.198  35.590  1.00118.05           N
ATOM   5004  C   GLN A 623      25.366 -19.430  36.750  1.00118.05           C
ATOM   5005  O   GLN A 623      24.376 -19.059  37.379  1.00118.05           O
ATOM   5006  N   LEU A 624      25.672 -18.989  35.514  1.00 95.79           N
ATOM   5007  CA  LEU A 624      24.801 -18.176  34.724  1.00 95.79           C
ATOM   5008  CB  LEU A 624      25.478 -17.013  33.975  1.00 95.79           C
ATOM   5009  CG  LEU A 624      25.974 -15.860  34.865  1.00 95.79           C
ATOM   5010  CD1 LEU A 624      27.132 -16.299  35.774  1.00 95.79           C
ATOM   5011  CD2 LEU A 624      26.309 -14.621  34.017  1.00 95.79           C
ATOM   5012  C   LEU A 624      24.274 -19.095  33.674  1.00 95.79           C
ATOM   5013  O   LEU A 624      24.846 -20.156  33.427  1.00 95.79           O
ATOM   5014  N   ILE A 625      23.151 -18.721  33.036  1.00128.65           N
ATOM   5015  CA  ILE A 625      22.573 -19.586  32.050  1.00128.65           C
ATOM   5016  CB  ILE A 625      21.341 -20.270  32.579  1.00128.65           C
ATOM   5017  CG1 ILE A 625      21.668 -20.919  33.932  1.00128.65           C
ATOM   5018  CG2 ILE A 625      20.886 -21.337  31.572  1.00128.65           C
ATOM   5019  CD1 ILE A 625      22.775 -21.968  33.840  1.00128.65           C
ATOM   5020  C   ILE A 625      22.196 -18.701  30.897  1.00128.65           C
ATOM   5021  O   ILE A 625      22.486 -17.506  30.922  1.00128.65           O
ATOM   5022  N   ALA A 626      21.604 -19.265  29.822  1.00 55.91           N
ATOM   5023  CA  ALA A 626      21.110 -18.460  28.739  1.00 55.91           C
ATOM   5024  CB  ALA A 626      21.986 -18.540  27.477  1.00 55.91           C
ATOM   5025  C   ALA A 626      19.760 -19.008  28.373  1.00 55.91           C
ATOM   5026  O   ALA A 626      19.592 -20.222  28.306  1.00 55.91           O
ATOM   5027  N   SER A 627      18.746 -18.140  28.151  1.00124.26           N
ATOM   5028  CA  SER A 627      17.437 -18.617  27.801  1.00124.26           C
ATOM   5029  CB  SER A 627      16.298 -17.867  28.514  1.00124.26           C
ATOM   5030  OG  SER A 627      15.039 -18.391  28.118  1.00124.26           O
ATOM   5031  C   SER A 627      17.331 -18.341  26.339  1.00124.26           C
ATOM   5032  O   SER A 627      17.066 -17.212  25.929  1.00124.26           O
ATOM   5033  N   PHE A 628      17.489 -19.395  25.516  1.00190.15           N
ATOM   5034  CA  PHE A 628      17.549 -19.222  24.094  1.00190.15           C
ATOM   5035  CB  PHE A 628      18.528 -20.193  23.402  1.00190.15           C
ATOM   5036  CG  PHE A 628      18.952 -19.609  22.091  1.00190.15           C
ATOM   5037  CD1 PHE A 628      19.960 -18.672  22.072  1.00190.15           C
ATOM   5038  CD2 PHE A 628      18.369 -19.966  20.896  1.00190.15           C
ATOM   5039  CE1 PHE A 628      20.387 -18.104  20.895  1.00190.15           C
ATOM   5040  CE2 PHE A 628      18.790 -19.403  19.712  1.00190.15           C
ATOM   5041  CZ  PHE A 628      19.801 -18.472  19.709  1.00190.15           C
ATOM   5042  C   PHE A 628      16.173 -19.500  23.628  1.00190.15           C
ATOM   5043  O   PHE A 628      15.241 -19.134  24.337  1.00190.15           O
ATOM   5044  N   TRP A 629      15.998 -20.069  22.415  1.00197.58           N
ATOM   5045  CA  TRP A 629      14.669 -20.416  22.006  1.00197.58           C
ATOM   5046  CB  TRP A 629      14.612 -21.216  20.689  1.00197.58           C
ATOM   5047  CG  TRP A 629      14.929 -20.419  19.447  1.00197.58           C
ATOM   5048  CD2 TRP A 629      15.463 -20.983  18.238  1.00197.58           C
ATOM   5049  CD1 TRP A 629      14.792 -19.081  19.221  1.00197.58           C
ATOM   5050  NE1 TRP A 629      15.200 -18.776  17.945  1.00197.58           N
ATOM   5051  CE2 TRP A 629      15.619 -19.937  17.330  1.00197.58           C
ATOM   5052  CE3 TRP A 629      15.800 -22.266  17.913  1.00197.58           C
ATOM   5053  CZ2 TRP A 629      16.116 -20.158  16.077  1.00197.58           C
ATOM   5054  CZ3 TRP A 629      16.299 -22.486  16.647  1.00197.58           C
ATOM   5055  CH2 TRP A 629      16.453 -21.452  15.747  1.00197.58           C
ATOM   5056  C   TRP A 629      14.187 -21.318  23.085  1.00197.58           C
[truncated: 945,400 more chars]
