# Supplementary material for: In and Outs of Chuviridae Endogenous Viral Elements: Origin of a Potentially New Retrovirus and Signature of Ancient and Ongoing Arms Race in Mosquito Genomes
Source: Front Genet. 2020 Oct 22;11:542437. doi: 10.3389/fgene.2020.542437 (PMC7642597; doi:10.3389/fgene.2020.542437)
Supplement: Supplementary file 1 [file Data_Sheet_1.ZIP › Supplementary_Material_Anakin_MS_v2/Supplementary_Material_9/AnEpiE_KB670167_662_1045_MC.B99990005.pdb]

EXPDTA    THEORETICAL MODEL, MODELLER 9.23 2019/11/22 11:17:57
REMARK   6 MODELLER OBJECTIVE FUNCTION:      5128.9673
REMARK   6 MODELLER BEST TEMPLATE % SEQ ID:  23.297
REMARK   6 SEQUENCE: AnEpiE_KB670167_662_1045_MC
REMARK   6 ALIGNMENT: multchain.ali
REMARK   6 SCRIPT: /home/crhisllane/Doutorado/Filipe/modeller_to_multichain/modelagem.py
REMARK   6 TEMPLATE: 6ESC 71:A - 609:A MODELS 1:A - 279:A AT 23.3%
REMARK   6 TEMPLATE: 6ESC 71:B - 609:B MODELS 280:B - 558:B AT 23.3%
REMARK   6 TEMPLATE: 6ESC 71:C - 609:C MODELS 559:C - 837:C AT 23.3%
ATOM      1  N   MET A   1     -12.935  12.234 -88.435  1.00 58.48           N
ATOM      2  CA  MET A   1     -13.199  11.456 -89.663  1.00 58.48           C
ATOM      3  CB  MET A   1     -13.437  12.401 -90.852  1.00 58.48           C
ATOM      4  CG  MET A   1     -14.688  13.272 -90.710  1.00 58.48           C
ATOM      5  SD  MET A   1     -16.265  12.372 -90.823  1.00 58.48           S
ATOM      6  CE  MET A   1     -16.113  11.529 -89.222  1.00 58.48           C
ATOM      7  C   MET A   1     -12.036  10.582 -89.977  1.00 58.48           C
ATOM      8  O   MET A   1     -11.001  10.645 -89.315  1.00 58.48           O
ATOM      9  N   SER A   2     -12.187   9.725 -91.001  1.00 37.01           N
ATOM     10  CA  SER A   2     -11.107   8.852 -91.335  1.00 37.01           C
ATOM     11  CB  SER A   2     -11.423   7.374 -91.085  1.00 37.01           C
ATOM     12  OG  SER A   2     -12.505   6.992 -91.918  1.00 37.01           O
ATOM     13  C   SER A   2     -10.849   8.997 -92.792  1.00 37.01           C
ATOM     14  O   SER A   2     -11.749   9.313 -93.569  1.00 37.01           O
ATOM     15  N   VAL A   3      -9.585   8.773 -93.192  1.00104.84           N
ATOM     16  CA  VAL A   3      -9.234   8.871 -94.572  1.00104.84           C
ATOM     17  CB  VAL A   3      -8.186   9.902 -94.855  1.00104.84           C
ATOM     18  CG1 VAL A   3      -8.784  11.289 -94.561  1.00104.84           C
ATOM     19  CG2 VAL A   3      -6.962   9.590 -93.994  1.00104.84           C
ATOM     20  C   VAL A   3      -8.761   7.523 -95.010  1.00104.84           C
ATOM     21  O   VAL A   3      -8.302   6.717 -94.203  1.00104.84           O
ATOM     22  N   VAL A   4      -8.880   7.259 -96.325  1.00130.75           N
ATOM     23  CA  VAL A   4      -8.595   5.984 -96.918  1.00130.75           C
ATOM     24  CB  VAL A   4      -8.864   5.947 -98.389  1.00130.75           C
ATOM     25  CG1 VAL A   4     -10.367   6.180 -98.612  1.00130.75           C
ATOM     26  CG2 VAL A   4      -7.963   6.990 -99.070  1.00130.75           C
ATOM     27  C   VAL A   4      -7.164   5.610 -96.713  1.00130.75           C
ATOM     28  O   VAL A   4      -6.291   6.461 -96.550  1.00130.75           O
ATOM     29  N   ALA A   5      -6.910   4.283 -96.725  1.00133.38           N
ATOM     30  CA  ALA A   5      -5.612   3.719 -96.494  1.00133.38           C
ATOM     31  CB  ALA A   5      -4.512   4.374 -97.346  1.00133.38           C
ATOM     32  C   ALA A   5      -5.292   3.948 -95.060  1.00133.38           C
ATOM     33  O   ALA A   5      -4.176   3.694 -94.609  1.00133.38           O
ATOM     34  N   TYR A   6      -6.303   4.412 -94.306  1.00196.86           N
ATOM     35  CA  TYR A   6      -6.175   4.662 -92.906  1.00196.86           C
ATOM     36  CB  TYR A   6      -6.134   3.380 -92.063  1.00196.86           C
ATOM     37  CG  TYR A   6      -7.484   2.760 -92.206  1.00196.86           C
ATOM     38  CD1 TYR A   6      -7.789   1.984 -93.302  1.00196.86           C
ATOM     39  CD2 TYR A   6      -8.451   2.961 -91.248  1.00196.86           C
ATOM     40  CE1 TYR A   6      -9.034   1.414 -93.435  1.00196.86           C
ATOM     41  CE2 TYR A   6      -9.698   2.395 -91.376  1.00196.86           C
ATOM     42  CZ  TYR A   6      -9.991   1.618 -92.470  1.00196.86           C
ATOM     43  OH  TYR A   6     -11.269   1.035 -92.604  1.00196.86           O
ATOM     44  C   TYR A   6      -4.957   5.483 -92.686  1.00196.86           C
ATOM     45  O   TYR A   6      -4.198   5.247 -91.749  1.00196.86           O
ATOM     46  N   THR A   7      -4.718   6.461 -93.578  1.00 58.94           N
ATOM     47  CA  THR A   7      -3.598   7.321 -93.376  1.00 58.94           C
ATOM     48  CB  THR A   7      -3.282   8.203 -94.551  1.00 58.94           C
ATOM     49  OG1 THR A   7      -4.356   9.089 -94.817  1.00 58.94           O
ATOM     50  CG2 THR A   7      -3.018   7.305 -95.772  1.00 58.94           C
ATOM     51  C   THR A   7      -3.896   8.176 -92.188  1.00 58.94           C
ATOM     52  O   THR A   7      -3.013   8.440 -91.375  1.00 58.94           O
ATOM     53  N   LEU A   8      -5.157   8.640 -92.053  1.00159.09           N
ATOM     54  CA  LEU A   8      -5.439   9.483 -90.932  1.00159.09           C
ATOM     55  CB  LEU A   8      -5.252  10.982 -91.253  1.00159.09           C
ATOM     56  CG  LEU A   8      -5.380  11.957 -90.060  1.00159.09           C
ATOM     57  CD1 LEU A   8      -4.909  13.362 -90.456  1.00159.09           C
ATOM     58  CD2 LEU A   8      -6.805  12.011 -89.491  1.00159.09           C
ATOM     59  C   LEU A   8      -6.829   9.233 -90.427  1.00159.09           C
ATOM     60  O   LEU A   8      -7.760   9.015 -91.201  1.00159.09           O
ATOM     61  N   SER A   9      -6.977   9.228 -89.081  1.00101.24           N
ATOM     62  CA  SER A   9      -8.260   9.138 -88.442  1.00101.24           C
ATOM     63  CB  SER A   9      -8.540   7.768 -87.801  1.00101.24           C
ATOM     64  OG  SER A   9      -8.575   6.758 -88.798  1.00101.24           O
ATOM     65  C   SER A   9      -8.253  10.147 -87.334  1.00101.24           C
ATOM     66  O   SER A   9      -7.455  10.052 -86.403  1.00101.24           O
ATOM     67  N   VAL A  10      -9.164  11.139 -87.385  1.00105.02           N
ATOM     68  CA  VAL A  10      -9.166  12.132 -86.347  1.00105.02           C
ATOM     69  CB  VAL A  10      -9.192  13.557 -86.832  1.00105.02           C
ATOM     70  CG1 VAL A  10      -7.861  13.908 -87.510  1.00105.02           C
ATOM     71  CG2 VAL A  10     -10.426  13.729 -87.732  1.00105.02           C
ATOM     72  C   VAL A  10     -10.409  11.969 -85.536  1.00105.02           C
ATOM     73  O   VAL A  10     -11.499  11.811 -86.081  1.00105.02           O
ATOM     74  N   SER A  11     -10.268  12.010 -84.194  1.00 79.46           N
ATOM     75  CA  SER A  11     -11.412  11.901 -83.336  1.00 79.46           C
ATOM     76  CB  SER A  11     -11.315  10.738 -82.334  1.00 79.46           C
ATOM     77  OG  SER A  11     -11.291   9.501 -83.032  1.00 79.46           O
ATOM     78  C   SER A  11     -11.504  13.170 -82.548  1.00 79.46           C
ATOM     79  O   SER A  11     -10.494  13.685 -82.070  1.00 79.46           O
ATOM     80  N   LEU A  12     -12.727  13.730 -82.417  1.00 96.95           N
ATOM     81  CA  LEU A  12     -12.871  14.955 -81.683  1.00 96.95           C
ATOM     82  CB  LEU A  12     -12.868  16.214 -82.573  1.00 96.95           C
ATOM     83  CG  LEU A  12     -11.578  16.431 -83.392  1.00 96.95           C
ATOM     84  CD1 LEU A  12     -10.348  16.561 -82.482  1.00 96.95           C
ATOM     85  CD2 LEU A  12     -11.414  15.377 -84.499  1.00 96.95           C
ATOM     86  C   LEU A  12     -14.192  14.943 -80.985  1.00 96.95           C
ATOM     87  O   LEU A  12     -15.184  14.453 -81.520  1.00 96.95           O
ATOM     88  N   SER A  13     -14.232  15.498 -79.758  1.00 78.98           N
ATOM     89  CA  SER A  13     -15.472  15.580 -79.048  1.00 78.98           C
ATOM     90  CB  SER A  13     -15.336  15.377 -77.528  1.00 78.98           C
ATOM     91  OG  SER A  13     -14.597  16.445 -76.955  1.00 78.98           O
ATOM     92  C   SER A  13     -15.977  16.967 -79.272  1.00 78.98           C
ATOM     93  O   SER A  13     -15.200  17.920 -79.307  1.00 78.98           O
ATOM     94  N   VAL A  14     -17.302  17.106 -79.465  1.00 59.99           N
ATOM     95  CA  VAL A  14     -17.881  18.398 -79.689  1.00 59.99           C
ATOM     96  CB  VAL A  14     -18.444  18.546 -81.076  1.00 59.99           C
ATOM     97  CG1 VAL A  14     -19.086  19.937 -81.210  1.00 59.99           C
ATOM     98  CG2 VAL A  14     -17.321  18.274 -82.093  1.00 59.99           C
ATOM     99  C   VAL A  14     -19.023  18.528 -78.725  1.00 59.99           C
ATOM    100  O   VAL A  14     -19.700  17.547 -78.422  1.00 59.99           O
ATOM    101  N   ASP A  15     -19.264  19.749 -78.206  1.00204.64           N
ATOM    102  CA  ASP A  15     -20.325  19.942 -77.258  1.00204.64           C
ATOM    103  CB  ASP A  15     -20.206  21.254 -76.462  1.00204.64           C
ATOM    104  CG  ASP A  15     -20.283  22.422 -77.436  1.00204.64           C
ATOM    105  OD1 ASP A  15     -20.144  22.179 -78.664  1.00204.64           O
ATOM    106  OD2 ASP A  15     -20.480  23.573 -76.964  1.00204.64           O
ATOM    107  C   ASP A  15     -21.638  19.961 -77.980  1.00204.64           C
ATOM    108  O   ASP A  15     -21.712  20.246 -79.173  1.00204.64           O
ATOM    109  N   HIS A  16     -22.718  19.636 -77.241  1.00139.44           N
ATOM    110  CA  HIS A  16     -24.060  19.624 -77.749  1.00139.44           C
ATOM    111  ND1 HIS A  16     -27.264  18.326 -77.954  1.00139.44           N
ATOM    112  CG  HIS A  16     -25.965  17.899 -78.112  1.00139.44           C
ATOM    113  CB  HIS A  16     -24.796  18.349 -77.285  1.00139.44           C
ATOM    114  NE2 HIS A  16     -27.288  16.805 -79.577  1.00139.44           N
ATOM    115  CD2 HIS A  16     -25.999  16.972 -79.109  1.00139.44           C
ATOM    116  CE1 HIS A  16     -28.012  17.638 -78.854  1.00139.44           C
ATOM    117  C   HIS A  16     -24.695  20.812 -77.083  1.00139.44           C
ATOM    118  O   HIS A  16     -24.630  20.950 -75.863  1.00139.44           O
ATOM    119  N   LYS A  17     -25.330  21.706 -77.867  1.00121.25           N
ATOM    120  CA  LYS A  17     -25.876  22.923 -77.322  1.00121.25           C
ATOM    121  CB  LYS A  17     -26.523  23.836 -78.381  1.00121.25           C
ATOM    122  CG  LYS A  17     -25.558  24.401 -79.429  1.00121.25           C
ATOM    123  CD  LYS A  17     -24.474  25.324 -78.866  1.00121.25           C
ATOM    124  CE  LYS A  17     -23.625  25.994 -79.949  1.00121.25           C
ATOM    125  NZ  LYS A  17     -24.432  27.003 -80.674  1.00121.25           N
ATOM    126  C   LYS A  17     -26.944  22.582 -76.327  1.00121.25           C
ATOM    127  O   LYS A  17     -27.553  21.515 -76.383  1.00121.25           O
ATOM    128  N   ILE A  18     -27.179  23.504 -75.371  1.00135.63           N
ATOM    129  CA  ILE A  18     -28.155  23.319 -74.333  1.00135.63           C
ATOM    130  CB  ILE A  18     -28.212  24.459 -73.352  1.00135.63           C
ATOM    131  CG1 ILE A  18     -28.646  25.767 -74.038  1.00135.63           C
ATOM    132  CG2 ILE A  18     -26.846  24.547 -72.654  1.00135.63           C
ATOM    133  CD1 ILE A  18     -27.665  26.273 -75.096  1.00135.63           C
ATOM    134  C   ILE A  18     -29.507  23.209 -74.961  1.00135.63           C
ATOM    135  O   ILE A  18     -30.318  22.372 -74.568  1.00135.63           O
ATOM    136  N   ARG A  19     -29.776  24.048 -75.978  1.00 58.33           N
ATOM    137  CA  ARG A  19     -31.068  24.066 -76.596  1.00 58.33           C
ATOM    138  CB  ARG A  19     -31.164  25.073 -77.753  1.00 58.33           C
ATOM    139  CG  ARG A  19     -31.106  26.533 -77.298  1.00 58.33           C
ATOM    140  CD  ARG A  19     -31.193  27.533 -78.452  1.00 58.33           C
ATOM    141  NE  ARG A  19     -31.126  28.901 -77.865  1.00 58.33           N
ATOM    142  CZ  ARG A  19     -30.613  29.931 -78.599  1.00 58.33           C
ATOM    143  NH1 ARG A  19     -30.160  29.705 -79.866  1.00 58.33           N
ATOM    144  NH2 ARG A  19     -30.559  31.188 -78.069  1.00 58.33           N
ATOM    145  C   ARG A  19     -31.343  22.711 -77.158  1.00 58.33           C
ATOM    146  O   ARG A  19     -32.447  22.189 -77.015  1.00 58.33           O
ATOM    147  N   GLU A  20     -30.333  22.098 -77.802  1.00 82.55           N
ATOM    148  CA  GLU A  20     -30.521  20.813 -78.408  1.00 82.55           C
ATOM    149  CB  GLU A  20     -29.318  20.339 -79.236  1.00 82.55           C
ATOM    150  CG  GLU A  20     -29.168  21.067 -80.570  1.00 82.55           C
ATOM    151  CD  GLU A  20     -27.976  20.463 -81.299  1.00 82.55           C
ATOM    152  OE1 GLU A  20     -28.170  19.428 -81.991  1.00 82.55           O
ATOM    153  OE2 GLU A  20     -26.856  21.024 -81.167  1.00 82.55           O
ATOM    154  C   GLU A  20     -30.791  19.790 -77.356  1.00 82.55           C
ATOM    155  O   GLU A  20     -31.555  18.851 -77.581  1.00 82.55           O
ATOM    156  N   LEU A  21     -30.145  19.921 -76.186  1.00102.61           N
ATOM    157  CA  LEU A  21     -30.349  18.931 -75.171  1.00102.61           C
ATOM    158  CB  LEU A  21     -29.446  19.193 -73.941  1.00102.61           C
ATOM    159  CG  LEU A  21     -29.408  18.113 -72.831  1.00102.61           C
ATOM    160  CD1 LEU A  21     -28.429  18.530 -71.722  1.00102.61           C
ATOM    161  CD2 LEU A  21     -30.793  17.781 -72.252  1.00102.61           C
ATOM    162  C   LEU A  21     -31.787  18.961 -74.745  1.00102.61           C
ATOM    163  O   LEU A  21     -32.463  17.933 -74.768  1.00102.61           O
ATOM    164  N   ARG A  22     -32.303  20.142 -74.348  1.00104.65           N
ATOM    165  CA  ARG A  22     -33.651  20.188 -73.856  1.00104.65           C
ATOM    166  CB  ARG A  22     -34.030  21.533 -73.211  1.00104.65           C
ATOM    167  CG  ARG A  22     -35.270  21.432 -72.316  1.00104.65           C
ATOM    168  CD  ARG A  22     -35.798  22.778 -71.809  1.00104.65           C
ATOM    169  NE  ARG A  22     -37.171  22.966 -72.362  1.00104.65           N
ATOM    170  CZ  ARG A  22     -37.368  23.528 -73.590  1.00104.65           C
ATOM    171  NH1 ARG A  22     -36.304  23.900 -74.358  1.00104.65           N
ATOM    172  NH2 ARG A  22     -38.637  23.715 -74.056  1.00104.65           N
ATOM    173  C   ARG A  22     -34.642  19.938 -74.948  1.00104.65           C
ATOM    174  O   ARG A  22     -35.564  19.140 -74.785  1.00104.65           O
ATOM    175  N   ARG A  23     -34.499  20.644 -76.088  1.00 87.97           N
ATOM    176  CA  ARG A  23     -35.483  20.518 -77.123  1.00 87.97           C
ATOM    177  CB  ARG A  23     -35.332  21.565 -78.242  1.00 87.97           C
ATOM    178  CG  ARG A  23     -35.704  22.986 -77.811  1.00 87.97           C
ATOM    179  CD  ARG A  23     -35.671  23.999 -78.958  1.00 87.97           C
ATOM    180  NE  ARG A  23     -36.077  25.325 -78.408  1.00 87.97           N
ATOM    181  CZ  ARG A  23     -36.307  26.371 -79.256  1.00 87.97           C
ATOM    182  NH1 ARG A  23     -36.164  26.197 -80.602  1.00 87.97           N
ATOM    183  NH2 ARG A  23     -36.684  27.588 -78.764  1.00 87.97           N
ATOM    184  C   ARG A  23     -35.476  19.174 -77.784  1.00 87.97           C
ATOM    185  O   ARG A  23     -36.514  18.520 -77.844  1.00 87.97           O
ATOM    186  N   ASN A  24     -34.320  18.760 -78.349  1.00 75.70           N
ATOM    187  CA  ASN A  24     -34.235  17.519 -79.073  1.00 75.70           C
ATOM    188  CB  ASN A  24     -33.044  17.507 -80.048  1.00 75.70           C
ATOM    189  CG  ASN A  24     -33.287  18.574 -81.106  1.00 75.70           C
ATOM    190  OD1 ASN A  24     -34.329  18.597 -81.758  1.00 75.70           O
ATOM    191  ND2 ASN A  24     -32.299  19.494 -81.275  1.00 75.70           N
ATOM    192  C   ASN A  24     -34.079  16.310 -78.200  1.00 75.70           C
ATOM    193  O   ASN A  24     -34.904  15.399 -78.222  1.00 75.70           O
ATOM    194  N   HIS A  25     -33.001  16.294 -77.388  1.00107.04           N
ATOM    195  CA  HIS A  25     -32.623  15.138 -76.625  1.00107.04           C
ATOM    196  ND1 HIS A  25     -30.784  14.165 -73.726  1.00107.04           N
ATOM    197  CG  HIS A  25     -30.837  14.154 -75.102  1.00107.04           C
ATOM    198  CB  HIS A  25     -31.262  15.327 -75.933  1.00107.04           C
ATOM    199  NE2 HIS A  25     -30.154  12.132 -74.367  1.00107.04           N
ATOM    200  CD2 HIS A  25     -30.449  12.904 -75.476  1.00107.04           C
ATOM    201  CE1 HIS A  25     -30.369  12.932 -73.339  1.00107.04           C
ATOM    202  C   HIS A  25     -33.621  14.778 -75.578  1.00107.04           C
ATOM    203  O   HIS A  25     -34.103  13.648 -75.543  1.00107.04           O
ATOM    204  N   THR A  26     -33.971  15.723 -74.690  1.00 99.79           N
ATOM    205  CA  THR A  26     -34.858  15.336 -73.639  1.00 99.79           C
ATOM    206  CB  THR A  26     -35.070  16.427 -72.630  1.00 99.79           C
ATOM    207  OG1 THR A  26     -33.827  16.809 -72.059  1.00 99.79           O
ATOM    208  CG2 THR A  26     -36.013  15.905 -71.533  1.00 99.79           C
ATOM    209  C   THR A  26     -36.187  14.960 -74.199  1.00 99.79           C
ATOM    210  O   THR A  26     -36.682  13.860 -73.962  1.00 99.79           O
ATOM    211  N   THR A  27     -36.804  15.865 -74.975  1.00 58.61           N
ATOM    212  CA  THR A  27     -38.128  15.572 -75.436  1.00 58.61           C
ATOM    213  CB  THR A  27     -38.775  16.748 -76.103  1.00 58.61           C
ATOM    214  OG1 THR A  27     -38.838  17.845 -75.204  1.00 58.61           O
ATOM    215  CG2 THR A  27     -40.190  16.341 -76.548  1.00 58.61           C
ATOM    216  C   THR A  27     -38.163  14.446 -76.429  1.00 58.61           C
ATOM    217  O   THR A  27     -38.824  13.433 -76.204  1.00 58.61           O
ATOM    218  N   ARG A  28     -37.439  14.609 -77.555  1.00147.31           N
ATOM    219  CA  ARG A  28     -37.471  13.693 -78.665  1.00147.31           C
ATOM    220  CB  ARG A  28     -36.735  14.236 -79.899  1.00147.31           C
ATOM    221  CG  ARG A  28     -37.099  15.674 -80.261  1.00147.31           C
ATOM    222  CD  ARG A  28     -38.532  15.877 -80.747  1.00147.31           C
ATOM    223  NE  ARG A  28     -38.663  17.333 -81.032  1.00147.31           N
ATOM    224  CZ  ARG A  28     -39.885  17.882 -81.284  1.00147.31           C
ATOM    225  NH1 ARG A  28     -41.003  17.099 -81.277  1.00147.31           N
ATOM    226  NH2 ARG A  28     -39.987  19.220 -81.532  1.00147.31           N
ATOM    227  C   ARG A  28     -36.791  12.401 -78.347  1.00147.31           C
ATOM    228  O   ARG A  28     -37.317  11.326 -78.634  1.00147.31           O
ATOM    229  N   GLY A  29     -35.602  12.475 -77.721  1.00 29.23           N
ATOM    230  CA  GLY A  29     -34.817  11.294 -77.535  1.00 29.23           C
ATOM    231  C   GLY A  29     -34.038  11.113 -78.803  1.00 29.23           C
ATOM    232  O   GLY A  29     -33.580  10.014 -79.114  1.00 29.23           O
ATOM    233  N   GLN A  30     -33.889  12.214 -79.570  1.00111.51           N
ATOM    234  CA  GLN A  30     -33.184  12.237 -80.822  1.00111.51           C
ATOM    235  CB  GLN A  30     -33.994  12.843 -81.972  1.00111.51           C
ATOM    236  CG  GLN A  30     -34.272  14.327 -81.713  1.00111.51           C
ATOM    237  CD  GLN A  30     -34.708  14.989 -83.008  1.00111.51           C
ATOM    238  OE1 GLN A  30     -35.102  16.154 -83.019  1.00111.51           O
ATOM    239  NE2 GLN A  30     -34.626  14.232 -84.134  1.00111.51           N
ATOM    240  C   GLN A  30     -32.040  13.191 -80.678  1.00111.51           C
ATOM    241  O   GLN A  30     -31.927  13.897 -79.675  1.00111.51           O
ATOM    242  N   THR A  31     -31.161  13.231 -81.704  1.00122.10           N
ATOM    243  CA  THR A  31     -30.029  14.113 -81.690  1.00122.10           C
ATOM    244  CB  THR A  31     -28.734  13.408 -81.392  1.00122.10           C
ATOM    245  OG1 THR A  31     -27.687  14.348 -81.200  1.00122.10           O
ATOM    246  CG2 THR A  31     -28.399  12.464 -82.559  1.00122.10           C
ATOM    247  C   THR A  31     -29.899  14.763 -83.033  1.00122.10           C
ATOM    248  O   THR A  31     -30.658  14.456 -83.952  1.00122.10           O
ATOM    249  N   LEU A  32     -28.895  15.660 -83.175  1.00189.02           N
ATOM    250  CA  LEU A  32     -28.677  16.440 -84.365  1.00189.02           C
ATOM    251  CB  LEU A  32     -27.357  17.234 -84.365  1.00189.02           C
ATOM    252  CG  LEU A  32     -26.101  16.350 -84.470  1.00189.02           C
ATOM    253  CD1 LEU A  32     -24.818  17.193 -84.403  1.00189.02           C
ATOM    254  CD2 LEU A  32     -26.122  15.211 -83.440  1.00189.02           C
ATOM    255  C   LEU A  32     -28.646  15.498 -85.499  1.00189.02           C
ATOM    256  O   LEU A  32     -28.016  14.446 -85.426  1.00189.02           O
ATOM    257  N   ILE A  33     -29.320  15.909 -86.588  1.00197.98           N
ATOM    258  CA  ILE A  33     -29.649  15.041 -87.670  1.00197.98           C
ATOM    259  CB  ILE A  33     -28.496  14.259 -88.226  1.00197.98           C
ATOM    260  CG1 ILE A  33     -27.375  15.197 -88.703  1.00197.98           C
ATOM    261  CG2 ILE A  33     -29.053  13.387 -89.363  1.00197.98           C
ATOM    262  CD1 ILE A  33     -27.793  16.116 -89.850  1.00197.98           C
ATOM    263  C   ILE A  33     -30.585  14.106 -86.998  1.00197.98           C
ATOM    264  O   ILE A  33     -30.159  13.315 -86.159  1.00197.98           O
ATOM    265  N   VAL A  34     -31.881  14.165 -87.365  1.00127.65           N
ATOM    266  CA  VAL A  34     -32.883  13.428 -86.648  1.00127.65           C
ATOM    267  CB  VAL A  34     -34.240  13.503 -87.292  1.00127.65           C
ATOM    268  CG1 VAL A  34     -34.118  13.020 -88.749  1.00127.65           C
ATOM    269  CG2 VAL A  34     -35.230  12.669 -86.460  1.00127.65           C
ATOM    270  C   VAL A  34     -32.482  11.994 -86.610  1.00127.65           C
ATOM    271  O   VAL A  34     -32.250  11.354 -87.632  1.00127.65           O
ATOM    272  N   GLY A  35     -32.349  11.472 -85.382  1.00 27.85           N
ATOM    273  CA  GLY A  35     -31.969  10.110 -85.206  1.00 27.85           C
ATOM    274  C   GLY A  35     -32.265   9.789 -83.787  1.00 27.85           C
ATOM    275  O   GLY A  35     -32.042  10.606 -82.894  1.00 27.85           O
ATOM    276  N   SER A  36     -32.774   8.571 -83.541  1.00 30.84           N
ATOM    277  CA  SER A  36     -33.095   8.203 -82.200  1.00 30.84           C
ATOM    278  CB  SER A  36     -34.023   6.977 -82.105  1.00 30.84           C
ATOM    279  OG  SER A  36     -35.276   7.267 -82.705  1.00 30.84           O
ATOM    280  C   SER A  36     -31.818   7.857 -81.515  1.00 30.84           C
ATOM    281  O   SER A  36     -30.852   7.442 -82.153  1.00 30.84           O
ATOM    282  N   LEU A  37     -31.782   8.046 -80.183  1.00 55.37           N
ATOM    283  CA  LEU A  37     -30.620   7.695 -79.431  1.00 55.37           C
ATOM    284  CB  LEU A  37     -30.284   8.682 -78.295  1.00 55.37           C
ATOM    285  CG  LEU A  37     -29.852  10.074 -78.793  1.00 55.37           C
ATOM    286  CD1 LEU A  37     -29.524  11.023 -77.627  1.00 55.37           C
ATOM    287  CD2 LEU A  37     -28.697   9.961 -79.798  1.00 55.37           C
ATOM    288  C   LEU A  37     -30.926   6.382 -78.788  1.00 55.37           C
ATOM    289  O   LEU A  37     -31.898   6.258 -78.045  1.00 55.37           O
ATOM    290  N   LYS A  38     -30.107   5.352 -79.071  1.00 78.94           N
ATOM    291  CA  LYS A  38     -30.379   4.081 -78.471  1.00 78.94           C
ATOM    292  CB  LYS A  38     -30.281   2.874 -79.423  1.00 78.94           C
ATOM    293  CG  LYS A  38     -31.391   2.778 -80.476  1.00 78.94           C
ATOM    294  CD  LYS A  38     -31.240   3.731 -81.662  1.00 78.94           C
ATOM    295  CE  LYS A  38     -32.271   3.472 -82.765  1.00 78.94           C
ATOM    296  NZ  LYS A  38     -32.053   4.394 -83.901  1.00 78.94           N
ATOM    297  C   LYS A  38     -29.364   3.858 -77.403  1.00 78.94           C
ATOM    298  O   LYS A  38     -28.212   4.271 -77.523  1.00 78.94           O
ATOM    299  N   GLY A  39     -29.780   3.189 -76.312  1.00 31.51           N
ATOM    300  CA  GLY A  39     -28.874   2.956 -75.231  1.00 31.51           C
ATOM    301  C   GLY A  39     -27.944   1.859 -75.623  1.00 31.51           C
ATOM    302  O   GLY A  39     -28.227   1.077 -76.529  1.00 31.51           O
ATOM    303  N   SER A  40     -26.793   1.786 -74.929  1.00 97.61           N
ATOM    304  CA  SER A  40     -25.857   0.736 -75.185  1.00 97.61           C
ATOM    305  CB  SER A  40     -24.399   1.221 -75.277  1.00 97.61           C
ATOM    306  OG  SER A  40     -23.532   0.126 -75.537  1.00 97.61           O
ATOM    307  C   SER A  40     -25.972  -0.187 -74.015  1.00 97.61           C
ATOM    308  O   SER A  40     -26.034   0.249 -72.868  1.00 97.61           O
ATOM    309  N   SER A  41     -26.033  -1.503 -74.281  1.00 50.77           N
ATOM    310  CA  SER A  41     -26.221  -2.445 -73.217  1.00 50.77           C
ATOM    311  CB  SER A  41     -26.397  -3.888 -73.720  1.00 50.77           C
ATOM    312  OG  SER A  41     -25.213  -4.325 -74.369  1.00 50.77           O
ATOM    313  C   SER A  41     -25.031  -2.429 -72.319  1.00 50.77           C
ATOM    314  O   SER A  41     -25.164  -2.434 -71.097  1.00 50.77           O
ATOM    315  N   CYS A  42     -23.826  -2.389 -72.913  1.00115.72           N
ATOM    316  CA  CYS A  42     -22.634  -2.499 -72.128  1.00115.72           C
ATOM    317  CB  CYS A  42     -21.349  -2.493 -72.972  1.00115.72           C
ATOM    318  SG  CYS A  42     -19.858  -2.632 -71.940  1.00115.72           S
ATOM    319  C   CYS A  42     -22.509  -1.369 -71.164  1.00115.72           C
ATOM    320  O   CYS A  42     -22.294  -1.590 -69.973  1.00115.72           O
ATOM    321  N   ASN A  43     -22.672  -0.121 -71.637  1.00117.24           N
ATOM    322  CA  ASN A  43     -22.399   0.965 -70.743  1.00117.24           C
ATOM    323  CB  ASN A  43     -21.219   1.839 -71.194  1.00117.24           C
ATOM    324  CG  ASN A  43     -21.597   2.480 -72.520  1.00117.24           C
ATOM    325  OD1 ASN A  43     -21.939   1.795 -73.483  1.00117.24           O
ATOM    326  ND2 ASN A  43     -21.545   3.837 -72.573  1.00117.24           N
ATOM    327  C   ASN A  43     -23.587   1.862 -70.663  1.00117.24           C
ATOM    328  O   ASN A  43     -24.546   1.708 -71.415  1.00117.24           O
ATOM    329  N   GLY A  44     -23.557   2.825 -69.714  1.00 76.00           N
ATOM    330  CA  GLY A  44     -24.668   3.717 -69.615  1.00 76.00           C
ATOM    331  C   GLY A  44     -24.370   4.847 -70.536  1.00 76.00           C
ATOM    332  O   GLY A  44     -23.516   5.689 -70.259  1.00 76.00           O
ATOM    333  N   GLY A  45     -25.094   4.893 -71.666  1.00 32.38           N
ATOM    334  CA  GLY A  45     -24.876   5.935 -72.615  1.00 32.38           C
ATOM    335  C   GLY A  45     -25.686   5.598 -73.816  1.00 32.38           C
ATOM    336  O   GLY A  45     -26.055   4.444 -74.028  1.00 32.38           O
ATOM    337  N   THR A  46     -25.978   6.618 -74.643  1.00 96.64           N
ATOM    338  CA  THR A  46     -26.752   6.385 -75.821  1.00 96.64           C
ATOM    339  CB  THR A  46     -28.038   7.156 -75.862  1.00 96.64           C
ATOM    340  OG1 THR A  46     -28.851   6.704 -76.934  1.00 96.64           O
ATOM    341  CG2 THR A  46     -27.705   8.645 -76.051  1.00 96.64           C
ATOM    342  C   THR A  46     -25.936   6.846 -76.984  1.00 96.64           C
ATOM    343  O   THR A  46     -25.087   7.725 -76.842  1.00 96.64           O
ATOM    344  N   TYR A  47     -26.162   6.237 -78.166  1.00104.21           N
ATOM    345  CA  TYR A  47     -25.416   6.607 -79.334  1.00104.21           C
ATOM    346  CB  TYR A  47     -24.409   5.532 -79.783  1.00104.21           C
ATOM    347  CG  TYR A  47     -23.470   5.193 -78.675  1.00104.21           C
ATOM    348  CD1 TYR A  47     -22.397   5.999 -78.377  1.00104.21           C
ATOM    349  CD2 TYR A  47     -23.663   4.043 -77.942  1.00104.21           C
ATOM    350  CE1 TYR A  47     -21.536   5.664 -77.357  1.00104.21           C
ATOM    351  CE2 TYR A  47     -22.807   3.705 -76.922  1.00104.21           C
ATOM    352  CZ  TYR A  47     -21.740   4.518 -76.628  1.00104.21           C
ATOM    353  OH  TYR A  47     -20.856   4.175 -75.583  1.00104.21           O
ATOM    354  C   TYR A  47     -26.388   6.700 -80.468  1.00104.21           C
ATOM    355  O   TYR A  47     -27.421   6.031 -80.469  1.00104.21           O
ATOM    356  N   LYS A  48     -26.102   7.585 -81.445  1.00 96.52           N
ATOM    357  CA  LYS A  48     -26.928   7.672 -82.613  1.00 96.52           C
ATOM    358  CB  LYS A  48     -26.597   8.865 -83.521  1.00 96.52           C
ATOM    359  CG  LYS A  48     -27.506   8.907 -84.749  1.00 96.52           C
ATOM    360  CD  LYS A  48     -27.388  10.182 -85.576  1.00 96.52           C
ATOM    361  CE  LYS A  48     -28.188  10.114 -86.874  1.00 96.52           C
ATOM    362  NZ  LYS A  48     -27.903  11.312 -87.689  1.00 96.52           N
ATOM    363  C   LYS A  48     -26.730   6.449 -83.448  1.00 96.52           C
ATOM    364  O   LYS A  48     -27.690   5.845 -83.921  1.00 96.52           O
ATOM    365  N   THR A  49     -25.461   6.052 -83.672  1.00158.71           N
ATOM    366  CA  THR A  49     -25.265   4.904 -84.502  1.00158.71           C
ATOM    367  CB  THR A  49     -25.114   5.244 -85.954  1.00158.71           C
ATOM    368  OG1 THR A  49     -23.927   5.996 -86.159  1.00158.71           O
ATOM    369  CG2 THR A  49     -26.334   6.069 -86.394  1.00158.71           C
ATOM    370  C   THR A  49     -23.992   4.238 -84.110  1.00158.71           C
ATOM    371  O   THR A  49     -23.105   4.857 -83.525  1.00158.71           O
ATOM    372  N   ALA A  50     -23.894   2.926 -84.396  1.00180.79           N
ATOM    373  CA  ALA A  50     -22.636   2.266 -84.249  1.00180.79           C
ATOM    374  CB  ALA A  50     -22.727   0.904 -83.538  1.00180.79           C
ATOM    375  C   ALA A  50     -22.267   2.010 -85.671  1.00180.79           C
ATOM    376  O   ALA A  50     -22.801   1.099 -86.300  1.00180.79           O
ATOM    377  N   GLU A  51     -21.341   2.814 -86.225  1.00113.05           N
ATOM    378  CA  GLU A  51     -21.043   2.654 -87.616  1.00113.05           C
ATOM    379  CB  GLU A  51     -22.080   3.319 -88.536  1.00113.05           C
ATOM    380  CG  GLU A  51     -22.072   2.772 -89.965  1.00113.05           C
ATOM    381  CD  GLU A  51     -22.781   1.423 -89.933  1.00113.05           C
ATOM    382  OE1 GLU A  51     -23.222   1.018 -88.824  1.00113.05           O
ATOM    383  OE2 GLU A  51     -22.895   0.780 -91.012  1.00113.05           O
ATOM    384  C   GLU A  51     -19.723   3.310 -87.863  1.00113.05           C
ATOM    385  O   GLU A  51     -19.016   3.698 -86.935  1.00113.05           O
ATOM    386  N   TYR A  52     -19.380   3.438 -89.157  1.00 84.96           N
ATOM    387  CA  TYR A  52     -18.144   3.970 -89.645  1.00 84.96           C
ATOM    388  CB  TYR A  52     -18.060   3.953 -91.179  1.00 84.96           C
ATOM    389  CG  TYR A  52     -16.629   4.117 -91.548  1.00 84.96           C
ATOM    390  CD1 TYR A  52     -15.791   3.026 -91.489  1.00 84.96           C
ATOM    391  CD2 TYR A  52     -16.125   5.329 -91.954  1.00 84.96           C
ATOM    392  CE1 TYR A  52     -14.466   3.140 -91.827  1.00 84.96           C
ATOM    393  CE2 TYR A  52     -14.796   5.448 -92.294  1.00 84.96           C
ATOM    394  CZ  TYR A  52     -13.966   4.352 -92.231  1.00 84.96           C
ATOM    395  OH  TYR A  52     -12.602   4.459 -92.578  1.00 84.96           O
ATOM    396  C   TYR A  52     -17.995   5.378 -89.175  1.00 84.96           C
ATOM    397  O   TYR A  52     -18.981   6.040 -88.856  1.00 84.96           O
ATOM    398  N   THR A  53     -16.733   5.850 -89.085  1.00152.47           N
ATOM    399  CA  THR A  53     -16.445   7.163 -88.588  1.00152.47           C
ATOM    400  CB  THR A  53     -15.010   7.572 -88.758  1.00152.47           C
ATOM    401  OG1 THR A  53     -14.781   8.818 -88.118  1.00152.47           O
ATOM    402  CG2 THR A  53     -14.674   7.672 -90.255  1.00152.47           C
ATOM    403  C   THR A  53     -17.307   8.158 -89.286  1.00152.47           C
ATOM    404  O   THR A  53     -17.338   8.258 -90.511  1.00152.47           O
ATOM    405  N   TRP A  54     -18.078   8.892 -88.466  1.00129.41           N
ATOM    406  CA  TRP A  54     -18.975   9.917 -88.897  1.00129.41           C
ATOM    407  CB  TRP A  54     -20.289   9.401 -89.506  1.00129.41           C
ATOM    408  CG  TRP A  54     -20.120   8.812 -90.886  1.00129.41           C
ATOM    409  CD2 TRP A  54     -19.885   9.609 -92.057  1.00129.41           C
ATOM    410  CD1 TRP A  54     -20.127   7.511 -91.297  1.00129.41           C
ATOM    411  NE1 TRP A  54     -19.915   7.449 -92.655  1.00129.41           N
ATOM    412  CE2 TRP A  54     -19.763   8.734 -93.135  1.00129.41           C
ATOM    413  CE3 TRP A  54     -19.774  10.961 -92.218  1.00129.41           C
ATOM    414  CZ2 TRP A  54     -19.528   9.201 -94.397  1.00129.41           C
ATOM    415  CZ3 TRP A  54     -19.543  11.429 -93.491  1.00129.41           C
ATOM    416  CH2 TRP A  54     -19.423  10.565 -94.561  1.00129.41           C
ATOM    417  C   TRP A  54     -19.301  10.685 -87.663  1.00129.41           C
ATOM    418  O   TRP A  54     -18.513  10.711 -86.719  1.00129.41           O
ATOM    419  N   ASP A  55     -20.460  11.369 -87.656  1.00 77.70           N
ATOM    420  CA  ASP A  55     -20.849  12.109 -86.494  1.00 77.70           C
ATOM    421  CB  ASP A  55     -21.601  13.410 -86.831  1.00 77.70           C
ATOM    422  CG  ASP A  55     -21.765  14.246 -85.567  1.00 77.70           C
ATOM    423  OD1 ASP A  55     -21.720  13.671 -84.447  1.00 77.70           O
ATOM    424  OD2 ASP A  55     -21.937  15.486 -85.711  1.00 77.70           O
ATOM    425  C   ASP A  55     -21.771  11.237 -85.704  1.00 77.70           C
ATOM    426  O   ASP A  55     -22.820  10.820 -86.193  1.00 77.70           O
ATOM    427  N   ASP A  56     -21.379  10.918 -84.456  1.00 63.46           N
ATOM    428  CA  ASP A  56     -22.206  10.119 -83.602  1.00 63.46           C
ATOM    429  CB  ASP A  56     -21.515   8.834 -83.110  1.00 63.46           C
ATOM    430  CG  ASP A  56     -22.583   7.915 -82.538  1.00 63.46           C
ATOM    431  OD1 ASP A  56     -23.739   7.974 -83.034  1.00 63.46           O
ATOM    432  OD2 ASP A  56     -22.258   7.135 -81.604  1.00 63.46           O
ATOM    433  C   ASP A  56     -22.513  10.963 -82.407  1.00 63.46           C
ATOM    434  O   ASP A  56     -21.608  11.519 -81.787  1.00 63.46           O
ATOM    435  N   ALA A  57     -23.805  11.100 -82.054  1.00 46.99           N
ATOM    436  CA  ALA A  57     -24.124  11.912 -80.915  1.00 46.99           C
ATOM    437  CB  ALA A  57     -25.497  12.599 -81.016  1.00 46.99           C
ATOM    438  C   ALA A  57     -24.153  11.005 -79.729  1.00 46.99           C
ATOM    439  O   ALA A  57     -24.808   9.964 -79.751  1.00 46.99           O
ATOM    440  N   LEU A  58     -23.430  11.378 -78.654  1.00 96.77           N
ATOM    441  CA  LEU A  58     -23.375  10.499 -77.525  1.00 96.77           C
ATOM    442  CB  LEU A  58     -21.978   9.904 -77.276  1.00 96.77           C
ATOM    443  CG  LEU A  58     -21.493   8.970 -78.399  1.00 96.77           C
ATOM    444  CD1 LEU A  58     -21.338   9.726 -79.727  1.00 96.77           C
ATOM    445  CD2 LEU A  58     -20.213   8.225 -77.989  1.00 96.77           C
ATOM    446  C   LEU A  58     -23.777  11.211 -76.275  1.00 96.77           C
ATOM    447  O   LEU A  58     -23.398  12.358 -76.037  1.00 96.77           O
ATOM    448  N   VAL A  59     -24.588  10.519 -75.451  1.00 47.80           N
ATOM    449  CA  VAL A  59     -24.989  11.005 -74.166  1.00 47.80           C
ATOM    450  CB  VAL A  59     -26.480  11.111 -74.007  1.00 47.80           C
ATOM    451  CG1 VAL A  59     -26.802  11.560 -72.571  1.00 47.80           C
ATOM    452  CG2 VAL A  59     -27.016  12.058 -75.094  1.00 47.80           C
ATOM    453  C   VAL A  59     -24.502   9.966 -73.208  1.00 47.80           C
ATOM    454  O   VAL A  59     -24.657   8.773 -73.461  1.00 47.80           O
ATOM    455  N   TYR A  60     -23.875  10.381 -72.089  1.00148.61           N
ATOM    456  CA  TYR A  60     -23.332   9.390 -71.205  1.00148.61           C
ATOM    457  CB  TYR A  60     -21.793   9.349 -71.294  1.00148.61           C
ATOM    458  CG  TYR A  60     -21.264   8.139 -70.607  1.00148.61           C
ATOM    459  CD1 TYR A  60     -20.957   8.158 -69.267  1.00148.61           C
ATOM    460  CD2 TYR A  60     -21.069   6.979 -71.320  1.00148.61           C
ATOM    461  CE1 TYR A  60     -20.462   7.033 -68.650  1.00148.61           C
ATOM    462  CE2 TYR A  60     -20.577   5.851 -70.708  1.00148.61           C
ATOM    463  CZ  TYR A  60     -20.273   5.878 -69.369  1.00148.61           C
ATOM    464  OH  TYR A  60     -19.766   4.723 -68.736  1.00148.61           O
ATOM    465  C   TYR A  60     -23.721   9.743 -69.803  1.00148.61           C
ATOM    466  O   TYR A  60     -23.753  10.917 -69.435  1.00148.61           O
ATOM    467  N   TYR A  61     -24.049   8.730 -68.976  1.00101.92           N
ATOM    468  CA  TYR A  61     -24.361   9.038 -67.613  1.00101.92           C
ATOM    469  CB  TYR A  61     -25.295   8.009 -66.955  1.00101.92           C
ATOM    470  CG  TYR A  61     -26.594   8.087 -67.684  1.00101.92           C
ATOM    471  CD1 TYR A  61     -27.531   9.039 -67.353  1.00101.92           C
ATOM    472  CD2 TYR A  61     -26.872   7.208 -68.704  1.00101.92           C
ATOM    473  CE1 TYR A  61     -28.729   9.108 -68.028  1.00101.92           C
ATOM    474  CE2 TYR A  61     -28.066   7.273 -69.382  1.00101.92           C
ATOM    475  CZ  TYR A  61     -28.998   8.225 -69.045  1.00101.92           C
ATOM    476  OH  TYR A  61     -30.224   8.291 -69.740  1.00101.92           O
ATOM    477  C   TYR A  61     -23.044   9.008 -66.924  1.00101.92           C
ATOM    478  O   TYR A  61     -22.365   7.982 -66.918  1.00101.92           O
ATOM    479  N   GLU A  62     -22.647  10.139 -66.314  1.00 77.86           N
ATOM    480  CA  GLU A  62     -21.324  10.179 -65.777  1.00 77.86           C
ATOM    481  CB  GLU A  62     -20.414  11.208 -66.468  1.00 77.86           C
ATOM    482  CG  GLU A  62     -20.072  10.802 -67.904  1.00 77.86           C
ATOM    483  CD  GLU A  62     -19.169  11.864 -68.516  1.00 77.86           C
ATOM    484  OE1 GLU A  62     -18.995  12.936 -67.878  1.00 77.86           O
ATOM    485  OE2 GLU A  62     -18.639  11.614 -69.631  1.00 77.86           O
ATOM    486  C   GLU A  62     -21.361  10.456 -64.314  1.00 77.86           C
ATOM    487  O   GLU A  62     -22.360  10.915 -63.767  1.00 77.86           O
ATOM    488  N   TYR A  63     -20.232  10.134 -63.651  1.00 97.88           N
ATOM    489  CA  TYR A  63     -20.079  10.301 -62.240  1.00 97.88           C
ATOM    490  CB  TYR A  63     -19.555   9.018 -61.571  1.00 97.88           C
ATOM    491  CG  TYR A  63     -19.398   9.224 -60.104  1.00 97.88           C
ATOM    492  CD1 TYR A  63     -18.265   9.815 -59.600  1.00 97.88           C
ATOM    493  CD2 TYR A  63     -20.380   8.809 -59.231  1.00 97.88           C
ATOM    494  CE1 TYR A  63     -18.116   9.999 -58.245  1.00 97.88           C
ATOM    495  CE2 TYR A  63     -20.236   8.992 -57.876  1.00 97.88           C
ATOM    496  CZ  TYR A  63     -19.102   9.589 -57.381  1.00 97.88           C
ATOM    497  OH  TYR A  63     -18.948   9.778 -55.991  1.00 97.88           O
ATOM    498  C   TYR A  63     -19.048  11.366 -62.064  1.00 97.88           C
ATOM    499  O   TYR A  63     -17.939  11.255 -62.581  1.00 97.88           O
ATOM    500  N   GLU A  64     -19.412  12.437 -61.334  1.00 92.52           N
ATOM    501  CA  GLU A  64     -18.531  13.538 -61.108  1.00 92.52           C
ATOM    502  CB  GLU A  64     -19.199  14.896 -61.377  1.00 92.52           C
ATOM    503  CG  GLU A  64     -20.385  15.179 -60.450  1.00 92.52           C
ATOM    504  CD  GLU A  64     -21.153  16.375 -60.998  1.00 92.52           C
ATOM    505  OE1 GLU A  64     -21.931  16.178 -61.969  1.00 92.52           O
ATOM    506  OE2 GLU A  64     -20.973  17.499 -60.457  1.00 92.52           O
ATOM    507  C   GLU A  64     -18.131  13.503 -59.672  1.00 92.52           C
ATOM    508  O   GLU A  64     -18.903  13.075 -58.814  1.00 92.52           O
ATOM    509  N   ILE A  65     -16.881  13.919 -59.379  1.00136.80           N
ATOM    510  CA  ILE A  65     -16.453  13.915 -58.008  1.00136.80           C
ATOM    511  CB  ILE A  65     -15.412  12.877 -57.702  1.00136.80           C
ATOM    512  CG1 ILE A  65     -15.173  12.797 -56.185  1.00136.80           C
ATOM    513  CG2 ILE A  65     -14.150  13.213 -58.514  1.00136.80           C
ATOM    514  CD1 ILE A  65     -16.381  12.285 -55.403  1.00136.80           C
ATOM    515  C   ILE A  65     -15.850  15.247 -57.715  1.00136.80           C
ATOM    516  O   ILE A  65     -15.137  15.813 -58.538  1.00136.80           O
ATOM    517  N   SER A  66     -16.145  15.804 -56.528  1.00 96.80           N
ATOM    518  CA  SER A  66     -15.550  17.055 -56.172  1.00 96.80           C
ATOM    519  CB  SER A  66     -16.545  18.211 -55.984  1.00 96.80           C
ATOM    520  OG  SER A  66     -17.042  18.656 -57.234  1.00 96.80           O
ATOM    521  C   SER A  66     -14.889  16.883 -54.846  1.00 96.80           C
ATOM    522  O   SER A  66     -15.340  16.117 -53.995  1.00 96.80           O
ATOM    523  N   MET A  67     -13.777  17.611 -54.652  1.00128.04           N
ATOM    524  CA  MET A  67     -13.078  17.592 -53.404  1.00128.04           C
ATOM    525  CB  MET A  67     -11.554  17.432 -53.542  1.00128.04           C
ATOM    526  CG  MET A  67     -10.808  17.559 -52.211  1.00128.04           C
ATOM    527  SD  MET A  67     -10.983  16.137 -51.095  1.00128.04           S
ATOM    528  CE  MET A  67      -9.846  15.086 -52.042  1.00128.04           C
ATOM    529  C   MET A  67     -13.296  18.936 -52.800  1.00128.04           C
ATOM    530  O   MET A  67     -13.444  19.923 -53.517  1.00128.04           O
ATOM    531  N   TYR A  68     -13.334  18.989 -51.456  1.00183.75           N
ATOM    532  CA  TYR A  68     -13.484  20.207 -50.711  1.00183.75           C
ATOM    533  CB  TYR A  68     -13.332  19.952 -49.198  1.00183.75           C
ATOM    534  CG  TYR A  68     -13.364  21.230 -48.435  1.00183.75           C
ATOM    535  CD1 TYR A  68     -12.205  21.939 -48.222  1.00183.75           C
ATOM    536  CD2 TYR A  68     -14.545  21.715 -47.925  1.00183.75           C
ATOM    537  CE1 TYR A  68     -12.221  23.116 -47.512  1.00183.75           C
ATOM    538  CE2 TYR A  68     -14.568  22.892 -47.213  1.00183.75           C
ATOM    539  CZ  TYR A  68     -13.405  23.595 -47.006  1.00183.75           C
ATOM    540  OH  TYR A  68     -13.421  24.802 -46.276  1.00183.75           O
ATOM    541  C   TYR A  68     -12.391  21.121 -51.184  1.00183.75           C
ATOM    542  O   TYR A  68     -11.278  20.668 -51.441  1.00183.75           O
ATOM    543  N   ASP A  69     -12.669  22.439 -51.322  1.00247.20           N
ATOM    544  CA  ASP A  69     -13.938  22.986 -50.954  1.00247.20           C
ATOM    545  CB  ASP A  69     -13.821  24.358 -50.265  1.00247.20           C
ATOM    546  CG  ASP A  69     -15.132  24.647 -49.546  1.00247.20           C
ATOM    547  OD1 ASP A  69     -16.150  23.987 -49.884  1.00247.20           O
ATOM    548  OD2 ASP A  69     -15.131  25.525 -48.643  1.00247.20           O
ATOM    549  C   ASP A  69     -14.795  23.146 -52.164  1.00247.20           C
ATOM    550  O   ASP A  69     -15.480  24.155 -52.330  1.00247.20           O
ATOM    551  N   TYR A  70     -14.799  22.104 -53.008  1.00200.90           N
ATOM    552  CA  TYR A  70     -15.613  21.975 -54.178  1.00200.90           C
ATOM    553  CB  TYR A  70     -17.106  21.859 -53.835  1.00200.90           C
ATOM    554  CG  TYR A  70     -17.188  20.715 -52.888  1.00200.90           C
ATOM    555  CD1 TYR A  70     -17.078  19.422 -53.339  1.00200.90           C
ATOM    556  CD2 TYR A  70     -17.372  20.941 -51.543  1.00200.90           C
ATOM    557  CE1 TYR A  70     -17.145  18.367 -52.461  1.00200.90           C
ATOM    558  CE2 TYR A  70     -17.441  19.889 -50.661  1.00200.90           C
ATOM    559  CZ  TYR A  70     -17.328  18.600 -51.120  1.00200.90           C
ATOM    560  OH  TYR A  70     -17.396  17.515 -50.221  1.00200.90           O
ATOM    561  C   TYR A  70     -15.433  23.104 -55.150  1.00200.90           C
ATOM    562  O   TYR A  70     -16.415  23.647 -55.653  1.00200.90           O
ATOM    563  N   THR A  71     -14.177  23.515 -55.410  1.00135.15           N
ATOM    564  CA  THR A  71     -13.888  24.508 -56.409  1.00135.15           C
ATOM    565  CB  THR A  71     -12.490  25.040 -56.295  1.00135.15           C
ATOM    566  OG1 THR A  71     -12.288  26.097 -57.222  1.00135.15           O
ATOM    567  CG2 THR A  71     -11.495  23.896 -56.554  1.00135.15           C
ATOM    568  C   THR A  71     -14.049  23.928 -57.789  1.00135.15           C
ATOM    569  O   THR A  71     -14.578  24.589 -58.683  1.00135.15           O
ATOM    570  N   THR A  72     -13.596  22.668 -57.994  1.00103.14           N
ATOM    571  CA  THR A  72     -13.580  22.062 -59.302  1.00103.14           C
ATOM    572  CB  THR A  72     -12.182  22.072 -59.866  1.00103.14           C
ATOM    573  OG1 THR A  72     -11.687  23.404 -59.871  1.00103.14           O
ATOM    574  CG2 THR A  72     -12.172  21.524 -61.303  1.00103.14           C
ATOM    575  C   THR A  72     -14.043  20.632 -59.166  1.00103.14           C
ATOM    576  O   THR A  72     -14.250  20.156 -58.052  1.00103.14           O
ATOM    577  N   THR A  73     -14.247  19.916 -60.301  1.00110.53           N
ATOM    578  CA  THR A  73     -14.716  18.555 -60.270  1.00110.53           C
ATOM    579  CB  THR A  73     -16.157  18.439 -60.660  1.00110.53           C
ATOM    580  OG1 THR A  73     -16.600  17.097 -60.533  1.00110.53           O
ATOM    581  CG2 THR A  73     -16.311  18.924 -62.110  1.00110.53           C
ATOM    582  C   THR A  73     -13.925  17.710 -61.237  1.00110.53           C
ATOM    583  O   THR A  73     -13.146  18.222 -62.040  1.00110.53           O
ATOM    584  N   ALA A  74     -14.111  16.369 -61.157  1.00 95.15           N
ATOM    585  CA  ALA A  74     -13.453  15.396 -61.999  1.00 95.15           C
ATOM    586  CB  ALA A  74     -13.630  13.947 -61.513  1.00 95.15           C
ATOM    587  C   ALA A  74     -14.059  15.494 -63.360  1.00 95.15           C
ATOM    588  O   ALA A  74     -15.248  15.809 -63.456  1.00 95.15           O
ATOM    589  N   ASP A  75     -13.287  15.100 -64.417  1.00254.90           N
ATOM    590  CA  ASP A  75     -13.637  15.417 -65.778  1.00254.90           C
ATOM    591  CB  ASP A  75     -15.031  14.919 -66.193  1.00254.90           C
ATOM    592  CG  ASP A  75     -14.982  13.398 -66.223  1.00254.90           C
ATOM    593  OD1 ASP A  75     -13.955  12.831 -65.764  1.00254.90           O
ATOM    594  OD2 ASP A  75     -15.971  12.781 -66.704  1.00254.90           O
ATOM    595  C   ASP A  75     -13.641  16.895 -65.720  1.00254.90           C
ATOM    596  O   ASP A  75     -14.619  17.567 -66.045  1.00254.90           O
ATOM    597  N   ILE A  76     -12.469  17.383 -65.264  1.00122.95           N
ATOM    598  CA  ILE A  76     -12.129  18.715 -64.881  1.00122.95           C
ATOM    599  CB  ILE A  76     -10.732  19.114 -65.259  1.00122.95           C
ATOM    600  CG1 ILE A  76      -9.696  18.222 -64.557  1.00122.95           C
ATOM    601  CG2 ILE A  76     -10.568  20.609 -64.943  1.00122.95           C
ATOM    602  CD1 ILE A  76      -8.282  18.393 -65.111  1.00122.95           C
ATOM    603  C   ILE A  76     -13.036  19.723 -65.479  1.00122.95           C
ATOM    604  O   ILE A  76     -13.141  19.881 -66.694  1.00122.95           O
ATOM    605  N   GLU A  77     -13.728  20.422 -64.567  1.00 70.28           N
ATOM    606  CA  GLU A  77     -14.533  21.553 -64.876  1.00 70.28           C
ATOM    607  CB  GLU A  77     -16.045  21.274 -64.909  1.00 70.28           C
ATOM    608  CG  GLU A  77     -16.459  20.413 -66.104  1.00 70.28           C
ATOM    609  CD  GLU A  77     -17.976  20.296 -66.107  1.00 70.28           C
ATOM    610  OE1 GLU A  77     -18.617  20.795 -65.143  1.00 70.28           O
ATOM    611  OE2 GLU A  77     -18.514  19.707 -67.081  1.00 70.28           O
ATOM    612  C   GLU A  77     -14.248  22.474 -63.745  1.00 70.28           C
ATOM    613  O   GLU A  77     -14.519  22.143 -62.590  1.00 70.28           O
ATOM    614  N   ASN A  78     -13.690  23.661 -64.037  1.00 87.91           N
ATOM    615  CA  ASN A  78     -13.315  24.491 -62.934  1.00 87.91           C
ATOM    616  CB  ASN A  78     -12.194  25.488 -63.278  1.00 87.91           C
ATOM    617  CG  ASN A  78     -11.673  26.087 -61.980  1.00 87.91           C
ATOM    618  OD1 ASN A  78     -12.424  26.292 -61.027  1.00 87.91           O
ATOM    619  ND2 ASN A  78     -10.345  26.374 -61.937  1.00 87.91           N
ATOM    620  C   ASN A  78     -14.506  25.279 -62.513  1.00 87.91           C
ATOM    621  O   ASN A  78     -14.632  26.453 -62.854  1.00 87.91           O
ATOM    622  N   ASP A  79     -15.420  24.653 -61.747  1.00127.68           N
ATOM    623  CA  ASP A  79     -16.551  25.412 -61.311  1.00127.68           C
ATOM    624  CB  ASP A  79     -17.446  25.896 -62.465  1.00127.68           C
ATOM    625  CG  ASP A  79     -18.035  24.669 -63.148  1.00127.68           C
ATOM    626  OD1 ASP A  79     -17.295  23.662 -63.308  1.00127.68           O
ATOM    627  OD2 ASP A  79     -19.242  24.719 -63.507  1.00127.68           O
ATOM    628  C   ASP A  79     -17.414  24.570 -60.422  1.00127.68           C
ATOM    629  O   ASP A  79     -17.492  23.352 -60.576  1.00127.68           O
ATOM    630  N   GLN A  80     -18.035  25.216 -59.414  1.00126.41           N
ATOM    631  CA  GLN A  80     -19.068  24.590 -58.638  1.00126.41           C
ATOM    632  CB  GLN A  80     -19.012  24.914 -57.131  1.00126.41           C
ATOM    633  CG  GLN A  80     -20.073  24.230 -56.259  1.00126.41           C
ATOM    634  CD  GLN A  80     -21.242  25.177 -55.989  1.00126.41           C
ATOM    635  OE1 GLN A  80     -21.989  24.987 -55.030  1.00126.41           O
ATOM    636  NE2 GLN A  80     -21.411  26.227 -56.836  1.00126.41           N
ATOM    637  C   GLN A  80     -20.278  25.212 -59.256  1.00126.41           C
ATOM    638  O   GLN A  80     -20.143  26.260 -59.878  1.00126.41           O
ATOM    639  N   ILE A  81     -21.489  24.633 -59.156  1.00124.55           N
ATOM    640  CA  ILE A  81     -22.489  25.295 -59.952  1.00124.55           C
ATOM    641  CB  ILE A  81     -23.046  24.419 -61.037  1.00124.55           C
ATOM    642  CG1 ILE A  81     -23.991  25.225 -61.945  1.00124.55           C
ATOM    643  CG2 ILE A  81     -23.687  23.180 -60.387  1.00124.55           C
ATOM    644  CD1 ILE A  81     -24.355  24.497 -63.238  1.00124.55           C
ATOM    645  C   ILE A  81     -23.641  25.794 -59.147  1.00124.55           C
ATOM    646  O   ILE A  81     -24.312  25.029 -58.458  1.00124.55           O
ATOM    647  N   THR A  82     -23.897  27.117 -59.222  1.00137.28           N
ATOM    648  CA  THR A  82     -25.035  27.682 -58.562  1.00137.28           C
ATOM    649  CB  THR A  82     -24.808  27.899 -57.095  1.00137.28           C
ATOM    650  OG1 THR A  82     -25.962  28.462 -56.489  1.00137.28           O
ATOM    651  CG2 THR A  82     -23.564  28.781 -56.897  1.00137.28           C
ATOM    652  C   THR A  82     -25.359  28.989 -59.215  1.00137.28           C
ATOM    653  O   THR A  82     -24.469  29.786 -59.512  1.00137.28           O
ATOM    654  N   LEU A  83     -26.661  29.239 -59.458  1.00 88.45           N
ATOM    655  CA  LEU A  83     -27.079  30.466 -60.073  1.00 88.45           C
ATOM    656  CB  LEU A  83     -28.602  30.548 -60.284  1.00 88.45           C
ATOM    657  CG  LEU A  83     -29.163  29.499 -61.260  1.00 88.45           C
ATOM    658  CD1 LEU A  83     -28.909  28.075 -60.745  1.00 88.45           C
ATOM    659  CD2 LEU A  83     -30.650  29.753 -61.558  1.00 88.45           C
ATOM    660  C   LEU A  83     -26.727  31.555 -59.132  1.00 88.45           C
ATOM    661  O   LEU A  83     -26.153  32.571 -59.518  1.00 88.45           O
ATOM    662  N   ARG A  84     -27.050  31.347 -57.844  1.00110.92           N
ATOM    663  CA  ARG A  84     -26.716  32.335 -56.871  1.00110.92           C
ATOM    664  CB  ARG A  84     -27.231  31.985 -55.464  1.00110.92           C
ATOM    665  CG  ARG A  84     -28.749  31.779 -55.435  1.00110.92           C
ATOM    666  CD  ARG A  84     -29.554  33.080 -55.470  1.00110.92           C
ATOM    667  NE  ARG A  84     -30.977  32.720 -55.731  1.00110.92           N
ATOM    668  CZ  ARG A  84     -31.424  32.648 -57.019  1.00110.92           C
ATOM    669  NH1 ARG A  84     -30.567  32.906 -58.050  1.00110.92           N
ATOM    670  NH2 ARG A  84     -32.722  32.316 -57.280  1.00110.92           N
ATOM    671  C   ARG A  84     -25.223  32.322 -56.865  1.00110.92           C
ATOM    672  O   ARG A  84     -24.612  31.293 -57.137  1.00110.92           O
ATOM    673  N   ASN A  85     -24.589  33.472 -56.596  1.00191.40           N
ATOM    674  CA  ASN A  85     -23.160  33.547 -56.670  1.00191.40           C
ATOM    675  CB  ASN A  85     -22.645  34.966 -56.964  1.00191.40           C
ATOM    676  CG  ASN A  85     -23.046  35.864 -55.800  1.00191.40           C
ATOM    677  OD1 ASN A  85     -22.194  36.395 -55.088  1.00191.40           O
ATOM    678  ND2 ASN A  85     -24.380  36.037 -55.599  1.00191.40           N
ATOM    679  C   ASN A  85     -22.564  33.116 -55.374  1.00191.40           C
ATOM    680  O   ASN A  85     -23.225  32.510 -54.532  1.00191.40           O
ATOM    681  N   GLY A  86     -21.260  33.409 -55.205  1.00 36.81           N
ATOM    682  CA  GLY A  86     -20.571  33.050 -54.005  1.00 36.81           C
ATOM    683  C   GLY A  86     -19.779  31.815 -54.270  1.00 36.81           C
ATOM    684  O   GLY A  86     -19.109  31.296 -53.379  1.00 36.81           O
ATOM    685  N   ILE A  87     -19.838  31.308 -55.515  1.00128.16           N
ATOM    686  CA  ILE A  87     -19.082  30.136 -55.831  1.00128.16           C
ATOM    687  CB  ILE A  87     -19.910  28.978 -56.277  1.00128.16           C
ATOM    688  CG1 ILE A  87     -19.016  27.738 -56.343  1.00128.16           C
ATOM    689  CG2 ILE A  87     -20.598  29.343 -57.603  1.00128.16           C
ATOM    690  CD1 ILE A  87     -18.493  27.285 -54.981  1.00128.16           C
ATOM    691  C   ILE A  87     -18.146  30.489 -56.937  1.00128.16           C
ATOM    692  O   ILE A  87     -18.456  31.327 -57.782  1.00128.16           O
ATOM    693  N   VAL A  88     -16.949  29.872 -56.937  1.00103.28           N
ATOM    694  CA  VAL A  88     -15.976  30.180 -57.944  1.00103.28           C
ATOM    695  CB  VAL A  88     -14.589  29.711 -57.605  1.00103.28           C
ATOM    696  CG1 VAL A  88     -14.101  30.467 -56.357  1.00103.28           C
ATOM    697  CG2 VAL A  88     -14.616  28.183 -57.438  1.00103.28           C
ATOM    698  C   VAL A  88     -16.372  29.511 -59.218  1.00103.28           C
ATOM    699  O   VAL A  88     -16.801  28.358 -59.224  1.00103.28           O
ATOM    700  N   CYS A  89     -16.253  30.252 -60.338  1.00 85.32           N
ATOM    701  CA  CYS A  89     -16.552  29.716 -61.633  1.00 85.32           C
ATOM    702  CB  CYS A  89     -17.853  30.272 -62.237  1.00 85.32           C
ATOM    703  SG  CYS A  89     -18.234  29.572 -63.871  1.00 85.32           S
ATOM    704  C   CYS A  89     -15.431  30.145 -62.525  1.00 85.32           C
ATOM    705  O   CYS A  89     -15.152  31.335 -62.657  1.00 85.32           O
ATOM    706  N   ALA A  90     -14.730  29.170 -63.129  1.00 46.16           N
ATOM    707  CA  ALA A  90     -13.622  29.458 -63.992  1.00 46.16           C
ATOM    708  CB  ALA A  90     -12.856  28.194 -64.417  1.00 46.16           C
ATOM    709  C   ALA A  90     -14.088  30.131 -65.245  1.00 46.16           C
ATOM    710  O   ALA A  90     -13.455  31.072 -65.719  1.00 46.16           O
ATOM    711  N   HIS A  91     -15.218  29.656 -65.805  1.00100.75           N
ATOM    712  CA  HIS A  91     -15.713  30.081 -67.088  1.00100.75           C
ATOM    713  ND1 HIS A  91     -15.816  26.727 -67.033  1.00100.75           N
ATOM    714  CG  HIS A  91     -15.925  27.718 -67.984  1.00100.75           C
ATOM    715  CB  HIS A  91     -16.616  29.028 -67.751  1.00100.75           C
ATOM    716  NE2 HIS A  91     -14.802  25.967 -68.860  1.00100.75           N
ATOM    717  CD2 HIS A  91     -15.299  27.238 -69.093  1.00100.75           C
ATOM    718  CE1 HIS A  91     -15.137  25.704 -67.610  1.00100.75           C
ATOM    719  C   HIS A  91     -16.511  31.343 -66.999  1.00100.75           C
ATOM    720  O   HIS A  91     -17.035  31.709 -65.950  1.00100.75           O
ATOM    721  N   SER A  92     -16.620  32.046 -68.147  1.00162.04           N
ATOM    722  CA  SER A  92     -17.373  33.264 -68.211  1.00162.04           C
ATOM    723  CB  SER A  92     -17.157  34.056 -69.511  1.00162.04           C
ATOM    724  OG  SER A  92     -17.937  35.243 -69.493  1.00162.04           O
ATOM    725  C   SER A  92     -18.819  32.908 -68.142  1.00162.04           C
ATOM    726  O   SER A  92     -19.215  31.783 -68.445  1.00162.04           O
ATOM    727  N   VAL A  93     -19.655  33.877 -67.723  1.00182.82           N
ATOM    728  CA  VAL A  93     -21.056  33.604 -67.708  1.00182.82           C
ATOM    729  CB  VAL A  93     -21.890  34.722 -67.155  1.00182.82           C
ATOM    730  CG1 VAL A  93     -23.370  34.319 -67.262  1.00182.82           C
ATOM    731  CG2 VAL A  93     -21.425  35.023 -65.719  1.00182.82           C
ATOM    732  C   VAL A  93     -21.363  33.472 -69.161  1.00182.82           C
ATOM    733  O   VAL A  93     -20.598  33.940 -69.993  1.00182.82           O
ATOM    734  N   GLY A  94     -22.432  32.768 -69.544  1.00 53.28           N
ATOM    735  CA  GLY A  94     -22.691  32.638 -70.951  1.00 53.28           C
ATOM    736  C   GLY A  94     -22.294  31.246 -71.313  1.00 53.28           C
ATOM    737  O   GLY A  94     -22.991  30.553 -72.053  1.00 53.28           O
ATOM    738  N   TRP A  95     -21.141  30.807 -70.780  1.00 57.77           N
ATOM    739  CA  TRP A  95     -20.677  29.469 -70.977  1.00 57.77           C
ATOM    740  CB  TRP A  95     -19.245  29.260 -70.465  1.00 57.77           C
ATOM    741  CG  TRP A  95     -18.207  29.908 -71.347  1.00 57.77           C
ATOM    742  CD2 TRP A  95     -17.540  29.210 -72.407  1.00 57.77           C
ATOM    743  CD1 TRP A  95     -17.709  31.179 -71.345  1.00 57.77           C
ATOM    744  NE1 TRP A  95     -16.773  31.316 -72.343  1.00 57.77           N
ATOM    745  CE2 TRP A  95     -16.661  30.111 -73.005  1.00 57.77           C
ATOM    746  CE3 TRP A  95     -17.655  27.922 -72.846  1.00 57.77           C
ATOM    747  CZ2 TRP A  95     -15.876  29.733 -74.057  1.00 57.77           C
ATOM    748  CZ3 TRP A  95     -16.864  27.546 -73.909  1.00 57.77           C
ATOM    749  CH2 TRP A  95     -15.992  28.434 -74.502  1.00 57.77           C
ATOM    750  C   TRP A  95     -21.597  28.578 -70.216  1.00 57.77           C
ATOM    751  O   TRP A  95     -21.896  27.469 -70.652  1.00 57.77           O
ATOM    752  N   CYS A  96     -22.065  29.049 -69.041  1.00 90.10           N
ATOM    753  CA  CYS A  96     -22.912  28.218 -68.232  1.00 90.10           C
ATOM    754  CB  CYS A  96     -22.458  28.145 -66.762  1.00 90.10           C
ATOM    755  SG  CYS A  96     -23.530  27.089 -65.742  1.00 90.10           S
ATOM    756  C   CYS A  96     -24.311  28.761 -68.258  1.00 90.10           C
ATOM    757  O   CYS A  96     -24.539  29.925 -68.575  1.00 90.10           O
ATOM    758  N   LEU A  97     -25.298  27.887 -67.968  1.00 69.43           N
ATOM    759  CA  LEU A  97     -26.682  28.277 -67.931  1.00 69.43           C
ATOM    760  CB  LEU A  97     -27.376  28.163 -69.299  1.00 69.43           C
ATOM    761  CG  LEU A  97     -28.868  28.544 -69.276  1.00 69.43           C
ATOM    762  CD1 LEU A  97     -29.067  30.025 -68.921  1.00 69.43           C
ATOM    763  CD2 LEU A  97     -29.562  28.147 -70.589  1.00 69.43           C
ATOM    764  C   LEU A  97     -27.395  27.340 -67.003  1.00 69.43           C
ATOM    765  O   LEU A  97     -27.107  26.145 -66.976  1.00 69.43           O
ATOM    766  N   ASP A  98     -28.343  27.866 -66.200  1.00110.90           N
ATOM    767  CA  ASP A  98     -29.096  27.012 -65.326  1.00110.90           C
ATOM    768  CB  ASP A  98     -29.058  27.428 -63.845  1.00110.90           C
ATOM    769  CG  ASP A  98     -29.727  26.320 -63.043  1.00110.90           C
ATOM    770  OD1 ASP A  98     -29.165  25.193 -63.014  1.00110.90           O
ATOM    771  OD2 ASP A  98     -30.808  26.584 -62.451  1.00110.90           O
ATOM    772  C   ASP A  98     -30.524  27.087 -65.754  1.00110.90           C
ATOM    773  O   ASP A  98     -31.000  28.137 -66.185  1.00110.90           O
ATOM    774  N   ALA A  99     -31.242  25.950 -65.678  1.00 42.08           N
ATOM    775  CA  ALA A  99     -32.633  25.971 -66.017  1.00 42.08           C
ATOM    776  CB  ALA A  99     -33.054  24.842 -66.971  1.00 42.08           C
ATOM    777  C   ALA A  99     -33.362  25.766 -64.735  1.00 42.08           C
ATOM    778  O   ALA A  99     -33.093  24.816 -64.003  1.00 42.08           O
ATOM    779  N   GLU A 100     -34.319  26.659 -64.428  1.00110.88           N
ATOM    780  CA  GLU A 100     -34.993  26.514 -63.177  1.00110.88           C
ATOM    781  CB  GLU A 100     -35.090  27.826 -62.381  1.00110.88           C
ATOM    782  CG  GLU A 100     -35.405  27.603 -60.904  1.00110.88           C
ATOM    783  CD  GLU A 100     -34.915  28.824 -60.137  1.00110.88           C
ATOM    784  OE1 GLU A 100     -34.345  29.741 -60.785  1.00110.88           O
ATOM    785  OE2 GLU A 100     -35.095  28.849 -58.890  1.00110.88           O
ATOM    786  C   GLU A 100     -36.358  25.980 -63.462  1.00110.88           C
ATOM    787  O   GLU A 100     -36.949  26.260 -64.504  1.00110.88           O
ATOM    788  N   TYR A 101     -36.878  25.163 -62.529  1.00214.06           N
ATOM    789  CA  TYR A 101     -38.177  24.578 -62.659  1.00214.06           C
ATOM    790  CB  TYR A 101     -39.293  25.631 -62.757  1.00214.06           C
ATOM    791  CG  TYR A 101     -39.268  26.370 -61.461  1.00214.06           C
ATOM    792  CD1 TYR A 101     -38.341  27.366 -61.251  1.00214.06           C
ATOM    793  CD2 TYR A 101     -40.162  26.071 -60.457  1.00214.06           C
ATOM    794  CE1 TYR A 101     -38.305  28.054 -60.062  1.00214.06           C
ATOM    795  CE2 TYR A 101     -40.130  26.756 -59.264  1.00214.06           C
ATOM    796  CZ  TYR A 101     -39.200  27.749 -59.065  1.00214.06           C
ATOM    797  OH  TYR A 101     -39.161  28.456 -57.844  1.00214.06           O
ATOM    798  C   TYR A 101     -38.230  23.673 -63.845  1.00214.06           C
ATOM    799  O   TYR A 101     -39.278  23.499 -64.465  1.00214.06           O
ATOM    800  N   GLY A 102     -37.087  23.052 -64.181  1.00 77.84           N
ATOM    801  CA  GLY A 102     -37.080  22.113 -65.260  1.00 77.84           C
ATOM    802  C   GLY A 102     -37.082  20.759 -64.645  1.00 77.84           C
ATOM    803  O   GLY A 102     -37.575  20.568 -63.534  1.00 77.84           O
ATOM    804  N   TYR A 103     -36.519  19.770 -65.363  1.00 96.85           N
ATOM    805  CA  TYR A 103     -36.465  18.466 -64.785  1.00 96.85           C
ATOM    806  CB  TYR A 103     -36.533  17.342 -65.832  1.00 96.85           C
ATOM    807  CG  TYR A 103     -37.750  17.549 -66.665  1.00 96.85           C
ATOM    808  CD1 TYR A 103     -37.716  18.455 -67.698  1.00 96.85           C
ATOM    809  CD2 TYR A 103     -38.910  16.846 -66.431  1.00 96.85           C
ATOM    810  CE1 TYR A 103     -38.819  18.666 -68.487  1.00 96.85           C
ATOM    811  CE2 TYR A 103     -40.020  17.054 -67.218  1.00 96.85           C
ATOM    812  CZ  TYR A 103     -39.975  17.964 -68.248  1.00 96.85           C
ATOM    813  OH  TYR A 103     -41.107  18.182 -69.062  1.00 96.85           O
ATOM    814  C   TYR A 103     -35.101  18.390 -64.200  1.00 96.85           C
ATOM    815  O   TYR A 103     -34.261  17.640 -64.696  1.00 96.85           O
ATOM    816  N   SER A 104     -34.877  19.200 -63.138  1.00 71.97           N
ATOM    817  CA  SER A 104     -33.666  19.290 -62.368  1.00 71.97           C
ATOM    818  CB  SER A 104     -32.389  18.722 -63.022  1.00 71.97           C
ATOM    819  OG  SER A 104     -32.387  17.302 -62.967  1.00 71.97           O
ATOM    820  C   SER A 104     -33.397  20.735 -62.086  1.00 71.97           C
ATOM    821  O   SER A 104     -34.046  21.625 -62.632  1.00 71.97           O
ATOM    822  N   THR A 105     -32.431  20.982 -61.179  1.00138.10           N
ATOM    823  CA  THR A 105     -31.968  22.292 -60.822  1.00138.10           C
ATOM    824  CB  THR A 105     -32.753  22.954 -59.727  1.00138.10           C
ATOM    825  OG1 THR A 105     -32.664  22.198 -58.529  1.00138.10           O
ATOM    826  CG2 THR A 105     -34.218  23.080 -60.175  1.00138.10           C
ATOM    827  C   THR A 105     -30.589  22.070 -60.292  1.00138.10           C
ATOM    828  O   THR A 105     -29.959  21.063 -60.609  1.00138.10           O
ATOM    829  N   TRP A 106     -30.063  23.022 -59.497  1.00140.73           N
ATOM    830  CA  TRP A 106     -28.771  22.811 -58.910  1.00140.73           C
ATOM    831  CB  TRP A 106     -27.928  24.084 -58.737  1.00140.73           C
ATOM    832  CG  TRP A 106     -28.331  24.900 -57.532  1.00140.73           C
ATOM    833  CD2 TRP A 106     -29.560  25.627 -57.404  1.00140.73           C
ATOM    834  CD1 TRP A 106     -27.664  25.059 -56.352  1.00140.73           C
ATOM    835  NE1 TRP A 106     -28.400  25.842 -55.497  1.00140.73           N
ATOM    836  CE2 TRP A 106     -29.572  26.197 -56.130  1.00140.73           C
ATOM    837  CE3 TRP A 106     -30.597  25.801 -58.273  1.00140.73           C
ATOM    838  CZ2 TRP A 106     -30.625  26.954 -55.705  1.00140.73           C
ATOM    839  CZ3 TRP A 106     -31.656  26.567 -57.842  1.00140.73           C
ATOM    840  CH2 TRP A 106     -31.670  27.131 -56.584  1.00140.73           C
ATOM    841  C   TRP A 106     -29.075  22.366 -57.521  1.00140.73           C
ATOM    842  O   TRP A 106     -30.178  22.586 -57.025  1.00140.73           O
ATOM    843  N   GLU A 107     -28.115  21.701 -56.858  1.00 83.33           N
ATOM    844  CA  GLU A 107     -28.366  21.304 -55.507  1.00 83.33           C
ATOM    845  CB  GLU A 107     -27.916  19.868 -55.186  1.00 83.33           C
ATOM    846  CG  GLU A 107     -28.773  18.792 -55.855  1.00 83.33           C
ATOM    847  CD  GLU A 107     -30.086  18.689 -55.091  1.00 83.33           C
ATOM    848  OE1 GLU A 107     -30.054  18.218 -53.923  1.00 83.33           O
ATOM    849  OE2 GLU A 107     -31.137  19.080 -55.664  1.00 83.33           O
ATOM    850  C   GLU A 107     -27.559  22.215 -54.643  1.00 83.33           C
ATOM    851  O   GLU A 107     -26.490  22.676 -55.041  1.00 83.33           O
ATOM    852  N   VAL A 108     -28.072  22.527 -53.438  1.00 45.95           N
ATOM    853  CA  VAL A 108     -27.323  23.371 -52.556  1.00 45.95           C
ATOM    854  CB  VAL A 108     -28.125  23.961 -51.433  1.00 45.95           C
ATOM    855  CG1 VAL A 108     -27.167  24.742 -50.516  1.00 45.95           C
ATOM    856  CG2 VAL A 108     -29.249  24.824 -52.031  1.00 45.95           C
ATOM    857  C   VAL A 108     -26.243  22.532 -51.953  1.00 45.95           C
ATOM    858  O   VAL A 108     -26.427  21.342 -51.701  1.00 45.95           O
ATOM    859  N   ASP A 109     -25.069  23.144 -51.721  1.00 36.49           N
ATOM    860  CA  ASP A 109     -23.944  22.431 -51.192  1.00 36.49           C
ATOM    861  CB  ASP A 109     -22.671  23.292 -51.103  1.00 36.49           C
ATOM    862  CG  ASP A 109     -22.134  23.499 -52.512  1.00 36.49           C
ATOM    863  OD1 ASP A 109     -22.634  22.807 -53.439  1.00 36.49           O
ATOM    864  OD2 ASP A 109     -21.213  24.342 -52.680  1.00 36.49           O
ATOM    865  C   ASP A 109     -24.256  21.947 -49.815  1.00 36.49           C
ATOM    866  O   ASP A 109     -23.892  20.833 -49.444  1.00 36.49           O
ATOM    867  N   LEU A 110     -24.970  22.770 -49.026  1.00 47.92           N
ATOM    868  CA  LEU A 110     -25.223  22.445 -47.652  1.00 47.92           C
ATOM    869  CB  LEU A 110     -26.125  23.492 -46.972  1.00 47.92           C
ATOM    870  CG  LEU A 110     -25.548  24.918 -46.976  1.00 47.92           C
ATOM    871  CD1 LEU A 110     -26.498  25.906 -46.280  1.00 47.92           C
ATOM    872  CD2 LEU A 110     -24.127  24.947 -46.395  1.00 47.92           C
ATOM    873  C   LEU A 110     -25.960  21.147 -47.583  1.00 47.92           C
ATOM    874  O   LEU A 110     -25.608  20.269 -46.801  1.00 47.92           O
ATOM    875  N   ARG A 111     -27.018  20.998 -48.396  1.00 76.04           N
ATOM    876  CA  ARG A 111     -27.811  19.805 -48.348  1.00 76.04           C
ATOM    877  CB  ARG A 111     -29.100  19.959 -49.175  1.00 76.04           C
ATOM    878  CG  ARG A 111     -29.960  21.125 -48.674  1.00 76.04           C
ATOM    879  CD  ARG A 111     -31.196  21.424 -49.524  1.00 76.04           C
ATOM    880  NE  ARG A 111     -31.869  22.609 -48.915  1.00 76.04           N
ATOM    881  CZ  ARG A 111     -32.270  23.650 -49.702  1.00 76.04           C
ATOM    882  NH1 ARG A 111     -32.072  23.601 -51.051  1.00 76.04           N
ATOM    883  NH2 ARG A 111     -32.862  24.746 -49.142  1.00 76.04           N
ATOM    884  C   ARG A 111     -27.034  18.630 -48.866  1.00 76.04           C
ATOM    885  O   ARG A 111     -27.060  17.552 -48.274  1.00 76.04           O
ATOM    886  N   ARG A 112     -26.313  18.821 -49.988  1.00154.70           N
ATOM    887  CA  ARG A 112     -25.643  17.746 -50.669  1.00154.70           C
ATOM    888  CB  ARG A 112     -25.119  18.151 -52.059  1.00154.70           C
ATOM    889  CG  ARG A 112     -24.110  19.300 -52.046  1.00154.70           C
ATOM    890  CD  ARG A 112     -23.527  19.598 -53.428  1.00154.70           C
ATOM    891  NE  ARG A 112     -22.814  18.368 -53.875  1.00154.70           N
ATOM    892  CZ  ARG A 112     -22.416  18.231 -55.174  1.00154.70           C
ATOM    893  NH1 ARG A 112     -22.646  19.236 -56.068  1.00154.70           N
ATOM    894  NH2 ARG A 112     -21.793  17.086 -55.579  1.00154.70           N
ATOM    895  C   ARG A 112     -24.497  17.140 -49.906  1.00154.70           C
ATOM    896  O   ARG A 112     -24.395  15.916 -49.832  1.00154.70           O
ATOM    897  N   GLN A 113     -23.607  17.953 -49.298  1.00131.06           N
ATOM    898  CA  GLN A 113     -22.424  17.362 -48.730  1.00131.06           C
ATOM    899  CB  GLN A 113     -21.138  17.860 -49.418  1.00131.06           C
ATOM    900  CG  GLN A 113     -19.833  17.420 -48.751  1.00131.06           C
ATOM    901  CD  GLN A 113     -19.414  18.529 -47.795  1.00131.06           C
ATOM    902  OE1 GLN A 113     -18.460  18.383 -47.033  1.00131.06           O
ATOM    903  NE2 GLN A 113     -20.139  19.679 -47.844  1.00131.06           N
ATOM    904  C   GLN A 113     -22.315  17.642 -47.265  1.00131.06           C
ATOM    905  O   GLN A 113     -22.862  18.621 -46.760  1.00131.06           O
ATOM    906  N   CYS A 114     -21.606  16.739 -46.547  1.00 39.77           N
ATOM    907  CA  CYS A 114     -21.403  16.888 -45.136  1.00 39.77           C
ATOM    908  CB  CYS A 114     -22.200  15.879 -44.294  1.00 39.77           C
ATOM    909  SG  CYS A 114     -22.073  16.209 -42.512  1.00 39.77           S
ATOM    910  C   CYS A 114     -19.947  16.664 -44.859  1.00 39.77           C
ATOM    911  O   CYS A 114     -19.307  15.807 -45.466  1.00 39.77           O
ATOM    912  N   GLU A 115     -19.382  17.477 -43.948  1.00 81.38           N
ATOM    913  CA  GLU A 115     -18.007  17.382 -43.559  1.00 81.38           C
ATOM    914  CB  GLU A 115     -17.531  18.581 -42.720  1.00 81.38           C
ATOM    915  CG  GLU A 115     -17.364  19.862 -43.539  1.00 81.38           C
ATOM    916  CD  GLU A 115     -16.096  19.720 -44.369  1.00 81.38           C
ATOM    917  OE1 GLU A 115     -15.191  18.957 -43.938  1.00 81.38           O
ATOM    918  OE2 GLU A 115     -16.013  20.373 -45.444  1.00 81.38           O
ATOM    919  C   GLU A 115     -17.777  16.143 -42.748  1.00 81.38           C
ATOM    920  O   GLU A 115     -16.714  15.531 -42.837  1.00 81.38           O
ATOM    921  N   GLU A 116     -18.770  15.746 -41.925  1.00 90.70           N
ATOM    922  CA  GLU A 116     -18.564  14.647 -41.026  1.00 90.70           C
ATOM    923  CB  GLU A 116     -18.881  14.990 -39.559  1.00 90.70           C
ATOM    924  CG  GLU A 116     -18.664  13.819 -38.598  1.00 90.70           C
ATOM    925  CD  GLU A 116     -19.011  14.285 -37.191  1.00 90.70           C
ATOM    926  OE1 GLU A 116     -18.612  15.424 -36.829  1.00 90.70           O
ATOM    927  OE2 GLU A 116     -19.678  13.507 -36.458  1.00 90.70           O
ATOM    928  C   GLU A 116     -19.441  13.500 -41.400  1.00 90.70           C
ATOM    929  O   GLU A 116     -20.450  13.659 -42.086  1.00 90.70           O
ATOM    930  N   LEU A 117     -19.030  12.291 -40.962  1.00105.80           N
ATOM    931  CA  LEU A 117     -19.768  11.088 -41.203  1.00105.80           C
ATOM    932  CB  LEU A 117     -19.019  10.072 -42.084  1.00105.80           C
ATOM    933  CG  LEU A 117     -18.774  10.559 -43.525  1.00105.80           C
ATOM    934  CD1 LEU A 117     -20.093  10.716 -44.299  1.00105.80           C
ATOM    935  CD2 LEU A 117     -17.911  11.831 -43.542  1.00105.80           C
ATOM    936  C   LEU A 117     -20.012  10.428 -39.880  1.00105.80           C
ATOM    937  O   LEU A 117     -19.323  10.689 -38.894  1.00105.80           O
ATOM    938  N   ASP A 118     -21.024   9.544 -39.821  1.00163.47           N
ATOM    939  CA  ASP A 118     -21.305   8.888 -38.582  1.00163.47           C
ATOM    940  CB  ASP A 118     -22.562   8.000 -38.622  1.00163.47           C
ATOM    941  CG  ASP A 118     -23.782   8.901 -38.744  1.00163.47           C
ATOM    942  OD1 ASP A 118     -23.700  10.078 -38.303  1.00163.47           O
ATOM    943  OD2 ASP A 118     -24.815   8.421 -39.283  1.00163.47           O
ATOM    944  C   ASP A 118     -20.142   8.002 -38.304  1.00163.47           C
ATOM    945  O   ASP A 118     -19.402   7.614 -39.206  1.00163.47           O
ATOM    946  N   PHE A 119     -19.954   7.666 -37.021  1.00251.87           N
ATOM    947  CA  PHE A 119     -18.849   6.857 -36.620  1.00251.87           C
ATOM    948  CB  PHE A 119     -17.955   7.547 -35.574  1.00251.87           C
ATOM    949  CG  PHE A 119     -16.647   6.833 -35.540  1.00251.87           C
ATOM    950  CD1 PHE A 119     -15.656   7.179 -36.431  1.00251.87           C
ATOM    951  CD2 PHE A 119     -16.402   5.832 -34.630  1.00251.87           C
ATOM    952  CE1 PHE A 119     -14.442   6.536 -36.416  1.00251.87           C
ATOM    953  CE2 PHE A 119     -15.189   5.184 -34.610  1.00251.87           C
ATOM    954  CZ  PHE A 119     -14.207   5.534 -35.506  1.00251.87           C
ATOM    955  C   PHE A 119     -19.469   5.652 -35.988  1.00251.87           C
ATOM    956  O   PHE A 119     -20.156   4.879 -36.655  1.00251.87           O
ATOM    957  N   ASP A 120     -19.196   5.428 -34.692  1.00108.33           N
ATOM    958  CA  ASP A 120     -19.780   4.311 -34.004  1.00108.33           C
ATOM    959  CB  ASP A 120     -18.742   3.453 -33.262  1.00108.33           C
ATOM    960  CG  ASP A 120     -19.434   2.223 -32.689  1.00108.33           C
ATOM    961  OD1 ASP A 120     -20.465   1.798 -33.275  1.00108.33           O
ATOM    962  OD2 ASP A 120     -18.945   1.698 -31.653  1.00108.33           O
ATOM    963  C   ASP A 120     -20.720   4.844 -32.963  1.00108.33           C
ATOM    964  O   ASP A 120     -20.644   6.009 -32.579  1.00108.33           O
ATOM    965  N   VAL A 121     -21.656   3.994 -32.492  1.00 36.87           N
ATOM    966  CA  VAL A 121     -22.574   4.408 -31.471  1.00 36.87           C
ATOM    967  CB  VAL A 121     -24.012   4.150 -31.817  1.00 36.87           C
ATOM    968  CG1 VAL A 121     -24.890   4.539 -30.615  1.00 36.87           C
ATOM    969  CG2 VAL A 121     -24.345   4.917 -33.108  1.00 36.87           C
ATOM    970  C   VAL A 121     -22.257   3.609 -30.244  1.00 36.87           C
ATOM    971  O   VAL A 121     -21.963   2.417 -30.327  1.00 36.87           O
ATOM    972  N   ILE A 122     -22.278   4.260 -29.063  1.00138.45           N
ATOM    973  CA  ILE A 122     -22.017   3.529 -27.855  1.00138.45           C
ATOM    974  CB  ILE A 122     -20.964   4.152 -26.976  1.00138.45           C
ATOM    975  CG1 ILE A 122     -20.732   3.269 -25.740  1.00138.45           C
ATOM    976  CG2 ILE A 122     -21.346   5.609 -26.665  1.00138.45           C
ATOM    977  CD1 ILE A 122     -20.180   1.884 -26.077  1.00138.45           C
ATOM    978  C   ILE A 122     -23.314   3.432 -27.119  1.00138.45           C
ATOM    979  O   ILE A 122     -23.790   4.393 -26.516  1.00138.45           O
ATOM    980  N   TYR A 123     -23.911   2.226 -27.140  1.00 98.54           N
ATOM    981  CA  TYR A 123     -25.199   2.045 -26.548  1.00 98.54           C
ATOM    982  CB  TYR A 123     -25.757   0.618 -26.690  1.00 98.54           C
ATOM    983  CG  TYR A 123     -26.224   0.422 -28.092  1.00 98.54           C
ATOM    984  CD1 TYR A 123     -25.344   0.100 -29.100  1.00 98.54           C
ATOM    985  CD2 TYR A 123     -27.561   0.556 -28.391  1.00 98.54           C
ATOM    986  CE1 TYR A 123     -25.794  -0.081 -30.387  1.00 98.54           C
ATOM    987  CE2 TYR A 123     -28.017   0.377 -29.675  1.00 98.54           C
ATOM    988  CZ  TYR A 123     -27.131   0.058 -30.675  1.00 98.54           C
ATOM    989  OH  TYR A 123     -27.595  -0.127 -31.995  1.00 98.54           O
ATOM    990  C   TYR A 123     -25.114   2.333 -25.086  1.00 98.54           C
ATOM    991  O   TYR A 123     -25.974   3.029 -24.548  1.00 98.54           O
ATOM    992  N   GLU A 124     -24.088   1.808 -24.386  1.00137.62           N
ATOM    993  CA  GLU A 124     -24.077   2.106 -22.986  1.00137.62           C
ATOM    994  CB  GLU A 124     -24.058   0.846 -22.102  1.00137.62           C
ATOM    995  CG  GLU A 124     -25.341   0.020 -22.237  1.00137.62           C
ATOM    996  CD  GLU A 124     -25.265  -1.161 -21.282  1.00137.62           C
ATOM    997  OE1 GLU A 124     -24.738  -0.969 -20.154  1.00137.62           O
ATOM    998  OE2 GLU A 124     -25.734  -2.267 -21.661  1.00137.62           O
ATOM    999  C   GLU A 124     -22.884   2.939 -22.666  1.00137.62           C
ATOM   1000  O   GLU A 124     -21.947   2.483 -22.013  1.00137.62           O
ATOM   1001  N   GLY A 125     -22.919   4.217 -23.081  1.00 75.77           N
ATOM   1002  CA  GLY A 125     -21.817   5.087 -22.819  1.00 75.77           C
ATOM   1003  C   GLY A 125     -21.878   5.512 -21.389  1.00 75.77           C
ATOM   1004  O   GLY A 125     -22.952   5.682 -20.814  1.00 75.77           O
ATOM   1005  N   THR A 126     -20.695   5.709 -20.781  1.00109.38           N
ATOM   1006  CA  THR A 126     -20.635   6.179 -19.430  1.00109.38           C
ATOM   1007  CB  THR A 126     -19.906   5.246 -18.507  1.00109.38           C
ATOM   1008  OG1 THR A 126     -18.556   5.104 -18.926  1.00109.38           O
ATOM   1009  CG2 THR A 126     -20.611   3.879 -18.524  1.00109.38           C
ATOM   1010  C   THR A 126     -19.868   7.458 -19.471  1.00109.38           C
ATOM   1011  O   THR A 126     -18.796   7.530 -20.071  1.00109.38           O
ATOM   1012  N   VAL A 127     -20.411   8.518 -18.844  1.00 97.70           N
ATOM   1013  CA  VAL A 127     -19.715   9.771 -18.850  1.00 97.70           C
ATOM   1014  CB  VAL A 127     -20.597  10.954 -19.137  1.00 97.70           C
ATOM   1015  CG1 VAL A 127     -21.132  10.822 -20.573  1.00 97.70           C
ATOM   1016  CG2 VAL A 127     -21.707  11.020 -18.074  1.00 97.70           C
ATOM   1017  C   VAL A 127     -19.108   9.950 -17.500  1.00 97.70           C
ATOM   1018  O   VAL A 127     -19.793   9.870 -16.482  1.00 97.70           O
ATOM   1019  N   ASN A 128     -17.783  10.181 -17.441  1.00120.09           N
ATOM   1020  CA  ASN A 128     -17.244  10.363 -16.129  1.00120.09           C
ATOM   1021  CB  ASN A 128     -15.860   9.735 -15.856  1.00120.09           C
ATOM   1022  CG  ASN A 128     -14.750  10.587 -16.444  1.00120.09           C
ATOM   1023  OD1 ASN A 128     -13.693  10.748 -15.834  1.00120.09           O
ATOM   1024  ND2 ASN A 128     -14.989  11.150 -17.654  1.00120.09           N
ATOM   1025  C   ASN A 128     -17.143  11.838 -15.906  1.00120.09           C
ATOM   1026  O   ASN A 128     -17.062  12.613 -16.859  1.00120.09           O
ATOM   1027  N   LYS A 129     -17.195  12.280 -14.635  1.00182.10           N
ATOM   1028  CA  LYS A 129     -17.069  13.689 -14.407  1.00182.10           C
ATOM   1029  CB  LYS A 129     -18.406  14.344 -14.006  1.00182.10           C
ATOM   1030  CG  LYS A 129     -18.350  15.873 -13.912  1.00182.10           C
ATOM   1031  CD  LYS A 129     -19.700  16.541 -13.644  1.00182.10           C
ATOM   1032  CE  LYS A 129     -20.623  16.593 -14.861  1.00182.10           C
ATOM   1033  NZ  LYS A 129     -21.868  17.321 -14.520  1.00182.10           N
ATOM   1034  C   LYS A 129     -16.130  13.885 -13.248  1.00182.10           C
ATOM   1035  O   LYS A 129     -16.272  14.829 -12.472  1.00182.10           O
ATOM   1036  N   THR A 130     -15.131  12.996 -13.092  1.00108.04           N
ATOM   1037  CA  THR A 130     -14.198  13.152 -12.011  1.00108.04           C
ATOM   1038  CB  THR A 130     -13.223  12.016 -11.945  1.00108.04           C
ATOM   1039  OG1 THR A 130     -13.909  10.788 -11.754  1.00108.04           O
ATOM   1040  CG2 THR A 130     -12.248  12.272 -10.788  1.00108.04           C
ATOM   1041  C   THR A 130     -13.402  14.393 -12.259  1.00108.04           C
ATOM   1042  O   THR A 130     -13.254  15.240 -11.378  1.00108.04           O
ATOM   1043  N   PHE A 131     -12.879  14.532 -13.493  1.00 54.03           N
ATOM   1044  CA  PHE A 131     -12.081  15.674 -13.828  1.00 54.03           C
ATOM   1045  CB  PHE A 131     -11.146  15.445 -15.027  1.00 54.03           C
ATOM   1046  CG  PHE A 131     -10.079  14.526 -14.536  1.00 54.03           C
ATOM   1047  CD1 PHE A 131      -9.056  15.018 -13.758  1.00 54.03           C
ATOM   1048  CD2 PHE A 131     -10.091  13.185 -14.844  1.00 54.03           C
ATOM   1049  CE1 PHE A 131      -8.062  14.192 -13.292  1.00 54.03           C
ATOM   1050  CE2 PHE A 131      -9.099  12.352 -14.381  1.00 54.03           C
ATOM   1051  CZ  PHE A 131      -8.082  12.854 -13.605  1.00 54.03           C
ATOM   1052  C   PHE A 131     -13.003  16.816 -14.105  1.00 54.03           C
ATOM   1053  O   PHE A 131     -14.111  16.627 -14.606  1.00 54.03           O
ATOM   1054  N   ASP A 132     -12.564  18.043 -13.757  1.00 44.38           N
ATOM   1055  CA  ASP A 132     -13.407  19.194 -13.902  1.00 44.38           C
ATOM   1056  CB  ASP A 132     -13.154  20.286 -12.849  1.00 44.38           C
ATOM   1057  CG  ASP A 132     -13.648  19.774 -11.503  1.00 44.38           C
ATOM   1058  OD1 ASP A 132     -14.215  18.651 -11.467  1.00 44.38           O
ATOM   1059  OD2 ASP A 132     -13.470  20.506 -10.493  1.00 44.38           O
ATOM   1060  C   ASP A 132     -13.222  19.826 -15.245  1.00 44.38           C
ATOM   1061  O   ASP A 132     -12.133  19.818 -15.817  1.00 44.38           O
ATOM   1062  N   ASP A 133     -14.326  20.408 -15.759  1.00 52.41           N
ATOM   1063  CA  ASP A 133     -14.390  21.121 -17.003  1.00 52.41           C
ATOM   1064  CB  ASP A 133     -13.494  22.372 -17.029  1.00 52.41           C
ATOM   1065  CG  ASP A 133     -14.147  23.399 -16.115  1.00 52.41           C
ATOM   1066  OD1 ASP A 133     -15.406  23.445 -16.093  1.00 52.41           O
ATOM   1067  OD2 ASP A 133     -13.401  24.149 -15.431  1.00 52.41           O
ATOM   1068  C   ASP A 133     -14.016  20.229 -18.138  1.00 52.41           C
ATOM   1069  O   ASP A 133     -13.538  20.696 -19.170  1.00 52.41           O
ATOM   1070  N   ASN A 134     -14.250  18.915 -17.983  1.00 92.65           N
ATOM   1071  CA  ASN A 134     -13.975  18.008 -19.054  1.00 92.65           C
ATOM   1072  CB  ASN A 134     -12.532  17.477 -19.057  1.00 92.65           C
ATOM   1073  CG  ASN A 134     -11.591  18.647 -19.300  1.00 92.65           C
ATOM   1074  OD1 ASN A 134     -11.700  19.354 -20.301  1.00 92.65           O
ATOM   1075  ND2 ASN A 134     -10.635  18.859 -18.356  1.00 92.65           N
ATOM   1076  C   ASN A 134     -14.859  16.828 -18.833  1.00 92.65           C
ATOM   1077  O   ASN A 134     -15.283  16.561 -17.709  1.00 92.65           O
ATOM   1078  N   THR A 135     -15.182  16.101 -19.916  1.00 94.50           N
ATOM   1079  CA  THR A 135     -15.974  14.921 -19.776  1.00 94.50           C
ATOM   1080  CB  THR A 135     -17.335  15.033 -20.392  1.00 94.50           C
ATOM   1081  OG1 THR A 135     -18.051  16.105 -19.798  1.00 94.50           O
ATOM   1082  CG2 THR A 135     -18.082  13.708 -20.163  1.00 94.50           C
ATOM   1083  C   THR A 135     -15.239  13.844 -20.494  1.00 94.50           C
ATOM   1084  O   THR A 135     -14.572  14.114 -21.491  1.00 94.50           O
ATOM   1085  N   LYS A 136     -15.292  12.600 -19.977  1.00 88.15           N
ATOM   1086  CA  LYS A 136     -14.679  11.540 -20.717  1.00 88.15           C
ATOM   1087  CB  LYS A 136     -13.494  10.816 -20.053  1.00 88.15           C
ATOM   1088  CG  LYS A 136     -12.214  11.642 -20.044  1.00 88.15           C
ATOM   1089  CD  LYS A 136     -11.136  11.111 -19.102  1.00 88.15           C
ATOM   1090  CE  LYS A 136      -9.880  11.982 -19.094  1.00 88.15           C
ATOM   1091  NZ  LYS A 136      -8.882  11.425 -18.159  1.00 88.15           N
ATOM   1092  C   LYS A 136     -15.728  10.523 -20.977  1.00 88.15           C
ATOM   1093  O   LYS A 136     -16.415  10.066 -20.064  1.00 88.15           O
ATOM   1094  N   ASN A 137     -15.876  10.144 -22.256  1.00 45.74           N
ATOM   1095  CA  ASN A 137     -16.866   9.175 -22.592  1.00 45.74           C
ATOM   1096  CB  ASN A 137     -17.484   9.393 -23.981  1.00 45.74           C
ATOM   1097  CG  ASN A 137     -18.265  10.697 -23.938  1.00 45.74           C
ATOM   1098  OD1 ASN A 137     -18.569  11.218 -22.866  1.00 45.74           O
ATOM   1099  ND2 ASN A 137     -18.606  11.241 -25.137  1.00 45.74           N
ATOM   1100  C   ASN A 137     -16.167   7.859 -22.619  1.00 45.74           C
ATOM   1101  O   ASN A 137     -15.262   7.641 -23.421  1.00 45.74           O
ATOM   1102  N   LYS A 138     -16.568   6.940 -21.723  1.00 94.65           N
ATOM   1103  CA  LYS A 138     -15.924   5.663 -21.707  1.00 94.65           C
ATOM   1104  CB  LYS A 138     -15.516   5.203 -20.297  1.00 94.65           C
ATOM   1105  CG  LYS A 138     -14.689   3.916 -20.280  1.00 94.65           C
ATOM   1106  CD  LYS A 138     -14.015   3.644 -18.933  1.00 94.65           C
ATOM   1107  CE  LYS A 138     -12.782   4.512 -18.678  1.00 94.65           C
ATOM   1108  NZ  LYS A 138     -12.315   4.337 -17.286  1.00 94.65           N
ATOM   1109  C   LYS A 138     -16.892   4.668 -22.248  1.00 94.65           C
ATOM   1110  O   LYS A 138     -18.048   4.621 -21.830  1.00 94.65           O
ATOM   1111  N   ALA A 139     -16.442   3.856 -23.222  1.00 38.16           N
ATOM   1112  CA  ALA A 139     -17.315   2.858 -23.754  1.00 38.16           C
ATOM   1113  CB  ALA A 139     -17.577   3.020 -25.259  1.00 38.16           C
ATOM   1114  C   ALA A 139     -16.631   1.548 -23.573  1.00 38.16           C
ATOM   1115  O   ALA A 139     -15.455   1.399 -23.903  1.00 38.16           O
ATOM   1116  N   ARG A 140     -17.364   0.560 -23.032  1.00113.44           N
ATOM   1117  CA  ARG A 140     -16.800  -0.741 -22.846  1.00113.44           C
ATOM   1118  CB  ARG A 140     -17.815  -1.747 -22.282  1.00113.44           C
ATOM   1119  CG  ARG A 140     -18.491  -1.331 -20.978  1.00113.44           C
ATOM   1120  CD  ARG A 140     -19.705  -2.207 -20.661  1.00113.44           C
ATOM   1121  NE  ARG A 140     -20.640  -2.083 -21.817  1.00113.44           N
ATOM   1122  CZ  ARG A 140     -21.626  -3.006 -22.013  1.00113.44           C
ATOM   1123  NH1 ARG A 140     -21.774  -4.047 -21.143  1.00113.44           N
ATOM   1124  NH2 ARG A 140     -22.466  -2.887 -23.084  1.00113.44           N
ATOM   1125  C   ARG A 140     -16.509  -1.233 -24.220  1.00113.44           C
ATOM   1126  O   ARG A 140     -15.448  -1.786 -24.499  1.00113.44           O
ATOM   1127  N   ALA A 141     -17.479  -1.004 -25.123  1.00 56.89           N
ATOM   1128  CA  ALA A 141     -17.418  -1.463 -26.476  1.00 56.89           C
ATOM   1129  CB  ALA A 141     -18.684  -1.112 -27.279  1.00 56.89           C
ATOM   1130  C   ALA A 141     -16.260  -0.821 -27.175  1.00 56.89           C
ATOM   1131  O   ALA A 141     -15.557  -1.475 -27.944  1.00 56.89           O
ATOM   1132  N   VAL A 142     -16.007   0.474 -26.905  1.00173.60           N
ATOM   1133  CA  VAL A 142     -15.005   1.177 -27.655  1.00173.60           C
ATOM   1134  CB  VAL A 142     -15.607   2.342 -28.409  1.00173.60           C
ATOM   1135  CG1 VAL A 142     -14.578   2.966 -29.373  1.00173.60           C
ATOM   1136  CG2 VAL A 142     -16.869   1.837 -29.127  1.00173.60           C
ATOM   1137  C   VAL A 142     -13.940   1.657 -26.690  1.00173.60           C
ATOM   1138  O   VAL A 142     -13.430   0.870 -25.896  1.00173.60           O
ATOM   1139  N   TYR A 143     -13.552   2.954 -26.769  1.00137.22           N
ATOM   1140  CA  TYR A 143     -12.497   3.572 -26.005  1.00137.22           C
ATOM   1141  CB  TYR A 143     -11.290   3.956 -26.874  1.00137.22           C
ATOM   1142  CG  TYR A 143     -11.837   4.636 -28.083  1.00137.22           C
ATOM   1143  CD1 TYR A 143     -12.361   5.905 -28.010  1.00137.22           C
ATOM   1144  CD2 TYR A 143     -11.814   3.995 -29.301  1.00137.22           C
ATOM   1145  CE1 TYR A 143     -12.864   6.522 -29.131  1.00137.22           C
ATOM   1146  CE2 TYR A 143     -12.314   4.606 -30.425  1.00137.22           C
ATOM   1147  CZ  TYR A 143     -12.840   5.874 -30.341  1.00137.22           C
ATOM   1148  OH  TYR A 143     -13.356   6.511 -31.489  1.00137.22           O
ATOM   1149  C   TYR A 143     -13.018   4.819 -25.345  1.00137.22           C
ATOM   1150  O   TYR A 143     -14.207   5.126 -25.419  1.00137.22           O
ATOM   1151  N   THR A 144     -12.126   5.555 -24.643  1.00113.84           N
ATOM   1152  CA  THR A 144     -12.534   6.719 -23.903  1.00113.84           C
ATOM   1153  CB  THR A 144     -11.859   6.836 -22.569  1.00113.84           C
ATOM   1154  OG1 THR A 144     -12.438   7.891 -21.815  1.00113.84           O
ATOM   1155  CG2 THR A 144     -10.361   7.096 -22.800  1.00113.84           C
ATOM   1156  C   THR A 144     -12.203   7.949 -24.686  1.00113.84           C
ATOM   1157  O   THR A 144     -11.157   8.038 -25.327  1.00113.84           O
ATOM   1158  N   LEU A 145     -13.126   8.932 -24.655  1.00 84.30           N
ATOM   1159  CA  LEU A 145     -12.937  10.158 -25.372  1.00 84.30           C
ATOM   1160  CB  LEU A 145     -14.081  10.478 -26.351  1.00 84.30           C
ATOM   1161  CG  LEU A 145     -14.252   9.445 -27.480  1.00 84.30           C
ATOM   1162  CD1 LEU A 145     -13.045   9.444 -28.431  1.00 84.30           C
ATOM   1163  CD2 LEU A 145     -14.574   8.051 -26.915  1.00 84.30           C
ATOM   1164  C   LEU A 145     -12.916  11.267 -24.373  1.00 84.30           C
ATOM   1165  O   LEU A 145     -13.673  11.256 -23.404  1.00 84.30           O
ATOM   1166  N   VAL A 146     -12.027  12.256 -24.583  1.00 38.99           N
ATOM   1167  CA  VAL A 146     -11.972  13.383 -23.701  1.00 38.99           C
ATOM   1168  CB  VAL A 146     -10.576  13.753 -23.291  1.00 38.99           C
ATOM   1169  CG1 VAL A 146     -10.640  15.023 -22.427  1.00 38.99           C
ATOM   1170  CG2 VAL A 146      -9.927  12.548 -22.589  1.00 38.99           C
ATOM   1171  C   VAL A 146     -12.516  14.538 -24.474  1.00 38.99           C
ATOM   1172  O   VAL A 146     -12.082  14.805 -25.593  1.00 38.99           O
ATOM   1173  N   THR A 147     -13.502  15.249 -23.896  1.00 36.43           N
ATOM   1174  CA  THR A 147     -14.084  16.354 -24.597  1.00 36.43           C
ATOM   1175  CB  THR A 147     -15.361  15.994 -25.295  1.00 36.43           C
ATOM   1176  OG1 THR A 147     -16.338  15.584 -24.350  1.00 36.43           O
ATOM   1177  CG2 THR A 147     -15.068  14.847 -26.278  1.00 36.43           C
ATOM   1178  C   THR A 147     -14.406  17.421 -23.603  1.00 36.43           C
ATOM   1179  O   THR A 147     -14.234  17.245 -22.398  1.00 36.43           O
ATOM   1180  N   LYS A 148     -14.870  18.576 -24.113  1.00 59.93           N
ATOM   1181  CA  LYS A 148     -15.233  19.691 -23.292  1.00 59.93           C
ATOM   1182  CB  LYS A 148     -15.273  21.025 -24.054  1.00 59.93           C
ATOM   1183  CG  LYS A 148     -13.904  21.498 -24.546  1.00 59.93           C
ATOM   1184  CD  LYS A 148     -13.987  22.628 -25.575  1.00 59.93           C
ATOM   1185  CE  LYS A 148     -12.626  23.205 -25.972  1.00 59.93           C
ATOM   1186  NZ  LYS A 148     -11.809  22.171 -26.643  1.00 59.93           N
ATOM   1187  C   LYS A 148     -16.608  19.441 -22.769  1.00 59.93           C
ATOM   1188  O   LYS A 148     -17.348  18.609 -23.291  1.00 59.93           O
ATOM   1189  N   THR A 149     -16.964  20.144 -21.680  1.00 99.71           N
ATOM   1190  CA  THR A 149     -18.265  20.021 -21.096  1.00 99.71           C
ATOM   1191  CB  THR A 149     -18.418  20.841 -19.850  1.00 99.71           C
ATOM   1192  OG1 THR A 149     -18.296  22.220 -20.163  1.00 99.71           O
ATOM   1193  CG2 THR A 149     -17.331  20.430 -18.842  1.00 99.71           C
ATOM   1194  C   THR A 149     -19.267  20.548 -22.075  1.00 99.71           C
ATOM   1195  O   THR A 149     -20.348  19.987 -22.239  1.00 99.71           O
ATOM   1196  N   HIS A 150     -18.918  21.656 -22.756  1.00 95.86           N
ATOM   1197  CA  HIS A 150     -19.824  22.305 -23.659  1.00 95.86           C
ATOM   1198  ND1 HIS A 150     -18.280  24.689 -22.039  1.00 95.86           N
ATOM   1199  CG  HIS A 150     -19.272  24.673 -22.994  1.00 95.86           C
ATOM   1200  CB  HIS A 150     -19.334  23.688 -24.121  1.00 95.86           C
ATOM   1201  NE2 HIS A 150     -19.677  26.343 -21.533  1.00 95.86           N
ATOM   1202  CD2 HIS A 150     -20.116  25.689 -22.671  1.00 95.86           C
ATOM   1203  CE1 HIS A 150     -18.572  25.706 -21.190  1.00 95.86           C
ATOM   1204  C   HIS A 150     -20.049  21.450 -24.865  1.00 95.86           C
ATOM   1205  O   HIS A 150     -19.217  20.626 -25.239  1.00 95.86           O
ATOM   1206  N   MET A 151     -21.230  21.629 -25.488  1.00226.37           N
ATOM   1207  CA  MET A 151     -21.636  20.885 -26.643  1.00226.37           C
ATOM   1208  CB  MET A 151     -23.143  21.008 -26.935  1.00226.37           C
ATOM   1209  CG  MET A 151     -23.665  20.034 -27.994  1.00226.37           C
ATOM   1210  SD  MET A 151     -25.457  20.151 -28.286  1.00226.37           S
ATOM   1211  CE  MET A 151     -25.528  18.812 -29.510  1.00226.37           C
ATOM   1212  C   MET A 151     -20.882  21.405 -27.827  1.00226.37           C
ATOM   1213  O   MET A 151     -20.284  22.479 -27.773  1.00226.37           O
ATOM   1214  N   PHE A 152     -20.881  20.630 -28.931  1.00 78.60           N
ATOM   1215  CA  PHE A 152     -20.154  21.012 -30.107  1.00 78.60           C
ATOM   1216  CB  PHE A 152     -20.138  19.950 -31.223  1.00 78.60           C
ATOM   1217  CG  PHE A 152     -19.292  18.794 -30.818  1.00 78.60           C
ATOM   1218  CD1 PHE A 152     -19.806  17.787 -30.033  1.00 78.60           C
ATOM   1219  CD2 PHE A 152     -17.983  18.712 -31.237  1.00 78.60           C
ATOM   1220  CE1 PHE A 152     -19.023  16.718 -29.668  1.00 78.60           C
ATOM   1221  CE2 PHE A 152     -17.196  17.645 -30.874  1.00 78.60           C
ATOM   1222  CZ  PHE A 152     -17.716  16.646 -30.088  1.00 78.60           C
ATOM   1223  C   PHE A 152     -20.787  22.218 -30.709  1.00 78.60           C
ATOM   1224  O   PHE A 152     -22.007  22.378 -30.702  1.00 78.60           O
ATOM   1225  N   SER A 153     -19.939  23.122 -31.232  1.00 89.95           N
ATOM   1226  CA  SER A 153     -20.423  24.281 -31.912  1.00 89.95           C
ATOM   1227  CB  SER A 153     -19.475  25.489 -31.847  1.00 89.95           C
ATOM   1228  OG  SER A 153     -19.363  25.952 -30.509  1.00 89.95           O
ATOM   1229  C   SER A 153     -20.557  23.892 -33.343  1.00 89.95           C
ATOM   1230  O   SER A 153     -20.285  22.756 -33.728  1.00 89.95           O
ATOM   1231  N   ILE A 154     -21.005  24.852 -34.163  1.00126.43           N
ATOM   1232  CA  ILE A 154     -21.197  24.664 -35.566  1.00126.43           C
ATOM   1233  CB  ILE A 154     -21.762  25.876 -36.242  1.00126.43           C
ATOM   1234  CG1 ILE A 154     -20.776  27.054 -36.157  1.00126.43           C
ATOM   1235  CG2 ILE A 154     -23.131  26.172 -35.609  1.00126.43           C
ATOM   1236  CD1 ILE A 154     -21.133  28.214 -37.086  1.00126.43           C
ATOM   1237  C   ILE A 154     -19.880  24.395 -36.188  1.00126.43           C
ATOM   1238  O   ILE A 154     -19.846  23.639 -37.158  1.00126.43           O
ATOM   1239  N   ARG A 155     -18.810  25.027 -35.629  1.00313.81           N
ATOM   1240  CA  ARG A 155     -17.436  25.055 -36.080  1.00313.81           C
ATOM   1241  CB  ARG A 155     -16.402  24.997 -34.944  1.00313.81           C
ATOM   1242  CG  ARG A 155     -16.524  23.761 -34.052  1.00313.81           C
ATOM   1243  CD  ARG A 155     -15.297  23.541 -33.167  1.00313.81           C
ATOM   1244  NE  ARG A 155     -14.739  24.884 -32.845  1.00313.81           N
ATOM   1245  CZ  ARG A 155     -15.232  25.605 -31.797  1.00313.81           C
ATOM   1246  NH1 ARG A 155     -16.210  25.080 -31.003  1.00313.81           N
ATOM   1247  NH2 ARG A 155     -14.747  26.856 -31.548  1.00313.81           N
ATOM   1248  C   ARG A 155     -17.177  23.912 -36.999  1.00313.81           C
ATOM   1249  O   ARG A 155     -16.942  22.779 -36.583  1.00313.81           O
ATOM   1250  N   ALA A 156     -17.243  24.230 -38.305  1.00131.05           N
ATOM   1251  CA  ALA A 156     -17.162  23.283 -39.373  1.00131.05           C
ATOM   1252  CB  ALA A 156     -17.330  23.936 -40.756  1.00131.05           C
ATOM   1253  C   ALA A 156     -15.834  22.602 -39.365  1.00131.05           C
ATOM   1254  O   ALA A 156     -15.763  21.389 -39.543  1.00131.05           O
ATOM   1255  N   ARG A 157     -14.737  23.343 -39.128  1.00129.80           N
ATOM   1256  CA  ARG A 157     -13.458  22.707 -39.248  1.00129.80           C
ATOM   1257  CB  ARG A 157     -12.267  23.653 -39.010  1.00129.80           C
ATOM   1258  CG  ARG A 157     -10.930  23.083 -39.492  1.00129.80           C
ATOM   1259  CD  ARG A 157     -10.679  23.282 -40.991  1.00129.80           C
ATOM   1260  NE  ARG A 157     -11.770  22.606 -41.749  1.00129.80           N
ATOM   1261  CZ  ARG A 157     -12.274  23.192 -42.875  1.00129.80           C
ATOM   1262  NH1 ARG A 157     -11.809  24.408 -43.285  1.00129.80           N
ATOM   1263  NH2 ARG A 157     -13.249  22.561 -43.592  1.00129.80           N
ATOM   1264  C   ARG A 157     -13.355  21.610 -38.240  1.00129.80           C
ATOM   1265  O   ARG A 157     -13.596  21.812 -37.050  1.00129.80           O
ATOM   1266  N   ASP A 158     -13.000  20.398 -38.714  1.00 92.45           N
ATOM   1267  CA  ASP A 158     -12.829  19.281 -37.835  1.00 92.45           C
ATOM   1268  CB  ASP A 158     -14.130  18.498 -37.577  1.00 92.45           C
ATOM   1269  CG  ASP A 158     -13.863  17.431 -36.522  1.00 92.45           C
ATOM   1270  OD1 ASP A 158     -12.683  17.294 -36.102  1.00 92.45           O
ATOM   1271  OD2 ASP A 158     -14.836  16.737 -36.123  1.00 92.45           O
ATOM   1272  C   ASP A 158     -11.877  18.347 -38.505  1.00 92.45           C
ATOM   1273  O   ASP A 158     -12.137  17.870 -39.609  1.00 92.45           O
ATOM   1274  N   ASN A 159     -10.729  18.074 -37.859  1.00 63.98           N
ATOM   1275  CA  ASN A 159      -9.800  17.155 -38.444  1.00 63.98           C
ATOM   1276  CB  ASN A 159      -8.367  17.711 -38.557  1.00 63.98           C
ATOM   1277  CG  ASN A 159      -7.550  16.792 -39.455  1.00 63.98           C
ATOM   1278  OD1 ASN A 159      -7.928  15.649 -39.706  1.00 63.98           O
ATOM   1279  ND2 ASN A 159      -6.389  17.302 -39.949  1.00 63.98           N
ATOM   1280  C   ASN A 159      -9.751  15.973 -37.537  1.00 63.98           C
ATOM   1281  O   ASN A 159      -9.662  16.115 -36.318  1.00 63.98           O
ATOM   1282  N   THR A 160      -9.815  14.762 -38.120  1.00113.41           N
ATOM   1283  CA  THR A 160      -9.794  13.579 -37.318  1.00113.41           C
ATOM   1284  CB  THR A 160     -10.954  12.666 -37.557  1.00113.41           C
ATOM   1285  OG1 THR A 160     -10.997  12.278 -38.922  1.00113.41           O
ATOM   1286  CG2 THR A 160     -12.241  13.395 -37.161  1.00113.41           C
ATOM   1287  C   THR A 160      -8.574  12.800 -37.655  1.00113.41           C
ATOM   1288  O   THR A 160      -8.015  12.919 -38.745  1.00113.41           O
ATOM   1289  N   GLN A 161      -8.126  11.986 -36.684  1.00 93.20           N
ATOM   1290  CA  GLN A 161      -6.979  11.151 -36.855  1.00 93.20           C
ATOM   1291  CB  GLN A 161      -5.770  11.542 -35.984  1.00 93.20           C
ATOM   1292  CG  GLN A 161      -5.240  12.956 -36.232  1.00 93.20           C
ATOM   1293  CD  GLN A 161      -5.916  13.889 -35.238  1.00 93.20           C
ATOM   1294  OE1 GLN A 161      -6.541  13.442 -34.276  1.00 93.20           O
ATOM   1295  NE2 GLN A 161      -5.778  15.223 -35.465  1.00 93.20           N
ATOM   1296  C   GLN A 161      -7.395   9.794 -36.393  1.00 93.20           C
ATOM   1297  O   GLN A 161      -8.561   9.418 -36.510  1.00 93.20           O
ATOM   1298  N   ILE A 162      -6.417   9.018 -35.885  1.00152.14           N
ATOM   1299  CA  ILE A 162      -6.633   7.697 -35.370  1.00152.14           C
ATOM   1300  CB  ILE A 162      -5.421   6.815 -35.429  1.00152.14           C
ATOM   1301  CG1 ILE A 162      -5.817   5.351 -35.176  1.00152.14           C
ATOM   1302  CG2 ILE A 162      -4.383   7.365 -34.437  1.00152.14           C
ATOM   1303  CD1 ILE A 162      -6.669   4.758 -36.298  1.00152.14           C
ATOM   1304  C   ILE A 162      -7.025   7.825 -33.934  1.00152.14           C
ATOM   1305  O   ILE A 162      -6.615   8.766 -33.258  1.00152.14           O
ATOM   1306  N   CYS A 163      -7.887   6.911 -33.441  1.00105.38           N
ATOM   1307  CA  CYS A 163      -8.291   6.992 -32.066  1.00105.38           C
ATOM   1308  CB  CYS A 163      -9.760   6.588 -31.860  1.00105.38           C
ATOM   1309  SG  CYS A 163     -10.921   7.708 -32.700  1.00105.38           S
ATOM   1310  C   CYS A 163      -7.460   6.032 -31.265  1.00105.38           C
ATOM   1311  O   CYS A 163      -7.976   5.317 -30.409  1.00105.38           O
ATOM   1312  N   GLU A 164      -6.138   6.011 -31.522  1.00106.22           N
ATOM   1313  CA  GLU A 164      -5.204   5.154 -30.846  1.00106.22           C
ATOM   1314  CB  GLU A 164      -3.802   5.283 -31.465  1.00106.22           C
ATOM   1315  CG  GLU A 164      -2.723   4.413 -30.823  1.00106.22           C
ATOM   1316  CD  GLU A 164      -1.390   4.884 -31.389  1.00106.22           C
ATOM   1317  OE1 GLU A 164      -1.079   6.093 -31.216  1.00106.22           O
ATOM   1318  OE2 GLU A 164      -0.671   4.051 -32.003  1.00106.22           O
ATOM   1319  C   GLU A 164      -5.091   5.567 -29.413  1.00106.22           C
ATOM   1320  O   GLU A 164      -5.090   4.732 -28.511  1.00106.22           O
ATOM   1321  N   PHE A 165      -5.003   6.887 -29.180  1.00 74.19           N
ATOM   1322  CA  PHE A 165      -4.814   7.449 -27.874  1.00 74.19           C
ATOM   1323  CB  PHE A 165      -4.478   8.949 -27.901  1.00 74.19           C
ATOM   1324  CG  PHE A 165      -5.662   9.724 -28.358  1.00 74.19           C
ATOM   1325  CD1 PHE A 165      -6.129   9.603 -29.645  1.00 74.19           C
ATOM   1326  CD2 PHE A 165      -6.283  10.602 -27.499  1.00 74.19           C
ATOM   1327  CE1 PHE A 165      -7.217  10.332 -30.063  1.00 74.19           C
ATOM   1328  CE2 PHE A 165      -7.369  11.336 -27.912  1.00 74.19           C
ATOM   1329  CZ  PHE A 165      -7.837  11.200 -29.197  1.00 74.19           C
ATOM   1330  C   PHE A 165      -6.048   7.229 -27.063  1.00 74.19           C
ATOM   1331  O   PHE A 165      -5.988   7.092 -25.842  1.00 74.19           O
ATOM   1332  N   ASP A 166      -7.203   7.176 -27.747  1.00 72.68           N
ATOM   1333  CA  ASP A 166      -8.502   7.087 -27.146  1.00 72.68           C
ATOM   1334  CB  ASP A 166      -9.629   6.994 -28.189  1.00 72.68           C
ATOM   1335  CG  ASP A 166      -9.860   8.370 -28.793  1.00 72.68           C
ATOM   1336  OD1 ASP A 166      -9.551   9.373 -28.101  1.00 72.68           O
ATOM   1337  OD2 ASP A 166     -10.368   8.446 -29.942  1.00 72.68           O
ATOM   1338  C   ASP A 166      -8.634   5.883 -26.264  1.00 72.68           C
ATOM   1339  O   ASP A 166      -9.357   5.958 -25.271  1.00 72.68           O
ATOM   1340  N   SER A 167      -7.982   4.748 -26.602  1.00138.09           N
ATOM   1341  CA  SER A 167      -8.135   3.555 -25.808  1.00138.09           C
ATOM   1342  CB  SER A 167      -7.192   2.416 -26.234  1.00138.09           C
ATOM   1343  OG  SER A 167      -5.841   2.797 -26.016  1.00138.09           O
ATOM   1344  C   SER A 167      -7.825   3.897 -24.380  1.00138.09           C
ATOM   1345  O   SER A 167      -6.748   4.403 -24.072  1.00138.09           O
ATOM   1346  N   TYR A 168      -8.783   3.613 -23.468  1.00271.58           N
ATOM   1347  CA  TYR A 168      -8.646   3.990 -22.090  1.00271.58           C
ATOM   1348  CB  TYR A 168      -9.995   4.454 -21.501  1.00271.58           C
ATOM   1349  CG  TYR A 168     -10.980   3.341 -21.661  1.00271.58           C
ATOM   1350  CD1 TYR A 168     -11.491   3.042 -22.903  1.00271.58           C
ATOM   1351  CD2 TYR A 168     -11.381   2.575 -20.588  1.00271.58           C
ATOM   1352  CE1 TYR A 168     -12.391   2.015 -23.066  1.00271.58           C
ATOM   1353  CE2 TYR A 168     -12.281   1.548 -20.741  1.00271.58           C
ATOM   1354  CZ  TYR A 168     -12.786   1.265 -21.985  1.00271.58           C
ATOM   1355  OH  TYR A 168     -13.709   0.211 -22.151  1.00271.58           O
ATOM   1356  C   TYR A 168      -8.141   2.817 -21.312  1.00271.58           C
ATOM   1357  O   TYR A 168      -8.676   2.456 -20.265  1.00271.58           O
ATOM   1358  N   ILE A 169      -7.038   2.218 -21.785  1.00 59.92           N
ATOM   1359  CA  ILE A 169      -6.475   1.107 -21.081  1.00 59.92           C
ATOM   1360  CB  ILE A 169      -5.343   0.460 -21.826  1.00 59.92           C
ATOM   1361  CG1 ILE A 169      -5.842  -0.101 -23.168  1.00 59.92           C
ATOM   1362  CG2 ILE A 169      -4.710  -0.603 -20.911  1.00 59.92           C
ATOM   1363  CD1 ILE A 169      -4.716  -0.534 -24.105  1.00 59.92           C
ATOM   1364  C   ILE A 169      -5.935   1.615 -19.790  1.00 59.92           C
ATOM   1365  O   ILE A 169      -6.166   1.028 -18.741  1.00 59.92           O
ATOM   1366  N   THR A 170      -5.223   2.752 -19.819  1.00105.91           N
ATOM   1367  CA  THR A 170      -4.577   3.228 -18.633  1.00105.91           C
ATOM   1368  CB  THR A 170      -3.738   4.453 -18.883  1.00105.91           C
ATOM   1369  OG1 THR A 170      -2.969   4.761 -17.730  1.00105.91           O
ATOM   1370  CG2 THR A 170      -4.645   5.638 -19.258  1.00105.91           C
ATOM   1371  C   THR A 170      -5.583   3.543 -17.571  1.00105.91           C
ATOM   1372  O   THR A 170      -5.401   3.176 -16.411  1.00105.91           O
ATOM   1373  N   ASP A 171      -6.692   4.206 -17.941  1.00 45.83           N
ATOM   1374  CA  ASP A 171      -7.634   4.638 -16.952  1.00 45.83           C
ATOM   1375  CB  ASP A 171      -8.813   5.439 -17.536  1.00 45.83           C
ATOM   1376  CG  ASP A 171      -8.297   6.791 -18.011  1.00 45.83           C
ATOM   1377  OD1 ASP A 171      -7.112   6.860 -18.432  1.00 45.83           O
ATOM   1378  OD2 ASP A 171      -9.080   7.777 -17.943  1.00 45.83           O
ATOM   1379  C   ASP A 171      -8.219   3.464 -16.236  1.00 45.83           C
ATOM   1380  O   ASP A 171      -8.361   3.495 -15.014  1.00 45.83           O
ATOM   1381  N   HIS A 172      -8.568   2.384 -16.960  1.00 94.65           N
ATOM   1382  CA  HIS A 172      -9.242   1.318 -16.279  1.00 94.65           C
ATOM   1383  ND1 HIS A 172     -10.157  -1.932 -15.942  1.00 94.65           N
ATOM   1384  CG  HIS A 172     -10.624  -0.803 -16.579  1.00 94.65           C
ATOM   1385  CB  HIS A 172      -9.744   0.216 -17.238  1.00 94.65           C
ATOM   1386  NE2 HIS A 172     -12.373  -1.978 -15.773  1.00 94.65           N
ATOM   1387  CD2 HIS A 172     -11.980  -0.847 -16.466  1.00 94.65           C
ATOM   1388  CE1 HIS A 172     -11.245  -2.598 -15.479  1.00 94.65           C
ATOM   1389  C   HIS A 172      -8.357   0.755 -15.199  1.00 94.65           C
ATOM   1390  O   HIS A 172      -8.804   0.687 -14.056  1.00 94.65           O
ATOM   1391  N   PRO A 173      -7.135   0.348 -15.456  1.00125.89           N
ATOM   1392  CA  PRO A 173      -6.341  -0.086 -14.340  1.00125.89           C
ATOM   1393  CD  PRO A 173      -6.917  -0.559 -16.574  1.00125.89           C
ATOM   1394  CB  PRO A 173      -5.189  -0.904 -14.915  1.00125.89           C
ATOM   1395  CG  PRO A 173      -5.826  -1.554 -16.149  1.00125.89           C
ATOM   1396  C   PRO A 173      -5.926   0.957 -13.352  1.00125.89           C
ATOM   1397  O   PRO A 173      -5.755   0.603 -12.188  1.00125.89           O
ATOM   1398  N   ARG A 174      -5.763   2.232 -13.753  1.00108.33           N
ATOM   1399  CA  ARG A 174      -5.303   3.188 -12.787  1.00108.33           C
ATOM   1400  CB  ARG A 174      -5.139   4.611 -13.349  1.00108.33           C
ATOM   1401  CG  ARG A 174      -4.597   5.591 -12.304  1.00108.33           C
ATOM   1402  CD  ARG A 174      -4.542   7.054 -12.755  1.00108.33           C
ATOM   1403  NE  ARG A 174      -5.871   7.667 -12.469  1.00108.33           N
ATOM   1404  CZ  ARG A 174      -6.731   7.954 -13.488  1.00108.33           C
ATOM   1405  NH1 ARG A 174      -6.360   7.724 -14.782  1.00108.33           N
ATOM   1406  NH2 ARG A 174      -7.959   8.482 -13.214  1.00108.33           N
ATOM   1407  C   ARG A 174      -6.319   3.267 -11.696  1.00108.33           C
ATOM   1408  O   ARG A 174      -5.978   3.291 -10.515  1.00108.33           O
ATOM   1409  N   ILE A 175      -7.608   3.296 -12.074  1.00 37.17           N
ATOM   1410  CA  ILE A 175      -8.656   3.441 -11.107  1.00 37.17           C
ATOM   1411  CB  ILE A 175     -10.012   3.552 -11.743  1.00 37.17           C
ATOM   1412  CG1 ILE A 175     -10.066   4.774 -12.674  1.00 37.17           C
ATOM   1413  CG2 ILE A 175     -11.063   3.592 -10.620  1.00 37.17           C
ATOM   1414  CD1 ILE A 175     -11.299   4.803 -13.576  1.00 37.17           C
ATOM   1415  C   ILE A 175      -8.685   2.251 -10.204  1.00 37.17           C
ATOM   1416  O   ILE A 175      -8.780   2.401  -8.987  1.00 37.17           O
ATOM   1417  N   PHE A 176      -8.603   1.033 -10.775  1.00 93.88           N
ATOM   1418  CA  PHE A 176      -8.702  -0.155  -9.972  1.00 93.88           C
ATOM   1419  CB  PHE A 176      -8.785  -1.453 -10.794  1.00 93.88           C
ATOM   1420  CG  PHE A 176     -10.179  -1.554 -11.314  1.00 93.88           C
ATOM   1421  CD1 PHE A 176     -10.566  -0.872 -12.445  1.00 93.88           C
ATOM   1422  CD2 PHE A 176     -11.102  -2.340 -10.662  1.00 93.88           C
ATOM   1423  CE1 PHE A 176     -11.855  -0.973 -12.915  1.00 93.88           C
ATOM   1424  CE2 PHE A 176     -12.392  -2.445 -11.129  1.00 93.88           C
ATOM   1425  CZ  PHE A 176     -12.770  -1.760 -12.258  1.00 93.88           C
ATOM   1426  C   PHE A 176      -7.545  -0.264  -9.029  1.00 93.88           C
ATOM   1427  O   PHE A 176      -7.733  -0.549  -7.847  1.00 93.88           O
ATOM   1428  N   ILE A 177      -6.315  -0.025  -9.518  1.00100.32           N
ATOM   1429  CA  ILE A 177      -5.153  -0.147  -8.685  1.00100.32           C
ATOM   1430  CB  ILE A 177      -3.875   0.106  -9.437  1.00100.32           C
ATOM   1431  CG1 ILE A 177      -3.846   1.542  -9.988  1.00100.32           C
ATOM   1432  CG2 ILE A 177      -3.736  -0.978 -10.520  1.00100.32           C
ATOM   1433  CD1 ILE A 177      -2.491   1.948 -10.568  1.00100.32           C
ATOM   1434  C   ILE A 177      -5.254   0.860  -7.585  1.00100.32           C
ATOM   1435  O   ILE A 177      -4.934   0.564  -6.435  1.00100.32           O
ATOM   1436  N   LEU A 178      -5.697   2.087  -7.915  1.00125.02           N
ATOM   1437  CA  LEU A 178      -5.820   3.107  -6.916  1.00125.02           C
ATOM   1438  CB  LEU A 178      -6.296   4.452  -7.488  1.00125.02           C
ATOM   1439  CG  LEU A 178      -6.430   5.554  -6.421  1.00125.02           C
ATOM   1440  CD1 LEU A 178      -5.068   5.889  -5.798  1.00125.02           C
ATOM   1441  CD2 LEU A 178      -7.152   6.791  -6.978  1.00125.02           C
ATOM   1442  C   LEU A 178      -6.840   2.658  -5.920  1.00125.02           C
ATOM   1443  O   LEU A 178      -6.655   2.827  -4.717  1.00125.02           O
ATOM   1444  N   GLU A 179      -7.948   2.067  -6.406  1.00 80.48           N
ATOM   1445  CA  GLU A 179      -8.999   1.610  -5.542  1.00 80.48           C
ATOM   1446  CB  GLU A 179     -10.182   0.993  -6.306  1.00 80.48           C
ATOM   1447  CG  GLU A 179     -11.131   2.022  -6.921  1.00 80.48           C
ATOM   1448  CD  GLU A 179     -12.052   2.503  -5.808  1.00 80.48           C
ATOM   1449  OE1 GLU A 179     -12.198   1.754  -4.805  1.00 80.48           O
ATOM   1450  OE2 GLU A 179     -12.625   3.616  -5.944  1.00 80.48           O
ATOM   1451  C   GLU A 179      -8.464   0.536  -4.655  1.00 80.48           C
ATOM   1452  O   GLU A 179      -8.737   0.539  -3.460  1.00 80.48           O
ATOM   1453  N   LEU A 180      -7.669  -0.389  -5.221  1.00 74.02           N
ATOM   1454  CA  LEU A 180      -7.137  -1.512  -4.501  1.00 74.02           C
ATOM   1455  CB  LEU A 180      -6.233  -2.388  -5.386  1.00 74.02           C
ATOM   1456  CG  LEU A 180      -6.943  -2.986  -6.618  1.00 74.02           C
ATOM   1457  CD1 LEU A 180      -5.985  -3.844  -7.457  1.00 74.02           C
ATOM   1458  CD2 LEU A 180      -8.227  -3.732  -6.224  1.00 74.02           C
ATOM   1459  C   LEU A 180      -6.283  -0.971  -3.411  1.00 74.02           C
ATOM   1460  O   LEU A 180      -6.289  -1.474  -2.288  1.00 74.02           O
ATOM   1461  N   GLN A 181      -5.506   0.074  -3.728  1.00191.48           N
ATOM   1462  CA  GLN A 181      -4.726   0.720  -2.724  1.00191.48           C
ATOM   1463  CB  GLN A 181      -3.379   1.275  -3.220  1.00191.48           C
ATOM   1464  CG  GLN A 181      -2.376   0.168  -3.551  1.00191.48           C
ATOM   1465  CD  GLN A 181      -1.045   0.819  -3.892  1.00191.48           C
ATOM   1466  OE1 GLN A 181       0.006   0.183  -3.824  1.00191.48           O
ATOM   1467  NE2 GLN A 181      -1.085   2.127  -4.261  1.00191.48           N
ATOM   1468  C   GLN A 181      -5.584   1.849  -2.266  1.00191.48           C
ATOM   1469  O   GLN A 181      -6.801   1.702  -2.186  1.00191.48           O
ATOM   1470  N   GLY A 182      -4.976   2.983  -1.881  1.00200.47           N
ATOM   1471  CA  GLY A 182      -5.767   4.114  -1.493  1.00200.47           C
ATOM   1472  C   GLY A 182      -6.621   3.713  -0.342  1.00200.47           C
ATOM   1473  O   GLY A 182      -6.140   3.160   0.645  1.00200.47           O
ATOM   1474  N   TYR A 183      -7.937   3.973  -0.447  1.00186.52           N
ATOM   1475  CA  TYR A 183      -8.756   3.603   0.659  1.00186.52           C
ATOM   1476  CB  TYR A 183      -9.969   4.528   0.864  1.00186.52           C
ATOM   1477  CG  TYR A 183      -9.460   5.892   1.188  1.00186.52           C
ATOM   1478  CD1 TYR A 183      -9.132   6.772   0.182  1.00186.52           C
ATOM   1479  CD2 TYR A 183      -9.311   6.293   2.496  1.00186.52           C
ATOM   1480  CE1 TYR A 183      -8.665   8.032   0.476  1.00186.52           C
ATOM   1481  CE2 TYR A 183      -8.843   7.550   2.796  1.00186.52           C
ATOM   1482  CZ  TYR A 183      -8.521   8.423   1.785  1.00186.52           C
ATOM   1483  OH  TYR A 183      -8.042   9.714   2.092  1.00186.52           O
ATOM   1484  C   TYR A 183      -9.274   2.246   0.361  1.00186.52           C
ATOM   1485  O   TYR A 183     -10.425   2.047  -0.023  1.00186.52           O
ATOM   1486  N   ARG A 184      -8.367   1.281   0.540  1.00286.17           N
ATOM   1487  CA  ARG A 184      -8.587  -0.118   0.412  1.00286.17           C
ATOM   1488  CB  ARG A 184      -8.575  -0.658  -1.016  1.00286.17           C
ATOM   1489  CG  ARG A 184      -9.263  -2.018  -1.131  1.00286.17           C
ATOM   1490  CD  ARG A 184      -9.591  -2.423  -2.567  1.00286.17           C
ATOM   1491  NE  ARG A 184     -10.607  -3.508  -2.479  1.00286.17           N
ATOM   1492  CZ  ARG A 184     -11.926  -3.184  -2.340  1.00286.17           C
ATOM   1493  NH1 ARG A 184     -12.308  -1.874  -2.336  1.00286.17           N
ATOM   1494  NH2 ARG A 184     -12.861  -4.166  -2.191  1.00286.17           N
ATOM   1495  C   ARG A 184      -7.393  -0.631   1.122  1.00286.17           C
ATOM   1496  O   ARG A 184      -7.357  -0.628   2.347  1.00286.17           O
ATOM   1497  N   SER A 185      -6.355  -1.034   0.373  1.00109.88           N
ATOM   1498  CA  SER A 185      -5.189  -1.551   1.018  1.00109.88           C
ATOM   1499  CB  SER A 185      -4.078  -1.958   0.032  1.00109.88           C
ATOM   1500  OG  SER A 185      -2.955  -2.461   0.741  1.00109.88           O
ATOM   1501  C   SER A 185      -4.641  -0.524   1.973  1.00109.88           C
ATOM   1502  O   SER A 185      -4.338  -0.877   3.110  1.00109.88           O
ATOM   1503  N   PRO A 186      -4.488   0.723   1.600  1.00149.21           N
ATOM   1504  CA  PRO A 186      -3.950   1.666   2.546  1.00149.21           C
ATOM   1505  CD  PRO A 186      -4.086   1.058   0.242  1.00149.21           C
ATOM   1506  CB  PRO A 186      -3.550   2.899   1.743  1.00149.21           C
ATOM   1507  CG  PRO A 186      -3.207   2.317   0.360  1.00149.21           C
ATOM   1508  C   PRO A 186      -4.772   1.959   3.765  1.00149.21           C
ATOM   1509  O   PRO A 186      -4.189   2.113   4.837  1.00149.21           O
ATOM   1510  N   PHE A 187      -6.105   2.076   3.633  1.00 63.79           N
ATOM   1511  CA  PHE A 187      -6.974   2.343   4.747  1.00 63.79           C
ATOM   1512  CB  PHE A 187      -8.397   2.683   4.269  1.00 63.79           C
ATOM   1513  CG  PHE A 187      -9.153   3.311   5.385  1.00 63.79           C
ATOM   1514  CD1 PHE A 187      -8.987   4.649   5.658  1.00 63.79           C
ATOM   1515  CD2 PHE A 187     -10.036   2.582   6.145  1.00 63.79           C
ATOM   1516  CE1 PHE A 187      -9.683   5.249   6.680  1.00 63.79           C
ATOM   1517  CE2 PHE A 187     -10.733   3.181   7.167  1.00 63.79           C
ATOM   1518  CZ  PHE A 187     -10.559   4.515   7.441  1.00 63.79           C
ATOM   1519  C   PHE A 187      -7.028   1.101   5.556  1.00 63.79           C
ATOM   1520  O   PHE A 187      -7.125   1.160   6.773  1.00 63.79           O
ATOM   1521  N   LYS A 188      -7.009  -0.065   4.883  1.00122.38           N
ATOM   1522  CA  LYS A 188      -7.042  -1.318   5.575  1.00122.38           C
ATOM   1523  CB  LYS A 188      -7.058  -2.538   4.632  1.00122.38           C
ATOM   1524  CG  LYS A 188      -8.353  -2.684   3.832  1.00122.38           C
ATOM   1525  CD  LYS A 188      -9.592  -2.775   4.710  1.00122.38           C
ATOM   1526  CE  LYS A 188      -9.982  -1.477   5.419  1.00122.38           C
ATOM   1527  NZ  LYS A 188     -11.096  -1.740   6.360  1.00122.38           N
ATOM   1528  C   LYS A 188      -5.797  -1.401   6.397  1.00122.38           C
ATOM   1529  O   LYS A 188      -5.822  -1.835   7.547  1.00122.38           O
ATOM   1530  N   ARG A 189      -4.666  -0.968   5.812  1.00156.04           N
ATOM   1531  CA  ARG A 189      -3.415  -0.986   6.505  1.00156.04           C
ATOM   1532  CB  ARG A 189      -2.273  -0.437   5.630  1.00156.04           C
ATOM   1533  CG  ARG A 189      -0.925  -0.297   6.339  1.00156.04           C
ATOM   1534  CD  ARG A 189      -0.342   1.117   6.247  1.00156.04           C
ATOM   1535  NE  ARG A 189      -1.156   2.005   7.124  1.00156.04           N
ATOM   1536  CZ  ARG A 189      -1.085   3.361   6.986  1.00156.04           C
ATOM   1537  NH1 ARG A 189      -0.315   3.915   6.005  1.00156.04           N
ATOM   1538  NH2 ARG A 189      -1.786   4.169   7.835  1.00156.04           N
ATOM   1539  C   ARG A 189      -3.553  -0.096   7.694  1.00156.04           C
ATOM   1540  O   ARG A 189      -3.130  -0.460   8.788  1.00156.04           O
ATOM   1541  N   ARG A 190      -4.158   1.095   7.513  1.00132.67           N
ATOM   1542  CA  ARG A 190      -4.281   2.013   8.610  1.00132.67           C
ATOM   1543  CB  ARG A 190      -4.823   3.398   8.209  1.00132.67           C
ATOM   1544  CG  ARG A 190      -4.814   4.388   9.379  1.00132.67           C
ATOM   1545  CD  ARG A 190      -4.992   5.853   8.974  1.00132.67           C
ATOM   1546  NE  ARG A 190      -6.411   6.036   8.561  1.00132.67           N
ATOM   1547  CZ  ARG A 190      -7.368   6.291   9.499  1.00132.67           C
ATOM   1548  NH1 ARG A 190      -7.029   6.371  10.819  1.00132.67           N
ATOM   1549  NH2 ARG A 190      -8.668   6.470   9.120  1.00132.67           N
ATOM   1550  C   ARG A 190      -5.191   1.433   9.650  1.00132.67           C
ATOM   1551  O   ARG A 190      -4.898   1.499  10.842  1.00132.67           O
ATOM   1552  N   ARG A 191      -6.317   0.834   9.221  1.00 69.51           N
ATOM   1553  CA  ARG A 191      -7.274   0.287  10.136  1.00 69.51           C
ATOM   1554  CB  ARG A 191      -8.534  -0.313   9.483  1.00 69.51           C
ATOM   1555  CG  ARG A 191      -9.611   0.704   9.100  1.00 69.51           C
ATOM   1556  CD  ARG A 191     -10.987   0.057   8.915  1.00 69.51           C
ATOM   1557  NE  ARG A 191     -11.987   1.148   8.740  1.00 69.51           N
ATOM   1558  CZ  ARG A 191     -13.193   1.090   9.377  1.00 69.51           C
ATOM   1559  NH1 ARG A 191     -13.461   0.060  10.231  1.00 69.51           N
ATOM   1560  NH2 ARG A 191     -14.126   2.064   9.160  1.00 69.51           N
ATOM   1561  C   ARG A 191      -6.643  -0.829  10.903  1.00 69.51           C
ATOM   1562  O   ARG A 191      -6.840  -0.940  12.111  1.00 69.51           O
ATOM   1563  N   SER A 192      -5.867  -1.687  10.216  1.00 78.42           N
ATOM   1564  CA  SER A 192      -5.264  -2.828  10.839  1.00 78.42           C
ATOM   1565  CB  SER A 192      -4.474  -3.698   9.846  1.00 78.42           C
ATOM   1566  OG  SER A 192      -3.901  -4.812  10.515  1.00 78.42           O
ATOM   1567  C   SER A 192      -4.308  -2.374  11.896  1.00 78.42           C
ATOM   1568  O   SER A 192      -4.256  -2.955  12.978  1.00 78.42           O
ATOM   1569  N   HIS A 193      -3.515  -1.324  11.609  1.00 98.27           N
ATOM   1570  CA  HIS A 193      -2.568  -0.829  12.570  1.00 98.27           C
ATOM   1571  ND1 HIS A 193      -0.809   0.445   9.719  1.00 98.27           N
ATOM   1572  CG  HIS A 193      -0.691   0.074  11.039  1.00 98.27           C
ATOM   1573  CB  HIS A 193      -1.723   0.367  12.087  1.00 98.27           C
ATOM   1574  NE2 HIS A 193       1.155  -0.579   9.919  1.00 98.27           N
ATOM   1575  CD2 HIS A 193       0.514  -0.550  11.145  1.00 98.27           C
ATOM   1576  CE1 HIS A 193       0.322   0.029   9.094  1.00 98.27           C
ATOM   1577  C   HIS A 193      -3.328  -0.291  13.735  1.00 98.27           C
ATOM   1578  O   HIS A 193      -2.941  -0.495  14.884  1.00 98.27           O
ATOM   1579  N   GLY A 194      -4.431   0.429  13.455  1.00103.47           N
ATOM   1580  CA  GLY A 194      -5.188   1.068  14.487  1.00103.47           C
ATOM   1581  C   GLY A 194      -5.729   0.026  15.411  1.00103.47           C
ATOM   1582  O   GLY A 194      -5.709   0.211  16.626  1.00103.47           O
ATOM   1583  N   LYS A 195      -6.253  -1.088  14.858  1.00120.57           N
ATOM   1584  CA  LYS A 195      -6.806  -2.132  15.674  1.00120.57           C
ATOM   1585  CB  LYS A 195      -7.526  -3.220  14.854  1.00120.57           C
ATOM   1586  CG  LYS A 195      -6.615  -4.030  13.928  1.00120.57           C
ATOM   1587  CD  LYS A 195      -7.289  -5.280  13.357  1.00120.57           C
ATOM   1588  CE  LYS A 195      -6.371  -6.142  12.487  1.00120.57           C
ATOM   1589  NZ  LYS A 195      -5.596  -7.079  13.332  1.00120.57           N
ATOM   1590  C   LYS A 195      -5.710  -2.784  16.467  1.00120.57           C
ATOM   1591  O   LYS A 195      -5.860  -3.053  17.657  1.00120.57           O
ATOM   1592  N   ASN A 196      -4.554  -3.006  15.819  1.00 84.88           N
ATOM   1593  CA  ASN A 196      -3.409  -3.672  16.377  1.00 84.88           C
ATOM   1594  CB  ASN A 196      -2.246  -3.854  15.381  1.00 84.88           C
ATOM   1595  CG  ASN A 196      -2.591  -4.992  14.428  1.00 84.88           C
ATOM   1596  OD1 ASN A 196      -3.678  -5.563  14.489  1.00 84.88           O
ATOM   1597  ND2 ASN A 196      -1.631  -5.346  13.531  1.00 84.88           N
ATOM   1598  C   ASN A 196      -2.874  -2.898  17.545  1.00 84.88           C
ATOM   1599  O   ASN A 196      -2.118  -3.437  18.350  1.00 84.88           O
ATOM   1600  N   PHE A 197      -3.227  -1.607  17.656  1.00124.09           N
ATOM   1601  CA  PHE A 197      -2.709  -0.739  18.679  1.00124.09           C
ATOM   1602  CB  PHE A 197      -3.287   0.688  18.596  1.00124.09           C
ATOM   1603  CG  PHE A 197      -2.369   1.595  19.344  1.00124.09           C
ATOM   1604  CD1 PHE A 197      -1.291   2.153  18.694  1.00124.09           C
ATOM   1605  CD2 PHE A 197      -2.566   1.888  20.674  1.00124.09           C
ATOM   1606  CE1 PHE A 197      -0.423   2.993  19.352  1.00124.09           C
ATOM   1607  CE2 PHE A 197      -1.700   2.728  21.338  1.00124.09           C
ATOM   1608  CZ  PHE A 197      -0.627   3.280  20.679  1.00124.09           C
ATOM   1609  C   PHE A 197      -3.077  -1.308  20.018  1.00124.09           C
ATOM   1610  O   PHE A 197      -2.307  -1.202  20.970  1.00124.09           O
ATOM   1611  N   ASP A 198      -4.269  -1.929  20.120  1.00 60.42           N
ATOM   1612  CA  ASP A 198      -4.765  -2.464  21.358  1.00 60.42           C
ATOM   1613  CB  ASP A 198      -6.127  -3.162  21.179  1.00 60.42           C
ATOM   1614  CG  ASP A 198      -7.155  -2.097  20.823  1.00 60.42           C
ATOM   1615  OD1 ASP A 198      -7.175  -1.040  21.509  1.00 60.42           O
ATOM   1616  OD2 ASP A 198      -7.939  -2.329  19.864  1.00 60.42           O
ATOM   1617  C   ASP A 198      -3.794  -3.487  21.876  1.00 60.42           C
ATOM   1618  O   ASP A 198      -3.581  -3.585  23.084  1.00 60.42           O
ATOM   1619  N   LEU A 199      -3.196  -4.297  20.980  1.00100.19           N
ATOM   1620  CA  LEU A 199      -2.253  -5.298  21.399  1.00100.19           C
ATOM   1621  CB  LEU A 199      -1.756  -6.202  20.258  1.00100.19           C
ATOM   1622  CG  LEU A 199      -2.856  -7.058  19.614  1.00100.19           C
ATOM   1623  CD1 LEU A 199      -3.837  -6.198  18.807  1.00100.19           C
ATOM   1624  CD2 LEU A 199      -2.253  -8.208  18.797  1.00100.19           C
ATOM   1625  C   LEU A 199      -1.027  -4.648  21.979  1.00100.19           C
ATOM   1626  O   LEU A 199      -0.493  -5.096  22.991  1.00100.19           O
ATOM   1627  N   PHE A 200      -0.557  -3.568  21.332  1.00162.37           N
ATOM   1628  CA  PHE A 200       0.626  -2.816  21.662  1.00162.37           C
ATOM   1629  CB  PHE A 200       0.790  -1.676  20.637  1.00162.37           C
ATOM   1630  CG  PHE A 200       1.863  -0.715  21.012  1.00162.37           C
ATOM   1631  CD1 PHE A 200       1.619   0.289  21.923  1.00162.37           C
ATOM   1632  CD2 PHE A 200       3.102  -0.794  20.424  1.00162.37           C
ATOM   1633  CE1 PHE A 200       2.604   1.186  22.260  1.00162.37           C
ATOM   1634  CE2 PHE A 200       4.088   0.102  20.757  1.00162.37           C
ATOM   1635  CZ  PHE A 200       3.843   1.092  21.677  1.00162.37           C
ATOM   1636  C   PHE A 200       0.496  -2.203  23.019  1.00162.37           C
ATOM   1637  O   PHE A 200       1.437  -2.241  23.810  1.00162.37           O
ATOM   1638  N   THR A 201      -0.672  -1.600  23.310  1.00100.57           N
ATOM   1639  CA  THR A 201      -0.882  -0.932  24.560  1.00100.57           C
ATOM   1640  CB  THR A 201      -2.212  -0.231  24.628  1.00100.57           C
ATOM   1641  OG1 THR A 201      -2.311   0.514  25.833  1.00100.57           O
ATOM   1642  CG2 THR A 201      -3.345  -1.268  24.539  1.00100.57           C
ATOM   1643  C   THR A 201      -0.809  -1.928  25.678  1.00100.57           C
ATOM   1644  O   THR A 201      -0.187  -1.668  26.706  1.00100.57           O
ATOM   1645  N   TYR A 202      -1.431  -3.109  25.505  1.00 95.04           N
ATOM   1646  CA  TYR A 202      -1.405  -4.106  26.538  1.00 95.04           C
ATOM   1647  CB  TYR A 202      -2.168  -5.381  26.171  1.00 95.04           C
ATOM   1648  CG  TYR A 202      -1.801  -6.431  27.163  1.00 95.04           C
ATOM   1649  CD1 TYR A 202      -2.381  -6.468  28.409  1.00 95.04           C
ATOM   1650  CD2 TYR A 202      -0.868  -7.389  26.833  1.00 95.04           C
ATOM   1651  CE1 TYR A 202      -2.035  -7.446  29.314  1.00 95.04           C
ATOM   1652  CE2 TYR A 202      -0.518  -8.369  27.731  1.00 95.04           C
ATOM   1653  CZ  TYR A 202      -1.101  -8.396  28.975  1.00 95.04           C
ATOM   1654  OH  TYR A 202      -0.743  -9.400  29.899  1.00 95.04           O
ATOM   1655  C   TYR A 202       0.010  -4.521  26.756  1.00 95.04           C
ATOM   1656  O   TYR A 202       0.454  -4.697  27.889  1.00 95.04           O
ATOM   1657  N   PHE A 203       0.747  -4.680  25.646  1.00114.08           N
ATOM   1658  CA  PHE A 203       2.110  -5.111  25.630  1.00114.08           C
ATOM   1659  CB  PHE A 203       2.655  -5.300  24.206  1.00114.08           C
ATOM   1660  CG  PHE A 203       3.926  -6.064  24.335  1.00114.08           C
ATOM   1661  CD1 PHE A 203       5.117  -5.418  24.560  1.00114.08           C
ATOM   1662  CD2 PHE A 203       3.924  -7.436  24.250  1.00114.08           C
ATOM   1663  CE1 PHE A 203       6.293  -6.116  24.687  1.00114.08           C
ATOM   1664  CE2 PHE A 203       5.097  -8.138  24.375  1.00114.08           C
ATOM   1665  CZ  PHE A 203       6.285  -7.484  24.593  1.00114.08           C
ATOM   1666  C   PHE A 203       2.926  -4.053  26.295  1.00114.08           C
ATOM   1667  O   PHE A 203       3.972  -4.333  26.874  1.00114.08           O
ATOM   1668  N   ASN A 204       2.449  -2.799  26.223  1.00 95.49           N
ATOM   1669  CA  ASN A 204       3.129  -1.649  26.741  1.00 95.49           C
ATOM   1670  CB  ASN A 204       2.284  -0.367  26.635  1.00 95.49           C
ATOM   1671  CG  ASN A 204       3.176   0.845  26.874  1.00 95.49           C
ATOM   1672  OD1 ASN A 204       2.691   1.970  26.988  1.00 95.49           O
ATOM   1673  ND2 ASN A 204       4.515   0.620  26.941  1.00 95.49           N
ATOM   1674  C   ASN A 204       3.409  -1.899  28.186  1.00 95.49           C
ATOM   1675  O   ASN A 204       4.353  -1.332  28.736  1.00 95.49           O
ATOM   1676  N   SER A 205       2.587  -2.746  28.839  1.00 76.12           N
ATOM   1677  CA  SER A 205       2.800  -3.060  30.225  1.00 76.12           C
ATOM   1678  CB  SER A 205       1.887  -4.189  30.724  1.00 76.12           C
ATOM   1679  OG  SER A 205       2.148  -4.452  32.094  1.00 76.12           O
ATOM   1680  C   SER A 205       4.215  -3.529  30.343  1.00 76.12           C
ATOM   1681  O   SER A 205       4.924  -3.148  31.274  1.00 76.12           O
ATOM   1682  N   LYS A 206       4.667  -4.367  29.388  1.00171.92           N
ATOM   1683  CA  LYS A 206       6.055  -4.702  29.337  1.00171.92           C
ATOM   1684  CB  LYS A 206       6.331  -6.119  28.807  1.00171.92           C
ATOM   1685  CG  LYS A 206       5.677  -7.207  29.662  1.00171.92           C
ATOM   1686  CD  LYS A 206       5.997  -7.087  31.153  1.00171.92           C
ATOM   1687  CE  LYS A 206       7.449  -6.711  31.446  1.00171.92           C
ATOM   1688  NZ  LYS A 206       8.351  -7.805  31.028  1.00171.92           N
ATOM   1689  C   LYS A 206       6.613  -3.716  28.363  1.00171.92           C
ATOM   1690  O   LYS A 206       6.652  -3.953  27.156  1.00171.92           O
ATOM   1691  N   ILE A 207       7.055  -2.565  28.899  1.00 89.10           N
ATOM   1692  CA  ILE A 207       7.500  -1.433  28.140  1.00 89.10           C
ATOM   1693  CB  ILE A 207       7.779  -0.232  28.997  1.00 89.10           C
ATOM   1694  CG1 ILE A 207       8.042   0.994  28.107  1.00 89.10           C
ATOM   1695  CG2 ILE A 207       8.930  -0.572  29.961  1.00 89.10           C
ATOM   1696  CD1 ILE A 207       8.027   2.320  28.865  1.00 89.10           C
ATOM   1697  C   ILE A 207       8.748  -1.719  27.371  1.00 89.10           C
ATOM   1698  O   ILE A 207       8.868  -1.316  26.215  1.00 89.10           O
ATOM   1699  N   THR A 208       9.707  -2.435  27.983  1.00106.51           N
ATOM   1700  CA  THR A 208      10.995  -2.580  27.371  1.00106.51           C
ATOM   1701  CB  THR A 208      11.920  -3.458  28.165  1.00106.51           C
ATOM   1702  OG1 THR A 208      11.399  -4.777  28.237  1.00106.51           O
ATOM   1703  CG2 THR A 208      12.071  -2.870  29.578  1.00106.51           C
ATOM   1704  C   THR A 208      10.865  -3.188  26.014  1.00106.51           C
ATOM   1705  O   THR A 208      11.419  -2.670  25.045  1.00106.51           O
ATOM   1706  N   LEU A 209      10.112  -4.293  25.892  1.00 50.73           N
ATOM   1707  CA  LEU A 209      10.022  -4.934  24.616  1.00 50.73           C
ATOM   1708  CB  LEU A 209       9.240  -6.254  24.656  1.00 50.73           C
ATOM   1709  CG  LEU A 209       9.938  -7.346  25.485  1.00 50.73           C
ATOM   1710  CD1 LEU A 209       9.138  -8.657  25.455  1.00 50.73           C
ATOM   1711  CD2 LEU A 209      11.400  -7.530  25.048  1.00 50.73           C
ATOM   1712  C   LEU A 209       9.357  -4.012  23.639  1.00 50.73           C
ATOM   1713  O   LEU A 209       9.785  -3.906  22.491  1.00 50.73           O
ATOM   1714  N   VAL A 210       8.306  -3.296  24.074  1.00 51.51           N
ATOM   1715  CA  VAL A 210       7.605  -2.420  23.179  1.00 51.51           C
ATOM   1716  CB  VAL A 210       6.561  -1.590  23.871  1.00 51.51           C
ATOM   1717  CG1 VAL A 210       6.024  -0.560  22.869  1.00 51.51           C
ATOM   1718  CG2 VAL A 210       5.474  -2.502  24.453  1.00 51.51           C
ATOM   1719  C   VAL A 210       8.588  -1.431  22.657  1.00 51.51           C
ATOM   1720  O   VAL A 210       8.684  -1.230  21.449  1.00 51.51           O
ATOM   1721  N   GLU A 211       9.367  -0.814  23.567  1.00 99.38           N
ATOM   1722  CA  GLU A 211      10.293   0.212  23.192  1.00 99.38           C
ATOM   1723  CB  GLU A 211      10.933   0.963  24.371  1.00 99.38           C
ATOM   1724  CG  GLU A 211      11.709   2.192  23.890  1.00 99.38           C
ATOM   1725  CD  GLU A 211      11.794   3.198  25.027  1.00 99.38           C
ATOM   1726  OE1 GLU A 211      12.217   2.807  26.147  1.00 99.38           O
ATOM   1727  OE2 GLU A 211      11.425   4.378  24.786  1.00 99.38           O
ATOM   1728  C   GLU A 211      11.363  -0.366  22.329  1.00 99.38           C
ATOM   1729  O   GLU A 211      11.889   0.312  21.448  1.00 99.38           O
ATOM   1730  N   SER A 212      11.691  -1.653  22.543  1.00 89.42           N
ATOM   1731  CA  SER A 212      12.735  -2.303  21.804  1.00 89.42           C
ATOM   1732  CB  SER A 212      12.946  -3.767  22.228  1.00 89.42           C
ATOM   1733  OG  SER A 212      13.991  -4.349  21.463  1.00 89.42           O
ATOM   1734  C   SER A 212      12.373  -2.296  20.350  1.00 89.42           C
ATOM   1735  O   SER A 212      13.222  -2.557  19.499  1.00 89.42           O
ATOM   1736  N   TYR A 213      11.107  -1.971  20.022  1.00180.94           N
ATOM   1737  CA  TYR A 213      10.679  -1.928  18.654  1.00180.94           C
ATOM   1738  CB  TYR A 213       9.218  -1.467  18.453  1.00180.94           C
ATOM   1739  CG  TYR A 213       9.161   0.026  18.446  1.00180.94           C
ATOM   1740  CD1 TYR A 213       9.086   0.752  19.611  1.00180.94           C
ATOM   1741  CD2 TYR A 213       9.201   0.708  17.251  1.00180.94           C
ATOM   1742  CE1 TYR A 213       9.036   2.125  19.588  1.00180.94           C
ATOM   1743  CE2 TYR A 213       9.152   2.082  17.216  1.00180.94           C
ATOM   1744  CZ  TYR A 213       9.067   2.793  18.388  1.00180.94           C
ATOM   1745  OH  TYR A 213       9.017   4.202  18.355  1.00180.94           O
ATOM   1746  C   TYR A 213      11.554  -0.894  18.012  1.00180.94           C
ATOM   1747  O   TYR A 213      11.885  -0.993  16.833  1.00180.94           O
ATOM   1748  N   LEU A 214      11.959   0.124  18.805  1.00146.88           N
ATOM   1749  CA  LEU A 214      12.768   1.221  18.356  1.00146.88           C
ATOM   1750  CB  LEU A 214      13.209   2.135  19.519  1.00146.88           C
ATOM   1751  CG  LEU A 214      14.073   3.352  19.119  1.00146.88           C
ATOM   1752  CD1 LEU A 214      15.490   2.952  18.674  1.00146.88           C
ATOM   1753  CD2 LEU A 214      13.347   4.225  18.083  1.00146.88           C
ATOM   1754  C   LEU A 214      13.985   0.597  17.759  1.00146.88           C
ATOM   1755  O   LEU A 214      14.539   1.109  16.789  1.00146.88           O
ATOM   1756  N   GLY A 215      14.419  -0.548  18.312  1.00 37.01           N
ATOM   1757  CA  GLY A 215      15.570  -1.193  17.758  1.00 37.01           C
ATOM   1758  C   GLY A 215      16.680  -1.138  18.752  1.00 37.01           C
ATOM   1759  O   GLY A 215      17.764  -1.665  18.508  1.00 37.01           O
ATOM   1760  N   GLN A 216      16.448  -0.485  19.903  1.00149.53           N
ATOM   1761  CA  GLN A 216      17.480  -0.466  20.895  1.00149.53           C
ATOM   1762  CB  GLN A 216      17.416   0.757  21.824  1.00149.53           C
ATOM   1763  CG  GLN A 216      18.557   0.794  22.839  1.00149.53           C
ATOM   1764  CD  GLN A 216      19.827   1.116  22.068  1.00149.53           C
ATOM   1765  OE1 GLN A 216      19.791   1.348  20.861  1.00149.53           O
ATOM   1766  NE2 GLN A 216      20.984   1.131  22.782  1.00149.53           N
ATOM   1767  C   GLN A 216      17.284  -1.681  21.739  1.00149.53           C
ATOM   1768  O   GLN A 216      16.184  -1.928  22.230  1.00149.53           O
ATOM   1769  N   LYS A 217      18.346  -2.492  21.914  1.00129.79           N
ATOM   1770  CA  LYS A 217      18.206  -3.663  22.727  1.00129.79           C
ATOM   1771  CB  LYS A 217      18.221  -5.000  21.965  1.00129.79           C
ATOM   1772  CG  LYS A 217      19.553  -5.347  21.298  1.00129.79           C
ATOM   1773  CD  LYS A 217      19.679  -6.840  20.985  1.00129.79           C
ATOM   1774  CE  LYS A 217      18.343  -7.504  20.641  1.00129.79           C
ATOM   1775  NZ  LYS A 217      18.535  -8.954  20.416  1.00129.79           N
ATOM   1776  C   LYS A 217      19.342  -3.697  23.695  1.00129.79           C
ATOM   1777  O   LYS A 217      20.205  -2.821  23.688  1.00129.79           O
ATOM   1778  N   LEU A 218      19.341  -4.717  24.576  1.00129.60           N
ATOM   1779  CA  LEU A 218      20.362  -4.873  25.571  1.00129.60           C
ATOM   1780  CB  LEU A 218      19.997  -5.886  26.671  1.00129.60           C
ATOM   1781  CG  LEU A 218      21.081  -6.068  27.752  1.00129.60           C
ATOM   1782  CD1 LEU A 218      21.293  -4.789  28.576  1.00129.60           C
ATOM   1783  CD2 LEU A 218      20.789  -7.301  28.621  1.00129.60           C
ATOM   1784  C   LEU A 218      21.599  -5.373  24.904  1.00129.60           C
ATOM   1785  O   LEU A 218      21.540  -6.041  23.873  1.00129.60           O
ATOM   1786  N   ASN A 219      22.767  -5.029  25.480  1.00 53.20           N
ATOM   1787  CA  ASN A 219      24.004  -5.482  24.925  1.00 53.20           C
ATOM   1788  CB  ASN A 219      25.171  -4.498  25.115  1.00 53.20           C
ATOM   1789  CG  ASN A 219      24.874  -3.258  24.282  1.00 53.20           C
ATOM   1790  OD1 ASN A 219      23.863  -3.189  23.586  1.00 53.20           O
ATOM   1791  ND2 ASN A 219      25.784  -2.249  24.349  1.00 53.20           N
ATOM   1792  C   ASN A 219      24.359  -6.751  25.627  1.00 53.20           C
ATOM   1793  O   ASN A 219      23.995  -6.957  26.783  1.00 53.20           O
ATOM   1794  N   ASP A 220      25.068  -7.649  24.919  1.00189.60           N
ATOM   1795  CA  ASP A 220      25.449  -8.905  25.490  1.00189.60           C
ATOM   1796  CB  ASP A 220      25.904  -9.935  24.442  1.00189.60           C
ATOM   1797  CG  ASP A 220      26.015 -11.300  25.108  1.00189.60           C
ATOM   1798  OD1 ASP A 220      25.424 -11.482  26.206  1.00189.60           O
ATOM   1799  OD2 ASP A 220      26.691 -12.186  24.520  1.00189.60           O
ATOM   1800  C   ASP A 220      26.603  -8.652  26.398  1.00189.60           C
ATOM   1801  O   ASP A 220      27.263  -7.618  26.308  1.00189.60           O
ATOM   1802  N   VAL A 221      26.861  -9.597  27.320  1.00 68.29           N
ATOM   1803  CA  VAL A 221      27.960  -9.447  28.225  1.00 68.29           C
ATOM   1804  CB  VAL A 221      27.609  -9.816  29.638  1.00 68.29           C
ATOM   1805  CG1 VAL A 221      28.869  -9.690  30.513  1.00 68.29           C
ATOM   1806  CG2 VAL A 221      26.439  -8.932  30.103  1.00 68.29           C
ATOM   1807  C   VAL A 221      29.023 -10.394  27.776  1.00 68.29           C
ATOM   1808  O   VAL A 221      28.810 -11.605  27.731  1.00 68.29           O
ATOM   1809  N   GLU A 222      30.193  -9.844  27.398  1.00 88.51           N
ATOM   1810  CA  GLU A 222      31.298 -10.629  26.930  1.00 88.51           C
ATOM   1811  CB  GLU A 222      32.394  -9.766  26.287  1.00 88.51           C
ATOM   1812  CG  GLU A 222      33.009  -8.749  27.246  1.00 88.51           C
ATOM   1813  CD  GLU A 222      33.864  -7.799  26.423  1.00 88.51           C
ATOM   1814  OE1 GLU A 222      34.754  -8.288  25.679  1.00 88.51           O
ATOM   1815  OE2 GLU A 222      33.629  -6.565  26.522  1.00 88.51           O
ATOM   1816  C   GLU A 222      31.913 -11.405  28.053  1.00 88.51           C
ATOM   1817  O   GLU A 222      32.235 -12.583  27.902  1.00 88.51           O
ATOM   1818  N   SER A 223      32.071 -10.769  29.228  1.00 82.74           N
ATOM   1819  CA  SER A 223      32.760 -11.422  30.301  1.00 82.74           C
ATOM   1820  CB  SER A 223      33.138 -10.474  31.444  1.00 82.74           C
ATOM   1821  OG  SER A 223      34.071  -9.502  30.994  1.00 82.74           O
ATOM   1822  C   SER A 223      31.915 -12.516  30.866  1.00 82.74           C
ATOM   1823  O   SER A 223      30.688 -12.493  30.784  1.00 82.74           O
ATOM   1824  N   THR A 224      32.579 -13.510  31.487  1.00102.35           N
ATOM   1825  CA  THR A 224      31.874 -14.640  32.011  1.00102.35           C
ATOM   1826  CB  THR A 224      32.765 -15.711  32.571  1.00102.35           C
ATOM   1827  OG1 THR A 224      32.011 -16.883  32.845  1.00102.35           O
ATOM   1828  CG2 THR A 224      33.414 -15.185  33.862  1.00102.35           C
ATOM   1829  C   THR A 224      30.999 -14.164  33.117  1.00102.35           C
ATOM   1830  O   THR A 224      31.289 -13.170  33.781  1.00102.35           O
ATOM   1831  N   VAL A 225      29.880 -14.881  33.320  1.00108.60           N
ATOM   1832  CA  VAL A 225      28.932 -14.545  34.336  1.00108.60           C
ATOM   1833  CB  VAL A 225      27.534 -14.393  33.814  1.00108.60           C
ATOM   1834  CG1 VAL A 225      27.473 -13.138  32.927  1.00108.60           C
ATOM   1835  CG2 VAL A 225      27.169 -15.677  33.054  1.00108.60           C
ATOM   1836  C   VAL A 225      28.947 -15.654  35.326  1.00108.60           C
ATOM   1837  O   VAL A 225      29.382 -16.767  35.032  1.00108.60           O
ATOM   1838  N   MET A 226      28.475 -15.360  36.550  1.00 71.59           N
ATOM   1839  CA  MET A 226      28.559 -16.338  37.586  1.00 71.59           C
ATOM   1840  CB  MET A 226      29.121 -15.768  38.894  1.00 71.59           C
ATOM   1841  CG  MET A 226      30.553 -15.259  38.717  1.00 71.59           C
ATOM   1842  SD  MET A 226      31.323 -14.569  40.209  1.00 71.59           S
ATOM   1843  CE  MET A 226      32.820 -14.009  39.345  1.00 71.59           C
ATOM   1844  C   MET A 226      27.218 -16.919  37.854  1.00 71.59           C
ATOM   1845  O   MET A 226      26.189 -16.271  37.662  1.00 71.59           O
ATOM   1846  N   ILE A 227      27.224 -18.194  38.296  1.00124.55           N
ATOM   1847  CA  ILE A 227      26.015 -18.872  38.642  1.00124.55           C
ATOM   1848  CB  ILE A 227      26.044 -20.357  38.379  1.00124.55           C
ATOM   1849  CG1 ILE A 227      27.159 -21.062  39.172  1.00124.55           C
ATOM   1850  CG2 ILE A 227      26.151 -20.554  36.858  1.00124.55           C
ATOM   1851  CD1 ILE A 227      27.026 -22.584  39.196  1.00124.55           C
ATOM   1852  C   ILE A 227      25.827 -18.612  40.100  1.00124.55           C
ATOM   1853  O   ILE A 227      26.550 -19.098  40.970  1.00124.55           O
ATOM   1854  N   GLU A 228      24.842 -17.749  40.369  1.00135.96           N
ATOM   1855  CA  GLU A 228      24.464 -17.267  41.656  1.00135.96           C
ATOM   1856  CB  GLU A 228      25.570 -16.446  42.338  1.00135.96           C
ATOM   1857  CG  GLU A 228      26.132 -15.311  41.482  1.00135.96           C
ATOM   1858  CD  GLU A 228      27.426 -14.868  42.146  1.00135.96           C
ATOM   1859  OE1 GLU A 228      27.426 -14.728  43.398  1.00135.96           O
ATOM   1860  OE2 GLU A 228      28.436 -14.684  41.416  1.00135.96           O
ATOM   1861  C   GLU A 228      23.313 -16.397  41.290  1.00135.96           C
ATOM   1862  O   GLU A 228      22.549 -16.765  40.396  1.00135.96           O
ATOM   1863  N   MET A 229      23.107 -15.253  41.965  1.00132.78           N
ATOM   1864  CA  MET A 229      22.035 -14.425  41.499  1.00132.78           C
ATOM   1865  CB  MET A 229      21.895 -13.149  42.345  1.00132.78           C
ATOM   1866  CG  MET A 229      21.544 -13.454  43.804  1.00132.78           C
ATOM   1867  SD  MET A 229      21.602 -12.028  44.930  1.00132.78           S
ATOM   1868  CE  MET A 229      21.140 -12.980  46.405  1.00132.78           C
ATOM   1869  C   MET A 229      22.396 -14.044  40.103  1.00132.78           C
ATOM   1870  O   MET A 229      21.602 -14.236  39.185  1.00132.78           O
ATOM   1871  N   CYS A 230      23.634 -13.540  39.918  1.00103.67           N
ATOM   1872  CA  CYS A 230      24.166 -13.218  38.625  1.00103.67           C
ATOM   1873  CB  CYS A 230      23.158 -12.597  37.642  1.00103.67           C
ATOM   1874  SG  CYS A 230      23.862 -12.375  35.979  1.00103.67           S
ATOM   1875  C   CYS A 230      25.234 -12.199  38.832  1.00103.67           C
ATOM   1876  O   CYS A 230      25.098 -11.303  39.663  1.00103.67           O
ATOM   1877  N   LYS A 231      26.344 -12.329  38.084  1.00 97.70           N
ATOM   1878  CA  LYS A 231      27.384 -11.351  38.160  1.00 97.70           C
ATOM   1879  CB  LYS A 231      28.634 -11.825  38.920  1.00 97.70           C
ATOM   1880  CG  LYS A 231      28.394 -12.121  40.401  1.00 97.70           C
ATOM   1881  CD  LYS A 231      27.924 -10.908  41.202  1.00 97.70           C
ATOM   1882  CE  LYS A 231      27.688 -11.223  42.679  1.00 97.70           C
ATOM   1883  NZ  LYS A 231      27.236 -10.011  43.402  1.00 97.70           N
ATOM   1884  C   LYS A 231      27.811 -11.129  36.748  1.00 97.70           C
ATOM   1885  O   LYS A 231      27.904 -12.072  35.963  1.00 97.70           O
ATOM   1886  N   ILE A 232      28.064  -9.862  36.383  1.00 46.79           N
ATOM   1887  CA  ILE A 232      28.522  -9.564  35.062  1.00 46.79           C
ATOM   1888  CB  ILE A 232      27.648  -8.597  34.320  1.00 46.79           C
ATOM   1889  CG1 ILE A 232      26.248  -9.192  34.098  1.00 46.79           C
ATOM   1890  CG2 ILE A 232      28.365  -8.208  33.019  1.00 46.79           C
ATOM   1891  CD1 ILE A 232      25.226  -8.173  33.596  1.00 46.79           C
ATOM   1892  C   ILE A 232      29.835  -8.904  35.265  1.00 46.79           C
ATOM   1893  O   ILE A 232      30.015  -8.167  36.233  1.00 46.79           O
ATOM   1894  N   ASP A 233      30.805  -9.164  34.372  1.00 97.04           N
ATOM   1895  CA  ASP A 233      32.073  -8.578  34.653  1.00 97.04           C
ATOM   1896  CB  ASP A 233      33.286  -9.389  34.169  1.00 97.04           C
ATOM   1897  CG  ASP A 233      34.508  -8.860  34.902  1.00 97.04           C
ATOM   1898  OD1 ASP A 233      34.336  -7.916  35.717  1.00 97.04           O
ATOM   1899  OD2 ASP A 233      35.626  -9.390  34.660  1.00 97.04           O
ATOM   1900  C   ASP A 233      32.139  -7.214  34.055  1.00 97.04           C
ATOM   1901  O   ASP A 233      32.303  -7.033  32.850  1.00 97.04           O
ATOM   1902  N   LYS A 234      31.965  -6.230  34.953  1.00119.94           N
ATOM   1903  CA  LYS A 234      32.124  -4.820  34.780  1.00119.94           C
ATOM   1904  CB  LYS A 234      30.895  -4.011  35.238  1.00119.94           C
ATOM   1905  CG  LYS A 234      31.032  -2.496  35.067  1.00119.94           C
ATOM   1906  CD  LYS A 234      29.705  -1.755  35.240  1.00119.94           C
ATOM   1907  CE  LYS A 234      29.823  -0.237  35.114  1.00119.94           C
ATOM   1908  NZ  LYS A 234      28.486   0.380  35.255  1.00119.94           N
ATOM   1909  C   LYS A 234      33.189  -4.625  35.790  1.00119.94           C
ATOM   1910  O   LYS A 234      34.161  -5.380  35.787  1.00119.94           O
ATOM   1911  N   ALA A 235      33.103  -3.594  36.644  1.00 65.98           N
ATOM   1912  CA  ALA A 235      34.036  -3.720  37.714  1.00 65.98           C
ATOM   1913  CB  ALA A 235      33.980  -2.543  38.703  1.00 65.98           C
ATOM   1914  C   ALA A 235      33.546  -4.950  38.416  1.00 65.98           C
ATOM   1915  O   ALA A 235      34.288  -5.899  38.671  1.00 65.98           O
ATOM   1916  N   LEU A 236      32.226  -4.970  38.676  1.00 68.01           N
ATOM   1917  CA  LEU A 236      31.547  -6.087  39.259  1.00 68.01           C
ATOM   1918  CB  LEU A 236      31.981  -6.390  40.703  1.00 68.01           C
ATOM   1919  CG  LEU A 236      31.250  -7.592  41.325  1.00 68.01           C
ATOM   1920  CD1 LEU A 236      31.593  -8.889  40.577  1.00 68.01           C
ATOM   1921  CD2 LEU A 236      31.513  -7.688  42.836  1.00 68.01           C
ATOM   1922  C   LEU A 236      30.113  -5.680  39.295  1.00 68.01           C
ATOM   1923  O   LEU A 236      29.806  -4.544  39.655  1.00 68.01           O
ATOM   1924  N   ILE A 237      29.184  -6.571  38.905  1.00 46.86           N
ATOM   1925  CA  ILE A 237      27.826  -6.120  38.937  1.00 46.86           C
ATOM   1926  CB  ILE A 237      27.218  -5.974  37.572  1.00 46.86           C
ATOM   1927  CG1 ILE A 237      28.029  -4.971  36.735  1.00 46.86           C
ATOM   1928  CG2 ILE A 237      25.746  -5.567  37.751  1.00 46.86           C
ATOM   1929  CD1 ILE A 237      27.689  -5.008  35.246  1.00 46.86           C
ATOM   1930  C   ILE A 237      26.999  -7.107  39.687  1.00 46.86           C
ATOM   1931  O   ILE A 237      27.057  -8.309  39.435  1.00 46.86           O
ATOM   1932  N   GLU A 238      26.198  -6.612  40.647  1.00 88.22           N
ATOM   1933  CA  GLU A 238      25.321  -7.494  41.351  1.00 88.22           C
ATOM   1934  CB  GLU A 238      25.056  -7.053  42.804  1.00 88.22           C
ATOM   1935  CG  GLU A 238      24.515  -5.626  42.922  1.00 88.22           C
ATOM   1936  CD  GLU A 238      24.418  -5.265  44.395  1.00 88.22           C
ATOM   1937  OE1 GLU A 238      24.774  -6.125  45.244  1.00 88.22           O
ATOM   1938  OE2 GLU A 238      23.989  -4.118  44.689  1.00 88.22           O
ATOM   1939  C   GLU A 238      24.042  -7.471  40.581  1.00 88.22           C
ATOM   1940  O   GLU A 238      23.280  -6.508  40.642  1.00 88.22           O
ATOM   1941  N   THR A 239      23.774  -8.542  39.811  1.00125.37           N
ATOM   1942  CA  THR A 239      22.577  -8.521  39.022  1.00125.37           C
ATOM   1943  CB  THR A 239      22.815  -8.277  37.560  1.00125.37           C
ATOM   1944  OG1 THR A 239      21.581  -8.076  36.884  1.00125.37           O
ATOM   1945  CG2 THR A 239      23.554  -9.488  36.973  1.00125.37           C
ATOM   1946  C   THR A 239      21.858  -9.827  39.149  1.00125.37           C
ATOM   1947  O   THR A 239      22.360 -10.783  39.739  1.00125.37           O
ATOM   1948  N   LYS A 240      20.624  -9.875  38.601  1.00126.45           N
ATOM   1949  CA  LYS A 240      19.819 -11.061  38.649  1.00126.45           C
ATOM   1950  CB  LYS A 240      18.483 -10.854  39.383  1.00126.45           C
ATOM   1951  CG  LYS A 240      17.677 -12.139  39.577  1.00126.45           C
ATOM   1952  CD  LYS A 240      16.574 -12.012  40.630  1.00126.45           C
ATOM   1953  CE  LYS A 240      15.449 -11.057  40.231  1.00126.45           C
ATOM   1954  NZ  LYS A 240      14.493 -11.749  39.339  1.00126.45           N
ATOM   1955  C   LYS A 240      19.528 -11.478  37.243  1.00126.45           C
ATOM   1956  O   LYS A 240      19.624 -10.671  36.321  1.00126.45           O
ATOM   1957  N   LEU A 241      19.182 -12.767  37.035  1.00127.04           N
ATOM   1958  CA  LEU A 241      18.911 -13.213  35.697  1.00127.04           C
ATOM   1959  CB  LEU A 241      18.720 -14.734  35.526  1.00127.04           C
ATOM   1960  CG  LEU A 241      20.020 -15.557  35.531  1.00127.04           C
ATOM   1961  CD1 LEU A 241      20.893 -15.219  34.311  1.00127.04           C
ATOM   1962  CD2 LEU A 241      20.768 -15.432  36.864  1.00127.04           C
ATOM   1963  C   LEU A 241      17.659 -12.572  35.200  1.00127.04           C
ATOM   1964  O   LEU A 241      16.637 -12.553  35.883  1.00127.04           O
ATOM   1965  N   THR A 242      17.724 -12.026  33.968  1.00118.04           N
ATOM   1966  CA  THR A 242      16.589 -11.411  33.345  1.00118.04           C
ATOM   1967  CB  THR A 242      16.924 -10.172  32.569  1.00118.04           C
ATOM   1968  OG1 THR A 242      17.812 -10.483  31.506  1.00118.04           O
ATOM   1969  CG2 THR A 242      17.575  -9.158  33.526  1.00118.04           C
ATOM   1970  C   THR A 242      16.026 -12.402  32.385  1.00118.04           C
ATOM   1971  O   THR A 242      16.434 -13.564  32.370  1.00118.04           O
ATOM   1972  N   LEU A 243      15.047 -11.963  31.569  1.00119.61           N
ATOM   1973  CA  LEU A 243      14.471 -12.857  30.613  1.00119.61           C
ATOM   1974  CB  LEU A 243      13.251 -12.284  29.872  1.00119.61           C
ATOM   1975  CG  LEU A 243      12.020 -12.077  30.773  1.00119.61           C
ATOM   1976  CD1 LEU A 243      11.481 -13.420  31.288  1.00119.61           C
ATOM   1977  CD2 LEU A 243      12.307 -11.076  31.902  1.00119.61           C
ATOM   1978  C   LEU A 243      15.518 -13.151  29.596  1.00119.61           C
ATOM   1979  O   LEU A 243      16.148 -12.247  29.049  1.00119.61           O
ATOM   1980  N   ALA A 244      15.730 -14.454  29.342  1.00294.90           N
ATOM   1981  CA  ALA A 244      16.707 -14.916  28.405  1.00294.90           C
ATOM   1982  CB  ALA A 244      18.039 -14.147  28.457  1.00294.90           C
ATOM   1983  C   ALA A 244      17.001 -16.314  28.827  1.00294.90           C
ATOM   1984  O   ALA A 244      16.471 -16.779  29.835  1.00294.90           O
ATOM   1985  N   ARG A 245      17.830 -17.040  28.054  1.00142.93           N
ATOM   1986  CA  ARG A 245      18.166 -18.369  28.466  1.00142.93           C
ATOM   1987  CB  ARG A 245      18.358 -19.345  27.297  1.00142.93           C
ATOM   1988  CG  ARG A 245      17.047 -19.575  26.545  1.00142.93           C
ATOM   1989  CD  ARG A 245      17.143 -20.562  25.383  1.00142.93           C
ATOM   1990  NE  ARG A 245      15.784 -20.653  24.781  1.00142.93           N
ATOM   1991  CZ  ARG A 245      15.403 -19.747  23.834  1.00142.93           C
ATOM   1992  NH1 ARG A 245      16.280 -18.784  23.426  1.00142.93           N
ATOM   1993  NH2 ARG A 245      14.148 -19.803  23.300  1.00142.93           N
ATOM   1994  C   ARG A 245      19.429 -18.278  29.260  1.00142.93           C
ATOM   1995  O   ARG A 245      20.269 -17.414  29.015  1.00142.93           O
ATOM   1996  N   LEU A 246      19.581 -19.158  30.267  1.00197.61           N
ATOM   1997  CA  LEU A 246      20.752 -19.097  31.089  1.00197.61           C
ATOM   1998  CB  LEU A 246      20.690 -20.117  32.250  1.00197.61           C
ATOM   1999  CG  LEU A 246      21.809 -20.033  33.317  1.00197.61           C
ATOM   2000  CD1 LEU A 246      21.580 -21.084  34.414  1.00197.61           C
ATOM   2001  CD2 LEU A 246      23.224 -20.150  32.729  1.00197.61           C
ATOM   2002  C   LEU A 246      21.917 -19.404  30.208  1.00197.61           C
ATOM   2003  O   LEU A 246      22.914 -18.685  30.200  1.00197.61           O
ATOM   2004  N   ASN A 247      21.797 -20.475  29.406  1.00 58.67           N
ATOM   2005  CA  ASN A 247      22.846 -20.839  28.506  1.00 58.67           C
ATOM   2006  CB  ASN A 247      23.193 -22.339  28.520  1.00 58.67           C
ATOM   2007  CG  ASN A 247      23.918 -22.657  29.821  1.00 58.67           C
ATOM   2008  OD1 ASN A 247      24.888 -21.993  30.183  1.00 58.67           O
ATOM   2009  ND2 ASN A 247      23.432 -23.699  30.548  1.00 58.67           N
ATOM   2010  C   ASN A 247      22.315 -20.513  27.152  1.00 58.67           C
ATOM   2011  O   ASN A 247      21.150 -20.134  27.018  1.00 58.67           O
ATOM   2012  N   PRO A 248      23.127 -20.606  26.140  1.00165.70           N
ATOM   2013  CA  PRO A 248      22.676 -20.241  24.832  1.00165.70           C
ATOM   2014  CD  PRO A 248      24.569 -20.481  26.279  1.00165.70           C
ATOM   2015  CB  PRO A 248      23.908 -20.311  23.934  1.00165.70           C
ATOM   2016  CG  PRO A 248      25.064 -19.993  24.904  1.00165.70           C
ATOM   2017  C   PRO A 248      21.471 -20.970  24.329  1.00165.70           C
ATOM   2018  O   PRO A 248      20.506 -20.311  23.945  1.00165.70           O
ATOM   2019  N   GLY A 249      21.489 -22.315  24.315  1.00 70.44           N
ATOM   2020  CA  GLY A 249      20.334 -23.059  23.895  1.00 70.44           C
ATOM   2021  C   GLY A 249      20.058 -22.780  22.458  1.00 70.44           C
ATOM   2022  O   GLY A 249      20.583 -21.830  21.879  1.00 70.44           O
ATOM   2023  N   GLU A 250      19.198 -23.624  21.857  1.00102.22           N
ATOM   2024  CA  GLU A 250      18.789 -23.453  20.499  1.00102.22           C
ATOM   2025  CB  GLU A 250      19.977 -23.297  19.535  1.00102.22           C
ATOM   2026  CG  GLU A 250      20.950 -24.476  19.578  1.00102.22           C
ATOM   2027  CD  GLU A 250      22.148 -24.130  18.705  1.00102.22           C
ATOM   2028  OE1 GLU A 250      21.974 -23.325  17.751  1.00102.22           O
ATOM   2029  OE2 GLU A 250      23.256 -24.663  18.984  1.00102.22           O
ATOM   2030  C   GLU A 250      18.045 -24.691  20.130  1.00102.22           C
ATOM   2031  O   GLU A 250      18.460 -25.799  20.465  1.00102.22           O
ATOM   2032  N   PHE A 251      16.903 -24.526  19.442  1.00 46.41           N
ATOM   2033  CA  PHE A 251      16.165 -25.665  18.989  1.00 46.41           C
ATOM   2034  CB  PHE A 251      14.649 -25.577  19.249  1.00 46.41           C
ATOM   2035  CG  PHE A 251      14.382 -25.546  20.716  1.00 46.41           C
ATOM   2036  CD1 PHE A 251      14.420 -24.358  21.411  1.00 46.41           C
ATOM   2037  CD2 PHE A 251      14.078 -26.704  21.394  1.00 46.41           C
ATOM   2038  CE1 PHE A 251      14.167 -24.326  22.763  1.00 46.41           C
ATOM   2039  CE2 PHE A 251      13.825 -26.679  22.745  1.00 46.41           C
ATOM   2040  CZ  PHE A 251      13.870 -25.489  23.432  1.00 46.41           C
ATOM   2041  C   PHE A 251      16.319 -25.621  17.504  1.00 46.41           C
ATOM   2042  O   PHE A 251      16.242 -24.551  16.903  1.00 46.41           O
ATOM   2043  N   ASP A 252      16.564 -26.781  16.870  1.00 37.40           N
ATOM   2044  CA  ASP A 252      16.761 -26.796  15.449  1.00 37.40           C
ATOM   2045  CB  ASP A 252      17.162 -28.183  14.919  1.00 37.40           C
ATOM   2046  CG  ASP A 252      18.622 -28.414  15.282  1.00 37.40           C
ATOM   2047  OD1 ASP A 252      19.486 -27.677  14.736  1.00 37.40           O
ATOM   2048  OD2 ASP A 252      18.893 -29.321  16.114  1.00 37.40           O
ATOM   2049  C   ASP A 252      15.504 -26.381  14.754  1.00 37.40           C
ATOM   2050  O   ASP A 252      15.547 -25.588  13.815  1.00 37.40           O
ATOM   2051  N   SER A 253      14.342 -26.889  15.204  1.00 36.66           N
ATOM   2052  CA  SER A 253      13.123 -26.570  14.519  1.00 36.66           C
ATOM   2053  CB  SER A 253      11.954 -27.506  14.876  1.00 36.66           C
ATOM   2054  OG  SER A 253      11.637 -27.389  16.255  1.00 36.66           O
ATOM   2055  C   SER A 253      12.725 -25.171  14.855  1.00 36.66           C
ATOM   2056  O   SER A 253      13.097 -24.638  15.899  1.00 36.66           O
ATOM   2057  N   SER A 254      11.961 -24.531  13.948  1.00 77.00           N
ATOM   2058  CA  SER A 254      11.521 -23.189  14.187  1.00 77.00           C
ATOM   2059  CB  SER A 254      12.265 -22.127  13.359  1.00 77.00           C
ATOM   2060  OG  SER A 254      13.630 -22.072  13.743  1.00 77.00           O
ATOM   2061  C   SER A 254      10.086 -23.103  13.788  1.00 77.00           C
ATOM   2062  O   SER A 254       9.594 -23.912  13.001  1.00 77.00           O
ATOM   2063  N   LEU A 255       9.370 -22.118  14.362  1.00 96.57           N
ATOM   2064  CA  LEU A 255       7.994 -21.896  14.034  1.00 96.57           C
ATOM   2065  CB  LEU A 255       7.057 -22.118  15.243  1.00 96.57           C
ATOM   2066  CG  LEU A 255       5.533 -22.060  14.978  1.00 96.57           C
ATOM   2067  CD1 LEU A 255       4.759 -22.324  16.280  1.00 96.57           C
ATOM   2068  CD2 LEU A 255       5.075 -20.746  14.323  1.00 96.57           C
ATOM   2069  C   LEU A 255       7.913 -20.460  13.616  1.00 96.57           C
ATOM   2070  O   LEU A 255       8.527 -19.597  14.240  1.00 96.57           O
ATOM   2071  N   VAL A 256       7.172 -20.163  12.527  1.00119.03           N
ATOM   2072  CA  VAL A 256       7.059 -18.796  12.100  1.00119.03           C
ATOM   2073  CB  VAL A 256       7.986 -18.434  10.976  1.00119.03           C
ATOM   2074  CG1 VAL A 256       9.435 -18.596  11.464  1.00119.03           C
ATOM   2075  CG2 VAL A 256       7.629 -19.292   9.749  1.00119.03           C
ATOM   2076  C   VAL A 256       5.669 -18.579  11.587  1.00119.03           C
ATOM   2077  O   VAL A 256       4.944 -19.538  11.324  1.00119.03           O
ATOM   2078  N   LYS A 257       5.242 -17.299  11.464  1.00221.97           N
ATOM   2079  CA  LYS A 257       3.924 -17.059  10.938  1.00221.97           C
ATOM   2080  CB  LYS A 257       2.921 -16.659  12.034  1.00221.97           C
ATOM   2081  CG  LYS A 257       2.781 -17.672  13.173  1.00221.97           C
ATOM   2082  CD  LYS A 257       2.105 -17.072  14.410  1.00221.97           C
ATOM   2083  CE  LYS A 257       2.058 -18.006  15.622  1.00221.97           C
ATOM   2084  NZ  LYS A 257       3.399 -18.093  16.248  1.00221.97           N
ATOM   2085  C   LYS A 257       3.960 -15.882   9.981  1.00221.97           C
ATOM   2086  O   LYS A 257       3.474 -14.814  10.350  1.00221.97           O
ATOM   2087  N   ARG A 258       4.463 -16.050   8.724  1.00216.15           N
ATOM   2088  CA  ARG A 258       4.538 -14.968   7.747  1.00216.15           C
ATOM   2089  CB  ARG A 258       5.874 -14.205   7.766  1.00216.15           C
ATOM   2090  CG  ARG A 258       7.098 -15.075   7.477  1.00216.15           C
ATOM   2091  CD  ARG A 258       8.378 -14.260   7.277  1.00216.15           C
ATOM   2092  NE  ARG A 258       8.682 -13.571   8.563  1.00216.15           N
ATOM   2093  CZ  ARG A 258       9.530 -12.501   8.581  1.00216.15           C
ATOM   2094  NH1 ARG A 258      10.075 -12.038   7.419  1.00216.15           N
ATOM   2095  NH2 ARG A 258       9.839 -11.893   9.763  1.00216.15           N
ATOM   2096  C   ARG A 258       4.335 -15.495   6.316  1.00216.15           C
ATOM   2097  O   ARG A 258       4.029 -16.675   6.149  1.00216.15           O
ATOM   2098  N   SER A 259       4.464 -14.621   5.253  1.00106.85           N
ATOM   2099  CA  SER A 259       4.272 -14.947   3.830  1.00106.85           C
ATOM   2100  CB  SER A 259       2.791 -14.975   3.415  1.00106.85           C
ATOM   2101  OG  SER A 259       2.119 -16.000   4.131  1.00106.85           O
ATOM   2102  C   SER A 259       4.971 -13.918   2.926  1.00106.85           C
ATOM   2103  O   SER A 259       5.721 -13.100   3.448  1.00106.85           O
ATOM   2104  N   GLY A 260       4.768 -13.925   1.555  1.00 72.43           N
ATOM   2105  CA  GLY A 260       5.464 -13.002   0.641  1.00 72.43           C
ATOM   2106  C   GLY A 260       4.757 -12.778  -0.706  1.00 72.43           C
ATOM   2107  O   GLY A 260       3.699 -13.353  -0.958  1.00 72.43           O
ATOM   2108  N   PHE A 261       5.351 -11.929  -1.618  1.00 88.40           N
ATOM   2109  CA  PHE A 261       4.785 -11.544  -2.913  1.00 88.40           C
ATOM   2110  CB  PHE A 261       4.094 -10.168  -2.872  1.00 88.40           C
ATOM   2111  CG  PHE A 261       2.964 -10.253  -1.902  1.00 88.40           C
ATOM   2112  CD1 PHE A 261       3.197 -10.122  -0.552  1.00 88.40           C
ATOM   2113  CD2 PHE A 261       1.674 -10.454  -2.337  1.00 88.40           C
ATOM   2114  CE1 PHE A 261       2.162 -10.197   0.350  1.00 88.40           C
ATOM   2115  CE2 PHE A 261       0.634 -10.529  -1.440  1.00 88.40           C
ATOM   2116  CZ  PHE A 261       0.878 -10.402  -0.093  1.00 88.40           C
ATOM   2117  C   PHE A 261       5.861 -11.449  -3.986  1.00 88.40           C
ATOM   2118  O   PHE A 261       7.042 -11.645  -3.707  1.00 88.40           O
ATOM   2119  N   THR A 262       5.470 -11.139  -5.258  1.00137.41           N
ATOM   2120  CA  THR A 262       6.400 -11.090  -6.373  1.00137.41           C
ATOM   2121  CB  THR A 262       6.244 -12.251  -7.312  1.00137.41           C
ATOM   2122  OG1 THR A 262       7.325 -12.286  -8.230  1.00137.41           O
ATOM   2123  CG2 THR A 262       4.910 -12.112  -8.064  1.00137.41           C
ATOM   2124  C   THR A 262       6.227  -9.822  -7.184  1.00137.41           C
ATOM   2125  O   THR A 262       5.342  -9.012  -6.916  1.00137.41           O
ATOM   2126  N   ALA A 263       7.087  -9.621  -8.219  1.00 76.13           N
ATOM   2127  CA  ALA A 263       7.077  -8.403  -8.998  1.00 76.13           C
ATOM   2128  CB  ALA A 263       8.411  -7.637  -8.958  1.00 76.13           C
ATOM   2129  C   ALA A 263       6.775  -8.678 -10.447  1.00 76.13           C
ATOM   2130  O   ALA A 263       6.929  -9.797 -10.935  1.00 76.13           O
ATOM   2131  N   VAL A 264       6.316  -7.624 -11.166  1.00120.84           N
ATOM   2132  CA  VAL A 264       5.942  -7.687 -12.555  1.00120.84           C
ATOM   2133  CB  VAL A 264       4.928  -6.649 -12.951  1.00120.84           C
ATOM   2134  CG1 VAL A 264       3.644  -6.883 -12.138  1.00120.84           C
ATOM   2135  CG2 VAL A 264       5.537  -5.248 -12.768  1.00120.84           C
ATOM   2136  C   VAL A 264       7.158  -7.484 -13.412  1.00120.84           C
ATOM   2137  O   VAL A 264       7.919  -6.533 -13.231  1.00120.84           O
ATOM   2138  N   VAL A 265       7.338  -8.392 -14.394  1.00 54.08           N
ATOM   2139  CA  VAL A 265       8.466  -8.432 -15.287  1.00 54.08           C
ATOM   2140  CB  VAL A 265       8.634  -9.781 -15.933  1.00 54.08           C
ATOM   2141  CG1 VAL A 265       9.829  -9.749 -16.901  1.00 54.08           C
ATOM   2142  CG2 VAL A 265       8.767 -10.830 -14.817  1.00 54.08           C
ATOM   2143  C   VAL A 265       8.302  -7.415 -16.379  1.00 54.08           C
ATOM   2144  O   VAL A 265       7.191  -7.009 -16.714  1.00 54.08           O
ATOM   2145  N   ALA A 266       9.442  -6.955 -16.939  1.00 36.96           N
ATOM   2146  CA  ALA A 266       9.451  -5.990 -18.002  1.00 36.96           C
ATOM   2147  CB  ALA A 266      10.829  -5.352 -18.245  1.00 36.96           C
ATOM   2148  C   ALA A 266       9.032  -6.661 -19.270  1.00 36.96           C
ATOM   2149  O   ALA A 266       9.200  -7.868 -19.436  1.00 36.96           O
ATOM   2150  N   ALA A 267       8.444  -5.874 -20.195  1.00 45.36           N
ATOM   2151  CA  ALA A 267       8.012  -6.403 -21.455  1.00 45.36           C
ATOM   2152  CB  ALA A 267       6.481  -6.462 -21.602  1.00 45.36           C
ATOM   2153  C   ALA A 267       8.518  -5.490 -22.525  1.00 45.36           C
ATOM   2154  O   ALA A 267       8.606  -4.278 -22.333  1.00 45.36           O
ATOM   2155  N   GLU A 268       8.885  -6.054 -23.692  1.00 95.76           N
ATOM   2156  CA  GLU A 268       9.348  -5.201 -24.744  1.00 95.76           C
ATOM   2157  CB  GLU A 268      10.696  -5.610 -25.363  1.00 95.76           C
ATOM   2158  CG  GLU A 268      11.889  -5.267 -24.471  1.00 95.76           C
ATOM   2159  CD  GLU A 268      11.910  -3.753 -24.299  1.00 95.76           C
ATOM   2160  OE1 GLU A 268      12.152  -3.037 -25.308  1.00 95.76           O
ATOM   2161  OE2 GLU A 268      11.672  -3.294 -23.151  1.00 95.76           O
ATOM   2162  C   GLU A 268       8.326  -5.215 -25.827  1.00 95.76           C
ATOM   2163  O   GLU A 268       7.879  -6.271 -26.270  1.00 95.76           O
ATOM   2164  N   PHE A 269       7.919  -4.012 -26.270  1.00 57.27           N
ATOM   2165  CA  PHE A 269       6.958  -3.924 -27.321  1.00 57.27           C
ATOM   2166  CB  PHE A 269       5.928  -2.800 -27.113  1.00 57.27           C
ATOM   2167  CG  PHE A 269       5.098  -3.180 -25.936  1.00 57.27           C
ATOM   2168  CD1 PHE A 269       3.989  -3.980 -26.096  1.00 57.27           C
ATOM   2169  CD2 PHE A 269       5.430  -2.742 -24.674  1.00 57.27           C
ATOM   2170  CE1 PHE A 269       3.222  -4.338 -25.014  1.00 57.27           C
ATOM   2171  CE2 PHE A 269       4.666  -3.097 -23.587  1.00 57.27           C
ATOM   2172  CZ  PHE A 269       3.560  -3.895 -23.758  1.00 57.27           C
ATOM   2173  C   PHE A 269       7.723  -3.612 -28.561  1.00 57.27           C
ATOM   2174  O   PHE A 269       8.448  -2.621 -28.628  1.00 57.27           O
ATOM   2175  N   TYR A 270       7.564  -4.462 -29.591  1.00 98.64           N
ATOM   2176  CA  TYR A 270       8.286  -4.266 -30.810  1.00 98.64           C
ATOM   2177  CB  TYR A 270       9.032  -5.516 -31.305  1.00 98.64           C
ATOM   2178  CG  TYR A 270      10.181  -5.716 -30.380  1.00 98.64           C
ATOM   2179  CD1 TYR A 270      10.006  -6.317 -29.156  1.00 98.64           C
ATOM   2180  CD2 TYR A 270      11.439  -5.295 -30.745  1.00 98.64           C
ATOM   2181  CE1 TYR A 270      11.072  -6.497 -28.307  1.00 98.64           C
ATOM   2182  CE2 TYR A 270      12.509  -5.472 -29.902  1.00 98.64           C
ATOM   2183  CZ  TYR A 270      12.325  -6.072 -28.680  1.00 98.64           C
ATOM   2184  OH  TYR A 270      13.422  -6.255 -27.811  1.00 98.64           O
ATOM   2185  C   TYR A 270       7.312  -3.859 -31.857  1.00 98.64           C
ATOM   2186  O   TYR A 270       6.156  -4.280 -31.850  1.00 98.64           O
ATOM   2187  N   THR A 271       7.766  -2.991 -32.778  1.00103.43           N
ATOM   2188  CA  THR A 271       6.901  -2.478 -33.795  1.00103.43           C
ATOM   2189  CB  THR A 271       7.558  -1.449 -34.670  1.00103.43           C
ATOM   2190  OG1 THR A 271       6.602  -0.850 -35.532  1.00103.43           O
ATOM   2191  CG2 THR A 271       8.662  -2.133 -35.492  1.00103.43           C
ATOM   2192  C   THR A 271       6.454  -3.605 -34.664  1.00103.43           C
ATOM   2193  O   THR A 271       7.245  -4.466 -35.048  1.00103.43           O
ATOM   2194  N   PHE A 272       5.140  -3.634 -34.965  1.00 57.23           N
ATOM   2195  CA  PHE A 272       4.587  -4.642 -35.818  1.00 57.23           C
ATOM   2196  CB  PHE A 272       3.765  -5.683 -35.039  1.00 57.23           C
ATOM   2197  CG  PHE A 272       3.280  -6.718 -35.992  1.00 57.23           C
ATOM   2198  CD1 PHE A 272       4.087  -7.778 -36.333  1.00 57.23           C
ATOM   2199  CD2 PHE A 272       2.019  -6.632 -36.534  1.00 57.23           C
ATOM   2200  CE1 PHE A 272       3.644  -8.739 -37.211  1.00 57.23           C
ATOM   2201  CE2 PHE A 272       1.572  -7.589 -37.413  1.00 57.23           C
ATOM   2202  CZ  PHE A 272       2.384  -8.645 -37.751  1.00 57.23           C
ATOM   2203  C   PHE A 272       3.662  -3.946 -36.767  1.00 57.23           C
ATOM   2204  O   PHE A 272       2.876  -3.092 -36.357  1.00 57.23           O
ATOM   2205  N   SER A 273       3.745  -4.288 -38.070  1.00 61.33           N
ATOM   2206  CA  SER A 273       2.897  -3.667 -39.049  1.00 61.33           C
ATOM   2207  CB  SER A 273       2.843  -2.134 -38.930  1.00 61.33           C
ATOM   2208  OG  SER A 273       4.133  -1.583 -39.153  1.00 61.33           O
ATOM   2209  C   SER A 273       3.485  -3.988 -40.385  1.00 61.33           C
ATOM   2210  O   SER A 273       4.365  -4.841 -40.488  1.00 61.33           O
ATOM   2211  N   ASN A 274       2.959  -3.361 -41.459  1.00106.86           N
ATOM   2212  CA  ASN A 274       3.576  -3.539 -42.741  1.00106.86           C
ATOM   2213  CB  ASN A 274       3.030  -4.732 -43.543  1.00106.86           C
ATOM   2214  CG  ASN A 274       3.593  -6.002 -42.920  1.00106.86           C
ATOM   2215  OD1 ASN A 274       3.074  -6.506 -41.925  1.00106.86           O
ATOM   2216  ND2 ASN A 274       4.688  -6.539 -43.522  1.00106.86           N
ATOM   2217  C   ASN A 274       3.368  -2.310 -43.551  1.00106.86           C
ATOM   2218  O   ASN A 274       2.241  -1.931 -43.866  1.00106.86           O
ATOM   2219  N   ALA A 275       4.483  -1.646 -43.895  1.00225.37           N
ATOM   2220  CA  ALA A 275       4.429  -0.515 -44.762  1.00225.37           C
ATOM   2221  CB  ALA A 275       5.610   0.454 -44.594  1.00225.37           C
ATOM   2222  C   ALA A 275       4.511  -1.096 -46.128  1.00225.37           C
ATOM   2223  O   ALA A 275       4.726  -2.295 -46.291  1.00225.37           O
ATOM   2224  N   ASN A 276       4.307  -0.262 -47.154  1.00271.36           N
ATOM   2225  CA  ASN A 276       4.412  -0.757 -48.487  1.00271.36           C
ATOM   2226  CB  ASN A 276       5.761  -1.451 -48.752  1.00271.36           C
ATOM   2227  CG  ASN A 276       6.050  -1.422 -50.248  1.00271.36           C
ATOM   2228  OD1 ASN A 276       5.162  -1.593 -51.081  1.00271.36           O
ATOM   2229  ND2 ASN A 276       7.341  -1.185 -50.602  1.00271.36           N
ATOM   2230  C   ASN A 276       3.304  -1.734 -48.693  1.00271.36           C
ATOM   2231  O   ASN A 276       3.309  -2.530 -49.630  1.00271.36           O
ATOM   2232  N   GLN A 277       2.300  -1.679 -47.805  1.00295.62           N
ATOM   2233  CA  GLN A 277       1.131  -2.484 -47.966  1.00295.62           C
ATOM   2234  CB  GLN A 277       0.703  -3.230 -46.691  1.00295.62           C
ATOM   2235  CG  GLN A 277      -0.558  -4.079 -46.873  1.00295.62           C
ATOM   2236  CD  GLN A 277      -1.026  -4.531 -45.495  1.00295.62           C
ATOM   2237  OE1 GLN A 277      -0.375  -4.269 -44.485  1.00295.62           O
ATOM   2238  NE2 GLN A 277      -2.195  -5.224 -45.446  1.00295.62           N
ATOM   2239  C   GLN A 277       0.065  -1.477 -48.229  1.00295.62           C
ATOM   2240  O   GLN A 277       0.083  -0.390 -47.653  1.00295.62           O
ATOM   2241  N   SER A 278      -0.889  -1.791 -49.116  1.00179.17           N
ATOM   2242  CA  SER A 278      -1.887  -0.802 -49.382  1.00179.17           C
ATOM   2243  CB  SER A 278      -2.807  -1.156 -50.562  1.00179.17           C
ATOM   2244  OG  SER A 278      -2.054  -1.236 -51.763  1.00179.17           O
ATOM   2245  C   SER A 278      -2.738  -0.693 -48.172  1.00179.17           C
ATOM   2246  O   SER A 278      -2.906  -1.650 -47.417  1.00179.17           O
ATOM   2247  N   SER A 279      -3.296   0.508 -47.958  1.00 41.70           N
ATOM   2248  CA  SER A 279      -4.135   0.703 -46.822  1.00 41.70           C
ATOM   2249  CB  SER A 279      -4.578   2.165 -46.642  1.00 41.70           C
ATOM   2250  OG  SER A 279      -5.402   2.562 -47.728  1.00 41.70           O
ATOM   2251  C   SER A 279      -5.380  -0.140 -47.043  1.00 41.70           C
ATOM   2252  O   SER A 279      -6.023   0.035 -48.111  1.00 41.70           O
ATOM   2253  OXT SER A 279      -5.704  -0.969 -46.151  1.00 41.70           O
TER    2254      SER A 279
ATOM   2255  N   MET B 280       0.832   6.905 -90.474  1.00108.27           N
ATOM   2256  CA  MET B 280       2.100   7.360 -91.089  1.00108.27           C
ATOM   2257  CB  MET B 280       2.141   7.005 -92.581  1.00108.27           C
ATOM   2258  CG  MET B 280       1.152   7.810 -93.425  1.00108.27           C
ATOM   2259  SD  MET B 280       1.185   7.408 -95.196  1.00108.27           S
ATOM   2260  CE  MET B 280       2.865   8.047 -95.451  1.00108.27           C
ATOM   2261  C   MET B 280       2.253   8.834 -90.948  1.00108.27           C
ATOM   2262  O   MET B 280       1.472   9.491 -90.262  1.00108.27           O
ATOM   2263  N   SER B 281       3.283   9.399 -91.605  1.00 78.75           N
ATOM   2264  CA  SER B 281       3.504  10.805 -91.475  1.00 78.75           C
ATOM   2265  CB  SER B 281       4.896  11.162 -90.926  1.00 78.75           C
ATOM   2266  OG  SER B 281       5.035  10.679 -89.598  1.00 78.75           O
ATOM   2267  C   SER B 281       3.391  11.423 -92.828  1.00 78.75           C
ATOM   2268  O   SER B 281       3.569  10.763 -93.851  1.00 78.75           O
ATOM   2269  N   VAL B 282       3.065  12.729 -92.850  1.00 44.69           N
ATOM   2270  CA  VAL B 282       2.929  13.453 -94.076  1.00 44.69           C
ATOM   2271  CB  VAL B 282       1.591  14.121 -94.216  1.00 44.69           C
ATOM   2272  CG1 VAL B 282       1.565  14.927 -95.525  1.00 44.69           C
ATOM   2273  CG2 VAL B 282       0.499  13.042 -94.131  1.00 44.69           C
ATOM   2274  C   VAL B 282       3.974  14.525 -94.033  1.00 44.69           C
ATOM   2275  O   VAL B 282       4.435  14.915 -92.961  1.00 44.69           O
ATOM   2276  N   VAL B 283       4.372  15.021 -95.220  1.00 71.84           N
ATOM   2277  CA  VAL B 283       5.423  15.986 -95.359  1.00 71.84           C
ATOM   2278  CB  VAL B 283       5.785  16.239 -96.798  1.00 71.84           C
ATOM   2279  CG1 VAL B 283       6.911  17.285 -96.874  1.00 71.84           C
ATOM   2280  CG2 VAL B 283       6.136  14.890 -97.445  1.00 71.84           C
ATOM   2281  C   VAL B 283       5.006  17.282 -94.739  1.00 71.84           C
ATOM   2282  O   VAL B 283       3.818  17.579 -94.618  1.00 71.84           O
ATOM   2283  N   ALA B 284       6.009  18.085 -94.325  1.00134.50           N
ATOM   2284  CA  ALA B 284       5.798  19.344 -93.671  1.00134.50           C
ATOM   2285  CB  ALA B 284       4.802  20.249 -94.418  1.00134.50           C
ATOM   2286  C   ALA B 284       5.251  19.044 -92.323  1.00134.50           C
ATOM   2287  O   ALA B 284       4.826  19.941 -91.596  1.00134.50           O
ATOM   2288  N   TYR B 285       5.284  17.750 -91.956  1.00196.52           N
ATOM   2289  CA  TYR B 285       4.830  17.302 -90.678  1.00196.52           C
ATOM   2290  CB  TYR B 285       5.748  17.705 -89.513  1.00196.52           C
ATOM   2291  CG  TYR B 285       6.989  16.891 -89.622  1.00196.52           C
ATOM   2292  CD1 TYR B 285       8.011  17.263 -90.466  1.00196.52           C
ATOM   2293  CD2 TYR B 285       7.125  15.745 -88.874  1.00196.52           C
ATOM   2294  CE1 TYR B 285       9.154  16.502 -90.556  1.00196.52           C
ATOM   2295  CE2 TYR B 285       8.264  14.981 -88.958  1.00196.52           C
ATOM   2296  CZ  TYR B 285       9.280  15.359 -89.802  1.00196.52           C
ATOM   2297  OH  TYR B 285      10.450  14.575 -89.891  1.00196.52           O
ATOM   2298  C   TYR B 285       3.475  17.863 -90.429  1.00196.52           C
ATOM   2299  O   TYR B 285       3.155  18.266 -89.313  1.00196.52           O
ATOM   2300  N   THR B 286       2.641  17.928 -91.477  1.00110.03           N
ATOM   2301  CA  THR B 286       1.318  18.424 -91.271  1.00110.03           C
ATOM   2302  CB  THR B 286       0.551  18.606 -92.545  1.00110.03           C
ATOM   2303  OG1 THR B 286       1.233  19.513 -93.399  1.00110.03           O
ATOM   2304  CG2 THR B 286      -0.844  19.153 -92.200  1.00110.03           C
ATOM   2305  C   THR B 286       0.586  17.427 -90.435  1.00110.03           C
ATOM   2306  O   THR B 286      -0.150  17.795 -89.521  1.00110.03           O
ATOM   2307  N   LEU B 287       0.773  16.124 -90.735  1.00168.57           N
ATOM   2308  CA  LEU B 287       0.056  15.115 -90.013  1.00168.57           C
ATOM   2309  CB  LEU B 287      -1.169  14.608 -90.803  1.00168.57           C
ATOM   2310  CG  LEU B 287      -1.975  13.463 -90.150  1.00168.57           C
ATOM   2311  CD1 LEU B 287      -1.260  12.107 -90.276  1.00168.57           C
ATOM   2312  CD2 LEU B 287      -2.360  13.802 -88.701  1.00168.57           C
ATOM   2313  C   LEU B 287       0.956  13.951 -89.732  1.00168.57           C
ATOM   2314  O   LEU B 287       1.839  13.616 -90.520  1.00168.57           O
ATOM   2315  N   SER B 288       0.757  13.322 -88.554  1.00104.82           N
ATOM   2316  CA  SER B 288       1.447  12.119 -88.194  1.00104.82           C
ATOM   2317  CB  SER B 288       2.626  12.352 -87.232  1.00104.82           C
ATOM   2318  OG  SER B 288       3.624  13.138 -87.866  1.00104.82           O
ATOM   2319  C   SER B 288       0.437  11.302 -87.451  1.00104.82           C
ATOM   2320  O   SER B 288      -0.056  11.716 -86.404  1.00104.82           O
ATOM   2321  N   VAL B 289       0.100  10.103 -87.957  1.00 48.03           N
ATOM   2322  CA  VAL B 289      -0.905   9.360 -87.255  1.00 48.03           C
ATOM   2323  CB  VAL B 289      -2.077   8.967 -88.104  1.00 48.03           C
ATOM   2324  CG1 VAL B 289      -2.980   8.039 -87.277  1.00 48.03           C
ATOM   2325  CG2 VAL B 289      -2.790  10.239 -88.587  1.00 48.03           C
ATOM   2326  C   VAL B 289      -0.289   8.097 -86.755  1.00 48.03           C
ATOM   2327  O   VAL B 289       0.406   7.397 -87.490  1.00 48.03           O
ATOM   2328  N   SER B 290      -0.544   7.778 -85.470  1.00 76.14           N
ATOM   2329  CA  SER B 290      -0.006   6.587 -84.883  1.00 76.14           C
ATOM   2330  CB  SER B 290       0.764   6.855 -83.580  1.00 76.14           C
ATOM   2331  OG  SER B 290       1.865   7.717 -83.831  1.00 76.14           O
ATOM   2332  C   SER B 290      -1.164   5.705 -84.538  1.00 76.14           C
ATOM   2333  O   SER B 290      -2.202   6.180 -84.082  1.00 76.14           O
ATOM   2334  N   LEU B 291      -1.018   4.386 -84.780  1.00145.86           N
ATOM   2335  CA  LEU B 291      -2.088   3.475 -84.497  1.00145.86           C
ATOM   2336  CB  LEU B 291      -2.996   3.226 -85.714  1.00145.86           C
ATOM   2337  CG  LEU B 291      -4.149   2.235 -85.466  1.00145.86           C
ATOM   2338  CD1 LEU B 291      -5.122   2.756 -84.397  1.00145.86           C
ATOM   2339  CD2 LEU B 291      -4.859   1.876 -86.782  1.00145.86           C
ATOM   2340  C   LEU B 291      -1.503   2.154 -84.129  1.00145.86           C
ATOM   2341  O   LEU B 291      -0.490   1.732 -84.685  1.00145.86           O
ATOM   2342  N   SER B 292      -2.149   1.462 -83.174  1.00 76.90           N
ATOM   2343  CA  SER B 292      -1.685   0.167 -82.790  1.00 76.90           C
ATOM   2344  CB  SER B 292      -1.733  -0.074 -81.270  1.00 76.90           C
ATOM   2345  OG  SER B 292      -1.261  -1.378 -80.962  1.00 76.90           O
ATOM   2346  C   SER B 292      -2.618  -0.802 -83.432  1.00 76.90           C
ATOM   2347  O   SER B 292      -3.832  -0.606 -83.428  1.00 76.90           O
ATOM   2348  N   VAL B 293      -2.053  -1.863 -84.037  1.00128.21           N
ATOM   2349  CA  VAL B 293      -2.829  -2.871 -84.697  1.00128.21           C
ATOM   2350  CB  VAL B 293      -2.523  -2.975 -86.157  1.00128.21           C
ATOM   2351  CG1 VAL B 293      -3.123  -1.768 -86.885  1.00128.21           C
ATOM   2352  CG2 VAL B 293      -0.993  -3.033 -86.291  1.00128.21           C
ATOM   2353  C   VAL B 293      -2.469  -4.189 -84.083  1.00128.21           C
ATOM   2354  O   VAL B 293      -1.331  -4.405 -83.672  1.00128.21           O
ATOM   2355  N   ASP B 294      -3.452  -5.106 -84.000  1.00206.94           N
ATOM   2356  CA  ASP B 294      -3.232  -6.387 -83.391  1.00206.94           C
ATOM   2357  CB  ASP B 294      -4.548  -7.098 -83.021  1.00206.94           C
ATOM   2358  CG  ASP B 294      -4.255  -8.291 -82.118  1.00206.94           C
ATOM   2359  OD1 ASP B 294      -3.114  -8.378 -81.591  1.00206.94           O
ATOM   2360  OD2 ASP B 294      -5.175  -9.134 -81.944  1.00206.94           O
ATOM   2361  C   ASP B 294      -2.504  -7.273 -84.352  1.00206.94           C
ATOM   2362  O   ASP B 294      -2.606  -7.110 -85.568  1.00206.94           O
ATOM   2363  N   HIS B 295      -1.729  -8.238 -83.810  1.00 78.24           N
ATOM   2364  CA  HIS B 295      -1.079  -9.215 -84.631  1.00 78.24           C
ATOM   2365  ND1 HIS B 295       1.356  -7.043 -84.168  1.00 78.24           N
ATOM   2366  CG  HIS B 295       1.198  -8.229 -84.849  1.00 78.24           C
ATOM   2367  CB  HIS B 295       0.417  -9.404 -84.335  1.00 78.24           C
ATOM   2368  NE2 HIS B 295       2.394  -6.799 -86.120  1.00 78.24           N
ATOM   2369  CD2 HIS B 295       1.839  -8.063 -86.038  1.00 78.24           C
ATOM   2370  CE1 HIS B 295       2.077  -6.223 -84.974  1.00 78.24           C
ATOM   2371  C   HIS B 295      -1.834 -10.495 -84.439  1.00 78.24           C
ATOM   2372  O   HIS B 295      -2.100 -10.915 -83.313  1.00 78.24           O
ATOM   2373  N   LYS B 296      -2.209 -11.147 -85.559  1.00 47.41           N
ATOM   2374  CA  LYS B 296      -3.039 -12.321 -85.517  1.00 47.41           C
ATOM   2375  CB  LYS B 296      -3.375 -12.895 -86.904  1.00 47.41           C
ATOM   2376  CG  LYS B 296      -4.273 -11.999 -87.756  1.00 47.41           C
ATOM   2377  CD  LYS B 296      -4.286 -12.408 -89.231  1.00 47.41           C
ATOM   2378  CE  LYS B 296      -5.178 -11.533 -90.112  1.00 47.41           C
ATOM   2379  NZ  LYS B 296      -5.124 -12.011 -91.512  1.00 47.41           N
ATOM   2380  C   LYS B 296      -2.335 -13.397 -84.754  1.00 47.41           C
ATOM   2381  O   LYS B 296      -1.108 -13.436 -84.681  1.00 47.41           O
ATOM   2382  N   ILE B 297      -3.132 -14.303 -84.152  1.00 82.41           N
ATOM   2383  CA  ILE B 297      -2.631 -15.384 -83.352  1.00 82.41           C
ATOM   2384  CB  ILE B 297      -3.737 -16.208 -82.744  1.00 82.41           C
ATOM   2385  CG1 ILE B 297      -3.173 -17.207 -81.721  1.00 82.41           C
ATOM   2386  CG2 ILE B 297      -4.556 -16.854 -83.874  1.00 82.41           C
ATOM   2387  CD1 ILE B 297      -4.251 -17.862 -80.859  1.00 82.41           C
ATOM   2388  C   ILE B 297      -1.791 -16.270 -84.218  1.00 82.41           C
ATOM   2389  O   ILE B 297      -0.721 -16.719 -83.808  1.00 82.41           O
ATOM   2390  N   ARG B 298      -2.245 -16.521 -85.459  1.00143.86           N
ATOM   2391  CA  ARG B 298      -1.528 -17.402 -86.333  1.00143.86           C
ATOM   2392  CB  ARG B 298      -2.128 -17.475 -87.746  1.00143.86           C
ATOM   2393  CG  ARG B 298      -1.274 -18.299 -88.713  1.00143.86           C
ATOM   2394  CD  ARG B 298      -1.430 -17.866 -90.172  1.00143.86           C
ATOM   2395  NE  ARG B 298      -1.011 -16.436 -90.237  1.00143.86           N
ATOM   2396  CZ  ARG B 298      -0.515 -15.902 -91.391  1.00143.86           C
ATOM   2397  NH1 ARG B 298      -0.390 -16.678 -92.508  1.00143.86           N
ATOM   2398  NH2 ARG B 298      -0.149 -14.587 -91.426  1.00143.86           N
ATOM   2399  C   ARG B 298      -0.154 -16.854 -86.522  1.00143.86           C
ATOM   2400  O   ARG B 298       0.828 -17.590 -86.457  1.00143.86           O
ATOM   2401  N   GLU B 299      -0.053 -15.532 -86.746  1.00 54.09           N
ATOM   2402  CA  GLU B 299       1.205 -14.909 -87.027  1.00 54.09           C
ATOM   2403  CB  GLU B 299       1.056 -13.421 -87.383  1.00 54.09           C
ATOM   2404  CG  GLU B 299       2.335 -12.803 -87.947  1.00 54.09           C
ATOM   2405  CD  GLU B 299       1.958 -11.495 -88.625  1.00 54.09           C
ATOM   2406  OE1 GLU B 299       1.220 -10.688 -87.998  1.00 54.09           O
ATOM   2407  OE2 GLU B 299       2.398 -11.291 -89.788  1.00 54.09           O
ATOM   2408  C   GLU B 299       2.097 -15.036 -85.834  1.00 54.09           C
ATOM   2409  O   GLU B 299       3.309 -15.191 -85.973  1.00 54.09           O
ATOM   2410  N   LEU B 300       1.522 -14.948 -84.621  1.00 52.36           N
ATOM   2411  CA  LEU B 300       2.346 -15.029 -83.451  1.00 52.36           C
ATOM   2412  CB  LEU B 300       1.541 -14.840 -82.155  1.00 52.36           C
ATOM   2413  CG  LEU B 300       0.833 -13.476 -82.067  1.00 52.36           C
ATOM   2414  CD1 LEU B 300       0.050 -13.338 -80.752  1.00 52.36           C
ATOM   2415  CD2 LEU B 300       1.812 -12.317 -82.309  1.00 52.36           C
ATOM   2416  C   LEU B 300       2.991 -16.383 -83.377  1.00 52.36           C
ATOM   2417  O   LEU B 300       4.212 -16.491 -83.276  1.00 52.36           O
ATOM   2418  N   ARG B 301       2.183 -17.460 -83.435  1.00120.16           N
ATOM   2419  CA  ARG B 301       2.724 -18.783 -83.309  1.00120.16           C
ATOM   2420  CB  ARG B 301       1.627 -19.856 -83.229  1.00120.16           C
ATOM   2421  CG  ARG B 301       0.740 -19.745 -81.990  1.00120.16           C
ATOM   2422  CD  ARG B 301      -0.496 -20.643 -82.067  1.00120.16           C
ATOM   2423  NE  ARG B 301      -1.300 -20.168 -83.229  1.00120.16           N
ATOM   2424  CZ  ARG B 301      -2.252 -20.971 -83.789  1.00120.16           C
ATOM   2425  NH1 ARG B 301      -2.487 -22.215 -83.280  1.00120.16           N
ATOM   2426  NH2 ARG B 301      -2.973 -20.524 -84.858  1.00120.16           N
ATOM   2427  C   ARG B 301       3.575 -19.140 -84.485  1.00120.16           C
ATOM   2428  O   ARG B 301       4.699 -19.613 -84.324  1.00120.16           O
ATOM   2429  N   ARG B 302       3.038 -18.948 -85.704  1.00167.60           N
ATOM   2430  CA  ARG B 302       3.743 -19.360 -86.886  1.00167.60           C
ATOM   2431  CB  ARG B 302       2.910 -19.187 -88.168  1.00167.60           C
ATOM   2432  CG  ARG B 302       3.668 -19.594 -89.435  1.00167.60           C
ATOM   2433  CD  ARG B 302       3.136 -18.955 -90.723  1.00167.60           C
ATOM   2434  NE  ARG B 302       1.738 -19.424 -90.937  1.00167.60           N
ATOM   2435  CZ  ARG B 302       1.091 -19.131 -92.105  1.00167.60           C
ATOM   2436  NH1 ARG B 302       1.738 -18.447 -93.094  1.00167.60           N
ATOM   2437  NH2 ARG B 302      -0.203 -19.522 -92.288  1.00167.60           N
ATOM   2438  C   ARG B 302       4.980 -18.557 -87.132  1.00167.60           C
ATOM   2439  O   ARG B 302       6.055 -19.127 -87.270  1.00167.60           O
ATOM   2440  N   ASN B 303       4.849 -17.221 -87.275  1.00 73.49           N
ATOM   2441  CA  ASN B 303       5.985 -16.397 -87.600  1.00 73.49           C
ATOM   2442  CB  ASN B 303       5.570 -15.068 -88.248  1.00 73.49           C
ATOM   2443  CG  ASN B 303       4.935 -15.388 -89.591  1.00 73.49           C
ATOM   2444  OD1 ASN B 303       5.582 -15.928 -90.487  1.00 73.49           O
ATOM   2445  ND2 ASN B 303       3.625 -15.052 -89.731  1.00 73.49           N
ATOM   2446  C   ASN B 303       6.832 -16.033 -86.417  1.00 73.49           C
ATOM   2447  O   ASN B 303       8.027 -16.323 -86.379  1.00 73.49           O
ATOM   2448  N   HIS B 304       6.205 -15.390 -85.409  1.00100.81           N
ATOM   2449  CA  HIS B 304       6.919 -14.810 -84.306  1.00100.81           C
ATOM   2450  ND1 HIS B 304       7.230 -13.973 -81.141  1.00100.81           N
ATOM   2451  CG  HIS B 304       6.760 -13.326 -82.264  1.00100.81           C
ATOM   2452  CB  HIS B 304       6.005 -14.003 -83.369  1.00100.81           C
ATOM   2453  NE2 HIS B 304       7.820 -11.839 -80.939  1.00100.81           N
ATOM   2454  CD2 HIS B 304       7.129 -12.024 -82.124  1.00100.81           C
ATOM   2455  CE1 HIS B 304       7.856 -13.037 -80.384  1.00100.81           C
ATOM   2456  C   HIS B 304       7.599 -15.835 -83.467  1.00100.81           C
ATOM   2457  O   HIS B 304       8.810 -15.773 -83.266  1.00100.81           O
ATOM   2458  N   THR B 305       6.844 -16.820 -82.952  1.00103.56           N
ATOM   2459  CA  THR B 305       7.480 -17.751 -82.076  1.00103.56           C
ATOM   2460  CB  THR B 305       6.523 -18.755 -81.502  1.00103.56           C
ATOM   2461  OG1 THR B 305       5.491 -18.095 -80.784  1.00103.56           O
ATOM   2462  CG2 THR B 305       7.303 -19.695 -80.566  1.00103.56           C
ATOM   2463  C   THR B 305       8.517 -18.524 -82.830  1.00103.56           C
ATOM   2464  O   THR B 305       9.679 -18.544 -82.431  1.00103.56           O
ATOM   2465  N   THR B 306       8.143 -19.183 -83.949  1.00136.60           N
ATOM   2466  CA  THR B 306       9.157 -20.006 -84.542  1.00136.60           C
ATOM   2467  CB  THR B 306       8.658 -21.104 -85.450  1.00136.60           C
ATOM   2468  OG1 THR B 306       9.669 -22.092 -85.579  1.00136.60           O
ATOM   2469  CG2 THR B 306       8.334 -20.558 -86.842  1.00136.60           C
ATOM   2470  C   THR B 306      10.238 -19.220 -85.227  1.00136.60           C
ATOM   2471  O   THR B 306      11.420 -19.422 -84.955  1.00136.60           O
ATOM   2472  N   ARG B 307       9.863 -18.300 -86.134  1.00109.89           N
ATOM   2473  CA  ARG B 307      10.806 -17.564 -86.931  1.00109.89           C
ATOM   2474  CB  ARG B 307      10.121 -16.835 -88.090  1.00109.89           C
ATOM   2475  CG  ARG B 307       9.366 -17.786 -89.013  1.00109.89           C
ATOM   2476  CD  ARG B 307       8.639 -17.072 -90.149  1.00109.89           C
ATOM   2477  NE  ARG B 307       7.781 -18.082 -90.825  1.00109.89           N
ATOM   2478  CZ  ARG B 307       7.098 -17.740 -91.955  1.00109.89           C
ATOM   2479  NH1 ARG B 307       7.245 -16.494 -92.493  1.00109.89           N
ATOM   2480  NH2 ARG B 307       6.264 -18.644 -92.546  1.00109.89           N
ATOM   2481  C   ARG B 307      11.534 -16.527 -86.140  1.00109.89           C
ATOM   2482  O   ARG B 307      12.751 -16.390 -86.258  1.00109.89           O
ATOM   2483  N   GLY B 308      10.804 -15.777 -85.293  1.00 28.53           N
ATOM   2484  CA  GLY B 308      11.410 -14.670 -84.622  1.00 28.53           C
ATOM   2485  C   GLY B 308      11.322 -13.517 -85.574  1.00 28.53           C
ATOM   2486  O   GLY B 308      12.049 -12.533 -85.445  1.00 28.53           O
ATOM   2487  N   GLN B 309      10.419 -13.631 -86.571  1.00 42.24           N
ATOM   2488  CA  GLN B 309      10.233 -12.615 -87.568  1.00 42.24           C
ATOM   2489  CB  GLN B 309      10.549 -13.108 -88.987  1.00 42.24           C
ATOM   2490  CG  GLN B 309      12.021 -13.482 -89.163  1.00 42.24           C
ATOM   2491  CD  GLN B 309      12.215 -13.973 -90.588  1.00 42.24           C
ATOM   2492  OE1 GLN B 309      11.261 -14.375 -91.252  1.00 42.24           O
ATOM   2493  NE2 GLN B 309      13.485 -13.949 -91.072  1.00 42.24           N
ATOM   2494  C   GLN B 309       8.798 -12.192 -87.537  1.00 42.24           C
ATOM   2495  O   GLN B 309       7.961 -12.855 -86.924  1.00 42.24           O
ATOM   2496  N   THR B 310       8.485 -11.051 -88.192  1.00126.44           N
ATOM   2497  CA  THR B 310       7.144 -10.538 -88.186  1.00126.44           C
ATOM   2498  CB  THR B 310       6.979  -9.286 -87.385  1.00126.44           C
ATOM   2499  OG1 THR B 310       7.812  -8.267 -87.909  1.00126.44           O
ATOM   2500  CG2 THR B 310       7.360  -9.588 -85.926  1.00126.44           C
ATOM   2501  C   THR B 310       6.705 -10.266 -89.586  1.00126.44           C
ATOM   2502  O   THR B 310       7.471 -10.480 -90.525  1.00126.44           O
ATOM   2503  N   LEU B 311       5.450  -9.772 -89.731  1.00140.13           N
ATOM   2504  CA  LEU B 311       4.824  -9.501 -90.999  1.00140.13           C
ATOM   2505  CB  LEU B 311       3.530  -8.681 -90.885  1.00140.13           C
ATOM   2506  CG  LEU B 311       2.867  -8.391 -92.244  1.00140.13           C
ATOM   2507  CD1 LEU B 311       2.394  -9.685 -92.924  1.00140.13           C
ATOM   2508  CD2 LEU B 311       1.750  -7.342 -92.102  1.00140.13           C
ATOM   2509  C   LEU B 311       5.804  -8.693 -91.743  1.00140.13           C
ATOM   2510  O   LEU B 311       6.426  -7.807 -91.165  1.00140.13           O
ATOM   2511  N   ILE B 312       5.903  -8.995 -93.050  1.00200.68           N
ATOM   2512  CA  ILE B 312       6.973  -8.620 -93.914  1.00200.68           C
ATOM   2513  CB  ILE B 312       7.161  -7.154 -94.245  1.00200.68           C
ATOM   2514  CG1 ILE B 312       8.035  -7.057 -95.507  1.00200.68           C
ATOM   2515  CG2 ILE B 312       7.758  -6.373 -93.064  1.00200.68           C
ATOM   2516  CD1 ILE B 312       8.039  -5.668 -96.141  1.00200.68           C
ATOM   2517  C   ILE B 312       8.154  -9.227 -93.246  1.00200.68           C
ATOM   2518  O   ILE B 312       8.519  -8.836 -92.141  1.00200.68           O
ATOM   2519  N   VAL B 313       8.779 -10.216 -93.920  1.00 66.80           N
ATOM   2520  CA  VAL B 313       9.783 -11.009 -93.272  1.00 66.80           C
ATOM   2521  CB  VAL B 313      10.437 -12.014 -94.177  1.00 66.80           C
ATOM   2522  CG1 VAL B 313      11.576 -12.703 -93.405  1.00 66.80           C
ATOM   2523  CG2 VAL B 313       9.359 -12.981 -94.695  1.00 66.80           C
ATOM   2524  C   VAL B 313      10.845 -10.100 -92.770  1.00 66.80           C
ATOM   2525  O   VAL B 313      11.514  -9.407 -93.532  1.00 66.80           O
ATOM   2526  N   GLY B 314      10.996 -10.075 -91.435  1.00 26.58           N
ATOM   2527  CA  GLY B 314      11.984  -9.243 -90.832  1.00 26.58           C
ATOM   2528  C   GLY B 314      12.238  -9.818 -89.485  1.00 26.58           C
ATOM   2529  O   GLY B 314      11.320 -10.291 -88.817  1.00 26.58           O
ATOM   2530  N   SER B 315      13.508  -9.792 -89.048  1.00 32.57           N
ATOM   2531  CA  SER B 315      13.801 -10.336 -87.762  1.00 32.57           C
ATOM   2532  CB  SER B 315      15.287 -10.667 -87.554  1.00 32.57           C
ATOM   2533  OG  SER B 315      15.685 -11.696 -88.447  1.00 32.57           O
ATOM   2534  C   SER B 315      13.412  -9.325 -86.743  1.00 32.57           C
ATOM   2535  O   SER B 315      13.446  -8.119 -86.986  1.00 32.57           O
ATOM   2536  N   LEU B 316      13.010  -9.820 -85.564  1.00 58.03           N
ATOM   2537  CA  LEU B 316      12.653  -8.969 -84.476  1.00 58.03           C
ATOM   2538  CB  LEU B 316      11.509  -9.557 -83.636  1.00 58.03           C
ATOM   2539  CG  LEU B 316      10.153  -9.580 -84.366  1.00 58.03           C
ATOM   2540  CD1 LEU B 316       9.055 -10.179 -83.474  1.00 58.03           C
ATOM   2541  CD2 LEU B 316       9.786  -8.183 -84.892  1.00 58.03           C
ATOM   2542  C   LEU B 316      13.886  -8.882 -83.643  1.00 58.03           C
ATOM   2543  O   LEU B 316      14.448  -9.902 -83.247  1.00 58.03           O
ATOM   2544  N   LYS B 317      14.344  -7.648 -83.354  1.00 67.82           N
ATOM   2545  CA  LYS B 317      15.514  -7.512 -82.542  1.00 67.82           C
ATOM   2546  CB  LYS B 317      16.633  -6.697 -83.205  1.00 67.82           C
ATOM   2547  CG  LYS B 317      17.185  -7.434 -84.425  1.00 67.82           C
ATOM   2548  CD  LYS B 317      18.130  -6.623 -85.308  1.00 67.82           C
ATOM   2549  CE  LYS B 317      18.634  -7.429 -86.505  1.00 67.82           C
ATOM   2550  NZ  LYS B 317      19.168  -8.731 -86.045  1.00 67.82           N
ATOM   2551  C   LYS B 317      15.110  -6.859 -81.263  1.00 67.82           C
ATOM   2552  O   LYS B 317      14.277  -5.956 -81.244  1.00 67.82           O
ATOM   2553  N   GLY B 318      15.706  -7.317 -80.147  1.00 32.88           N
ATOM   2554  CA  GLY B 318      15.332  -6.805 -78.864  1.00 32.88           C
ATOM   2555  C   GLY B 318      15.876  -5.426 -78.721  1.00 32.88           C
ATOM   2556  O   GLY B 318      16.812  -5.033 -79.414  1.00 32.88           O
ATOM   2557  N   SER B 319      15.272  -4.654 -77.798  1.00 98.15           N
ATOM   2558  CA  SER B 319      15.742  -3.332 -77.530  1.00 98.15           C
ATOM   2559  CB  SER B 319      14.625  -2.283 -77.389  1.00 98.15           C
ATOM   2560  OG  SER B 319      15.190  -1.008 -77.119  1.00 98.15           O
ATOM   2561  C   SER B 319      16.445  -3.425 -76.217  1.00 98.15           C
ATOM   2562  O   SER B 319      15.960  -4.056 -75.282  1.00 98.15           O
ATOM   2563  N   SER B 320      17.637  -2.810 -76.122  1.00 87.63           N
ATOM   2564  CA  SER B 320      18.401  -2.905 -74.916  1.00 87.63           C
ATOM   2565  CB  SER B 320      19.782  -2.237 -75.046  1.00 87.63           C
ATOM   2566  OG  SER B 320      20.506  -2.355 -73.830  1.00 87.63           O
ATOM   2567  C   SER B 320      17.675  -2.218 -73.804  1.00 87.63           C
ATOM   2568  O   SER B 320      17.582  -2.737 -72.692  1.00 87.63           O
ATOM   2569  N   CYS B 321      17.122  -1.030 -74.091  1.00 78.88           N
ATOM   2570  CA  CYS B 321      16.527  -0.223 -73.069  1.00 78.88           C
ATOM   2571  CB  CYS B 321      16.047   1.139 -73.598  1.00 78.88           C
ATOM   2572  SG  CYS B 321      17.412   2.164 -74.226  1.00 78.88           S
ATOM   2573  C   CYS B 321      15.352  -0.899 -72.443  1.00 78.88           C
ATOM   2574  O   CYS B 321      15.260  -0.969 -71.218  1.00 78.88           O
ATOM   2575  N   ASN B 322      14.432  -1.446 -73.257  1.00117.48           N
ATOM   2576  CA  ASN B 322      13.243  -1.976 -72.655  1.00117.48           C
ATOM   2577  CB  ASN B 322      11.958  -1.251 -73.091  1.00117.48           C
ATOM   2578  CG  ASN B 322      11.760  -1.506 -74.579  1.00117.48           C
ATOM   2579  OD1 ASN B 322      12.705  -1.836 -75.294  1.00117.48           O
ATOM   2580  ND2 ASN B 322      10.501  -1.343 -75.066  1.00117.48           N
ATOM   2581  C   ASN B 322      13.081  -3.405 -73.052  1.00117.48           C
ATOM   2582  O   ASN B 322      13.855  -3.922 -73.854  1.00117.48           O
ATOM   2583  N   GLY B 323      12.073  -4.095 -72.471  1.00 77.85           N
ATOM   2584  CA  GLY B 323      11.880  -5.460 -72.853  1.00 77.85           C
ATOM   2585  C   GLY B 323      10.867  -5.452 -73.942  1.00 77.85           C
ATOM   2586  O   GLY B 323       9.668  -5.317 -73.699  1.00 77.85           O
ATOM   2587  N   GLY B 324      11.343  -5.622 -75.188  1.00 32.47           N
ATOM   2588  CA  GLY B 324      10.457  -5.614 -76.306  1.00 32.47           C
ATOM   2589  C   GLY B 324      11.300  -5.771 -77.521  1.00 32.47           C
ATOM   2590  O   GLY B 324      12.517  -5.597 -77.476  1.00 32.47           O
ATOM   2591  N   THR B 325      10.653  -6.099 -78.653  1.00 47.61           N
ATOM   2592  CA  THR B 325      11.399  -6.320 -79.850  1.00 47.61           C
ATOM   2593  CB  THR B 325      11.359  -7.752 -80.229  1.00 47.61           C
ATOM   2594  OG1 THR B 325      11.785  -8.568 -79.147  1.00 47.61           O
ATOM   2595  CG2 THR B 325      12.346  -7.898 -81.369  1.00 47.61           C
ATOM   2596  C   THR B 325      10.744  -5.515 -80.922  1.00 47.61           C
ATOM   2597  O   THR B 325       9.525  -5.353 -80.924  1.00 47.61           O
ATOM   2598  N   TYR B 326      11.547  -4.970 -81.858  1.00157.34           N
ATOM   2599  CA  TYR B 326      10.993  -4.161 -82.904  1.00157.34           C
ATOM   2600  CB  TYR B 326      11.373  -2.672 -82.812  1.00157.34           C
ATOM   2601  CG  TYR B 326      10.693  -2.027 -81.654  1.00157.34           C
ATOM   2602  CD1 TYR B 326      11.214  -2.108 -80.383  1.00157.34           C
ATOM   2603  CD2 TYR B 326       9.527  -1.322 -81.848  1.00157.34           C
ATOM   2604  CE1 TYR B 326      10.580  -1.497 -79.326  1.00157.34           C
ATOM   2605  CE2 TYR B 326       8.890  -0.709 -80.795  1.00157.34           C
ATOM   2606  CZ  TYR B 326       9.415  -0.797 -79.530  1.00157.34           C
ATOM   2607  OH  TYR B 326       8.760  -0.168 -78.449  1.00157.34           O
ATOM   2608  C   TYR B 326      11.546  -4.628 -84.215  1.00157.34           C
ATOM   2609  O   TYR B 326      12.645  -5.177 -84.275  1.00157.34           O
ATOM   2610  N   LYS B 327      10.757  -4.470 -85.301  1.00 95.51           N
ATOM   2611  CA  LYS B 327      11.251  -4.810 -86.603  1.00 95.51           C
ATOM   2612  CB  LYS B 327      10.224  -4.749 -87.752  1.00 95.51           C
ATOM   2613  CG  LYS B 327       9.147  -5.829 -87.748  1.00 95.51           C
ATOM   2614  CD  LYS B 327       8.162  -5.704 -88.918  1.00 95.51           C
ATOM   2615  CE  LYS B 327       7.365  -4.402 -88.971  1.00 95.51           C
ATOM   2616  NZ  LYS B 327       6.456  -4.424 -90.140  1.00 95.51           N
ATOM   2617  C   LYS B 327      12.308  -3.829 -86.999  1.00 95.51           C
ATOM   2618  O   LYS B 327      13.371  -4.210 -87.483  1.00 95.51           O
ATOM   2619  N   THR B 328      12.033  -2.518 -86.827  1.00149.02           N
ATOM   2620  CA  THR B 328      13.012  -1.563 -87.251  1.00149.02           C
ATOM   2621  CB  THR B 328      12.838  -1.134 -88.678  1.00149.02           C
ATOM   2622  OG1 THR B 328      13.915  -0.300 -89.078  1.00149.02           O
ATOM   2623  CG2 THR B 328      11.508  -0.371 -88.799  1.00149.02           C
ATOM   2624  C   THR B 328      12.893  -0.324 -86.430  1.00149.02           C
ATOM   2625  O   THR B 328      11.824  -0.008 -85.908  1.00149.02           O
ATOM   2626  N   ALA B 329      14.022   0.393 -86.268  1.00184.34           N
ATOM   2627  CA  ALA B 329      13.972   1.697 -85.682  1.00184.34           C
ATOM   2628  CB  ALA B 329      15.113   1.976 -84.690  1.00184.34           C
ATOM   2629  C   ALA B 329      14.191   2.561 -86.882  1.00184.34           C
ATOM   2630  O   ALA B 329      15.304   2.637 -87.398  1.00184.34           O
ATOM   2631  N   GLU B 330      13.131   3.233 -87.368  1.00115.06           N
ATOM   2632  CA  GLU B 330      13.283   3.959 -88.595  1.00115.06           C
ATOM   2633  CB  GLU B 330      13.174   3.050 -89.834  1.00115.06           C
ATOM   2634  CG  GLU B 330      13.777   3.635 -91.113  1.00115.06           C
ATOM   2635  CD  GLU B 330      15.233   3.192 -91.165  1.00115.06           C
ATOM   2636  OE1 GLU B 330      15.471   1.960 -91.047  1.00115.06           O
ATOM   2637  OE2 GLU B 330      16.122   4.070 -91.327  1.00115.06           O
ATOM   2638  C   GLU B 330      12.138   4.918 -88.679  1.00115.06           C
ATOM   2639  O   GLU B 330      11.436   5.157 -87.697  1.00115.06           O
ATOM   2640  N   TYR B 331      11.939   5.484 -89.884  1.00 81.70           N
ATOM   2641  CA  TYR B 331      10.935   6.464 -90.188  1.00 81.70           C
ATOM   2642  CB  TYR B 331      11.066   7.049 -91.603  1.00 81.70           C
ATOM   2643  CG  TYR B 331      10.231   8.282 -91.656  1.00 81.70           C
ATOM   2644  CD1 TYR B 331      10.723   9.446 -91.114  1.00 81.70           C
ATOM   2645  CD2 TYR B 331       8.984   8.293 -92.239  1.00 81.70           C
ATOM   2646  CE1 TYR B 331       9.988  10.606 -91.145  1.00 81.70           C
ATOM   2647  CE2 TYR B 331       8.242   9.452 -92.273  1.00 81.70           C
ATOM   2648  CZ  TYR B 331       8.744  10.610 -91.725  1.00 81.70           C
ATOM   2649  OH  TYR B 331       7.987  11.800 -91.758  1.00 81.70           O
ATOM   2650  C   TYR B 331       9.586   5.836 -90.078  1.00 81.70           C
ATOM   2651  O   TYR B 331       9.454   4.618 -90.154  1.00 81.70           O
ATOM   2652  N   THR B 332       8.547   6.669 -89.855  1.00 81.97           N
ATOM   2653  CA  THR B 332       7.219   6.165 -89.670  1.00 81.97           C
ATOM   2654  CB  THR B 332       6.163   7.226 -89.583  1.00 81.97           C
ATOM   2655  OG1 THR B 332       6.441   8.100 -88.499  1.00 81.97           O
ATOM   2656  CG2 THR B 332       4.801   6.543 -89.375  1.00 81.97           C
ATOM   2657  C   THR B 332       6.870   5.253 -90.793  1.00 81.97           C
ATOM   2658  O   THR B 332       6.891   5.621 -91.966  1.00 81.97           O
ATOM   2659  N   TRP B 333       6.562   4.003 -90.410  1.00130.60           N
ATOM   2660  CA  TRP B 333       6.192   2.930 -91.277  1.00130.60           C
ATOM   2661  CB  TRP B 333       7.379   2.171 -91.905  1.00130.60           C
ATOM   2662  CG  TRP B 333       8.070   2.863 -93.057  1.00130.60           C
ATOM   2663  CD2 TRP B 333       7.894   2.475 -94.429  1.00130.60           C
ATOM   2664  CD1 TRP B 333       8.963   3.894 -93.059  1.00130.60           C
ATOM   2665  NE1 TRP B 333       9.349   4.178 -94.349  1.00130.60           N
ATOM   2666  CE2 TRP B 333       8.700   3.310 -95.202  1.00130.60           C
ATOM   2667  CE3 TRP B 333       7.124   1.500 -94.997  1.00130.60           C
ATOM   2668  CZ2 TRP B 333       8.750   3.181 -96.562  1.00130.60           C
ATOM   2669  CZ3 TRP B 333       7.173   1.376 -96.368  1.00130.60           C
ATOM   2670  CH2 TRP B 333       7.970   2.200 -97.135  1.00130.60           C
ATOM   2671  C   TRP B 333       5.492   1.943 -90.407  1.00130.60           C
ATOM   2672  O   TRP B 333       4.911   2.304 -89.383  1.00130.60           O
ATOM   2673  N   ASP B 334       5.503   0.664 -90.828  1.00 38.87           N
ATOM   2674  CA  ASP B 334       4.905  -0.374 -90.045  1.00 38.87           C
ATOM   2675  CB  ASP B 334       4.227  -1.466 -90.892  1.00 38.87           C
ATOM   2676  CG  ASP B 334       2.994  -0.863 -91.552  1.00 38.87           C
ATOM   2677  OD1 ASP B 334       2.369   0.037 -90.930  1.00 38.87           O
ATOM   2678  OD2 ASP B 334       2.657  -1.301 -92.684  1.00 38.87           O
ATOM   2679  C   ASP B 334       6.010  -1.029 -89.282  1.00 38.87           C
ATOM   2680  O   ASP B 334       6.960  -1.551 -89.864  1.00 38.87           O
ATOM   2681  N   ASP B 335       5.922  -0.987 -87.940  1.00 56.96           N
ATOM   2682  CA  ASP B 335       6.920  -1.586 -87.107  1.00 56.96           C
ATOM   2683  CB  ASP B 335       7.587  -0.562 -86.169  1.00 56.96           C
ATOM   2684  CG  ASP B 335       8.830  -1.175 -85.541  1.00 56.96           C
ATOM   2685  OD1 ASP B 335       9.088  -2.384 -85.779  1.00 56.96           O
ATOM   2686  OD2 ASP B 335       9.540  -0.436 -84.808  1.00 56.96           O
ATOM   2687  C   ASP B 335       6.209  -2.594 -86.259  1.00 56.96           C
ATOM   2688  O   ASP B 335       5.246  -2.264 -85.570  1.00 56.96           O
ATOM   2689  N   ALA B 336       6.662  -3.863 -86.292  1.00 47.71           N
ATOM   2690  CA  ALA B 336       5.998  -4.870 -85.517  1.00 47.71           C
ATOM   2691  CB  ALA B 336       6.122  -6.287 -86.103  1.00 47.71           C
ATOM   2692  C   ALA B 336       6.646  -4.883 -84.175  1.00 47.71           C
ATOM   2693  O   ALA B 336       7.870  -4.947 -84.066  1.00 47.71           O
ATOM   2694  N   LEU B 337       5.828  -4.818 -83.107  1.00147.76           N
ATOM   2695  CA  LEU B 337       6.394  -4.739 -81.796  1.00147.76           C
ATOM   2696  CB  LEU B 337       6.098  -3.402 -81.096  1.00147.76           C
ATOM   2697  CG  LEU B 337       6.592  -3.327 -79.640  1.00147.76           C
ATOM   2698  CD1 LEU B 337       8.121  -3.443 -79.554  1.00147.76           C
ATOM   2699  CD2 LEU B 337       6.045  -2.074 -78.936  1.00147.76           C
ATOM   2700  C   LEU B 337       5.834  -5.810 -80.916  1.00147.76           C
ATOM   2701  O   LEU B 337       4.632  -6.072 -80.904  1.00147.76           O
ATOM   2702  N   VAL B 338       6.736  -6.463 -80.157  1.00110.15           N
ATOM   2703  CA  VAL B 338       6.370  -7.418 -79.153  1.00110.15           C
ATOM   2704  CB  VAL B 338       6.994  -8.768 -79.338  1.00110.15           C
ATOM   2705  CG1 VAL B 338       6.354  -9.451 -80.554  1.00110.15           C
ATOM   2706  CG2 VAL B 338       8.511  -8.569 -79.484  1.00110.15           C
ATOM   2707  C   VAL B 338       6.916  -6.861 -77.881  1.00110.15           C
ATOM   2708  O   VAL B 338       8.049  -6.385 -77.844  1.00110.15           O
ATOM   2709  N   TYR B 339       6.112  -6.891 -76.802  1.00110.93           N
ATOM   2710  CA  TYR B 339       6.541  -6.303 -75.567  1.00110.93           C
ATOM   2711  CB  TYR B 339       5.784  -4.986 -75.298  1.00110.93           C
ATOM   2712  CG  TYR B 339       6.193  -4.368 -74.005  1.00110.93           C
ATOM   2713  CD1 TYR B 339       7.416  -3.754 -73.866  1.00110.93           C
ATOM   2714  CD2 TYR B 339       5.325  -4.372 -72.937  1.00110.93           C
ATOM   2715  CE1 TYR B 339       7.775  -3.179 -72.670  1.00110.93           C
ATOM   2716  CE2 TYR B 339       5.679  -3.797 -71.740  1.00110.93           C
ATOM   2717  CZ  TYR B 339       6.907  -3.199 -71.606  1.00110.93           C
ATOM   2718  OH  TYR B 339       7.277  -2.608 -70.380  1.00110.93           O
ATOM   2719  C   TYR B 339       6.261  -7.263 -74.458  1.00110.93           C
ATOM   2720  O   TYR B 339       5.247  -7.958 -74.467  1.00110.93           O
ATOM   2721  N   TYR B 340       7.180  -7.344 -73.474  1.00 50.42           N
ATOM   2722  CA  TYR B 340       6.926  -8.182 -72.340  1.00 50.42           C
ATOM   2723  CB  TYR B 340       8.205  -8.639 -71.617  1.00 50.42           C
ATOM   2724  CG  TYR B 340       9.007  -9.443 -72.582  1.00 50.42           C
ATOM   2725  CD1 TYR B 340       9.835  -8.820 -73.487  1.00 50.42           C
ATOM   2726  CD2 TYR B 340       8.937 -10.818 -72.580  1.00 50.42           C
ATOM   2727  CE1 TYR B 340      10.578  -9.555 -74.380  1.00 50.42           C
ATOM   2728  CE2 TYR B 340       9.677 -11.559 -73.470  1.00 50.42           C
ATOM   2729  CZ  TYR B 340      10.499 -10.927 -74.371  1.00 50.42           C
ATOM   2730  OH  TYR B 340      11.260 -11.687 -75.284  1.00 50.42           O
ATOM   2731  C   TYR B 340       6.186  -7.285 -71.416  1.00 50.42           C
ATOM   2732  O   TYR B 340       6.699  -6.234 -71.038  1.00 50.42           O
ATOM   2733  N   GLU B 341       4.964  -7.677 -71.017  1.00 81.81           N
ATOM   2734  CA  GLU B 341       4.174  -6.763 -70.251  1.00 81.81           C
ATOM   2735  CB  GLU B 341       2.906  -6.330 -71.001  1.00 81.81           C
ATOM   2736  CG  GLU B 341       2.045  -7.507 -71.461  1.00 81.81           C
ATOM   2737  CD  GLU B 341       1.019  -6.968 -72.447  1.00 81.81           C
ATOM   2738  OE1 GLU B 341       1.096  -5.755 -72.776  1.00 81.81           O
ATOM   2739  OE2 GLU B 341       0.148  -7.763 -72.890  1.00 81.81           O
ATOM   2740  C   GLU B 341       3.788  -7.370 -68.949  1.00 81.81           C
ATOM   2741  O   GLU B 341       3.840  -8.584 -68.765  1.00 81.81           O
ATOM   2742  N   TYR B 342       3.419  -6.494 -67.994  1.00100.09           N
ATOM   2743  CA  TYR B 342       3.001  -6.910 -66.693  1.00100.09           C
ATOM   2744  CB  TYR B 342       3.773  -6.213 -65.551  1.00100.09           C
ATOM   2745  CG  TYR B 342       3.737  -4.734 -65.757  1.00100.09           C
ATOM   2746  CD1 TYR B 342       4.725  -4.127 -66.499  1.00100.09           C
ATOM   2747  CD2 TYR B 342       2.739  -3.952 -65.221  1.00100.09           C
ATOM   2748  CE1 TYR B 342       4.720  -2.769 -66.708  1.00100.09           C
ATOM   2749  CE2 TYR B 342       2.728  -2.591 -65.427  1.00100.09           C
ATOM   2750  CZ  TYR B 342       3.720  -1.997 -66.170  1.00100.09           C
ATOM   2751  OH  TYR B 342       3.714  -0.602 -66.384  1.00100.09           O
ATOM   2752  C   TYR B 342       1.551  -6.578 -66.598  1.00100.09           C
ATOM   2753  O   TYR B 342       1.141  -5.452 -66.866  1.00100.09           O
ATOM   2754  N   GLU B 343       0.734  -7.588 -66.246  1.00 43.81           N
ATOM   2755  CA  GLU B 343      -0.680  -7.423 -66.148  1.00 43.81           C
ATOM   2756  CB  GLU B 343      -1.453  -8.508 -66.912  1.00 43.81           C
ATOM   2757  CG  GLU B 343      -1.216  -8.457 -68.423  1.00 43.81           C
ATOM   2758  CD  GLU B 343      -1.815  -9.710 -69.043  1.00 43.81           C
ATOM   2759  OE1 GLU B 343      -2.517 -10.456 -68.310  1.00 43.81           O
ATOM   2760  OE2 GLU B 343      -1.580  -9.937 -70.260  1.00 43.81           O
ATOM   2761  C   GLU B 343      -1.035  -7.541 -64.705  1.00 43.81           C
ATOM   2762  O   GLU B 343      -0.396  -8.287 -63.963  1.00 43.81           O
ATOM   2763  N   ILE B 344      -2.052  -6.772 -64.261  1.00105.29           N
ATOM   2764  CA  ILE B 344      -2.425  -6.853 -62.874  1.00105.29           C
ATOM   2765  CB  ILE B 344      -2.089  -5.617 -62.090  1.00105.29           C
ATOM   2766  CG1 ILE B 344      -2.868  -4.405 -62.629  1.00105.29           C
ATOM   2767  CG2 ILE B 344      -0.561  -5.440 -62.114  1.00105.29           C
ATOM   2768  CD1 ILE B 344      -2.800  -3.181 -61.716  1.00105.29           C
ATOM   2769  C   ILE B 344      -3.904  -7.037 -62.808  1.00105.29           C
ATOM   2770  O   ILE B 344      -4.651  -6.436 -63.577  1.00105.29           O
ATOM   2771  N   SER B 345      -4.382  -7.897 -61.891  1.00 59.84           N
ATOM   2772  CA  SER B 345      -5.800  -8.062 -61.807  1.00 59.84           C
ATOM   2773  CB  SER B 345      -6.284  -9.403 -62.383  1.00 59.84           C
ATOM   2774  OG  SER B 345      -7.702  -9.440 -62.423  1.00 59.84           O
ATOM   2775  C   SER B 345      -6.207  -7.978 -60.374  1.00 59.84           C
ATOM   2776  O   SER B 345      -5.540  -8.505 -59.485  1.00 59.84           O
ATOM   2777  N   MET B 346      -7.323  -7.271 -60.118  1.00 89.58           N
ATOM   2778  CA  MET B 346      -7.844  -7.160 -58.788  1.00 89.58           C
ATOM   2779  CB  MET B 346      -8.537  -5.819 -58.487  1.00 89.58           C
ATOM   2780  CG  MET B 346      -7.582  -4.624 -58.453  1.00 89.58           C
ATOM   2781  SD  MET B 346      -8.383  -3.032 -58.101  1.00 89.58           S
ATOM   2782  CE  MET B 346      -9.280  -2.949 -59.678  1.00 89.58           C
ATOM   2783  C   MET B 346      -8.858  -8.251 -58.627  1.00 89.58           C
ATOM   2784  O   MET B 346      -9.275  -8.874 -59.600  1.00 89.58           O
ATOM   2785  N   TYR B 347      -9.263  -8.521 -57.372  1.00176.82           N
ATOM   2786  CA  TYR B 347     -10.193  -9.572 -57.063  1.00176.82           C
ATOM   2787  CB  TYR B 347      -9.872 -10.253 -55.714  1.00176.82           C
ATOM   2788  CG  TYR B 347     -10.964 -11.208 -55.357  1.00176.82           C
ATOM   2789  CD1 TYR B 347     -12.071 -10.772 -54.662  1.00176.82           C
ATOM   2790  CD2 TYR B 347     -10.885 -12.538 -55.711  1.00176.82           C
ATOM   2791  CE1 TYR B 347     -13.081 -11.641 -54.325  1.00176.82           C
ATOM   2792  CE2 TYR B 347     -11.893 -13.412 -55.376  1.00176.82           C
ATOM   2793  CZ  TYR B 347     -12.993 -12.963 -54.684  1.00176.82           C
ATOM   2794  OH  TYR B 347     -14.030 -13.855 -54.338  1.00176.82           O
ATOM   2795  C   TYR B 347     -11.575  -9.012 -56.972  1.00176.82           C
ATOM   2796  O   TYR B 347     -11.764  -7.906 -56.473  1.00176.82           O
ATOM   2797  N   ASP B 348     -12.585  -9.742 -57.496  1.00325.77           N
ATOM   2798  CA  ASP B 348     -12.367 -10.990 -58.164  1.00325.77           C
ATOM   2799  CB  ASP B 348     -13.658 -11.724 -58.564  1.00325.77           C
ATOM   2800  CG  ASP B 348     -14.397 -10.862 -59.578  1.00325.77           C
ATOM   2801  OD1 ASP B 348     -14.299  -9.609 -59.479  1.00325.77           O
ATOM   2802  OD2 ASP B 348     -15.067 -11.448 -60.469  1.00325.77           O
ATOM   2803  C   ASP B 348     -11.685 -10.554 -59.411  1.00325.77           C
ATOM   2804  O   ASP B 348     -11.757  -9.378 -59.740  1.00325.77           O
ATOM   2805  N   TYR B 349     -11.010 -11.444 -60.154  1.00118.46           N
ATOM   2806  CA  TYR B 349     -10.274 -10.921 -61.269  1.00118.46           C
ATOM   2807  CB  TYR B 349      -9.036 -11.773 -61.557  1.00118.46           C
ATOM   2808  CG  TYR B 349      -8.296 -11.818 -60.267  1.00118.46           C
ATOM   2809  CD1 TYR B 349      -7.378 -10.848 -59.936  1.00118.46           C
ATOM   2810  CD2 TYR B 349      -8.544 -12.836 -59.375  1.00118.46           C
ATOM   2811  CE1 TYR B 349      -6.708 -10.904 -58.736  1.00118.46           C
ATOM   2812  CE2 TYR B 349      -7.879 -12.896 -58.175  1.00118.46           C
ATOM   2813  CZ  TYR B 349      -6.958 -11.929 -57.855  1.00118.46           C
ATOM   2814  OH  TYR B 349      -6.274 -11.989 -56.622  1.00118.46           O
ATOM   2815  C   TYR B 349     -11.164 -10.981 -62.469  1.00118.46           C
ATOM   2816  O   TYR B 349     -11.062 -11.890 -63.291  1.00118.46           O
ATOM   2817  N   THR B 350     -12.100 -10.012 -62.555  1.00121.72           N
ATOM   2818  CA  THR B 350     -13.000  -9.852 -63.659  1.00121.72           C
ATOM   2819  CB  THR B 350     -14.151  -8.940 -63.336  1.00121.72           C
ATOM   2820  OG1 THR B 350     -15.074  -8.908 -64.415  1.00121.72           O
ATOM   2821  CG2 THR B 350     -13.612  -7.529 -63.044  1.00121.72           C
ATOM   2822  C   THR B 350     -12.268  -9.276 -64.840  1.00121.72           C
ATOM   2823  O   THR B 350     -12.488  -9.695 -65.977  1.00121.72           O
ATOM   2824  N   THR B 351     -11.373  -8.292 -64.589  1.00 45.94           N
ATOM   2825  CA  THR B 351     -10.665  -7.596 -65.633  1.00 45.94           C
ATOM   2826  CB  THR B 351     -11.172  -6.204 -65.861  1.00 45.94           C
ATOM   2827  OG1 THR B 351     -10.965  -5.416 -64.698  1.00 45.94           O
ATOM   2828  CG2 THR B 351     -12.671  -6.272 -66.193  1.00 45.94           C
ATOM   2829  C   THR B 351      -9.227  -7.453 -65.224  1.00 45.94           C
ATOM   2830  O   THR B 351      -8.841  -7.876 -64.136  1.00 45.94           O
ATOM   2831  N   THR B 352      -8.393  -6.859 -66.116  1.00112.39           N
ATOM   2832  CA  THR B 352      -6.986  -6.690 -65.850  1.00112.39           C
ATOM   2833  CB  THR B 352      -6.141  -7.712 -66.550  1.00112.39           C
ATOM   2834  OG1 THR B 352      -4.772  -7.540 -66.215  1.00112.39           O
ATOM   2835  CG2 THR B 352      -6.350  -7.561 -68.066  1.00112.39           C
ATOM   2836  C   THR B 352      -6.534  -5.333 -66.331  1.00112.39           C
ATOM   2837  O   THR B 352      -7.270  -4.631 -67.023  1.00112.39           O
ATOM   2838  N   ALA B 353      -5.294  -4.934 -65.952  1.00 95.56           N
ATOM   2839  CA  ALA B 353      -4.690  -3.674 -66.327  1.00 95.56           C
ATOM   2840  CB  ALA B 353      -3.420  -3.338 -65.528  1.00 95.56           C
ATOM   2841  C   ALA B 353      -4.300  -3.770 -67.765  1.00 95.56           C
ATOM   2842  O   ALA B 353      -3.969  -4.872 -68.209  1.00 95.56           O
ATOM   2843  N   ASP B 354      -4.201  -2.603 -68.471  1.00253.82           N
ATOM   2844  CA  ASP B 354      -4.129  -2.601 -69.910  1.00253.82           C
ATOM   2845  CB  ASP B 354      -2.944  -3.404 -70.477  1.00253.82           C
ATOM   2846  CG  ASP B 354      -1.674  -2.614 -70.185  1.00253.82           C
ATOM   2847  OD1 ASP B 354      -1.798  -1.458 -69.697  1.00253.82           O
ATOM   2848  OD2 ASP B 354      -0.566  -3.153 -70.445  1.00253.82           O
ATOM   2849  C   ASP B 354      -5.400  -3.278 -70.243  1.00253.82           C
ATOM   2850  O   ASP B 354      -5.446  -4.302 -70.921  1.00253.82           O
ATOM   2851  N   ILE B 355      -6.459  -2.648 -69.694  1.00122.49           N
ATOM   2852  CA  ILE B 355      -7.820  -3.070 -69.616  1.00122.49           C
ATOM   2853  CB  ILE B 355      -8.805  -1.945 -69.749  1.00122.49           C
ATOM   2854  CG1 ILE B 355      -8.618  -0.916 -68.622  1.00122.49           C
ATOM   2855  CG2 ILE B 355     -10.212  -2.560 -69.789  1.00122.49           C
ATOM   2856  CD1 ILE B 355      -9.396   0.378 -68.855  1.00122.49           C
ATOM   2857  C   ILE B 355      -8.158  -4.065 -70.661  1.00122.49           C
ATOM   2858  O   ILE B 355      -8.080  -3.822 -71.864  1.00122.49           O
ATOM   2859  N   GLU B 356      -8.531  -5.250 -70.159  1.00103.55           N
ATOM   2860  CA  GLU B 356      -9.072  -6.319 -70.923  1.00103.55           C
ATOM   2861  CB  GLU B 356      -8.100  -7.484 -71.172  1.00103.55           C
ATOM   2862  CG  GLU B 356      -6.995  -7.146 -72.176  1.00103.55           C
ATOM   2863  CD  GLU B 356      -7.631  -7.059 -73.559  1.00103.55           C
ATOM   2864  OE1 GLU B 356      -8.410  -7.984 -73.912  1.00103.55           O
ATOM   2865  OE2 GLU B 356      -7.349  -6.065 -74.280  1.00103.55           O
ATOM   2866  C   GLU B 356     -10.155  -6.804 -70.026  1.00103.55           C
ATOM   2867  O   GLU B 356      -9.905  -7.122 -68.864  1.00103.55           O
ATOM   2868  N   ASN B 357     -11.399  -6.857 -70.526  1.00 64.90           N
ATOM   2869  CA  ASN B 357     -12.448  -7.224 -69.627  1.00 64.90           C
ATOM   2870  CB  ASN B 357     -13.805  -6.638 -70.053  1.00 64.90           C
ATOM   2871  CG  ASN B 357     -13.657  -5.126 -70.155  1.00 64.90           C
ATOM   2872  OD1 ASN B 357     -13.436  -4.436 -69.161  1.00 64.90           O
ATOM   2873  ND2 ASN B 357     -13.766  -4.595 -71.403  1.00 64.90           N
ATOM   2874  C   ASN B 357     -12.578  -8.706 -69.696  1.00 64.90           C
ATOM   2875  O   ASN B 357     -13.472  -9.222 -70.364  1.00 64.90           O
ATOM   2876  N   ASP B 358     -11.691  -9.444 -69.001  1.00118.84           N
ATOM   2877  CA  ASP B 358     -11.828 -10.864 -69.094  1.00118.84           C
ATOM   2878  CB  ASP B 358     -11.596 -11.371 -70.532  1.00118.84           C
ATOM   2879  CG  ASP B 358     -12.074 -12.810 -70.678  1.00118.84           C
ATOM   2880  OD1 ASP B 358     -12.811 -13.294 -69.781  1.00118.84           O
ATOM   2881  OD2 ASP B 358     -11.706 -13.448 -71.700  1.00118.84           O
ATOM   2882  C   ASP B 358     -10.800 -11.518 -68.221  1.00118.84           C
ATOM   2883  O   ASP B 358      -9.702 -10.999 -68.028  1.00118.84           O
ATOM   2884  N   GLN B 359     -11.173 -12.662 -67.615  1.00 88.47           N
ATOM   2885  CA  GLN B 359     -10.230 -13.510 -66.941  1.00 88.47           C
ATOM   2886  CB  GLN B 359     -10.780 -14.160 -65.658  1.00 88.47           C
ATOM   2887  CG  GLN B 359      -9.772 -15.063 -64.946  1.00 88.47           C
ATOM   2888  CD  GLN B 359     -10.431 -15.602 -63.685  1.00 88.47           C
ATOM   2889  OE1 GLN B 359     -10.660 -16.804 -63.559  1.00 88.47           O
ATOM   2890  NE2 GLN B 359     -10.745 -14.692 -62.724  1.00 88.47           N
ATOM   2891  C   GLN B 359     -10.048 -14.574 -67.979  1.00 88.47           C
ATOM   2892  O   GLN B 359     -10.892 -14.678 -68.861  1.00 88.47           O
ATOM   2893  N   ILE B 360      -8.973 -15.384 -67.981  1.00128.22           N
ATOM   2894  CA  ILE B 360      -8.958 -16.235 -69.139  1.00128.22           C
ATOM   2895  CB  ILE B 360      -7.827 -15.937 -70.086  1.00128.22           C
ATOM   2896  CG1 ILE B 360      -7.991 -16.760 -71.373  1.00128.22           C
ATOM   2897  CG2 ILE B 360      -6.489 -16.161 -69.359  1.00128.22           C
ATOM   2898  CD1 ILE B 360      -7.106 -16.287 -72.524  1.00128.22           C
ATOM   2899  C   ILE B 360      -8.898 -17.691 -68.804  1.00128.22           C
ATOM   2900  O   ILE B 360      -7.946 -18.162 -68.188  1.00128.22           O
ATOM   2901  N   THR B 361      -9.936 -18.447 -69.220  1.00128.96           N
ATOM   2902  CA  THR B 361      -9.917 -19.872 -69.057  1.00128.96           C
ATOM   2903  CB  THR B 361     -10.415 -20.339 -67.715  1.00128.96           C
ATOM   2904  OG1 THR B 361     -11.754 -19.916 -67.513  1.00128.96           O
ATOM   2905  CG2 THR B 361      -9.511 -19.770 -66.609  1.00128.96           C
ATOM   2906  C   THR B 361     -10.797 -20.480 -70.103  1.00128.96           C
ATOM   2907  O   THR B 361     -11.878 -19.975 -70.398  1.00128.96           O
ATOM   2908  N   LEU B 362     -10.337 -21.596 -70.704  1.00 50.08           N
ATOM   2909  CA  LEU B 362     -11.123 -22.273 -71.693  1.00 50.08           C
ATOM   2910  CB  LEU B 362     -10.379 -23.443 -72.352  1.00 50.08           C
ATOM   2911  CG  LEU B 362      -9.250 -22.968 -73.279  1.00 50.08           C
ATOM   2912  CD1 LEU B 362      -8.518 -24.152 -73.935  1.00 50.08           C
ATOM   2913  CD2 LEU B 362      -9.801 -21.961 -74.305  1.00 50.08           C
ATOM   2914  C   LEU B 362     -12.325 -22.816 -71.007  1.00 50.08           C
ATOM   2915  O   LEU B 362     -13.446 -22.690 -71.501  1.00 50.08           O
ATOM   2916  N   ARG B 363     -12.123 -23.425 -69.828  1.00174.08           N
ATOM   2917  CA  ARG B 363     -13.262 -23.899 -69.112  1.00174.08           C
ATOM   2918  CB  ARG B 363     -12.905 -24.594 -67.786  1.00174.08           C
ATOM   2919  CG  ARG B 363     -11.915 -25.755 -67.933  1.00174.08           C
ATOM   2920  CD  ARG B 363     -12.558 -27.125 -68.161  1.00174.08           C
ATOM   2921  NE  ARG B 363     -12.590 -27.375 -69.629  1.00174.08           N
ATOM   2922  CZ  ARG B 363     -11.502 -27.909 -70.259  1.00174.08           C
ATOM   2923  NH1 ARG B 363     -10.371 -28.200 -69.553  1.00174.08           N
ATOM   2924  NH2 ARG B 363     -11.547 -28.151 -71.601  1.00174.08           N
ATOM   2925  C   ARG B 363     -13.985 -22.633 -68.778  1.00174.08           C
ATOM   2926  O   ARG B 363     -13.364 -21.583 -68.638  1.00174.08           O
ATOM   2927  N   ASN B 364     -15.321 -22.684 -68.673  1.00179.56           N
ATOM   2928  CA  ASN B 364     -16.083 -21.492 -68.440  1.00179.56           C
ATOM   2929  CB  ASN B 364     -17.509 -21.581 -69.007  1.00179.56           C
ATOM   2930  CG  ASN B 364     -18.213 -22.744 -68.322  1.00179.56           C
ATOM   2931  OD1 ASN B 364     -17.750 -23.883 -68.369  1.00179.56           O
ATOM   2932  ND2 ASN B 364     -19.363 -22.451 -67.658  1.00179.56           N
ATOM   2933  C   ASN B 364     -16.189 -21.233 -66.973  1.00179.56           C
ATOM   2934  O   ASN B 364     -15.461 -21.808 -66.166  1.00179.56           O
ATOM   2935  N   GLY B 365     -17.107 -20.315 -66.605  1.00 38.93           N
ATOM   2936  CA  GLY B 365     -17.320 -19.964 -65.233  1.00 38.93           C
ATOM   2937  C   GLY B 365     -16.662 -18.650 -64.972  1.00 38.93           C
ATOM   2938  O   GLY B 365     -16.760 -18.106 -63.873  1.00 38.93           O
ATOM   2939  N   ILE B 366     -15.983 -18.095 -65.991  1.00149.38           N
ATOM   2940  CA  ILE B 366     -15.302 -16.848 -65.820  1.00149.38           C
ATOM   2941  CB  ILE B 366     -13.851 -16.886 -66.212  1.00149.38           C
ATOM   2942  CG1 ILE B 366     -13.695 -17.168 -67.719  1.00149.38           C
ATOM   2943  CG2 ILE B 366     -13.150 -17.923 -65.319  1.00149.38           C
ATOM   2944  CD1 ILE B 366     -14.226 -18.533 -68.157  1.00149.38           C
ATOM   2945  C   ILE B 366     -15.951 -15.853 -66.725  1.00149.38           C
ATOM   2946  O   ILE B 366     -16.432 -16.199 -67.802  1.00149.38           O
ATOM   2947  N   VAL B 367     -16.001 -14.578 -66.291  1.00100.84           N
ATOM   2948  CA  VAL B 367     -16.645 -13.584 -67.096  1.00100.84           C
ATOM   2949  CB  VAL B 367     -17.032 -12.352 -66.328  1.00100.84           C
ATOM   2950  CG1 VAL B 367     -15.752 -11.659 -65.832  1.00100.84           C
ATOM   2951  CG2 VAL B 367     -17.910 -11.472 -67.229  1.00100.84           C
ATOM   2952  C   VAL B 367     -15.724 -13.166 -68.193  1.00100.84           C
ATOM   2953  O   VAL B 367     -14.541 -12.928 -67.963  1.00100.84           O
ATOM   2954  N   CYS B 368     -16.256 -13.090 -69.431  1.00 95.86           N
ATOM   2955  CA  CYS B 368     -15.479 -12.637 -70.549  1.00 95.86           C
ATOM   2956  CB  CYS B 368     -15.128 -13.742 -71.566  1.00 95.86           C
ATOM   2957  SG  CYS B 368     -16.566 -14.418 -72.450  1.00 95.86           S
ATOM   2958  C   CYS B 368     -16.295 -11.593 -71.246  1.00 95.86           C
ATOM   2959  O   CYS B 368     -17.443 -11.822 -71.625  1.00 95.86           O
ATOM   2960  N   ALA B 369     -15.724 -10.384 -71.389  1.00 47.32           N
ATOM   2961  CA  ALA B 369     -16.416  -9.301 -72.023  1.00 47.32           C
ATOM   2962  CB  ALA B 369     -15.665  -7.963 -71.919  1.00 47.32           C
ATOM   2963  C   ALA B 369     -16.609  -9.582 -73.480  1.00 47.32           C
ATOM   2964  O   ALA B 369     -17.678  -9.320 -74.027  1.00 47.32           O
ATOM   2965  N   HIS B 370     -15.567 -10.130 -74.136  1.00102.26           N
ATOM   2966  CA  HIS B 370     -15.535 -10.309 -75.562  1.00102.26           C
ATOM   2967  ND1 HIS B 370     -12.663  -8.760 -74.766  1.00102.26           N
ATOM   2968  CG  HIS B 370     -13.360  -9.071 -75.913  1.00102.26           C
ATOM   2969  CB  HIS B 370     -14.104 -10.357 -76.121  1.00102.26           C
ATOM   2970  NE2 HIS B 370     -12.449  -7.018 -76.132  1.00102.26           N
ATOM   2971  CD2 HIS B 370     -13.219  -7.996 -76.736  1.00102.26           C
ATOM   2972  CE1 HIS B 370     -12.138  -7.522 -74.951  1.00102.26           C
ATOM   2973  C   HIS B 370     -16.227 -11.562 -75.997  1.00102.26           C
ATOM   2974  O   HIS B 370     -16.417 -12.505 -75.230  1.00102.26           O
ATOM   2975  N   SER B 371     -16.623 -11.583 -77.286  1.00139.05           N
ATOM   2976  CA  SER B 371     -17.271 -12.721 -77.863  1.00139.05           C
ATOM   2977  CB  SER B 371     -17.852 -12.450 -79.262  1.00139.05           C
ATOM   2978  OG  SER B 371     -18.479 -13.617 -79.773  1.00139.05           O
ATOM   2979  C   SER B 371     -16.221 -13.786 -77.999  1.00139.05           C
ATOM   2980  O   SER B 371     -15.029 -13.532 -77.837  1.00139.05           O
ATOM   2981  N   VAL B 372     -16.656 -15.017 -78.319  1.00117.79           N
ATOM   2982  CA  VAL B 372     -15.811 -16.178 -78.290  1.00117.79           C
ATOM   2983  CB  VAL B 372     -16.570 -17.449 -78.541  1.00117.79           C
ATOM   2984  CG1 VAL B 372     -17.122 -17.427 -79.976  1.00117.79           C
ATOM   2985  CG2 VAL B 372     -15.632 -18.634 -78.253  1.00117.79           C
ATOM   2986  C   VAL B 372     -14.652 -16.171 -79.228  1.00117.79           C
ATOM   2987  O   VAL B 372     -13.538 -16.507 -78.832  1.00117.79           O
ATOM   2988  N   GLY B 373     -14.868 -15.801 -80.492  1.00 92.68           N
ATOM   2989  CA  GLY B 373     -13.822 -15.898 -81.469  1.00 92.68           C
ATOM   2990  C   GLY B 373     -12.710 -14.971 -81.139  1.00 92.68           C
ATOM   2991  O   GLY B 373     -11.565 -15.208 -81.521  1.00 92.68           O
ATOM   2992  N   TRP B 374     -13.029 -13.867 -80.448  1.00 73.31           N
ATOM   2993  CA  TRP B 374     -12.042 -12.875 -80.165  1.00 73.31           C
ATOM   2994  CB  TRP B 374     -12.564 -11.779 -79.215  1.00 73.31           C
ATOM   2995  CG  TRP B 374     -13.674 -10.910 -79.758  1.00 73.31           C
ATOM   2996  CD2 TRP B 374     -13.462  -9.646 -80.406  1.00 73.31           C
ATOM   2997  CD1 TRP B 374     -15.024 -11.105 -79.725  1.00 73.31           C
ATOM   2998  NE1 TRP B 374     -15.667 -10.042 -80.313  1.00 73.31           N
ATOM   2999  CE2 TRP B 374     -14.717  -9.136 -80.735  1.00 73.31           C
ATOM   3000  CE3 TRP B 374     -12.316  -8.965 -80.701  1.00 73.31           C
ATOM   3001  CZ2 TRP B 374     -14.844  -7.931 -81.365  1.00 73.31           C
ATOM   3002  CZ3 TRP B 374     -12.447  -7.751 -81.337  1.00 73.31           C
ATOM   3003  CH2 TRP B 374     -13.688  -7.243 -81.662  1.00 73.31           C
ATOM   3004  C   TRP B 374     -10.914 -13.545 -79.442  1.00 73.31           C
ATOM   3005  O   TRP B 374      -9.752 -13.232 -79.694  1.00 73.31           O
ATOM   3006  N   CYS B 375     -11.224 -14.479 -78.516  1.00 60.75           N
ATOM   3007  CA  CYS B 375     -10.188 -15.138 -77.770  1.00 60.75           C
ATOM   3008  CB  CYS B 375     -10.508 -15.320 -76.279  1.00 60.75           C
ATOM   3009  SG  CYS B 375     -10.479 -13.761 -75.358  1.00 60.75           S
ATOM   3010  C   CYS B 375      -9.943 -16.514 -78.306  1.00 60.75           C
ATOM   3011  O   CYS B 375     -10.756 -17.064 -79.048  1.00 60.75           O
ATOM   3012  N   LEU B 376      -8.768 -17.086 -77.959  1.00122.86           N
ATOM   3013  CA  LEU B 376      -8.432 -18.423 -78.364  1.00122.86           C
ATOM   3014  CB  LEU B 376      -7.880 -18.485 -79.811  1.00122.86           C
ATOM   3015  CG  LEU B 376      -7.586 -19.885 -80.404  1.00122.86           C
ATOM   3016  CD1 LEU B 376      -7.161 -19.763 -81.875  1.00122.86           C
ATOM   3017  CD2 LEU B 376      -6.537 -20.677 -79.609  1.00122.86           C
ATOM   3018  C   LEU B 376      -7.376 -18.911 -77.418  1.00122.86           C
ATOM   3019  O   LEU B 376      -6.480 -18.159 -77.040  1.00122.86           O
ATOM   3020  N   ASP B 377      -7.467 -20.188 -76.988  1.00 64.22           N
ATOM   3021  CA  ASP B 377      -6.455 -20.738 -76.135  1.00 64.22           C
ATOM   3022  CB  ASP B 377      -6.973 -21.319 -74.811  1.00 64.22           C
ATOM   3023  CG  ASP B 377      -7.370 -20.157 -73.912  1.00 64.22           C
ATOM   3024  OD1 ASP B 377      -7.067 -18.991 -74.283  1.00 64.22           O
ATOM   3025  OD2 ASP B 377      -7.977 -20.421 -72.839  1.00 64.22           O
ATOM   3026  C   ASP B 377      -5.780 -21.844 -76.875  1.00 64.22           C
ATOM   3027  O   ASP B 377      -6.410 -22.580 -77.634  1.00 64.22           O
ATOM   3028  N   ALA B 378      -4.451 -21.956 -76.696  1.00 50.22           N
ATOM   3029  CA  ALA B 378      -3.723 -23.030 -77.300  1.00 50.22           C
ATOM   3030  CB  ALA B 378      -2.369 -22.605 -77.893  1.00 50.22           C
ATOM   3031  C   ALA B 378      -3.445 -23.956 -76.167  1.00 50.22           C
ATOM   3032  O   ALA B 378      -3.094 -23.522 -75.072  1.00 50.22           O
ATOM   3033  N   GLU B 379      -3.584 -25.268 -76.402  1.00123.47           N
ATOM   3034  CA  GLU B 379      -3.450 -26.199 -75.324  1.00123.47           C
ATOM   3035  CB  GLU B 379      -4.213 -27.515 -75.561  1.00123.47           C
ATOM   3036  CG  GLU B 379      -5.736 -27.337 -75.632  1.00123.47           C
ATOM   3037  CD  GLU B 379      -6.259 -26.906 -74.265  1.00123.47           C
ATOM   3038  OE1 GLU B 379      -5.631 -26.006 -73.646  1.00123.47           O
ATOM   3039  OE2 GLU B 379      -7.301 -27.462 -73.826  1.00123.47           O
ATOM   3040  C   GLU B 379      -2.014 -26.512 -75.143  1.00123.47           C
ATOM   3041  O   GLU B 379      -1.234 -25.602 -74.866  1.00123.47           O
ATOM   3042  N   TYR B 380      -1.643 -27.813 -75.229  1.00138.80           N
ATOM   3043  CA  TYR B 380      -0.257 -28.145 -75.073  1.00138.80           C
ATOM   3044  CB  TYR B 380       0.045 -29.639 -75.287  1.00138.80           C
ATOM   3045  CG  TYR B 380       1.487 -29.861 -74.990  1.00138.80           C
ATOM   3046  CD1 TYR B 380       2.443 -29.663 -75.958  1.00138.80           C
ATOM   3047  CD2 TYR B 380       1.882 -30.268 -73.736  1.00138.80           C
ATOM   3048  CE1 TYR B 380       3.773 -29.870 -75.679  1.00138.80           C
ATOM   3049  CE2 TYR B 380       3.210 -30.477 -73.451  1.00138.80           C
ATOM   3050  CZ  TYR B 380       4.158 -30.277 -74.425  1.00138.80           C
ATOM   3051  OH  TYR B 380       5.523 -30.488 -74.140  1.00138.80           O
ATOM   3052  C   TYR B 380       0.396 -27.362 -76.161  1.00138.80           C
ATOM   3053  O   TYR B 380       0.267 -27.656 -77.349  1.00138.80           O
ATOM   3054  N   GLY B 381       1.119 -26.322 -75.729  1.00 72.74           N
ATOM   3055  CA  GLY B 381       1.759 -25.344 -76.545  1.00 72.74           C
ATOM   3056  C   GLY B 381       2.839 -24.894 -75.632  1.00 72.74           C
ATOM   3057  O   GLY B 381       3.156 -25.574 -74.657  1.00 72.74           O
ATOM   3058  N   TYR B 382       3.448 -23.740 -75.903  1.00167.40           N
ATOM   3059  CA  TYR B 382       4.475 -23.354 -74.995  1.00167.40           C
ATOM   3060  CB  TYR B 382       5.232 -22.099 -75.455  1.00167.40           C
ATOM   3061  CG  TYR B 382       5.857 -22.483 -76.751  1.00167.40           C
ATOM   3062  CD1 TYR B 382       6.945 -23.324 -76.778  1.00167.40           C
ATOM   3063  CD2 TYR B 382       5.356 -22.000 -77.937  1.00167.40           C
ATOM   3064  CE1 TYR B 382       7.520 -23.685 -77.974  1.00167.40           C
ATOM   3065  CE2 TYR B 382       5.927 -22.357 -79.136  1.00167.40           C
ATOM   3066  CZ  TYR B 382       7.011 -23.203 -79.155  1.00167.40           C
ATOM   3067  OH  TYR B 382       7.600 -23.573 -80.384  1.00167.40           O
ATOM   3068  C   TYR B 382       3.855 -23.094 -73.657  1.00167.40           C
ATOM   3069  O   TYR B 382       4.433 -23.470 -72.644  1.00167.40           O
ATOM   3070  N   SER B 383       2.677 -22.436 -73.603  1.00 44.62           N
ATOM   3071  CA  SER B 383       2.057 -22.180 -72.327  1.00 44.62           C
ATOM   3072  CB  SER B 383       2.263 -20.742 -71.820  1.00 44.62           C
ATOM   3073  OG  SER B 383       3.635 -20.512 -71.539  1.00 44.62           O
ATOM   3074  C   SER B 383       0.580 -22.381 -72.477  1.00 44.62           C
ATOM   3075  O   SER B 383       0.071 -22.521 -73.589  1.00 44.62           O
ATOM   3076  N   THR B 384      -0.136 -22.429 -71.333  1.00125.26           N
ATOM   3077  CA  THR B 384      -1.564 -22.577 -71.304  1.00125.26           C
ATOM   3078  CB  THR B 384      -2.036 -23.931 -70.850  1.00125.26           C
ATOM   3079  OG1 THR B 384      -3.429 -24.071 -71.089  1.00125.26           O
ATOM   3080  CG2 THR B 384      -1.743 -24.080 -69.349  1.00125.26           C
ATOM   3081  C   THR B 384      -2.061 -21.577 -70.308  1.00125.26           C
ATOM   3082  O   THR B 384      -1.328 -20.666 -69.928  1.00125.26           O
ATOM   3083  N   TRP B 385      -3.336 -21.689 -69.884  1.00138.34           N
ATOM   3084  CA  TRP B 385      -3.831 -20.747 -68.922  1.00138.34           C
ATOM   3085  CB  TRP B 385      -5.358 -20.556 -68.919  1.00138.34           C
ATOM   3086  CG  TRP B 385      -6.121 -21.673 -68.248  1.00138.34           C
ATOM   3087  CD2 TRP B 385      -6.584 -22.869 -68.892  1.00138.34           C
ATOM   3088  CD1 TRP B 385      -6.508 -21.765 -66.943  1.00138.34           C
ATOM   3089  NE1 TRP B 385      -7.185 -22.941 -66.733  1.00138.34           N
ATOM   3090  CE2 TRP B 385      -7.239 -23.631 -67.924  1.00138.34           C
ATOM   3091  CE3 TRP B 385      -6.473 -23.297 -70.182  1.00138.34           C
ATOM   3092  CZ2 TRP B 385      -7.796 -24.838 -68.232  1.00138.34           C
ATOM   3093  CZ3 TRP B 385      -7.037 -24.515 -70.489  1.00138.34           C
ATOM   3094  CH2 TRP B 385      -7.685 -25.270 -69.533  1.00138.34           C
ATOM   3095  C   TRP B 385      -3.486 -21.288 -67.576  1.00138.34           C
ATOM   3096  O   TRP B 385      -3.230 -22.482 -67.427  1.00138.34           O
ATOM   3097  N   GLU B 386      -3.445 -20.411 -66.556  1.00 91.04           N
ATOM   3098  CA  GLU B 386      -3.153 -20.894 -65.242  1.00 91.04           C
ATOM   3099  CB  GLU B 386      -2.091 -20.069 -64.495  1.00 91.04           C
ATOM   3100  CG  GLU B 386      -1.619 -20.728 -63.198  1.00 91.04           C
ATOM   3101  CD  GLU B 386      -0.393 -19.974 -62.706  1.00 91.04           C
ATOM   3102  OE1 GLU B 386       0.544 -19.778 -63.525  1.00 91.04           O
ATOM   3103  OE2 GLU B 386      -0.375 -19.581 -61.509  1.00 91.04           O
ATOM   3104  C   GLU B 386      -4.423 -20.842 -64.463  1.00 91.04           C
ATOM   3105  O   GLU B 386      -5.233 -19.933 -64.635  1.00 91.04           O
ATOM   3106  N   VAL B 387      -4.635 -21.850 -63.594  1.00 48.82           N
ATOM   3107  CA  VAL B 387      -5.823 -21.889 -62.797  1.00 48.82           C
ATOM   3108  CB  VAL B 387      -6.024 -23.180 -62.058  1.00 48.82           C
ATOM   3109  CG1 VAL B 387      -7.246 -23.022 -61.138  1.00 48.82           C
ATOM   3110  CG2 VAL B 387      -6.161 -24.319 -63.081  1.00 48.82           C
ATOM   3111  C   VAL B 387      -5.704 -20.810 -61.775  1.00 48.82           C
ATOM   3112  O   VAL B 387      -4.615 -20.515 -61.287  1.00 48.82           O
ATOM   3113  N   ASP B 388      -6.845 -20.178 -61.441  1.00 91.48           N
ATOM   3114  CA  ASP B 388      -6.869 -19.103 -60.497  1.00 91.48           C
ATOM   3115  CB  ASP B 388      -8.253 -18.436 -60.378  1.00 91.48           C
ATOM   3116  CG  ASP B 388      -9.256 -19.460 -59.865  1.00 91.48           C
ATOM   3117  OD1 ASP B 388      -9.107 -20.663 -60.208  1.00 91.48           O
ATOM   3118  OD2 ASP B 388     -10.184 -19.050 -59.120  1.00 91.48           O
ATOM   3119  C   ASP B 388      -6.473 -19.604 -59.145  1.00 91.48           C
ATOM   3120  O   ASP B 388      -5.757 -18.928 -58.409  1.00 91.48           O
ATOM   3121  N   LEU B 389      -6.907 -20.826 -58.793  1.00129.37           N
ATOM   3122  CA  LEU B 389      -6.666 -21.342 -57.477  1.00129.37           C
ATOM   3123  CB  LEU B 389      -7.214 -22.768 -57.305  1.00129.37           C
ATOM   3124  CG  LEU B 389      -6.979 -23.368 -55.907  1.00129.37           C
ATOM   3125  CD1 LEU B 389      -7.778 -22.610 -54.836  1.00129.37           C
ATOM   3126  CD2 LEU B 389      -7.253 -24.880 -55.902  1.00129.37           C
ATOM   3127  C   LEU B 389      -5.195 -21.416 -57.228  1.00129.37           C
ATOM   3128  O   LEU B 389      -4.716 -20.993 -56.176  1.00129.37           O
ATOM   3129  N   ARG B 390      -4.438 -21.969 -58.185  1.00 91.54           N
ATOM   3130  CA  ARG B 390      -3.024 -22.122 -58.007  1.00 91.54           C
ATOM   3131  CB  ARG B 390      -2.405 -22.977 -59.127  1.00 91.54           C
ATOM   3132  CG  ARG B 390      -2.822 -24.448 -59.029  1.00 91.54           C
ATOM   3133  CD  ARG B 390      -2.561 -25.283 -60.286  1.00 91.54           C
ATOM   3134  NE  ARG B 390      -1.254 -24.866 -60.863  1.00 91.54           N
ATOM   3135  CZ  ARG B 390      -1.232 -24.166 -62.035  1.00 91.54           C
ATOM   3136  NH1 ARG B 390      -2.402 -23.893 -62.683  1.00 91.54           N
ATOM   3137  NH2 ARG B 390      -0.044 -23.757 -62.568  1.00 91.54           N
ATOM   3138  C   ARG B 390      -2.345 -20.785 -57.985  1.00 91.54           C
ATOM   3139  O   ARG B 390      -1.483 -20.524 -57.146  1.00 91.54           O
ATOM   3140  N   ARG B 391      -2.738 -19.903 -58.918  1.00109.83           N
ATOM   3141  CA  ARG B 391      -2.113 -18.629 -59.142  1.00109.83           C
ATOM   3142  CB  ARG B 391      -2.702 -17.942 -60.386  1.00109.83           C
ATOM   3143  CG  ARG B 391      -2.095 -16.575 -60.695  1.00109.83           C
ATOM   3144  CD  ARG B 391      -2.800 -15.857 -61.849  1.00109.83           C
ATOM   3145  NE  ARG B 391      -2.235 -14.482 -61.940  1.00109.83           N
ATOM   3146  CZ  ARG B 391      -2.947 -13.502 -62.570  1.00109.83           C
ATOM   3147  NH1 ARG B 391      -4.161 -13.792 -63.123  1.00109.83           N
ATOM   3148  NH2 ARG B 391      -2.449 -12.233 -62.642  1.00109.83           N
ATOM   3149  C   ARG B 391      -2.255 -17.661 -58.005  1.00109.83           C
ATOM   3150  O   ARG B 391      -1.266 -17.051 -57.599  1.00109.83           O
ATOM   3151  N   GLN B 392      -3.466 -17.485 -57.439  1.00125.59           N
ATOM   3152  CA  GLN B 392      -3.570 -16.422 -56.479  1.00125.59           C
ATOM   3153  CB  GLN B 392      -4.544 -15.313 -56.905  1.00125.59           C
ATOM   3154  CG  GLN B 392      -4.425 -14.053 -56.048  1.00125.59           C
ATOM   3155  CD  GLN B 392      -3.099 -13.392 -56.401  1.00125.59           C
ATOM   3156  OE1 GLN B 392      -2.737 -13.288 -57.573  1.00125.59           O
ATOM   3157  NE2 GLN B 392      -2.348 -12.941 -55.361  1.00125.59           N
ATOM   3158  C   GLN B 392      -4.019 -16.941 -55.153  1.00125.59           C
ATOM   3159  O   GLN B 392      -4.591 -18.026 -55.053  1.00125.59           O
ATOM   3160  N   CYS B 393      -3.725 -16.162 -54.086  1.00 41.23           N
ATOM   3161  CA  CYS B 393      -4.109 -16.537 -52.758  1.00 41.23           C
ATOM   3162  CB  CYS B 393      -2.931 -17.033 -51.899  1.00 41.23           C
ATOM   3163  SG  CYS B 393      -3.451 -17.610 -50.256  1.00 41.23           S
ATOM   3164  C   CYS B 393      -4.676 -15.320 -52.095  1.00 41.23           C
ATOM   3165  O   CYS B 393      -4.177 -14.209 -52.266  1.00 41.23           O
ATOM   3166  N   GLU B 394      -5.775 -15.516 -51.344  1.00 54.44           N
ATOM   3167  CA  GLU B 394      -6.451 -14.469 -50.642  1.00 54.44           C
ATOM   3168  CB  GLU B 394      -7.799 -14.954 -50.088  1.00 54.44           C
ATOM   3169  CG  GLU B 394      -8.755 -15.385 -51.202  1.00 54.44           C
ATOM   3170  CD  GLU B 394      -9.913 -16.145 -50.576  1.00 54.44           C
ATOM   3171  OE1 GLU B 394     -10.043 -16.113 -49.323  1.00 54.44           O
ATOM   3172  OE2 GLU B 394     -10.683 -16.776 -51.348  1.00 54.44           O
ATOM   3173  C   GLU B 394      -5.603 -14.005 -49.497  1.00 54.44           C
ATOM   3174  O   GLU B 394      -5.565 -12.812 -49.199  1.00 54.44           O
ATOM   3175  N   GLU B 395      -4.894 -14.937 -48.821  1.00103.76           N
ATOM   3176  CA  GLU B 395      -4.155 -14.529 -47.662  1.00103.76           C
ATOM   3177  CB  GLU B 395      -4.531 -15.285 -46.372  1.00103.76           C
ATOM   3178  CG  GLU B 395      -4.202 -16.778 -46.374  1.00103.76           C
ATOM   3179  CD  GLU B 395      -4.714 -17.349 -45.058  1.00103.76           C
ATOM   3180  OE1 GLU B 395      -5.962 -17.449 -44.912  1.00103.76           O
ATOM   3181  OE2 GLU B 395      -3.874 -17.684 -44.180  1.00103.76           O
ATOM   3182  C   GLU B 395      -2.684 -14.682 -47.873  1.00103.76           C
ATOM   3183  O   GLU B 395      -2.232 -15.436 -48.734  1.00103.76           O
ATOM   3184  N   LEU B 396      -1.906 -13.908 -47.085  1.00107.20           N
ATOM   3185  CA  LEU B 396      -0.473 -13.929 -47.142  1.00107.20           C
ATOM   3186  CB  LEU B 396       0.145 -12.599 -47.605  1.00107.20           C
ATOM   3187  CG  LEU B 396      -0.118 -12.287 -49.090  1.00107.20           C
ATOM   3188  CD1 LEU B 396       0.629 -13.269 -50.007  1.00107.20           C
ATOM   3189  CD2 LEU B 396      -1.624 -12.223 -49.390  1.00107.20           C
ATOM   3190  C   LEU B 396       0.057 -14.219 -45.774  1.00107.20           C
ATOM   3191  O   LEU B 396      -0.590 -13.950 -44.762  1.00107.20           O
ATOM   3192  N   ASP B 397       1.273 -14.793 -45.716  1.00177.18           N
ATOM   3193  CA  ASP B 397       1.824 -15.131 -44.442  1.00177.18           C
ATOM   3194  CB  ASP B 397       3.132 -15.934 -44.511  1.00177.18           C
ATOM   3195  CG  ASP B 397       2.779 -17.336 -44.982  1.00177.18           C
ATOM   3196  OD1 ASP B 397       1.563 -17.614 -45.153  1.00177.18           O
ATOM   3197  OD2 ASP B 397       3.723 -18.150 -45.171  1.00177.18           O
ATOM   3198  C   ASP B 397       2.091 -13.869 -43.697  1.00177.18           C
ATOM   3199  O   ASP B 397       2.456 -12.844 -44.269  1.00177.18           O
ATOM   3200  N   PHE B 398       1.893 -13.933 -42.371  1.00291.17           N
ATOM   3201  CA  PHE B 398       2.135 -12.830 -41.501  1.00291.17           C
ATOM   3202  CB  PHE B 398       0.923 -12.413 -40.630  1.00291.17           C
ATOM   3203  CG  PHE B 398       0.327 -13.567 -39.889  1.00291.17           C
ATOM   3204  CD1 PHE B 398       0.782 -13.956 -38.649  1.00291.17           C
ATOM   3205  CD2 PHE B 398      -0.730 -14.252 -40.442  1.00291.17           C
ATOM   3206  CE1 PHE B 398       0.212 -15.017 -37.986  1.00291.17           C
ATOM   3207  CE2 PHE B 398      -1.307 -15.313 -39.786  1.00291.17           C
ATOM   3208  CZ  PHE B 398      -0.836 -15.699 -38.554  1.00291.17           C
ATOM   3209  C   PHE B 398       3.315 -13.227 -40.674  1.00291.17           C
ATOM   3210  O   PHE B 398       4.295 -13.724 -41.222  1.00291.17           O
ATOM   3211  N   ASP B 399       3.314 -12.958 -39.358  1.00105.93           N
ATOM   3212  CA  ASP B 399       4.464 -13.337 -38.583  1.00105.93           C
ATOM   3213  CB  ASP B 399       4.737 -12.381 -37.409  1.00105.93           C
ATOM   3214  CG  ASP B 399       6.193 -12.538 -36.986  1.00105.93           C
ATOM   3215  OD1 ASP B 399       6.967 -13.179 -37.746  1.00105.93           O
ATOM   3216  OD2 ASP B 399       6.552 -12.009 -35.900  1.00105.93           O
ATOM   3217  C   ASP B 399       4.307 -14.721 -38.022  1.00105.93           C
ATOM   3218  O   ASP B 399       3.230 -15.313 -38.068  1.00105.93           O
ATOM   3219  N   VAL B 400       5.418 -15.272 -37.479  1.00 97.53           N
ATOM   3220  CA  VAL B 400       5.428 -16.574 -36.871  1.00 97.53           C
ATOM   3221  CB  VAL B 400       6.448 -17.506 -37.458  1.00 97.53           C
ATOM   3222  CG1 VAL B 400       6.089 -17.758 -38.932  1.00 97.53           C
ATOM   3223  CG2 VAL B 400       7.847 -16.899 -37.252  1.00 97.53           C
ATOM   3224  C   VAL B 400       5.781 -16.367 -35.431  1.00 97.53           C
ATOM   3225  O   VAL B 400       6.665 -15.573 -35.114  1.00 97.53           O
ATOM   3226  N   ILE B 401       5.070 -17.053 -34.509  1.00140.82           N
ATOM   3227  CA  ILE B 401       5.407 -16.926 -33.117  1.00140.82           C
ATOM   3228  CB  ILE B 401       4.236 -16.622 -32.218  1.00140.82           C
ATOM   3229  CG1 ILE B 401       4.721 -16.505 -30.763  1.00140.82           C
ATOM   3230  CG2 ILE B 401       3.127 -17.663 -32.451  1.00140.82           C
ATOM   3231  CD1 ILE B 401       5.686 -15.342 -30.531  1.00140.82           C
ATOM   3232  C   ILE B 401       6.038 -18.217 -32.707  1.00140.82           C
ATOM   3233  O   ILE B 401       5.370 -19.231 -32.507  1.00140.82           O
ATOM   3234  N   TYR B 402       7.374 -18.188 -32.549  1.00 62.05           N
ATOM   3235  CA  TYR B 402       8.132 -19.364 -32.240  1.00 62.05           C
ATOM   3236  CB  TYR B 402       9.637 -19.073 -32.118  1.00 62.05           C
ATOM   3237  CG  TYR B 402      10.293 -20.233 -31.451  1.00 62.05           C
ATOM   3238  CD1 TYR B 402      10.605 -21.379 -32.145  1.00 62.05           C
ATOM   3239  CD2 TYR B 402      10.602 -20.159 -30.112  1.00 62.05           C
ATOM   3240  CE1 TYR B 402      11.213 -22.436 -31.505  1.00 62.05           C
ATOM   3241  CE2 TYR B 402      11.210 -21.210 -29.467  1.00 62.05           C
ATOM   3242  CZ  TYR B 402      11.516 -22.352 -30.166  1.00 62.05           C
ATOM   3243  OH  TYR B 402      12.140 -23.435 -29.512  1.00 62.05           O
ATOM   3244  C   TYR B 402       7.669 -19.904 -30.929  1.00 62.05           C
ATOM   3245  O   TYR B 402       7.467 -21.110 -30.797  1.00 62.05           O
ATOM   3246  N   GLU B 403       7.490 -19.037 -29.914  1.00178.15           N
ATOM   3247  CA  GLU B 403       7.069 -19.583 -28.657  1.00178.15           C
ATOM   3248  CB  GLU B 403       7.992 -19.173 -27.500  1.00178.15           C
ATOM   3249  CG  GLU B 403       7.595 -19.782 -26.158  1.00178.15           C
ATOM   3250  CD  GLU B 403       8.592 -19.293 -25.120  1.00178.15           C
ATOM   3251  OE1 GLU B 403       8.547 -18.079 -24.786  1.00178.15           O
ATOM   3252  OE2 GLU B 403       9.416 -20.122 -24.652  1.00178.15           O
ATOM   3253  C   GLU B 403       5.705 -19.071 -28.342  1.00178.15           C
ATOM   3254  O   GLU B 403       5.532 -18.263 -27.430  1.00178.15           O
ATOM   3255  N   GLY B 404       4.681 -19.560 -29.063  1.00 77.28           N
ATOM   3256  CA  GLY B 404       3.355 -19.099 -28.791  1.00 77.28           C
ATOM   3257  C   GLY B 404       2.833 -19.807 -27.585  1.00 77.28           C
ATOM   3258  O   GLY B 404       3.128 -20.978 -27.348  1.00 77.28           O
ATOM   3259  N   THR B 405       2.015 -19.094 -26.792  1.00108.55           N
ATOM   3260  CA  THR B 405       1.406 -19.686 -25.642  1.00108.55           C
ATOM   3261  CB  THR B 405       1.729 -18.971 -24.365  1.00108.55           C
ATOM   3262  OG1 THR B 405       1.240 -17.639 -24.418  1.00108.55           O
ATOM   3263  CG2 THR B 405       3.255 -18.972 -24.168  1.00108.55           C
ATOM   3264  C   THR B 405      -0.067 -19.575 -25.850  1.00108.55           C
ATOM   3265  O   THR B 405      -0.586 -18.506 -26.168  1.00108.55           O
ATOM   3266  N   VAL B 406      -0.776 -20.703 -25.683  1.00 98.30           N
ATOM   3267  CA  VAL B 406      -2.196 -20.720 -25.856  1.00 98.30           C
ATOM   3268  CB  VAL B 406      -2.657 -21.955 -26.572  1.00 98.30           C
ATOM   3269  CG1 VAL B 406      -2.076 -23.184 -25.851  1.00 98.30           C
ATOM   3270  CG2 VAL B 406      -4.190 -21.962 -26.590  1.00 98.30           C
ATOM   3271  C   VAL B 406      -2.796 -20.740 -24.488  1.00 98.30           C
ATOM   3272  O   VAL B 406      -2.474 -21.588 -23.659  1.00 98.30           O
ATOM   3273  N   ASN B 407      -3.704 -19.789 -24.217  1.00 72.74           N
ATOM   3274  CA  ASN B 407      -4.305 -19.718 -22.920  1.00 72.74           C
ATOM   3275  CB  ASN B 407      -4.413 -18.267 -22.412  1.00 72.74           C
ATOM   3276  CG  ASN B 407      -4.948 -18.257 -20.989  1.00 72.74           C
ATOM   3277  OD1 ASN B 407      -5.745 -17.395 -20.624  1.00 72.74           O
ATOM   3278  ND2 ASN B 407      -4.489 -19.229 -20.155  1.00 72.74           N
ATOM   3279  C   ASN B 407      -5.690 -20.267 -23.044  1.00 72.74           C
ATOM   3280  O   ASN B 407      -6.378 -19.992 -24.026  1.00 72.74           O
ATOM   3281  N   LYS B 408      -6.124 -21.103 -22.075  1.00183.76           N
ATOM   3282  CA  LYS B 408      -7.466 -21.602 -22.171  1.00183.76           C
ATOM   3283  CB  LYS B 408      -7.552 -23.098 -22.529  1.00183.76           C
ATOM   3284  CG  LYS B 408      -6.711 -24.031 -21.659  1.00183.76           C
ATOM   3285  CD  LYS B 408      -7.091 -25.502 -21.844  1.00183.76           C
ATOM   3286  CE  LYS B 408      -6.049 -26.485 -21.310  1.00183.76           C
ATOM   3287  NZ  LYS B 408      -4.913 -26.566 -22.254  1.00183.76           N
ATOM   3288  C   LYS B 408      -8.211 -21.352 -20.900  1.00183.76           C
ATOM   3289  O   LYS B 408      -8.983 -22.196 -20.448  1.00183.76           O
ATOM   3290  N   THR B 409      -8.007 -20.166 -20.297  1.00110.84           N
ATOM   3291  CA  THR B 409      -8.727 -19.801 -19.115  1.00110.84           C
ATOM   3292  CB  THR B 409      -8.165 -18.571 -18.461  1.00110.84           C
ATOM   3293  OG1 THR B 409      -8.880 -18.290 -17.270  1.00110.84           O
ATOM   3294  CG2 THR B 409      -8.245 -17.381 -19.430  1.00110.84           C
ATOM   3295  C   THR B 409     -10.160 -19.550 -19.472  1.00110.84           C
ATOM   3296  O   THR B 409     -11.072 -20.009 -18.786  1.00110.84           O
ATOM   3297  N   PHE B 410     -10.387 -18.817 -20.581  1.00 50.52           N
ATOM   3298  CA  PHE B 410     -11.712 -18.493 -21.023  1.00 50.52           C
ATOM   3299  CB  PHE B 410     -11.756 -17.306 -22.001  1.00 50.52           C
ATOM   3300  CG  PHE B 410     -11.232 -16.095 -21.305  1.00 50.52           C
ATOM   3301  CD1 PHE B 410     -12.041 -15.348 -20.480  1.00 50.52           C
ATOM   3302  CD2 PHE B 410      -9.925 -15.704 -21.487  1.00 50.52           C
ATOM   3303  CE1 PHE B 410     -11.554 -14.231 -19.842  1.00 50.52           C
ATOM   3304  CE2 PHE B 410      -9.431 -14.588 -20.852  1.00 50.52           C
ATOM   3305  CZ  PHE B 410     -10.248 -13.850 -20.029  1.00 50.52           C
ATOM   3306  C   PHE B 410     -12.216 -19.693 -21.762  1.00 50.52           C
ATOM   3307  O   PHE B 410     -11.440 -20.425 -22.373  1.00 50.52           O
ATOM   3308  N   ASP B 411     -13.543 -19.922 -21.724  1.00 43.87           N
ATOM   3309  CA  ASP B 411     -14.102 -21.092 -22.340  1.00 43.87           C
ATOM   3310  CB  ASP B 411     -15.318 -21.647 -21.579  1.00 43.87           C
ATOM   3311  CG  ASP B 411     -14.828 -22.184 -20.242  1.00 43.87           C
ATOM   3312  OD1 ASP B 411     -13.609 -22.487 -20.138  1.00 43.87           O
ATOM   3313  OD2 ASP B 411     -15.663 -22.295 -19.306  1.00 43.87           O
ATOM   3314  C   ASP B 411     -14.555 -20.780 -23.732  1.00 43.87           C
ATOM   3315  O   ASP B 411     -15.008 -19.675 -24.031  1.00 43.87           O
ATOM   3316  N   ASP B 412     -14.434 -21.796 -24.611  1.00 53.23           N
ATOM   3317  CA  ASP B 412     -14.846 -21.766 -25.986  1.00 53.23           C
ATOM   3318  CB  ASP B 412     -16.361 -21.569 -26.168  1.00 53.23           C
ATOM   3319  CG  ASP B 412     -17.029 -22.865 -25.730  1.00 53.23           C
ATOM   3320  OD1 ASP B 412     -16.314 -23.726 -25.152  1.00 53.23           O
ATOM   3321  OD2 ASP B 412     -18.257 -23.013 -25.970  1.00 53.23           O
ATOM   3322  C   ASP B 412     -14.117 -20.703 -26.734  1.00 53.23           C
ATOM   3323  O   ASP B 412     -14.601 -20.199 -27.747  1.00 53.23           O
ATOM   3324  N   ASN B 413     -12.910 -20.351 -26.263  1.00 37.60           N
ATOM   3325  CA  ASN B 413     -12.120 -19.395 -26.973  1.00 37.60           C
ATOM   3326  CB  ASN B 413     -12.404 -17.932 -26.593  1.00 37.60           C
ATOM   3327  CG  ASN B 413     -12.028 -17.746 -25.132  1.00 37.60           C
ATOM   3328  OD1 ASN B 413     -12.036 -18.697 -24.352  1.00 37.60           O
ATOM   3329  ND2 ASN B 413     -11.695 -16.484 -24.749  1.00 37.60           N
ATOM   3330  C   ASN B 413     -10.704 -19.684 -26.622  1.00 37.60           C
ATOM   3331  O   ASN B 413     -10.415 -20.277 -25.584  1.00 37.60           O
ATOM   3332  N   THR B 414      -9.782 -19.290 -27.510  1.00 97.70           N
ATOM   3333  CA  THR B 414      -8.387 -19.479 -27.273  1.00 97.70           C
ATOM   3334  CB  THR B 414      -7.743 -20.361 -28.298  1.00 97.70           C
ATOM   3335  OG1 THR B 414      -8.315 -21.660 -28.268  1.00 97.70           O
ATOM   3336  CG2 THR B 414      -6.235 -20.411 -28.026  1.00 97.70           C
ATOM   3337  C   THR B 414      -7.768 -18.140 -27.453  1.00 97.70           C
ATOM   3338  O   THR B 414      -8.277 -17.318 -28.212  1.00 97.70           O
ATOM   3339  N   LYS B 415      -6.674 -17.870 -26.719  1.00 88.11           N
ATOM   3340  CA  LYS B 415      -5.979 -16.641 -26.925  1.00 88.11           C
ATOM   3341  CB  LYS B 415      -6.003 -15.666 -25.736  1.00 88.11           C
ATOM   3342  CG  LYS B 415      -7.287 -14.844 -25.663  1.00 88.11           C
ATOM   3343  CD  LYS B 415      -7.397 -13.954 -24.425  1.00 88.11           C
ATOM   3344  CE  LYS B 415      -8.644 -13.069 -24.440  1.00 88.11           C
ATOM   3345  NZ  LYS B 415      -8.627 -12.149 -23.283  1.00 88.11           N
ATOM   3346  C   LYS B 415      -4.558 -16.998 -27.163  1.00 88.11           C
ATOM   3347  O   LYS B 415      -3.943 -17.719 -26.378  1.00 88.11           O
ATOM   3348  N   ASN B 416      -3.997 -16.495 -28.272  1.00 84.81           N
ATOM   3349  CA  ASN B 416      -2.636 -16.802 -28.559  1.00 84.81           C
ATOM   3350  CB  ASN B 416      -2.358 -17.001 -30.059  1.00 84.81           C
ATOM   3351  CG  ASN B 416      -0.909 -17.440 -30.209  1.00 84.81           C
ATOM   3352  OD1 ASN B 416      -0.413 -18.258 -29.437  1.00 84.81           O
ATOM   3353  ND2 ASN B 416      -0.205 -16.874 -31.226  1.00 84.81           N
ATOM   3354  C   ASN B 416      -1.833 -15.633 -28.107  1.00 84.81           C
ATOM   3355  O   ASN B 416      -1.944 -14.537 -28.654  1.00 84.81           O
ATOM   3356  N   LYS B 417      -0.999 -15.847 -27.076  1.00 77.28           N
ATOM   3357  CA  LYS B 417      -0.191 -14.785 -26.563  1.00 77.28           C
ATOM   3358  CB  LYS B 417      -0.094 -14.776 -25.028  1.00 77.28           C
ATOM   3359  CG  LYS B 417       0.913 -13.756 -24.494  1.00 77.28           C
ATOM   3360  CD  LYS B 417       0.883 -13.589 -22.974  1.00 77.28           C
ATOM   3361  CE  LYS B 417       2.038 -12.740 -22.443  1.00 77.28           C
ATOM   3362  NZ  LYS B 417       1.936 -12.602 -20.974  1.00 77.28           N
ATOM   3363  C   LYS B 417       1.194 -14.993 -27.064  1.00 77.28           C
ATOM   3364  O   LYS B 417       1.729 -16.098 -27.006  1.00 77.28           O
ATOM   3365  N   ALA B 418       1.804 -13.921 -27.599  1.00 38.65           N
ATOM   3366  CA  ALA B 418       3.158 -14.044 -28.035  1.00 38.65           C
ATOM   3367  CB  ALA B 418       3.328 -13.850 -29.549  1.00 38.65           C
ATOM   3368  C   ALA B 418       3.915 -12.955 -27.358  1.00 38.65           C
ATOM   3369  O   ALA B 418       3.499 -11.798 -27.359  1.00 38.65           O
ATOM   3370  N   ARG B 419       5.053 -13.309 -26.738  1.00 96.89           N
ATOM   3371  CA  ARG B 419       5.855 -12.315 -26.098  1.00 96.89           C
ATOM   3372  CB  ARG B 419       7.084 -12.915 -25.393  1.00 96.89           C
ATOM   3373  CG  ARG B 419       8.023 -13.655 -26.349  1.00 96.89           C
ATOM   3374  CD  ARG B 419       9.127 -14.450 -25.650  1.00 96.89           C
ATOM   3375  NE  ARG B 419      10.021 -13.481 -24.956  1.00 96.89           N
ATOM   3376  CZ  ARG B 419      11.144 -13.940 -24.331  1.00 96.89           C
ATOM   3377  NH1 ARG B 419      11.445 -15.271 -24.374  1.00 96.89           N
ATOM   3378  NH2 ARG B 419      11.968 -13.072 -23.675  1.00 96.89           N
ATOM   3379  C   ARG B 419       6.347 -11.422 -27.185  1.00 96.89           C
ATOM   3380  O   ARG B 419       6.370 -10.201 -27.049  1.00 96.89           O
ATOM   3381  N   ALA B 420       6.732 -12.040 -28.314  1.00 58.29           N
ATOM   3382  CA  ALA B 420       7.265 -11.340 -29.441  1.00 58.29           C
ATOM   3383  CB  ALA B 420       7.703 -12.283 -30.575  1.00 58.29           C
ATOM   3384  C   ALA B 420       6.232 -10.413 -30.001  1.00 58.29           C
ATOM   3385  O   ALA B 420       6.556  -9.290 -30.380  1.00 58.29           O
ATOM   3386  N   VAL B 421       4.953 -10.843 -30.038  1.00173.37           N
ATOM   3387  CA  VAL B 421       3.946 -10.067 -30.708  1.00173.37           C
ATOM   3388  CB  VAL B 421       3.352 -10.833 -31.866  1.00173.37           C
ATOM   3389  CG1 VAL B 421       2.412  -9.936 -32.694  1.00173.37           C
ATOM   3390  CG2 VAL B 421       4.514 -11.418 -32.686  1.00173.37           C
ATOM   3391  C   VAL B 421       2.870  -9.687 -29.709  1.00173.37           C
ATOM   3392  O   VAL B 421       3.180  -9.112 -28.667  1.00173.37           O
ATOM   3393  N   TYR B 422       1.579  -9.963 -30.018  1.00139.96           N
ATOM   3394  CA  TYR B 422       0.425  -9.571 -29.245  1.00139.96           C
ATOM   3395  CB  TYR B 422      -0.491  -8.579 -29.991  1.00139.96           C
ATOM   3396  CG  TYR B 422      -0.848  -9.159 -31.326  1.00139.96           C
ATOM   3397  CD1 TYR B 422      -1.788 -10.160 -31.460  1.00139.96           C
ATOM   3398  CD2 TYR B 422      -0.244  -8.679 -32.465  1.00139.96           C
ATOM   3399  CE1 TYR B 422      -2.107 -10.679 -32.691  1.00139.96           C
ATOM   3400  CE2 TYR B 422      -0.556  -9.193 -33.702  1.00139.96           C
ATOM   3401  CZ  TYR B 422      -1.488 -10.194 -33.817  1.00139.96           C
ATOM   3402  OH  TYR B 422      -1.810 -10.723 -35.085  1.00139.96           O
ATOM   3403  C   TYR B 422      -0.408 -10.785 -28.951  1.00139.96           C
ATOM   3404  O   TYR B 422       0.030 -11.917 -29.148  1.00139.96           O
ATOM   3405  N   THR B 423      -1.638 -10.571 -28.430  1.00111.12           N
ATOM   3406  CA  THR B 423      -2.512 -11.673 -28.131  1.00111.12           C
ATOM   3407  CB  THR B 423      -3.132 -11.599 -26.765  1.00111.12           C
ATOM   3408  OG1 THR B 423      -3.865 -12.784 -26.490  1.00111.12           O
ATOM   3409  CG2 THR B 423      -4.060 -10.374 -26.711  1.00111.12           C
ATOM   3410  C   THR B 423      -3.635 -11.677 -29.117  1.00111.12           C
ATOM   3411  O   THR B 423      -4.159 -10.630 -29.494  1.00111.12           O
ATOM   3412  N   LEU B 424      -4.019 -12.885 -29.568  1.00130.63           N
ATOM   3413  CA  LEU B 424      -5.072 -13.034 -30.526  1.00130.63           C
ATOM   3414  CB  LEU B 424      -4.621 -13.803 -31.779  1.00130.63           C
ATOM   3415  CG  LEU B 424      -5.739 -14.027 -32.811  1.00130.63           C
ATOM   3416  CD1 LEU B 424      -6.234 -12.701 -33.411  1.00130.63           C
ATOM   3417  CD2 LEU B 424      -5.303 -15.045 -33.877  1.00130.63           C
ATOM   3418  C   LEU B 424      -6.163 -13.831 -29.894  1.00130.63           C
ATOM   3419  O   LEU B 424      -5.909 -14.794 -29.174  1.00130.63           O
ATOM   3420  N   VAL B 425      -7.427 -13.435 -30.144  1.00 38.54           N
ATOM   3421  CA  VAL B 425      -8.531 -14.174 -29.614  1.00 38.54           C
ATOM   3422  CB  VAL B 425      -9.586 -13.294 -29.006  1.00 38.54           C
ATOM   3423  CG1 VAL B 425     -10.767 -14.171 -28.564  1.00 38.54           C
ATOM   3424  CG2 VAL B 425      -8.951 -12.484 -27.863  1.00 38.54           C
ATOM   3425  C   VAL B 425      -9.149 -14.878 -30.776  1.00 38.54           C
ATOM   3426  O   VAL B 425      -9.426 -14.265 -31.804  1.00 38.54           O
ATOM   3427  N   THR B 426      -9.357 -16.204 -30.650  1.00 91.46           N
ATOM   3428  CA  THR B 426      -9.935 -16.937 -31.738  1.00 91.46           C
ATOM   3429  CB  THR B 426      -8.918 -17.615 -32.605  1.00 91.46           C
ATOM   3430  OG1 THR B 426      -9.538 -18.158 -33.762  1.00 91.46           O
ATOM   3431  CG2 THR B 426      -8.252 -18.732 -31.785  1.00 91.46           C
ATOM   3432  C   THR B 426     -10.800 -18.014 -31.169  1.00 91.46           C
ATOM   3433  O   THR B 426     -10.846 -18.225 -29.958  1.00 91.46           O
ATOM   3434  N   LYS B 427     -11.522 -18.719 -32.059  1.00 62.57           N
ATOM   3435  CA  LYS B 427     -12.397 -19.787 -31.675  1.00 62.57           C
ATOM   3436  CB  LYS B 427     -13.397 -20.187 -32.775  1.00 62.57           C
ATOM   3437  CG  LYS B 427     -14.357 -19.078 -33.210  1.00 62.57           C
ATOM   3438  CD  LYS B 427     -15.072 -19.401 -34.525  1.00 62.57           C
ATOM   3439  CE  LYS B 427     -16.021 -18.303 -35.005  1.00 62.57           C
ATOM   3440  NZ  LYS B 427     -17.226 -18.257 -34.149  1.00 62.57           N
ATOM   3441  C   LYS B 427     -11.558 -20.999 -31.427  1.00 62.57           C
ATOM   3442  O   LYS B 427     -10.411 -21.080 -31.861  1.00 62.57           O
ATOM   3443  N   THR B 428     -12.118 -21.967 -30.678  1.00 30.21           N
ATOM   3444  CA  THR B 428     -11.432 -23.193 -30.398  1.00 30.21           C
ATOM   3445  CB  THR B 428     -12.174 -24.066 -29.427  1.00 30.21           C
ATOM   3446  OG1 THR B 428     -12.385 -23.370 -28.207  1.00 30.21           O
ATOM   3447  CG2 THR B 428     -11.341 -25.334 -29.168  1.00 30.21           C
ATOM   3448  C   THR B 428     -11.282 -23.955 -31.677  1.00 30.21           C
ATOM   3449  O   THR B 428     -10.252 -24.583 -31.917  1.00 30.21           O
ATOM   3450  N   HIS B 429     -12.318 -23.910 -32.537  1.00 99.90           N
ATOM   3451  CA  HIS B 429     -12.309 -24.652 -33.768  1.00 99.90           C
ATOM   3452  ND1 HIS B 429     -15.725 -24.697 -33.058  1.00 99.90           N
ATOM   3453  CG  HIS B 429     -14.763 -25.341 -33.805  1.00 99.90           C
ATOM   3454  CB  HIS B 429     -13.649 -24.641 -34.526  1.00 99.90           C
ATOM   3455  NE2 HIS B 429     -16.195 -26.869 -32.960  1.00 99.90           N
ATOM   3456  CD2 HIS B 429     -15.066 -26.667 -33.733  1.00 99.90           C
ATOM   3457  CE1 HIS B 429     -16.555 -25.657 -32.577  1.00 99.90           C
ATOM   3458  C   HIS B 429     -11.279 -24.086 -34.694  1.00 99.90           C
ATOM   3459  O   HIS B 429     -10.896 -22.922 -34.596  1.00 99.90           O
ATOM   3460  N   MET B 430     -10.792 -24.944 -35.613  1.00235.12           N
ATOM   3461  CA  MET B 430      -9.803 -24.573 -36.585  1.00235.12           C
ATOM   3462  CB  MET B 430      -9.110 -25.773 -37.249  1.00235.12           C
ATOM   3463  CG  MET B 430     -10.048 -26.605 -38.123  1.00235.12           C
ATOM   3464  SD  MET B 430      -9.259 -28.023 -38.941  1.00235.12           S
ATOM   3465  CE  MET B 430     -10.775 -28.566 -39.781  1.00235.12           C
ATOM   3466  C   MET B 430     -10.474 -23.779 -37.660  1.00235.12           C
ATOM   3467  O   MET B 430     -11.699 -23.751 -37.757  1.00235.12           O
ATOM   3468  N   PHE B 431      -9.665 -23.096 -38.495  1.00123.71           N
ATOM   3469  CA  PHE B 431     -10.192 -22.250 -39.524  1.00123.71           C
ATOM   3470  CB  PHE B 431      -9.122 -21.416 -40.248  1.00123.71           C
ATOM   3471  CG  PHE B 431      -8.432 -20.554 -39.248  1.00123.71           C
ATOM   3472  CD1 PHE B 431      -9.010 -19.390 -38.796  1.00123.71           C
ATOM   3473  CD2 PHE B 431      -7.192 -20.911 -38.770  1.00123.71           C
ATOM   3474  CE1 PHE B 431      -8.361 -18.600 -37.876  1.00123.71           C
ATOM   3475  CE2 PHE B 431      -6.538 -20.126 -37.850  1.00123.71           C
ATOM   3476  CZ  PHE B 431      -7.124 -18.967 -37.401  1.00123.71           C
ATOM   3477  C   PHE B 431     -10.836 -23.102 -40.572  1.00123.71           C
ATOM   3478  O   PHE B 431     -10.365 -24.194 -40.887  1.00123.71           O
ATOM   3479  N   SER B 432     -11.962 -22.611 -41.123  1.00100.36           N
ATOM   3480  CA  SER B 432     -12.651 -23.315 -42.163  1.00100.36           C
ATOM   3481  CB  SER B 432     -14.177 -23.111 -42.129  1.00100.36           C
ATOM   3482  OG  SER B 432     -14.794 -23.836 -43.183  1.00100.36           O
ATOM   3483  C   SER B 432     -12.149 -22.787 -43.470  1.00100.36           C
ATOM   3484  O   SER B 432     -11.352 -21.850 -43.496  1.00100.36           O
ATOM   3485  N   ILE B 433     -12.585 -23.387 -44.601  1.00151.20           N
ATOM   3486  CA  ILE B 433     -12.142 -22.860 -45.858  1.00151.20           C
ATOM   3487  CB  ILE B 433     -12.042 -23.894 -46.944  1.00151.20           C
ATOM   3488  CG1 ILE B 433     -11.081 -25.015 -46.519  1.00151.20           C
ATOM   3489  CG2 ILE B 433     -11.584 -23.192 -48.235  1.00151.20           C
ATOM   3490  CD1 ILE B 433     -11.146 -26.240 -47.428  1.00151.20           C
ATOM   3491  C   ILE B 433     -13.184 -21.852 -46.261  1.00151.20           C
ATOM   3492  O   ILE B 433     -13.851 -21.982 -47.286  1.00151.20           O
ATOM   3493  N   ARG B 434     -13.313 -20.789 -45.442  1.00123.80           N
ATOM   3494  CA  ARG B 434     -14.300 -19.751 -45.577  1.00123.80           C
ATOM   3495  CB  ARG B 434     -14.217 -18.783 -44.390  1.00123.80           C
ATOM   3496  CG  ARG B 434     -15.419 -17.861 -44.211  1.00123.80           C
ATOM   3497  CD  ARG B 434     -15.139 -16.763 -43.185  1.00123.80           C
ATOM   3498  NE  ARG B 434     -14.424 -17.410 -42.047  1.00123.80           N
ATOM   3499  CZ  ARG B 434     -15.116 -18.024 -41.043  1.00123.80           C
ATOM   3500  NH1 ARG B 434     -16.480 -18.045 -41.066  1.00123.80           N
ATOM   3501  NH2 ARG B 434     -14.441 -18.621 -40.017  1.00123.80           N
ATOM   3502  C   ARG B 434     -14.073 -18.939 -46.808  1.00123.80           C
ATOM   3503  O   ARG B 434     -14.987 -18.698 -47.596  1.00123.80           O
ATOM   3504  N   ALA B 435     -12.817 -18.514 -47.001  1.00128.26           N
ATOM   3505  CA  ALA B 435     -12.418 -17.735 -48.132  1.00128.26           C
ATOM   3506  CB  ALA B 435     -12.840 -18.370 -49.469  1.00128.26           C
ATOM   3507  C   ALA B 435     -12.917 -16.320 -48.122  1.00128.26           C
ATOM   3508  O   ALA B 435     -12.773 -15.626 -49.128  1.00128.26           O
ATOM   3509  N   ARG B 436     -13.514 -15.828 -47.022  1.00176.92           N
ATOM   3510  CA  ARG B 436     -13.800 -14.419 -47.008  1.00176.92           C
ATOM   3511  CB  ARG B 436     -15.297 -14.069 -46.997  1.00176.92           C
ATOM   3512  CG  ARG B 436     -16.007 -14.470 -48.292  1.00176.92           C
ATOM   3513  CD  ARG B 436     -15.163 -14.241 -49.550  1.00176.92           C
ATOM   3514  NE  ARG B 436     -14.831 -12.791 -49.625  1.00176.92           N
ATOM   3515  CZ  ARG B 436     -13.674 -12.388 -50.226  1.00176.92           C
ATOM   3516  NH1 ARG B 436     -12.830 -13.313 -50.770  1.00176.92           N
ATOM   3517  NH2 ARG B 436     -13.358 -11.061 -50.279  1.00176.92           N
ATOM   3518  C   ARG B 436     -13.194 -13.933 -45.735  1.00176.92           C
ATOM   3519  O   ARG B 436     -13.723 -14.185 -44.653  1.00176.92           O
ATOM   3520  N   ASP B 437     -12.045 -13.235 -45.827  1.00 86.36           N
ATOM   3521  CA  ASP B 437     -11.399 -12.804 -44.624  1.00 86.36           C
ATOM   3522  CB  ASP B 437     -10.139 -13.623 -44.288  1.00 86.36           C
ATOM   3523  CG  ASP B 437      -9.712 -13.317 -42.858  1.00 86.36           C
ATOM   3524  OD1 ASP B 437      -9.962 -12.176 -42.384  1.00 86.36           O
ATOM   3525  OD2 ASP B 437      -9.135 -14.234 -42.215  1.00 86.36           O
ATOM   3526  C   ASP B 437     -10.981 -11.384 -44.805  1.00 86.36           C
ATOM   3527  O   ASP B 437     -10.321 -11.037 -45.783  1.00 86.36           O
ATOM   3528  N   ASN B 438     -11.375 -10.518 -43.855  1.00 68.23           N
ATOM   3529  CA  ASN B 438     -10.973  -9.149 -43.933  1.00 68.23           C
ATOM   3530  CB  ASN B 438     -12.131  -8.148 -43.799  1.00 68.23           C
ATOM   3531  CG  ASN B 438     -11.588  -6.768 -44.139  1.00 68.23           C
ATOM   3532  OD1 ASN B 438     -10.457  -6.628 -44.602  1.00 68.23           O
ATOM   3533  ND2 ASN B 438     -12.411  -5.713 -43.897  1.00 68.23           N
ATOM   3534  C   ASN B 438     -10.055  -8.920 -42.780  1.00 68.23           C
ATOM   3535  O   ASN B 438     -10.295  -9.414 -41.680  1.00 68.23           O
ATOM   3536  N   THR B 439      -8.956  -8.176 -43.003  1.00102.43           N
ATOM   3537  CA  THR B 439      -8.056  -7.961 -41.913  1.00102.43           C
ATOM   3538  CB  THR B 439      -6.678  -8.499 -42.153  1.00102.43           C
ATOM   3539  OG1 THR B 439      -5.946  -8.537 -40.937  1.00102.43           O
ATOM   3540  CG2 THR B 439      -5.972  -7.572 -43.157  1.00102.43           C
ATOM   3541  C   THR B 439      -7.911  -6.490 -41.733  1.00102.43           C
ATOM   3542  O   THR B 439      -8.070  -5.716 -42.676  1.00102.43           O
ATOM   3543  N   GLN B 440      -7.613  -6.075 -40.489  1.00 98.90           N
ATOM   3544  CA  GLN B 440      -7.432  -4.689 -40.185  1.00 98.90           C
ATOM   3545  CB  GLN B 440      -8.485  -4.104 -39.225  1.00 98.90           C
ATOM   3546  CG  GLN B 440      -9.912  -4.096 -39.777  1.00 98.90           C
ATOM   3547  CD  GLN B 440     -10.500  -5.484 -39.579  1.00 98.90           C
ATOM   3548  OE1 GLN B 440     -11.315  -5.945 -40.376  1.00 98.90           O
ATOM   3549  NE2 GLN B 440     -10.086  -6.167 -38.477  1.00 98.90           N
ATOM   3550  C   GLN B 440      -6.122  -4.589 -39.476  1.00 98.90           C
ATOM   3551  O   GLN B 440      -5.195  -5.352 -39.744  1.00 98.90           O
ATOM   3552  N   ILE B 441      -6.020  -3.599 -38.571  1.00117.84           N
ATOM   3553  CA  ILE B 441      -4.847  -3.366 -37.780  1.00117.84           C
ATOM   3554  CB  ILE B 441      -4.710  -1.946 -37.319  1.00117.84           C
ATOM   3555  CG1 ILE B 441      -4.562  -1.005 -38.525  1.00117.84           C
ATOM   3556  CG2 ILE B 441      -3.528  -1.880 -36.339  1.00117.84           C
ATOM   3557  CD1 ILE B 441      -3.328  -1.304 -39.375  1.00117.84           C
ATOM   3558  C   ILE B 441      -4.954  -4.216 -36.557  1.00117.84           C
ATOM   3559  O   ILE B 441      -6.054  -4.477 -36.075  1.00117.84           O
ATOM   3560  N   CYS B 442      -3.808  -4.722 -36.055  1.00145.28           N
ATOM   3561  CA  CYS B 442      -3.856  -5.541 -34.879  1.00145.28           C
ATOM   3562  CB  CYS B 442      -2.827  -6.683 -34.910  1.00145.28           C
ATOM   3563  SG  CYS B 442      -1.115  -6.082 -35.005  1.00145.28           S
ATOM   3564  C   CYS B 442      -3.550  -4.685 -33.687  1.00145.28           C
ATOM   3565  O   CYS B 442      -2.806  -5.094 -32.797  1.00145.28           O
ATOM   3566  N   GLU B 443      -4.137  -3.472 -33.630  1.00109.61           N
ATOM   3567  CA  GLU B 443      -3.900  -2.580 -32.529  1.00109.61           C
ATOM   3568  CB  GLU B 443      -4.444  -1.161 -32.772  1.00109.61           C
ATOM   3569  CG  GLU B 443      -5.952  -1.096 -33.001  1.00109.61           C
ATOM   3570  CD  GLU B 443      -6.305   0.367 -33.216  1.00109.61           C
ATOM   3571  OE1 GLU B 443      -5.710   1.232 -32.522  1.00109.61           O
ATOM   3572  OE2 GLU B 443      -7.188   0.637 -34.075  1.00109.61           O
ATOM   3573  C   GLU B 443      -4.529  -3.132 -31.281  1.00109.61           C
ATOM   3574  O   GLU B 443      -3.941  -3.076 -30.202  1.00109.61           O
ATOM   3575  N   PHE B 444      -5.743  -3.700 -31.403  1.00 70.56           N
ATOM   3576  CA  PHE B 444      -6.493  -4.222 -30.292  1.00 70.56           C
ATOM   3577  CB  PHE B 444      -7.908  -4.679 -30.693  1.00 70.56           C
ATOM   3578  CG  PHE B 444      -7.777  -5.862 -31.588  1.00 70.56           C
ATOM   3579  CD1 PHE B 444      -7.366  -5.720 -32.895  1.00 70.56           C
ATOM   3580  CD2 PHE B 444      -8.089  -7.117 -31.122  1.00 70.56           C
ATOM   3581  CE1 PHE B 444      -7.247  -6.818 -33.715  1.00 70.56           C
ATOM   3582  CE2 PHE B 444      -7.974  -8.217 -31.939  1.00 70.56           C
ATOM   3583  CZ  PHE B 444      -7.561  -8.068 -33.241  1.00 70.56           C
ATOM   3584  C   PHE B 444      -5.770  -5.408 -29.739  1.00 70.56           C
ATOM   3585  O   PHE B 444      -5.810  -5.677 -28.541  1.00 70.56           O
ATOM   3586  N   ASP B 445      -5.073  -6.135 -30.627  1.00 77.16           N
ATOM   3587  CA  ASP B 445      -4.418  -7.380 -30.348  1.00 77.16           C
ATOM   3588  CB  ASP B 445      -3.694  -7.928 -31.583  1.00 77.16           C
ATOM   3589  CG  ASP B 445      -4.743  -8.538 -32.496  1.00 77.16           C
ATOM   3590  OD1 ASP B 445      -5.506  -9.415 -32.011  1.00 77.16           O
ATOM   3591  OD2 ASP B 445      -4.808  -8.132 -33.686  1.00 77.16           O
ATOM   3592  C   ASP B 445      -3.412  -7.259 -29.244  1.00 77.16           C
ATOM   3593  O   ASP B 445      -3.215  -8.231 -28.516  1.00 77.16           O
ATOM   3594  N   SER B 446      -2.735  -6.098 -29.093  1.00179.09           N
ATOM   3595  CA  SER B 446      -1.731  -5.978 -28.063  1.00179.09           C
ATOM   3596  CB  SER B 446      -1.164  -4.552 -27.920  1.00179.09           C
ATOM   3597  OG  SER B 446      -0.507  -4.160 -29.117  1.00179.09           O
ATOM   3598  C   SER B 446      -2.346  -6.358 -26.747  1.00179.09           C
ATOM   3599  O   SER B 446      -3.366  -5.801 -26.349  1.00179.09           O
ATOM   3600  N   TYR B 447      -1.723  -7.323 -26.032  1.00269.94           N
ATOM   3601  CA  TYR B 447      -2.291  -7.830 -24.812  1.00269.94           C
ATOM   3602  CB  TYR B 447      -2.071  -9.350 -24.686  1.00269.94           C
ATOM   3603  CG  TYR B 447      -0.605  -9.621 -24.791  1.00269.94           C
ATOM   3604  CD1 TYR B 447       0.022  -9.553 -26.014  1.00269.94           C
ATOM   3605  CD2 TYR B 447       0.153  -9.925 -23.682  1.00269.94           C
ATOM   3606  CE1 TYR B 447       1.370  -9.794 -26.129  1.00269.94           C
ATOM   3607  CE2 TYR B 447       1.502 -10.167 -23.790  1.00269.94           C
ATOM   3608  CZ  TYR B 447       2.112 -10.106 -25.018  1.00269.94           C
ATOM   3609  OH  TYR B 447       3.496 -10.355 -25.137  1.00269.94           O
ATOM   3610  C   TYR B 447      -1.652  -7.149 -23.649  1.00269.94           C
ATOM   3611  O   TYR B 447      -1.223  -7.784 -22.687  1.00269.94           O
ATOM   3612  N   ILE B 448      -1.628  -5.807 -23.682  1.00 61.38           N
ATOM   3613  CA  ILE B 448      -1.054  -5.079 -22.600  1.00 61.38           C
ATOM   3614  CB  ILE B 448      -0.946  -3.612 -22.882  1.00 61.38           C
ATOM   3615  CG1 ILE B 448      -0.021  -3.390 -24.090  1.00 61.38           C
ATOM   3616  CG2 ILE B 448      -0.472  -2.906 -21.601  1.00 61.38           C
ATOM   3617  CD1 ILE B 448      -0.052  -1.970 -24.645  1.00 61.38           C
ATOM   3618  C   ILE B 448      -1.925  -5.263 -21.402  1.00 61.38           C
ATOM   3619  O   ILE B 448      -1.438  -5.535 -20.312  1.00 61.38           O
ATOM   3620  N   THR B 449      -3.251  -5.161 -21.577  1.00109.15           N
ATOM   3621  CA  THR B 449      -4.138  -5.217 -20.450  1.00109.15           C
ATOM   3622  CB  THR B 449      -5.575  -5.027 -20.839  1.00109.15           C
ATOM   3623  OG1 THR B 449      -5.992  -6.081 -21.695  1.00109.15           O
ATOM   3624  CG2 THR B 449      -5.721  -3.673 -21.555  1.00109.15           C
ATOM   3625  C   THR B 449      -4.033  -6.540 -19.762  1.00109.15           C
ATOM   3626  O   THR B 449      -3.947  -6.605 -18.537  1.00109.15           O
ATOM   3627  N   ASP B 450      -4.007  -7.637 -20.536  1.00 42.47           N
ATOM   3628  CA  ASP B 450      -4.029  -8.947 -19.954  1.00 42.47           C
ATOM   3629  CB  ASP B 450      -4.014 -10.060 -21.015  1.00 42.47           C
ATOM   3630  CG  ASP B 450      -5.353 -10.052 -21.740  1.00 42.47           C
ATOM   3631  OD1 ASP B 450      -6.364  -9.640 -21.112  1.00 42.47           O
ATOM   3632  OD2 ASP B 450      -5.382 -10.460 -22.932  1.00 42.47           O
ATOM   3633  C   ASP B 450      -2.826  -9.158 -19.090  1.00 42.47           C
ATOM   3634  O   ASP B 450      -2.944  -9.677 -17.981  1.00 42.47           O
ATOM   3635  N   HIS B 451      -1.634  -8.747 -19.557  1.00 64.55           N
ATOM   3636  CA  HIS B 451      -0.460  -9.055 -18.794  1.00 64.55           C
ATOM   3637  ND1 HIS B 451       2.711 -10.259 -18.941  1.00 64.55           N
ATOM   3638  CG  HIS B 451       2.107  -9.028 -18.817  1.00 64.55           C
ATOM   3639  CB  HIS B 451       0.841  -8.639 -19.523  1.00 64.55           C
ATOM   3640  NE2 HIS B 451       3.987  -9.064 -17.567  1.00 64.55           N
ATOM   3641  CD2 HIS B 451       2.899  -8.310 -17.973  1.00 64.55           C
ATOM   3642  CE1 HIS B 451       3.830 -10.226 -18.174  1.00 64.55           C
ATOM   3643  C   HIS B 451      -0.562  -8.421 -17.430  1.00 64.55           C
ATOM   3644  O   HIS B 451      -0.421  -9.142 -16.444  1.00 64.55           O
ATOM   3645  N   PRO B 452      -0.798  -7.136 -17.279  1.00126.39           N
ATOM   3646  CA  PRO B 452      -0.971  -6.661 -15.935  1.00126.39           C
ATOM   3647  CD  PRO B 452       0.012  -6.177 -18.016  1.00126.39           C
ATOM   3648  CB  PRO B 452      -0.759  -5.152 -15.966  1.00126.39           C
ATOM   3649  CG  PRO B 452       0.279  -4.988 -17.081  1.00126.39           C
ATOM   3650  C   PRO B 452      -2.200  -7.095 -15.201  1.00126.39           C
ATOM   3651  O   PRO B 452      -2.135  -7.174 -13.977  1.00126.39           O
ATOM   3652  N   ARG B 453      -3.323  -7.389 -15.885  1.00147.83           N
ATOM   3653  CA  ARG B 453      -4.494  -7.741 -15.135  1.00147.83           C
ATOM   3654  CB  ARG B 453      -5.707  -8.089 -16.012  1.00147.83           C
ATOM   3655  CG  ARG B 453      -6.964  -8.369 -15.186  1.00147.83           C
ATOM   3656  CD  ARG B 453      -7.955  -9.315 -15.865  1.00147.83           C
ATOM   3657  NE  ARG B 453      -8.291  -8.745 -17.199  1.00147.83           N
ATOM   3658  CZ  ARG B 453      -8.693  -9.581 -18.201  1.00147.83           C
ATOM   3659  NH1 ARG B 453      -8.789 -10.922 -17.966  1.00147.83           N
ATOM   3660  NH2 ARG B 453      -8.994  -9.079 -19.434  1.00147.83           N
ATOM   3661  C   ARG B 453      -4.190  -8.980 -14.362  1.00147.83           C
ATOM   3662  O   ARG B 453      -4.528  -9.091 -13.185  1.00147.83           O
ATOM   3663  N   ILE B 454      -3.532  -9.951 -15.018  1.00 82.48           N
ATOM   3664  CA  ILE B 454      -3.253 -11.207 -14.389  1.00 82.48           C
ATOM   3665  CB  ILE B 454      -2.650 -12.210 -15.332  1.00 82.48           C
ATOM   3666  CG1 ILE B 454      -2.587 -13.593 -14.665  1.00 82.48           C
ATOM   3667  CG2 ILE B 454      -1.293 -11.683 -15.830  1.00 82.48           C
ATOM   3668  CD1 ILE B 454      -2.293 -14.725 -15.648  1.00 82.48           C
ATOM   3669  C   ILE B 454      -2.318 -11.016 -13.236  1.00 82.48           C
ATOM   3670  O   ILE B 454      -2.539 -11.573 -12.163  1.00 82.48           O
ATOM   3671  N   PHE B 455      -1.247 -10.220 -13.420  1.00 94.67           N
ATOM   3672  CA  PHE B 455      -0.278 -10.051 -12.372  1.00 94.67           C
ATOM   3673  CB  PHE B 455       0.980  -9.289 -12.823  1.00 94.67           C
ATOM   3674  CG  PHE B 455       1.807 -10.239 -13.623  1.00 94.67           C
ATOM   3675  CD1 PHE B 455       1.536 -10.479 -14.951  1.00 94.67           C
ATOM   3676  CD2 PHE B 455       2.865 -10.896 -13.033  1.00 94.67           C
ATOM   3677  CE1 PHE B 455       2.307 -11.360 -15.673  1.00 94.67           C
ATOM   3678  CE2 PHE B 455       3.638 -11.777 -13.751  1.00 94.67           C
ATOM   3679  CZ  PHE B 455       3.360 -12.011 -15.075  1.00 94.67           C
ATOM   3680  C   PHE B 455      -0.876  -9.341 -11.198  1.00 94.67           C
ATOM   3681  O   PHE B 455      -0.673  -9.750 -10.056  1.00 94.67           O
ATOM   3682  N   ILE B 456      -1.639  -8.260 -11.441  1.00 96.40           N
ATOM   3683  CA  ILE B 456      -2.212  -7.508 -10.361  1.00 96.40           C
ATOM   3684  CB  ILE B 456      -2.989  -6.316 -10.837  1.00 96.40           C
ATOM   3685  CG1 ILE B 456      -2.072  -5.361 -11.619  1.00 96.40           C
ATOM   3686  CG2 ILE B 456      -3.658  -5.664  -9.615  1.00 96.40           C
ATOM   3687  CD1 ILE B 456      -0.899  -4.835 -10.794  1.00 96.40           C
ATOM   3688  C   ILE B 456      -3.163  -8.398  -9.626  1.00 96.40           C
ATOM   3689  O   ILE B 456      -3.206  -8.389  -8.397  1.00 96.40           O
ATOM   3690  N   LEU B 457      -3.960  -9.191 -10.368  1.00 41.84           N
ATOM   3691  CA  LEU B 457      -4.908 -10.060  -9.732  1.00 41.84           C
ATOM   3692  CB  LEU B 457      -5.762 -10.863 -10.727  1.00 41.84           C
ATOM   3693  CG  LEU B 457      -6.677  -9.987 -11.601  1.00 41.84           C
ATOM   3694  CD1 LEU B 457      -7.562 -10.849 -12.517  1.00 41.84           C
ATOM   3695  CD2 LEU B 457      -7.480  -8.994 -10.744  1.00 41.84           C
ATOM   3696  C   LEU B 457      -4.150 -11.043  -8.902  1.00 41.84           C
ATOM   3697  O   LEU B 457      -4.539 -11.345  -7.774  1.00 41.84           O
ATOM   3698  N   GLU B 458      -3.035 -11.563  -9.448  1.00 49.69           N
ATOM   3699  CA  GLU B 458      -2.224 -12.532  -8.765  1.00 49.69           C
ATOM   3700  CB  GLU B 458      -1.010 -12.974  -9.601  1.00 49.69           C
ATOM   3701  CG  GLU B 458      -1.360 -13.823 -10.824  1.00 49.69           C
ATOM   3702  CD  GLU B 458      -0.066 -14.094 -11.579  1.00 49.69           C
ATOM   3703  OE1 GLU B 458       0.381 -13.185 -12.328  1.00 49.69           O
ATOM   3704  OE2 GLU B 458       0.497 -15.209 -11.414  1.00 49.69           O
ATOM   3705  C   GLU B 458      -1.666 -11.908  -7.524  1.00 49.69           C
ATOM   3706  O   GLU B 458      -1.675 -12.518  -6.456  1.00 49.69           O
ATOM   3707  N   LEU B 459      -1.186 -10.655  -7.635  1.00 70.24           N
ATOM   3708  CA  LEU B 459      -0.578  -9.977  -6.528  1.00 70.24           C
ATOM   3709  CB  LEU B 459      -0.098  -8.564  -6.901  1.00 70.24           C
ATOM   3710  CG  LEU B 459       1.052  -8.561  -7.927  1.00 70.24           C
ATOM   3711  CD1 LEU B 459       1.501  -7.132  -8.261  1.00 70.24           C
ATOM   3712  CD2 LEU B 459       2.219  -9.441  -7.461  1.00 70.24           C
ATOM   3713  C   LEU B 459      -1.605  -9.859  -5.458  1.00 70.24           C
ATOM   3714  O   LEU B 459      -1.325 -10.069  -4.279  1.00 70.24           O
ATOM   3715  N   GLN B 460      -2.841  -9.528  -5.858  1.00188.93           N
ATOM   3716  CA  GLN B 460      -3.917  -9.477  -4.924  1.00188.93           C
ATOM   3717  CB  GLN B 460      -5.045  -8.512  -5.319  1.00188.93           C
ATOM   3718  CG  GLN B 460      -4.616  -7.046  -5.311  1.00188.93           C
ATOM   3719  CD  GLN B 460      -5.821  -6.211  -5.707  1.00188.93           C
ATOM   3720  OE1 GLN B 460      -6.443  -6.449  -6.740  1.00188.93           O
ATOM   3721  NE2 GLN B 460      -6.167  -5.207  -4.857  1.00188.93           N
ATOM   3722  C   GLN B 460      -4.478 -10.858  -4.955  1.00188.93           C
ATOM   3723  O   GLN B 460      -3.729 -11.830  -5.033  1.00188.93           O
ATOM   3724  N   GLY B 461      -5.809 -10.978  -4.812  1.00179.71           N
ATOM   3725  CA  GLY B 461      -6.437 -12.262  -4.915  1.00179.71           C
ATOM   3726  C   GLY B 461      -5.828 -13.170  -3.909  1.00179.71           C
ATOM   3727  O   GLY B 461      -5.846 -12.904  -2.710  1.00179.71           O
ATOM   3728  N   TYR B 462      -5.253 -14.287  -4.385  1.00 67.03           N
ATOM   3729  CA  TYR B 462      -4.684 -15.189  -3.441  1.00 67.03           C
ATOM   3730  CB  TYR B 462      -4.029 -16.431  -4.076  1.00 67.03           C
ATOM   3731  CG  TYR B 462      -5.082 -17.411  -4.459  1.00 67.03           C
ATOM   3732  CD1 TYR B 462      -5.791 -17.287  -5.631  1.00 67.03           C
ATOM   3733  CD2 TYR B 462      -5.348 -18.472  -3.626  1.00 67.03           C
ATOM   3734  CE1 TYR B 462      -6.755 -18.213  -5.957  1.00 67.03           C
ATOM   3735  CE2 TYR B 462      -6.310 -19.399  -3.947  1.00 67.03           C
ATOM   3736  CZ  TYR B 462      -7.016 -19.270  -5.117  1.00 67.03           C
ATOM   3737  OH  TYR B 462      -8.004 -20.218  -5.457  1.00 67.03           O
ATOM   3738  C   TYR B 462      -3.593 -14.480  -2.682  1.00 67.03           C
ATOM   3739  O   TYR B 462      -3.583 -14.479  -1.456  1.00 67.03           O
ATOM   3740  N   ARG B 463      -2.650 -13.816  -3.373  1.00 88.47           N
ATOM   3741  CA  ARG B 463      -1.500 -13.359  -2.639  1.00 88.47           C
ATOM   3742  CB  ARG B 463      -0.392 -12.856  -3.578  1.00 88.47           C
ATOM   3743  CG  ARG B 463       0.049 -13.931  -4.575  1.00 88.47           C
ATOM   3744  CD  ARG B 463       1.307 -13.586  -5.374  1.00 88.47           C
ATOM   3745  NE  ARG B 463       1.535 -14.703  -6.336  1.00 88.47           N
ATOM   3746  CZ  ARG B 463       2.121 -15.863  -5.916  1.00 88.47           C
ATOM   3747  NH1 ARG B 463       2.480 -16.010  -4.608  1.00 88.47           N
ATOM   3748  NH2 ARG B 463       2.339 -16.880  -6.801  1.00 88.47           N
ATOM   3749  C   ARG B 463      -1.724 -12.309  -1.593  1.00 88.47           C
ATOM   3750  O   ARG B 463      -1.532 -12.584  -0.411  1.00 88.47           O
ATOM   3751  N   SER B 464      -2.139 -11.081  -1.964  1.00 63.29           N
ATOM   3752  CA  SER B 464      -2.263 -10.099  -0.921  1.00 63.29           C
ATOM   3753  CB  SER B 464      -2.353  -8.642  -1.426  1.00 63.29           C
ATOM   3754  OG  SER B 464      -1.172  -8.287  -2.128  1.00 63.29           O
ATOM   3755  C   SER B 464      -3.492 -10.441  -0.143  1.00 63.29           C
ATOM   3756  O   SER B 464      -3.458 -10.454   1.085  1.00 63.29           O
ATOM   3757  N   PRO B 465      -4.587 -10.734  -0.811  1.00153.98           N
ATOM   3758  CA  PRO B 465      -5.775 -11.025  -0.071  1.00153.98           C
ATOM   3759  CD  PRO B 465      -4.914 -10.084  -2.070  1.00153.98           C
ATOM   3760  CB  PRO B 465      -6.946 -10.919  -1.042  1.00153.98           C
ATOM   3761  CG  PRO B 465      -6.442  -9.906  -2.081  1.00153.98           C
ATOM   3762  C   PRO B 465      -5.773 -12.267   0.767  1.00153.98           C
ATOM   3763  O   PRO B 465      -6.314 -12.211   1.868  1.00153.98           O
ATOM   3764  N   PHE B 466      -5.216 -13.400   0.293  1.00 60.99           N
ATOM   3765  CA  PHE B 466      -5.212 -14.554   1.152  1.00 60.99           C
ATOM   3766  CB  PHE B 466      -4.859 -15.897   0.488  1.00 60.99           C
ATOM   3767  CG  PHE B 466      -4.964 -16.948   1.542  1.00 60.99           C
ATOM   3768  CD1 PHE B 466      -6.191 -17.482   1.869  1.00 60.99           C
ATOM   3769  CD2 PHE B 466      -3.845 -17.405   2.200  1.00 60.99           C
ATOM   3770  CE1 PHE B 466      -6.300 -18.452   2.837  1.00 60.99           C
ATOM   3771  CE2 PHE B 466      -3.947 -18.375   3.170  1.00 60.99           C
ATOM   3772  CZ  PHE B 466      -5.176 -18.899   3.491  1.00 60.99           C
ATOM   3773  C   PHE B 466      -4.214 -14.297   2.221  1.00 60.99           C
ATOM   3774  O   PHE B 466      -4.386 -14.750   3.346  1.00 60.99           O
ATOM   3775  N   LYS B 467      -3.117 -13.593   1.889  1.00122.62           N
ATOM   3776  CA  LYS B 467      -2.111 -13.279   2.860  1.00122.62           C
ATOM   3777  CB  LYS B 467      -0.970 -12.435   2.270  1.00122.62           C
ATOM   3778  CG  LYS B 467      -0.046 -11.813   3.318  1.00122.62           C
ATOM   3779  CD  LYS B 467       0.772 -12.819   4.125  1.00122.62           C
ATOM   3780  CE  LYS B 467       1.675 -12.142   5.159  1.00122.62           C
ATOM   3781  NZ  LYS B 467       2.252 -13.147   6.080  1.00122.62           N
ATOM   3782  C   LYS B 467      -2.757 -12.463   3.926  1.00122.62           C
ATOM   3783  O   LYS B 467      -2.502 -12.658   5.113  1.00122.62           O
ATOM   3784  N   ARG B 468      -3.621 -11.517   3.521  1.00103.33           N
ATOM   3785  CA  ARG B 468      -4.277 -10.684   4.479  1.00103.33           C
ATOM   3786  CB  ARG B 468      -5.168  -9.610   3.831  1.00103.33           C
ATOM   3787  CG  ARG B 468      -4.378  -8.652   2.938  1.00103.33           C
ATOM   3788  CD  ARG B 468      -3.067  -8.174   3.565  1.00103.33           C
ATOM   3789  NE  ARG B 468      -2.329  -7.395   2.530  1.00103.33           N
ATOM   3790  CZ  ARG B 468      -0.965  -7.369   2.552  1.00103.33           C
ATOM   3791  NH1 ARG B 468      -0.289  -8.084   3.498  1.00103.33           N
ATOM   3792  NH2 ARG B 468      -0.276  -6.641   1.624  1.00103.33           N
ATOM   3793  C   ARG B 468      -5.145 -11.553   5.327  1.00103.33           C
ATOM   3794  O   ARG B 468      -5.230 -11.354   6.537  1.00103.33           O
ATOM   3795  N   ARG B 469      -5.826 -12.537   4.706  1.00107.30           N
ATOM   3796  CA  ARG B 469      -6.709 -13.404   5.434  1.00107.30           C
ATOM   3797  CB  ARG B 469      -7.515 -14.350   4.525  1.00107.30           C
ATOM   3798  CG  ARG B 469      -8.451 -13.610   3.566  1.00107.30           C
ATOM   3799  CD  ARG B 469      -9.343 -14.528   2.728  1.00107.30           C
ATOM   3800  NE  ARG B 469     -10.181 -13.652   1.860  1.00107.30           N
ATOM   3801  CZ  ARG B 469     -11.349 -14.120   1.330  1.00107.30           C
ATOM   3802  NH1 ARG B 469     -11.773 -15.385   1.617  1.00107.30           N
ATOM   3803  NH2 ARG B 469     -12.094 -13.318   0.514  1.00107.30           N
ATOM   3804  C   ARG B 469      -5.918 -14.244   6.390  1.00107.30           C
ATOM   3805  O   ARG B 469      -6.297 -14.419   7.545  1.00107.30           O
ATOM   3806  N   ARG B 470      -4.781 -14.778   5.912  1.00144.28           N
ATOM   3807  CA  ARG B 470      -3.921 -15.659   6.640  1.00144.28           C
ATOM   3808  CB  ARG B 470      -2.762 -16.161   5.760  1.00144.28           C
ATOM   3809  CG  ARG B 470      -1.820 -17.151   6.445  1.00144.28           C
ATOM   3810  CD  ARG B 470      -0.691 -17.622   5.525  1.00144.28           C
ATOM   3811  NE  ARG B 470      -1.332 -18.268   4.345  1.00144.28           N
ATOM   3812  CZ  ARG B 470      -0.649 -18.415   3.172  1.00144.28           C
ATOM   3813  NH1 ARG B 470       0.650 -18.008   3.076  1.00144.28           N
ATOM   3814  NH2 ARG B 470      -1.266 -18.975   2.089  1.00144.28           N
ATOM   3815  C   ARG B 470      -3.341 -14.923   7.802  1.00144.28           C
ATOM   3816  O   ARG B 470      -3.263 -15.463   8.903  1.00144.28           O
ATOM   3817  N   SER B 471      -2.924 -13.663   7.581  1.00 41.56           N
ATOM   3818  CA  SER B 471      -2.308 -12.874   8.607  1.00 41.56           C
ATOM   3819  CB  SER B 471      -1.843 -11.501   8.096  1.00 41.56           C
ATOM   3820  OG  SER B 471      -2.961 -10.738   7.669  1.00 41.56           O
ATOM   3821  C   SER B 471      -3.292 -12.638   9.703  1.00 41.56           C
ATOM   3822  O   SER B 471      -2.956 -12.741  10.881  1.00 41.56           O
ATOM   3823  N   HIS B 472      -4.541 -12.308   9.334  1.00 95.04           N
ATOM   3824  CA  HIS B 472      -5.560 -12.043  10.303  1.00 95.04           C
ATOM   3825  ND1 HIS B 472      -5.950  -9.533   8.336  1.00 95.04           N
ATOM   3826  CG  HIS B 472      -6.728 -10.029   9.357  1.00 95.04           C
ATOM   3827  CB  HIS B 472      -6.856 -11.487   9.691  1.00 95.04           C
ATOM   3828  NE2 HIS B 472      -6.876  -7.777   9.336  1.00 95.04           N
ATOM   3829  CD2 HIS B 472      -7.288  -8.943   9.958  1.00 95.04           C
ATOM   3830  CE1 HIS B 472      -6.074  -8.182   8.369  1.00 95.04           C
ATOM   3831  C   HIS B 472      -5.865 -13.299  11.055  1.00 95.04           C
ATOM   3832  O   HIS B 472      -6.105 -13.260  12.262  1.00 95.04           O
ATOM   3833  N   GLY B 473      -5.873 -14.449  10.356  1.00103.74           N
ATOM   3834  CA  GLY B 473      -6.182 -15.699  10.984  1.00103.74           C
ATOM   3835  C   GLY B 473      -5.140 -16.001  12.018  1.00103.74           C
ATOM   3836  O   GLY B 473      -5.469 -16.469  13.106  1.00103.74           O
ATOM   3837  N   LYS B 474      -3.851 -15.762  11.693  1.00112.67           N
ATOM   3838  CA  LYS B 474      -2.760 -16.035  12.589  1.00112.67           C
ATOM   3839  CB  LYS B 474      -1.396 -15.661  11.982  1.00112.67           C
ATOM   3840  CG  LYS B 474      -1.131 -16.218  10.584  1.00112.67           C
ATOM   3841  CD  LYS B 474       0.072 -15.578   9.890  1.00112.67           C
ATOM   3842  CE  LYS B 474       0.288 -16.085   8.464  1.00112.67           C
ATOM   3843  NZ  LYS B 474       1.318 -15.267   7.782  1.00112.67           N
ATOM   3844  C   LYS B 474      -2.893 -15.133  13.774  1.00112.67           C
ATOM   3845  O   LYS B 474      -2.801 -15.559  14.922  1.00112.67           O
ATOM   3846  N   ASN B 475      -3.176 -13.852  13.495  1.00112.61           N
ATOM   3847  CA  ASN B 475      -3.247 -12.768  14.434  1.00112.61           C
ATOM   3848  CB  ASN B 475      -3.567 -11.431  13.742  1.00112.61           C
ATOM   3849  CG  ASN B 475      -3.190 -10.294  14.677  1.00112.61           C
ATOM   3850  OD1 ASN B 475      -2.862 -10.509  15.842  1.00112.61           O
ATOM   3851  ND2 ASN B 475      -3.237  -9.040  14.154  1.00112.61           N
ATOM   3852  C   ASN B 475      -4.329 -13.044  15.435  1.00112.61           C
ATOM   3853  O   ASN B 475      -4.347 -12.454  16.513  1.00112.61           O
ATOM   3854  N   PHE B 476      -5.277 -13.934  15.097  1.00116.14           N
ATOM   3855  CA  PHE B 476      -6.388 -14.231  15.959  1.00116.14           C
ATOM   3856  CB  PHE B 476      -7.321 -15.320  15.395  1.00116.14           C
ATOM   3857  CG  PHE B 476      -8.427 -15.533  16.377  1.00116.14           C
ATOM   3858  CD1 PHE B 476      -9.531 -14.710  16.378  1.00116.14           C
ATOM   3859  CD2 PHE B 476      -8.365 -16.558  17.294  1.00116.14           C
ATOM   3860  CE1 PHE B 476     -10.552 -14.905  17.280  1.00116.14           C
ATOM   3861  CE2 PHE B 476      -9.382 -16.757  18.199  1.00116.14           C
ATOM   3862  CZ  PHE B 476     -10.478 -15.929  18.194  1.00116.14           C
ATOM   3863  C   PHE B 476      -5.865 -14.734  17.271  1.00116.14           C
ATOM   3864  O   PHE B 476      -6.451 -14.449  18.313  1.00116.14           O
ATOM   3865  N   ASP B 477      -4.753 -15.498  17.259  1.00118.50           N
ATOM   3866  CA  ASP B 477      -4.232 -16.072  18.467  1.00118.50           C
ATOM   3867  CB  ASP B 477      -3.010 -16.999  18.233  1.00118.50           C
ATOM   3868  CG  ASP B 477      -1.831 -16.299  17.549  1.00118.50           C
ATOM   3869  OD1 ASP B 477      -1.905 -15.080  17.243  1.00118.50           O
ATOM   3870  OD2 ASP B 477      -0.821 -17.010  17.306  1.00118.50           O
ATOM   3871  C   ASP B 477      -3.895 -14.993  19.457  1.00118.50           C
ATOM   3872  O   ASP B 477      -4.065 -15.181  20.662  1.00118.50           O
ATOM   3873  N   LEU B 478      -3.394 -13.840  18.979  1.00 64.66           N
ATOM   3874  CA  LEU B 478      -3.046 -12.743  19.832  1.00 64.66           C
ATOM   3875  CB  LEU B 478      -2.414 -11.575  19.056  1.00 64.66           C
ATOM   3876  CG  LEU B 478      -1.072 -11.926  18.395  1.00 64.66           C
ATOM   3877  CD1 LEU B 478      -0.493 -10.722  17.639  1.00 64.66           C
ATOM   3878  CD2 LEU B 478      -0.087 -12.521  19.411  1.00 64.66           C
ATOM   3879  C   LEU B 478      -4.289 -12.199  20.464  1.00 64.66           C
ATOM   3880  O   LEU B 478      -4.313 -11.903  21.658  1.00 64.66           O
ATOM   3881  N   PHE B 479      -5.358 -12.057  19.657  1.00109.02           N
ATOM   3882  CA  PHE B 479      -6.596 -11.472  20.084  1.00109.02           C
ATOM   3883  CB  PHE B 479      -7.583 -11.227  18.933  1.00109.02           C
ATOM   3884  CG  PHE B 479      -7.039 -10.059  18.186  1.00109.02           C
ATOM   3885  CD1 PHE B 479      -7.257  -8.786  18.659  1.00109.02           C
ATOM   3886  CD2 PHE B 479      -6.314 -10.228  17.030  1.00109.02           C
ATOM   3887  CE1 PHE B 479      -6.761  -7.693  17.990  1.00109.02           C
ATOM   3888  CE2 PHE B 479      -5.815  -9.138  16.356  1.00109.02           C
ATOM   3889  CZ  PHE B 479      -6.037  -7.869  16.836  1.00109.02           C
ATOM   3890  C   PHE B 479      -7.259 -12.307  21.135  1.00109.02           C
ATOM   3891  O   PHE B 479      -7.803 -11.764  22.094  1.00109.02           O
ATOM   3892  N   THR B 480      -7.250 -13.646  20.977  1.00 98.86           N
ATOM   3893  CA  THR B 480      -7.892 -14.517  21.923  1.00 98.86           C
ATOM   3894  CB  THR B 480      -7.867 -15.959  21.499  1.00 98.86           C
ATOM   3895  OG1 THR B 480      -8.661 -16.741  22.379  1.00 98.86           O
ATOM   3896  CG2 THR B 480      -6.414 -16.466  21.492  1.00 98.86           C
ATOM   3897  C   THR B 480      -7.219 -14.403  23.259  1.00 98.86           C
ATOM   3898  O   THR B 480      -7.888 -14.350  24.289  1.00 98.86           O
ATOM   3899  N   TYR B 481      -5.873 -14.349  23.281  1.00 96.38           N
ATOM   3900  CA  TYR B 481      -5.145 -14.245  24.517  1.00 96.38           C
ATOM   3901  CB  TYR B 481      -3.619 -14.199  24.316  1.00 96.38           C
ATOM   3902  CG  TYR B 481      -3.015 -13.800  25.619  1.00 96.38           C
ATOM   3903  CD1 TYR B 481      -2.778 -14.730  26.604  1.00 96.38           C
ATOM   3904  CD2 TYR B 481      -2.689 -12.484  25.856  1.00 96.38           C
ATOM   3905  CE1 TYR B 481      -2.221 -14.355  27.804  1.00 96.38           C
ATOM   3906  CE2 TYR B 481      -2.133 -12.102  27.054  1.00 96.38           C
ATOM   3907  CZ  TYR B 481      -1.899 -13.039  28.032  1.00 96.38           C
ATOM   3908  OH  TYR B 481      -1.328 -12.655  29.265  1.00 96.38           O
ATOM   3909  C   TYR B 481      -5.521 -12.959  25.173  1.00 96.38           C
ATOM   3910  O   TYR B 481      -5.734 -12.896  26.383  1.00 96.38           O
ATOM   3911  N   PHE B 482      -5.614 -11.902  24.354  1.00 69.26           N
ATOM   3912  CA  PHE B 482      -5.920 -10.556  24.738  1.00 69.26           C
ATOM   3913  CB  PHE B 482      -5.865  -9.614  23.520  1.00 69.26           C
ATOM   3914  CG  PHE B 482      -5.789  -8.192  23.960  1.00 69.26           C
ATOM   3915  CD1 PHE B 482      -4.570  -7.625  24.236  1.00 69.26           C
ATOM   3916  CD2 PHE B 482      -6.918  -7.418  24.082  1.00 69.26           C
ATOM   3917  CE1 PHE B 482      -4.491  -6.312  24.632  1.00 69.26           C
ATOM   3918  CE2 PHE B 482      -6.844  -6.103  24.479  1.00 69.26           C
ATOM   3919  CZ  PHE B 482      -5.622  -5.545  24.759  1.00 69.26           C
ATOM   3920  C   PHE B 482      -7.320 -10.551  25.258  1.00 69.26           C
ATOM   3921  O   PHE B 482      -7.669  -9.749  26.120  1.00 69.26           O
ATOM   3922  N   ASN B 483      -8.154 -11.470  24.737  1.00 52.11           N
ATOM   3923  CA  ASN B 483      -9.543 -11.569  25.073  1.00 52.11           C
ATOM   3924  CB  ASN B 483     -10.240 -12.793  24.451  1.00 52.11           C
ATOM   3925  CG  ASN B 483     -10.387 -12.572  22.952  1.00 52.11           C
ATOM   3926  OD1 ASN B 483     -10.312 -11.445  22.465  1.00 52.11           O
ATOM   3927  ND2 ASN B 483     -10.621 -13.679  22.197  1.00 52.11           N
ATOM   3928  C   ASN B 483      -9.649 -11.709  26.555  1.00 52.11           C
ATOM   3929  O   ASN B 483     -10.690 -11.378  27.123  1.00 52.11           O
ATOM   3930  N   SER B 484      -8.589 -12.231  27.209  1.00 77.62           N
ATOM   3931  CA  SER B 484      -8.606 -12.369  28.638  1.00 77.62           C
ATOM   3932  CB  SER B 484      -7.244 -12.779  29.224  1.00 77.62           C
ATOM   3933  OG  SER B 484      -7.336 -12.897  30.636  1.00 77.62           O
ATOM   3934  C   SER B 484      -8.943 -11.014  29.180  1.00 77.62           C
ATOM   3935  O   SER B 484      -9.788 -10.889  30.066  1.00 77.62           O
ATOM   3936  N   LYS B 485      -8.297  -9.957  28.647  1.00 82.56           N
ATOM   3937  CA  LYS B 485      -8.724  -8.633  28.988  1.00 82.56           C
ATOM   3938  CB  LYS B 485      -7.603  -7.584  28.937  1.00 82.56           C
ATOM   3939  CG  LYS B 485      -6.610  -7.708  30.092  1.00 82.56           C
ATOM   3940  CD  LYS B 485      -5.340  -6.876  29.907  1.00 82.56           C
ATOM   3941  CE  LYS B 485      -4.430  -6.880  31.137  1.00 82.56           C
ATOM   3942  NZ  LYS B 485      -5.097  -6.176  32.257  1.00 82.56           N
ATOM   3943  C   LYS B 485      -9.728  -8.298  27.931  1.00 82.56           C
ATOM   3944  O   LYS B 485      -9.389  -7.786  26.865  1.00 82.56           O
ATOM   3945  N   ILE B 486     -11.005  -8.603  28.224  1.00124.99           N
ATOM   3946  CA  ILE B 486     -12.107  -8.479  27.315  1.00124.99           C
ATOM   3947  CB  ILE B 486     -13.369  -9.079  27.870  1.00124.99           C
ATOM   3948  CG1 ILE B 486     -14.459  -9.148  26.787  1.00124.99           C
ATOM   3949  CG2 ILE B 486     -13.772  -8.275  29.119  1.00124.99           C
ATOM   3950  CD1 ILE B 486     -14.140 -10.132  25.663  1.00124.99           C
ATOM   3951  C   ILE B 486     -12.391  -7.054  26.962  1.00124.99           C
ATOM   3952  O   ILE B 486     -12.670  -6.744  25.804  1.00124.99           O
ATOM   3953  N   THR B 487     -12.319  -6.139  27.944  1.00105.17           N
ATOM   3954  CA  THR B 487     -12.747  -4.792  27.700  1.00105.17           C
ATOM   3955  CB  THR B 487     -12.609  -3.904  28.908  1.00105.17           C
ATOM   3956  OG1 THR B 487     -13.159  -2.623  28.638  1.00105.17           O
ATOM   3957  CG2 THR B 487     -11.127  -3.784  29.300  1.00105.17           C
ATOM   3958  C   THR B 487     -11.986  -4.179  26.568  1.00105.17           C
ATOM   3959  O   THR B 487     -12.588  -3.603  25.664  1.00105.17           O
ATOM   3960  N   LEU B 488     -10.647  -4.304  26.569  1.00 46.06           N
ATOM   3961  CA  LEU B 488      -9.866  -3.680  25.542  1.00 46.06           C
ATOM   3962  CB  LEU B 488      -8.353  -3.836  25.763  1.00 46.06           C
ATOM   3963  CG  LEU B 488      -7.845  -3.131  27.035  1.00 46.06           C
ATOM   3964  CD1 LEU B 488      -6.327  -3.309  27.196  1.00 46.06           C
ATOM   3965  CD2 LEU B 488      -8.283  -1.657  27.083  1.00 46.06           C
ATOM   3966  C   LEU B 488     -10.199  -4.297  24.219  1.00 46.06           C
ATOM   3967  O   LEU B 488     -10.301  -3.603  23.208  1.00 46.06           O
ATOM   3968  N   VAL B 489     -10.381  -5.631  24.192  1.00 44.92           N
ATOM   3969  CA  VAL B 489     -10.649  -6.320  22.962  1.00 44.92           C
ATOM   3970  CB  VAL B 489     -10.884  -7.792  23.142  1.00 44.92           C
ATOM   3971  CG1 VAL B 489     -11.210  -8.405  21.769  1.00 44.92           C
ATOM   3972  CG2 VAL B 489      -9.668  -8.425  23.829  1.00 44.92           C
ATOM   3973  C   VAL B 489     -11.922  -5.786  22.386  1.00 44.92           C
ATOM   3974  O   VAL B 489     -12.004  -5.471  21.200  1.00 44.92           O
ATOM   3975  N   GLU B 490     -12.947  -5.667  23.245  1.00 88.77           N
ATOM   3976  CA  GLU B 490     -14.258  -5.208  22.886  1.00 88.77           C
ATOM   3977  CB  GLU B 490     -15.214  -5.235  24.090  1.00 88.77           C
ATOM   3978  CG  GLU B 490     -16.633  -4.750  23.789  1.00 88.77           C
ATOM   3979  CD  GLU B 490     -17.366  -4.600  25.116  1.00 88.77           C
ATOM   3980  OE1 GLU B 490     -17.049  -5.373  26.060  1.00 88.77           O
ATOM   3981  OE2 GLU B 490     -18.247  -3.705  25.208  1.00 88.77           O
ATOM   3982  C   GLU B 490     -14.161  -3.780  22.452  1.00 88.77           C
ATOM   3983  O   GLU B 490     -14.887  -3.344  21.560  1.00 88.77           O
ATOM   3984  N   SER B 491     -13.239  -3.021  23.073  1.00 50.73           N
ATOM   3985  CA  SER B 491     -13.087  -1.617  22.821  1.00 50.73           C
ATOM   3986  CB  SER B 491     -11.936  -0.982  23.619  1.00 50.73           C
ATOM   3987  OG  SER B 491     -12.194  -1.062  25.013  1.00 50.73           O
ATOM   3988  C   SER B 491     -12.758  -1.435  21.373  1.00 50.73           C
ATOM   3989  O   SER B 491     -12.889  -0.337  20.836  1.00 50.73           O
ATOM   3990  N   TYR B 492     -12.342  -2.521  20.697  1.00117.24           N
ATOM   3991  CA  TYR B 492     -12.032  -2.463  19.299  1.00117.24           C
ATOM   3992  CB  TYR B 492     -11.653  -3.825  18.691  1.00117.24           C
ATOM   3993  CG  TYR B 492     -11.579  -3.616  17.217  1.00117.24           C
ATOM   3994  CD1 TYR B 492     -10.485  -3.011  16.647  1.00117.24           C
ATOM   3995  CD2 TYR B 492     -12.610  -4.028  16.402  1.00117.24           C
ATOM   3996  CE1 TYR B 492     -10.421  -2.813  15.287  1.00117.24           C
ATOM   3997  CE2 TYR B 492     -12.554  -3.835  15.042  1.00117.24           C
ATOM   3998  CZ  TYR B 492     -11.454  -3.230  14.482  1.00117.24           C
ATOM   3999  OH  TYR B 492     -11.392  -3.030  13.086  1.00117.24           O
ATOM   4000  C   TYR B 492     -13.274  -1.994  18.609  1.00117.24           C
ATOM   4001  O   TYR B 492     -13.206  -1.298  17.597  1.00117.24           O
ATOM   4002  N   LEU B 493     -14.442  -2.363  19.168  1.00112.32           N
ATOM   4003  CA  LEU B 493     -15.735  -2.026  18.647  1.00112.32           C
ATOM   4004  CB  LEU B 493     -16.849  -2.492  19.610  1.00112.32           C
ATOM   4005  CG  LEU B 493     -18.314  -2.312  19.155  1.00112.32           C
ATOM   4006  CD1 LEU B 493     -19.269  -2.850  20.233  1.00112.32           C
ATOM   4007  CD2 LEU B 493     -18.655  -0.861  18.783  1.00112.32           C
ATOM   4008  C   LEU B 493     -15.744  -0.536  18.529  1.00112.32           C
ATOM   4009  O   LEU B 493     -16.341   0.017  17.606  1.00112.32           O
ATOM   4010  N   GLY B 494     -15.052   0.156  19.451  1.00 37.78           N
ATOM   4011  CA  GLY B 494     -14.995   1.586  19.372  1.00 37.78           C
ATOM   4012  C   GLY B 494     -15.683   2.159  20.565  1.00 37.78           C
ATOM   4013  O   GLY B 494     -15.644   3.368  20.789  1.00 37.78           O
ATOM   4014  N   GLN B 495     -16.348   1.305  21.361  1.00123.67           N
ATOM   4015  CA  GLN B 495     -16.955   1.802  22.558  1.00123.67           C
ATOM   4016  CB  GLN B 495     -17.913   0.804  23.231  1.00123.67           C
ATOM   4017  CG  GLN B 495     -19.142   0.425  22.407  1.00123.67           C
ATOM   4018  CD  GLN B 495     -19.895  -0.629  23.205  1.00123.67           C
ATOM   4019  OE1 GLN B 495     -19.374  -1.175  24.177  1.00123.67           O
ATOM   4020  NE2 GLN B 495     -21.153  -0.932  22.786  1.00123.67           N
ATOM   4021  C   GLN B 495     -15.831   1.977  23.525  1.00123.67           C
ATOM   4022  O   GLN B 495     -14.914   1.159  23.566  1.00123.67           O
ATOM   4023  N   LYS B 496     -15.858   3.065  24.316  1.00123.52           N
ATOM   4024  CA  LYS B 496     -14.816   3.270  25.277  1.00123.52           C
ATOM   4025  CB  LYS B 496     -13.727   4.254  24.808  1.00123.52           C
ATOM   4026  CG  LYS B 496     -12.481   4.259  25.699  1.00123.52           C
ATOM   4027  CD  LYS B 496     -11.262   4.921  25.052  1.00123.52           C
ATOM   4028  CE  LYS B 496     -11.103   6.404  25.393  1.00123.52           C
ATOM   4029  NZ  LYS B 496     -12.191   7.190  24.771  1.00123.52           N
ATOM   4030  C   LYS B 496     -15.461   3.844  26.495  1.00123.52           C
ATOM   4031  O   LYS B 496     -16.673   4.057  26.524  1.00123.52           O
ATOM   4032  N   LEU B 497     -14.663   4.078  27.552  1.00 82.11           N
ATOM   4033  CA  LEU B 497     -15.180   4.642  28.764  1.00 82.11           C
ATOM   4034  CB  LEU B 497     -14.244   4.455  29.971  1.00 82.11           C
ATOM   4035  CG  LEU B 497     -13.980   2.980  30.329  1.00 82.11           C
ATOM   4036  CD1 LEU B 497     -15.268   2.275  30.785  1.00 82.11           C
ATOM   4037  CD2 LEU B 497     -13.261   2.247  29.185  1.00 82.11           C
ATOM   4038  C   LEU B 497     -15.328   6.110  28.532  1.00 82.11           C
ATOM   4039  O   LEU B 497     -14.673   6.681  27.661  1.00 82.11           O
ATOM   4040  N   ASN B 498     -16.225   6.756  29.297  1.00 87.12           N
ATOM   4041  CA  ASN B 498     -16.426   8.168  29.150  1.00 87.12           C
ATOM   4042  CB  ASN B 498     -17.901   8.590  29.318  1.00 87.12           C
ATOM   4043  CG  ASN B 498     -18.073  10.040  28.878  1.00 87.12           C
ATOM   4044  OD1 ASN B 498     -17.115  10.705  28.490  1.00 87.12           O
ATOM   4045  ND2 ASN B 498     -19.333  10.552  28.940  1.00 87.12           N
ATOM   4046  C   ASN B 498     -15.638   8.820  30.241  1.00 87.12           C
ATOM   4047  O   ASN B 498     -15.517   8.282  31.341  1.00 87.12           O
ATOM   4048  N   ASP B 499     -15.059  10.001  29.953  1.00157.05           N
ATOM   4049  CA  ASP B 499     -14.271  10.678  30.940  1.00157.05           C
ATOM   4050  CB  ASP B 499     -13.410  11.820  30.377  1.00157.05           C
ATOM   4051  CG  ASP B 499     -12.259  11.193  29.610  1.00157.05           C
ATOM   4052  OD1 ASP B 499     -11.875  10.045  29.959  1.00157.05           O
ATOM   4053  OD2 ASP B 499     -11.747  11.850  28.665  1.00157.05           O
ATOM   4054  C   ASP B 499     -15.181  11.268  31.962  1.00157.05           C
ATOM   4055  O   ASP B 499     -16.374  11.461  31.731  1.00157.05           O
ATOM   4056  N   VAL B 500     -14.620  11.551  33.153  1.00129.69           N
ATOM   4057  CA  VAL B 500     -15.396  12.141  34.200  1.00129.69           C
ATOM   4058  CB  VAL B 500     -15.100  11.568  35.555  1.00129.69           C
ATOM   4059  CG1 VAL B 500     -15.617  10.125  35.595  1.00129.69           C
ATOM   4060  CG2 VAL B 500     -13.585  11.659  35.810  1.00129.69           C
ATOM   4061  C   VAL B 500     -15.069  13.596  34.241  1.00129.69           C
ATOM   4062  O   VAL B 500     -13.915  13.990  34.405  1.00129.69           O
ATOM   4063  N   GLU B 501     -16.102  14.435  34.041  1.00 46.08           N
ATOM   4064  CA  GLU B 501     -15.925  15.854  34.071  1.00 46.08           C
ATOM   4065  CB  GLU B 501     -17.168  16.615  33.579  1.00 46.08           C
ATOM   4066  CG  GLU B 501     -17.449  16.453  32.085  1.00 46.08           C
ATOM   4067  CD  GLU B 501     -18.698  17.258  31.761  1.00 46.08           C
ATOM   4068  OE1 GLU B 501     -19.629  17.276  32.611  1.00 46.08           O
ATOM   4069  OE2 GLU B 501     -18.739  17.865  30.658  1.00 46.08           O
ATOM   4070  C   GLU B 501     -15.668  16.316  35.472  1.00 46.08           C
ATOM   4071  O   GLU B 501     -14.777  17.132  35.706  1.00 46.08           O
ATOM   4072  N   SER B 502     -16.429  15.792  36.456  1.00 86.54           N
ATOM   4073  CA  SER B 502     -16.303  16.339  37.777  1.00 86.54           C
ATOM   4074  CB  SER B 502     -17.430  15.976  38.755  1.00 86.54           C
ATOM   4075  OG  SER B 502     -17.158  16.595  40.004  1.00 86.54           O
ATOM   4076  C   SER B 502     -15.023  15.900  38.398  1.00 86.54           C
ATOM   4077  O   SER B 502     -14.443  14.878  38.034  1.00 86.54           O
ATOM   4078  N   THR B 503     -14.568  16.684  39.394  1.00107.59           N
ATOM   4079  CA  THR B 503     -13.324  16.424  40.048  1.00107.59           C
ATOM   4080  CB  THR B 503     -12.946  17.475  41.049  1.00107.59           C
ATOM   4081  OG1 THR B 503     -13.884  17.497  42.114  1.00107.59           O
ATOM   4082  CG2 THR B 503     -12.925  18.838  40.337  1.00107.59           C
ATOM   4083  C   THR B 503     -13.437  15.126  40.776  1.00107.59           C
ATOM   4084  O   THR B 503     -14.514  14.734  41.222  1.00107.59           O
ATOM   4085  N   VAL B 504     -12.295  14.425  40.900  1.00 45.99           N
ATOM   4086  CA  VAL B 504     -12.276  13.142  41.532  1.00 45.99           C
ATOM   4087  CB  VAL B 504     -11.662  12.074  40.670  1.00 45.99           C
ATOM   4088  CG1 VAL B 504     -11.667  10.738  41.430  1.00 45.99           C
ATOM   4089  CG2 VAL B 504     -12.414  12.041  39.327  1.00 45.99           C
ATOM   4090  C   VAL B 504     -11.456  13.272  42.777  1.00 45.99           C
ATOM   4091  O   VAL B 504     -10.643  14.186  42.904  1.00 45.99           O
ATOM   4092  N   MET B 505     -11.678  12.357  43.744  1.00155.77           N
ATOM   4093  CA  MET B 505     -10.989  12.414  45.002  1.00155.77           C
ATOM   4094  CB  MET B 505     -11.847  11.989  46.208  1.00155.77           C
ATOM   4095  CG  MET B 505     -11.122  12.075  47.556  1.00155.77           C
ATOM   4096  SD  MET B 505     -10.866  13.764  48.177  1.00155.77           S
ATOM   4097  CE  MET B 505      -9.995  13.241  49.682  1.00155.77           C
ATOM   4098  C   MET B 505      -9.809  11.495  44.968  1.00155.77           C
ATOM   4099  O   MET B 505      -9.752  10.530  44.206  1.00155.77           O
ATOM   4100  N   ILE B 506      -8.841  11.823  45.842  1.00169.34           N
ATOM   4101  CA  ILE B 506      -7.543  11.246  46.044  1.00169.34           C
ATOM   4102  CB  ILE B 506      -6.726  12.041  47.023  1.00169.34           C
ATOM   4103  CG1 ILE B 506      -6.509  13.472  46.504  1.00169.34           C
ATOM   4104  CG2 ILE B 506      -5.413  11.283  47.279  1.00169.34           C
ATOM   4105  CD1 ILE B 506      -5.739  13.528  45.187  1.00169.34           C
ATOM   4106  C   ILE B 506      -7.579   9.845  46.558  1.00169.34           C
ATOM   4107  O   ILE B 506      -6.673   9.076  46.241  1.00169.34           O
ATOM   4108  N   GLU B 507      -8.576   9.508  47.402  1.00114.50           N
ATOM   4109  CA  GLU B 507      -8.696   8.247  48.091  1.00114.50           C
ATOM   4110  CB  GLU B 507      -9.939   8.167  48.988  1.00114.50           C
ATOM   4111  CG  GLU B 507      -9.932   9.139  50.165  1.00114.50           C
ATOM   4112  CD  GLU B 507     -11.301   9.039  50.821  1.00114.50           C
ATOM   4113  OE1 GLU B 507     -12.231   9.746  50.348  1.00114.50           O
ATOM   4114  OE2 GLU B 507     -11.441   8.251  51.793  1.00114.50           O
ATOM   4115  C   GLU B 507      -8.816   7.109  47.127  1.00114.50           C
ATOM   4116  O   GLU B 507      -8.100   7.018  46.135  1.00114.50           O
ATOM   4117  N   MET B 508      -9.719   6.159  47.451  1.00132.40           N
ATOM   4118  CA  MET B 508      -9.879   5.017  46.605  1.00132.40           C
ATOM   4119  CB  MET B 508     -11.022   4.093  47.054  1.00132.40           C
ATOM   4120  CG  MET B 508     -10.728   3.339  48.352  1.00132.40           C
ATOM   4121  SD  MET B 508     -12.071   2.245  48.902  1.00132.40           S
ATOM   4122  CE  MET B 508     -11.212   1.669  50.394  1.00132.40           C
ATOM   4123  C   MET B 508     -10.235   5.556  45.266  1.00132.40           C
ATOM   4124  O   MET B 508      -9.631   5.174  44.269  1.00132.40           O
ATOM   4125  N   CYS B 509     -11.210   6.485  45.243  1.00 88.98           N
ATOM   4126  CA  CYS B 509     -11.628   7.213  44.080  1.00 88.98           C
ATOM   4127  CB  CYS B 509     -11.465   6.502  42.718  1.00 88.98           C
ATOM   4128  SG  CYS B 509      -9.847   6.788  41.930  1.00 88.98           S
ATOM   4129  C   CYS B 509     -13.072   7.532  44.225  1.00 88.98           C
ATOM   4130  O   CYS B 509     -13.867   6.704  44.669  1.00 88.98           O
ATOM   4131  N   LYS B 510     -13.441   8.775  43.871  1.00 92.12           N
ATOM   4132  CA  LYS B 510     -14.820   9.139  43.886  1.00 92.12           C
ATOM   4133  CB  LYS B 510     -15.251   9.946  45.125  1.00 92.12           C
ATOM   4134  CG  LYS B 510     -14.553  11.297  45.274  1.00 92.12           C
ATOM   4135  CD  LYS B 510     -15.144  12.178  46.378  1.00 92.12           C
ATOM   4136  CE  LYS B 510     -14.387  13.491  46.595  1.00 92.12           C
ATOM   4137  NZ  LYS B 510     -15.022  14.272  47.681  1.00 92.12           N
ATOM   4138  C   LYS B 510     -15.037   9.976  42.678  1.00 92.12           C
ATOM   4139  O   LYS B 510     -14.241  10.862  42.375  1.00 92.12           O
ATOM   4140  N   ILE B 511     -16.128   9.702  41.944  1.00 44.89           N
ATOM   4141  CA  ILE B 511     -16.418  10.446  40.759  1.00 44.89           C
ATOM   4142  CB  ILE B 511     -16.683   9.590  39.558  1.00 44.89           C
ATOM   4143  CG1 ILE B 511     -15.438   8.764  39.195  1.00 44.89           C
ATOM   4144  CG2 ILE B 511     -17.173  10.508  38.426  1.00 44.89           C
ATOM   4145  CD1 ILE B 511     -15.724   7.653  38.186  1.00 44.89           C
ATOM   4146  C   ILE B 511     -17.680  11.161  41.061  1.00 44.89           C
ATOM   4147  O   ILE B 511     -18.542  10.634  41.765  1.00 44.89           O
ATOM   4148  N   ASP B 512     -17.815  12.400  40.560  1.00 65.85           N
ATOM   4149  CA  ASP B 512     -19.002  13.102  40.916  1.00 65.85           C
ATOM   4150  CB  ASP B 512     -18.868  14.629  40.956  1.00 65.85           C
ATOM   4151  CG  ASP B 512     -18.114  14.998  42.227  1.00 65.85           C
ATOM   4152  OD1 ASP B 512     -17.767  14.063  42.998  1.00 65.85           O
ATOM   4153  OD2 ASP B 512     -17.886  16.217  42.452  1.00 65.85           O
ATOM   4154  C   ASP B 512     -20.112  12.748  39.993  1.00 65.85           C
ATOM   4155  O   ASP B 512     -20.181  13.176  38.841  1.00 65.85           O
ATOM   4156  N   LYS B 513     -20.989  11.893  40.535  1.00161.15           N
ATOM   4157  CA  LYS B 513     -22.260  11.497  40.023  1.00161.15           C
ATOM   4158  CB  LYS B 513     -22.437   9.974  39.890  1.00161.15           C
ATOM   4159  CG  LYS B 513     -23.781   9.570  39.277  1.00161.15           C
ATOM   4160  CD  LYS B 513     -23.853   8.102  38.849  1.00161.15           C
ATOM   4161  CE  LYS B 513     -24.334   7.161  39.957  1.00161.15           C
ATOM   4162  NZ  LYS B 513     -25.803   7.260  40.099  1.00161.15           N
ATOM   4163  C   LYS B 513     -23.063  11.950  41.179  1.00161.15           C
ATOM   4164  O   LYS B 513     -22.849  13.068  41.649  1.00161.15           O
ATOM   4165  N   ALA B 514     -24.032  11.157  41.658  1.00 64.48           N
ATOM   4166  CA  ALA B 514     -24.530  11.603  42.918  1.00 64.48           C
ATOM   4167  CB  ALA B 514     -25.635  10.699  43.482  1.00 64.48           C
ATOM   4168  C   ALA B 514     -23.334  11.475  43.810  1.00 64.48           C
ATOM   4169  O   ALA B 514     -22.940  12.408  44.508  1.00 64.48           O
ATOM   4170  N   LEU B 515     -22.686  10.299  43.732  1.00121.95           N
ATOM   4171  CA  LEU B 515     -21.472  10.028  44.437  1.00121.95           C
ATOM   4172  CB  LEU B 515     -21.631  10.065  45.968  1.00121.95           C
ATOM   4173  CG  LEU B 515     -20.315   9.889  46.753  1.00121.95           C
ATOM   4174  CD1 LEU B 515     -19.748   8.465  46.629  1.00121.95           C
ATOM   4175  CD2 LEU B 515     -19.296  10.973  46.365  1.00121.95           C
ATOM   4176  C   LEU B 515     -21.113   8.642  44.027  1.00121.95           C
ATOM   4177  O   LEU B 515     -21.982   7.775  43.952  1.00121.95           O
ATOM   4178  N   ILE B 516     -19.828   8.387  43.726  1.00 46.84           N
ATOM   4179  CA  ILE B 516     -19.515   7.054  43.306  1.00 46.84           C
ATOM   4180  CB  ILE B 516     -19.070   6.973  41.877  1.00 46.84           C
ATOM   4181  CG1 ILE B 516     -20.189   7.442  40.933  1.00 46.84           C
ATOM   4182  CG2 ILE B 516     -18.602   5.534  41.608  1.00 46.84           C
ATOM   4183  CD1 ILE B 516     -19.714   7.672  39.500  1.00 46.84           C
ATOM   4184  C   ILE B 516     -18.386   6.541  44.132  1.00 46.84           C
ATOM   4185  O   ILE B 516     -17.382   7.222  44.341  1.00 46.84           O
ATOM   4186  N   GLU B 517     -18.531   5.304  44.635  1.00 86.66           N
ATOM   4187  CA  GLU B 517     -17.452   4.715  45.362  1.00 86.66           C
ATOM   4188  CB  GLU B 517     -17.928   3.755  46.464  1.00 86.66           C
ATOM   4189  CG  GLU B 517     -16.800   3.148  47.300  1.00 86.66           C
ATOM   4190  CD  GLU B 517     -17.441   2.222  48.324  1.00 86.66           C
ATOM   4191  OE1 GLU B 517     -18.592   1.775  48.070  1.00 86.66           O
ATOM   4192  OE2 GLU B 517     -16.792   1.941  49.366  1.00 86.66           O
ATOM   4193  C   GLU B 517     -16.723   3.907  44.348  1.00 86.66           C
ATOM   4194  O   GLU B 517     -17.159   2.816  43.982  1.00 86.66           O
ATOM   4195  N   THR B 518     -15.582   4.425  43.860  1.00123.55           N
ATOM   4196  CA  THR B 518     -14.893   3.706  42.830  1.00123.55           C
ATOM   4197  CB  THR B 518     -14.963   4.377  41.488  1.00123.55           C
ATOM   4198  OG1 THR B 518     -14.458   3.515  40.479  1.00123.55           O
ATOM   4199  CG2 THR B 518     -14.135   5.672  41.545  1.00123.55           C
ATOM   4200  C   THR B 518     -13.445   3.585  43.185  1.00123.55           C
ATOM   4201  O   THR B 518     -12.970   4.149  44.171  1.00123.55           O
ATOM   4202  N   LYS B 519     -12.720   2.792  42.372  1.00 82.21           N
ATOM   4203  CA  LYS B 519     -11.315   2.562  42.541  1.00 82.21           C
ATOM   4204  CB  LYS B 519     -10.973   1.072  42.690  1.00 82.21           C
ATOM   4205  CG  LYS B 519      -9.483   0.783  42.873  1.00 82.21           C
ATOM   4206  CD  LYS B 519      -9.187  -0.672  43.241  1.00 82.21           C
ATOM   4207  CE  LYS B 519      -7.693  -0.975  43.372  1.00 82.21           C
ATOM   4208  NZ  LYS B 519      -7.489  -2.399  43.719  1.00 82.21           N
ATOM   4209  C   LYS B 519     -10.652   3.034  41.281  1.00 82.21           C
ATOM   4210  O   LYS B 519     -11.310   3.225  40.259  1.00 82.21           O
ATOM   4211  N   LEU B 520      -9.323   3.256  41.328  1.00104.84           N
ATOM   4212  CA  LEU B 520      -8.612   3.720  40.171  1.00104.84           C
ATOM   4213  CB  LEU B 520      -7.186   4.203  40.492  1.00104.84           C
ATOM   4214  CG  LEU B 520      -6.403   4.696  39.262  1.00104.84           C
ATOM   4215  CD1 LEU B 520      -7.022   5.977  38.679  1.00104.84           C
ATOM   4216  CD2 LEU B 520      -4.905   4.842  39.577  1.00104.84           C
ATOM   4217  C   LEU B 520      -8.481   2.577  39.218  1.00104.84           C
ATOM   4218  O   LEU B 520      -8.073   1.480  39.598  1.00104.84           O
ATOM   4219  N   THR B 521      -8.831   2.817  37.940  1.00109.46           N
ATOM   4220  CA  THR B 521      -8.729   1.801  36.934  1.00109.46           C
ATOM   4221  CB  THR B 521      -9.871   1.824  35.959  1.00109.46           C
ATOM   4222  OG1 THR B 521      -9.838   0.673  35.129  1.00109.46           O
ATOM   4223  CG2 THR B 521      -9.754   3.098  35.107  1.00109.46           C
ATOM   4224  C   THR B 521      -7.474   2.064  36.168  1.00109.46           C
ATOM   4225  O   THR B 521      -6.677   2.920  36.547  1.00109.46           O
ATOM   4226  N   LEU B 522      -7.255   1.315  35.067  1.00167.59           N
ATOM   4227  CA  LEU B 522      -6.067   1.536  34.298  1.00167.59           C
ATOM   4228  CB  LEU B 522      -5.838   0.502  33.185  1.00167.59           C
ATOM   4229  CG  LEU B 522      -4.551   0.764  32.382  1.00167.59           C
ATOM   4230  CD1 LEU B 522      -3.302   0.604  33.264  1.00167.59           C
ATOM   4231  CD2 LEU B 522      -4.498  -0.095  31.110  1.00167.59           C
ATOM   4232  C   LEU B 522      -6.196   2.872  33.648  1.00167.59           C
ATOM   4233  O   LEU B 522      -7.187   3.161  32.979  1.00167.59           O
ATOM   4234  N   ALA B 523      -5.175   3.725  33.857  1.00299.98           N
ATOM   4235  CA  ALA B 523      -5.119   5.040  33.298  1.00299.98           C
ATOM   4236  CB  ALA B 523      -6.466   5.784  33.313  1.00299.98           C
ATOM   4237  C   ALA B 523      -4.186   5.797  34.187  1.00299.98           C
ATOM   4238  O   ALA B 523      -3.816   5.309  35.252  1.00299.98           O
ATOM   4239  N   ARG B 524      -3.761   7.004  33.768  1.00192.64           N
ATOM   4240  CA  ARG B 524      -2.890   7.773  34.610  1.00192.64           C
ATOM   4241  CB  ARG B 524      -2.059   8.828  33.859  1.00192.64           C
ATOM   4242  CG  ARG B 524      -0.838   8.252  33.141  1.00192.64           C
ATOM   4243  CD  ARG B 524      -1.178   7.236  32.052  1.00192.64           C
ATOM   4244  NE  ARG B 524      -1.749   7.978  30.894  1.00192.64           N
ATOM   4245  CZ  ARG B 524      -1.728   7.407  29.655  1.00192.64           C
ATOM   4246  NH1 ARG B 524      -1.172   6.172  29.484  1.00192.64           N
ATOM   4247  NH2 ARG B 524      -2.261   8.069  28.586  1.00192.64           N
ATOM   4248  C   ARG B 524      -3.726   8.483  35.624  1.00192.64           C
ATOM   4249  O   ARG B 524      -4.874   8.840  35.361  1.00192.64           O
ATOM   4250  N   LEU B 525      -3.168   8.680  36.836  1.00106.08           N
ATOM   4251  CA  LEU B 525      -3.906   9.366  37.854  1.00106.08           C
ATOM   4252  CB  LEU B 525      -3.153   9.458  39.191  1.00106.08           C
ATOM   4253  CG  LEU B 525      -2.936   8.095  39.871  1.00106.08           C
ATOM   4254  CD1 LEU B 525      -2.045   7.178  39.018  1.00106.08           C
ATOM   4255  CD2 LEU B 525      -2.414   8.264  41.306  1.00106.08           C
ATOM   4256  C   LEU B 525      -4.131  10.758  37.371  1.00106.08           C
ATOM   4257  O   LEU B 525      -5.250  11.266  37.389  1.00106.08           O
ATOM   4258  N   ASN B 526      -3.058  11.402  36.885  1.00 67.56           N
ATOM   4259  CA  ASN B 526      -3.190  12.734  36.387  1.00 67.56           C
ATOM   4260  CB  ASN B 526      -2.265  13.750  37.084  1.00 67.56           C
ATOM   4261  CG  ASN B 526      -2.681  13.882  38.541  1.00 67.56           C
ATOM   4262  OD1 ASN B 526      -3.792  14.308  38.852  1.00 67.56           O
ATOM   4263  ND2 ASN B 526      -1.758  13.501  39.465  1.00 67.56           N
ATOM   4264  C   ASN B 526      -2.751  12.669  34.976  1.00 67.56           C
ATOM   4265  O   ASN B 526      -1.872  11.874  34.637  1.00 67.56           O
ATOM   4266  N   PRO B 527      -3.384  13.457  34.150  1.00152.34           N
ATOM   4267  CA  PRO B 527      -3.021  13.505  32.766  1.00152.34           C
ATOM   4268  CD  PRO B 527      -3.993  14.701  34.593  1.00152.34           C
ATOM   4269  CB  PRO B 527      -3.827  14.654  32.172  1.00152.34           C
ATOM   4270  CG  PRO B 527      -3.952  15.624  33.362  1.00152.34           C
ATOM   4271  C   PRO B 527      -1.566  13.818  32.759  1.00152.34           C
ATOM   4272  O   PRO B 527      -1.165  14.835  33.324  1.00152.34           O
ATOM   4273  N   GLY B 528      -0.763  12.951  32.130  1.00124.36           N
ATOM   4274  CA  GLY B 528       0.643  13.170  32.067  1.00124.36           C
ATOM   4275  C   GLY B 528       1.000  12.736  30.691  1.00124.36           C
ATOM   4276  O   GLY B 528       0.489  11.726  30.210  1.00124.36           O
ATOM   4277  N   GLU B 529       1.882  13.489  30.012  1.00 80.46           N
ATOM   4278  CA  GLU B 529       2.187  13.099  28.671  1.00 80.46           C
ATOM   4279  CB  GLU B 529       1.634  14.055  27.602  1.00 80.46           C
ATOM   4280  CG  GLU B 529       0.111  14.190  27.606  1.00 80.46           C
ATOM   4281  CD  GLU B 529      -0.257  15.265  28.620  1.00 80.46           C
ATOM   4282  OE1 GLU B 529       0.665  15.751  29.328  1.00 80.46           O
ATOM   4283  OE2 GLU B 529      -1.464  15.618  28.695  1.00 80.46           O
ATOM   4284  C   GLU B 529       3.665  13.133  28.510  1.00 80.46           C
ATOM   4285  O   GLU B 529       4.371  13.828  29.240  1.00 80.46           O
ATOM   4286  N   PHE B 530       4.172  12.347  27.545  1.00129.74           N
ATOM   4287  CA  PHE B 530       5.574  12.383  27.271  1.00129.74           C
ATOM   4288  CB  PHE B 530       6.235  10.993  27.267  1.00129.74           C
ATOM   4289  CG  PHE B 530       7.706  11.186  27.418  1.00129.74           C
ATOM   4290  CD1 PHE B 530       8.509  11.446  26.333  1.00129.74           C
ATOM   4291  CD2 PHE B 530       8.284  11.100  28.665  1.00129.74           C
ATOM   4292  CE1 PHE B 530       9.864  11.621  26.492  1.00129.74           C
ATOM   4293  CE2 PHE B 530       9.637  11.275  28.829  1.00129.74           C
ATOM   4294  CZ  PHE B 530      10.432  11.534  27.740  1.00129.74           C
ATOM   4295  C   PHE B 530       5.662  12.952  25.894  1.00129.74           C
ATOM   4296  O   PHE B 530       4.876  12.591  25.019  1.00129.74           O
ATOM   4297  N   ASP B 531       6.605  13.885  25.670  1.00 30.41           N
ATOM   4298  CA  ASP B 531       6.697  14.528  24.392  1.00 30.41           C
ATOM   4299  CB  ASP B 531       7.747  15.653  24.352  1.00 30.41           C
ATOM   4300  CG  ASP B 531       7.192  16.850  25.113  1.00 30.41           C
ATOM   4301  OD1 ASP B 531       5.967  16.852  25.405  1.00 30.41           O
ATOM   4302  OD2 ASP B 531       7.988  17.781  25.408  1.00 30.41           O
ATOM   4303  C   ASP B 531       7.058  13.527  23.343  1.00 30.41           C
ATOM   4304  O   ASP B 531       6.480  13.527  22.257  1.00 30.41           O
ATOM   4305  N   SER B 532       8.010  12.624  23.642  1.00 36.44           N
ATOM   4306  CA  SER B 532       8.425  11.689  22.636  1.00 36.44           C
ATOM   4307  CB  SER B 532       9.711  10.926  22.987  1.00 36.44           C
ATOM   4308  OG  SER B 532       9.481  10.082  24.106  1.00 36.44           O
ATOM   4309  C   SER B 532       7.345  10.677  22.459  1.00 36.44           C
ATOM   4310  O   SER B 532       6.495  10.494  23.329  1.00 36.44           O
ATOM   4311  N   SER B 533       7.342  10.003  21.291  1.00 29.45           N
ATOM   4312  CA  SER B 533       6.355   8.993  21.046  1.00 29.45           C
ATOM   4313  CB  SER B 533       5.184   9.474  20.173  1.00 29.45           C
ATOM   4314  OG  SER B 533       5.650   9.812  18.875  1.00 29.45           O
ATOM   4315  C   SER B 533       7.021   7.880  20.305  1.00 29.45           C
ATOM   4316  O   SER B 533       8.021   8.080  19.618  1.00 29.45           O
ATOM   4317  N   LEU B 534       6.480   6.656  20.454  1.00 46.01           N
ATOM   4318  CA  LEU B 534       7.012   5.523  19.758  1.00 46.01           C
ATOM   4319  CB  LEU B 534       7.476   4.399  20.701  1.00 46.01           C
ATOM   4320  CG  LEU B 534       8.564   4.844  21.698  1.00 46.01           C
ATOM   4321  CD1 LEU B 534       9.001   3.681  22.604  1.00 46.01           C
ATOM   4322  CD2 LEU B 534       9.743   5.520  20.982  1.00 46.01           C
ATOM   4323  C   LEU B 534       5.880   4.978  18.949  1.00 46.01           C
ATOM   4324  O   LEU B 534       4.742   4.957  19.414  1.00 46.01           O
ATOM   4325  N   VAL B 535       6.151   4.542  17.703  1.00117.09           N
ATOM   4326  CA  VAL B 535       5.085   4.014  16.900  1.00117.09           C
ATOM   4327  CB  VAL B 535       4.463   5.034  15.990  1.00117.09           C
ATOM   4328  CG1 VAL B 535       3.805   6.124  16.853  1.00117.09           C
ATOM   4329  CG2 VAL B 535       5.547   5.568  15.038  1.00117.09           C
ATOM   4330  C   VAL B 535       5.651   2.935  16.030  1.00117.09           C
ATOM   4331  O   VAL B 535       6.866   2.844  15.859  1.00117.09           O
ATOM   4332  N   LYS B 536       4.781   2.056  15.480  1.00232.81           N
ATOM   4333  CA  LYS B 536       5.295   1.025  14.619  1.00232.81           C
ATOM   4334  CB  LYS B 536       5.316  -0.353  15.303  1.00232.81           C
ATOM   4335  CG  LYS B 536       6.279  -0.457  16.488  1.00232.81           C
ATOM   4336  CD  LYS B 536       6.009  -1.673  17.379  1.00232.81           C
ATOM   4337  CE  LYS B 536       5.697  -2.952  16.599  1.00232.81           C
ATOM   4338  NZ  LYS B 536       5.445  -4.069  17.538  1.00232.81           N
ATOM   4339  C   LYS B 536       4.385   0.852  13.417  1.00232.81           C
ATOM   4340  O   LYS B 536       3.665  -0.145  13.371  1.00232.81           O
ATOM   4341  N   ARG B 537       4.443   1.752  12.392  1.00174.02           N
ATOM   4342  CA  ARG B 537       3.582   1.686  11.214  1.00174.02           C
ATOM   4343  CB  ARG B 537       2.317   2.555  11.329  1.00174.02           C
ATOM   4344  CG  ARG B 537       1.318   2.078  12.386  1.00174.02           C
ATOM   4345  CD  ARG B 537      -0.037   2.786  12.300  1.00174.02           C
ATOM   4346  NE  ARG B 537       0.184   4.224  12.619  1.00174.02           N
ATOM   4347  CZ  ARG B 537      -0.483   4.798  13.661  1.00174.02           C
ATOM   4348  NH1 ARG B 537      -1.384   4.066  14.379  1.00174.02           N
ATOM   4349  NH2 ARG B 537      -0.252   6.103  13.989  1.00174.02           N
ATOM   4350  C   ARG B 537       4.321   2.187   9.960  1.00174.02           C
ATOM   4351  O   ARG B 537       5.518   2.462  10.041  1.00174.02           O
ATOM   4352  N   SER B 538       3.635   2.271   8.761  1.00147.78           N
ATOM   4353  CA  SER B 538       4.191   2.756   7.485  1.00147.78           C
ATOM   4354  CB  SER B 538       5.167   1.759   6.832  1.00147.78           C
ATOM   4355  OG  SER B 538       5.663   2.286   5.611  1.00147.78           O
ATOM   4356  C   SER B 538       3.072   3.008   6.453  1.00147.78           C
ATOM   4357  O   SER B 538       1.924   2.678   6.740  1.00147.78           O
ATOM   4358  N   GLY B 539       3.363   3.564   5.218  1.00 74.94           N
ATOM   4359  CA  GLY B 539       2.318   3.935   4.245  1.00 74.94           C
ATOM   4360  C   GLY B 539       2.680   3.731   2.764  1.00 74.94           C
ATOM   4361  O   GLY B 539       3.770   3.260   2.442  1.00 74.94           O
ATOM   4362  N   PHE B 540       1.746   4.103   1.819  1.00 88.69           N
ATOM   4363  CA  PHE B 540       1.867   3.903   0.372  1.00 88.69           C
ATOM   4364  CB  PHE B 540       1.034   2.713  -0.128  1.00 88.69           C
ATOM   4365  CG  PHE B 540       1.497   1.512   0.619  1.00 88.69           C
ATOM   4366  CD1 PHE B 540       1.009   1.265   1.882  1.00 88.69           C
ATOM   4367  CD2 PHE B 540       2.407   0.639   0.070  1.00 88.69           C
ATOM   4368  CE1 PHE B 540       1.420   0.163   2.591  1.00 88.69           C
ATOM   4369  CE2 PHE B 540       2.822  -0.466   0.777  1.00 88.69           C
ATOM   4370  CZ  PHE B 540       2.330  -0.705   2.038  1.00 88.69           C
ATOM   4371  C   PHE B 540       1.369   5.113  -0.402  1.00 88.69           C
ATOM   4372  O   PHE B 540       0.874   6.075   0.183  1.00 88.69           O
ATOM   4373  N   THR B 541       1.491   5.084  -1.762  1.00 76.91           N
ATOM   4374  CA  THR B 541       1.122   6.194  -2.624  1.00 76.91           C
ATOM   4375  CB  THR B 541       2.308   6.881  -3.233  1.00 76.91           C
ATOM   4376  OG1 THR B 541       3.025   5.979  -4.063  1.00 76.91           O
ATOM   4377  CG2 THR B 541       3.209   7.390  -2.094  1.00 76.91           C
ATOM   4378  C   THR B 541       0.231   5.741  -3.762  1.00 76.91           C
ATOM   4379  O   THR B 541      -0.040   4.553  -3.926  1.00 76.91           O
ATOM   4380  N   ALA B 542      -0.243   6.708  -4.595  1.00 73.96           N
ATOM   4381  CA  ALA B 542      -1.201   6.448  -5.647  1.00 73.96           C
ATOM   4382  CB  ALA B 542      -2.485   7.283  -5.511  1.00 73.96           C
ATOM   4383  C   ALA B 542      -0.629   6.754  -7.006  1.00 73.96           C
ATOM   4384  O   ALA B 542       0.360   7.472  -7.141  1.00 73.96           O
ATOM   4385  N   VAL B 543      -1.261   6.187  -8.062  1.00 58.65           N
ATOM   4386  CA  VAL B 543      -0.815   6.348  -9.423  1.00 58.65           C
ATOM   4387  CB  VAL B 543      -1.143   5.169 -10.289  1.00 58.65           C
ATOM   4388  CG1 VAL B 543      -0.691   5.472 -11.726  1.00 58.65           C
ATOM   4389  CG2 VAL B 543      -0.484   3.921  -9.678  1.00 58.65           C
ATOM   4390  C   VAL B 543      -1.479   7.551 -10.024  1.00 58.65           C
ATOM   4391  O   VAL B 543      -2.700   7.698  -9.977  1.00 58.65           O
ATOM   4392  N   VAL B 544      -0.655   8.431 -10.632  1.00 54.42           N
ATOM   4393  CA  VAL B 544      -1.064   9.685 -11.206  1.00 54.42           C
ATOM   4394  CB  VAL B 544       0.084  10.640 -11.374  1.00 54.42           C
ATOM   4395  CG1 VAL B 544      -0.425  11.954 -11.992  1.00 54.42           C
ATOM   4396  CG2 VAL B 544       0.756  10.818 -10.002  1.00 54.42           C
ATOM   4397  C   VAL B 544      -1.697   9.471 -12.546  1.00 54.42           C
ATOM   4398  O   VAL B 544      -1.433   8.484 -13.231  1.00 54.42           O
ATOM   4399  N   ALA B 545      -2.591  10.406 -12.932  1.00 32.85           N
ATOM   4400  CA  ALA B 545      -3.290  10.347 -14.184  1.00 32.85           C
ATOM   4401  CB  ALA B 545      -4.488  11.309 -14.263  1.00 32.85           C
ATOM   4402  C   ALA B 545      -2.347  10.703 -15.289  1.00 32.85           C
ATOM   4403  O   ALA B 545      -1.383  11.441 -15.089  1.00 32.85           O
ATOM   4404  N   ALA B 546      -2.603  10.156 -16.496  1.00 37.51           N
ATOM   4405  CA  ALA B 546      -1.773  10.443 -17.629  1.00 37.51           C
ATOM   4406  CB  ALA B 546      -0.920   9.244 -18.083  1.00 37.51           C
ATOM   4407  C   ALA B 546      -2.670  10.802 -18.770  1.00 37.51           C
ATOM   4408  O   ALA B 546      -3.768  10.265 -18.910  1.00 37.51           O
ATOM   4409  N   GLU B 547      -2.220  11.738 -19.627  1.00 81.72           N
ATOM   4410  CA  GLU B 547      -3.046  12.139 -20.727  1.00 81.72           C
ATOM   4411  CB  GLU B 547      -3.120  13.666 -20.903  1.00 81.72           C
ATOM   4412  CG  GLU B 547      -3.693  14.412 -19.694  1.00 81.72           C
ATOM   4413  CD  GLU B 547      -5.157  14.030 -19.529  1.00 81.72           C
ATOM   4414  OE1 GLU B 547      -5.422  12.879 -19.091  1.00 81.72           O
ATOM   4415  OE2 GLU B 547      -6.030  14.884 -19.838  1.00 81.72           O
ATOM   4416  C   GLU B 547      -2.413  11.601 -21.964  1.00 81.72           C
ATOM   4417  O   GLU B 547      -1.215  11.777 -22.182  1.00 81.72           O
ATOM   4418  N   PHE B 548      -3.201  10.912 -22.811  1.00 68.61           N
ATOM   4419  CA  PHE B 548      -2.624  10.421 -24.024  1.00 68.61           C
ATOM   4420  CB  PHE B 548      -2.980   8.956 -24.337  1.00 68.61           C
ATOM   4421  CG  PHE B 548      -2.417   8.146 -23.216  1.00 68.61           C
ATOM   4422  CD1 PHE B 548      -1.072   7.862 -23.161  1.00 68.61           C
ATOM   4423  CD2 PHE B 548      -3.222   7.698 -22.194  1.00 68.61           C
ATOM   4424  CE1 PHE B 548      -0.544   7.126 -22.127  1.00 68.61           C
ATOM   4425  CE2 PHE B 548      -2.699   6.959 -21.157  1.00 68.61           C
ATOM   4426  CZ  PHE B 548      -1.357   6.667 -21.122  1.00 68.61           C
ATOM   4427  C   PHE B 548      -3.127  11.298 -25.117  1.00 68.61           C
ATOM   4428  O   PHE B 548      -4.332  11.444 -25.320  1.00 68.61           O
ATOM   4429  N   TYR B 549      -2.182  11.907 -25.853  1.00101.32           N
ATOM   4430  CA  TYR B 549      -2.511  12.829 -26.894  1.00101.32           C
ATOM   4431  CB  TYR B 549      -1.624  14.088 -26.912  1.00101.32           C
ATOM   4432  CG  TYR B 549      -1.927  14.897 -25.697  1.00101.32           C
ATOM   4433  CD1 TYR B 549      -1.324  14.623 -24.490  1.00101.32           C
ATOM   4434  CD2 TYR B 549      -2.820  15.941 -25.772  1.00101.32           C
ATOM   4435  CE1 TYR B 549      -1.610  15.377 -23.375  1.00101.32           C
ATOM   4436  CE2 TYR B 549      -3.109  16.699 -24.662  1.00101.32           C
ATOM   4437  CZ  TYR B 549      -2.506  16.417 -23.461  1.00101.32           C
ATOM   4438  OH  TYR B 549      -2.804  17.194 -22.322  1.00101.32           O
ATOM   4439  C   TYR B 549      -2.302  12.135 -28.196  1.00101.32           C
ATOM   4440  O   TYR B 549      -1.446  11.260 -28.321  1.00101.32           O
ATOM   4441  N   THR B 550      -3.124  12.493 -29.197  1.00 40.31           N
ATOM   4442  CA  THR B 550      -3.023  11.883 -30.488  1.00 40.31           C
ATOM   4443  CB  THR B 550      -4.044  12.389 -31.460  1.00 40.31           C
ATOM   4444  OG1 THR B 550      -5.353  12.180 -30.960  1.00 40.31           O
ATOM   4445  CG2 THR B 550      -3.853  11.660 -32.801  1.00 40.31           C
ATOM   4446  C   THR B 550      -1.705  12.259 -31.075  1.00 40.31           C
ATOM   4447  O   THR B 550      -1.294  13.416 -31.014  1.00 40.31           O
ATOM   4448  N   PHE B 551      -0.993  11.265 -31.640  1.00101.47           N
ATOM   4449  CA  PHE B 551       0.230  11.549 -32.326  1.00101.47           C
ATOM   4450  CB  PHE B 551       1.502  11.137 -31.562  1.00101.47           C
ATOM   4451  CG  PHE B 551       1.719  12.102 -30.444  1.00101.47           C
ATOM   4452  CD1 PHE B 551       1.056  11.963 -29.247  1.00101.47           C
ATOM   4453  CD2 PHE B 551       2.599  13.150 -30.597  1.00101.47           C
ATOM   4454  CE1 PHE B 551       1.268  12.857 -28.225  1.00101.47           C
ATOM   4455  CE2 PHE B 551       2.816  14.047 -29.580  1.00101.47           C
ATOM   4456  CZ  PHE B 551       2.149  13.899 -28.390  1.00101.47           C
ATOM   4457  C   PHE B 551       0.206  10.782 -33.612  1.00101.47           C
ATOM   4458  O   PHE B 551      -0.170   9.610 -33.636  1.00101.47           O
ATOM   4459  N   SER B 552       0.596  11.439 -34.725  1.00101.08           N
ATOM   4460  CA  SER B 552       0.599  10.776 -36.000  1.00101.08           C
ATOM   4461  CB  SER B 552      -0.718  10.028 -36.294  1.00101.08           C
ATOM   4462  OG  SER B 552      -0.608   9.262 -37.486  1.00101.08           O
ATOM   4463  C   SER B 552       0.783  11.839 -37.040  1.00101.08           C
ATOM   4464  O   SER B 552       1.187  12.958 -36.724  1.00101.08           O
ATOM   4465  N   ASN B 553       0.556  11.495 -38.327  1.00127.26           N
ATOM   4466  CA  ASN B 553       0.643  12.507 -39.337  1.00127.26           C
ATOM   4467  CB  ASN B 553       2.087  12.677 -39.845  1.00127.26           C
ATOM   4468  CG  ASN B 553       2.256  14.053 -40.472  1.00127.26           C
ATOM   4469  OD1 ASN B 553       1.579  14.405 -41.434  1.00127.26           O
ATOM   4470  ND2 ASN B 553       3.195  14.860 -39.910  1.00127.26           N
ATOM   4471  C   ASN B 553      -0.213  12.091 -40.489  1.00127.26           C
ATOM   4472  O   ASN B 553       0.098  11.133 -41.195  1.00127.26           O
ATOM   4473  N   ALA B 554      -1.331  12.806 -40.700  1.00226.47           N
ATOM   4474  CA  ALA B 554      -2.157  12.557 -41.843  1.00226.47           C
ATOM   4475  CB  ALA B 554      -3.598  13.071 -41.689  1.00226.47           C
ATOM   4476  C   ALA B 554      -1.508  13.346 -42.925  1.00226.47           C
ATOM   4477  O   ALA B 554      -0.618  14.151 -42.664  1.00226.47           O
ATOM   4478  N   ASN B 555      -1.920  13.135 -44.180  1.00240.85           N
ATOM   4479  CA  ASN B 555      -1.312  13.871 -45.244  1.00240.85           C
ATOM   4480  CB  ASN B 555      -1.293  15.393 -45.015  1.00240.85           C
ATOM   4481  CG  ASN B 555      -2.709  15.912 -45.223  1.00240.85           C
ATOM   4482  OD1 ASN B 555      -3.295  15.728 -46.288  1.00240.85           O
ATOM   4483  ND2 ASN B 555      -3.281  16.577 -44.182  1.00240.85           N
ATOM   4484  C   ASN B 555       0.088  13.393 -45.428  1.00240.85           C
ATOM   4485  O   ASN B 555       0.863  13.990 -46.173  1.00240.85           O
ATOM   4486  N   GLN B 556       0.451  12.279 -44.771  1.00231.30           N
ATOM   4487  CA  GLN B 556       1.733  11.714 -45.054  1.00231.30           C
ATOM   4488  CB  GLN B 556       2.631  11.470 -43.829  1.00231.30           C
ATOM   4489  CG  GLN B 556       3.141  12.775 -43.212  1.00231.30           C
ATOM   4490  CD  GLN B 556       4.250  12.445 -42.223  1.00231.30           C
ATOM   4491  OE1 GLN B 556       4.099  11.581 -41.361  1.00231.30           O
ATOM   4492  NE2 GLN B 556       5.407  13.147 -42.360  1.00231.30           N
ATOM   4493  C   GLN B 556       1.423  10.413 -45.697  1.00231.30           C
ATOM   4494  O   GLN B 556       0.569   9.663 -45.227  1.00231.30           O
ATOM   4495  N   SER B 557       2.105  10.116 -46.814  1.00176.16           N
ATOM   4496  CA  SER B 557       1.770   8.928 -47.528  1.00176.16           C
ATOM   4497  CB  SER B 557       2.585   8.729 -48.818  1.00176.16           C
ATOM   4498  OG  SER B 557       2.282   9.757 -49.751  1.00176.16           O
ATOM   4499  C   SER B 557       2.036   7.766 -46.643  1.00176.16           C
ATOM   4500  O   SER B 557       2.918   7.798 -45.786  1.00176.16           O
ATOM   4501  N   SER B 558       1.234   6.705 -46.824  1.00 42.24           N
ATOM   4502  CA  SER B 558       1.416   5.527 -46.045  1.00 42.24           C
ATOM   4503  CB  SER B 558       0.161   4.640 -45.994  1.00 42.24           C
ATOM   4504  OG  SER B 558      -0.175   4.198 -47.301  1.00 42.24           O
ATOM   4505  C   SER B 558       2.518   4.728 -46.726  1.00 42.24           C
ATOM   4506  O   SER B 558       2.898   3.660 -46.180  1.00 42.24           O
ATOM   4507  OXT SER B 558       2.994   5.177 -47.804  1.00 42.24           O
TER    4508      SER B 558
ATOM   4509  N   MET C 559      -0.944  21.377 -87.470  1.00 87.37           N
ATOM   4510  CA  MET C 559      -1.892  22.461 -87.802  1.00 87.37           C
ATOM   4511  CB  MET C 559      -1.504  23.142 -89.125  1.00 87.37           C
ATOM   4512  CG  MET C 559      -0.172  23.893 -89.064  1.00 87.37           C
ATOM   4513  SD  MET C 559       1.290  22.817 -88.971  1.00 87.37           S
ATOM   4514  CE  MET C 559       2.492  24.177 -88.890  1.00 87.37           C
ATOM   4515  C   MET C 559      -3.273  21.929 -87.950  1.00 87.37           C
ATOM   4516  O   MET C 559      -3.583  20.832 -87.488  1.00 87.37           O
ATOM   4517  N   SER C 560      -4.153  22.713 -88.597  1.00 34.69           N
ATOM   4518  CA  SER C 560      -5.497  22.260 -88.770  1.00 34.69           C
ATOM   4519  CB  SER C 560      -6.533  23.079 -87.981  1.00 34.69           C
ATOM   4520  OG  SER C 560      -6.580  24.412 -88.469  1.00 34.69           O
ATOM   4521  C   SER C 560      -5.836  22.384 -90.214  1.00 34.69           C
ATOM   4522  O   SER C 560      -5.309  23.238 -90.925  1.00 34.69           O
ATOM   4523  N   VAL C 561      -6.730  21.497 -90.682  1.00111.44           N
ATOM   4524  CA  VAL C 561      -7.148  21.513 -92.046  1.00111.44           C
ATOM   4525  CB  VAL C 561      -6.875  20.221 -92.759  1.00111.44           C
ATOM   4526  CG1 VAL C 561      -7.395  19.084 -91.879  1.00111.44           C
ATOM   4527  CG2 VAL C 561      -7.499  20.266 -94.166  1.00111.44           C
ATOM   4528  C   VAL C 561      -8.608  21.832 -92.058  1.00111.44           C
ATOM   4529  O   VAL C 561      -9.321  21.592 -91.084  1.00111.44           O
ATOM   4530  N   VAL C 562      -9.067  22.402 -93.186  1.00 74.70           N
ATOM   4531  CA  VAL C 562     -10.404  22.884 -93.366  1.00 74.70           C
ATOM   4532  CB  VAL C 562     -10.602  23.525 -94.710  1.00 74.70           C
ATOM   4533  CG1 VAL C 562     -12.056  24.008 -94.851  1.00 74.70           C
ATOM   4534  CG2 VAL C 562      -9.558  24.643 -94.853  1.00 74.70           C
ATOM   4535  C   VAL C 562     -11.371  21.753 -93.233  1.00 74.70           C
ATOM   4536  O   VAL C 562     -11.036  20.592 -93.460  1.00 74.70           O
ATOM   4537  N   ALA C 563     -12.616  22.100 -92.849  1.00135.43           N
ATOM   4538  CA  ALA C 563     -13.665  21.153 -92.623  1.00135.43           C
ATOM   4539  CB  ALA C 563     -13.810  20.137 -93.768  1.00135.43           C
ATOM   4540  C   ALA C 563     -13.326  20.416 -91.378  1.00135.43           C
ATOM   4541  O   ALA C 563     -14.007  19.464 -91.001  1.00135.43           O
ATOM   4542  N   TYR C 564     -12.263  20.878 -90.697  1.00240.98           N
ATOM   4543  CA  TYR C 564     -11.873  20.321 -89.442  1.00240.98           C
ATOM   4544  CB  TYR C 564     -12.957  20.562 -88.372  1.00240.98           C
ATOM   4545  CG  TYR C 564     -12.411  20.324 -87.007  1.00240.98           C
ATOM   4546  CD1 TYR C 564     -11.687  21.311 -86.379  1.00240.98           C
ATOM   4547  CD2 TYR C 564     -12.637  19.139 -86.347  1.00240.98           C
ATOM   4548  CE1 TYR C 564     -11.182  21.115 -85.116  1.00240.98           C
ATOM   4549  CE2 TYR C 564     -12.134  18.937 -85.083  1.00240.98           C
ATOM   4550  CZ  TYR C 564     -11.405  19.925 -84.467  1.00240.98           C
ATOM   4551  OH  TYR C 564     -10.889  19.717 -83.170  1.00240.98           O
ATOM   4552  C   TYR C 564     -11.701  18.853 -89.655  1.00240.98           C
ATOM   4553  O   TYR C 564     -12.008  18.044 -88.783  1.00240.98           O
ATOM   4554  N   THR C 565     -11.227  18.467 -90.852  1.00117.78           N
ATOM   4555  CA  THR C 565     -11.018  17.077 -91.110  1.00117.78           C
ATOM   4556  CB  THR C 565     -10.784  16.752 -92.560  1.00117.78           C
ATOM   4557  OG1 THR C 565     -10.622  15.351 -92.719  1.00117.78           O
ATOM   4558  CG2 THR C 565      -9.554  17.499 -93.084  1.00117.78           C
ATOM   4559  C   THR C 565      -9.867  16.601 -90.277  1.00117.78           C
ATOM   4560  O   THR C 565      -9.879  15.473 -89.785  1.00117.78           O
ATOM   4561  N   LEU C 566      -8.836  17.454 -90.088  1.00120.34           N
ATOM   4562  CA  LEU C 566      -7.670  17.023 -89.368  1.00120.34           C
ATOM   4563  CB  LEU C 566      -6.519  16.684 -90.329  1.00120.34           C
ATOM   4564  CG  LEU C 566      -6.922  15.724 -91.467  1.00120.34           C
ATOM   4565  CD1 LEU C 566      -5.729  15.425 -92.390  1.00120.34           C
ATOM   4566  CD2 LEU C 566      -7.604  14.456 -90.932  1.00120.34           C
ATOM   4567  C   LEU C 566      -7.160  18.169 -88.541  1.00120.34           C
ATOM   4568  O   LEU C 566      -7.218  19.324 -88.961  1.00120.34           O
ATOM   4569  N   SER C 567      -6.663  17.871 -87.323  1.00100.43           N
ATOM   4570  CA  SER C 567      -6.022  18.872 -86.522  1.00100.43           C
ATOM   4571  CB  SER C 567      -6.935  19.476 -85.443  1.00100.43           C
ATOM   4572  OG  SER C 567      -6.225  20.455 -84.700  1.00100.43           O
ATOM   4573  C   SER C 567      -4.915  18.150 -85.820  1.00100.43           C
ATOM   4574  O   SER C 567      -5.160  17.234 -85.036  1.00100.43           O
ATOM   4575  N   VAL C 568      -3.652  18.545 -86.066  1.00 49.94           N
ATOM   4576  CA  VAL C 568      -2.599  17.794 -85.449  1.00 49.94           C
ATOM   4577  CB  VAL C 568      -1.580  17.303 -86.432  1.00 49.94           C
ATOM   4578  CG1 VAL C 568      -0.488  16.522 -85.679  1.00 49.94           C
ATOM   4579  CG2 VAL C 568      -2.311  16.502 -87.517  1.00 49.94           C
ATOM   4580  C   VAL C 568      -1.887  18.701 -84.502  1.00 49.94           C
ATOM   4581  O   VAL C 568      -1.544  19.833 -84.846  1.00 49.94           O
ATOM   4582  N   SER C 569      -1.647  18.208 -83.272  1.00 41.52           N
ATOM   4583  CA  SER C 569      -0.969  18.976 -82.272  1.00 41.52           C
ATOM   4584  CB  SER C 569      -1.778  19.091 -80.971  1.00 41.52           C
ATOM   4585  OG  SER C 569      -2.059  17.792 -80.472  1.00 41.52           O
ATOM   4586  C   SER C 569       0.315  18.275 -81.962  1.00 41.52           C
ATOM   4587  O   SER C 569       0.357  17.048 -81.877  1.00 41.52           O
ATOM   4588  N   LEU C 570       1.412  19.046 -81.812  1.00 57.71           N
ATOM   4589  CA  LEU C 570       2.685  18.439 -81.550  1.00 57.71           C
ATOM   4590  CB  LEU C 570       3.491  18.186 -82.833  1.00 57.71           C
ATOM   4591  CG  LEU C 570       2.831  17.170 -83.781  1.00 57.71           C
ATOM   4592  CD1 LEU C 570       3.675  16.953 -85.044  1.00 57.71           C
ATOM   4593  CD2 LEU C 570       2.524  15.853 -83.055  1.00 57.71           C
ATOM   4594  C   LEU C 570       3.487  19.374 -80.711  1.00 57.71           C
ATOM   4595  O   LEU C 570       3.404  20.592 -80.866  1.00 57.71           O
ATOM   4596  N   SER C 571       4.297  18.816 -79.793  1.00 73.27           N
ATOM   4597  CA  SER C 571       5.135  19.643 -78.980  1.00 73.27           C
ATOM   4598  CB  SER C 571       5.204  19.202 -77.508  1.00 73.27           C
ATOM   4599  OG  SER C 571       6.056  20.073 -76.779  1.00 73.27           O
ATOM   4600  C   SER C 571       6.508  19.512 -79.547  1.00 73.27           C
ATOM   4601  O   SER C 571       6.940  18.415 -79.901  1.00 73.27           O
ATOM   4602  N   VAL C 572       7.221  20.648 -79.672  1.00 58.42           N
ATOM   4603  CA  VAL C 572       8.546  20.620 -80.215  1.00 58.42           C
ATOM   4604  CB  VAL C 572       8.654  21.357 -81.519  1.00 58.42           C
ATOM   4605  CG1 VAL C 572      10.115  21.305 -81.998  1.00 58.42           C
ATOM   4606  CG2 VAL C 572       7.646  20.745 -82.509  1.00 58.42           C
ATOM   4607  C   VAL C 572       9.436  21.304 -79.226  1.00 58.42           C
ATOM   4608  O   VAL C 572       9.023  22.249 -78.554  1.00 58.42           O
ATOM   4609  N   ASP C 573      10.692  20.833 -79.101  1.00158.62           N
ATOM   4610  CA  ASP C 573      11.601  21.383 -78.137  1.00158.62           C
ATOM   4611  CB  ASP C 573      12.818  20.478 -77.884  1.00158.62           C
ATOM   4612  CG  ASP C 573      12.321  19.190 -77.242  1.00158.62           C
ATOM   4613  OD1 ASP C 573      11.128  19.150 -76.838  1.00158.62           O
ATOM   4614  OD2 ASP C 573      13.127  18.225 -77.157  1.00158.62           O
ATOM   4615  C   ASP C 573      12.122  22.698 -78.635  1.00158.62           C
ATOM   4616  O   ASP C 573      12.151  22.961 -79.836  1.00158.62           O
ATOM   4617  N   HIS C 574      12.536  23.572 -77.694  1.00 75.36           N
ATOM   4618  CA  HIS C 574      13.135  24.827 -78.041  1.00 75.36           C
ATOM   4619  ND1 HIS C 574      10.266  25.794 -76.274  1.00 75.36           N
ATOM   4620  CG  HIS C 574      11.128  26.180 -77.276  1.00 75.36           C
ATOM   4621  CB  HIS C 574      12.617  26.011 -77.205  1.00 75.36           C
ATOM   4622  NE2 HIS C 574       9.011  26.659 -77.892  1.00 75.36           N
ATOM   4623  CD2 HIS C 574      10.345  26.706 -78.257  1.00 75.36           C
ATOM   4624  CE1 HIS C 574       9.014  26.103 -76.694  1.00 75.36           C
ATOM   4625  C   HIS C 574      14.590  24.651 -77.722  1.00 75.36           C
ATOM   4626  O   HIS C 574      14.945  24.197 -76.636  1.00 75.36           O
ATOM   4627  N   LYS C 575      15.477  25.015 -78.668  1.00 68.73           N
ATOM   4628  CA  LYS C 575      16.889  24.806 -78.495  1.00 68.73           C
ATOM   4629  CB  LYS C 575      17.727  25.259 -79.703  1.00 68.73           C
ATOM   4630  CG  LYS C 575      17.486  24.452 -80.979  1.00 68.73           C
ATOM   4631  CD  LYS C 575      18.091  25.104 -82.224  1.00 68.73           C
ATOM   4632  CE  LYS C 575      18.042  24.224 -83.474  1.00 68.73           C
ATOM   4633  NZ  LYS C 575      16.686  24.251 -84.067  1.00 68.73           N
ATOM   4634  C   LYS C 575      17.366  25.595 -77.316  1.00 68.73           C
ATOM   4635  O   LYS C 575      16.771  26.601 -76.935  1.00 68.73           O
ATOM   4636  N   ILE C 576      18.472  25.128 -76.701  1.00 85.91           N
ATOM   4637  CA  ILE C 576      19.045  25.767 -75.550  1.00 85.91           C
ATOM   4638  CB  ILE C 576      20.247  25.038 -75.014  1.00 85.91           C
ATOM   4639  CG1 ILE C 576      21.374  24.996 -76.061  1.00 85.91           C
ATOM   4640  CG2 ILE C 576      19.789  23.649 -74.541  1.00 85.91           C
ATOM   4641  CD1 ILE C 576      22.711  24.522 -75.498  1.00 85.91           C
ATOM   4642  C   ILE C 576      19.485  27.142 -75.938  1.00 85.91           C
ATOM   4643  O   ILE C 576      19.269  28.102 -75.199  1.00 85.91           O
ATOM   4644  N   ARG C 577      20.096  27.278 -77.129  1.00 88.05           N
ATOM   4645  CA  ARG C 577      20.615  28.547 -77.546  1.00 88.05           C
ATOM   4646  CB  ARG C 577      21.272  28.503 -78.937  1.00 88.05           C
ATOM   4647  CG  ARG C 577      22.548  27.659 -78.979  1.00 88.05           C
ATOM   4648  CD  ARG C 577      23.343  27.803 -80.279  1.00 88.05           C
ATOM   4649  NE  ARG C 577      22.498  27.279 -81.388  1.00 88.05           N
ATOM   4650  CZ  ARG C 577      23.004  27.212 -82.654  1.00 88.05           C
ATOM   4651  NH1 ARG C 577      24.286  27.609 -82.898  1.00 88.05           N
ATOM   4652  NH2 ARG C 577      22.226  26.747 -83.675  1.00 88.05           N
ATOM   4653  C   ARG C 577      19.487  29.525 -77.603  1.00 88.05           C
ATOM   4654  O   ARG C 577      19.633  30.670 -77.180  1.00 88.05           O
ATOM   4655  N   GLU C 578      18.324  29.091 -78.119  1.00 42.56           N
ATOM   4656  CA  GLU C 578      17.198  29.971 -78.249  1.00 42.56           C
ATOM   4657  CB  GLU C 578      15.995  29.307 -78.944  1.00 42.56           C
ATOM   4658  CG  GLU C 578      14.789  30.239 -79.087  1.00 42.56           C
ATOM   4659  CD  GLU C 578      13.665  29.484 -79.783  1.00 42.56           C
ATOM   4660  OE1 GLU C 578      13.738  28.228 -79.853  1.00 42.56           O
ATOM   4661  OE2 GLU C 578      12.711  30.160 -80.254  1.00 42.56           O
ATOM   4662  C   GLU C 578      16.741  30.394 -76.890  1.00 42.56           C
ATOM   4663  O   GLU C 578      16.313  31.531 -76.701  1.00 42.56           O
ATOM   4664  N   LEU C 579      16.787  29.474 -75.905  1.00 52.85           N
ATOM   4665  CA  LEU C 579      16.302  29.824 -74.605  1.00 52.85           C
ATOM   4666  CB  LEU C 579      16.356  28.640 -73.620  1.00 52.85           C
ATOM   4667  CG  LEU C 579      15.498  27.437 -74.064  1.00 52.85           C
ATOM   4668  CD1 LEU C 579      15.565  26.293 -73.039  1.00 52.85           C
ATOM   4669  CD2 LEU C 579      14.056  27.859 -74.394  1.00 52.85           C
ATOM   4670  C   LEU C 579      17.146  30.923 -74.036  1.00 52.85           C
ATOM   4671  O   LEU C 579      16.629  31.972 -73.653  1.00 52.85           O
ATOM   4672  N   ARG C 580      18.478  30.725 -73.981  1.00 83.24           N
ATOM   4673  CA  ARG C 580      19.316  31.722 -73.376  1.00 83.24           C
ATOM   4674  CB  ARG C 580      20.757  31.239 -73.125  1.00 83.24           C
ATOM   4675  CG  ARG C 580      21.555  32.188 -72.224  1.00 83.24           C
ATOM   4676  CD  ARG C 580      22.993  31.736 -71.957  1.00 83.24           C
ATOM   4677  NE  ARG C 580      23.634  32.753 -71.074  1.00 83.24           N
ATOM   4678  CZ  ARG C 580      24.330  33.795 -71.618  1.00 83.24           C
ATOM   4679  NH1 ARG C 580      24.434  33.914 -72.974  1.00 83.24           N
ATOM   4680  NH2 ARG C 580      24.925  34.716 -70.807  1.00 83.24           N
ATOM   4681  C   ARG C 580      19.386  32.966 -74.210  1.00 83.24           C
ATOM   4682  O   ARG C 580      19.271  34.076 -73.696  1.00 83.24           O
ATOM   4683  N   ARG C 581      19.616  32.829 -75.528  1.00180.39           N
ATOM   4684  CA  ARG C 581      19.787  34.016 -76.313  1.00180.39           C
ATOM   4685  CB  ARG C 581      20.344  33.721 -77.713  1.00180.39           C
ATOM   4686  CG  ARG C 581      20.537  34.976 -78.563  1.00180.39           C
ATOM   4687  CD  ARG C 581      21.334  34.733 -79.846  1.00180.39           C
ATOM   4688  NE  ARG C 581      22.754  34.501 -79.454  1.00180.39           N
ATOM   4689  CZ  ARG C 581      23.192  33.245 -79.148  1.00180.39           C
ATOM   4690  NH1 ARG C 581      22.337  32.183 -79.213  1.00180.39           N
ATOM   4691  NH2 ARG C 581      24.493  33.049 -78.785  1.00180.39           N
ATOM   4692  C   ARG C 581      18.524  34.804 -76.474  1.00180.39           C
ATOM   4693  O   ARG C 581      18.503  35.996 -76.172  1.00180.39           O
ATOM   4694  N   ASN C 582      17.461  34.168 -77.011  1.00106.34           N
ATOM   4695  CA  ASN C 582      16.217  34.839 -77.281  1.00106.34           C
ATOM   4696  CB  ASN C 582      15.396  34.107 -78.356  1.00106.34           C
ATOM   4697  CG  ASN C 582      14.256  35.011 -78.801  1.00106.34           C
ATOM   4698  OD1 ASN C 582      14.020  36.077 -78.235  1.00106.34           O
ATOM   4699  ND2 ASN C 582      13.524  34.575 -79.859  1.00106.34           N
ATOM   4700  C   ASN C 582      15.326  34.995 -76.085  1.00106.34           C
ATOM   4701  O   ASN C 582      14.956  36.107 -75.712  1.00106.34           O
ATOM   4702  N   HIS C 583      14.965  33.858 -75.455  1.00132.74           N
ATOM   4703  CA  HIS C 583      13.980  33.844 -74.414  1.00132.74           C
ATOM   4704  ND1 HIS C 583      11.238  32.577 -73.098  1.00132.74           N
ATOM   4705  CG  HIS C 583      12.584  32.368 -72.896  1.00132.74           C
ATOM   4706  CB  HIS C 583      13.613  32.412 -73.984  1.00132.74           C
ATOM   4707  NE2 HIS C 583      11.502  32.181 -70.925  1.00132.74           N
ATOM   4708  CD2 HIS C 583      12.727  32.128 -71.564  1.00132.74           C
ATOM   4709  CE1 HIS C 583      10.638  32.454 -71.886  1.00132.74           C
ATOM   4710  C   HIS C 583      14.432  34.576 -73.194  1.00132.74           C
ATOM   4711  O   HIS C 583      13.750  35.494 -72.742  1.00132.74           O
ATOM   4712  N   THR C 584      15.592  34.211 -72.616  1.00118.36           N
ATOM   4713  CA  THR C 584      15.888  34.882 -71.388  1.00118.36           C
ATOM   4714  CB  THR C 584      16.999  34.273 -70.567  1.00118.36           C
ATOM   4715  OG1 THR C 584      16.945  34.781 -69.242  1.00118.36           O
ATOM   4716  CG2 THR C 584      18.368  34.598 -71.174  1.00118.36           C
ATOM   4717  C   THR C 584      16.159  36.329 -71.626  1.00118.36           C
ATOM   4718  O   THR C 584      15.567  37.186 -70.974  1.00118.36           O
ATOM   4719  N   THR C 585      17.049  36.654 -72.579  1.00 60.45           N
ATOM   4720  CA  THR C 585      17.377  38.039 -72.739  1.00 60.45           C
ATOM   4721  CB  THR C 585      18.562  38.253 -73.633  1.00 60.45           C
ATOM   4722  OG1 THR C 585      19.698  37.579 -73.109  1.00 60.45           O
ATOM   4723  CG2 THR C 585      18.844  39.762 -73.717  1.00 60.45           C
ATOM   4724  C   THR C 585      16.242  38.842 -73.303  1.00 60.45           C
ATOM   4725  O   THR C 585      15.795  39.811 -72.692  1.00 60.45           O
ATOM   4726  N   ARG C 586      15.756  38.448 -74.495  1.00113.31           N
ATOM   4727  CA  ARG C 586      14.758  39.166 -75.241  1.00113.31           C
ATOM   4728  CB  ARG C 586      14.697  38.659 -76.690  1.00113.31           C
ATOM   4729  CG  ARG C 586      16.080  38.702 -77.341  1.00113.31           C
ATOM   4730  CD  ARG C 586      16.148  38.122 -78.754  1.00113.31           C
ATOM   4731  NE  ARG C 586      17.595  37.983 -79.086  1.00113.31           N
ATOM   4732  CZ  ARG C 586      17.987  37.598 -80.336  1.00113.31           C
ATOM   4733  NH1 ARG C 586      17.059  37.400 -81.316  1.00113.31           N
ATOM   4734  NH2 ARG C 586      19.312  37.416 -80.609  1.00113.31           N
ATOM   4735  C   ARG C 586      13.392  39.063 -74.636  1.00113.31           C
ATOM   4736  O   ARG C 586      12.678  40.059 -74.531  1.00113.31           O
ATOM   4737  N   GLY C 587      13.000  37.852 -74.195  1.00 27.94           N
ATOM   4738  CA  GLY C 587      11.662  37.658 -73.724  1.00 27.94           C
ATOM   4739  C   GLY C 587      10.829  37.384 -74.939  1.00 27.94           C
ATOM   4740  O   GLY C 587       9.605  37.505 -74.910  1.00 27.94           O
ATOM   4741  N   GLN C 588      11.497  37.015 -76.053  1.00 46.60           N
ATOM   4742  CA  GLN C 588      10.838  36.749 -77.299  1.00 46.60           C
ATOM   4743  CB  GLN C 588      11.300  37.687 -78.426  1.00 46.60           C
ATOM   4744  CG  GLN C 588      10.925  39.148 -78.164  1.00 46.60           C
ATOM   4745  CD  GLN C 588      11.577  40.013 -79.232  1.00 46.60           C
ATOM   4746  OE1 GLN C 588      12.420  39.546 -79.997  1.00 46.60           O
ATOM   4747  NE2 GLN C 588      11.190  41.315 -79.277  1.00 46.60           N
ATOM   4748  C   GLN C 588      11.155  35.339 -77.700  1.00 46.60           C
ATOM   4749  O   GLN C 588      12.020  34.696 -77.105  1.00 46.60           O
ATOM   4750  N   THR C 589      10.441  34.823 -78.728  1.00145.39           N
ATOM   4751  CA  THR C 589      10.608  33.462 -79.161  1.00145.39           C
ATOM   4752  CB  THR C 589       9.395  32.608 -78.934  1.00145.39           C
ATOM   4753  OG1 THR C 589       9.723  31.234 -79.080  1.00145.39           O
ATOM   4754  CG2 THR C 589       8.313  33.007 -79.951  1.00145.39           C
ATOM   4755  C   THR C 589      10.912  33.452 -80.642  1.00145.39           C
ATOM   4756  O   THR C 589      11.211  34.490 -81.228  1.00145.39           O
ATOM   4757  N   LEU C 590      10.736  32.279 -81.301  1.00212.07           N
ATOM   4758  CA  LEU C 590      11.303  31.980 -82.594  1.00212.07           C
ATOM   4759  CB  LEU C 590      10.772  30.658 -83.173  1.00212.07           C
ATOM   4760  CG  LEU C 590      11.372  30.301 -84.543  1.00212.07           C
ATOM   4761  CD1 LEU C 590      12.872  29.984 -84.420  1.00212.07           C
ATOM   4762  CD2 LEU C 590      10.577  29.175 -85.223  1.00212.07           C
ATOM   4763  C   LEU C 590      11.071  33.030 -83.630  1.00212.07           C
ATOM   4764  O   LEU C 590      12.035  33.679 -84.018  1.00212.07           O
ATOM   4765  N   ILE C 591       9.840  33.279 -84.114  1.00178.24           N
ATOM   4766  CA  ILE C 591       9.731  34.412 -84.998  1.00178.24           C
ATOM   4767  CB  ILE C 591       8.455  34.464 -85.789  1.00178.24           C
ATOM   4768  CG1 ILE C 591       8.507  35.622 -86.799  1.00178.24           C
ATOM   4769  CG2 ILE C 591       7.276  34.526 -84.805  1.00178.24           C
ATOM   4770  CD1 ILE C 591       9.558  35.428 -87.890  1.00178.24           C
ATOM   4771  C   ILE C 591       9.699  35.475 -83.965  1.00178.24           C
ATOM   4772  O   ILE C 591       9.119  35.249 -82.904  1.00178.24           O
ATOM   4773  N   VAL C 592      10.356  36.622 -84.204  1.00 57.85           N
ATOM   4774  CA  VAL C 592      10.466  37.583 -83.148  1.00 57.85           C
ATOM   4775  CB  VAL C 592      11.158  38.841 -83.580  1.00 57.85           C
ATOM   4776  CG1 VAL C 592      11.145  39.841 -82.412  1.00 57.85           C
ATOM   4777  CG2 VAL C 592      12.566  38.475 -84.077  1.00 57.85           C
ATOM   4778  C   VAL C 592       9.103  37.959 -82.680  1.00 57.85           C
ATOM   4779  O   VAL C 592       8.328  38.592 -83.393  1.00 57.85           O
ATOM   4780  N   GLY C 593       8.786  37.545 -81.439  1.00 25.54           N
ATOM   4781  CA  GLY C 593       7.511  37.832 -80.863  1.00 25.54           C
ATOM   4782  C   GLY C 593       7.716  37.847 -79.390  1.00 25.54           C
ATOM   4783  O   GLY C 593       8.507  37.072 -78.856  1.00 25.54           O
ATOM   4784  N   SER C 594       6.997  38.745 -78.695  1.00 67.35           N
ATOM   4785  CA  SER C 594       7.152  38.819 -77.276  1.00 67.35           C
ATOM   4786  CB  SER C 594       6.620  40.128 -76.666  1.00 67.35           C
ATOM   4787  OG  SER C 594       6.809  40.124 -75.258  1.00 67.35           O
ATOM   4788  C   SER C 594       6.372  37.700 -76.678  1.00 67.35           C
ATOM   4789  O   SER C 594       5.375  37.248 -77.240  1.00 67.35           O
ATOM   4790  N   LEU C 595       6.835  37.209 -75.514  1.00 53.35           N
ATOM   4791  CA  LEU C 595       6.126  36.179 -74.828  1.00 53.35           C
ATOM   4792  CB  LEU C 595       7.042  35.148 -74.145  1.00 53.35           C
ATOM   4793  CG  LEU C 595       7.836  34.269 -75.132  1.00 53.35           C
ATOM   4794  CD1 LEU C 595       8.733  33.267 -74.389  1.00 53.35           C
ATOM   4795  CD2 LEU C 595       6.904  33.578 -76.140  1.00 53.35           C
ATOM   4796  C   LEU C 595       5.348  36.871 -73.761  1.00 53.35           C
ATOM   4797  O   LEU C 595       5.904  37.618 -72.958  1.00 53.35           O
ATOM   4798  N   LYS C 596       4.021  36.650 -73.736  1.00 42.65           N
ATOM   4799  CA  LYS C 596       3.210  37.314 -72.761  1.00 42.65           C
ATOM   4800  CB  LYS C 596       1.993  38.011 -73.387  1.00 42.65           C
ATOM   4801  CG  LYS C 596       2.408  39.123 -74.353  1.00 42.65           C
ATOM   4802  CD  LYS C 596       1.314  39.572 -75.320  1.00 42.65           C
ATOM   4803  CE  LYS C 596       1.801  40.631 -76.310  1.00 42.65           C
ATOM   4804  NZ  LYS C 596       0.844  40.760 -77.429  1.00 42.65           N
ATOM   4805  C   LYS C 596       2.731  36.267 -71.815  1.00 42.65           C
ATOM   4806  O   LYS C 596       2.450  35.138 -72.214  1.00 42.65           O
ATOM   4807  N   GLY C 597       2.644  36.620 -70.519  1.00 32.50           N
ATOM   4808  CA  GLY C 597       2.234  35.657 -69.543  1.00 32.50           C
ATOM   4809  C   GLY C 597       0.762  35.468 -69.650  1.00 32.50           C
ATOM   4810  O   GLY C 597       0.044  36.321 -70.176  1.00 32.50           O
ATOM   4811  N   SER C 598       0.280  34.319 -69.143  1.00101.65           N
ATOM   4812  CA  SER C 598      -1.126  34.058 -69.130  1.00101.65           C
ATOM   4813  CB  SER C 598      -1.507  32.620 -69.518  1.00101.65           C
ATOM   4814  OG  SER C 598      -2.917  32.464 -69.457  1.00101.65           O
ATOM   4815  C   SER C 598      -1.549  34.252 -67.710  1.00101.65           C
ATOM   4816  O   SER C 598      -0.885  33.794 -66.778  1.00101.65           O
ATOM   4817  N   SER C 599      -2.670  34.961 -67.509  1.00 90.29           N
ATOM   4818  CA  SER C 599      -3.124  35.250 -66.183  1.00 90.29           C
ATOM   4819  CB  SER C 599      -4.357  36.166 -66.162  1.00 90.29           C
ATOM   4820  OG  SER C 599      -4.756  36.415 -64.822  1.00 90.29           O
ATOM   4821  C   SER C 599      -3.508  33.983 -65.487  1.00 90.29           C
ATOM   4822  O   SER C 599      -3.172  33.777 -64.322  1.00 90.29           O
ATOM   4823  N   CYS C 600      -4.219  33.095 -66.202  1.00117.64           N
ATOM   4824  CA  CYS C 600      -4.758  31.904 -65.612  1.00117.64           C
ATOM   4825  CB  CYS C 600      -5.629  31.105 -66.595  1.00117.64           C
ATOM   4826  SG  CYS C 600      -6.318  29.598 -65.850  1.00117.64           S
ATOM   4827  C   CYS C 600      -3.686  30.985 -65.123  1.00117.64           C
ATOM   4828  O   CYS C 600      -3.765  30.487 -64.001  1.00117.64           O
ATOM   4829  N   ASN C 601      -2.643  30.737 -65.937  1.00123.13           N
ATOM   4830  CA  ASN C 601      -1.688  29.748 -65.521  1.00123.13           C
ATOM   4831  CB  ASN C 601      -1.766  28.474 -66.380  1.00123.13           C
ATOM   4832  CG  ASN C 601      -0.762  27.452 -65.872  1.00123.13           C
ATOM   4833  OD1 ASN C 601      -0.454  27.398 -64.683  1.00123.13           O
ATOM   4834  ND2 ASN C 601      -0.235  26.613 -66.804  1.00123.13           N
ATOM   4835  C   ASN C 601      -0.307  30.298 -65.689  1.00123.13           C
ATOM   4836  O   ASN C 601      -0.089  31.224 -66.468  1.00123.13           O
ATOM   4837  N   GLY C 602       0.667  29.748 -64.929  1.00 69.45           N
ATOM   4838  CA  GLY C 602       2.019  30.197 -65.065  1.00 69.45           C
ATOM   4839  C   GLY C 602       2.506  29.700 -66.381  1.00 69.45           C
ATOM   4840  O   GLY C 602       2.627  28.495 -66.602  1.00 69.45           O
ATOM   4841  N   GLY C 603       2.835  30.633 -67.286  1.00 36.86           N
ATOM   4842  CA  GLY C 603       3.305  30.229 -68.571  1.00 36.86           C
ATOM   4843  C   GLY C 603       3.190  31.415 -69.461  1.00 36.86           C
ATOM   4844  O   GLY C 603       2.431  32.343 -69.183  1.00 36.86           O
ATOM   4845  N   THR C 604       3.952  31.404 -70.570  1.00101.10           N
ATOM   4846  CA  THR C 604       3.903  32.491 -71.493  1.00101.10           C
ATOM   4847  CB  THR C 604       5.200  33.237 -71.605  1.00101.10           C
ATOM   4848  OG1 THR C 604       6.223  32.367 -72.066  1.00101.10           O
ATOM   4849  CG2 THR C 604       5.567  33.804 -70.222  1.00101.10           C
ATOM   4850  C   THR C 604       3.609  31.910 -72.839  1.00101.10           C
ATOM   4851  O   THR C 604       3.948  30.759 -73.109  1.00101.10           O
ATOM   4852  N   TYR C 605       2.946  32.697 -73.712  1.00102.43           N
ATOM   4853  CA  TYR C 605       2.597  32.210 -75.016  1.00102.43           C
ATOM   4854  CB  TYR C 605       1.086  31.971 -75.183  1.00102.43           C
ATOM   4855  CG  TYR C 605       0.605  31.065 -74.101  1.00102.43           C
ATOM   4856  CD1 TYR C 605       0.745  29.700 -74.196  1.00102.43           C
ATOM   4857  CD2 TYR C 605      -0.002  31.597 -72.987  1.00102.43           C
ATOM   4858  CE1 TYR C 605       0.290  28.882 -73.188  1.00102.43           C
ATOM   4859  CE2 TYR C 605      -0.459  30.785 -71.976  1.00102.43           C
ATOM   4860  CZ  TYR C 605      -0.311  29.423 -72.076  1.00102.43           C
ATOM   4861  OH  TYR C 605      -0.777  28.585 -71.042  1.00102.43           O
ATOM   4862  C   TYR C 605       2.912  33.298 -75.996  1.00102.43           C
ATOM   4863  O   TYR C 605       2.876  34.480 -75.654  1.00102.43           O
ATOM   4864  N   LYS C 606       3.290  32.920 -77.235  1.00137.28           N
ATOM   4865  CA  LYS C 606       3.520  33.897 -78.259  1.00137.28           C
ATOM   4866  CB  LYS C 606       4.223  33.318 -79.501  1.00137.28           C
ATOM   4867  CG  LYS C 606       4.884  34.386 -80.377  1.00137.28           C
ATOM   4868  CD  LYS C 606       3.918  35.451 -80.897  1.00137.28           C
ATOM   4869  CE  LYS C 606       4.612  36.600 -81.632  1.00137.28           C
ATOM   4870  NZ  LYS C 606       3.605  37.574 -82.109  1.00137.28           N
ATOM   4871  C   LYS C 606       2.204  34.465 -78.701  1.00137.28           C
ATOM   4872  O   LYS C 606       2.061  35.677 -78.852  1.00137.28           O
ATOM   4873  N   THR C 607       1.196  33.597 -78.940  1.00140.42           N
ATOM   4874  CA  THR C 607      -0.063  34.126 -79.384  1.00140.42           C
ATOM   4875  CB  THR C 607      -0.165  34.271 -80.875  1.00140.42           C
ATOM   4876  OG1 THR C 607      -0.139  32.995 -81.497  1.00140.42           O
ATOM   4877  CG2 THR C 607       1.017  35.114 -81.374  1.00140.42           C
ATOM   4878  C   THR C 607      -1.166  33.192 -79.001  1.00140.42           C
ATOM   4879  O   THR C 607      -0.971  31.990 -78.832  1.00140.42           O
ATOM   4880  N   ALA C 608      -2.361  33.773 -78.802  1.00 57.80           N
ATOM   4881  CA  ALA C 608      -3.579  33.091 -78.480  1.00 57.80           C
ATOM   4882  CB  ALA C 608      -4.665  34.053 -77.971  1.00 57.80           C
ATOM   4883  C   ALA C 608      -4.171  32.337 -79.637  1.00 57.80           C
ATOM   4884  O   ALA C 608      -4.728  31.253 -79.471  1.00 57.80           O
ATOM   4885  N   GLU C 609      -4.042  32.903 -80.847  1.00111.69           N
ATOM   4886  CA  GLU C 609      -4.828  32.530 -81.990  1.00111.69           C
ATOM   4887  CB  GLU C 609      -4.848  33.610 -83.084  1.00111.69           C
ATOM   4888  CG  GLU C 609      -5.575  34.883 -82.646  1.00111.69           C
ATOM   4889  CD  GLU C 609      -5.653  35.817 -83.844  1.00111.69           C
ATOM   4890  OE1 GLU C 609      -4.619  35.972 -84.546  1.00111.69           O
ATOM   4891  OE2 GLU C 609      -6.755  36.380 -84.080  1.00111.69           O
ATOM   4892  C   GLU C 609      -4.553  31.221 -82.661  1.00111.69           C
ATOM   4893  O   GLU C 609      -3.730  30.418 -82.227  1.00111.69           O
ATOM   4894  N   TYR C 610      -5.368  31.026 -83.739  1.00145.09           N
ATOM   4895  CA  TYR C 610      -5.531  29.959 -84.703  1.00145.09           C
ATOM   4896  CB  TYR C 610      -5.720  30.456 -86.150  1.00145.09           C
ATOM   4897  CG  TYR C 610      -7.021  31.174 -86.293  1.00145.09           C
ATOM   4898  CD1 TYR C 610      -7.167  32.476 -85.869  1.00145.09           C
ATOM   4899  CD2 TYR C 610      -8.096  30.543 -86.876  1.00145.09           C
ATOM   4900  CE1 TYR C 610      -8.367  33.132 -86.015  1.00145.09           C
ATOM   4901  CE2 TYR C 610      -9.297  31.194 -87.026  1.00145.09           C
ATOM   4902  CZ  TYR C 610      -9.435  32.490 -86.594  1.00145.09           C
ATOM   4903  OH  TYR C 610     -10.669  33.158 -86.749  1.00145.09           O
ATOM   4904  C   TYR C 610      -4.335  29.066 -84.723  1.00145.09           C
ATOM   4905  O   TYR C 610      -3.207  29.512 -84.526  1.00145.09           O
ATOM   4906  N   THR C 611      -4.577  27.761 -84.981  1.00 84.72           N
ATOM   4907  CA  THR C 611      -3.550  26.760 -85.009  1.00 84.72           C
ATOM   4908  CB  THR C 611      -4.004  25.461 -85.605  1.00 84.72           C
ATOM   4909  OG1 THR C 611      -5.081  24.925 -84.851  1.00 84.72           O
ATOM   4910  CG2 THR C 611      -2.818  24.483 -85.630  1.00 84.72           C
ATOM   4911  C   THR C 611      -2.430  27.259 -85.852  1.00 84.72           C
ATOM   4912  O   THR C 611      -2.596  27.580 -87.027  1.00 84.72           O
ATOM   4913  N   TRP C 612      -1.247  27.352 -85.223  1.00170.23           N
ATOM   4914  CA  TRP C 612      -0.075  27.863 -85.858  1.00170.23           C
ATOM   4915  CB  TRP C 612      -0.076  29.404 -85.907  1.00170.23           C
ATOM   4916  CG  TRP C 612       0.957  30.047 -86.805  1.00170.23           C
ATOM   4917  CD2 TRP C 612       0.738  30.290 -88.204  1.00170.23           C
ATOM   4918  CD1 TRP C 612       2.210  30.510 -86.526  1.00170.23           C
ATOM   4919  NE1 TRP C 612       2.787  31.022 -87.665  1.00170.23           N
ATOM   4920  CE2 TRP C 612       1.891  30.892 -88.706  1.00170.23           C
ATOM   4921  CE3 TRP C 612      -0.335  30.027 -89.006  1.00170.23           C
ATOM   4922  CZ2 TRP C 612       1.988  31.239 -90.024  1.00170.23           C
ATOM   4923  CZ3 TRP C 612      -0.238  30.385 -90.333  1.00170.23           C
ATOM   4924  CH2 TRP C 612       0.902  30.979 -90.832  1.00170.23           C
ATOM   4925  C   TRP C 612       1.036  27.425 -84.964  1.00170.23           C
ATOM   4926  O   TRP C 612       0.902  26.432 -84.249  1.00170.23           O
ATOM   4927  N   ASP C 613       2.181  28.130 -85.004  1.00 80.44           N
ATOM   4928  CA  ASP C 613       3.254  27.795 -84.118  1.00 80.44           C
ATOM   4929  CB  ASP C 613       4.649  27.939 -84.744  1.00 80.44           C
ATOM   4930  CG  ASP C 613       5.642  27.358 -83.749  1.00 80.44           C
ATOM   4931  OD1 ASP C 613       5.181  26.893 -82.673  1.00 80.44           O
ATOM   4932  OD2 ASP C 613       6.865  27.360 -84.050  1.00 80.44           O
ATOM   4933  C   ASP C 613       3.184  28.755 -82.976  1.00 80.44           C
ATOM   4934  O   ASP C 613       3.253  29.968 -83.164  1.00 80.44           O
ATOM   4935  N   ASP C 614       3.009  28.221 -81.753  1.00 62.71           N
ATOM   4936  CA  ASP C 614       2.943  29.045 -80.583  1.00 62.71           C
ATOM   4937  CB  ASP C 614       1.641  28.840 -79.785  1.00 62.71           C
ATOM   4938  CG  ASP C 614       1.454  29.987 -78.800  1.00 62.71           C
ATOM   4939  OD1 ASP C 614       2.345  30.877 -78.742  1.00 62.71           O
ATOM   4940  OD2 ASP C 614       0.412  29.990 -78.092  1.00 62.71           O
ATOM   4941  C   ASP C 614       4.087  28.617 -79.722  1.00 62.71           C
ATOM   4942  O   ASP C 614       4.266  27.426 -79.473  1.00 62.71           O
ATOM   4943  N   ALA C 615       4.917  29.572 -79.259  1.00 49.83           N
ATOM   4944  CA  ALA C 615       6.014  29.173 -78.425  1.00 49.83           C
ATOM   4945  CB  ALA C 615       7.248  30.076 -78.564  1.00 49.83           C
ATOM   4946  C   ALA C 615       5.542  29.277 -77.016  1.00 49.83           C
ATOM   4947  O   ALA C 615       4.995  30.301 -76.612  1.00 49.83           O
ATOM   4948  N   LEU C 616       5.744  28.204 -76.224  1.00 97.68           N
ATOM   4949  CA  LEU C 616       5.233  28.225 -74.885  1.00 97.68           C
ATOM   4950  CB  LEU C 616       4.127  27.187 -74.636  1.00 97.68           C
ATOM   4951  CG  LEU C 616       2.857  27.427 -75.470  1.00 97.68           C
ATOM   4952  CD1 LEU C 616       3.147  27.293 -76.971  1.00 97.68           C
ATOM   4953  CD2 LEU C 616       1.705  26.526 -74.999  1.00 97.68           C
ATOM   4954  C   LEU C 616       6.316  27.926 -73.904  1.00 97.68           C
ATOM   4955  O   LEU C 616       7.147  27.040 -74.106  1.00 97.68           O
ATOM   4956  N   VAL C 617       6.320  28.699 -72.803  1.00 50.05           N
ATOM   4957  CA  VAL C 617       7.214  28.486 -71.706  1.00 50.05           C
ATOM   4958  CB  VAL C 617       8.074  29.682 -71.414  1.00 50.05           C
ATOM   4959  CG1 VAL C 617       8.958  29.375 -70.195  1.00 50.05           C
ATOM   4960  CG2 VAL C 617       8.861  30.041 -72.685  1.00 50.05           C
ATOM   4961  C   VAL C 617       6.313  28.279 -70.530  1.00 50.05           C
ATOM   4962  O   VAL C 617       5.361  29.033 -70.338  1.00 50.05           O
ATOM   4963  N   TYR C 618       6.572  27.235 -69.720  1.00 59.24           N
ATOM   4964  CA  TYR C 618       5.724  26.978 -68.593  1.00 59.24           C
ATOM   4965  CB  TYR C 618       4.934  25.657 -68.671  1.00 59.24           C
ATOM   4966  CG  TYR C 618       3.806  25.749 -69.636  1.00 59.24           C
ATOM   4967  CD1 TYR C 618       4.011  25.628 -70.991  1.00 59.24           C
ATOM   4968  CD2 TYR C 618       2.527  25.935 -69.164  1.00 59.24           C
ATOM   4969  CE1 TYR C 618       2.947  25.705 -71.859  1.00 59.24           C
ATOM   4970  CE2 TYR C 618       1.462  26.014 -70.027  1.00 59.24           C
ATOM   4971  CZ  TYR C 618       1.674  25.898 -71.379  1.00 59.24           C
ATOM   4972  OH  TYR C 618       0.585  25.975 -72.271  1.00 59.24           O
ATOM   4973  C   TYR C 618       6.561  26.824 -67.365  1.00 59.24           C
ATOM   4974  O   TYR C 618       7.675  26.303 -67.410  1.00 59.24           O
ATOM   4975  N   TYR C 619       6.032  27.288 -66.219  1.00102.99           N
ATOM   4976  CA  TYR C 619       6.710  27.054 -64.981  1.00102.99           C
ATOM   4977  CB  TYR C 619       6.335  28.079 -63.896  1.00102.99           C
ATOM   4978  CG  TYR C 619       7.078  27.769 -62.643  1.00102.99           C
ATOM   4979  CD1 TYR C 619       8.408  28.096 -62.523  1.00102.99           C
ATOM   4980  CD2 TYR C 619       6.438  27.172 -61.581  1.00102.99           C
ATOM   4981  CE1 TYR C 619       9.096  27.820 -61.366  1.00102.99           C
ATOM   4982  CE2 TYR C 619       7.121  26.894 -60.420  1.00102.99           C
ATOM   4983  CZ  TYR C 619       8.452  27.216 -60.312  1.00102.99           C
ATOM   4984  OH  TYR C 619       9.156  26.933 -59.123  1.00102.99           O
ATOM   4985  C   TYR C 619       6.198  25.711 -64.581  1.00102.99           C
ATOM   4986  O   TYR C 619       4.988  25.486 -64.556  1.00102.99           O
ATOM   4987  N   GLU C 620       7.104  24.768 -64.282  1.00 83.31           N
ATOM   4988  CA  GLU C 620       6.650  23.431 -64.048  1.00 83.31           C
ATOM   4989  CB  GLU C 620       7.246  22.432 -65.051  1.00 83.31           C
ATOM   4990  CG  GLU C 620       6.848  22.692 -66.503  1.00 83.31           C
ATOM   4991  CD  GLU C 620       7.680  21.759 -67.373  1.00 83.31           C
ATOM   4992  OE1 GLU C 620       8.929  21.746 -67.201  1.00 83.31           O
ATOM   4993  OE2 GLU C 620       7.080  21.045 -68.221  1.00 83.31           O
ATOM   4994  C   GLU C 620       7.105  22.981 -62.702  1.00 83.31           C
ATOM   4995  O   GLU C 620       7.986  23.579 -62.085  1.00 83.31           O
ATOM   4996  N   TYR C 621       6.474  21.901 -62.207  1.00 99.55           N
ATOM   4997  CA  TYR C 621       6.856  21.327 -60.954  1.00 99.55           C
ATOM   4998  CB  TYR C 621       5.681  21.087 -59.991  1.00 99.55           C
ATOM   4999  CG  TYR C 621       5.052  22.389 -59.639  1.00 99.55           C
ATOM   5000  CD1 TYR C 621       4.119  22.963 -60.472  1.00 99.55           C
ATOM   5001  CD2 TYR C 621       5.387  23.028 -58.469  1.00 99.55           C
ATOM   5002  CE1 TYR C 621       3.533  24.163 -60.142  1.00 99.55           C
ATOM   5003  CE2 TYR C 621       4.804  24.227 -58.135  1.00 99.55           C
ATOM   5004  CZ  TYR C 621       3.877  24.796 -58.973  1.00 99.55           C
ATOM   5005  OH  TYR C 621       3.276  26.027 -58.634  1.00 99.55           O
ATOM   5006  C   TYR C 621       7.342  19.962 -61.302  1.00 99.55           C
ATOM   5007  O   TYR C 621       6.647  19.213 -61.986  1.00 99.55           O
ATOM   5008  N   GLU C 622       8.561  19.609 -60.860  1.00 86.46           N
ATOM   5009  CA  GLU C 622       9.070  18.305 -61.137  1.00 86.46           C
ATOM   5010  CB  GLU C 622      10.474  18.304 -61.761  1.00 86.46           C
ATOM   5011  CG  GLU C 622      11.549  18.905 -60.854  1.00 86.46           C
ATOM   5012  CD  GLU C 622      12.876  18.817 -61.592  1.00 86.46           C
ATOM   5013  OE1 GLU C 622      13.222  17.696 -62.053  1.00 86.46           O
ATOM   5014  OE2 GLU C 622      13.559  19.869 -61.709  1.00 86.46           O
ATOM   5015  C   GLU C 622       9.169  17.587 -59.835  1.00 86.46           C
ATOM   5016  O   GLU C 622       9.428  18.202 -58.800  1.00 86.46           O
ATOM   5017  N   ILE C 623       8.930  16.259 -59.853  1.00 87.22           N
ATOM   5018  CA  ILE C 623       9.018  15.515 -58.627  1.00 87.22           C
ATOM   5019  CB  ILE C 623       7.707  14.951 -58.162  1.00 87.22           C
ATOM   5020  CG1 ILE C 623       6.705  16.080 -57.869  1.00 87.22           C
ATOM   5021  CG2 ILE C 623       7.994  14.050 -56.949  1.00 87.22           C
ATOM   5022  CD1 ILE C 623       6.254  16.828 -59.122  1.00 87.22           C
ATOM   5023  C   ILE C 623       9.914  14.351 -58.875  1.00 87.22           C
ATOM   5024  O   ILE C 623       9.904  13.762 -59.953  1.00 87.22           O
ATOM   5025  N   SER C 624      10.744  13.995 -57.881  1.00 47.77           N
ATOM   5026  CA  SER C 624      11.592  12.863 -58.072  1.00 47.77           C
ATOM   5027  CB  SER C 624      13.073  13.239 -58.253  1.00 47.77           C
ATOM   5028  OG  SER C 624      13.840  12.085 -58.557  1.00 47.77           O
ATOM   5029  C   SER C 624      11.464  12.005 -56.860  1.00 47.77           C
ATOM   5030  O   SER C 624      11.288  12.500 -55.747  1.00 47.77           O
ATOM   5031  N   MET C 625      11.524  10.677 -57.059  1.00118.58           N
ATOM   5032  CA  MET C 625      11.439   9.780 -55.945  1.00118.58           C
ATOM   5033  CB  MET C 625      10.405   8.655 -56.117  1.00118.58           C
ATOM   5034  CG  MET C 625      10.335   7.710 -54.914  1.00118.58           C
ATOM   5035  SD  MET C 625       9.690   8.454 -53.385  1.00118.58           S
ATOM   5036  CE  MET C 625       7.989   8.646 -53.989  1.00118.58           C
ATOM   5037  C   MET C 625      12.779   9.145 -55.801  1.00118.58           C
ATOM   5038  O   MET C 625      13.463   8.903 -56.791  1.00118.58           O
ATOM   5039  N   TYR C 626      13.184   8.873 -54.545  1.00244.17           N
ATOM   5040  CA  TYR C 626      14.451   8.269 -54.235  1.00244.17           C
ATOM   5041  CB  TYR C 626      14.535   7.909 -52.735  1.00244.17           C
ATOM   5042  CG  TYR C 626      15.927   7.589 -52.308  1.00244.17           C
ATOM   5043  CD1 TYR C 626      16.776   8.597 -51.914  1.00244.17           C
ATOM   5044  CD2 TYR C 626      16.388   6.296 -52.284  1.00244.17           C
ATOM   5045  CE1 TYR C 626      18.062   8.329 -51.508  1.00244.17           C
ATOM   5046  CE2 TYR C 626      17.673   6.018 -51.878  1.00244.17           C
ATOM   5047  CZ  TYR C 626      18.512   7.033 -51.489  1.00244.17           C
ATOM   5048  OH  TYR C 626      19.830   6.745 -51.073  1.00244.17           O
ATOM   5049  C   TYR C 626      14.517   7.035 -55.080  1.00244.17           C
ATOM   5050  O   TYR C 626      13.508   6.355 -55.256  1.00244.17           O
ATOM   5051  N   ASP C 627      15.698   6.696 -55.643  1.00222.96           N
ATOM   5052  CA  ASP C 627      16.940   7.366 -55.396  1.00222.96           C
ATOM   5053  CB  ASP C 627      18.151   6.434 -55.597  1.00222.96           C
ATOM   5054  CG  ASP C 627      18.056   5.215 -54.687  1.00222.96           C
ATOM   5055  OD1 ASP C 627      16.924   4.711 -54.460  1.00222.96           O
ATOM   5056  OD2 ASP C 627      19.130   4.769 -54.201  1.00222.96           O
ATOM   5057  C   ASP C 627      17.154   8.442 -56.418  1.00222.96           C
[truncated: 134,648 more chars]
