# Supplementary material for: In and Outs of Chuviridae Endogenous Viral Elements: Origin of a Potentially New Retrovirus and Signature of Ancient and Ongoing Arms Race in Mosquito Genomes
Source: Front Genet. 2020 Oct 22;11:542437. doi: 10.3389/fgene.2020.542437 (PMC7642597; doi:10.3389/fgene.2020.542437)
Supplement: Supplementary file 1 [file Data_Sheet_1.ZIP › Supplementary_Material_Anakin_MS_v2/Supplementary_Material_9/AnGamPim_LCWJ01005811_1_1029608_1031407_MC.B99990004.pdb]

EXPDTA    THEORETICAL MODEL, MODELLER 9.23 2019/11/20 17:06:37
REMARK   6 MODELLER OBJECTIVE FUNCTION:     16638.8066
REMARK   6 MODELLER BEST TEMPLATE % SEQ ID:  18.855
REMARK   6 SEQUENCE: AnGamPim_LCWJ01005811_1_1029608_1031407_MC
REMARK   6 ALIGNMENT: multchain.ali
REMARK   6 SCRIPT: /home/crhisllane/Doutorado/Filipe/modeller_to_multichain/modelagem.py
REMARK   6 TEMPLATE: 6ESC 1:A - 638:A MODELS 17:A - 677:A AT 18.9%
REMARK   6 TEMPLATE: 6ESC 1:B - 638:B MODELS 697:B - 1357:B AT 18.9%
REMARK   6 TEMPLATE: 6ESC 1:C - 638:C MODELS 1377:C - 2037:C AT 18.9%
SSBOND   1 CYS A   51    CYS A  436                          1555   1555  2.02
SSBOND   2 CYS B  731    CYS B 1116                          1555   1555  2.02
SSBOND   3 CYS C 1411    CYS C 1796                          1555   1555  2.02
ATOM      1  N   MET A   1      46.037 -20.761  85.782  1.00104.29           N
ATOM      2  CA  MET A   1      45.453 -19.984  86.896  1.00104.29           C
ATOM      3  CB  MET A   1      46.520 -19.696  87.963  1.00104.29           C
ATOM      4  CG  MET A   1      46.930 -20.953  88.735  1.00104.29           C
ATOM      5  SD  MET A   1      45.573 -21.712  89.680  1.00104.29           S
ATOM      6  CE  MET A   1      45.177 -20.212  90.624  1.00104.29           C
ATOM      7  C   MET A   1      44.854 -18.711  86.392  1.00104.29           C
ATOM      8  O   MET A   1      43.681 -18.684  86.024  1.00104.29           O
ATOM      9  N   ASN A   2      45.645 -17.622  86.339  1.00184.44           N
ATOM     10  CA  ASN A   2      45.090 -16.378  85.892  1.00184.44           C
ATOM     11  CB  ASN A   2      46.002 -15.160  86.098  1.00184.44           C
ATOM     12  CG  ASN A   2      45.896 -14.805  87.569  1.00184.44           C
ATOM     13  OD1 ASN A   2      45.061 -15.360  88.281  1.00184.44           O
ATOM     14  ND2 ASN A   2      46.744 -13.849  88.037  1.00184.44           N
ATOM     15  C   ASN A   2      44.750 -16.467  84.449  1.00184.44           C
ATOM     16  O   ASN A   2      45.438 -17.113  83.660  1.00184.44           O
ATOM     17  N   LEU A   3      43.632 -15.808  84.095  1.00246.02           N
ATOM     18  CA  LEU A   3      43.126 -15.787  82.760  1.00246.02           C
ATOM     19  CB  LEU A   3      41.616 -15.509  82.671  1.00246.02           C
ATOM     20  CG  LEU A   3      40.725 -16.602  83.286  1.00246.02           C
ATOM     21  CD1 LEU A   3      40.965 -16.749  84.798  1.00246.02           C
ATOM     22  CD2 LEU A   3      39.246 -16.357  82.942  1.00246.02           C
ATOM     23  C   LEU A   3      43.789 -14.677  82.020  1.00246.02           C
ATOM     24  O   LEU A   3      44.395 -13.785  82.610  1.00246.02           O
ATOM     25  N   ASN A   4      43.713 -14.742  80.680  1.00203.97           N
ATOM     26  CA  ASN A   4      44.221 -13.680  79.874  1.00203.97           C
ATOM     27  CB  ASN A   4      44.463 -14.077  78.407  1.00203.97           C
ATOM     28  CG  ASN A   4      45.533 -15.159  78.392  1.00203.97           C
ATOM     29  OD1 ASN A   4      45.285 -16.289  77.972  1.00203.97           O
ATOM     30  ND2 ASN A   4      46.756 -14.814  78.875  1.00203.97           N
ATOM     31  C   ASN A   4      43.138 -12.655  79.869  1.00203.97           C
ATOM     32  O   ASN A   4      41.989 -12.963  80.181  1.00203.97           O
ATOM     33  N   TRP A   5      43.476 -11.398  79.535  1.00292.35           N
ATOM     34  CA  TRP A   5      42.465 -10.385  79.542  1.00292.35           C
ATOM     35  CB  TRP A   5      43.034  -8.958  79.594  1.00292.35           C
ATOM     36  CG  TRP A   5      41.991  -7.896  79.832  1.00292.35           C
ATOM     37  CD2 TRP A   5      41.430  -7.639  81.128  1.00292.35           C
ATOM     38  CD1 TRP A   5      41.381  -7.035  78.967  1.00292.35           C
ATOM     39  NE1 TRP A   5      40.479  -6.250  79.648  1.00292.35           N
ATOM     40  CE2 TRP A   5      40.498  -6.615  80.979  1.00292.35           C
ATOM     41  CE3 TRP A   5      41.675  -8.215  82.341  1.00292.35           C
ATOM     42  CZ2 TRP A   5      39.790  -6.146  82.051  1.00292.35           C
ATOM     43  CZ3 TRP A   5      40.961  -7.740  83.419  1.00292.35           C
ATOM     44  CH2 TRP A   5      40.036  -6.725  83.277  1.00292.35           C
ATOM     45  C   TRP A   5      41.667 -10.524  78.286  1.00292.35           C
ATOM     46  O   TRP A   5      42.206 -10.860  77.233  1.00292.35           O
ATOM     47  N   GLN A   6      40.342 -10.285  78.371  1.00242.05           N
ATOM     48  CA  GLN A   6      39.527 -10.394  77.196  1.00242.05           C
ATOM     49  CB  GLN A   6      38.128 -10.991  77.439  1.00242.05           C
ATOM     50  CG  GLN A   6      38.146 -12.465  77.849  1.00242.05           C
ATOM     51  CD  GLN A   6      38.354 -12.541  79.353  1.00242.05           C
ATOM     52  OE1 GLN A   6      38.239 -11.541  80.059  1.00242.05           O
ATOM     53  NE2 GLN A   6      38.655 -13.766  79.861  1.00242.05           N
ATOM     54  C   GLN A   6      39.323  -9.027  76.649  1.00242.05           C
ATOM     55  O   GLN A   6      38.975  -8.095  77.372  1.00242.05           O
ATOM     56  N   THR A   7      39.560  -8.883  75.332  1.00255.18           N
ATOM     57  CA  THR A   7      39.374  -7.613  74.703  1.00255.18           C
ATOM     58  CB  THR A   7      40.164  -7.440  73.439  1.00255.18           C
ATOM     59  OG1 THR A   7      40.026  -6.111  72.956  1.00255.18           O
ATOM     60  CG2 THR A   7      39.643  -8.438  72.392  1.00255.18           C
ATOM     61  C   THR A   7      37.925  -7.507  74.339  1.00255.18           C
ATOM     62  O   THR A   7      37.269  -8.494  74.011  1.00255.18           O
ATOM     63  N   ILE A   8      37.401  -6.274  74.417  1.00177.25           N
ATOM     64  CA  ILE A   8      36.032  -5.919  74.176  1.00177.25           C
ATOM     65  CB  ILE A   8      35.747  -4.502  74.562  1.00177.25           C
ATOM     66  CG1 ILE A   8      36.574  -3.549  73.685  1.00177.25           C
ATOM     67  CG2 ILE A   8      36.016  -4.356  76.071  1.00177.25           C
ATOM     68  CD1 ILE A   8      36.156  -2.086  73.814  1.00177.25           C
ATOM     69  C   ILE A   8      35.636  -6.065  72.723  1.00177.25           C
ATOM     70  O   ILE A   8      34.512  -6.459  72.419  1.00177.25           O
ATOM     71  N   THR A   9      36.570  -5.759  71.802  1.00199.77           N
ATOM     72  CA  THR A   9      36.418  -5.586  70.374  1.00199.77           C
ATOM     73  CB  THR A   9      37.608  -6.075  69.600  1.00199.77           C
ATOM     74  OG1 THR A   9      38.780  -5.396  70.026  1.00199.77           O
ATOM     75  CG2 THR A   9      37.362  -5.811  68.106  1.00199.77           C
ATOM     76  C   THR A   9      35.196  -6.191  69.742  1.00199.77           C
ATOM     77  O   THR A   9      34.776  -7.306  70.045  1.00199.77           O
ATOM     78  N   MET A  10      34.604  -5.389  68.816  1.00229.57           N
ATOM     79  CA  MET A  10      33.441  -5.682  68.014  1.00229.57           C
ATOM     80  CB  MET A  10      32.629  -4.431  67.644  1.00229.57           C
ATOM     81  CG  MET A  10      31.947  -3.780  68.847  1.00229.57           C
ATOM     82  SD  MET A  10      31.267  -2.127  68.520  1.00229.57           S
ATOM     83  CE  MET A  10      30.008  -2.701  67.345  1.00229.57           C
ATOM     84  C   MET A  10      33.885  -6.327  66.746  1.00229.57           C
ATOM     85  O   MET A  10      35.030  -6.185  66.320  1.00229.57           O
ATOM     86  N   LEU A  11      32.965  -7.081  66.121  1.00245.87           N
ATOM     87  CA  LEU A  11      33.263  -7.747  64.892  1.00245.87           C
ATOM     88  CB  LEU A  11      32.474  -9.055  64.696  1.00245.87           C
ATOM     89  CG  LEU A  11      32.903 -10.219  65.610  1.00245.87           C
ATOM     90  CD1 LEU A  11      34.299 -10.735  65.225  1.00245.87           C
ATOM     91  CD2 LEU A  11      32.799  -9.850  67.098  1.00245.87           C
ATOM     92  C   LEU A  11      32.862  -6.846  63.772  1.00245.87           C
ATOM     93  O   LEU A  11      31.891  -6.098  63.874  1.00245.87           O
ATOM     94  N   VAL A  12      33.631  -6.888  62.670  1.00 71.74           N
ATOM     95  CA  VAL A  12      33.296  -6.110  61.515  1.00 71.74           C
ATOM     96  CB  VAL A  12      34.306  -5.055  61.185  1.00 71.74           C
ATOM     97  CG1 VAL A  12      33.906  -4.405  59.851  1.00 71.74           C
ATOM     98  CG2 VAL A  12      34.368  -4.061  62.355  1.00 71.74           C
ATOM     99  C   VAL A  12      33.274  -7.062  60.375  1.00 71.74           C
ATOM    100  O   VAL A  12      33.996  -8.058  60.364  1.00 71.74           O
ATOM    101  N   LEU A  13      32.416  -6.786  59.381  1.00216.90           N
ATOM    102  CA  LEU A  13      32.354  -7.662  58.257  1.00216.90           C
ATOM    103  CB  LEU A  13      30.924  -7.964  57.777  1.00216.90           C
ATOM    104  CG  LEU A  13      30.072  -8.753  58.785  1.00216.90           C
ATOM    105  CD1 LEU A  13      28.665  -9.026  58.228  1.00216.90           C
ATOM    106  CD2 LEU A  13      30.794 -10.032  59.233  1.00216.90           C
ATOM    107  C   LEU A  13      33.025  -6.971  57.118  1.00216.90           C
ATOM    108  O   LEU A  13      32.976  -5.748  56.999  1.00216.90           O
ATOM    109  N   MET A  14      33.695  -7.755  56.255  1.00319.58           N
ATOM    110  CA  MET A  14      34.315  -7.193  55.095  1.00319.58           C
ATOM    111  CB  MET A  14      35.652  -7.851  54.701  1.00319.58           C
ATOM    112  CG  MET A  14      36.885  -7.306  55.427  1.00319.58           C
ATOM    113  SD  MET A  14      37.474  -5.715  54.767  1.00319.58           S
ATOM    114  CE  MET A  14      38.956  -5.628  55.813  1.00319.58           C
ATOM    115  C   MET A  14      33.389  -7.396  53.944  1.00319.58           C
ATOM    116  O   MET A  14      32.742  -8.434  53.816  1.00319.58           O
ATOM    117  N   PHE A  15      33.308  -6.371  53.078  1.00216.99           N
ATOM    118  CA  PHE A  15      32.489  -6.418  51.907  1.00216.99           C
ATOM    119  CB  PHE A  15      31.706  -5.116  51.666  1.00216.99           C
ATOM    120  CG  PHE A  15      30.676  -4.999  52.738  1.00216.99           C
ATOM    121  CD1 PHE A  15      31.011  -4.565  54.000  1.00216.99           C
ATOM    122  CD2 PHE A  15      29.364  -5.318  52.473  1.00216.99           C
ATOM    123  CE1 PHE A  15      30.050  -4.461  54.979  1.00216.99           C
ATOM    124  CE2 PHE A  15      28.399  -5.215  53.448  1.00216.99           C
ATOM    125  CZ  PHE A  15      28.742  -4.786  54.707  1.00216.99           C
ATOM    126  C   PHE A  15      33.436  -6.589  50.763  1.00216.99           C
ATOM    127  O   PHE A  15      34.610  -6.236  50.866  1.00216.99           O
ATOM    128  N   CYS A  16      32.956  -7.154  49.640  1.00105.91           N
ATOM    129  CA  CYS A  16      33.845  -7.397  48.543  1.00105.91           C
ATOM    130  CB  CYS A  16      33.164  -8.120  47.374  1.00105.91           C
ATOM    131  SG  CYS A  16      32.728  -9.822  47.845  1.00105.91           S
ATOM    132  C   CYS A  16      34.429  -6.106  48.068  1.00105.91           C
ATOM    133  O   CYS A  16      35.645  -5.972  47.948  1.00105.91           O
ATOM    134  N   ALA A  17      33.574  -5.107  47.805  1.00134.05           N
ATOM    135  CA  ALA A  17      34.057  -3.816  47.416  1.00134.05           C
ATOM    136  CB  ALA A  17      35.090  -3.253  48.407  1.00134.05           C
ATOM    137  C   ALA A  17      34.702  -3.869  46.063  1.00134.05           C
ATOM    138  O   ALA A  17      35.166  -2.843  45.569  1.00134.05           O
ATOM    139  N   THR A  18      34.739  -5.039  45.398  1.00111.32           N
ATOM    140  CA  THR A  18      35.307  -5.020  44.077  1.00111.32           C
ATOM    141  CB  THR A  18      35.980  -6.297  43.671  1.00111.32           C
ATOM    142  OG1 THR A  18      36.591  -6.142  42.398  1.00111.32           O
ATOM    143  CG2 THR A  18      34.929  -7.420  43.629  1.00111.32           C
ATOM    144  C   THR A  18      34.156  -4.794  43.156  1.00111.32           C
ATOM    145  O   THR A  18      33.013  -5.105  43.490  1.00111.32           O
ATOM    146  N   SER A  19      34.420  -4.219  41.970  1.00 29.99           N
ATOM    147  CA  SER A  19      33.350  -3.982  41.047  1.00 29.99           C
ATOM    148  CB  SER A  19      32.832  -2.535  41.053  1.00 29.99           C
ATOM    149  OG  SER A  19      33.835  -1.660  40.559  1.00 29.99           O
ATOM    150  C   SER A  19      33.900  -4.232  39.683  1.00 29.99           C
ATOM    151  O   SER A  19      35.109  -4.380  39.507  1.00 29.99           O
ATOM    152  N   ILE A  20      33.006  -4.315  38.680  1.00118.88           N
ATOM    153  CA  ILE A  20      33.443  -4.518  37.333  1.00118.88           C
ATOM    154  CB  ILE A  20      32.921  -5.785  36.712  1.00118.88           C
ATOM    155  CG1 ILE A  20      33.709  -6.136  35.438  1.00118.88           C
ATOM    156  CG2 ILE A  20      31.408  -5.623  36.495  1.00118.88           C
ATOM    157  CD1 ILE A  20      35.140  -6.592  35.721  1.00118.88           C
ATOM    158  C   ILE A  20      32.921  -3.358  36.538  1.00118.88           C
ATOM    159  O   ILE A  20      31.788  -2.917  36.727  1.00118.88           O
ATOM    160  N   LEU A  21      33.760  -2.814  35.638  1.00 91.13           N
ATOM    161  CA  LEU A  21      33.405  -1.652  34.875  1.00 91.13           C
ATOM    162  CB  LEU A  21      34.671  -1.004  34.268  1.00 91.13           C
ATOM    163  CG  LEU A  21      34.534   0.443  33.762  1.00 91.13           C
ATOM    164  CD1 LEU A  21      35.856   0.953  33.165  1.00 91.13           C
ATOM    165  CD2 LEU A  21      33.352   0.613  32.816  1.00 91.13           C
ATOM    166  C   LEU A  21      32.469  -2.094  33.784  1.00 91.13           C
ATOM    167  O   LEU A  21      32.714  -3.099  33.117  1.00 91.13           O
ATOM    168  N   GLY A  22      31.359  -1.355  33.575  1.00 49.95           N
ATOM    169  CA  GLY A  22      30.409  -1.741  32.567  1.00 49.95           C
ATOM    170  C   GLY A  22      30.723  -0.973  31.319  1.00 49.95           C
ATOM    171  O   GLY A  22      31.075   0.200  31.387  1.00 49.95           O
ATOM    172  N   SER A  23      30.572  -1.587  30.126  1.00101.80           N
ATOM    173  CA  SER A  23      30.936  -0.836  28.955  1.00101.80           C
ATOM    174  CB  SER A  23      32.008  -1.514  28.085  1.00101.80           C
ATOM    175  OG  SER A  23      33.247  -1.556  28.776  1.00101.80           O
ATOM    176  C   SER A  23      29.747  -0.633  28.074  1.00101.80           C
ATOM    177  O   SER A  23      29.134  -1.594  27.610  1.00101.80           O
ATOM    178  N   GLU A  24      29.433   0.647  27.780  1.00114.65           N
ATOM    179  CA  GLU A  24      28.305   0.976  26.961  1.00114.65           C
ATOM    180  CB  GLU A  24      27.497   2.206  27.424  1.00114.65           C
ATOM    181  CG  GLU A  24      28.284   3.518  27.477  1.00114.65           C
ATOM    182  CD  GLU A  24      28.635   3.813  28.928  1.00114.65           C
ATOM    183  OE1 GLU A  24      28.078   3.123  29.825  1.00114.65           O
ATOM    184  OE2 GLU A  24      29.455   4.740  29.159  1.00114.65           O
ATOM    185  C   GLU A  24      28.781   1.292  25.582  1.00114.65           C
ATOM    186  O   GLU A  24      29.913   1.725  25.379  1.00114.65           O
ATOM    187  N   MET A  25      27.908   1.053  24.585  1.00101.51           N
ATOM    188  CA  MET A  25      28.242   1.350  23.225  1.00101.51           C
ATOM    189  CB  MET A  25      28.273   0.119  22.298  1.00101.51           C
ATOM    190  CG  MET A  25      28.842   0.429  20.911  1.00101.51           C
ATOM    191  SD  MET A  25      28.855  -0.974  19.753  1.00101.51           S
ATOM    192  CE  MET A  25      30.048  -1.976  20.687  1.00101.51           C
ATOM    193  C   MET A  25      27.158   2.243  22.731  1.00101.51           C
ATOM    194  O   MET A  25      26.147   2.422  23.407  1.00101.51           O
ATOM    195  N   LYS A  26      27.349   2.864  21.552  1.00105.58           N
ATOM    196  CA  LYS A  26      26.281   3.696  21.094  1.00105.58           C
ATOM    197  CB  LYS A  26      26.540   4.454  19.781  1.00105.58           C
ATOM    198  CG  LYS A  26      25.367   5.370  19.412  1.00105.58           C
ATOM    199  CD  LYS A  26      25.563   6.161  18.119  1.00105.58           C
ATOM    200  CE  LYS A  26      25.148   5.360  16.885  1.00105.58           C
ATOM    201  NZ  LYS A  26      25.395   6.140  15.654  1.00105.58           N
ATOM    202  C   LYS A  26      25.152   2.770  20.801  1.00105.58           C
ATOM    203  O   LYS A  26      25.348   1.691  20.244  1.00105.58           O
ATOM    204  N   GLY A  27      23.933   3.186  21.178  1.00 25.69           N
ATOM    205  CA  GLY A  27      22.770   2.382  20.966  1.00 25.69           C
ATOM    206  C   GLY A  27      22.390   1.825  22.298  1.00 25.69           C
ATOM    207  O   GLY A  27      21.211   1.761  22.638  1.00 25.69           O
ATOM    208  N   LEU A  28      23.390   1.412  23.100  1.00103.61           N
ATOM    209  CA  LEU A  28      23.076   0.948  24.415  1.00103.61           C
ATOM    210  CB  LEU A  28      23.420  -0.531  24.627  1.00103.61           C
ATOM    211  CG  LEU A  28      22.563  -1.458  23.745  1.00103.61           C
ATOM    212  CD1 LEU A  28      22.920  -1.305  22.257  1.00103.61           C
ATOM    213  CD2 LEU A  28      22.602  -2.908  24.248  1.00103.61           C
ATOM    214  C   LEU A  28      23.887   1.765  25.362  1.00103.61           C
ATOM    215  O   LEU A  28      24.957   1.351  25.803  1.00103.61           O
ATOM    216  N   ILE A  29      23.360   2.946  25.736  1.00 97.31           N
ATOM    217  CA  ILE A  29      24.100   3.818  26.597  1.00 97.31           C
ATOM    218  CB  ILE A  29      24.392   5.164  25.997  1.00 97.31           C
ATOM    219  CG1 ILE A  29      25.534   5.849  26.766  1.00 97.31           C
ATOM    220  CG2 ILE A  29      23.087   5.973  25.962  1.00 97.31           C
ATOM    221  CD1 ILE A  29      26.151   7.032  26.021  1.00 97.31           C
ATOM    222  C   ILE A  29      23.297   3.996  27.844  1.00 97.31           C
ATOM    223  O   ILE A  29      22.092   3.752  27.855  1.00 97.31           O
ATOM    224  N   ALA A  30      23.970   4.360  28.953  1.00 45.69           N
ATOM    225  CA  ALA A  30      23.305   4.514  30.217  1.00 45.69           C
ATOM    226  CB  ALA A  30      24.253   4.432  31.420  1.00 45.69           C
ATOM    227  C   ALA A  30      22.589   5.828  30.261  1.00 45.69           C
ATOM    228  O   ALA A  30      23.006   6.793  29.620  1.00 45.69           O
ATOM    229  N   TYR A  31      21.468   5.882  31.020  1.00 67.56           N
ATOM    230  CA  TYR A  31      20.693   7.089  31.126  1.00 67.56           C
ATOM    231  CB  TYR A  31      19.372   7.039  30.330  1.00 67.56           C
ATOM    232  CG  TYR A  31      19.663   6.954  28.867  1.00 67.56           C
ATOM    233  CD1 TYR A  31      19.822   5.736  28.243  1.00 67.56           C
ATOM    234  CD2 TYR A  31      19.773   8.102  28.114  1.00 67.56           C
ATOM    235  CE1 TYR A  31      20.085   5.668  26.894  1.00 67.56           C
ATOM    236  CE2 TYR A  31      20.037   8.041  26.766  1.00 67.56           C
ATOM    237  CZ  TYR A  31      20.191   6.821  26.153  1.00 67.56           C
ATOM    238  OH  TYR A  31      20.461   6.751  24.770  1.00 67.56           O
ATOM    239  C   TYR A  31      20.316   7.340  32.562  1.00 67.56           C
ATOM    240  O   TYR A  31      20.043   6.412  33.322  1.00 67.56           O
ATOM    241  N   ASP A  32      20.316   8.630  32.968  1.00118.65           N
ATOM    242  CA  ASP A  32      19.862   9.049  34.268  1.00118.65           C
ATOM    243  CB  ASP A  32      20.843   9.991  35.013  1.00118.65           C
ATOM    244  CG  ASP A  32      21.162  11.261  34.221  1.00118.65           C
ATOM    245  OD1 ASP A  32      20.240  11.872  33.619  1.00118.65           O
ATOM    246  OD2 ASP A  32      22.364  11.636  34.213  1.00118.65           O
ATOM    247  C   ASP A  32      18.559   9.748  34.024  1.00118.65           C
ATOM    248  O   ASP A  32      18.355  10.317  32.953  1.00118.65           O
ATOM    249  N   CYS A  33      17.618   9.695  34.988  1.00 62.10           N
ATOM    250  CA  CYS A  33      16.338  10.298  34.740  1.00 62.10           C
ATOM    251  CB  CYS A  33      15.207   9.265  34.818  1.00 62.10           C
ATOM    252  SG  CYS A  33      15.569   7.820  33.776  1.00 62.10           S
ATOM    253  C   CYS A  33      16.088  11.324  35.805  1.00 62.10           C
ATOM    254  O   CYS A  33      15.983  11.007  36.987  1.00 62.10           O
ATOM    255  N   ALA A  34      15.961  12.600  35.397  1.00 42.62           N
ATOM    256  CA  ALA A  34      15.754  13.669  36.331  1.00 42.62           C
ATOM    257  CB  ALA A  34      15.993  15.066  35.728  1.00 42.62           C
ATOM    258  C   ALA A  34      14.349  13.633  36.842  1.00 42.62           C
ATOM    259  O   ALA A  34      13.465  13.039  36.224  1.00 42.62           O
ATOM    260  N   ASN A  35      14.125  14.272  38.013  1.00 94.50           N
ATOM    261  CA  ASN A  35      12.823  14.310  38.617  1.00 94.50           C
ATOM    262  CB  ASN A  35      12.793  14.964  40.009  1.00 94.50           C
ATOM    263  CG  ASN A  35      13.125  16.441  39.853  1.00 94.50           C
ATOM    264  OD1 ASN A  35      14.007  16.816  39.081  1.00 94.50           O
ATOM    265  ND2 ASN A  35      12.390  17.309  40.597  1.00 94.50           N
ATOM    266  C   ASN A  35      11.953  15.130  37.709  1.00 94.50           C
ATOM    267  O   ASN A  35      12.351  16.195  37.237  1.00 94.50           O
ATOM    268  N   ASN A  36      10.735  14.626  37.438  1.00113.96           N
ATOM    269  CA  ASN A  36       9.758  15.267  36.605  1.00113.96           C
ATOM    270  CB  ASN A  36       8.738  14.216  36.128  1.00113.96           C
ATOM    271  CG  ASN A  36       8.244  13.430  37.333  1.00113.96           C
ATOM    272  OD1 ASN A  36       8.967  12.609  37.895  1.00113.96           O
ATOM    273  ND2 ASN A  36       6.983  13.705  37.755  1.00113.96           N
ATOM    274  C   ASN A  36       9.053  16.300  37.459  1.00113.96           C
ATOM    275  O   ASN A  36       8.166  15.999  38.250  1.00113.96           O
ATOM    276  N   ASN A  37       9.433  17.584  37.375  1.00112.10           N
ATOM    277  CA  ASN A  37       8.637  18.500  38.145  1.00112.10           C
ATOM    278  CB  ASN A  37       9.358  19.792  38.579  1.00112.10           C
ATOM    279  CG  ASN A  37       9.812  20.553  37.344  1.00112.10           C
ATOM    280  OD1 ASN A  37      10.809  20.201  36.716  1.00112.10           O
ATOM    281  ND2 ASN A  37       9.067  21.632  36.985  1.00112.10           N
ATOM    282  C   ASN A  37       7.522  18.858  37.211  1.00112.10           C
ATOM    283  O   ASN A  37       7.652  18.659  36.009  1.00112.10           O
ATOM    284  N   ILE A  38       6.404  19.419  37.704  1.00125.18           N
ATOM    285  CA  ILE A  38       5.271  19.617  36.839  1.00125.18           C
ATOM    286  CB  ILE A  38       4.078  20.201  37.536  1.00125.18           C
ATOM    287  CG1 ILE A  38       2.853  20.112  36.609  1.00125.18           C
ATOM    288  CG2 ILE A  38       4.421  21.628  38.002  1.00125.18           C
ATOM    289  CD1 ILE A  38       1.526  20.364  37.320  1.00125.18           C
ATOM    290  C   ILE A  38       5.603  20.510  35.684  1.00125.18           C
ATOM    291  O   ILE A  38       5.166  20.251  34.569  1.00125.18           O
ATOM    292  N   ASN A  39       6.336  21.606  35.923  1.00209.64           N
ATOM    293  CA  ASN A  39       6.823  22.504  34.908  1.00209.64           C
ATOM    294  CB  ASN A  39       8.153  22.022  34.294  1.00209.64           C
ATOM    295  CG  ASN A  39       8.973  23.215  33.809  1.00209.64           C
ATOM    296  OD1 ASN A  39       8.548  24.366  33.895  1.00209.64           O
ATOM    297  ND2 ASN A  39      10.196  22.926  33.288  1.00209.64           N
ATOM    298  C   ASN A  39       5.832  22.806  33.819  1.00209.64           C
ATOM    299  O   ASN A  39       4.623  22.606  33.917  1.00209.64           O
ATOM    300  N   ILE A  40       6.365  23.456  32.772  1.00145.20           N
ATOM    301  CA  ILE A  40       5.667  23.828  31.585  1.00145.20           C
ATOM    302  CB  ILE A  40       6.497  24.725  30.713  1.00145.20           C
ATOM    303  CG1 ILE A  40       5.653  25.254  29.544  1.00145.20           C
ATOM    304  CG2 ILE A  40       7.773  23.968  30.297  1.00145.20           C
ATOM    305  CD1 ILE A  40       6.291  26.434  28.816  1.00145.20           C
ATOM    306  C   ILE A  40       5.319  22.608  30.791  1.00145.20           C
ATOM    307  O   ILE A  40       4.205  22.499  30.281  1.00145.20           O
ATOM    308  N   THR A  41       6.243  21.628  30.685  1.00 85.25           N
ATOM    309  CA  THR A  41       5.968  20.596  29.729  1.00 85.25           C
ATOM    310  CB  THR A  41       7.196  20.027  29.084  1.00 85.25           C
ATOM    311  OG1 THR A  41       7.937  21.060  28.451  1.00 85.25           O
ATOM    312  CG2 THR A  41       6.747  18.997  28.032  1.00 85.25           C
ATOM    313  C   THR A  41       5.186  19.478  30.323  1.00 85.25           C
ATOM    314  O   THR A  41       5.717  18.585  30.980  1.00 85.25           O
ATOM    315  N   SER A  42       3.868  19.498  30.060  1.00 78.96           N
ATOM    316  CA  SER A  42       2.990  18.450  30.471  1.00 78.96           C
ATOM    317  CB  SER A  42       1.852  18.930  31.385  1.00 78.96           C
ATOM    318  OG  SER A  42       1.012  17.842  31.737  1.00 78.96           O
ATOM    319  C   SER A  42       2.386  17.954  29.201  1.00 78.96           C
ATOM    320  O   SER A  42       2.229  18.725  28.255  1.00 78.96           O
ATOM    321  N   TYR A  43       2.055  16.652  29.113  1.00170.56           N
ATOM    322  CA  TYR A  43       1.506  16.249  27.855  1.00170.56           C
ATOM    323  CB  TYR A  43       2.467  15.456  26.920  1.00170.56           C
ATOM    324  CG  TYR A  43       2.755  14.038  27.338  1.00170.56           C
ATOM    325  CD1 TYR A  43       1.794  13.054  27.224  1.00170.56           C
ATOM    326  CD2 TYR A  43       4.002  13.665  27.792  1.00170.56           C
ATOM    327  CE1 TYR A  43       2.040  11.750  27.580  1.00170.56           C
ATOM    328  CE2 TYR A  43       4.263  12.358  28.147  1.00170.56           C
ATOM    329  CZ  TYR A  43       3.285  11.393  28.039  1.00170.56           C
ATOM    330  OH  TYR A  43       3.552  10.057  28.406  1.00170.56           O
ATOM    331  C   TYR A  43       0.294  15.413  28.079  1.00170.56           C
ATOM    332  O   TYR A  43       0.038  14.925  29.179  1.00170.56           O
ATOM    333  N   SER A  44      -0.484  15.262  26.988  1.00 80.12           N
ATOM    334  CA  SER A  44      -1.656  14.442  26.925  1.00 80.12           C
ATOM    335  CB  SER A  44      -2.946  15.205  26.586  1.00 80.12           C
ATOM    336  OG  SER A  44      -4.040  14.301  26.539  1.00 80.12           O
ATOM    337  C   SER A  44      -1.432  13.493  25.797  1.00 80.12           C
ATOM    338  O   SER A  44      -0.612  13.745  24.914  1.00 80.12           O
ATOM    339  N   LEU A  45      -2.144  12.353  25.803  1.00 64.03           N
ATOM    340  CA  LEU A  45      -1.955  11.449  24.712  1.00 64.03           C
ATOM    341  CB  LEU A  45      -2.284   9.982  25.049  1.00 64.03           C
ATOM    342  CG  LEU A  45      -1.946   9.009  23.905  1.00 64.03           C
ATOM    343  CD1 LEU A  45      -0.469   9.127  23.498  1.00 64.03           C
ATOM    344  CD2 LEU A  45      -2.333   7.566  24.269  1.00 64.03           C
ATOM    345  C   LEU A  45      -2.841  11.938  23.619  1.00 64.03           C
ATOM    346  O   LEU A  45      -3.999  12.280  23.850  1.00 64.03           O
ATOM    347  N   MET A  46      -2.300  11.988  22.388  1.00 59.96           N
ATOM    348  CA  MET A  46      -3.026  12.537  21.283  1.00 59.96           C
ATOM    349  CB  MET A  46      -2.242  12.550  19.957  1.00 59.96           C
ATOM    350  CG  MET A  46      -3.057  13.110  18.786  1.00 59.96           C
ATOM    351  SD  MET A  46      -2.199  13.152  17.181  1.00 59.96           S
ATOM    352  CE  MET A  46      -1.455  14.787  17.435  1.00 59.96           C
ATOM    353  C   MET A  46      -4.272  11.741  21.053  1.00 59.96           C
ATOM    354  O   MET A  46      -4.293  10.521  21.216  1.00 59.96           O
ATOM    355  N   ASP A  47      -5.356  12.443  20.663  1.00 47.80           N
ATOM    356  CA  ASP A  47      -6.625  11.813  20.436  1.00 47.80           C
ATOM    357  CB  ASP A  47      -7.830  12.757  20.579  1.00 47.80           C
ATOM    358  CG  ASP A  47      -7.993  13.058  22.063  1.00 47.80           C
ATOM    359  OD1 ASP A  47      -7.541  12.219  22.888  1.00 47.80           O
ATOM    360  OD2 ASP A  47      -8.568  14.129  22.394  1.00 47.80           O
ATOM    361  C   ASP A  47      -6.662  11.202  19.077  1.00 47.80           C
ATOM    362  O   ASP A  47      -5.757  11.381  18.264  1.00 47.80           O
ATOM    363  N   VAL A  48      -7.753  10.454  18.815  1.00 53.08           N
ATOM    364  CA  VAL A  48      -7.961   9.730  17.593  1.00 53.08           C
ATOM    365  CB  VAL A  48      -9.228   8.924  17.593  1.00 53.08           C
ATOM    366  CG1 VAL A  48      -9.386   8.272  16.208  1.00 53.08           C
ATOM    367  CG2 VAL A  48      -9.188   7.930  18.767  1.00 53.08           C
ATOM    368  C   VAL A  48      -8.073  10.691  16.449  1.00 53.08           C
ATOM    369  O   VAL A  48      -8.542  11.817  16.607  1.00 53.08           O
ATOM    370  N   ALA A  49      -7.604  10.262  15.256  1.00 54.80           N
ATOM    371  CA  ALA A  49      -7.654  11.079  14.073  1.00 54.80           C
ATOM    372  CB  ALA A  49      -6.383  11.001  13.209  1.00 54.80           C
ATOM    373  C   ALA A  49      -8.811  10.656  13.215  1.00 54.80           C
ATOM    374  O   ALA A  49      -9.316   9.539  13.328  1.00 54.80           O
ATOM    375  N   SER A  50      -9.266  11.569  12.330  1.00 35.12           N
ATOM    376  CA  SER A  50     -10.380  11.311  11.459  1.00 35.12           C
ATOM    377  CB  SER A  50     -11.101  12.590  11.003  1.00 35.12           C
ATOM    378  OG  SER A  50     -10.224  13.383  10.219  1.00 35.12           O
ATOM    379  C   SER A  50      -9.908  10.584  10.236  1.00 35.12           C
ATOM    380  O   SER A  50      -8.710  10.472   9.982  1.00 35.12           O
ATOM    381  N   CYS A  51     -10.872  10.059   9.449  1.00 66.67           N
ATOM    382  CA  CYS A  51     -10.600   9.328   8.237  1.00 66.67           C
ATOM    383  CB  CYS A  51     -11.610   8.205   7.945  1.00 66.67           C
ATOM    384  SG  CYS A  51     -11.342   6.719   8.937  1.00 66.67           S
ATOM    385  C   CYS A  51     -10.765  10.255   7.073  1.00 66.67           C
ATOM    386  O   CYS A  51     -11.325  11.339   7.212  1.00 66.67           O
ATOM    387  N   VAL A  52     -10.250   9.862   5.883  1.00126.02           N
ATOM    388  CA  VAL A  52     -10.474  10.695   4.731  1.00126.02           C
ATOM    389  CB  VAL A  52      -9.296  11.548   4.355  1.00126.02           C
ATOM    390  CG1 VAL A  52      -9.061  12.569   5.479  1.00126.02           C
ATOM    391  CG2 VAL A  52      -8.089  10.635   4.085  1.00126.02           C
ATOM    392  C   VAL A  52     -10.811   9.847   3.542  1.00126.02           C
ATOM    393  O   VAL A  52     -10.053   8.962   3.148  1.00126.02           O
ATOM    394  N   PRO A  53     -11.979  10.092   2.998  1.00 87.52           N
ATOM    395  CA  PRO A  53     -12.396   9.412   1.794  1.00 87.52           C
ATOM    396  CD  PRO A  53     -13.111  10.386   3.862  1.00 87.52           C
ATOM    397  CB  PRO A  53     -13.910   9.219   1.911  1.00 87.52           C
ATOM    398  CG  PRO A  53     -14.346  10.253   2.960  1.00 87.52           C
ATOM    399  C   PRO A  53     -12.009  10.160   0.552  1.00 87.52           C
ATOM    400  O   PRO A  53     -11.915  11.387   0.591  1.00 87.52           O
ATOM    401  N   PRO A  54     -11.758   9.448  -0.512  1.00151.63           N
ATOM    402  CA  PRO A  54     -11.493  10.096  -1.777  1.00151.63           C
ATOM    403  CD  PRO A  54     -10.930   8.268  -0.328  1.00151.63           C
ATOM    404  CB  PRO A  54     -10.568   9.157  -2.547  1.00151.63           C
ATOM    405  CG  PRO A  54      -9.888   8.322  -1.451  1.00151.63           C
ATOM    406  C   PRO A  54     -12.796  10.300  -2.492  1.00151.63           C
ATOM    407  O   PRO A  54     -13.726   9.547  -2.208  1.00151.63           O
ATOM    408  N   THR A  55     -12.887  11.280  -3.423  1.00 44.74           N
ATOM    409  CA  THR A  55     -14.112  11.484  -4.160  1.00 44.74           C
ATOM    410  CB  THR A  55     -15.032  12.473  -3.503  1.00 44.74           C
ATOM    411  OG1 THR A  55     -15.344  12.043  -2.185  1.00 44.74           O
ATOM    412  CG2 THR A  55     -16.321  12.587  -4.337  1.00 44.74           C
ATOM    413  C   THR A  55     -13.769  12.023  -5.524  1.00 44.74           C
ATOM    414  O   THR A  55     -12.712  12.628  -5.701  1.00 44.74           O
ATOM    415  N   ARG A  56     -14.648  11.809  -6.537  1.00 59.07           N
ATOM    416  CA  ARG A  56     -14.382  12.348  -7.850  1.00 59.07           C
ATOM    417  CB  ARG A  56     -13.803  11.356  -8.876  1.00 59.07           C
ATOM    418  CG  ARG A  56     -14.700  10.176  -9.243  1.00 59.07           C
ATOM    419  CD  ARG A  56     -14.223   9.494 -10.528  1.00 59.07           C
ATOM    420  NE  ARG A  56     -15.037   8.267 -10.723  1.00 59.07           N
ATOM    421  CZ  ARG A  56     -14.593   7.089 -10.202  1.00 59.07           C
ATOM    422  NH1 ARG A  56     -13.401   7.049  -9.538  1.00 59.07           N
ATOM    423  NH2 ARG A  56     -15.344   5.957 -10.337  1.00 59.07           N
ATOM    424  C   ARG A  56     -15.652  12.906  -8.433  1.00 59.07           C
ATOM    425  O   ARG A  56     -16.748  12.553  -8.002  1.00 59.07           O
ATOM    426  N   ASN A  57     -15.531  13.815  -9.431  1.00 45.54           N
ATOM    427  CA  ASN A  57     -16.690  14.422 -10.037  1.00 45.54           C
ATOM    428  CB  ASN A  57     -16.712  15.961  -9.966  1.00 45.54           C
ATOM    429  CG  ASN A  57     -16.959  16.388  -8.526  1.00 45.54           C
ATOM    430  OD1 ASN A  57     -17.525  15.642  -7.730  1.00 45.54           O
ATOM    431  ND2 ASN A  57     -16.527  17.630  -8.179  1.00 45.54           N
ATOM    432  C   ASN A  57     -16.737  14.079 -11.497  1.00 45.54           C
ATOM    433  O   ASN A  57     -15.701  13.895 -12.135  1.00 45.54           O
ATOM    434  N   LEU A  58     -17.967  13.975 -12.059  1.00153.91           N
ATOM    435  CA  LEU A  58     -18.132  13.619 -13.446  1.00153.91           C
ATOM    436  CB  LEU A  58     -18.147  12.092 -13.651  1.00153.91           C
ATOM    437  CG  LEU A  58     -19.181  11.349 -12.778  1.00153.91           C
ATOM    438  CD1 LEU A  58     -20.623  11.583 -13.259  1.00153.91           C
ATOM    439  CD2 LEU A  58     -18.821   9.862 -12.633  1.00153.91           C
ATOM    440  C   LEU A  58     -19.430  14.171 -13.988  1.00153.91           C
ATOM    441  O   LEU A  58     -20.338  14.519 -13.233  1.00153.91           O
ATOM    442  N   THR A  59     -19.533  14.273 -15.336  1.00 71.53           N
ATOM    443  CA  THR A  59     -20.742  14.703 -16.001  1.00 71.53           C
ATOM    444  CB  THR A  59     -20.550  15.896 -16.901  1.00 71.53           C
ATOM    445  OG1 THR A  59     -20.045  16.998 -16.168  1.00 71.53           O
ATOM    446  CG2 THR A  59     -21.894  16.276 -17.540  1.00 71.53           C
ATOM    447  C   THR A  59     -21.163  13.570 -16.895  1.00 71.53           C
ATOM    448  O   THR A  59     -20.357  13.059 -17.670  1.00 71.53           O
ATOM    449  N   THR A  60     -22.443  13.137 -16.810  1.00128.60           N
ATOM    450  CA  THR A  60     -22.880  12.047 -17.641  1.00128.60           C
ATOM    451  CB  THR A  60     -23.900  11.132 -17.000  1.00128.60           C
ATOM    452  OG1 THR A  60     -24.047   9.942 -17.763  1.00128.60           O
ATOM    453  CG2 THR A  60     -25.253  11.860 -16.913  1.00128.60           C
ATOM    454  C   THR A  60     -23.474  12.586 -18.887  1.00128.60           C
ATOM    455  O   THR A  60     -23.989  13.702 -18.914  1.00128.60           O
ATOM    456  N   LYS A  61     -23.402  11.790 -19.969  1.00 99.74           N
ATOM    457  CA  LYS A  61     -23.869  12.254 -21.234  1.00 99.74           C
ATOM    458  CB  LYS A  61     -22.845  13.197 -21.899  1.00 99.74           C
ATOM    459  CG  LYS A  61     -22.290  14.285 -20.973  1.00 99.74           C
ATOM    460  CD  LYS A  61     -21.084  15.058 -21.502  1.00 99.74           C
ATOM    461  CE  LYS A  61     -20.634  16.162 -20.543  1.00 99.74           C
ATOM    462  NZ  LYS A  61     -19.324  16.701 -20.967  1.00 99.74           N
ATOM    463  C   LYS A  61     -23.886  11.051 -22.130  1.00 99.74           C
ATOM    464  O   LYS A  61     -23.821   9.921 -21.651  1.00 99.74           O
ATOM    465  N   GLU A  62     -24.004  11.276 -23.459  1.00 97.18           N
ATOM    466  CA  GLU A  62     -23.924  10.223 -24.445  1.00 97.18           C
ATOM    467  CB  GLU A  62     -25.261   9.898 -25.136  1.00 97.18           C
ATOM    468  CG  GLU A  62     -26.272   9.197 -24.227  1.00 97.18           C
ATOM    469  CD  GLU A  62     -26.898  10.247 -23.327  1.00 97.18           C
ATOM    470  OE1 GLU A  62     -26.741  11.458 -23.636  1.00 97.18           O
ATOM    471  OE2 GLU A  62     -27.551   9.854 -22.323  1.00 97.18           O
ATOM    472  C   GLU A  62     -22.986  10.707 -25.512  1.00 97.18           C
ATOM    473  O   GLU A  62     -22.981  11.895 -25.833  1.00 97.18           O
ATOM    474  N   THR A  63     -22.152   9.812 -26.095  1.00130.43           N
ATOM    475  CA  THR A  63     -21.237  10.321 -27.080  1.00130.43           C
ATOM    476  CB  THR A  63     -19.820  10.437 -26.621  1.00130.43           C
ATOM    477  OG1 THR A  63     -19.122  11.382 -27.420  1.00130.43           O
ATOM    478  CG2 THR A  63     -19.173   9.059 -26.832  1.00130.43           C
ATOM    479  C   THR A  63     -21.161   9.411 -28.266  1.00130.43           C
ATOM    480  O   THR A  63     -21.525   8.237 -28.199  1.00130.43           O
ATOM    481  N   ARG A  64     -20.715   9.977 -29.410  1.00157.35           N
ATOM    482  CA  ARG A  64     -20.371   9.209 -30.572  1.00157.35           C
ATOM    483  CB  ARG A  64     -21.382   9.247 -31.736  1.00157.35           C
ATOM    484  CG  ARG A  64     -21.105   8.139 -32.758  1.00157.35           C
ATOM    485  CD  ARG A  64     -22.191   7.941 -33.817  1.00157.35           C
ATOM    486  NE  ARG A  64     -21.731   6.820 -34.683  1.00157.35           N
ATOM    487  CZ  ARG A  64     -21.923   5.539 -34.255  1.00157.35           C
ATOM    488  NH1 ARG A  64     -22.553   5.320 -33.064  1.00157.35           N
ATOM    489  NH2 ARG A  64     -21.475   4.488 -35.001  1.00157.35           N
ATOM    490  C   ARG A  64     -19.067   9.794 -31.027  1.00157.35           C
ATOM    491  O   ARG A  64     -18.912  11.013 -31.077  1.00157.35           O
ATOM    492  N   ILE A  65     -18.078   8.945 -31.369  1.00 82.50           N
ATOM    493  CA  ILE A  65     -16.788   9.483 -31.713  1.00 82.50           C
ATOM    494  CB  ILE A  65     -15.628   8.796 -31.047  1.00 82.50           C
ATOM    495  CG1 ILE A  65     -15.683   9.015 -29.526  1.00 82.50           C
ATOM    496  CG2 ILE A  65     -14.331   9.309 -31.694  1.00 82.50           C
ATOM    497  CD1 ILE A  65     -14.653   8.193 -28.753  1.00 82.50           C
ATOM    498  C   ILE A  65     -16.591   9.404 -33.190  1.00 82.50           C
ATOM    499  O   ILE A  65     -17.004   8.439 -33.835  1.00 82.50           O
ATOM    500  N   GLN A  66     -15.971  10.464 -33.759  1.00124.76           N
ATOM    501  CA  GLN A  66     -15.774  10.544 -35.178  1.00124.76           C
ATOM    502  CB  GLN A  66     -16.422  11.790 -35.802  1.00124.76           C
ATOM    503  CG  GLN A  66     -17.868  12.017 -35.355  1.00124.76           C
ATOM    504  CD  GLN A  66     -18.767  10.978 -36.000  1.00124.76           C
ATOM    505  OE1 GLN A  66     -18.985  10.999 -37.210  1.00124.76           O
ATOM    506  NE2 GLN A  66     -19.314  10.049 -35.170  1.00124.76           N
ATOM    507  C   GLN A  66     -14.309  10.675 -35.436  1.00124.76           C
ATOM    508  O   GLN A  66     -13.535  11.051 -34.554  1.00124.76           O
ATOM    509  N   VAL A  67     -13.910  10.350 -36.681  1.00112.84           N
ATOM    510  CA  VAL A  67     -12.552  10.403 -37.132  1.00112.84           C
ATOM    511  CB  VAL A  67     -12.012   9.020 -37.383  1.00112.84           C
ATOM    512  CG1 VAL A  67     -12.809   8.396 -38.540  1.00112.84           C
ATOM    513  CG2 VAL A  67     -10.502   9.082 -37.635  1.00112.84           C
ATOM    514  C   VAL A  67     -12.579  11.140 -38.442  1.00112.84           C
ATOM    515  O   VAL A  67     -13.625  11.235 -39.084  1.00112.84           O
ATOM    516  N   LEU A  68     -11.430  11.700 -38.875  1.00146.91           N
ATOM    517  CA  LEU A  68     -11.385  12.426 -40.116  1.00146.91           C
ATOM    518  CB  LEU A  68     -10.012  13.091 -40.356  1.00146.91           C
ATOM    519  CG  LEU A  68      -9.773  13.690 -41.756  1.00146.91           C
ATOM    520  CD1 LEU A  68      -9.487  12.602 -42.806  1.00146.91           C
ATOM    521  CD2 LEU A  68     -10.918  14.630 -42.157  1.00146.91           C
ATOM    522  C   LEU A  68     -11.702  11.472 -41.226  1.00146.91           C
ATOM    523  O   LEU A  68     -11.266  10.321 -41.213  1.00146.91           O
ATOM    524  N   GLN A  69     -12.496  11.941 -42.216  1.00112.48           N
ATOM    525  CA  GLN A  69     -12.922  11.114 -43.313  1.00112.48           C
ATOM    526  CB  GLN A  69     -13.970  11.734 -44.247  1.00112.48           C
ATOM    527  CG  GLN A  69     -14.332  10.758 -45.370  1.00112.48           C
ATOM    528  CD  GLN A  69     -15.091  11.498 -46.457  1.00112.48           C
ATOM    529  OE1 GLN A  69     -14.747  12.621 -46.819  1.00112.48           O
ATOM    530  NE2 GLN A  69     -16.147  10.842 -47.009  1.00112.48           N
ATOM    531  C   GLN A  69     -11.755  10.794 -44.182  1.00112.48           C
ATOM    532  O   GLN A  69     -11.142  11.678 -44.778  1.00112.48           O
ATOM    533  N   ARG A  70     -11.438   9.489 -44.267  1.00167.20           N
ATOM    534  CA  ARG A  70     -10.350   9.001 -45.055  1.00167.20           C
ATOM    535  CB  ARG A  70      -9.984   7.532 -44.786  1.00167.20           C
ATOM    536  CG  ARG A  70      -9.199   7.311 -43.497  1.00167.20           C
ATOM    537  CD  ARG A  70      -8.610   5.902 -43.389  1.00167.20           C
ATOM    538  NE  ARG A  70      -7.381   5.843 -44.236  1.00167.20           N
ATOM    539  CZ  ARG A  70      -6.171   6.158 -43.690  1.00167.20           C
ATOM    540  NH1 ARG A  70      -6.099   6.545 -42.384  1.00167.20           N
ATOM    541  NH2 ARG A  70      -5.028   6.067 -44.434  1.00167.20           N
ATOM    542  C   ARG A  70     -10.601   9.106 -46.533  1.00167.20           C
ATOM    543  O   ARG A  70      -9.692   9.470 -47.275  1.00167.20           O
ATOM    544  N   SER A  71     -11.821   8.790 -47.026  1.00133.95           N
ATOM    545  CA  SER A  71     -11.914   8.775 -48.464  1.00133.95           C
ATOM    546  CB  SER A  71     -11.967   7.361 -49.063  1.00133.95           C
ATOM    547  OG  SER A  71     -12.058   7.443 -50.479  1.00133.95           O
ATOM    548  C   SER A  71     -13.132   9.484 -48.980  1.00133.95           C
ATOM    549  O   SER A  71     -14.227   9.433 -48.428  1.00133.95           O
ATOM    550  N   PRO A  72     -12.875  10.185 -50.054  1.00212.06           N
ATOM    551  CA  PRO A  72     -13.915  10.896 -50.776  1.00212.06           C
ATOM    552  CD  PRO A  72     -11.638  10.946 -50.028  1.00212.06           C
ATOM    553  CB  PRO A  72     -13.247  12.123 -51.391  1.00212.06           C
ATOM    554  CG  PRO A  72     -12.006  12.351 -50.515  1.00212.06           C
ATOM    555  C   PRO A  72     -14.593  10.036 -51.815  1.00212.06           C
ATOM    556  O   PRO A  72     -14.086   8.946 -52.070  1.00212.06           O
ATOM    557  N   LYS A  73     -15.741  10.483 -52.402  1.00133.18           N
ATOM    558  CA  LYS A  73     -16.374   9.743 -53.473  1.00133.18           C
ATOM    559  CB  LYS A  73     -17.006   8.415 -53.021  1.00133.18           C
ATOM    560  CG  LYS A  73     -17.480   7.560 -54.198  1.00133.18           C
ATOM    561  CD  LYS A  73     -17.746   6.098 -53.838  1.00133.18           C
ATOM    562  CE  LYS A  73     -19.136   5.845 -53.255  1.00133.18           C
ATOM    563  NZ  LYS A  73     -19.341   4.390 -53.083  1.00133.18           N
ATOM    564  C   LYS A  73     -17.478  10.559 -54.106  1.00133.18           C
ATOM    565  O   LYS A  73     -18.183  11.303 -53.426  1.00133.18           O
ATOM    566  N   THR A  74     -17.643  10.447 -55.449  1.00118.16           N
ATOM    567  CA  THR A  74     -18.701  11.116 -56.169  1.00118.16           C
ATOM    568  CB  THR A  74     -18.346  12.497 -56.642  1.00118.16           C
ATOM    569  OG1 THR A  74     -19.492  13.140 -57.183  1.00118.16           O
ATOM    570  CG2 THR A  74     -17.244  12.383 -57.711  1.00118.16           C
ATOM    571  C   THR A  74     -18.988  10.311 -57.404  1.00118.16           C
ATOM    572  O   THR A  74     -18.210   9.429 -57.769  1.00118.16           O
ATOM    573  N   SER A  75     -20.116  10.605 -58.094  1.00 93.01           N
ATOM    574  CA  SER A  75     -20.477   9.873 -59.283  1.00 93.01           C
ATOM    575  CB  SER A  75     -21.922   9.344 -59.278  1.00 93.01           C
ATOM    576  OG  SER A  75     -22.844  10.423 -59.336  1.00 93.01           O
ATOM    577  C   SER A  75     -20.346  10.802 -60.452  1.00 93.01           C
ATOM    578  O   SER A  75     -20.453  12.018 -60.304  1.00 93.01           O
ATOM    579  N   VAL A  76     -20.088  10.244 -61.655  1.00112.12           N
ATOM    580  CA  VAL A  76     -19.900  11.065 -62.820  1.00112.12           C
ATOM    581  CB  VAL A  76     -18.500  11.618 -62.876  1.00112.12           C
ATOM    582  CG1 VAL A  76     -17.511  10.444 -62.906  1.00112.12           C
ATOM    583  CG2 VAL A  76     -18.357  12.581 -64.065  1.00112.12           C
ATOM    584  C   VAL A  76     -20.163  10.220 -64.038  1.00112.12           C
ATOM    585  O   VAL A  76     -20.327   9.005 -63.936  1.00112.12           O
ATOM    586  N   HIS A  77     -20.258  10.853 -65.230  1.00 52.35           N
ATOM    587  CA  HIS A  77     -20.458  10.104 -66.442  1.00 52.35           C
ATOM    588  ND1 HIS A  77     -23.450   8.767 -66.088  1.00 52.35           N
ATOM    589  CG  HIS A  77     -22.990  10.044 -66.316  1.00 52.35           C
ATOM    590  CB  HIS A  77     -21.793  10.375 -67.149  1.00 52.35           C
ATOM    591  NE2 HIS A  77     -24.827  10.143 -65.012  1.00 52.35           N
ATOM    592  CD2 HIS A  77     -23.842  10.872 -65.651  1.00 52.35           C
ATOM    593  CE1 HIS A  77     -24.551   8.884 -65.303  1.00 52.35           C
ATOM    594  C   HIS A  77     -19.407  10.529 -67.417  1.00 52.35           C
ATOM    595  O   HIS A  77     -19.020  11.696 -67.446  1.00 52.35           O
ATOM    596  N   ILE A  78     -18.911   9.585 -68.247  1.00113.84           N
ATOM    597  CA  ILE A  78     -17.931   9.964 -69.224  1.00113.84           C
ATOM    598  CB  ILE A  78     -16.623   9.225 -69.153  1.00113.84           C
ATOM    599  CG1 ILE A  78     -16.793   7.736 -69.487  1.00113.84           C
ATOM    600  CG2 ILE A  78     -16.010   9.479 -67.768  1.00113.84           C
ATOM    601  CD1 ILE A  78     -15.463   7.032 -69.762  1.00113.84           C
ATOM    602  C   ILE A  78     -18.507   9.667 -70.572  1.00113.84           C
ATOM    603  O   ILE A  78     -19.138   8.630 -70.772  1.00113.84           O
ATOM    604  N   PHE A  79     -18.328  10.600 -71.529  1.00 79.64           N
ATOM    605  CA  PHE A  79     -18.837  10.386 -72.851  1.00 79.64           C
ATOM    606  CB  PHE A  79     -19.945  11.383 -73.228  1.00 79.64           C
ATOM    607  CG  PHE A  79     -21.057  11.227 -72.241  1.00 79.64           C
ATOM    608  CD1 PHE A  79     -20.925  11.727 -70.966  1.00 79.64           C
ATOM    609  CD2 PHE A  79     -22.234  10.601 -72.582  1.00 79.64           C
ATOM    610  CE1 PHE A  79     -21.940  11.602 -70.045  1.00 79.64           C
ATOM    611  CE2 PHE A  79     -23.253  10.470 -71.665  1.00 79.64           C
ATOM    612  CZ  PHE A  79     -23.109  10.970 -70.393  1.00 79.64           C
ATOM    613  C   PHE A  79     -17.687  10.595 -73.794  1.00 79.64           C
ATOM    614  O   PHE A  79     -16.999  11.613 -73.725  1.00 79.64           O
ATOM    615  N   GLN A  80     -17.444   9.618 -74.694  1.00102.97           N
ATOM    616  CA  GLN A  80     -16.359   9.723 -75.630  1.00102.97           C
ATOM    617  CB  GLN A  80     -15.011   9.293 -75.034  1.00102.97           C
ATOM    618  CG  GLN A  80     -14.993   7.824 -74.613  1.00102.97           C
ATOM    619  CD  GLN A  80     -13.618   7.514 -74.043  1.00102.97           C
ATOM    620  OE1 GLN A  80     -12.594   7.857 -74.631  1.00102.97           O
ATOM    621  NE2 GLN A  80     -13.595   6.855 -72.854  1.00102.97           N
ATOM    622  C   GLN A  80     -16.651   8.811 -76.771  1.00102.97           C
ATOM    623  O   GLN A  80     -17.489   7.930 -76.643  1.00102.97           O
ATOM    624  N   CYS A  81     -15.993   8.994 -77.930  1.00 51.45           N
ATOM    625  CA  CYS A  81     -16.223   8.116 -79.040  1.00 51.45           C
ATOM    626  CB  CYS A  81     -16.524   8.855 -80.357  1.00 51.45           C
ATOM    627  SG  CYS A  81     -18.090   9.777 -80.302  1.00 51.45           S
ATOM    628  C   CYS A  81     -14.952   7.365 -79.240  1.00 51.45           C
ATOM    629  O   CYS A  81     -13.885   7.971 -79.321  1.00 51.45           O
ATOM    630  N   LYS A  82     -15.021   6.019 -79.307  1.00184.07           N
ATOM    631  CA  LYS A  82     -13.787   5.317 -79.499  1.00184.07           C
ATOM    632  CB  LYS A  82     -13.714   3.910 -78.889  1.00184.07           C
ATOM    633  CG  LYS A  82     -12.281   3.383 -78.879  1.00184.07           C
ATOM    634  CD  LYS A  82     -11.382   4.259 -78.009  1.00184.07           C
ATOM    635  CE  LYS A  82     -12.071   4.712 -76.720  1.00184.07           C
ATOM    636  NZ  LYS A  82     -11.336   5.846 -76.118  1.00184.07           N
ATOM    637  C   LYS A  82     -13.587   5.158 -80.965  1.00184.07           C
ATOM    638  O   LYS A  82     -14.336   4.448 -81.632  1.00184.07           O
ATOM    639  N   VAL A  83     -12.536   5.823 -81.487  1.00 59.08           N
ATOM    640  CA  VAL A  83     -12.226   5.801 -82.886  1.00 59.08           C
ATOM    641  CB  VAL A  83     -11.769   7.145 -83.379  1.00 59.08           C
ATOM    642  CG1 VAL A  83     -11.428   7.046 -84.873  1.00 59.08           C
ATOM    643  CG2 VAL A  83     -12.858   8.178 -83.053  1.00 59.08           C
ATOM    644  C   VAL A  83     -11.072   4.865 -83.086  1.00 59.08           C
ATOM    645  O   VAL A  83     -10.027   5.015 -82.459  1.00 59.08           O
ATOM    646  N   ILE A  84     -11.253   3.851 -83.961  1.00 58.79           N
ATOM    647  CA  ILE A  84     -10.196   2.929 -84.276  1.00 58.79           C
ATOM    648  CB  ILE A  84     -10.487   1.528 -83.813  1.00 58.79           C
ATOM    649  CG1 ILE A  84     -10.582   1.487 -82.278  1.00 58.79           C
ATOM    650  CG2 ILE A  84      -9.420   0.584 -84.390  1.00 58.79           C
ATOM    651  CD1 ILE A  84     -11.142   0.176 -81.729  1.00 58.79           C
ATOM    652  C   ILE A  84     -10.049   2.903 -85.767  1.00 58.79           C
ATOM    653  O   ILE A  84     -11.022   2.693 -86.487  1.00 58.79           O
ATOM    654  N   ILE A  85      -8.817   3.127 -86.276  1.00 47.27           N
ATOM    655  CA  ILE A  85      -8.615   3.090 -87.697  1.00 47.27           C
ATOM    656  CB  ILE A  85      -8.112   4.383 -88.265  1.00 47.27           C
ATOM    657  CG1 ILE A  85      -9.165   5.479 -88.029  1.00 47.27           C
ATOM    658  CG2 ILE A  85      -7.786   4.162 -89.751  1.00 47.27           C
ATOM    659  CD1 ILE A  85      -8.673   6.891 -88.320  1.00 47.27           C
ATOM    660  C   ILE A  85      -7.627   2.008 -87.975  1.00 47.27           C
ATOM    661  O   ILE A  85      -6.530   1.991 -87.418  1.00 47.27           O
ATOM    662  N   LYS A  86      -8.007   1.070 -88.863  1.00111.79           N
ATOM    663  CA  LYS A  86      -7.188  -0.083 -89.084  1.00111.79           C
ATOM    664  CB  LYS A  86      -7.961  -1.352 -88.719  1.00111.79           C
ATOM    665  CG  LYS A  86      -8.413  -1.264 -87.258  1.00111.79           C
ATOM    666  CD  LYS A  86      -9.629  -2.119 -86.924  1.00111.79           C
ATOM    667  CE  LYS A  86     -10.879  -1.735 -87.719  1.00111.79           C
ATOM    668  NZ  LYS A  86     -11.354  -0.393 -87.313  1.00111.79           N
ATOM    669  C   LYS A  86      -6.759  -0.127 -90.514  1.00111.79           C
ATOM    670  O   LYS A  86      -7.554   0.091 -91.430  1.00111.79           O
ATOM    671  N   ARG A  87      -5.455  -0.394 -90.726  1.00153.21           N
ATOM    672  CA  ARG A  87      -4.923  -0.497 -92.053  1.00153.21           C
ATOM    673  CB  ARG A  87      -3.658   0.361 -92.274  1.00153.21           C
ATOM    674  CG  ARG A  87      -3.173   0.407 -93.727  1.00153.21           C
ATOM    675  CD  ARG A  87      -1.986   1.350 -93.961  1.00153.21           C
ATOM    676  NE  ARG A  87      -2.471   2.757 -93.839  1.00153.21           N
ATOM    677  CZ  ARG A  87      -2.453   3.413 -92.639  1.00153.21           C
ATOM    678  NH1 ARG A  87      -1.974   2.795 -91.520  1.00153.21           N
ATOM    679  NH2 ARG A  87      -2.912   4.697 -92.563  1.00153.21           N
ATOM    680  C   ARG A  87      -4.569  -1.934 -92.247  1.00153.21           C
ATOM    681  O   ARG A  87      -3.776  -2.495 -91.492  1.00153.21           O
ATOM    682  N   SER A  88      -5.169  -2.576 -93.272  1.00 38.58           N
ATOM    683  CA  SER A  88      -4.898  -3.967 -93.491  1.00 38.58           C
ATOM    684  CB  SER A  88      -6.133  -4.876 -93.383  1.00 38.58           C
ATOM    685  OG  SER A  88      -7.014  -4.649 -94.473  1.00 38.58           O
ATOM    686  C   SER A  88      -4.364  -4.130 -94.875  1.00 38.58           C
ATOM    687  O   SER A  88      -4.781  -3.444 -95.806  1.00 38.58           O
ATOM    688  N   ILE A  89      -3.403  -5.056 -95.042  1.00 98.58           N
ATOM    689  CA  ILE A  89      -2.874  -5.274 -96.355  1.00 98.58           C
ATOM    690  CB  ILE A  89      -1.367  -5.249 -96.425  1.00 98.58           C
ATOM    691  CG1 ILE A  89      -0.916  -5.483 -97.875  1.00 98.58           C
ATOM    692  CG2 ILE A  89      -0.774  -6.256 -95.423  1.00 98.58           C
ATOM    693  CD1 ILE A  89       0.578  -5.254 -98.107  1.00 98.58           C
ATOM    694  C   ILE A  89      -3.337  -6.618 -96.803  1.00 98.58           C
ATOM    695  O   ILE A  89      -2.988  -7.643 -96.219  1.00 98.58           O
ATOM    696  N   ARG A  90      -4.177  -6.658 -97.855  1.00151.41           N
ATOM    697  CA  ARG A  90      -4.588  -7.965 -98.253  1.00151.41           C
ATOM    698  CB  ARG A  90      -5.924  -8.106 -98.990  1.00151.41           C
ATOM    699  CG  ARG A  90      -6.167  -9.595 -99.245  1.00151.41           C
ATOM    700  CD  ARG A  90      -7.500  -9.966 -99.885  1.00151.41           C
ATOM    701  NE  ARG A  90      -7.502 -11.454 -99.980  1.00151.41           N
ATOM    702  CZ  ARG A  90      -8.678 -12.144-100.000  1.00151.41           C
ATOM    703  NH1 ARG A  90      -9.865 -11.471 -99.977  1.00151.41           N
ATOM    704  NH2 ARG A  90      -8.665 -13.508-100.042  1.00151.41           N
ATOM    705  C   ARG A  90      -3.545  -8.526 -99.148  1.00151.41           C
ATOM    706  O   ARG A  90      -2.994  -7.838-100.008  1.00151.41           O
ATOM    707  N   HIS A  91      -3.259  -9.822 -98.947  1.00 87.21           N
ATOM    708  CA  HIS A  91      -2.302 -10.520 -99.741  1.00 87.21           C
ATOM    709  ND1 HIS A  91      -0.322  -9.023 -97.933  1.00 87.21           N
ATOM    710  CG  HIS A  91      -0.103 -10.254 -98.506  1.00 87.21           C
ATOM    711  CB  HIS A  91      -1.184 -11.198 -98.934  1.00 87.21           C
ATOM    712  NE2 HIS A  91       1.883  -9.291 -98.048  1.00 87.21           N
ATOM    713  CD2 HIS A  91       1.249 -10.403 -98.569  1.00 87.21           C
ATOM    714  CE1 HIS A  91       0.900  -8.490 -97.679  1.00 87.21           C
ATOM    715  C   HIS A  91      -3.043 -11.594-100.463  1.00 87.21           C
ATOM    716  O   HIS A  91      -4.273 -11.606-100.492  1.00 87.21           O
ATOM    717  N   CYS A  92      -2.297 -12.493-101.131  1.00 93.39           N
ATOM    718  CA  CYS A  92      -2.934 -13.607-101.762  1.00 93.39           C
ATOM    719  CB  CYS A  92      -2.155 -14.166-102.965  1.00 93.39           C
ATOM    720  SG  CYS A  92      -2.126 -13.008-104.366  1.00 93.39           S
ATOM    721  C   CYS A  92      -2.971 -14.661-100.708  1.00 93.39           C
ATOM    722  O   CYS A  92      -1.943 -15.250-100.387  1.00 93.39           O
ATOM    723  N   GLY A  93      -4.161 -14.908-100.121  1.00 33.22           N
ATOM    724  CA  GLY A  93      -4.293 -15.944 -99.139  1.00 33.22           C
ATOM    725  C   GLY A  93      -4.354 -15.414 -97.737  1.00 33.22           C
ATOM    726  O   GLY A  93      -4.701 -16.168 -96.827  1.00 33.22           O
ATOM    727  N   ALA A  94      -4.031 -14.129 -97.488  1.00 43.50           N
ATOM    728  CA  ALA A  94      -4.098 -13.709 -96.115  1.00 43.50           C
ATOM    729  CB  ALA A  94      -2.852 -14.080 -95.294  1.00 43.50           C
ATOM    730  C   ALA A  94      -4.239 -12.220 -96.038  1.00 43.50           C
ATOM    731  O   ALA A  94      -4.133 -11.521 -97.045  1.00 43.50           O
ATOM    732  N   PHE A  95      -4.525 -11.715 -94.814  1.00117.55           N
ATOM    733  CA  PHE A  95      -4.644 -10.307 -94.550  1.00117.55           C
ATOM    734  CB  PHE A  95      -5.965  -9.878 -93.888  1.00117.55           C
ATOM    735  CG  PHE A  95      -7.143 -10.486 -94.560  1.00117.55           C
ATOM    736  CD1 PHE A  95      -7.629  -9.989 -95.744  1.00117.55           C
ATOM    737  CD2 PHE A  95      -7.758 -11.575 -93.983  1.00117.55           C
ATOM    738  CE1 PHE A  95      -8.722 -10.573 -96.338  1.00117.55           C
ATOM    739  CE2 PHE A  95      -8.852 -12.160 -94.572  1.00117.55           C
ATOM    740  CZ  PHE A  95      -9.335 -11.656 -95.754  1.00117.55           C
ATOM    741  C   PHE A  95      -3.682 -10.056 -93.422  1.00117.55           C
ATOM    742  O   PHE A  95      -3.452 -10.938 -92.596  1.00117.55           O
ATOM    743  N   SER A  96      -3.103  -8.842 -93.338  1.00 89.06           N
ATOM    744  CA  SER A  96      -2.201  -8.564 -92.256  1.00 89.06           C
ATOM    745  CB  SER A  96      -0.734  -8.472 -92.718  1.00 89.06           C
ATOM    746  OG  SER A  96      -0.350  -9.661 -93.392  1.00 89.06           O
ATOM    747  C   SER A  96      -2.550  -7.202 -91.757  1.00 89.06           C
ATOM    748  O   SER A  96      -2.832  -6.301 -92.544  1.00 89.06           O
ATOM    749  N   HIS A  97      -2.544  -7.002 -90.427  1.00 81.92           N
ATOM    750  CA  HIS A  97      -2.849  -5.681 -89.980  1.00 81.92           C
ATOM    751  ND1 HIS A  97      -6.052  -4.900 -89.558  1.00 81.92           N
ATOM    752  CG  HIS A  97      -5.178  -5.879 -89.143  1.00 81.92           C
ATOM    753  CB  HIS A  97      -3.755  -5.613 -88.741  1.00 81.92           C
ATOM    754  NE2 HIS A  97      -7.149  -6.827 -89.698  1.00 81.92           N
ATOM    755  CD2 HIS A  97      -5.865  -7.050 -89.233  1.00 81.92           C
ATOM    756  CE1 HIS A  97      -7.215  -5.521 -89.879  1.00 81.92           C
ATOM    757  C   HIS A  97      -1.564  -4.966 -89.757  1.00 81.92           C
ATOM    758  O   HIS A  97      -0.730  -5.360 -88.943  1.00 81.92           O
ATOM    759  N   THR A  98      -1.349  -3.954 -90.614  1.00141.02           N
ATOM    760  CA  THR A  98      -0.216  -3.087 -90.606  1.00141.02           C
ATOM    761  CB  THR A  98      -0.113  -2.336 -91.894  1.00141.02           C
ATOM    762  OG1 THR A  98      -0.111  -3.243 -92.984  1.00141.02           O
ATOM    763  CG2 THR A  98       1.213  -1.577 -91.889  1.00141.02           C
ATOM    764  C   THR A  98      -0.370  -2.096 -89.492  1.00141.02           C
ATOM    765  O   THR A  98       0.612  -1.709 -88.863  1.00141.02           O
ATOM    766  N   SER A  99      -1.608  -1.619 -89.236  1.00 51.96           N
ATOM    767  CA  SER A  99      -1.751  -0.658 -88.179  1.00 51.96           C
ATOM    768  CB  SER A  99      -1.432   0.784 -88.607  1.00 51.96           C
ATOM    769  OG  SER A  99      -1.594   1.660 -87.501  1.00 51.96           O
ATOM    770  C   SER A  99      -3.156  -0.663 -87.660  1.00 51.96           C
ATOM    771  O   SER A  99      -4.098  -1.039 -88.354  1.00 51.96           O
ATOM    772  N   ASP A 100      -3.297  -0.253 -86.383  1.00107.87           N
ATOM    773  CA  ASP A 100      -4.549  -0.128 -85.692  1.00107.87           C
ATOM    774  CB  ASP A 100      -4.840  -1.347 -84.794  1.00107.87           C
ATOM    775  CG  ASP A 100      -6.205  -1.226 -84.123  1.00107.87           C
ATOM    776  OD1 ASP A 100      -6.668  -0.083 -83.864  1.00107.87           O
ATOM    777  OD2 ASP A 100      -6.806  -2.301 -83.857  1.00107.87           O
ATOM    778  C   ASP A 100      -4.354   1.056 -84.795  1.00107.87           C
ATOM    779  O   ASP A 100      -3.696   0.951 -83.762  1.00107.87           O
ATOM    780  N   TYR A 101      -4.925   2.221 -85.157  1.00 70.31           N
ATOM    781  CA  TYR A 101      -4.691   3.390 -84.356  1.00 70.31           C
ATOM    782  CB  TYR A 101      -4.239   4.605 -85.190  1.00 70.31           C
ATOM    783  CG  TYR A 101      -3.930   5.746 -84.281  1.00 70.31           C
ATOM    784  CD1 TYR A 101      -2.842   5.693 -83.440  1.00 70.31           C
ATOM    785  CD2 TYR A 101      -4.703   6.885 -84.296  1.00 70.31           C
ATOM    786  CE1 TYR A 101      -2.547   6.747 -82.607  1.00 70.31           C
ATOM    787  CE2 TYR A 101      -4.412   7.943 -83.467  1.00 70.31           C
ATOM    788  CZ  TYR A 101      -3.333   7.873 -82.617  1.00 70.31           C
ATOM    789  OH  TYR A 101      -3.026   8.953 -81.762  1.00 70.31           O
ATOM    790  C   TYR A 101      -5.964   3.724 -83.650  1.00 70.31           C
ATOM    791  O   TYR A 101      -7.005   3.911 -84.277  1.00 70.31           O
ATOM    792  N   GLU A 102      -5.900   3.799 -82.303  1.00 51.33           N
ATOM    793  CA  GLU A 102      -7.074   4.022 -81.514  1.00 51.33           C
ATOM    794  CB  GLU A 102      -7.269   2.917 -80.466  1.00 51.33           C
ATOM    795  CG  GLU A 102      -7.491   1.548 -81.118  1.00 51.33           C
ATOM    796  CD  GLU A 102      -7.509   0.485 -80.030  1.00 51.33           C
ATOM    797  OE1 GLU A 102      -6.956   0.756 -78.932  1.00 51.33           O
ATOM    798  OE2 GLU A 102      -8.069  -0.615 -80.284  1.00 51.33           O
ATOM    799  C   GLU A 102      -6.942   5.334 -80.802  1.00 51.33           C
ATOM    800  O   GLU A 102      -5.853   5.722 -80.380  1.00 51.33           O
ATOM    801  N   HIS A 103      -8.068   6.065 -80.674  1.00109.66           N
ATOM    802  CA  HIS A 103      -8.028   7.340 -80.025  1.00109.66           C
ATOM    803  ND1 HIS A 103      -7.808  10.494 -79.458  1.00109.66           N
ATOM    804  CG  HIS A 103      -7.141   9.714 -80.376  1.00109.66           C
ATOM    805  CB  HIS A 103      -7.693   8.474 -81.012  1.00109.66           C
ATOM    806  NE2 HIS A 103      -5.822  11.447 -79.779  1.00109.66           N
ATOM    807  CD2 HIS A 103      -5.931  10.312 -80.561  1.00109.66           C
ATOM    808  CE1 HIS A 103      -6.973  11.515 -79.135  1.00109.66           C
ATOM    809  C   HIS A 103      -9.406   7.599 -79.496  1.00109.66           C
ATOM    810  O   HIS A 103     -10.403   7.214 -80.108  1.00109.66           O
ATOM    811  N   GLY A 104      -9.503   8.265 -78.330  1.00 29.46           N
ATOM    812  CA  GLY A 104     -10.801   8.556 -77.796  1.00 29.46           C
ATOM    813  C   GLY A 104     -11.029  10.011 -78.016  1.00 29.46           C
ATOM    814  O   GLY A 104     -10.134  10.832 -77.814  1.00 29.46           O
ATOM    815  N   TYR A 105     -12.254  10.367 -78.445  1.00161.58           N
ATOM    816  CA  TYR A 105     -12.557  11.746 -78.671  1.00161.58           C
ATOM    817  CB  TYR A 105     -12.730  12.138 -80.157  1.00161.58           C
ATOM    818  CG  TYR A 105     -13.069  13.586 -80.111  1.00161.58           C
ATOM    819  CD1 TYR A 105     -12.215  14.461 -79.483  1.00161.58           C
ATOM    820  CD2 TYR A 105     -14.239  14.071 -80.641  1.00161.58           C
ATOM    821  CE1 TYR A 105     -12.505  15.804 -79.406  1.00161.58           C
ATOM    822  CE2 TYR A 105     -14.533  15.408 -80.566  1.00161.58           C
ATOM    823  CZ  TYR A 105     -13.669  16.281 -79.954  1.00161.58           C
ATOM    824  OH  TYR A 105     -13.982  17.655 -79.886  1.00161.58           O
ATOM    825  C   TYR A 105     -13.798  12.095 -77.894  1.00161.58           C
ATOM    826  O   TYR A 105     -14.642  11.246 -77.622  1.00161.58           O
ATOM    827  N   ALA A 106     -13.918  13.373 -77.475  1.00 49.01           N
ATOM    828  CA  ALA A 106     -15.014  13.847 -76.693  1.00 49.01           C
ATOM    829  CB  ALA A 106     -14.746  15.209 -76.026  1.00 49.01           C
ATOM    830  C   ALA A 106     -16.263  13.960 -77.499  1.00 49.01           C
ATOM    831  O   ALA A 106     -16.246  14.033 -78.727  1.00 49.01           O
ATOM    832  N   TYR A 107     -17.398  13.962 -76.770  1.00168.03           N
ATOM    833  CA  TYR A 107     -18.727  14.036 -77.298  1.00168.03           C
ATOM    834  CB  TYR A 107     -19.594  12.968 -76.610  1.00168.03           C
ATOM    835  CG  TYR A 107     -20.775  12.579 -77.424  1.00168.03           C
ATOM    836  CD1 TYR A 107     -20.605  11.713 -78.481  1.00168.03           C
ATOM    837  CD2 TYR A 107     -22.038  13.026 -77.119  1.00168.03           C
ATOM    838  CE1 TYR A 107     -21.672  11.315 -79.249  1.00168.03           C
ATOM    839  CE2 TYR A 107     -23.110  12.628 -77.885  1.00168.03           C
ATOM    840  CZ  TYR A 107     -22.930  11.777 -78.950  1.00168.03           C
ATOM    841  OH  TYR A 107     -24.036  11.375 -79.730  1.00168.03           O
ATOM    842  C   TYR A 107     -19.205  15.393 -76.858  1.00168.03           C
ATOM    843  O   TYR A 107     -19.177  15.710 -75.672  1.00168.03           O
ATOM    844  N   ILE A 108     -19.650  16.235 -77.810  1.00123.04           N
ATOM    845  CA  ILE A 108     -20.018  17.593 -77.506  1.00123.04           C
ATOM    846  CB  ILE A 108     -20.268  18.458 -78.706  1.00123.04           C
ATOM    847  CG1 ILE A 108     -21.472  17.944 -79.506  1.00123.04           C
ATOM    848  CG2 ILE A 108     -18.963  18.529 -79.517  1.00123.04           C
ATOM    849  CD1 ILE A 108     -21.965  18.934 -80.560  1.00123.04           C
ATOM    850  C   ILE A 108     -21.240  17.629 -76.643  1.00123.04           C
ATOM    851  O   ILE A 108     -22.044  16.699 -76.622  1.00123.04           O
ATOM    852  N   VAL A 109     -21.375  18.734 -75.881  1.00 58.37           N
ATOM    853  CA  VAL A 109     -22.441  18.945 -74.944  1.00 58.37           C
ATOM    854  CB  VAL A 109     -22.497  20.363 -74.448  1.00 58.37           C
ATOM    855  CG1 VAL A 109     -23.656  20.476 -73.441  1.00 58.37           C
ATOM    856  CG2 VAL A 109     -21.110  20.837 -73.982  1.00 58.37           C
ATOM    857  C   VAL A 109     -23.737  18.825 -75.693  1.00 58.37           C
ATOM    858  O   VAL A 109     -24.661  18.154 -75.241  1.00 58.37           O
ATOM    859  N   LYS A 110     -23.826  19.470 -76.872  1.00 92.08           N
ATOM    860  CA  LYS A 110     -25.069  19.483 -77.590  1.00 92.08           C
ATOM    861  CB  LYS A 110     -25.023  20.250 -78.921  1.00 92.08           C
ATOM    862  CG  LYS A 110     -26.419  20.420 -79.528  1.00 92.08           C
ATOM    863  CD  LYS A 110     -26.469  21.358 -80.736  1.00 92.08           C
ATOM    864  CE  LYS A 110     -26.028  22.795 -80.443  1.00 92.08           C
ATOM    865  NZ  LYS A 110     -27.052  23.494 -79.634  1.00 92.08           N
ATOM    866  C   LYS A 110     -25.441  18.074 -77.905  1.00 92.08           C
ATOM    867  O   LYS A 110     -26.603  17.689 -77.796  1.00 92.08           O
ATOM    868  N   GLU A 111     -24.440  17.263 -78.284  1.00 75.15           N
ATOM    869  CA  GLU A 111     -24.665  15.900 -78.658  1.00 75.15           C
ATOM    870  CB  GLU A 111     -23.397  15.232 -79.216  1.00 75.15           C
ATOM    871  CG  GLU A 111     -23.056  15.727 -80.623  1.00 75.15           C
ATOM    872  CD  GLU A 111     -21.755  15.084 -81.080  1.00 75.15           C
ATOM    873  OE1 GLU A 111     -21.375  14.020 -80.522  1.00 75.15           O
ATOM    874  OE2 GLU A 111     -21.125  15.659 -82.006  1.00 75.15           O
ATOM    875  C   GLU A 111     -25.185  15.151 -77.477  1.00 75.15           C
ATOM    876  O   GLU A 111     -26.011  14.249 -77.615  1.00 75.15           O
ATOM    877  N   PHE A 112     -24.740  15.543 -76.274  1.00 93.98           N
ATOM    878  CA  PHE A 112     -25.160  14.904 -75.065  1.00 93.98           C
ATOM    879  CB  PHE A 112     -24.610  15.634 -73.824  1.00 93.98           C
ATOM    880  CG  PHE A 112     -25.149  14.976 -72.604  1.00 93.98           C
ATOM    881  CD1 PHE A 112     -24.594  13.807 -72.138  1.00 93.98           C
ATOM    882  CD2 PHE A 112     -26.202  15.537 -71.919  1.00 93.98           C
ATOM    883  CE1 PHE A 112     -25.089  13.199 -71.009  1.00 93.98           C
ATOM    884  CE2 PHE A 112     -26.699  14.934 -70.789  1.00 93.98           C
ATOM    885  CZ  PHE A 112     -26.145  13.762 -70.333  1.00 93.98           C
ATOM    886  C   PHE A 112     -26.646  15.009 -75.041  1.00 93.98           C
ATOM    887  O   PHE A 112     -27.344  14.067 -74.671  1.00 93.98           O
ATOM    888  N   LYS A 113     -27.164  16.169 -75.473  1.00122.98           N
ATOM    889  CA  LYS A 113     -28.575  16.398 -75.488  1.00122.98           C
ATOM    890  CB  LYS A 113     -28.917  17.772 -76.093  1.00122.98           C
ATOM    891  CG  LYS A 113     -30.409  18.103 -76.137  1.00122.98           C
ATOM    892  CD  LYS A 113     -30.685  19.580 -76.429  1.00122.98           C
ATOM    893  CE  LYS A 113     -30.086  20.060 -77.754  1.00122.98           C
ATOM    894  NZ  LYS A 113     -30.399  21.490 -77.969  1.00122.98           N
ATOM    895  C   LYS A 113     -29.209  15.325 -76.344  1.00122.98           C
ATOM    896  O   LYS A 113     -30.280  14.828 -75.998  1.00122.98           O
ATOM    897  N   LEU A 114     -28.572  14.937 -77.480  1.00150.70           N
ATOM    898  CA  LEU A 114     -29.094  13.908 -78.353  1.00150.70           C
ATOM    899  CB  LEU A 114     -28.247  13.652 -79.612  1.00150.70           C
ATOM    900  CG  LEU A 114     -28.291  14.803 -80.631  1.00150.70           C
ATOM    901  CD1 LEU A 114     -29.726  15.026 -81.133  1.00150.70           C
ATOM    902  CD2 LEU A 114     -27.647  16.082 -80.077  1.00150.70           C
ATOM    903  C   LEU A 114     -29.125  12.629 -77.598  1.00150.70           C
ATOM    904  O   LEU A 114     -30.073  11.851 -77.695  1.00150.70           O
ATOM    905  N   ASP A 115     -28.058  12.390 -76.824  1.00 87.10           N
ATOM    906  CA  ASP A 115     -27.945  11.196 -76.055  1.00 87.10           C
ATOM    907  CB  ASP A 115     -26.637  11.199 -75.240  1.00 87.10           C
ATOM    908  CG  ASP A 115     -26.435   9.866 -74.534  1.00 87.10           C
ATOM    909  OD1 ASP A 115     -27.235   8.923 -74.772  1.00 87.10           O
ATOM    910  OD2 ASP A 115     -25.463   9.782 -73.735  1.00 87.10           O
ATOM    911  C   ASP A 115     -29.092  11.163 -75.092  1.00 87.10           C
ATOM    912  O   ASP A 115     -29.806  10.167 -74.996  1.00 87.10           O
ATOM    913  N   ASP A 116     -29.318  12.267 -74.355  1.00 61.44           N
ATOM    914  CA  ASP A 116     -30.366  12.225 -73.378  1.00 61.44           C
ATOM    915  CB  ASP A 116     -30.384  13.441 -72.440  1.00 61.44           C
ATOM    916  CG  ASP A 116     -29.244  13.271 -71.445  1.00 61.44           C
ATOM    917  OD1 ASP A 116     -28.370  12.396 -71.684  1.00 61.44           O
ATOM    918  OD2 ASP A 116     -29.247  14.005 -70.421  1.00 61.44           O
ATOM    919  C   ASP A 116     -31.721  12.110 -74.004  1.00 61.44           C
ATOM    920  O   ASP A 116     -32.494  11.219 -73.657  1.00 61.44           O
ATOM    921  N   CYS A 117     -32.061  13.008 -74.948  1.00107.88           N
ATOM    922  CA  CYS A 117     -33.393  12.964 -75.479  1.00107.88           C
ATOM    923  CB  CYS A 117     -33.730  14.185 -76.357  1.00107.88           C
ATOM    924  SG  CYS A 117     -32.627  14.379 -77.789  1.00107.88           S
ATOM    925  C   CYS A 117     -33.628  11.719 -76.274  1.00107.88           C
ATOM    926  O   CYS A 117     -34.587  10.988 -76.029  1.00107.88           O
ATOM    927  N   ARG A 118     -32.757  11.474 -77.267  1.00185.44           N
ATOM    928  CA  ARG A 118     -32.865  10.374 -78.181  1.00185.44           C
ATOM    929  CB  ARG A 118     -32.018  10.580 -79.447  1.00185.44           C
ATOM    930  CG  ARG A 118     -32.224   9.496 -80.507  1.00185.44           C
ATOM    931  CD  ARG A 118     -33.391   9.742 -81.467  1.00185.44           C
ATOM    932  NE  ARG A 118     -34.642   9.920 -80.680  1.00185.44           N
ATOM    933  CZ  ARG A 118     -35.841   9.887 -81.332  1.00185.44           C
ATOM    934  NH1 ARG A 118     -35.878   9.591 -82.664  1.00185.44           N
ATOM    935  NH2 ARG A 118     -36.999  10.146 -80.658  1.00185.44           N
ATOM    936  C   ARG A 118     -32.454   9.048 -77.601  1.00185.44           C
ATOM    937  O   ARG A 118     -33.091   8.032 -77.876  1.00185.44           O
ATOM    938  N   LEU A 119     -31.405   9.023 -76.752  1.00232.86           N
ATOM    939  CA  LEU A 119     -30.803   7.785 -76.336  1.00232.86           C
ATOM    940  CB  LEU A 119     -31.803   6.735 -75.821  1.00232.86           C
ATOM    941  CG  LEU A 119     -32.471   7.100 -74.482  1.00232.86           C
ATOM    942  CD1 LEU A 119     -33.415   5.978 -74.028  1.00232.86           C
ATOM    943  CD2 LEU A 119     -31.438   7.471 -73.404  1.00232.86           C
ATOM    944  C   LEU A 119     -30.100   7.202 -77.528  1.00232.86           C
ATOM    945  O   LEU A 119     -29.867   5.995 -77.612  1.00232.86           O
ATOM    946  N   ALA A 120     -29.728   8.076 -78.484  1.00 74.06           N
ATOM    947  CA  ALA A 120     -29.011   7.673 -79.659  1.00 74.06           C
ATOM    948  CB  ALA A 120     -29.836   7.786 -80.954  1.00 74.06           C
ATOM    949  C   ALA A 120     -27.837   8.592 -79.778  1.00 74.06           C
ATOM    950  O   ALA A 120     -27.779   9.629 -79.117  1.00 74.06           O
ATOM    951  N   GLN A 121     -26.846   8.203 -80.603  1.00146.63           N
ATOM    952  CA  GLN A 121     -25.646   8.973 -80.746  1.00146.63           C
ATOM    953  CB  GLN A 121     -24.461   8.309 -80.051  1.00146.63           C
ATOM    954  CG  GLN A 121     -24.101   6.948 -80.665  1.00146.63           C
ATOM    955  CD  GLN A 121     -25.181   5.939 -80.281  1.00146.63           C
ATOM    956  OE1 GLN A 121     -25.910   6.132 -79.310  1.00146.63           O
ATOM    957  NE2 GLN A 121     -25.274   4.816 -81.043  1.00146.63           N
ATOM    958  C   GLN A 121     -25.279   9.013 -82.196  1.00146.63           C
ATOM    959  O   GLN A 121     -25.599   8.094 -82.948  1.00146.63           O
ATOM    960  N   LEU A 122     -24.569  10.085 -82.610  1.00116.86           N
ATOM    961  CA  LEU A 122     -24.165  10.259 -83.978  1.00116.86           C
ATOM    962  CB  LEU A 122     -23.780  11.704 -84.353  1.00116.86           C
ATOM    963  CG  LEU A 122     -24.981  12.671 -84.348  1.00116.86           C
ATOM    964  CD1 LEU A 122     -25.498  12.923 -82.922  1.00116.86           C
ATOM    965  CD2 LEU A 122     -24.680  13.960 -85.131  1.00116.86           C
ATOM    966  C   LEU A 122     -23.012   9.356 -84.289  1.00116.86           C
ATOM    967  O   LEU A 122     -22.126   9.139 -83.465  1.00116.86           O
ATOM    968  N   THR A 123     -23.006   8.823 -85.526  1.00129.75           N
ATOM    969  CA  THR A 123     -22.049   7.875 -86.031  1.00129.75           C
ATOM    970  CB  THR A 123     -22.439   7.279 -87.347  1.00129.75           C
ATOM    971  OG1 THR A 123     -21.619   6.159 -87.644  1.00129.75           O
ATOM    972  CG2 THR A 123     -22.242   8.350 -88.425  1.00129.75           C
ATOM    973  C   THR A 123     -20.702   8.505 -86.221  1.00129.75           C
ATOM    974  O   THR A 123     -19.713   7.786 -86.341  1.00129.75           O
ATOM    975  N   GLY A 124     -20.614   9.844 -86.347  1.00 37.92           N
ATOM    976  CA  GLY A 124     -19.317  10.410 -86.617  1.00 37.92           C
ATOM    977  C   GLY A 124     -18.856  11.260 -85.474  1.00 37.92           C
ATOM    978  O   GLY A 124     -19.613  11.555 -84.550  1.00 37.92           O
ATOM    979  N   THR A 125     -17.564  11.663 -85.519  1.00112.33           N
ATOM    980  CA  THR A 125     -16.971  12.494 -84.508  1.00112.33           C
ATOM    981  CB  THR A 125     -15.895  11.786 -83.742  1.00112.33           C
ATOM    982  OG1 THR A 125     -15.417  12.611 -82.691  1.00112.33           O
ATOM    983  CG2 THR A 125     -14.757  11.437 -84.716  1.00112.33           C
ATOM    984  C   THR A 125     -16.328  13.673 -85.175  1.00112.33           C
ATOM    985  O   THR A 125     -15.753  13.550 -86.257  1.00112.33           O
ATOM    986  N   ILE A 126     -16.444  14.861 -84.543  1.00105.20           N
ATOM    987  CA  ILE A 126     -15.806  16.070 -84.985  1.00105.20           C
ATOM    988  CB  ILE A 126     -16.790  17.180 -85.273  1.00105.20           C
ATOM    989  CG1 ILE A 126     -16.073  18.454 -85.749  1.00105.20           C
ATOM    990  CG2 ILE A 126     -17.711  17.387 -84.055  1.00105.20           C
ATOM    991  CD1 ILE A 126     -17.023  19.490 -86.355  1.00105.20           C
ATOM    992  C   ILE A 126     -14.920  16.488 -83.848  1.00105.20           C
ATOM    993  O   ILE A 126     -15.397  16.783 -82.757  1.00105.20           O
ATOM    994  N   ARG A 127     -13.594  16.535 -84.082  1.00165.57           N
ATOM    995  CA  ARG A 127     -12.650  16.781 -83.025  1.00165.57           C
ATOM    996  CB  ARG A 127     -12.008  15.456 -82.555  1.00165.57           C
ATOM    997  CG  ARG A 127     -10.717  15.582 -81.736  1.00165.57           C
ATOM    998  CD  ARG A 127     -10.023  14.246 -81.467  1.00165.57           C
ATOM    999  NE  ARG A 127      -9.054  14.029 -82.577  1.00165.57           N
ATOM   1000  CZ  ARG A 127      -8.542  12.785 -82.807  1.00165.57           C
ATOM   1001  NH1 ARG A 127      -8.941  11.732 -82.037  1.00165.57           N
ATOM   1002  NH2 ARG A 127      -7.626  12.594 -83.802  1.00165.57           N
ATOM   1003  C   ARG A 127     -11.528  17.617 -83.556  1.00165.57           C
ATOM   1004  O   ARG A 127     -11.360  17.748 -84.765  1.00165.57           O
ATOM   1005  N   LEU A 128     -10.745  18.231 -82.636  1.00157.41           N
ATOM   1006  CA  LEU A 128      -9.574  18.959 -83.010  1.00157.41           C
ATOM   1007  CB  LEU A 128      -9.477  20.356 -82.379  1.00157.41           C
ATOM   1008  CG  LEU A 128     -10.576  21.304 -82.879  1.00157.41           C
ATOM   1009  CD1 LEU A 128     -10.432  21.555 -84.389  1.00157.41           C
ATOM   1010  CD2 LEU A 128     -11.972  20.799 -82.477  1.00157.41           C
ATOM   1011  C   LEU A 128      -8.375  18.186 -82.558  1.00157.41           C
ATOM   1012  O   LEU A 128      -8.259  17.813 -81.390  1.00157.41           O
ATOM   1013  N   THR A 129      -7.463  17.901 -83.512  1.00126.42           N
ATOM   1014  CA  THR A 129      -6.230  17.235 -83.214  1.00126.42           C
ATOM   1015  CB  THR A 129      -6.242  15.773 -83.542  1.00126.42           C
ATOM   1016  OG1 THR A 129      -4.999  15.173 -83.204  1.00126.42           O
ATOM   1017  CG2 THR A 129      -6.544  15.613 -85.034  1.00126.42           C
ATOM   1018  C   THR A 129      -5.150  17.912 -84.005  1.00126.42           C
ATOM   1019  O   THR A 129      -5.310  18.180 -85.194  1.00126.42           O
ATOM   1020  N   ASP A 130      -4.007  18.181 -83.341  1.00 79.18           N
ATOM   1021  CA  ASP A 130      -2.876  18.846 -83.930  1.00 79.18           C
ATOM   1022  CB  ASP A 130      -2.273  18.089 -85.126  1.00 79.18           C
ATOM   1023  CG  ASP A 130      -1.582  16.850 -84.584  1.00 79.18           C
ATOM   1024  OD1 ASP A 130      -1.764  16.552 -83.374  1.00 79.18           O
ATOM   1025  OD2 ASP A 130      -0.860  16.183 -85.368  1.00 79.18           O
ATOM   1026  C   ASP A 130      -3.271  20.215 -84.396  1.00 79.18           C
ATOM   1027  O   ASP A 130      -2.681  20.740 -85.341  1.00 79.18           O
ATOM   1028  N   ASN A 131      -4.234  20.851 -83.700  1.00 82.43           N
ATOM   1029  CA  ASN A 131      -4.679  22.184 -84.025  1.00 82.43           C
ATOM   1030  CB  ASN A 131      -3.505  23.150 -84.281  1.00 82.43           C
ATOM   1031  CG  ASN A 131      -2.606  23.214 -83.053  1.00 82.43           C
ATOM   1032  OD1 ASN A 131      -3.067  23.441 -81.936  1.00 82.43           O
ATOM   1033  ND2 ASN A 131      -1.279  22.998 -83.266  1.00 82.43           N
ATOM   1034  C   ASN A 131      -5.459  22.155 -85.305  1.00 82.43           C
ATOM   1035  O   ASN A 131      -5.780  23.205 -85.863  1.00 82.43           O
ATOM   1036  N   HIS A 132      -5.824  20.954 -85.788  1.00 59.90           N
ATOM   1037  CA  HIS A 132      -6.564  20.863 -87.017  1.00 59.90           C
ATOM   1038  ND1 HIS A 132      -4.706  21.477 -89.762  1.00 59.90           N
ATOM   1039  CG  HIS A 132      -4.665  20.606 -88.696  1.00 59.90           C
ATOM   1040  CB  HIS A 132      -5.888  19.989 -88.088  1.00 59.90           C
ATOM   1041  NE2 HIS A 132      -2.563  21.223 -89.233  1.00 59.90           N
ATOM   1042  CD2 HIS A 132      -3.348  20.462 -88.385  1.00 59.90           C
ATOM   1043  CE1 HIS A 132      -3.423  21.814 -90.042  1.00 59.90           C
ATOM   1044  C   HIS A 132      -7.870  20.202 -86.719  1.00 59.90           C
ATOM   1045  O   HIS A 132      -7.955  19.273 -85.918  1.00 59.90           O
ATOM   1046  N   LYS A 133      -8.939  20.678 -87.377  1.00100.41           N
ATOM   1047  CA  LYS A 133     -10.243  20.113 -87.190  1.00100.41           C
ATOM   1048  CB  LYS A 133     -11.315  21.026 -87.798  1.00100.41           C
ATOM   1049  CG  LYS A 133     -12.741  20.727 -87.358  1.00100.41           C
ATOM   1050  CD  LYS A 133     -13.039  21.223 -85.948  1.00100.41           C
ATOM   1051  CE  LYS A 133     -14.528  21.186 -85.616  1.00100.41           C
ATOM   1052  NZ  LYS A 133     -14.787  21.961 -84.384  1.00100.41           N
ATOM   1053  C   LYS A 133     -10.270  18.844 -87.991  1.00100.41           C
ATOM   1054  O   LYS A 133      -9.939  18.852 -89.176  1.00100.41           O
ATOM   1055  N   VAL A 134     -10.667  17.708 -87.377  1.00107.79           N
ATOM   1056  CA  VAL A 134     -10.691  16.481 -88.131  1.00107.79           C
ATOM   1057  CB  VAL A 134      -9.519  15.584 -87.870  1.00107.79           C
ATOM   1058  CG1 VAL A 134      -8.275  16.287 -88.438  1.00107.79           C
ATOM   1059  CG2 VAL A 134      -9.429  15.294 -86.362  1.00107.79           C
ATOM   1060  C   VAL A 134     -11.962  15.735 -87.846  1.00107.79           C
ATOM   1061  O   VAL A 134     -12.638  15.990 -86.850  1.00107.79           O
ATOM   1062  N   VAL A 135     -12.337  14.799 -88.749  1.00 92.76           N
ATOM   1063  CA  VAL A 135     -13.569  14.077 -88.579  1.00 92.76           C
ATOM   1064  CB  VAL A 135     -14.622  14.461 -89.572  1.00 92.76           C
ATOM   1065  CG1 VAL A 135     -14.129  14.076 -90.978  1.00 92.76           C
ATOM   1066  CG2 VAL A 135     -15.937  13.779 -89.159  1.00 92.76           C
ATOM   1067  C   VAL A 135     -13.336  12.606 -88.758  1.00 92.76           C
ATOM   1068  O   VAL A 135     -12.423  12.187 -89.469  1.00 92.76           O
ATOM   1069  N   GLU A 136     -14.166  11.780 -88.076  1.00 84.61           N
ATOM   1070  CA  GLU A 136     -14.093  10.351 -88.202  1.00 84.61           C
ATOM   1071  CB  GLU A 136     -13.470   9.644 -86.990  1.00 84.61           C
ATOM   1072  CG  GLU A 136     -11.949   9.779 -86.955  1.00 84.61           C
ATOM   1073  CD  GLU A 136     -11.408   8.997 -88.146  1.00 84.61           C
ATOM   1074  OE1 GLU A 136     -12.161   8.137 -88.677  1.00 84.61           O
ATOM   1075  OE2 GLU A 136     -10.240   9.251 -88.542  1.00 84.61           O
ATOM   1076  C   GLU A 136     -15.479   9.813 -88.385  1.00 84.61           C
ATOM   1077  O   GLU A 136     -16.399  10.181 -87.656  1.00 84.61           O
ATOM   1078  N   LEU A 137     -15.663   8.915 -89.379  1.00 54.26           N
ATOM   1079  CA  LEU A 137     -16.977   8.387 -89.614  1.00 54.26           C
ATOM   1080  CB  LEU A 137     -17.543   8.739 -90.994  1.00 54.26           C
ATOM   1081  CG  LEU A 137     -17.772  10.254 -91.116  1.00 54.26           C
ATOM   1082  CD1 LEU A 137     -18.372  10.631 -92.475  1.00 54.26           C
ATOM   1083  CD2 LEU A 137     -18.601  10.782 -89.934  1.00 54.26           C
ATOM   1084  C   LEU A 137     -16.950   6.903 -89.461  1.00 54.26           C
ATOM   1085  O   LEU A 137     -16.039   6.235 -89.946  1.00 54.26           O
ATOM   1086  N   LYS A 138     -17.963   6.349 -88.757  1.00122.63           N
ATOM   1087  CA  LYS A 138     -17.996   4.926 -88.603  1.00122.63           C
ATOM   1088  CB  LYS A 138     -18.988   4.369 -87.557  1.00122.63           C
ATOM   1089  CG  LYS A 138     -18.827   2.851 -87.389  1.00122.63           C
ATOM   1090  CD  LYS A 138     -19.485   2.265 -86.138  1.00122.63           C
ATOM   1091  CE  LYS A 138     -19.282   0.754 -85.990  1.00122.63           C
ATOM   1092  NZ  LYS A 138     -20.086   0.031 -87.000  1.00122.63           N
ATOM   1093  C   LYS A 138     -18.326   4.318 -89.927  1.00122.63           C
ATOM   1094  O   LYS A 138     -19.176   4.816 -90.663  1.00122.63           O
ATOM   1095  N   GLN A 139     -17.602   3.229 -90.256  1.00168.90           N
ATOM   1096  CA  GLN A 139     -17.776   2.432 -91.440  1.00168.90           C
ATOM   1097  CB  GLN A 139     -19.174   1.778 -91.512  1.00168.90           C
ATOM   1098  CG  GLN A 139     -19.343   0.773 -92.656  1.00168.90           C
ATOM   1099  CD  GLN A 139     -20.796   0.310 -92.689  1.00168.90           C
ATOM   1100  OE1 GLN A 139     -21.209  -0.403 -93.602  1.00168.90           O
ATOM   1101  NE2 GLN A 139     -21.599   0.733 -91.677  1.00168.90           N
ATOM   1102  C   GLN A 139     -17.577   3.281 -92.659  1.00168.90           C
ATOM   1103  O   GLN A 139     -17.988   2.888 -93.751  1.00168.90           O
ATOM   1104  N   ASN A 140     -16.889   4.434 -92.518  1.00 74.90           N
ATOM   1105  CA  ASN A 140     -16.661   5.312 -93.635  1.00 74.90           C
ATOM   1106  CB  ASN A 140     -15.642   4.768 -94.657  1.00 74.90           C
ATOM   1107  CG  ASN A 140     -14.236   4.972 -94.105  1.00 74.90           C
ATOM   1108  OD1 ASN A 140     -13.505   5.854 -94.553  1.00 74.90           O
ATOM   1109  ND2 ASN A 140     -13.848   4.147 -93.097  1.00 74.90           N
ATOM   1110  C   ASN A 140     -17.961   5.554 -94.340  1.00 74.90           C
ATOM   1111  O   ASN A 140     -18.039   5.427 -95.561  1.00 74.90           O
ATOM   1112  N   SER A 141     -19.017   5.911 -93.578  1.00 34.85           N
ATOM   1113  CA  SER A 141     -20.317   6.107 -94.154  1.00 34.85           C
ATOM   1114  CB  SER A 141     -21.317   4.995 -93.790  1.00 34.85           C
ATOM   1115  OG  SER A 141     -20.929   3.773 -94.401  1.00 34.85           O
ATOM   1116  C   SER A 141     -20.876   7.404 -93.651  1.00 34.85           C
ATOM   1117  O   SER A 141     -20.241   8.111 -92.871  1.00 34.85           O
ATOM   1118  N   THR A 142     -22.091   7.749 -94.124  1.00 95.13           N
ATOM   1119  CA  THR A 142     -22.749   8.973 -93.766  1.00 95.13           C
ATOM   1120  CB  THR A 142     -23.947   9.261 -94.622  1.00 95.13           C
ATOM   1121  OG1 THR A 142     -24.507  10.520 -94.280  1.00 95.13           O
ATOM   1122  CG2 THR A 142     -24.981   8.139 -94.419  1.00 95.13           C
ATOM   1123  C   THR A 142     -23.212   8.858 -92.351  1.00 95.13           C
ATOM   1124  O   THR A 142     -23.417   7.758 -91.838  1.00 95.13           O
ATOM   1125  N   THR A 143     -23.391  10.018 -91.687  1.00 36.60           N
ATOM   1126  CA  THR A 143     -23.751  10.037 -90.301  1.00 36.60           C
ATOM   1127  CB  THR A 143     -23.595  11.377 -89.644  1.00 36.60           C
ATOM   1128  OG1 THR A 143     -24.478  12.319 -90.235  1.00 36.60           O
ATOM   1129  CG2 THR A 143     -22.134  11.837 -89.789  1.00 36.60           C
ATOM   1130  C   THR A 143     -25.171   9.623 -90.124  1.00 36.60           C
ATOM   1131  O   THR A 143     -26.058  10.006 -90.883  1.00 36.60           O
ATOM   1132  N   ARG A 144     -25.397   8.800 -89.084  1.00137.91           N
ATOM   1133  CA  ARG A 144     -26.705   8.323 -88.761  1.00137.91           C
ATOM   1134  CB  ARG A 144     -26.962   6.936 -89.372  1.00137.91           C
ATOM   1135  CG  ARG A 144     -28.342   6.337 -89.110  1.00137.91           C
ATOM   1136  CD  ARG A 144     -28.599   5.130 -90.012  1.00137.91           C
ATOM   1137  NE  ARG A 144     -29.846   4.455 -89.562  1.00137.91           N
ATOM   1138  CZ  ARG A 144     -30.105   3.192 -90.009  1.00137.91           C
ATOM   1139  NH1 ARG A 144     -29.244   2.593 -90.883  1.00137.91           N
ATOM   1140  NH2 ARG A 144     -31.207   2.518 -89.569  1.00137.91           N
ATOM   1141  C   ARG A 144     -26.738   8.222 -87.271  1.00137.91           C
ATOM   1142  O   ARG A 144     -25.731   7.904 -86.639  1.00137.91           O
ATOM   1143  N   GLY A 145     -27.898   8.511 -86.654  1.00 29.86           N
ATOM   1144  CA  GLY A 145     -27.942   8.427 -85.226  1.00 29.86           C
ATOM   1145  C   GLY A 145     -28.205   7.001 -84.889  1.00 29.86           C
ATOM   1146  O   GLY A 145     -29.168   6.408 -85.373  1.00 29.86           O
ATOM   1147  N   LYS A 146     -27.356   6.412 -84.027  1.00111.64           N
ATOM   1148  CA  LYS A 146     -27.563   5.038 -83.691  1.00111.64           C
ATOM   1149  CB  LYS A 146     -26.323   4.151 -83.882  1.00111.64           C
ATOM   1150  CG  LYS A 146     -26.697   2.678 -84.030  1.00111.64           C
ATOM   1151  CD  LYS A 146     -27.485   2.422 -85.316  1.00111.64           C
ATOM   1152  CE  LYS A 146     -27.869   0.958 -85.535  1.00111.64           C
ATOM   1153  NZ  LYS A 146     -28.630   0.819 -86.798  1.00111.64           N
ATOM   1154  C   LYS A 146     -27.967   4.973 -82.252  1.00111.64           C
ATOM   1155  O   LYS A 146     -27.680   5.879 -81.473  1.00111.64           O
ATOM   1156  N   VAL A 147     -28.671   3.890 -81.870  1.00 45.72           N
ATOM   1157  CA  VAL A 147     -29.154   3.745 -80.529  1.00 45.72           C
ATOM   1158  CB  VAL A 147     -30.237   2.716 -80.390  1.00 45.72           C
ATOM   1159  CG1 VAL A 147     -30.636   2.628 -78.906  1.00 45.72           C
ATOM   1160  CG2 VAL A 147     -31.390   3.073 -81.341  1.00 45.72           C
ATOM   1161  C   VAL A 147     -28.036   3.295 -79.643  1.00 45.72           C
ATOM   1162  O   VAL A 147     -27.132   2.583 -80.076  1.00 45.72           O
ATOM   1163  N   VAL A 148     -28.069   3.732 -78.367  1.00118.39           N
ATOM   1164  CA  VAL A 148     -27.090   3.304 -77.415  1.00118.39           C
ATOM   1165  CB  VAL A 148     -26.820   4.296 -76.326  1.00118.39           C
ATOM   1166  CG1 VAL A 148     -28.143   4.663 -75.631  1.00118.39           C
ATOM   1167  CG2 VAL A 148     -25.787   3.677 -75.369  1.00118.39           C
ATOM   1168  C   VAL A 148     -27.641   2.079 -76.757  1.00118.39           C
ATOM   1169  O   VAL A 148     -28.759   2.069 -76.244  1.00118.39           O
ATOM   1170  N   ILE A 149     -26.841   1.000 -76.750  1.00102.10           N
ATOM   1171  CA  ILE A 149     -27.251  -0.249 -76.176  1.00102.10           C
ATOM   1172  CB  ILE A 149     -27.002  -1.432 -77.067  1.00102.10           C
ATOM   1173  CG1 ILE A 149     -27.936  -1.423 -78.286  1.00102.10           C
ATOM   1174  CG2 ILE A 149     -27.093  -2.699 -76.199  1.00102.10           C
ATOM   1175  CD1 ILE A 149     -29.411  -1.559 -77.912  1.00102.10           C
ATOM   1176  C   ILE A 149     -26.392  -0.487 -74.979  1.00102.10           C
ATOM   1177  O   ILE A 149     -25.205  -0.169 -74.985  1.00102.10           O
ATOM   1178  N   ALA A 150     -26.978  -1.042 -73.901  1.00 40.63           N
ATOM   1179  CA  ALA A 150     -26.194  -1.309 -72.729  1.00 40.63           C
ATOM   1180  CB  ALA A 150     -27.031  -1.631 -71.480  1.00 40.63           C
ATOM   1181  C   ALA A 150     -25.293  -2.476 -72.997  1.00 40.63           C
ATOM   1182  O   ALA A 150     -25.593  -3.336 -73.824  1.00 40.63           O
ATOM   1183  N   GLY A 151     -24.135  -2.513 -72.306  1.00 36.92           N
ATOM   1184  CA  GLY A 151     -23.222  -3.612 -72.460  1.00 36.92           C
ATOM   1185  C   GLY A 151     -23.809  -4.772 -71.713  1.00 36.92           C
ATOM   1186  O   GLY A 151     -24.633  -4.598 -70.820  1.00 36.92           O
ATOM   1187  N   SER A 152     -23.400  -6.003 -72.075  1.00 91.19           N
ATOM   1188  CA  SER A 152     -23.922  -7.168 -71.417  1.00 91.19           C
ATOM   1189  CB  SER A 152     -23.535  -8.466 -72.139  1.00 91.19           C
ATOM   1190  OG  SER A 152     -24.108  -8.483 -73.438  1.00 91.19           O
ATOM   1191  C   SER A 152     -23.395  -7.231 -70.015  1.00 91.19           C
ATOM   1192  O   SER A 152     -24.084  -7.666 -69.093  1.00 91.19           O
ATOM   1193  N   LEU A 153     -22.142  -6.784 -69.840  1.00103.59           N
ATOM   1194  CA  LEU A 153     -21.410  -6.841 -68.607  1.00103.59           C
ATOM   1195  CB  LEU A 153     -19.902  -6.659 -68.816  1.00103.59           C
ATOM   1196  CG  LEU A 153     -19.346  -7.816 -69.673  1.00103.59           C
ATOM   1197  CD1 LEU A 153     -17.819  -7.789 -69.754  1.00103.59           C
ATOM   1198  CD2 LEU A 153     -19.872  -9.175 -69.192  1.00103.59           C
ATOM   1199  C   LEU A 153     -21.939  -5.896 -67.571  1.00103.59           C
ATOM   1200  O   LEU A 153     -21.669  -6.090 -66.388  1.00103.59           O
ATOM   1201  N   LYS A 154     -22.678  -4.844 -67.986  1.00147.04           N
ATOM   1202  CA  LYS A 154     -23.162  -3.795 -67.119  1.00147.04           C
ATOM   1203  CB  LYS A 154     -24.277  -2.959 -67.780  1.00147.04           C
ATOM   1204  CG  LYS A 154     -25.445  -3.788 -68.325  1.00147.04           C
ATOM   1205  CD  LYS A 154     -26.297  -4.445 -67.240  1.00147.04           C
ATOM   1206  CE  LYS A 154     -27.487  -5.247 -67.772  1.00147.04           C
ATOM   1207  NZ  LYS A 154     -28.262  -5.795 -66.636  1.00147.04           N
ATOM   1208  C   LYS A 154     -23.644  -4.315 -65.793  1.00147.04           C
ATOM   1209  O   LYS A 154     -24.232  -5.391 -65.690  1.00147.04           O
ATOM   1210  N   GLY A 155     -23.335  -3.536 -64.731  1.00 42.09           N
ATOM   1211  CA  GLY A 155     -23.654  -3.841 -63.365  1.00 42.09           C
ATOM   1212  C   GLY A 155     -24.076  -2.553 -62.715  1.00 42.09           C
ATOM   1213  O   GLY A 155     -24.191  -1.521 -63.373  1.00 42.09           O
ATOM   1214  N   THR A 156     -24.269  -2.577 -61.380  1.00160.62           N
ATOM   1215  CA  THR A 156     -24.889  -1.476 -60.701  1.00160.62           C
ATOM   1216  CB  THR A 156     -24.993  -1.696 -59.214  1.00160.62           C
ATOM   1217  OG1 THR A 156     -23.703  -1.782 -58.628  1.00160.62           O
ATOM   1218  CG2 THR A 156     -25.767  -3.001 -58.964  1.00160.62           C
ATOM   1219  C   THR A 156     -24.213  -0.149 -60.901  1.00160.62           C
ATOM   1220  O   THR A 156     -24.816   0.758 -61.470  1.00160.62           O
ATOM   1221  N   SER A 157     -22.964   0.023 -60.434  1.00116.50           N
ATOM   1222  CA  SER A 157     -22.317   1.303 -60.540  1.00116.50           C
ATOM   1223  CB  SER A 157     -21.253   1.528 -59.452  1.00116.50           C
ATOM   1224  OG  SER A 157     -21.862   1.490 -58.170  1.00116.50           O
ATOM   1225  C   SER A 157     -21.658   1.430 -61.871  1.00116.50           C
ATOM   1226  O   SER A 157     -21.305   2.534 -62.281  1.00116.50           O
ATOM   1227  N   CYS A 158     -21.466   0.300 -62.580  1.00180.34           N
ATOM   1228  CA  CYS A 158     -20.674   0.358 -63.775  1.00180.34           C
ATOM   1229  CB  CYS A 158     -19.537  -0.668 -63.724  1.00180.34           C
ATOM   1230  SG  CYS A 158     -20.181  -2.332 -63.381  1.00180.34           S
ATOM   1231  C   CYS A 158     -21.480   0.062 -64.998  1.00180.34           C
ATOM   1232  O   CYS A 158     -21.263  -0.953 -65.658  1.00180.34           O
ATOM   1233  N   LYS A 159     -22.400   0.962 -65.382  1.00136.35           N
ATOM   1234  CA  LYS A 159     -23.141   0.702 -66.576  1.00136.35           C
ATOM   1235  CB  LYS A 159     -24.609   1.150 -66.520  1.00136.35           C
ATOM   1236  CG  LYS A 159     -25.394   0.702 -67.753  1.00136.35           C
ATOM   1237  CD  LYS A 159     -26.913   0.721 -67.569  1.00136.35           C
ATOM   1238  CE  LYS A 159     -27.445   2.045 -67.022  1.00136.35           C
ATOM   1239  NZ  LYS A 159     -28.909   1.964 -66.829  1.00136.35           N
ATOM   1240  C   LYS A 159     -22.460   1.409 -67.708  1.00136.35           C
ATOM   1241  O   LYS A 159     -21.774   2.408 -67.499  1.00136.35           O
ATOM   1242  N   GLY A 160     -22.614   0.881 -68.941  1.00 37.97           N
ATOM   1243  CA  GLY A 160     -22.006   1.506 -70.075  1.00 37.97           C
ATOM   1244  C   GLY A 160     -22.938   1.301 -71.224  1.00 37.97           C
ATOM   1245  O   GLY A 160     -23.708   0.341 -71.239  1.00 37.97           O
ATOM   1246  N   GLY A 161     -22.881   2.211 -72.219  1.00 58.21           N
ATOM   1247  CA  GLY A 161     -23.715   2.121 -73.379  1.00 58.21           C
ATOM   1248  C   GLY A 161     -22.783   2.047 -74.539  1.00 58.21           C
ATOM   1249  O   GLY A 161     -21.624   2.450 -74.414  1.00 58.21           O
ATOM   1250  N   VAL A 162     -23.296   1.524 -75.682  1.00155.18           N
ATOM   1251  CA  VAL A 162     -22.512   1.276 -76.858  1.00155.18           C
ATOM   1252  CB  VAL A 162     -21.924  -0.102 -76.884  1.00155.18           C
ATOM   1253  CG1 VAL A 162     -23.080  -1.115 -76.964  1.00155.18           C
ATOM   1254  CG2 VAL A 162     -20.939  -0.197 -78.061  1.00155.18           C
ATOM   1255  C   VAL A 162     -23.311   1.418 -78.119  1.00155.18           C
ATOM   1256  O   VAL A 162     -24.484   1.061 -78.183  1.00155.18           O
ATOM   1257  N   PHE A 163     -22.654   2.025 -79.130  1.00141.83           N
ATOM   1258  CA  PHE A 163     -23.057   2.299 -80.475  1.00141.83           C
ATOM   1259  CB  PHE A 163     -22.076   3.323 -81.089  1.00141.83           C
ATOM   1260  CG  PHE A 163     -22.422   3.694 -82.491  1.00141.83           C
ATOM   1261  CD1 PHE A 163     -22.174   2.828 -83.531  1.00141.83           C
ATOM   1262  CD2 PHE A 163     -22.992   4.916 -82.766  1.00141.83           C
ATOM   1263  CE1 PHE A 163     -22.490   3.172 -84.825  1.00141.83           C
ATOM   1264  CE2 PHE A 163     -23.311   5.267 -84.056  1.00141.83           C
ATOM   1265  CZ  PHE A 163     -23.059   4.395 -85.087  1.00141.83           C
ATOM   1266  C   PHE A 163     -22.946   1.058 -81.299  1.00141.83           C
ATOM   1267  O   PHE A 163     -23.855   0.714 -82.054  1.00141.83           O
ATOM   1268  N   SER A 164     -21.800   0.353 -81.178  1.00110.00           N
ATOM   1269  CA  SER A 164     -21.596  -0.788 -82.026  1.00110.00           C
ATOM   1270  CB  SER A 164     -20.904  -0.431 -83.353  1.00110.00           C
ATOM   1271  OG  SER A 164     -20.735  -1.596 -84.147  1.00110.00           O
ATOM   1272  C   SER A 164     -20.727  -1.783 -81.335  1.00110.00           C
ATOM   1273  O   SER A 164     -19.967  -1.458 -80.422  1.00110.00           O
ATOM   1274  N   THR A 165     -20.859  -3.054 -81.764  1.00137.43           N
ATOM   1275  CA  THR A 165     -20.062  -4.114 -81.228  1.00137.43           C
ATOM   1276  CB  THR A 165     -20.923  -5.215 -80.683  1.00137.43           C
ATOM   1277  OG1 THR A 165     -21.846  -4.686 -79.742  1.00137.43           O
ATOM   1278  CG2 THR A 165     -20.030  -6.232 -79.968  1.00137.43           C
ATOM   1279  C   THR A 165     -19.280  -4.649 -82.383  1.00137.43           C
ATOM   1280  O   THR A 165     -19.047  -5.850 -82.493  1.00137.43           O
ATOM   1281  N   SER A 166     -18.809  -3.755 -83.274  1.00101.34           N
ATOM   1282  CA  SER A 166     -18.042  -4.223 -84.389  1.00101.34           C
ATOM   1283  CB  SER A 166     -18.882  -4.466 -85.653  1.00101.34           C
ATOM   1284  OG  SER A 166     -19.445  -3.243 -86.104  1.00101.34           O
ATOM   1285  C   SER A 166     -17.036  -3.167 -84.719  1.00101.34           C
ATOM   1286  O   SER A 166     -17.258  -1.981 -84.475  1.00101.34           O
ATOM   1287  N   SER A 167     -15.883  -3.592 -85.274  1.00 77.19           N
ATOM   1288  CA  SER A 167     -14.864  -2.659 -85.658  1.00 77.19           C
ATOM   1289  CB  SER A 167     -13.486  -2.995 -85.080  1.00 77.19           C
ATOM   1290  OG  SER A 167     -13.562  -2.996 -83.665  1.00 77.19           O
ATOM   1291  C   SER A 167     -14.744  -2.765 -87.142  1.00 77.19           C
ATOM   1292  O   SER A 167     -14.409  -3.824 -87.671  1.00 77.19           O
ATOM   1293  N   TYR A 168     -14.959  -1.647 -87.856  1.00121.81           N
ATOM   1294  CA  TYR A 168     -15.027  -1.746 -89.282  1.00121.81           C
ATOM   1295  CB  TYR A 168     -15.939  -0.656 -89.892  1.00121.81           C
ATOM   1296  CG  TYR A 168     -16.313  -1.057 -91.279  1.00121.81           C
ATOM   1297  CD1 TYR A 168     -16.867  -2.295 -91.518  1.00121.81           C
ATOM   1298  CD2 TYR A 168     -16.193  -0.182 -92.330  1.00121.81           C
ATOM   1299  CE1 TYR A 168     -17.223  -2.670 -92.792  1.00121.81           C
ATOM   1300  CE2 TYR A 168     -16.544  -0.547 -93.607  1.00121.81           C
ATOM   1301  CZ  TYR A 168     -17.054  -1.799 -93.841  1.00121.81           C
ATOM   1302  OH  TYR A 168     -17.417  -2.181 -95.150  1.00121.81           O
ATOM   1303  C   TYR A 168     -13.651  -1.767 -89.880  1.00121.81           C
ATOM   1304  O   TYR A 168     -12.795  -0.936 -89.577  1.00121.81           O
ATOM   1305  N   THR A 169     -13.414  -2.786 -90.739  1.00 60.77           N
ATOM   1306  CA  THR A 169     -12.160  -3.025 -91.400  1.00 60.77           C
ATOM   1307  CB  THR A 169     -11.515  -4.311 -90.954  1.00 60.77           C
ATOM   1308  OG1 THR A 169     -11.341  -4.308 -89.544  1.00 60.77           O
ATOM   1309  CG2 THR A 169     -10.145  -4.451 -91.636  1.00 60.77           C
ATOM   1310  C   THR A 169     -12.482  -3.148 -92.859  1.00 60.77           C
ATOM   1311  O   THR A 169     -13.611  -3.473 -93.222  1.00 60.77           O
ATOM   1312  N   TRP A 170     -11.501  -2.891 -93.749  1.00132.49           N
ATOM   1313  CA  TRP A 170     -11.827  -2.934 -95.148  1.00132.49           C
ATOM   1314  CB  TRP A 170     -11.391  -1.660 -95.894  1.00132.49           C
ATOM   1315  CG  TRP A 170     -11.972  -1.555 -97.277  1.00132.49           C
ATOM   1316  CD2 TRP A 170     -11.838  -0.415 -98.143  1.00132.49           C
ATOM   1317  CD1 TRP A 170     -12.740  -2.462 -97.945  1.00132.49           C
ATOM   1318  NE1 TRP A 170     -13.101  -1.958 -99.170  1.00132.49           N
ATOM   1319  CE2 TRP A 170     -12.553  -0.699 -99.306  1.00132.49           C
ATOM   1320  CE3 TRP A 170     -11.180   0.772 -97.980  1.00132.49           C
ATOM   1321  CZ2 TRP A 170     -12.622   0.203-100.329  1.00132.49           C
ATOM   1322  CZ3 TRP A 170     -11.248   1.677 -99.017  1.00132.49           C
ATOM   1323  CH2 TRP A 170     -11.956   1.398-100.168  1.00132.49           C
ATOM   1324  C   TRP A 170     -11.179  -4.124 -95.782  1.00132.49           C
ATOM   1325  O   TRP A 170      -9.994  -4.396 -95.584  1.00132.49           O
ATOM   1326  N   GLU A 171     -11.985  -4.878 -96.556  1.00 85.17           N
ATOM   1327  CA  GLU A 171     -11.524  -6.030 -97.272  1.00 85.17           C
ATOM   1328  CB  GLU A 171     -12.537  -7.185 -97.270  1.00 85.17           C
ATOM   1329  CG  GLU A 171     -12.032  -8.435 -97.990  1.00 85.17           C
ATOM   1330  CD  GLU A 171     -13.185  -9.425 -98.069  1.00 85.17           C
ATOM   1331  OE1 GLU A 171     -14.295  -9.068 -97.592  1.00 85.17           O
ATOM   1332  OE2 GLU A 171     -12.979 -10.544 -98.612  1.00 85.17           O
ATOM   1333  C   GLU A 171     -11.381  -5.580 -98.694  1.00 85.17           C
ATOM   1334  O   GLU A 171     -12.326  -5.047 -99.275  1.00 85.17           O
ATOM   1335  N   ASN A 172     -10.192  -5.779 -99.297  1.00 63.84           N
ATOM   1336  CA  ASN A 172      -9.988  -5.286-100.634  1.00 63.84           C
ATOM   1337  CB  ASN A 172      -9.168  -3.981-100.694  1.00 63.84           C
ATOM   1338  CG  ASN A 172     -10.012  -2.789-100.251  1.00 63.84           C
ATOM   1339  OD1 ASN A 172     -10.073  -2.451 -99.070  1.00 63.84           O
ATOM   1340  ND2 ASN A 172     -10.671  -2.113-101.230  1.00 63.84           N
ATOM   1341  C   ASN A 172      -9.193  -6.286-101.410  1.00 63.84           C
ATOM   1342  O   ASN A 172      -8.962  -7.412-100.973  1.00 63.84           O
ATOM   1343  N   ALA A 173      -8.767  -5.862-102.618  1.00 38.60           N
ATOM   1344  CA  ALA A 173      -8.006  -6.663-103.532  1.00 38.60           C
ATOM   1345  CB  ALA A 173      -7.934  -6.084-104.955  1.00 38.60           C
ATOM   1346  C   ALA A 173      -6.599  -6.782-103.042  1.00 38.60           C
ATOM   1347  O   ALA A 173      -6.121  -5.965-102.256  1.00 38.60           O
ATOM   1348  N   LEU A 174      -5.901  -7.824-103.537  1.00153.83           N
ATOM   1349  CA  LEU A 174      -4.556  -8.137-103.156  1.00153.83           C
ATOM   1350  CB  LEU A 174      -4.056  -9.488-103.716  1.00153.83           C
ATOM   1351  CG  LEU A 174      -3.974  -9.592-105.258  1.00153.83           C
ATOM   1352  CD1 LEU A 174      -5.332  -9.291-105.912  1.00153.83           C
ATOM   1353  CD2 LEU A 174      -2.804  -8.788-105.852  1.00153.83           C
ATOM   1354  C   LEU A 174      -3.639  -7.059-103.627  1.00153.83           C
ATOM   1355  O   LEU A 174      -3.971  -6.293-104.530  1.00153.83           O
ATOM   1356  N   VAL A 175      -2.459  -6.994-102.971  1.00171.60           N
ATOM   1357  CA  VAL A 175      -1.367  -6.083-103.195  1.00171.60           C
ATOM   1358  CB  VAL A 175      -0.682  -6.212-104.535  1.00171.60           C
ATOM   1359  CG1 VAL A 175      -1.571  -5.640-105.652  1.00171.60           C
ATOM   1360  CG2 VAL A 175       0.693  -5.528-104.433  1.00171.60           C
ATOM   1361  C   VAL A 175      -1.807  -4.667-102.999  1.00171.60           C
ATOM   1362  O   VAL A 175      -1.294  -3.760-103.651  1.00171.60           O
ATOM   1363  N   TYR A 176      -2.763  -4.436-102.074  1.00 64.41           N
ATOM   1364  CA  TYR A 176      -3.177  -3.091-101.784  1.00 64.41           C
ATOM   1365  CB  TYR A 176      -4.532  -2.683-102.385  1.00 64.41           C
ATOM   1366  CG  TYR A 176      -4.353  -2.499-103.849  1.00 64.41           C
ATOM   1367  CD1 TYR A 176      -3.810  -1.333-104.337  1.00 64.41           C
ATOM   1368  CD2 TYR A 176      -4.735  -3.480-104.731  1.00 64.41           C
ATOM   1369  CE1 TYR A 176      -3.644  -1.150-105.689  1.00 64.41           C
ATOM   1370  CE2 TYR A 176      -4.571  -3.301-106.083  1.00 64.41           C
ATOM   1371  CZ  TYR A 176      -4.024  -2.137-106.565  1.00 64.41           C
ATOM   1372  OH  TYR A 176      -3.854  -1.954-107.953  1.00 64.41           O
ATOM   1373  C   TYR A 176      -3.310  -2.924-100.304  1.00 64.41           C
ATOM   1374  O   TYR A 176      -3.448  -3.894 -99.561  1.00 64.41           O
ATOM   1375  N   TYR A 177      -3.261  -1.653 -99.849  1.00116.40           N
ATOM   1376  CA  TYR A 177      -3.417  -1.310 -98.464  1.00116.40           C
ATOM   1377  CB  TYR A 177      -2.340  -0.337 -97.938  1.00116.40           C
ATOM   1378  CG  TYR A 177      -1.086  -1.086 -97.614  1.00116.40           C
ATOM   1379  CD1 TYR A 177      -0.190  -1.463 -98.589  1.00116.40           C
ATOM   1380  CD2 TYR A 177      -0.814  -1.427 -96.308  1.00116.40           C
ATOM   1381  CE1 TYR A 177       0.955  -2.153 -98.256  1.00116.40           C
ATOM   1382  CE2 TYR A 177       0.329  -2.115 -95.969  1.00116.40           C
ATOM   1383  CZ  TYR A 177       1.221  -2.479 -96.947  1.00116.40           C
ATOM   1384  OH  TYR A 177       2.396  -3.187 -96.609  1.00116.40           O
ATOM   1385  C   TYR A 177      -4.753  -0.652 -98.317  1.00116.40           C
ATOM   1386  O   TYR A 177      -5.071   0.300 -99.027  1.00116.40           O
ATOM   1387  N   GLU A 178      -5.575  -1.172 -97.381  1.00105.32           N
ATOM   1388  CA  GLU A 178      -6.908  -0.678 -97.192  1.00105.32           C
ATOM   1389  CB  GLU A 178      -7.984  -1.753 -97.438  1.00105.32           C
ATOM   1390  CG  GLU A 178      -7.710  -3.099 -96.760  1.00105.32           C
ATOM   1391  CD  GLU A 178      -6.799  -3.902 -97.683  1.00105.32           C
ATOM   1392  OE1 GLU A 178      -6.330  -3.321 -98.697  1.00105.32           O
ATOM   1393  OE2 GLU A 178      -6.561  -5.105 -97.389  1.00105.32           O
ATOM   1394  C   GLU A 178      -7.078  -0.136 -95.811  1.00105.32           C
ATOM   1395  O   GLU A 178      -6.569  -0.696 -94.844  1.00105.32           O
ATOM   1396  N   TYR A 179      -7.807   0.995 -95.691  1.00154.30           N
ATOM   1397  CA  TYR A 179      -8.003   1.559 -94.390  1.00154.30           C
ATOM   1398  CB  TYR A 179      -7.349   2.940 -94.197  1.00154.30           C
ATOM   1399  CG  TYR A 179      -7.978   3.946 -95.101  1.00154.30           C
ATOM   1400  CD1 TYR A 179      -9.076   4.671 -94.700  1.00154.30           C
ATOM   1401  CD2 TYR A 179      -7.467   4.171 -96.357  1.00154.30           C
ATOM   1402  CE1 TYR A 179      -9.644   5.604 -95.538  1.00154.30           C
ATOM   1403  CE2 TYR A 179      -8.028   5.101 -97.202  1.00154.30           C
ATOM   1404  CZ  TYR A 179      -9.121   5.823 -96.790  1.00154.30           C
ATOM   1405  OH  TYR A 179      -9.706   6.782 -97.646  1.00154.30           O
ATOM   1406  C   TYR A 179      -9.468   1.672 -94.121  1.00154.30           C
ATOM   1407  O   TYR A 179     -10.248   2.077 -94.981  1.00154.30           O
ATOM   1408  N   GLU A 180      -9.874   1.289 -92.893  1.00116.74           N
ATOM   1409  CA  GLU A 180     -11.260   1.311 -92.538  1.00116.74           C
ATOM   1410  CB  GLU A 180     -11.813  -0.106 -92.395  1.00116.74           C
ATOM   1411  CG  GLU A 180     -13.298  -0.174 -92.686  1.00116.74           C
ATOM   1412  CD  GLU A 180     -13.518   0.225 -94.144  1.00116.74           C
ATOM   1413  OE1 GLU A 180     -13.373   1.439 -94.453  1.00116.74           O
ATOM   1414  OE2 GLU A 180     -13.830  -0.676 -94.967  1.00116.74           O
ATOM   1415  C   GLU A 180     -11.361   2.045 -91.236  1.00116.74           C
ATOM   1416  O   GLU A 180     -10.409   2.055 -90.458  1.00116.74           O
ATOM   1417  N   ILE A 181     -12.508   2.717 -90.978  1.00 84.83           N
ATOM   1418  CA  ILE A 181     -12.634   3.481 -89.765  1.00 84.83           C
ATOM   1419  CB  ILE A 181     -12.758   4.963 -89.994  1.00 84.83           C
ATOM   1420  CG1 ILE A 181     -11.447   5.558 -90.541  1.00 84.83           C
ATOM   1421  CG2 ILE A 181     -13.221   5.602 -88.675  1.00 84.83           C
ATOM   1422  CD1 ILE A 181     -11.113   5.126 -91.967  1.00 84.83           C
ATOM   1423  C   ILE A 181     -13.847   3.069 -88.989  1.00 84.83           C
ATOM   1424  O   ILE A 181     -14.964   3.054 -89.504  1.00 84.83           O
ATOM   1425  N   ALA A 182     -13.641   2.752 -87.694  1.00 43.78           N
ATOM   1426  CA  ALA A 182     -14.728   2.385 -86.841  1.00 43.78           C
ATOM   1427  CB  ALA A 182     -14.479   1.070 -86.093  1.00 43.78           C
ATOM   1428  C   ALA A 182     -14.874   3.465 -85.812  1.00 43.78           C
ATOM   1429  O   ALA A 182     -13.887   3.952 -85.262  1.00 43.78           O
ATOM   1430  N   LEU A 183     -16.123   3.909 -85.567  1.00 71.46           N
ATOM   1431  CA  LEU A 183     -16.371   4.864 -84.527  1.00 71.46           C
ATOM   1432  CB  LEU A 183     -17.018   6.182 -84.991  1.00 71.46           C
ATOM   1433  CG  LEU A 183     -17.144   7.216 -83.855  1.00 71.46           C
ATOM   1434  CD1 LEU A 183     -15.760   7.575 -83.285  1.00 71.46           C
ATOM   1435  CD2 LEU A 183     -17.947   8.453 -84.300  1.00 71.46           C
ATOM   1436  C   LEU A 183     -17.333   4.165 -83.642  1.00 71.46           C
ATOM   1437  O   LEU A 183     -18.471   3.900 -84.030  1.00 71.46           O
ATOM   1438  N   HIS A 184     -16.891   3.838 -82.418  1.00192.16           N
ATOM   1439  CA  HIS A 184     -17.738   3.031 -81.615  1.00192.16           C
ATOM   1440  ND1 HIS A 184     -15.782   1.025 -83.431  1.00192.16           N
ATOM   1441  CG  HIS A 184     -16.734   0.809 -82.460  1.00192.16           C
ATOM   1442  CB  HIS A 184     -17.976   1.641 -82.251  1.00192.16           C
ATOM   1443  NE2 HIS A 184     -15.111  -0.750 -82.269  1.00192.16           N
ATOM   1444  CD2 HIS A 184     -16.307  -0.280 -81.761  1.00192.16           C
ATOM   1445  CE1 HIS A 184     -14.835   0.065 -83.269  1.00192.16           C
ATOM   1446  C   HIS A 184     -17.097   2.843 -80.293  1.00192.16           C
ATOM   1447  O   HIS A 184     -16.488   3.767 -79.744  1.00192.16           O
ATOM   1448  N   ASP A 185     -17.230   1.596 -79.771  1.00285.92           N
ATOM   1449  CA  ASP A 185     -16.957   1.310 -78.401  1.00285.92           C
ATOM   1450  CB  ASP A 185     -15.559   1.807 -77.985  1.00285.92           C
ATOM   1451  CG  ASP A 185     -15.133   1.312 -76.607  1.00285.92           C
ATOM   1452  OD1 ASP A 185     -15.991   0.840 -75.818  1.00285.92           O
ATOM   1453  OD2 ASP A 185     -13.910   1.419 -76.323  1.00285.92           O
ATOM   1454  C   ASP A 185     -18.009   2.162 -77.800  1.00285.92           C
ATOM   1455  O   ASP A 185     -17.853   2.773 -76.745  1.00285.92           O
ATOM   1456  N   TYR A 186     -19.144   2.200 -78.540  1.00375.71           N
ATOM   1457  CA  TYR A 186     -20.206   3.123 -78.340  1.00375.71           C
ATOM   1458  CB  TYR A 186     -20.604   3.349 -76.858  1.00375.71           C
ATOM   1459  CG  TYR A 186     -21.868   4.185 -76.767  1.00375.71           C
ATOM   1460  CD1 TYR A 186     -22.662   4.459 -77.858  1.00375.71           C
ATOM   1461  CD2 TYR A 186     -22.292   4.776 -75.590  1.00375.71           C
ATOM   1462  CE1 TYR A 186     -23.786   5.246 -77.786  1.00375.71           C
ATOM   1463  CE2 TYR A 186     -23.410   5.568 -75.486  1.00375.71           C
ATOM   1464  CZ  TYR A 186     -24.167   5.809 -76.599  1.00375.71           C
ATOM   1465  OH  TYR A 186     -25.318   6.621 -76.527  1.00375.71           O
ATOM   1466  C   TYR A 186     -19.674   4.434 -78.760  1.00375.71           C
ATOM   1467  O   TYR A 186     -18.490   4.706 -78.597  1.00375.71           O
ATOM   1468  N   THR A 187     -20.433   5.316 -79.405  1.00278.41           N
ATOM   1469  CA  THR A 187     -19.854   6.553 -79.001  1.00278.41           C
ATOM   1470  CB  THR A 187     -20.385   7.772 -79.705  1.00278.41           C
ATOM   1471  OG1 THR A 187     -21.775   7.933 -79.494  1.00278.41           O
ATOM   1472  CG2 THR A 187     -20.093   7.616 -81.206  1.00278.41           C
ATOM   1473  C   THR A 187     -20.275   6.509 -77.543  1.00278.41           C
ATOM   1474  O   THR A 187     -21.429   6.778 -77.230  1.00278.41           O
ATOM   1475  N   ALA A 188     -19.330   6.132 -76.638  1.00100.15           N
ATOM   1476  CA  ALA A 188     -19.496   5.583 -75.331  1.00100.15           C
ATOM   1477  CB  ALA A 188     -18.217   4.935 -74.767  1.00100.15           C
ATOM   1478  C   ALA A 188     -19.997   6.515 -74.310  1.00100.15           C
ATOM   1479  O   ALA A 188     -19.654   7.694 -74.266  1.00100.15           O
ATOM   1480  N   VAL A 189     -20.862   5.938 -73.458  1.00128.65           N
ATOM   1481  CA  VAL A 189     -21.326   6.581 -72.279  1.00128.65           C
ATOM   1482  CB  VAL A 189     -22.802   6.864 -72.251  1.00128.65           C
ATOM   1483  CG1 VAL A 189     -23.115   7.885 -73.355  1.00128.65           C
ATOM   1484  CG2 VAL A 189     -23.580   5.546 -72.393  1.00128.65           C
ATOM   1485  C   VAL A 189     -21.032   5.582 -71.213  1.00128.65           C
ATOM   1486  O   VAL A 189     -21.316   4.394 -71.368  1.00128.65           O
ATOM   1487  N   ALA A 190     -20.410   6.021 -70.110  1.00 48.38           N
ATOM   1488  CA  ALA A 190     -20.109   5.063 -69.094  1.00 48.38           C
ATOM   1489  CB  ALA A 190     -18.639   4.607 -69.101  1.00 48.38           C
ATOM   1490  C   ALA A 190     -20.384   5.692 -67.770  1.00 48.38           C
ATOM   1491  O   ALA A 190     -20.126   6.878 -67.569  1.00 48.38           O
ATOM   1492  N   ASP A 191     -20.961   4.907 -66.838  1.00 57.29           N
ATOM   1493  CA  ASP A 191     -21.148   5.407 -65.509  1.00 57.29           C
ATOM   1494  CB  ASP A 191     -22.073   4.539 -64.625  1.00 57.29           C
ATOM   1495  CG  ASP A 191     -23.531   4.753 -65.026  1.00 57.29           C
ATOM   1496  OD1 ASP A 191     -23.974   5.931 -65.031  1.00 57.29           O
ATOM   1497  OD2 ASP A 191     -24.220   3.742 -65.332  1.00 57.29           O
ATOM   1498  C   ASP A 191     -19.786   5.365 -64.909  1.00 57.29           C
ATOM   1499  O   ASP A 191     -19.099   4.349 -64.994  1.00 57.29           O
ATOM   1500  N   ILE A 192     -19.344   6.472 -64.294  1.00168.35           N
ATOM   1501  CA  ILE A 192     -18.010   6.435 -63.789  1.00168.35           C
ATOM   1502  CB  ILE A 192     -17.042   7.075 -64.758  1.00168.35           C
ATOM   1503  CG1 ILE A 192     -15.580   7.008 -64.292  1.00168.35           C
ATOM   1504  CG2 ILE A 192     -17.562   8.478 -65.093  1.00168.35           C
ATOM   1505  CD1 ILE A 192     -15.265   7.945 -63.133  1.00168.35           C
ATOM   1506  C   ILE A 192     -17.975   7.012 -62.413  1.00168.35           C
ATOM   1507  O   ILE A 192     -18.775   7.878 -62.063  1.00168.35           O
ATOM   1508  N   GLU A 193     -17.081   6.475 -61.563  1.00119.91           N
ATOM   1509  CA  GLU A 193     -16.977   6.987 -60.234  1.00119.91           C
ATOM   1510  CB  GLU A 193     -16.928   5.879 -59.169  1.00119.91           C
ATOM   1511  CG  GLU A 193     -17.105   6.391 -57.740  1.00119.91           C
ATOM   1512  CD  GLU A 193     -15.730   6.481 -57.098  1.00119.91           C
ATOM   1513  OE1 GLU A 193     -14.740   6.757 -57.827  1.00119.91           O
ATOM   1514  OE2 GLU A 193     -15.650   6.266 -55.861  1.00119.91           O
ATOM   1515  C   GLU A 193     -15.721   7.789 -60.163  1.00119.91           C
ATOM   1516  O   GLU A 193     -14.648   7.320 -60.538  1.00119.91           O
ATOM   1517  N   ASN A 194     -15.828   9.043 -59.684  1.00122.34           N
ATOM   1518  CA  ASN A 194     -14.640   9.830 -59.591  1.00122.34           C
ATOM   1519  CB  ASN A 194     -14.593  11.053 -60.538  1.00122.34           C
ATOM   1520  CG  ASN A 194     -15.828  11.923 -60.366  1.00122.34           C
ATOM   1521  OD1 ASN A 194     -16.944  11.415 -60.282  1.00122.34           O
ATOM   1522  ND2 ASN A 194     -15.630  13.269 -60.343  1.00122.34           N
ATOM   1523  C   ASN A 194     -14.411  10.223 -58.179  1.00122.34           C
ATOM   1524  O   ASN A 194     -15.347  10.409 -57.405  1.00122.34           O
ATOM   1525  N   ASN A 195     -13.122  10.300 -57.799  1.00 76.29           N
ATOM   1526  CA  ASN A 195     -12.811  10.663 -56.458  1.00 76.29           C
ATOM   1527  CB  ASN A 195     -12.173   9.542 -55.613  1.00 76.29           C
ATOM   1528  CG  ASN A 195     -13.227   8.454 -55.422  1.00 76.29           C
ATOM   1529  OD1 ASN A 195     -14.418   8.740 -55.315  1.00 76.29           O
ATOM   1530  ND2 ASN A 195     -12.784   7.168 -55.386  1.00 76.29           N
ATOM   1531  C   ASN A 195     -11.914  11.848 -56.506  1.00 76.29           C
ATOM   1532  O   ASN A 195     -11.359  12.194 -57.546  1.00 76.29           O
ATOM   1533  N   GLN A 196     -11.829  12.557 -55.368  1.00158.60           N
ATOM   1534  CA  GLN A 196     -10.960  13.683 -55.303  1.00158.60           C
ATOM   1535  CB  GLN A 196     -11.641  15.026 -55.628  1.00158.60           C
ATOM   1536  CG  GLN A 196     -12.845  15.363 -54.752  1.00158.60           C
ATOM   1537  CD  GLN A 196     -14.032  14.569 -55.286  1.00158.60           C
ATOM   1538  OE1 GLN A 196     -14.653  13.802 -54.554  1.00158.60           O
ATOM   1539  NE2 GLN A 196     -14.364  14.756 -56.593  1.00158.60           N
ATOM   1540  C   GLN A 196     -10.363  13.715 -53.942  1.00158.60           C
ATOM   1541  O   GLN A 196     -10.964  13.277 -52.965  1.00158.60           O
ATOM   1542  N   VAL A 197      -9.122  14.213 -53.871  1.00100.94           N
ATOM   1543  CA  VAL A 197      -8.392  14.341 -52.651  1.00100.94           C
ATOM   1544  CB  VAL A 197      -6.977  14.782 -52.910  1.00100.94           C
ATOM   1545  CG1 VAL A 197      -6.198  14.921 -51.594  1.00100.94           C
ATOM   1546  CG2 VAL A 197      -6.354  13.815 -53.921  1.00100.94           C
ATOM   1547  C   VAL A 197      -9.069  15.440 -51.899  1.00100.94           C
ATOM   1548  O   VAL A 197      -9.870  16.184 -52.464  1.00100.94           O
ATOM   1549  N   ASN A 198      -8.754  15.563 -50.598  1.00142.24           N
ATOM   1550  CA  ASN A 198      -9.377  16.501 -49.712  1.00142.24           C
ATOM   1551  CB  ASN A 198      -8.773  16.490 -48.297  1.00142.24           C
ATOM   1552  CG  ASN A 198      -9.163  15.209 -47.575  1.00142.24           C
ATOM   1553  OD1 ASN A 198     -10.025  14.455 -48.026  1.00142.24           O
ATOM   1554  ND2 ASN A 198      -8.513  14.962 -46.405  1.00142.24           N
ATOM   1555  C   ASN A 198      -9.222  17.901 -50.196  1.00142.24           C
ATOM   1556  O   ASN A 198     -10.166  18.681 -50.087  1.00142.24           O
ATOM   1557  N   LEU A 199      -8.039  18.270 -50.725  1.00111.23           N
ATOM   1558  CA  LEU A 199      -7.878  19.619 -51.182  1.00111.23           C
ATOM   1559  CB  LEU A 199      -6.514  19.915 -51.827  1.00111.23           C
ATOM   1560  CG  LEU A 199      -5.341  19.969 -50.831  1.00111.23           C
ATOM   1561  CD1 LEU A 199      -5.518  21.125 -49.832  1.00111.23           C
ATOM   1562  CD2 LEU A 199      -5.098  18.609 -50.158  1.00111.23           C
ATOM   1563  C   LEU A 199      -8.916  19.816 -52.240  1.00111.23           C
ATOM   1564  O   LEU A 199      -9.574  20.853 -52.303  1.00111.23           O
ATOM   1565  N   ARG A 200      -9.111  18.777 -53.070  1.00117.48           N
ATOM   1566  CA  ARG A 200     -10.120  18.787 -54.084  1.00117.48           C
ATOM   1567  CB  ARG A 200     -11.518  19.097 -53.528  1.00117.48           C
ATOM   1568  CG  ARG A 200     -11.985  18.130 -52.441  1.00117.48           C
ATOM   1569  CD  ARG A 200     -13.409  18.428 -51.973  1.00117.48           C
ATOM   1570  NE  ARG A 200     -13.470  19.885 -51.663  1.00117.48           N
ATOM   1571  CZ  ARG A 200     -13.080  20.354 -50.443  1.00117.48           C
ATOM   1572  NH1 ARG A 200     -12.636  19.487 -49.486  1.00117.48           N
ATOM   1573  NH2 ARG A 200     -13.122  21.695 -50.187  1.00117.48           N
ATOM   1574  C   ARG A 200      -9.826  19.831 -55.117  1.00117.48           C
ATOM   1575  O   ARG A 200     -10.742  20.457 -55.644  1.00117.48           O
ATOM   1576  N   ARG A 201      -8.534  20.051 -55.424  1.00100.83           N
ATOM   1577  CA  ARG A 201      -8.144  20.956 -56.469  1.00100.83           C
ATOM   1578  CB  ARG A 201      -6.620  21.128 -56.593  1.00100.83           C
ATOM   1579  CG  ARG A 201      -6.023  22.136 -55.616  1.00100.83           C
ATOM   1580  CD  ARG A 201      -4.499  22.223 -55.692  1.00100.83           C
ATOM   1581  NE  ARG A 201      -4.092  23.417 -54.901  1.00100.83           N
ATOM   1582  CZ  ARG A 201      -4.016  23.345 -53.540  1.00100.83           C
ATOM   1583  NH1 ARG A 201      -4.323  22.183 -52.892  1.00100.83           N
ATOM   1584  NH2 ARG A 201      -3.637  24.444 -52.828  1.00100.83           N
ATOM   1585  C   ARG A 201      -8.587  20.377 -57.766  1.00100.83           C
ATOM   1586  O   ARG A 201      -8.948  21.100 -58.693  1.00100.83           O
ATOM   1587  N   GLY A 202      -8.532  19.039 -57.885  1.00 35.53           N
ATOM   1588  CA  GLY A 202      -8.935  18.432 -59.113  1.00 35.53           C
ATOM   1589  C   GLY A 202      -9.450  17.081 -58.778  1.00 35.53           C
ATOM   1590  O   GLY A 202      -9.374  16.638 -57.633  1.00 35.53           O
ATOM   1591  N   ILE A 203     -10.005  16.384 -59.783  1.00100.49           N
ATOM   1592  CA  ILE A 203     -10.394  15.044 -59.525  1.00100.49           C
ATOM   1593  CB  ILE A 203     -11.438  14.567 -60.490  1.00100.49           C
ATOM   1594  CG1 ILE A 203     -12.675  15.476 -60.385  1.00100.49           C
ATOM   1595  CG2 ILE A 203     -11.768  13.106 -60.162  1.00100.49           C
ATOM   1596  CD1 ILE A 203     -13.653  15.347 -61.552  1.00100.49           C
ATOM   1597  C   ILE A 203      -9.104  14.360 -59.776  1.00100.49           C
ATOM   1598  O   ILE A 203      -8.885  13.734 -60.814  1.00100.49           O
ATOM   1599  N   VAL A 204      -8.200  14.557 -58.793  1.00 93.78           N
ATOM   1600  CA  VAL A 204      -6.874  14.040 -58.789  1.00 93.78           C
ATOM   1601  CB  VAL A 204      -6.097  14.454 -57.577  1.00 93.78           C
ATOM   1602  CG1 VAL A 204      -4.716  13.781 -57.636  1.00 93.78           C
ATOM   1603  CG2 VAL A 204      -6.048  15.991 -57.527  1.00 93.78           C
ATOM   1604  C   VAL A 204      -7.061  12.578 -58.734  1.00 93.78           C
ATOM   1605  O   VAL A 204      -6.352  11.822 -59.399  1.00 93.78           O
ATOM   1606  N   CYS A 205      -8.046  12.147 -57.922  1.00143.74           N
ATOM   1607  CA  CYS A 205      -8.328  10.757 -57.942  1.00143.74           C
ATOM   1608  CB  CYS A 205      -9.489  10.270 -57.071  1.00143.74           C
ATOM   1609  SG  CYS A 205     -10.157   8.717 -57.759  1.00143.74           S
ATOM   1610  C   CYS A 205      -8.725  10.457 -59.323  1.00143.74           C
ATOM   1611  O   CYS A 205      -8.328   9.418 -59.848  1.00143.74           O
ATOM   1612  N   ALA A 206      -9.542  11.355 -59.916  1.00 90.90           N
ATOM   1613  CA  ALA A 206      -9.868  11.180 -61.293  1.00 90.90           C
ATOM   1614  CB  ALA A 206      -8.698  10.715 -62.173  1.00 90.90           C
ATOM   1615  C   ALA A 206     -11.021  10.247 -61.406  1.00 90.90           C
ATOM   1616  O   ALA A 206     -11.820  10.109 -60.483  1.00 90.90           O
ATOM   1617  N   TYR A 207     -11.122   9.573 -62.566  1.00124.93           N
ATOM   1618  CA  TYR A 207     -12.242   8.736 -62.858  1.00124.93           C
ATOM   1619  CB  TYR A 207     -12.711   8.839 -64.318  1.00124.93           C
ATOM   1620  CG  TYR A 207     -13.077  10.254 -64.601  1.00124.93           C
ATOM   1621  CD1 TYR A 207     -12.115  11.124 -65.057  1.00124.93           C
ATOM   1622  CD2 TYR A 207     -14.360  10.715 -64.413  1.00124.93           C
ATOM   1623  CE1 TYR A 207     -12.422  12.433 -65.330  1.00124.93           C
ATOM   1624  CE2 TYR A 207     -14.675  12.025 -64.683  1.00124.93           C
ATOM   1625  CZ  TYR A 207     -13.707  12.883 -65.143  1.00124.93           C
ATOM   1626  OH  TYR A 207     -14.041  14.225 -65.420  1.00124.93           O
ATOM   1627  C   TYR A 207     -11.813   7.316 -62.660  1.00124.93           C
ATOM   1628  O   TYR A 207     -10.634   7.034 -62.450  1.00124.93           O
ATOM   1629  N   THR A 208     -12.791   6.386 -62.666  1.00135.62           N
ATOM   1630  CA  THR A 208     -12.495   4.987 -62.558  1.00135.62           C
ATOM   1631  CB  THR A 208     -13.731   4.142 -62.580  1.00135.62           C
ATOM   1632  OG1 THR A 208     -14.430   4.333 -63.801  1.00135.62           O
ATOM   1633  CG2 THR A 208     -14.617   4.550 -61.391  1.00135.62           C
ATOM   1634  C   THR A 208     -11.658   4.642 -63.756  1.00135.62           C
ATOM   1635  O   THR A 208     -10.708   3.868 -63.650  1.00135.62           O
ATOM   1636  N   THR A 209     -12.000   5.195 -64.942  1.00240.04           N
ATOM   1637  CA  THR A 209     -11.083   5.073 -66.043  1.00240.04           C
ATOM   1638  CB  THR A 209     -11.575   5.672 -67.326  1.00240.04           C
ATOM   1639  OG1 THR A 209     -11.782   7.067 -67.165  1.00240.04           O
ATOM   1640  CG2 THR A 209     -12.886   4.979 -67.733  1.00240.04           C
ATOM   1641  C   THR A 209     -10.032   5.979 -65.496  1.00240.04           C
ATOM   1642  O   THR A 209     -10.373   7.016 -64.957  1.00240.04           O
ATOM   1643  N   GLY A 210      -8.739   5.671 -65.616  1.00151.52           N
ATOM   1644  CA  GLY A 210      -7.718   6.340 -64.847  1.00151.52           C
ATOM   1645  C   GLY A 210      -7.639   7.838 -64.991  1.00151.52           C
ATOM   1646  O   GLY A 210      -7.105   8.498 -64.102  1.00151.52           O
ATOM   1647  N   ARG A 211      -8.097   8.418 -66.113  1.00170.81           N
ATOM   1648  CA  ARG A 211      -7.886   9.816 -66.387  1.00170.81           C
ATOM   1649  CB  ARG A 211      -8.472  10.241 -67.747  1.00170.81           C
ATOM   1650  CG  ARG A 211      -7.677   9.647 -68.915  1.00170.81           C
ATOM   1651  CD  ARG A 211      -8.212  10.006 -70.302  1.00170.81           C
ATOM   1652  NE  ARG A 211      -9.408   9.160 -70.573  1.00170.81           N
ATOM   1653  CZ  ARG A 211     -10.459   9.707 -71.249  1.00170.81           C
ATOM   1654  NH1 ARG A 211     -10.452  11.041 -71.531  1.00170.81           N
ATOM   1655  NH2 ARG A 211     -11.518   8.935 -71.632  1.00170.81           N
ATOM   1656  C   ARG A 211      -8.335  10.756 -65.319  1.00170.81           C
ATOM   1657  O   ARG A 211      -9.432  10.630 -64.779  1.00170.81           O
ATOM   1658  N   CYS A 212      -7.454  11.757 -65.032  1.00109.29           N
ATOM   1659  CA  CYS A 212      -7.634  12.747 -64.006  1.00109.29           C
ATOM   1660  CB  CYS A 212      -6.396  12.960 -63.120  1.00109.29           C
ATOM   1661  SG  CYS A 212      -4.941  13.451 -64.082  1.00109.29           S
ATOM   1662  C   CYS A 212      -8.010  14.057 -64.618  1.00109.29           C
ATOM   1663  O   CYS A 212      -7.513  14.432 -65.679  1.00109.29           O
ATOM   1664  N   LEU A 213      -8.921  14.783 -63.934  1.00123.72           N
ATOM   1665  CA  LEU A 213      -9.423  16.036 -64.416  1.00123.72           C
ATOM   1666  CB  LEU A 213     -10.963  16.105 -64.345  1.00123.72           C
ATOM   1667  CG  LEU A 213     -11.651  17.277 -65.080  1.00123.72           C
ATOM   1668  CD1 LEU A 213     -13.151  17.293 -64.751  1.00123.72           C
ATOM   1669  CD2 LEU A 213     -10.981  18.639 -64.842  1.00123.72           C
ATOM   1670  C   LEU A 213      -8.861  17.097 -63.519  1.00123.72           C
ATOM   1671  O   LEU A 213      -9.006  17.039 -62.297  1.00123.72           O
ATOM   1672  N   ASP A 214      -8.210  18.111 -64.125  1.00 68.66           N
ATOM   1673  CA  ASP A 214      -7.600  19.163 -63.364  1.00 68.66           C
ATOM   1674  CB  ASP A 214      -6.401  19.803 -64.087  1.00 68.66           C
ATOM   1675  CG  ASP A 214      -5.258  18.799 -64.086  1.00 68.66           C
ATOM   1676  OD1 ASP A 214      -5.068  18.127 -63.037  1.00 68.66           O
ATOM   1677  OD2 ASP A 214      -4.567  18.685 -65.133  1.00 68.66           O
ATOM   1678  C   ASP A 214      -8.625  20.229 -63.151  1.00 68.66           C
ATOM   1679  O   ASP A 214      -8.571  21.300 -63.749  1.00 68.66           O
ATOM   1680  N   ALA A 215      -9.599  19.961 -62.271  1.00 62.75           N
ATOM   1681  CA  ALA A 215     -10.611  20.940 -62.010  1.00 62.75           C
ATOM   1682  CB  ALA A 215     -11.761  20.905 -63.032  1.00 62.75           C
ATOM   1683  C   ALA A 215     -11.218  20.570 -60.698  1.00 62.75           C
ATOM   1684  O   ALA A 215     -11.215  19.406 -60.305  1.00 62.75           O
ATOM   1685  N   GLU A 216     -11.744  21.565 -59.967  1.00 64.14           N
ATOM   1686  CA  GLU A 216     -12.391  21.218 -58.747  1.00 64.14           C
ATOM   1687  CB  GLU A 216     -12.587  22.372 -57.747  1.00 64.14           C
ATOM   1688  CG  GLU A 216     -11.289  22.827 -57.078  1.00 64.14           C
ATOM   1689  CD  GLU A 216     -11.664  23.583 -55.811  1.00 64.14           C
ATOM   1690  OE1 GLU A 216     -12.543  23.078 -55.061  1.00 64.14           O
ATOM   1691  OE2 GLU A 216     -11.083  24.676 -55.580  1.00 64.14           O
ATOM   1692  C   GLU A 216     -13.737  20.684 -59.095  1.00 64.14           C
ATOM   1693  O   GLU A 216     -14.410  21.182 -59.994  1.00 64.14           O
ATOM   1694  N   LEU A 217     -14.164  19.641 -58.366  1.00129.73           N
ATOM   1695  CA  LEU A 217     -15.438  19.028 -58.588  1.00129.73           C
ATOM   1696  CB  LEU A 217     -15.696  17.837 -57.652  1.00129.73           C
ATOM   1697  CG  LEU A 217     -15.861  18.222 -56.164  1.00129.73           C
ATOM   1698  CD1 LEU A 217     -16.110  16.974 -55.303  1.00129.73           C
ATOM   1699  CD2 LEU A 217     -14.687  19.071 -55.647  1.00129.73           C
ATOM   1700  C   LEU A 217     -16.491  20.048 -58.291  1.00129.73           C
ATOM   1701  O   LEU A 217     -17.551  20.057 -58.910  1.00129.73           O
ATOM   1702  N   GLY A 218     -16.217  20.893 -57.281  1.00 82.37           N
ATOM   1703  CA  GLY A 218     -17.065  21.926 -56.746  1.00 82.37           C
ATOM   1704  C   GLY A 218     -17.282  23.090 -57.666  1.00 82.37           C
ATOM   1705  O   GLY A 218     -18.302  23.766 -57.558  1.00 82.37           O
ATOM   1706  N   TYR A 219     -16.310  23.407 -58.540  1.00172.50           N
ATOM   1707  CA  TYR A 219     -16.359  24.603 -59.344  1.00172.50           C
ATOM   1708  CB  TYR A 219     -15.245  24.636 -60.390  1.00172.50           C
ATOM   1709  CG  TYR A 219     -15.305  25.882 -61.208  1.00172.50           C
ATOM   1710  CD1 TYR A 219     -16.086  25.947 -62.340  1.00172.50           C
ATOM   1711  CD2 TYR A 219     -14.573  26.988 -60.843  1.00172.50           C
ATOM   1712  CE1 TYR A 219     -16.129  27.095 -63.096  1.00172.50           C
ATOM   1713  CE2 TYR A 219     -14.611  28.139 -61.595  1.00172.50           C
ATOM   1714  CZ  TYR A 219     -15.391  28.193 -62.725  1.00172.50           C
ATOM   1715  OH  TYR A 219     -15.435  29.370 -63.503  1.00172.50           O
ATOM   1716  C   TYR A 219     -17.676  24.751 -60.051  1.00172.50           C
ATOM   1717  O   TYR A 219     -18.218  23.804 -60.622  1.00172.50           O
ATOM   1718  N   MET A 220     -18.225  25.984 -60.003  1.00131.22           N
ATOM   1719  CA  MET A 220     -19.475  26.315 -60.627  1.00131.22           C
ATOM   1720  CB  MET A 220     -20.692  26.085 -59.714  1.00131.22           C
ATOM   1721  CG  MET A 220     -21.133  24.626 -59.607  1.00131.22           C
ATOM   1722  SD  MET A 220     -22.024  24.041 -61.079  1.00131.22           S
ATOM   1723  CE  MET A 220     -22.426  22.410 -60.394  1.00131.22           C
ATOM   1724  C   MET A 220     -19.453  27.783 -60.932  1.00131.22           C
ATOM   1725  O   MET A 220     -18.512  28.488 -60.576  1.00131.22           O
ATOM   1726  N   THR A 221     -20.466  28.253 -61.689  1.00117.70           N
ATOM   1727  CA  THR A 221     -20.663  29.637 -62.020  1.00117.70           C
ATOM   1728  CB  THR A 221     -21.625  29.819 -63.156  1.00117.70           C
ATOM   1729  OG1 THR A 221     -21.660  31.181 -63.557  1.00117.70           O
ATOM   1730  CG2 THR A 221     -23.020  29.354 -62.706  1.00117.70           C
ATOM   1731  C   THR A 221     -21.199  30.383 -60.833  1.00117.70           C
ATOM   1732  O   THR A 221     -20.848  31.540 -60.602  1.00117.70           O
ATOM   1733  N   TRP A 222     -22.066  29.715 -60.047  1.00 67.60           N
ATOM   1734  CA  TRP A 222     -22.743  30.286 -58.915  1.00 67.60           C
ATOM   1735  CB  TRP A 222     -23.628  29.264 -58.183  1.00 67.60           C
ATOM   1736  CG  TRP A 222     -24.751  28.705 -59.027  1.00 67.60           C
ATOM   1737  CD2 TRP A 222     -26.019  29.354 -59.219  1.00 67.60           C
ATOM   1738  CD1 TRP A 222     -24.801  27.542 -59.740  1.00 67.60           C
ATOM   1739  NE1 TRP A 222     -26.025  27.421 -60.358  1.00 67.60           N
ATOM   1740  CE2 TRP A 222     -26.784  28.531 -60.046  1.00 67.60           C
ATOM   1741  CE3 TRP A 222     -26.505  30.538 -58.742  1.00 67.60           C
ATOM   1742  CZ2 TRP A 222     -28.056  28.884 -60.407  1.00 67.60           C
ATOM   1743  CZ3 TRP A 222     -27.785  30.891 -59.110  1.00 67.60           C
ATOM   1744  CH2 TRP A 222     -28.546  30.079 -59.926  1.00 67.60           C
ATOM   1745  C   TRP A 222     -21.716  30.781 -57.952  1.00 67.60           C
ATOM   1746  O   TRP A 222     -20.602  30.268 -57.903  1.00 67.60           O
ATOM   1747  N   GLU A 223     -22.079  31.808 -57.158  1.00123.45           N
ATOM   1748  CA  GLU A 223     -21.159  32.425 -56.248  1.00123.45           C
ATOM   1749  CB  GLU A 223     -21.760  33.605 -55.459  1.00123.45           C
ATOM   1750  CG  GLU A 223     -21.743  34.921 -56.239  1.00123.45           C
ATOM   1751  CD  GLU A 223     -22.167  34.624 -57.670  1.00123.45           C
ATOM   1752  OE1 GLU A 223     -23.342  34.225 -57.879  1.00123.45           O
ATOM   1753  OE2 GLU A 223     -21.305  34.783 -58.575  1.00123.45           O
ATOM   1754  C   GLU A 223     -20.614  31.428 -55.271  1.00123.45           C
ATOM   1755  O   GLU A 223     -21.277  30.466 -54.893  1.00123.45           O
ATOM   1756  N   VAL A 224     -19.340  31.676 -54.895  1.00199.66           N
ATOM   1757  CA  VAL A 224     -18.456  30.982 -53.994  1.00199.66           C
ATOM   1758  CB  VAL A 224     -19.030  30.637 -52.647  1.00199.66           C
ATOM   1759  CG1 VAL A 224     -19.929  29.396 -52.771  1.00199.66           C
ATOM   1760  CG2 VAL A 224     -17.853  30.414 -51.682  1.00199.66           C
ATOM   1761  C   VAL A 224     -18.006  29.695 -54.610  1.00199.66           C
ATOM   1762  O   VAL A 224     -17.029  29.096 -54.165  1.00199.66           O
ATOM   1763  N   ASP A 225     -18.708  29.243 -55.661  1.00 66.46           N
ATOM   1764  CA  ASP A 225     -18.309  28.072 -56.381  1.00 66.46           C
ATOM   1765  CB  ASP A 225     -19.428  27.494 -57.264  1.00 66.46           C
ATOM   1766  CG  ASP A 225     -20.483  26.902 -56.334  1.00 66.46           C
ATOM   1767  OD1 ASP A 225     -20.341  27.066 -55.092  1.00 66.46           O
ATOM   1768  OD2 ASP A 225     -21.443  26.273 -56.854  1.00 66.46           O
ATOM   1769  C   ASP A 225     -17.140  28.436 -57.243  1.00 66.46           C
ATOM   1770  O   ASP A 225     -16.239  27.632 -57.464  1.00 66.46           O
ATOM   1771  N   MET A 226     -17.134  29.690 -57.733  1.00108.85           N
ATOM   1772  CA  MET A 226     -16.163  30.177 -58.674  1.00108.85           C
ATOM   1773  CB  MET A 226     -16.468  31.580 -59.222  1.00108.85           C
ATOM   1774  CG  MET A 226     -15.963  32.717 -58.337  1.00108.85           C
ATOM   1775  SD  MET A 226     -16.001  34.340 -59.152  1.00108.85           S
ATOM   1776  CE  MET A 226     -14.815  33.874 -60.448  1.00108.85           C
ATOM   1777  C   MET A 226     -14.800  30.227 -58.057  1.00108.85           C
ATOM   1778  O   MET A 226     -13.797  30.075 -58.754  1.00108.85           O
ATOM   1779  N   GLY A 227     -14.720  30.456 -56.734  1.00 28.51           N
ATOM   1780  CA  GLY A 227     -13.443  30.609 -56.095  1.00 28.51           C
ATOM   1781  C   GLY A 227     -12.627  29.384 -56.346  1.00 28.51           C
ATOM   1782  O   GLY A 227     -11.421  29.466 -56.575  1.00 28.51           O
ATOM   1783  N   ARG A 228     -13.273  28.209 -56.316  1.00152.40           N
ATOM   1784  CA  ARG A 228     -12.581  26.971 -56.510  1.00152.40           C
ATOM   1785  CB  ARG A 228     -13.536  25.773 -56.428  1.00152.40           C
ATOM   1786  CG  ARG A 228     -14.130  25.636 -55.027  1.00152.40           C
ATOM   1787  CD  ARG A 228     -15.173  24.530 -54.878  1.00152.40           C
ATOM   1788  NE  ARG A 228     -15.448  24.389 -53.420  1.00152.40           N
ATOM   1789  CZ  ARG A 228     -16.353  25.199 -52.797  1.00152.40           C
ATOM   1790  NH1 ARG A 228     -16.996  26.177 -53.501  1.00152.40           N
ATOM   1791  NH2 ARG A 228     -16.612  25.029 -51.467  1.00152.40           N
ATOM   1792  C   ARG A 228     -11.978  27.002 -57.876  1.00152.40           C
ATOM   1793  O   ARG A 228     -12.519  27.623 -58.788  1.00152.40           O
ATOM   1794  N   LEU A 229     -10.808  26.363 -58.066  1.00114.45           N
ATOM   1795  CA  LEU A 229     -10.293  26.452 -59.395  1.00114.45           C
ATOM   1796  CB  LEU A 229      -8.800  26.800 -59.483  1.00114.45           C
ATOM   1797  CG  LEU A 229      -8.345  26.983 -60.942  1.00114.45           C
ATOM   1798  CD1 LEU A 229      -9.101  28.150 -61.598  1.00114.45           C
ATOM   1799  CD2 LEU A 229      -6.817  27.113 -61.058  1.00114.45           C
ATOM   1800  C   LEU A 229     -10.503  25.151 -60.088  1.00114.45           C
ATOM   1801  O   LEU A 229      -9.691  24.235 -59.985  1.00114.45           O
ATOM   1802  N   CYS A 230     -11.648  25.007 -60.773  1.00125.72           N
ATOM   1803  CA  CYS A 230     -11.791  23.849 -61.598  1.00125.72           C
ATOM   1804  CB  CYS A 230     -13.185  23.600 -62.192  1.00125.72           C
ATOM   1805  SG  CYS A 230     -13.577  24.701 -63.586  1.00125.72           S
ATOM   1806  C   CYS A 230     -10.946  24.139 -62.773  1.00125.72           C
ATOM   1807  O   CYS A 230     -10.436  23.256 -63.457  1.00125.72           O
ATOM   1808  N   VAL A 231     -10.785  25.445 -63.011  1.00110.28           N
ATOM   1809  CA  VAL A 231     -10.263  25.899 -64.245  1.00110.28           C
ATOM   1810  CB  VAL A 231     -10.539  27.372 -64.406  1.00110.28           C
ATOM   1811  CG1 VAL A 231      -9.961  27.872 -65.736  1.00110.28           C
ATOM   1812  CG2 VAL A 231     -12.056  27.590 -64.266  1.00110.28           C
ATOM   1813  C   VAL A 231      -8.795  25.668 -64.399  1.00110.28           C
ATOM   1814  O   VAL A 231      -7.997  26.597 -64.318  1.00110.28           O
ATOM   1815  N   GLU A 232      -8.379  24.399 -64.583  1.00131.93           N
ATOM   1816  CA  GLU A 232      -7.049  24.173 -65.053  1.00131.93           C
ATOM   1817  CB  GLU A 232      -6.505  22.755 -64.777  1.00131.93           C
ATOM   1818  CG  GLU A 232      -4.983  22.603 -64.897  1.00131.93           C
ATOM   1819  CD  GLU A 232      -4.652  22.105 -66.297  1.00131.93           C
ATOM   1820  OE1 GLU A 232      -5.492  22.322 -67.209  1.00131.93           O
ATOM   1821  OE2 GLU A 232      -3.562  21.497 -66.474  1.00131.93           O
ATOM   1822  C   GLU A 232      -7.167  24.385 -66.531  1.00131.93           C
ATOM   1823  O   GLU A 232      -6.234  24.817 -67.206  1.00131.93           O
ATOM   1824  N   THR A 233      -8.369  24.064 -67.060  1.00125.74           N
ATOM   1825  CA  THR A 233      -8.683  24.119 -68.460  1.00125.74           C
ATOM   1826  CB  THR A 233      -9.739  23.128 -68.850  1.00125.74           C
ATOM   1827  OG1 THR A 233     -10.957  23.448 -68.192  1.00125.74           O
ATOM   1828  CG2 THR A 233      -9.279  21.717 -68.445  1.00125.74           C
ATOM   1829  C   THR A 233      -9.239  25.469 -68.793  1.00125.74           C
ATOM   1830  O   THR A 233      -9.568  26.263 -67.913  1.00125.74           O
ATOM   1831  N   GLU A 234      -9.367  25.756 -70.103  1.00 89.13           N
ATOM   1832  CA  GLU A 234      -9.883  27.014 -70.562  1.00 89.13           C
ATOM   1833  CB  GLU A 234      -9.658  27.261 -72.060  1.00 89.13           C
ATOM   1834  CG  GLU A 234     -10.309  26.209 -72.954  1.00 89.13           C
ATOM   1835  CD  GLU A 234      -9.995  26.598 -74.387  1.00 89.13           C
ATOM   1836  OE1 GLU A 234      -9.812  27.820 -74.629  1.00 89.13           O
ATOM   1837  OE2 GLU A 234      -9.930  25.688 -75.257  1.00 89.13           O
ATOM   1838  C   GLU A 234     -11.354  27.042 -70.292  1.00 89.13           C
ATOM   1839  O   GLU A 234     -11.986  26.003 -70.116  1.00 89.13           O
ATOM   1840  N   PHE A 235     -11.925  28.261 -70.247  1.00 59.63           N
ATOM   1841  CA  PHE A 235     -13.293  28.480 -69.869  1.00 59.63           C
ATOM   1842  CB  PHE A 235     -13.651  29.971 -69.755  1.00 59.63           C
ATOM   1843  CG  PHE A 235     -14.822  30.049 -68.836  1.00 59.63           C
ATOM   1844  CD1 PHE A 235     -14.613  29.945 -67.480  1.00 59.63           C
ATOM   1845  CD2 PHE A 235     -16.106  30.229 -69.298  1.00 59.63           C
ATOM   1846  CE1 PHE A 235     -15.660  30.011 -66.592  1.00 59.63           C
ATOM   1847  CE2 PHE A 235     -17.159  30.295 -68.413  1.00 59.63           C
ATOM   1848  CZ  PHE A 235     -16.939  30.187 -67.060  1.00 59.63           C
ATOM   1849  C   PHE A 235     -14.221  27.853 -70.871  1.00 59.63           C
ATOM   1850  O   PHE A 235     -15.260  27.312 -70.494  1.00 59.63           O
ATOM   1851  N   GLU A 236     -13.883  27.899 -72.176  1.00 96.01           N
ATOM   1852  CA  GLU A 236     -14.794  27.400 -73.176  1.00 96.01           C
ATOM   1853  CB  GLU A 236     -14.344  27.585 -74.635  1.00 96.01           C
ATOM   1854  CG  GLU A 236     -13.174  26.708 -75.074  1.00 96.01           C
ATOM   1855  CD  GLU A 236     -13.084  26.846 -76.588  1.00 96.01           C
ATOM   1856  OE1 GLU A 236     -14.085  26.494 -77.270  1.00 96.01           O
ATOM   1857  OE2 GLU A 236     -12.024  27.310 -77.085  1.00 96.01           O
ATOM   1858  C   GLU A 236     -15.024  25.935 -72.963  1.00 96.01           C
ATOM   1859  O   GLU A 236     -16.106  25.422 -73.245  1.00 96.01           O
ATOM   1860  N   THR A 237     -13.999  25.231 -72.456  1.00 60.42           N
ATOM   1861  CA  THR A 237     -14.033  23.812 -72.240  1.00 60.42           C
ATOM   1862  CB  THR A 237     -12.758  23.302 -71.648  1.00 60.42           C
ATOM   1863  OG1 THR A 237     -11.684  23.482 -72.558  1.00 60.42           O
ATOM   1864  CG2 THR A 237     -12.940  21.828 -71.263  1.00 60.42           C
ATOM   1865  C   THR A 237     -15.116  23.457 -71.267  1.00 60.42           C
ATOM   1866  O   THR A 237     -15.696  22.377 -71.377  1.00 60.42           O
ATOM   1867  N   ILE A 238     -15.402  24.329 -70.275  1.00108.86           N
ATOM   1868  CA  ILE A 238     -16.366  23.978 -69.265  1.00108.86           C
ATOM   1869  CB  ILE A 238     -15.869  24.196 -67.864  1.00108.86           C
ATOM   1870  CG1 ILE A 238     -16.902  23.687 -66.842  1.00108.86           C
ATOM   1871  CG2 ILE A 238     -15.513  25.684 -67.710  1.00108.86           C
ATOM   1872  CD1 ILE A 238     -16.386  23.656 -65.404  1.00108.86           C
ATOM   1873  C   ILE A 238     -17.611  24.806 -69.398  1.00108.86           C
ATOM   1874  O   ILE A 238     -17.555  25.995 -69.706  1.00108.86           O
ATOM   1875  N   TYR A 239     -18.781  24.151 -69.215  1.00101.82           N
ATOM   1876  CA  TYR A 239     -20.070  24.787 -69.210  1.00101.82           C
ATOM   1877  CB  TYR A 239     -20.831  24.754 -70.548  1.00101.82           C
ATOM   1878  CG  TYR A 239     -20.346  25.878 -71.398  1.00101.82           C
ATOM   1879  CD1 TYR A 239     -19.212  25.775 -72.167  1.00101.82           C
ATOM   1880  CD2 TYR A 239     -21.056  27.057 -71.420  1.00101.82           C
ATOM   1881  CE1 TYR A 239     -18.796  26.833 -72.941  1.00101.82           C
ATOM   1882  CE2 TYR A 239     -20.646  28.118 -72.189  1.00101.82           C
ATOM   1883  CZ  TYR A 239     -19.512  28.006 -72.955  1.00101.82           C
ATOM   1884  OH  TYR A 239     -19.083  29.090 -73.750  1.00101.82           O
ATOM   1885  C   TYR A 239     -20.947  24.122 -68.188  1.00101.82           C
ATOM   1886  O   TYR A 239     -20.741  22.958 -67.843  1.00101.82           O
ATOM   1887  N   GLU A 240     -21.945  24.868 -67.659  1.00 79.98           N
ATOM   1888  CA  GLU A 240     -22.876  24.312 -66.718  1.00 79.98           C
ATOM   1889  CB  GLU A 240     -22.927  25.018 -65.349  1.00 79.98           C
ATOM   1890  CG  GLU A 240     -21.674  24.835 -64.491  1.00 79.98           C
ATOM   1891  CD  GLU A 240     -20.718  25.963 -64.834  1.00 79.98           C
ATOM   1892  OE1 GLU A 240     -21.162  27.139 -64.764  1.00 79.98           O
ATOM   1893  OE2 GLU A 240     -19.539  25.669 -65.165  1.00 79.98           O
ATOM   1894  C   GLU A 240     -24.243  24.432 -67.308  1.00 79.98           C
ATOM   1895  O   GLU A 240     -24.530  25.371 -68.050  1.00 79.98           O
ATOM   1896  N   GLY A 241     -25.127  23.463 -67.001  1.00 28.06           N
ATOM   1897  CA  GLY A 241     -26.462  23.525 -67.521  1.00 28.06           C
ATOM   1898  C   GLY A 241     -27.383  23.427 -66.355  1.00 28.06           C
ATOM   1899  O   GLY A 241     -27.412  22.420 -65.649  1.00 28.06           O
ATOM   1900  N   THR A 242     -28.188  24.484 -66.141  1.00100.37           N
ATOM   1901  CA  THR A 242     -29.073  24.492 -65.017  1.00100.37           C
ATOM   1902  CB  THR A 242     -29.431  25.862 -64.522  1.00100.37           C
ATOM   1903  OG1 THR A 242     -30.145  25.766 -63.298  1.00100.37           O
ATOM   1904  CG2 THR A 242     -30.296  26.559 -65.586  1.00100.37           C
ATOM   1905  C   THR A 242     -30.348  23.825 -65.406  1.00100.37           C
ATOM   1906  O   THR A 242     -30.636  23.642 -66.586  1.00100.37           O
ATOM   1907  N   VAL A 243     -31.115  23.417 -64.377  1.00130.22           N
ATOM   1908  CA  VAL A 243     -32.401  22.794 -64.488  1.00130.22           C
ATOM   1909  CB  VAL A 243     -33.508  23.713 -64.940  1.00130.22           C
ATOM   1910  CG1 VAL A 243     -33.340  24.040 -66.434  1.00130.22           C
ATOM   1911  CG2 VAL A 243     -34.851  23.044 -64.605  1.00130.22           C
ATOM   1912  C   VAL A 243     -32.318  21.637 -65.423  1.00130.22           C
ATOM   1913  O   VAL A 243     -33.286  21.308 -66.105  1.00130.22           O
ATOM   1914  N   ASN A 244     -31.155  20.965 -65.465  1.00 53.33           N
ATOM   1915  CA  ASN A 244     -31.045  19.835 -66.337  1.00 53.33           C
ATOM   1916  CB  ASN A 244     -29.587  19.478 -66.685  1.00 53.33           C
ATOM   1917  CG  ASN A 244     -29.571  18.442 -67.804  1.00 53.33           C
ATOM   1918  OD1 ASN A 244     -30.256  17.422 -67.749  1.00 53.33           O
ATOM   1919  ND2 ASN A 244     -28.757  18.711 -68.859  1.00 53.33           N
ATOM   1920  C   ASN A 244     -31.642  18.661 -65.636  1.00 53.33           C
ATOM   1921  O   ASN A 244     -31.423  18.470 -64.440  1.00 53.33           O
ATOM   1922  N   LYS A 245     -32.432  17.845 -66.363  1.00133.91           N
ATOM   1923  CA  LYS A 245     -32.984  16.672 -65.751  1.00133.91           C
ATOM   1924  CB  LYS A 245     -34.497  16.491 -65.976  1.00133.91           C
ATOM   1925  CG  LYS A 245     -34.914  16.367 -67.442  1.00133.91           C
ATOM   1926  CD  LYS A 245     -34.632  17.628 -68.258  1.00133.91           C
ATOM   1927  CE  LYS A 245     -35.086  17.525 -69.716  1.00133.91           C
ATOM   1928  NZ  LYS A 245     -34.828  18.799 -70.425  1.00133.91           N
ATOM   1929  C   LYS A 245     -32.277  15.493 -66.335  1.00133.91           C
ATOM   1930  O   LYS A 245     -32.250  15.313 -67.550  1.00133.91           O
ATOM   1931  N   THR A 246     -31.681  14.656 -65.460  1.00102.30           N
ATOM   1932  CA  THR A 246     -30.942  13.510 -65.898  1.00102.30           C
ATOM   1933  CB  THR A 246     -30.046  12.919 -64.847  1.00102.30           C
ATOM   1934  OG1 THR A 246     -29.179  11.953 -65.425  1.00102.30           O
ATOM   1935  CG2 THR A 246     -30.924  12.265 -63.766  1.00102.30           C
ATOM   1936  C   THR A 246     -31.919  12.452 -66.278  1.00102.30           C
ATOM   1937  O   THR A 246     -33.033  12.409 -65.757  1.00102.30           O
ATOM   1938  N   VAL A 247     -31.523  11.572 -67.219  1.00 98.30           N
ATOM   1939  CA  VAL A 247     -32.413  10.530 -67.637  1.00 98.30           C
ATOM   1940  CB  VAL A 247     -32.892  10.677 -69.047  1.00 98.30           C
ATOM   1941  CG1 VAL A 247     -33.663  12.002 -69.163  1.00 98.30           C
ATOM   1942  CG2 VAL A 247     -31.684  10.561 -69.991  1.00 98.30           C
ATOM   1943  C   VAL A 247     -31.686   9.228 -67.563  1.00 98.30           C
ATOM   1944  O   VAL A 247     -30.474   9.161 -67.760  1.00 98.30           O
ATOM   1945  N   ASP A 248     -32.423   8.149 -67.246  1.00 59.00           N
ATOM   1946  CA  ASP A 248     -31.809   6.855 -67.178  1.00 59.00           C
ATOM   1947  CB  ASP A 248     -32.671   5.842 -66.400  1.00 59.00           C
ATOM   1948  CG  ASP A 248     -31.789   4.706 -65.896  1.00 59.00           C
ATOM   1949  OD1 ASP A 248     -31.294   3.910 -66.736  1.00 59.00           O
ATOM   1950  OD2 ASP A 248     -31.592   4.629 -64.653  1.00 59.00           O
ATOM   1951  C   ASP A 248     -31.622   6.391 -68.593  1.00 59.00           C
ATOM   1952  O   ASP A 248     -32.519   6.510 -69.426  1.00 59.00           O
ATOM   1953  N   ASN A 249     -30.420   5.857 -68.887  1.00 86.17           N
ATOM   1954  CA  ASN A 249     -29.997   5.401 -70.182  1.00 86.17           C
ATOM   1955  CB  ASN A 249     -28.518   4.977 -70.182  1.00 86.17           C
ATOM   1956  CG  ASN A 249     -27.661   6.196 -69.871  1.00 86.17           C
ATOM   1957  OD1 ASN A 249     -27.570   7.127 -70.669  1.00 86.17           O
ATOM   1958  ND2 ASN A 249     -27.016   6.193 -68.673  1.00 86.17           N
ATOM   1959  C   ASN A 249     -30.779   4.186 -70.563  1.00 86.17           C
ATOM   1960  O   ASN A 249     -30.989   3.917 -71.745  1.00 86.17           O
ATOM   1961  N   ASP A 250     -31.147   3.362 -69.566  1.00178.39           N
ATOM   1962  CA  ASP A 250     -31.960   2.213 -69.838  1.00178.39           C
ATOM   1963  CB  ASP A 250     -31.446   0.914 -69.200  1.00178.39           C
ATOM   1964  CG  ASP A 250     -30.237   0.440 -69.991  1.00178.39           C
ATOM   1965  OD1 ASP A 250     -30.007   0.980 -71.106  1.00178.39           O
ATOM   1966  OD2 ASP A 250     -29.531  -0.477 -69.495  1.00178.39           O
ATOM   1967  C   ASP A 250     -33.257   2.517 -69.187  1.00178.39           C
ATOM   1968  O   ASP A 250     -33.315   2.632 -67.970  1.00178.39           O
ATOM   1969  N   GLY A 251     -34.336   2.662 -69.967  1.00 87.92           N
ATOM   1970  CA  GLY A 251     -35.554   3.091 -69.363  1.00 87.92           C
ATOM   1971  C   GLY A 251     -35.376   4.564 -69.367  1.00 87.92           C
ATOM   1972  O   GLY A 251     -34.495   5.088 -68.686  1.00 87.92           O
ATOM   1973  N   THR A 252     -36.209   5.287 -70.126  1.00138.86           N
ATOM   1974  CA  THR A 252     -35.947   6.688 -70.182  1.00138.86           C
ATOM   1975  CB  THR A 252     -36.349   7.324 -71.476  1.00138.86           C
ATOM   1976  OG1 THR A 252     -35.656   6.726 -72.559  1.00138.86           O
ATOM   1977  CG2 THR A 252     -36.018   8.822 -71.395  1.00138.86           C
ATOM   1978  C   THR A 252     -36.773   7.341 -69.135  1.00138.86           C
ATOM   1979  O   THR A 252     -37.834   7.885 -69.433  1.00138.86           O
ATOM   1980  N   GLN A 253     -36.286   7.330 -67.879  1.00 94.67           N
ATOM   1981  CA  GLN A 253     -37.030   7.951 -66.826  1.00 94.67           C
ATOM   1982  CB  GLN A 253     -37.243   7.054 -65.593  1.00 94.67           C
ATOM   1983  CG  GLN A 253     -38.025   5.768 -65.877  1.00 94.67           C
ATOM   1984  CD  GLN A 253     -39.407   6.141 -66.400  1.00 94.67           C
ATOM   1985  OE1 GLN A 253     -40.414   5.978 -65.713  1.00 94.67           O
ATOM   1986  NE2 GLN A 253     -39.459   6.654 -67.658  1.00 94.67           N
ATOM   1987  C   GLN A 253     -36.245   9.141 -66.381  1.00 94.67           C
ATOM   1988  O   GLN A 253     -35.022   9.087 -66.254  1.00 94.67           O
ATOM   1989  N   GLN A 254     -36.953  10.261 -66.150  1.00 94.88           N
ATOM   1990  CA  GLN A 254     -36.382  11.508 -65.735  1.00 94.88           C
ATOM   1991  CB  GLN A 254     -37.301  12.693 -66.084  1.00 94.88           C
ATOM   1992  CG  GLN A 254     -36.776  14.070 -65.678  1.00 94.88           C
ATOM   1993  CD  GLN A 254     -37.819  15.100 -66.102  1.00 94.88           C
ATOM   1994  OE1 GLN A 254     -38.435  15.758 -65.263  1.00 94.88           O
ATOM   1995  NE2 GLN A 254     -38.037  15.237 -67.437  1.00 94.88           N
ATOM   1996  C   GLN A 254     -36.243  11.482 -64.244  1.00 94.88           C
ATOM   1997  O   GLN A 254     -36.813  10.628 -63.568  1.00 94.88           O
ATOM   1998  N   ARG A 255     -35.452  12.427 -63.697  1.00137.79           N
ATOM   1999  CA  ARG A 255     -35.250  12.495 -62.277  1.00137.79           C
ATOM   2000  CB  ARG A 255     -33.858  12.004 -61.843  1.00137.79           C
ATOM   2001  CG  ARG A 255     -33.700  11.848 -60.330  1.00137.79           C
ATOM   2002  CD  ARG A 255     -32.260  11.587 -59.890  1.00137.79           C
ATOM   2003  NE  ARG A 255     -31.833  10.294 -60.492  1.00137.79           N
ATOM   2004  CZ  ARG A 255     -30.560  10.164 -60.969  1.00137.79           C
ATOM   2005  NH1 ARG A 255     -29.706  11.226 -60.911  1.00137.79           N
ATOM   2006  NH2 ARG A 255     -30.141   8.980 -61.503  1.00137.79           N
ATOM   2007  C   ARG A 255     -35.367  13.938 -61.889  1.00137.79           C
ATOM   2008  O   ARG A 255     -35.698  14.782 -62.721  1.00137.79           O
ATOM   2009  N   SER A 256     -35.140  14.255 -60.596  1.00176.07           N
ATOM   2010  CA  SER A 256     -35.198  15.617 -60.147  1.00176.07           C
ATOM   2011  CB  SER A 256     -35.026  15.774 -58.630  1.00176.07           C
ATOM   2012  OG  SER A 256     -36.105  15.150 -57.951  1.00176.07           O
ATOM   2013  C   SER A 256     -34.061  16.335 -60.798  1.00176.07           C
ATOM   2014  O   SER A 256     -32.986  15.765 -60.965  1.00176.07           O
ATOM   2015  N   SER A 257     -34.272  17.622 -61.152  1.00117.63           N
ATOM   2016  CA  SER A 257     -33.307  18.389 -61.892  1.00117.63           C
ATOM   2017  CB  SER A 257     -33.882  19.683 -62.492  1.00117.63           C
ATOM   2018  OG  SER A 257     -34.237  20.580 -61.449  1.00117.63           O
ATOM   2019  C   SER A 257     -32.164  18.795 -61.022  1.00117.63           C
ATOM   2020  O   SER A 257     -32.233  18.741 -59.794  1.00117.63           O
ATOM   2021  N   ALA A 258     -31.057  19.205 -61.673  1.00 48.61           N
ATOM   2022  CA  ALA A 258     -29.889  19.637 -60.969  1.00 48.61           C
ATOM   2023  CB  ALA A 258     -29.017  18.476 -60.456  1.00 48.61           C
ATOM   2024  C   ALA A 258     -29.061  20.424 -61.929  1.00 48.61           C
ATOM   2025  O   ALA A 258     -29.374  20.504 -63.116  1.00 48.61           O
ATOM   2026  N   VAL A 259     -27.993  21.071 -61.424  1.00100.34           N
ATOM   2027  CA  VAL A 259     -27.117  21.778 -62.309  1.00100.34           C
ATOM   2028  CB  VAL A 259     -26.421  22.956 -61.681  1.00100.34           C
ATOM   2029  CG1 VAL A 259     -27.476  24.013 -61.308  1.00100.34           C
ATOM   2030  CG2 VAL A 259     -25.600  22.461 -60.479  1.00100.34           C
ATOM   2031  C   VAL A 259     -26.083  20.783 -62.718  1.00100.34           C
ATOM   2032  O   VAL A 259     -25.485  20.107 -61.880  1.00100.34           O
ATOM   2033  N   TYR A 260     -25.850  20.646 -64.034  1.00 95.96           N
ATOM   2034  CA  TYR A 260     -24.886  19.677 -64.452  1.00 95.96           C
ATOM   2035  CB  TYR A 260     -25.397  18.654 -65.482  1.00 95.96           C
ATOM   2036  CG  TYR A 260     -26.082  17.565 -64.730  1.00 95.96           C
ATOM   2037  CD1 TYR A 260     -27.414  17.631 -64.389  1.00 95.96           C
ATOM   2038  CD2 TYR A 260     -25.355  16.458 -64.356  1.00 95.96           C
ATOM   2039  CE1 TYR A 260     -28.002  16.597 -63.694  1.00 95.96           C
ATOM   2040  CE2 TYR A 260     -25.936  15.424 -63.663  1.00 95.96           C
ATOM   2041  CZ  TYR A 260     -27.267  15.493 -63.330  1.00 95.96           C
ATOM   2042  OH  TYR A 260     -27.877  14.437 -62.619  1.00 95.96           O
ATOM   2043  C   TYR A 260     -23.692  20.359 -65.023  1.00 95.96           C
ATOM   2044  O   TYR A 260     -23.796  21.266 -65.847  1.00 95.96           O
ATOM   2045  N   THR A 261     -22.505  19.934 -64.550  1.00112.85           N
ATOM   2046  CA  THR A 261     -21.278  20.486 -65.036  1.00112.85           C
ATOM   2047  CB  THR A 261     -20.153  20.455 -64.036  1.00112.85           C
ATOM   2048  OG1 THR A 261     -19.058  21.228 -64.505  1.00112.85           O
ATOM   2049  CG2 THR A 261     -19.708  18.995 -63.830  1.00112.85           C
ATOM   2050  C   THR A 261     -20.832  19.644 -66.184  1.00112.85           C
ATOM   2051  O   THR A 261     -21.055  18.434 -66.213  1.00112.85           O
ATOM   2052  N   LEU A 262     -20.200  20.287 -67.179  1.00116.34           N
ATOM   2053  CA  LEU A 262     -19.687  19.565 -68.301  1.00116.34           C
ATOM   2054  CB  LEU A 262     -20.558  19.698 -69.571  1.00116.34           C
ATOM   2055  CG  LEU A 262     -19.984  19.031 -70.840  1.00116.34           C
ATOM   2056  CD1 LEU A 262     -21.093  18.803 -71.871  1.00116.34           C
ATOM   2057  CD2 LEU A 262     -18.813  19.814 -71.458  1.00116.34           C
ATOM   2058  C   LEU A 262     -18.317  20.082 -68.576  1.00116.34           C
ATOM   2059  O   LEU A 262     -18.077  21.288 -68.590  1.00116.34           O
ATOM   2060  N   LEU A 263     -17.367  19.154 -68.768  1.00 63.29           N
ATOM   2061  CA  LEU A 263     -16.029  19.532 -69.097  1.00 63.29           C
ATOM   2062  CB  LEU A 263     -15.015  19.155 -68.005  1.00 63.29           C
ATOM   2063  CG  LEU A 263     -13.558  19.460 -68.391  1.00 63.29           C
ATOM   2064  CD1 LEU A 263     -13.297  20.973 -68.449  1.00 63.29           C
ATOM   2065  CD2 LEU A 263     -12.571  18.694 -67.497  1.00 63.29           C
ATOM   2066  C   LEU A 263     -15.645  18.731 -70.294  1.00 63.29           C
ATOM   2067  O   LEU A 263     -15.806  17.511 -70.303  1.00 63.29           O
ATOM   2068  N   ALA A 264     -15.123  19.387 -71.347  1.00 49.33           N
ATOM   2069  CA  ALA A 264     -14.752  18.596 -72.482  1.00 49.33           C
ATOM   2070  CB  ALA A 264     -15.354  19.107 -73.803  1.00 49.33           C
ATOM   2071  C   ALA A 264     -13.266  18.638 -72.619  1.00 49.33           C
ATOM   2072  O   ALA A 264     -12.685  19.676 -72.926  1.00 49.33           O
ATOM   2073  N   ASP A 265     -12.611  17.485 -72.385  1.00 48.94           N
ATOM   2074  CA  ASP A 265     -11.191  17.383 -72.553  1.00 48.94           C
ATOM   2075  CB  ASP A 265     -10.530  16.331 -71.647  1.00 48.94           C
ATOM   2076  CG  ASP A 265     -10.559  16.814 -70.206  1.00 48.94           C
ATOM   2077  OD1 ASP A 265     -10.081  17.951 -69.944  1.00 48.94           O
ATOM   2078  OD2 ASP A 265     -11.067  16.048 -69.346  1.00 48.94           O
ATOM   2079  C   ASP A 265     -10.980  16.914 -73.959  1.00 48.94           C
ATOM   2080  O   ASP A 265     -11.932  16.620 -74.679  1.00 48.94           O
ATOM   2081  N   THR A 266      -9.709  16.815 -74.387  1.00 51.62           N
ATOM   2082  CA  THR A 266      -9.445  16.385 -75.728  1.00 51.62           C
ATOM   2083  CB  THR A 266      -7.980  16.355 -76.042  1.00 51.62           C
ATOM   2084  OG1 THR A 266      -7.319  15.426 -75.198  1.00 51.62           O
ATOM   2085  CG2 THR A 266      -7.407  17.763 -75.821  1.00 51.62           C
ATOM   2086  C   THR A 266      -9.951  14.985 -75.894  1.00 51.62           C
ATOM   2087  O   THR A 266     -10.511  14.641 -76.933  1.00 51.62           O
ATOM   2088  N   HIS A 267      -9.698  14.130 -74.887  1.00 92.30           N
ATOM   2089  CA  HIS A 267     -10.060  12.739 -74.913  1.00 92.30           C
ATOM   2090  ND1 HIS A 267      -7.170  11.827 -75.445  1.00 92.30           N
ATOM   2091  CG  HIS A 267      -7.759  12.162 -74.248  1.00 92.30           C
ATOM   2092  CB  HIS A 267      -9.202  11.922 -73.947  1.00 92.30           C
ATOM   2093  NE2 HIS A 267      -5.598  12.799 -74.210  1.00 92.30           N
ATOM   2094  CD2 HIS A 267      -6.786  12.753 -73.503  1.00 92.30           C
ATOM   2095  CE1 HIS A 267      -5.878  12.232 -75.370  1.00 92.30           C
ATOM   2096  C   HIS A 267     -11.516  12.457 -74.655  1.00 92.30           C
ATOM   2097  O   HIS A 267     -12.080  11.558 -75.279  1.00 92.30           O
ATOM   2098  N   MET A 268     -12.172  13.179 -73.720  1.00107.52           N
ATOM   2099  CA  MET A 268     -13.527  12.804 -73.408  1.00107.52           C
ATOM   2100  CB  MET A 268     -13.610  11.680 -72.357  1.00107.52           C
ATOM   2101  CG  MET A 268     -13.086  12.128 -70.987  1.00107.52           C
ATOM   2102  SD  MET A 268     -13.210  10.893 -69.659  1.00107.52           S
ATOM   2103  CE  MET A 268     -12.536  11.987 -68.375  1.00107.52           C
ATOM   2104  C   MET A 268     -14.259  13.960 -72.796  1.00107.52           C
ATOM   2105  O   MET A 268     -13.680  14.992 -72.462  1.00107.52           O
ATOM   2106  N   PHE A 269     -15.590  13.790 -72.656  1.00 82.50           N
ATOM   2107  CA  PHE A 269     -16.462  14.725 -72.006  1.00 82.50           C
ATOM   2108  CB  PHE A 269     -17.691  15.105 -72.863  1.00 82.50           C
ATOM   2109  CG  PHE A 269     -18.921  15.244 -72.021  1.00 82.50           C
ATOM   2110  CD1 PHE A 269     -19.028  16.113 -70.956  1.00 82.50           C
ATOM   2111  CD2 PHE A 269     -20.025  14.494 -72.360  1.00 82.50           C
ATOM   2112  CE1 PHE A 269     -20.198  16.183 -70.233  1.00 82.50           C
ATOM   2113  CE2 PHE A 269     -21.196  14.572 -71.645  1.00 82.50           C
ATOM   2114  CZ  PHE A 269     -21.283  15.416 -70.570  1.00 82.50           C
ATOM   2115  C   PHE A 269     -16.916  14.084 -70.731  1.00 82.50           C
ATOM   2116  O   PHE A 269     -17.324  12.926 -70.722  1.00 82.50           O
ATOM   2117  N   SER A 270     -16.833  14.836 -69.611  1.00 73.46           N
ATOM   2118  CA  SER A 270     -17.241  14.311 -68.338  1.00 73.46           C
ATOM   2119  CB  SER A 270     -16.108  14.261 -67.296  1.00 73.46           C
ATOM   2120  OG  SER A 270     -16.591  13.752 -66.061  1.00 73.46           O
ATOM   2121  C   SER A 270     -18.313  15.198 -67.794  1.00 73.46           C
ATOM   2122  O   SER A 270     -18.261  16.414 -67.958  1.00 73.46           O
ATOM   2123  N   ILE A 271     -19.329  14.592 -67.141  1.00 89.70           N
ATOM   2124  CA  ILE A 271     -20.414  15.366 -66.608  1.00 89.70           C
ATOM   2125  CB  ILE A 271     -21.674  15.211 -67.410  1.00 89.70           C
ATOM   2126  CG1 ILE A 271     -22.712  16.269 -67.004  1.00 89.70           C
ATOM   2127  CG2 ILE A 271     -22.150  13.755 -67.272  1.00 89.70           C
ATOM   2128  CD1 ILE A 271     -23.857  16.406 -68.006  1.00 89.70           C
ATOM   2129  C   ILE A 271     -20.694  14.935 -65.201  1.00 89.70           C
ATOM   2130  O   ILE A 271     -20.695  13.744 -64.895  1.00 89.70           O
ATOM   2131  N   ARG A 272     -20.932  15.917 -64.301  1.00140.50           N
ATOM   2132  CA  ARG A 272     -21.214  15.641 -62.918  1.00140.50           C
ATOM   2133  CB  ARG A 272     -19.943  15.384 -62.092  1.00140.50           C
ATOM   2134  CG  ARG A 272     -18.926  16.522 -62.199  1.00140.50           C
ATOM   2135  CD  ARG A 272     -18.060  16.396 -63.454  1.00140.50           C
ATOM   2136  NE  ARG A 272     -17.208  17.612 -63.572  1.00140.50           N
ATOM   2137  CZ  ARG A 272     -16.336  17.707 -64.617  1.00140.50           C
ATOM   2138  NH1 ARG A 272     -16.228  16.670 -65.499  1.00140.50           N
ATOM   2139  NH2 ARG A 272     -15.572  18.826 -64.783  1.00140.50           N
ATOM   2140  C   ARG A 272     -21.925  16.832 -62.331  1.00140.50           C
ATOM   2141  O   ARG A 272     -22.060  17.867 -62.984  1.00140.50           O
ATOM   2142  N   ALA A 273     -22.453  16.698 -61.092  1.00 62.03           N
ATOM   2143  CA  ALA A 273     -23.081  17.815 -60.431  1.00 62.03           C
ATOM   2144  CB  ALA A 273     -24.613  17.834 -60.567  1.00 62.03           C
ATOM   2145  C   ALA A 273     -22.772  17.697 -58.969  1.00 62.03           C
ATOM   2146  O   ALA A 273     -22.650  16.577 -58.477  1.00 62.03           O
ATOM   2147  N   ARG A 274     -22.603  18.828 -58.231  1.00166.12           N
ATOM   2148  CA  ARG A 274     -22.354  18.642 -56.825  1.00166.12           C
ATOM   2149  CB  ARG A 274     -21.100  17.787 -56.581  1.00166.12           C
ATOM   2150  CG  ARG A 274     -21.009  17.150 -55.200  1.00166.12           C
ATOM   2151  CD  ARG A 274     -19.932  16.066 -55.133  1.00166.12           C
ATOM   2152  NE  ARG A 274     -20.077  15.374 -53.826  1.00166.12           N
ATOM   2153  CZ  ARG A 274     -21.002  14.379 -53.697  1.00166.12           C
ATOM   2154  NH1 ARG A 274     -21.807  14.055 -54.752  1.00166.12           N
ATOM   2155  NH2 ARG A 274     -21.130  13.714 -52.513  1.00166.12           N
ATOM   2156  C   ARG A 274     -22.118  19.954 -56.144  1.00166.12           C
ATOM   2157  O   ARG A 274     -21.826  20.967 -56.776  1.00166.12           O
ATOM   2158  N   GLU A 275     -22.241  19.936 -54.798  1.00113.96           N
ATOM   2159  CA  GLU A 275     -22.008  21.071 -53.954  1.00113.96           C
ATOM   2160  CB  GLU A 275     -23.244  21.490 -53.136  1.00113.96           C
ATOM   2161  CG  GLU A 275     -23.013  22.712 -52.241  1.00113.96           C
ATOM   2162  CD  GLU A 275     -24.313  23.007 -51.501  1.00113.96           C
ATOM   2163  OE1 GLU A 275     -25.281  22.220 -51.683  1.00113.96           O
ATOM   2164  OE2 GLU A 275     -24.358  24.014 -50.746  1.00113.96           O
ATOM   2165  C   GLU A 275     -20.960  20.639 -52.970  1.00113.96           C
ATOM   2166  O   GLU A 275     -20.773  19.448 -52.726  1.00113.96           O
ATOM   2167  N   LYS A 276     -20.258  21.616 -52.368  1.00113.73           N
ATOM   2168  CA  LYS A 276     -19.183  21.373 -51.445  1.00113.73           C
ATOM   2169  CB  LYS A 276     -18.606  22.676 -50.864  1.00113.73           C
ATOM   2170  CG  LYS A 276     -19.644  23.485 -50.074  1.00113.73           C
ATOM   2171  CD  LYS A 276     -19.048  24.556 -49.155  1.00113.73           C
ATOM   2172  CE  LYS A 276     -20.089  25.502 -48.549  1.00113.73           C
ATOM   2173  NZ  LYS A 276     -20.440  26.560 -49.525  1.00113.73           N
ATOM   2174  C   LYS A 276     -19.708  20.612 -50.264  1.00113.73           C
ATOM   2175  O   LYS A 276     -19.015  19.783 -49.675  1.00113.73           O
ATOM   2176  N   THR A 277     -20.969  20.875 -49.896  1.00108.61           N
ATOM   2177  CA  THR A 277     -21.572  20.311 -48.725  1.00108.61           C
ATOM   2178  CB  THR A 277     -22.977  20.781 -48.517  1.00108.61           C
ATOM   2179  OG1 THR A 277     -23.488  20.260 -47.300  1.00108.61           O
ATOM   2180  CG2 THR A 277     -23.833  20.307 -49.702  1.00108.61           C
ATOM   2181  C   THR A 277     -21.612  18.818 -48.826  1.00108.61           C
ATOM   2182  O   THR A 277     -21.603  18.124 -47.810  1.00108.61           O
ATOM   2183  N   GLN A 278     -21.657  18.286 -50.059  1.00106.95           N
ATOM   2184  CA  GLN A 278     -21.835  16.881 -50.284  1.00106.95           C
ATOM   2185  CB  GLN A 278     -21.738  16.496 -51.770  1.00106.95           C
ATOM   2186  CG  GLN A 278     -22.570  17.374 -52.708  1.00106.95           C
ATOM   2187  CD  GLN A 278     -24.012  17.425 -52.236  1.00106.95           C
ATOM   2188  OE1 GLN A 278     -24.465  16.589 -51.456  1.00106.95           O
ATOM   2189  NE2 GLN A 278     -24.758  18.454 -52.726  1.00106.95           N
ATOM   2190  C   GLN A 278     -20.747  16.111 -49.602  1.00106.95           C
ATOM   2191  O   GLN A 278     -21.004  15.046 -49.042  1.00106.95           O
ATOM   2192  N   ILE A 279     -19.494  16.603 -49.618  1.00172.46           N
ATOM   2193  CA  ILE A 279     -18.478  15.791 -49.016  1.00172.46           C
ATOM   2194  CB  ILE A 279     -17.171  15.754 -49.768  1.00172.46           C
ATOM   2195  CG1 ILE A 279     -16.596  17.159 -50.009  1.00172.46           C
ATOM   2196  CG2 ILE A 279     -17.415  14.952 -51.059  1.00172.46           C
ATOM   2197  CD1 ILE A 279     -17.427  17.975 -51.000  1.00172.46           C
ATOM   2198  C   ILE A 279     -18.284  16.151 -47.579  1.00172.46           C
ATOM   2199  O   ILE A 279     -18.144  17.316 -47.214  1.00172.46           O
ATOM   2200  N   CYS A 280     -18.314  15.109 -46.717  1.00105.06           N
ATOM   2201  CA  CYS A 280     -18.198  15.291 -45.303  1.00105.06           C
ATOM   2202  CB  CYS A 280     -19.079  14.344 -44.474  1.00105.06           C
ATOM   2203  SG  CYS A 280     -18.657  12.598 -44.736  1.00105.06           S
ATOM   2204  C   CYS A 280     -16.781  15.056 -44.904  1.00105.06           C
ATOM   2205  O   CYS A 280     -16.149  14.083 -45.307  1.00105.06           O
ATOM   2206  N   GLY A 281     -16.250  15.994 -44.104  1.00 53.77           N
ATOM   2207  CA  GLY A 281     -14.905  15.964 -43.627  1.00 53.77           C
ATOM   2208  C   GLY A 281     -14.692  14.840 -42.661  1.00 53.77           C
ATOM   2209  O   GLY A 281     -13.607  14.267 -42.617  1.00 53.77           O
ATOM   2210  N   PHE A 282     -15.702  14.514 -41.828  1.00139.42           N
ATOM   2211  CA  PHE A 282     -15.504  13.512 -40.815  1.00139.42           C
ATOM   2212  CB  PHE A 282     -15.925  13.947 -39.399  1.00139.42           C
ATOM   2213  CG  PHE A 282     -14.852  14.795 -38.808  1.00139.42           C
ATOM   2214  CD1 PHE A 282     -13.713  14.202 -38.310  1.00139.42           C
ATOM   2215  CD2 PHE A 282     -14.979  16.162 -38.724  1.00139.42           C
ATOM   2216  CE1 PHE A 282     -12.708  14.957 -37.753  1.00139.42           C
ATOM   2217  CE2 PHE A 282     -13.977  16.922 -38.167  1.00139.42           C
ATOM   2218  CZ  PHE A 282     -12.840  16.321 -37.683  1.00139.42           C
ATOM   2219  C   PHE A 282     -16.288  12.277 -41.118  1.00139.42           C
ATOM   2220  O   PHE A 282     -17.221  12.281 -41.917  1.00139.42           O
ATOM   2221  N   ASP A 283     -15.863  11.160 -40.492  1.00 63.80           N
ATOM   2222  CA  ASP A 283     -16.544   9.908 -40.623  1.00 63.80           C
ATOM   2223  CB  ASP A 283     -15.707   8.799 -41.278  1.00 63.80           C
ATOM   2224  CG  ASP A 283     -15.672   9.049 -42.775  1.00 63.80           C
ATOM   2225  OD1 ASP A 283     -16.691   9.558 -43.316  1.00 63.80           O
ATOM   2226  OD2 ASP A 283     -14.625   8.729 -43.399  1.00 63.80           O
ATOM   2227  C   ASP A 283     -16.867   9.430 -39.251  1.00 63.80           C
ATOM   2228  O   ASP A 283     -16.056   9.536 -38.333  1.00 63.80           O
ATOM   2229  N   GLY A 284     -18.086   8.894 -39.072  1.00 65.82           N
ATOM   2230  CA  GLY A 284     -18.403   8.382 -37.783  1.00 65.82           C
ATOM   2231  C   GLY A 284     -17.551   7.179 -37.618  1.00 65.82           C
ATOM   2232  O   GLY A 284     -17.213   6.497 -38.581  1.00 65.82           O
ATOM   2233  N   TYR A 285     -17.191   6.887 -36.362  1.00255.27           N
ATOM   2234  CA  TYR A 285     -16.420   5.718 -36.118  1.00255.27           C
ATOM   2235  CB  TYR A 285     -15.239   5.924 -35.154  1.00255.27           C
ATOM   2236  CG  TYR A 285     -14.520   4.622 -35.039  1.00255.27           C
ATOM   2237  CD1 TYR A 285     -13.546   4.246 -35.937  1.00255.27           C
ATOM   2238  CD2 TYR A 285     -14.824   3.766 -34.014  1.00255.27           C
ATOM   2239  CE1 TYR A 285     -12.898   3.036 -35.808  1.00255.27           C
ATOM   2240  CE2 TYR A 285     -14.190   2.561 -33.875  1.00255.27           C
ATOM   2241  CZ  TYR A 285     -13.225   2.190 -34.775  1.00255.27           C
ATOM   2242  OH  TYR A 285     -12.581   0.945 -34.620  1.00255.27           O
ATOM   2243  C   TYR A 285     -17.427   4.834 -35.481  1.00255.27           C
ATOM   2244  O   TYR A 285     -18.484   5.300 -35.067  1.00255.27           O
ATOM   2245  N   LEU A 286     -17.211   3.514 -35.469  1.00187.54           N
ATOM   2246  CA  LEU A 286     -18.248   2.806 -34.806  1.00187.54           C
ATOM   2247  CB  LEU A 286     -18.336   1.330 -35.245  1.00187.54           C
ATOM   2248  CG  LEU A 286     -18.707   1.140 -36.736  1.00187.54           C
ATOM   2249  CD1 LEU A 286     -20.123   1.659 -37.042  1.00187.54           C
ATOM   2250  CD2 LEU A 286     -17.642   1.736 -37.673  1.00187.54           C
ATOM   2251  C   LEU A 286     -17.969   2.891 -33.342  1.00187.54           C
ATOM   2252  O   LEU A 286     -17.699   1.884 -32.690  1.00187.54           O
ATOM   2253  N   THR A 287     -18.015   4.119 -32.783  1.00158.81           N
ATOM   2254  CA  THR A 287     -17.895   4.217 -31.362  1.00158.81           C
ATOM   2255  CB  THR A 287     -16.682   4.949 -30.876  1.00158.81           C
ATOM   2256  OG1 THR A 287     -16.623   6.236 -31.468  1.00158.81           O
ATOM   2257  CG2 THR A 287     -15.417   4.138 -31.169  1.00158.81           C
ATOM   2258  C   THR A 287     -19.060   5.015 -30.871  1.00158.81           C
ATOM   2259  O   THR A 287     -19.187   6.199 -31.176  1.00158.81           O
ATOM   2260  N   ASP A 288     -19.959   4.367 -30.106  1.00129.20           N
ATOM   2261  CA  ASP A 288     -21.037   5.081 -29.493  1.00129.20           C
ATOM   2262  CB  ASP A 288     -22.425   4.813 -30.110  1.00129.20           C
ATOM   2263  CG  ASP A 288     -22.764   3.336 -30.006  1.00129.20           C
ATOM   2264  OD1 ASP A 288     -22.376   2.577 -30.934  1.00129.20           O
ATOM   2265  OD2 ASP A 288     -23.437   2.950 -29.013  1.00129.20           O
ATOM   2266  C   ASP A 288     -21.035   4.681 -28.057  1.00129.20           C
ATOM   2267  O   ASP A 288     -21.088   3.493 -27.740  1.00129.20           O
ATOM   2268  N   HIS A 289     -20.921   5.662 -27.138  1.00 92.25           N
ATOM   2269  CA  HIS A 289     -20.905   5.250 -25.768  1.00 92.25           C
ATOM   2270  ND1 HIS A 289     -20.303   5.076 -22.636  1.00 92.25           N
ATOM   2271  CG  HIS A 289     -19.506   4.825 -23.728  1.00 92.25           C
ATOM   2272  CB  HIS A 289     -19.604   5.572 -25.022  1.00 92.25           C
ATOM   2273  NE2 HIS A 289     -18.950   3.408 -22.063  1.00 92.25           N
ATOM   2274  CD2 HIS A 289     -18.685   3.802 -23.363  1.00 92.25           C
ATOM   2275  CE1 HIS A 289     -19.929   4.201 -21.669  1.00 92.25           C
ATOM   2276  C   HIS A 289     -22.082   5.831 -25.040  1.00 92.25           C
ATOM   2277  O   HIS A 289     -22.170   7.038 -24.819  1.00 92.25           O
ATOM   2278  N   PRO A 290     -22.983   4.948 -24.663  1.00140.61           N
ATOM   2279  CA  PRO A 290     -24.216   5.300 -24.003  1.00140.61           C
ATOM   2280  CD  PRO A 290     -23.069   3.653 -25.319  1.00140.61           C
ATOM   2281  CB  PRO A 290     -25.025   4.006 -23.914  1.00140.61           C
ATOM   2282  CG  PRO A 290     -24.516   3.175 -25.107  1.00140.61           C
ATOM   2283  C   PRO A 290     -24.052   5.988 -22.693  1.00140.61           C
ATOM   2284  O   PRO A 290     -24.853   6.869 -22.381  1.00140.61           O
ATOM   2285  N   ARG A 291     -23.053   5.587 -21.891  1.00209.31           N
ATOM   2286  CA  ARG A 291     -22.855   6.265 -20.650  1.00209.31           C
ATOM   2287  CB  ARG A 291     -23.053   5.336 -19.447  1.00209.31           C
ATOM   2288  CG  ARG A 291     -22.177   4.088 -19.519  1.00209.31           C
ATOM   2289  CD  ARG A 291     -22.693   2.934 -18.659  1.00209.31           C
ATOM   2290  NE  ARG A 291     -21.751   1.793 -18.826  1.00209.31           N
ATOM   2291  CZ  ARG A 291     -22.115   0.550 -18.397  1.00209.31           C
ATOM   2292  NH1 ARG A 291     -23.373   0.341 -17.911  1.00209.31           N
ATOM   2293  NH2 ARG A 291     -21.222  -0.481 -18.446  1.00209.31           N
ATOM   2294  C   ARG A 291     -21.469   6.802 -20.673  1.00209.31           C
ATOM   2295  O   ARG A 291     -20.607   6.377 -19.903  1.00209.31           O
ATOM   2296  N   VAL A 292     -21.223   7.774 -21.571  1.00126.19           N
ATOM   2297  CA  VAL A 292     -19.930   8.376 -21.605  1.00126.19           C
ATOM   2298  CB  VAL A 292     -19.650   9.229 -22.800  1.00126.19           C
ATOM   2299  CG1 VAL A 292     -19.557   8.322 -24.018  1.00126.19           C
ATOM   2300  CG2 VAL A 292     -20.748  10.297 -22.914  1.00126.19           C
ATOM   2301  C   VAL A 292     -19.884   9.284 -20.439  1.00126.19           C
ATOM   2302  O   VAL A 292     -20.828  10.028 -20.171  1.00126.19           O
ATOM   2303  N   PHE A 293     -18.775   9.225 -19.696  1.00 68.61           N
ATOM   2304  CA  PHE A 293     -18.670  10.101 -18.584  1.00 68.61           C
ATOM   2305  CB  PHE A 293     -18.302   9.393 -17.264  1.00 68.61           C
ATOM   2306  CG  PHE A 293     -19.506   8.674 -16.753  1.00 68.61           C
ATOM   2307  CD1 PHE A 293     -19.925   7.488 -17.314  1.00 68.61           C
ATOM   2308  CD2 PHE A 293     -20.208   9.192 -15.690  1.00 68.61           C
ATOM   2309  CE1 PHE A 293     -21.036   6.837 -16.830  1.00 68.61           C
ATOM   2310  CE2 PHE A 293     -21.318   8.547 -15.201  1.00 68.61           C
ATOM   2311  CZ  PHE A 293     -21.735   7.368 -15.772  1.00 68.61           C
ATOM   2312  C   PHE A 293     -17.578  11.060 -18.897  1.00 68.61           C
ATOM   2313  O   PHE A 293     -16.540  10.682 -19.440  1.00 68.61           O
ATOM   2314  N   VAL A 294     -17.817  12.349 -18.598  1.00131.42           N
ATOM   2315  CA  VAL A 294     -16.762  13.295 -18.769  1.00131.42           C
ATOM   2316  CB  VAL A 294     -17.176  14.601 -19.394  1.00131.42           C
ATOM   2317  CG1 VAL A 294     -18.108  15.354 -18.439  1.00131.42           C
ATOM   2318  CG2 VAL A 294     -15.907  15.381 -19.775  1.00131.42           C
ATOM   2319  C   VAL A 294     -16.243  13.538 -17.382  1.00131.42           C
ATOM   2320  O   VAL A 294     -17.013  13.792 -16.454  1.00131.42           O
ATOM   2321  N   LEU A 295     -14.907  13.437 -17.219  1.00175.23           N
ATOM   2322  CA  LEU A 295     -14.240  13.517 -15.949  1.00175.23           C
ATOM   2323  CB  LEU A 295     -12.942  12.689 -15.940  1.00175.23           C
ATOM   2324  CG  LEU A 295     -12.175  12.721 -14.609  1.00175.23           C
ATOM   2325  CD1 LEU A 295     -12.977  12.021 -13.499  1.00175.23           C
ATOM   2326  CD2 LEU A 295     -10.750  12.163 -14.768  1.00175.23           C
ATOM   2327  C   LEU A 295     -13.872  14.942 -15.675  1.00175.23           C
ATOM   2328  O   LEU A 295     -13.178  15.577 -16.465  1.00175.23           O
ATOM   2329  N   GLU A 296     -14.413  15.467 -14.556  1.00138.98           N
ATOM   2330  CA  GLU A 296     -14.282  16.782 -13.986  1.00138.98           C
ATOM   2331  CB  GLU A 296     -15.474  17.108 -13.074  1.00138.98           C
ATOM   2332  CG  GLU A 296     -16.810  17.026 -13.817  1.00138.98           C
ATOM   2333  CD  GLU A 296     -16.791  18.019 -14.971  1.00138.98           C
ATOM   2334  OE1 GLU A 296     -15.896  18.904 -14.981  1.00138.98           O
ATOM   2335  OE2 GLU A 296     -17.666  17.909 -15.865  1.00138.98           O
ATOM   2336  C   GLU A 296     -13.018  16.981 -13.197  1.00138.98           C
ATOM   2337  O   GLU A 296     -12.579  18.115 -13.019  1.00138.98           O
ATOM   2338  N   SER A 297     -12.413  15.894 -12.677  1.00108.17           N
ATOM   2339  CA  SER A 297     -11.343  15.989 -11.719  1.00108.17           C
ATOM   2340  CB  SER A 297     -10.739  14.616 -11.378  1.00108.17           C
ATOM   2341  OG  SER A 297     -11.722  13.795 -10.766  1.00108.17           O
ATOM   2342  C   SER A 297     -10.230  16.889 -12.165  1.00108.17           C
ATOM   2343  O   SER A 297      -9.940  17.877 -11.491  1.00108.17           O
ATOM   2344  N   ASN A 298      -9.575  16.603 -13.306  1.00103.59           N
ATOM   2345  CA  ASN A 298      -8.473  17.445 -13.685  1.00103.59           C
ATOM   2346  CB  ASN A 298      -7.624  16.894 -14.841  1.00103.59           C
ATOM   2347  CG  ASN A 298      -6.286  17.621 -14.816  1.00103.59           C
ATOM   2348  OD1 ASN A 298      -5.395  17.274 -14.041  1.00103.59           O
ATOM   2349  ND2 ASN A 298      -6.130  18.653 -15.687  1.00103.59           N
ATOM   2350  C   ASN A 298      -9.038  18.761 -14.111  1.00103.59           C
ATOM   2351  O   ASN A 298     -10.195  18.850 -14.519  1.00103.59           O
ATOM   2352  N   GLY A 299      -8.225  19.834 -14.022  1.00 57.30           N
ATOM   2353  CA  GLY A 299      -8.739  21.130 -14.348  1.00 57.30           C
ATOM   2354  C   GLY A 299      -8.211  21.556 -15.679  1.00 57.30           C
ATOM   2355  O   GLY A 299      -7.128  21.156 -16.101  1.00 57.30           O
ATOM   2356  N   TYR A 300      -8.993  22.425 -16.347  1.00220.32           N
ATOM   2357  CA  TYR A 300      -8.703  22.985 -17.633  1.00220.32           C
ATOM   2358  CB  TYR A 300      -7.286  23.576 -17.757  1.00220.32           C
ATOM   2359  CG  TYR A 300      -7.163  24.773 -16.875  1.00220.32           C
ATOM   2360  CD1 TYR A 300      -7.756  25.966 -17.220  1.00220.32           C
ATOM   2361  CD2 TYR A 300      -6.431  24.709 -15.712  1.00220.32           C
ATOM   2362  CE1 TYR A 300      -7.633  27.070 -16.409  1.00220.32           C
ATOM   2363  CE2 TYR A 300      -6.303  25.810 -14.896  1.00220.32           C
ATOM   2364  CZ  TYR A 300      -6.907  26.994 -15.245  1.00220.32           C
ATOM   2365  OH  TYR A 300      -6.781  28.129 -14.416  1.00220.32           O
ATOM   2366  C   TYR A 300      -8.834  21.947 -18.702  1.00220.32           C
ATOM   2367  O   TYR A 300      -8.527  22.227 -19.860  1.00220.32           O
ATOM   2368  N   LYS A 301      -9.324  20.736 -18.370  1.00 86.04           N
ATOM   2369  CA  LYS A 301      -9.475  19.769 -19.421  1.00 86.04           C
ATOM   2370  CB  LYS A 301      -8.189  19.002 -19.761  1.00 86.04           C
ATOM   2371  CG  LYS A 301      -7.154  19.890 -20.452  1.00 86.04           C
ATOM   2372  CD  LYS A 301      -5.779  19.244 -20.613  1.00 86.04           C
ATOM   2373  CE  LYS A 301      -4.807  20.110 -21.419  1.00 86.04           C
ATOM   2374  NZ  LYS A 301      -3.529  19.394 -21.629  1.00 86.04           N
ATOM   2375  C   LYS A 301     -10.523  18.780 -19.032  1.00 86.04           C
ATOM   2376  O   LYS A 301     -10.770  18.549 -17.848  1.00 86.04           O
ATOM   2377  N   SER A 302     -11.187  18.184 -20.046  1.00121.08           N
ATOM   2378  CA  SER A 302     -12.195  17.202 -19.777  1.00121.08           C
ATOM   2379  CB  SER A 302     -13.586  17.596 -20.308  1.00121.08           C
ATOM   2380  OG  SER A 302     -13.553  17.724 -21.721  1.00121.08           O
ATOM   2381  C   SER A 302     -11.793  15.931 -20.450  1.00121.08           C
ATOM   2382  O   SER A 302     -11.429  15.935 -21.622  1.00121.08           O
ATOM   2383  N   PRO A 303     -11.747  14.864 -19.695  1.00123.40           N
ATOM   2384  CA  PRO A 303     -11.499  13.571 -20.288  1.00123.40           C
ATOM   2385  CD  PRO A 303     -11.106  14.990 -18.396  1.00123.40           C
ATOM   2386  CB  PRO A 303     -10.629  12.808 -19.285  1.00123.40           C
ATOM   2387  CG  PRO A 303     -10.811  13.553 -17.955  1.00123.40           C
ATOM   2388  C   PRO A 303     -12.801  12.889 -20.613  1.00123.40           C
ATOM   2389  O   PRO A 303     -13.748  13.040 -19.842  1.00123.40           O
ATOM   2390  N   PHE A 304     -12.879  12.106 -21.713  1.00 95.64           N
ATOM   2391  CA  PHE A 304     -14.104  11.409 -22.010  1.00 95.64           C
ATOM   2392  CB  PHE A 304     -14.691  11.740 -23.395  1.00 95.64           C
ATOM   2393  CG  PHE A 304     -15.221  13.134 -23.331  1.00 95.64           C
ATOM   2394  CD1 PHE A 304     -16.489  13.372 -22.855  1.00 95.64           C
ATOM   2395  CD2 PHE A 304     -14.457  14.203 -23.740  1.00 95.64           C
ATOM   2396  CE1 PHE A 304     -16.991  14.650 -22.787  1.00 95.64           C
ATOM   2397  CE2 PHE A 304     -14.953  15.485 -23.674  1.00 95.64           C
ATOM   2398  CZ  PHE A 304     -16.221  15.711 -23.196  1.00 95.64           C
ATOM   2399  C   PHE A 304     -13.804   9.948 -21.961  1.00 95.64           C
ATOM   2400  O   PHE A 304     -13.182   9.403 -22.872  1.00 95.64           O
ATOM   2401  N   ASN A 305     -14.297   9.266 -20.907  1.00121.80           N
ATOM   2402  CA  ASN A 305     -13.952   7.890 -20.693  1.00121.80           C
ATOM   2403  CB  ASN A 305     -13.814   7.500 -19.208  1.00121.80           C
ATOM   2404  CG  ASN A 305     -15.198   7.530 -18.563  1.00121.80           C
ATOM   2405  OD1 ASN A 305     -15.966   6.573 -18.670  1.00121.80           O
ATOM   2406  ND2 ASN A 305     -15.529   8.650 -17.868  1.00121.80           N
ATOM   2407  C   ASN A 305     -15.051   7.049 -21.232  1.00121.80           C
ATOM   2408  O   ASN A 305     -16.227   7.385 -21.099  1.00121.80           O
ATOM   2409  N   ARG A 306     -14.687   5.936 -21.891  1.00227.45           N
ATOM   2410  CA  ARG A 306     -15.709   5.072 -22.383  1.00227.45           C
ATOM   2411  CB  ARG A 306     -15.765   5.112 -23.913  1.00227.45           C
ATOM   2412  CG  ARG A 306     -15.833   6.559 -24.417  1.00227.45           C
ATOM   2413  CD  ARG A 306     -16.292   6.699 -25.864  1.00227.45           C
ATOM   2414  NE  ARG A 306     -15.583   5.642 -26.628  1.00227.45           N
ATOM   2415  CZ  ARG A 306     -16.191   5.095 -27.717  1.00227.45           C
ATOM   2416  NH1 ARG A 306     -17.352   5.643 -28.181  1.00227.45           N
ATOM   2417  NH2 ARG A 306     -15.655   3.995 -28.318  1.00227.45           N
ATOM   2418  C   ARG A 306     -15.358   3.702 -21.894  1.00227.45           C
ATOM   2419  O   ARG A 306     -14.536   3.008 -22.489  1.00227.45           O
ATOM   2420  N   LYS A 307     -15.942   3.308 -20.741  1.00147.01           N
ATOM   2421  CA  LYS A 307     -15.650   2.030 -20.159  1.00147.01           C
ATOM   2422  CB  LYS A 307     -16.221   1.893 -18.730  1.00147.01           C
ATOM   2423  CG  LYS A 307     -15.687   0.694 -17.935  1.00147.01           C
ATOM   2424  CD  LYS A 307     -16.051  -0.682 -18.503  1.00147.01           C
ATOM   2425  CE  LYS A 307     -17.444  -1.169 -18.096  1.00147.01           C
ATOM   2426  NZ  LYS A 307     -17.653  -2.564 -18.546  1.00147.01           N
ATOM   2427  C   LYS A 307     -16.235   0.922 -20.976  1.00147.01           C
ATOM   2428  O   LYS A 307     -15.521   0.034 -21.440  1.00147.01           O
ATOM   2429  N   ALA A 308     -17.563   0.988 -21.199  1.00 72.65           N
ATOM   2430  CA  ALA A 308     -18.309  -0.064 -21.832  1.00 72.65           C
ATOM   2431  CB  ALA A 308     -19.825   0.201 -21.819  1.00 72.65           C
ATOM   2432  C   ALA A 308     -17.912  -0.238 -23.250  1.00 72.65           C
ATOM   2433  O   ALA A 308     -17.696  -1.353 -23.720  1.00 72.65           O
ATOM   2434  N   SER A 309     -17.768   0.888 -23.958  1.00 63.70           N
ATOM   2435  CA  SER A 309     -17.508   0.833 -25.357  1.00 63.70           C
ATOM   2436  CB  SER A 309     -17.762   2.170 -26.078  1.00 63.70           C
ATOM   2437  OG  SER A 309     -16.935   3.186 -25.535  1.00 63.70           O
ATOM   2438  C   SER A 309     -16.089   0.442 -25.554  1.00 63.70           C
ATOM   2439  O   SER A 309     -15.601  -0.517 -24.958  1.00 63.70           O
ATOM   2440  N   VAL A 310     -15.388   1.203 -26.406  1.00136.53           N
ATOM   2441  CA  VAL A 310     -14.071   0.845 -26.823  1.00136.53           C
ATOM   2442  CB  VAL A 310     -13.431   1.887 -27.693  1.00136.53           C
ATOM   2443  CG1 VAL A 310     -13.239   3.175 -26.875  1.00136.53           C
ATOM   2444  CG2 VAL A 310     -12.127   1.309 -28.267  1.00136.53           C
ATOM   2445  C   VAL A 310     -13.192   0.617 -25.638  1.00136.53           C
ATOM   2446  O   VAL A 310     -12.439  -0.354 -25.602  1.00136.53           O
ATOM   2447  N   GLY A 311     -13.252   1.482 -24.617  1.00 63.66           N
ATOM   2448  CA  GLY A 311     -12.351   1.235 -23.535  1.00 63.66           C
ATOM   2449  C   GLY A 311     -11.051   1.786 -23.989  1.00 63.66           C
ATOM   2450  O   GLY A 311     -10.008   1.551 -23.381  1.00 63.66           O
ATOM   2451  N   SER A 312     -11.086   2.519 -25.115  1.00156.54           N
ATOM   2452  CA  SER A 312      -9.878   3.111 -25.583  1.00156.54           C
ATOM   2453  CB  SER A 312      -9.318   2.394 -26.821  1.00156.54           C
ATOM   2454  OG  SER A 312      -8.964   1.061 -26.480  1.00156.54           O
ATOM   2455  C   SER A 312     -10.171   4.540 -25.900  1.00156.54           C
ATOM   2456  O   SER A 312     -10.945   4.847 -26.806  1.00156.54           O
ATOM   2457  N   ASN A 313      -9.559   5.459 -25.125  1.00240.86           N
ATOM   2458  CA  ASN A 313      -9.749   6.866 -25.329  1.00240.86           C
ATOM   2459  CB  ASN A 313     -10.887   7.426 -24.464  1.00240.86           C
ATOM   2460  CG  ASN A 313     -12.218   6.874 -24.962  1.00240.86           C
ATOM   2461  OD1 ASN A 313     -12.916   7.513 -25.748  1.00240.86           O
ATOM   2462  ND2 ASN A 313     -12.586   5.651 -24.494  1.00240.86           N
ATOM   2463  C   ASN A 313      -8.434   7.520 -24.986  1.00240.86           C
ATOM   2464  O   ASN A 313      -7.751   7.102 -24.050  1.00240.86           O
ATOM   2465  N   LEU A 314      -8.051   8.582 -25.737  1.00263.86           N
ATOM   2466  CA  LEU A 314      -6.728   9.163 -25.670  1.00263.86           C
ATOM   2467  CB  LEU A 314      -6.333   9.821 -27.015  1.00263.86           C
ATOM   2468  CG  LEU A 314      -4.871  10.307 -27.200  1.00263.86           C
ATOM   2469  CD1 LEU A 314      -4.708  10.934 -28.592  1.00263.86           C
ATOM   2470  CD2 LEU A 314      -4.361  11.258 -26.103  1.00263.86           C
ATOM   2471  C   LEU A 314      -6.678  10.241 -24.638  1.00263.86           C
ATOM   2472  O   LEU A 314      -7.248  11.310 -24.840  1.00263.86           O
ATOM   2473  N   ASP A 315      -6.008   9.991 -23.490  1.00237.49           N
ATOM   2474  CA  ASP A 315      -5.914  11.026 -22.495  1.00237.49           C
ATOM   2475  CB  ASP A 315      -7.280  11.484 -21.949  1.00237.49           C
ATOM   2476  CG  ASP A 315      -7.083  12.844 -21.295  1.00237.49           C
ATOM   2477  OD1 ASP A 315      -5.934  13.356 -21.367  1.00237.49           O
ATOM   2478  OD2 ASP A 315      -8.065  13.381 -20.717  1.00237.49           O
ATOM   2479  C   ASP A 315      -5.098  10.522 -21.347  1.00237.49           C
ATOM   2480  O   ASP A 315      -3.984  10.035 -21.531  1.00237.49           O
ATOM   2481  N   LEU A 316      -5.571  10.792 -20.114  1.00127.97           N
ATOM   2482  CA  LEU A 316      -4.991  10.237 -18.930  1.00127.97           C
ATOM   2483  CB  LEU A 316      -5.396  10.968 -17.638  1.00127.97           C
ATOM   2484  CG  LEU A 316      -4.949  12.441 -17.595  1.00127.97           C
ATOM   2485  CD1 LEU A 316      -5.692  13.281 -18.642  1.00127.97           C
ATOM   2486  CD2 LEU A 316      -5.081  13.025 -16.181  1.00127.97           C
ATOM   2487  C   LEU A 316      -5.438   8.817 -18.801  1.00127.97           C
ATOM   2488  O   LEU A 316      -4.651   7.939 -18.451  1.00127.97           O
ATOM   2489  N   PHE A 317      -6.725   8.557 -19.119  1.00228.62           N
ATOM   2490  CA  PHE A 317      -7.290   7.265 -18.849  1.00228.62           C
ATOM   2491  CB  PHE A 317      -8.288   7.314 -17.705  1.00228.62           C
ATOM   2492  CG  PHE A 317      -7.639   8.082 -16.613  1.00228.62           C
ATOM   2493  CD1 PHE A 317      -6.790   7.487 -15.710  1.00228.62           C
ATOM   2494  CD2 PHE A 317      -7.883   9.432 -16.517  1.00228.62           C
ATOM   2495  CE1 PHE A 317      -6.206   8.236 -14.716  1.00228.62           C
ATOM   2496  CE2 PHE A 317      -7.302  10.183 -15.526  1.00228.62           C
ATOM   2497  CZ  PHE A 317      -6.463   9.583 -14.623  1.00228.62           C
ATOM   2498  C   PHE A 317      -7.990   6.802 -20.096  1.00228.62           C
ATOM   2499  O   PHE A 317      -7.576   7.160 -21.195  1.00228.62           O
ATOM   2500  N   THR A 318      -9.075   5.987 -19.998  1.00253.48           N
ATOM   2501  CA  THR A 318      -9.799   5.553 -21.177  1.00253.48           C
ATOM   2502  CB  THR A 318     -10.686   4.375 -20.899  1.00253.48           C
ATOM   2503  OG1 THR A 318     -11.367   3.984 -22.082  1.00253.48           O
ATOM   2504  CG2 THR A 318     -11.692   4.753 -19.795  1.00253.48           C
ATOM   2505  C   THR A 318     -10.678   6.680 -21.567  1.00253.48           C
ATOM   2506  O   THR A 318     -11.856   6.519 -21.884  1.00253.48           O
ATOM   2507  N   TYR A 319     -10.048   7.855 -21.618  1.00159.21           N
ATOM   2508  CA  TYR A 319     -10.680   9.084 -21.857  1.00159.21           C
ATOM   2509  CB  TYR A 319     -10.515  10.159 -20.762  1.00159.21           C
ATOM   2510  CG  TYR A 319     -11.137   9.837 -19.448  1.00159.21           C
ATOM   2511  CD1 TYR A 319     -10.431   9.119 -18.528  1.00159.21           C
ATOM   2512  CD2 TYR A 319     -12.393  10.279 -19.104  1.00159.21           C
ATOM   2513  CE1 TYR A 319     -10.953   8.809 -17.299  1.00159.21           C
ATOM   2514  CE2 TYR A 319     -12.935   9.978 -17.876  1.00159.21           C
ATOM   2515  CZ  TYR A 319     -12.212   9.238 -16.971  1.00159.21           C
ATOM   2516  OH  TYR A 319     -12.751   8.922 -15.708  1.00159.21           O
ATOM   2517  C   TYR A 319      -9.930   9.726 -22.940  1.00159.21           C
ATOM   2518  O   TYR A 319      -8.745   9.468 -23.096  1.00159.21           O
ATOM   2519  N   PHE A 320     -10.637  10.536 -23.738  1.00111.57           N
ATOM   2520  CA  PHE A 320      -9.988  11.373 -24.691  1.00111.57           C
ATOM   2521  CB  PHE A 320     -10.775  11.651 -25.988  1.00111.57           C
ATOM   2522  CG  PHE A 320     -10.668  10.479 -26.900  1.00111.57           C
ATOM   2523  CD1 PHE A 320      -9.509  10.272 -27.613  1.00111.57           C
ATOM   2524  CD2 PHE A 320     -11.718   9.608 -27.068  1.00111.57           C
ATOM   2525  CE1 PHE A 320      -9.387   9.201 -28.467  1.00111.57           C
ATOM   2526  CE2 PHE A 320     -11.600   8.536 -27.922  1.00111.57           C
ATOM   2527  CZ  PHE A 320     -10.436   8.329 -28.622  1.00111.57           C
ATOM   2528  C   PHE A 320      -9.866  12.692 -24.000  1.00111.57           C
ATOM   2529  O   PHE A 320     -10.772  13.111 -23.282  1.00111.57           O
ATOM   2530  N   ASN A 321      -8.719  13.366 -24.194  1.00105.85           N
ATOM   2531  CA  ASN A 321      -8.425  14.627 -23.578  1.00105.85           C
ATOM   2532  CB  ASN A 321      -6.909  14.860 -23.435  1.00105.85           C
ATOM   2533  CG  ASN A 321      -6.629  16.224 -22.817  1.00105.85           C
ATOM   2534  OD1 ASN A 321      -7.240  16.625 -21.829  1.00105.85           O
ATOM   2535  ND2 ASN A 321      -5.661  16.964 -23.425  1.00105.85           N
ATOM   2536  C   ASN A 321      -8.888  15.706 -24.494  1.00105.85           C
ATOM   2537  O   ASN A 321      -8.529  15.732 -25.669  1.00105.85           O
ATOM   2538  N   SER A 322      -9.702  16.636 -23.963  1.00 46.27           N
ATOM   2539  CA  SER A 322     -10.171  17.726 -24.760  1.00 46.27           C
ATOM   2540  CB  SER A 322     -11.580  17.501 -25.329  1.00 46.27           C
ATOM   2541  OG  SER A 322     -12.542  17.493 -24.286  1.00 46.27           O
ATOM   2542  C   SER A 322     -10.223  18.921 -23.866  1.00 46.27           C
ATOM   2543  O   SER A 322     -10.019  18.812 -22.659  1.00 46.27           O
ATOM   2544  N   LYS A 323     -10.458  20.109 -24.453  1.00 50.94           N
ATOM   2545  CA  LYS A 323     -10.543  21.304 -23.666  1.00 50.94           C
ATOM   2546  CB  LYS A 323     -10.349  22.603 -24.473  1.00 50.94           C
ATOM   2547  CG  LYS A 323      -8.942  22.773 -25.059  1.00 50.94           C
ATOM   2548  CD  LYS A 323      -8.790  23.977 -25.996  1.00 50.94           C
ATOM   2549  CE  LYS A 323      -7.368  24.161 -26.533  1.00 50.94           C
ATOM   2550  NZ  LYS A 323      -7.260  25.460 -27.237  1.00 50.94           N
ATOM   2551  C   LYS A 323     -11.913  21.341 -23.075  1.00 50.94           C
ATOM   2552  O   LYS A 323     -12.837  20.717 -23.592  1.00 50.94           O
ATOM   2553  N   ILE A 324     -12.065  22.054 -21.942  1.00147.16           N
ATOM   2554  CA  ILE A 324     -13.346  22.180 -21.313  1.00147.16           C
ATOM   2555  CB  ILE A 324     -13.302  22.910 -19.999  1.00147.16           C
ATOM   2556  CG1 ILE A 324     -12.782  24.347 -20.171  1.00147.16           C
ATOM   2557  CG2 ILE A 324     -12.467  22.061 -19.025  1.00147.16           C
ATOM   2558  CD1 ILE A 324     -11.316  24.424 -20.597  1.00147.16           C
ATOM   2559  C   ILE A 324     -14.224  22.919 -22.254  1.00147.16           C
ATOM   2560  O   ILE A 324     -15.395  22.580 -22.430  1.00147.16           O
ATOM   2561  N   THR A 325     -13.665  23.959 -22.897  1.00118.20           N
ATOM   2562  CA  THR A 325     -14.450  24.702 -23.825  1.00118.20           C
ATOM   2563  CB  THR A 325     -13.781  25.943 -24.325  1.00118.20           C
ATOM   2564  OG1 THR A 325     -14.704  26.716 -25.075  1.00118.20           O
ATOM   2565  CG2 THR A 325     -12.585  25.543 -25.204  1.00118.20           C
ATOM   2566  C   THR A 325     -14.697  23.810 -24.979  1.00118.20           C
ATOM   2567  O   THR A 325     -13.812  23.095 -25.446  1.00118.20           O
ATOM   2568  N   LEU A 326     -15.946  23.807 -25.457  1.00116.46           N
ATOM   2569  CA  LEU A 326     -16.229  22.971 -26.565  1.00116.46           C
ATOM   2570  CB  LEU A 326     -17.725  22.794 -26.789  1.00116.46           C
ATOM   2571  CG  LEU A 326     -18.378  22.219 -25.525  1.00116.46           C
ATOM   2572  CD1 LEU A 326     -18.510  23.267 -24.406  1.00116.46           C
ATOM   2573  CD2 LEU A 326     -19.672  21.497 -25.870  1.00116.46           C
ATOM   2574  C   LEU A 326     -15.631  23.673 -27.714  1.00116.46           C
ATOM   2575  O   LEU A 326     -15.496  24.894 -27.661  1.00116.46           O
ATOM   2576  N   VAL A 327     -15.207  22.953 -28.771  1.00147.98           N
ATOM   2577  CA  VAL A 327     -14.656  23.814 -29.755  1.00147.98           C
ATOM   2578  CB  VAL A 327     -13.766  23.183 -30.772  1.00147.98           C
ATOM   2579  CG1 VAL A 327     -13.017  24.324 -31.487  1.00147.98           C
ATOM   2580  CG2 VAL A 327     -12.836  22.175 -30.071  1.00147.98           C
ATOM   2581  C   VAL A 327     -15.867  24.478 -30.333  1.00147.98           C
ATOM   2582  O   VAL A 327     -16.854  23.803 -30.627  1.00147.98           O
ATOM   2583  N   GLU A 328     -15.854  25.826 -30.465  1.00152.83           N
ATOM   2584  CA  GLU A 328     -17.124  26.437 -30.739  1.00152.83           C
ATOM   2585  CB  GLU A 328     -17.666  27.324 -29.601  1.00152.83           C
ATOM   2586  CG  GLU A 328     -18.077  26.568 -28.336  1.00152.83           C
ATOM   2587  CD  GLU A 328     -18.750  27.554 -27.383  1.00152.83           C
ATOM   2588  OE1 GLU A 328     -19.838  28.083 -27.735  1.00152.83           O
ATOM   2589  OE2 GLU A 328     -18.182  27.786 -26.282  1.00152.83           O
ATOM   2590  C   GLU A 328     -17.171  27.301 -31.952  1.00152.83           C
ATOM   2591  O   GLU A 328     -16.163  27.677 -32.548  1.00152.83           O
ATOM   2592  N   ASN A 329     -18.436  27.565 -32.342  1.00273.95           N
ATOM   2593  CA  ASN A 329     -18.896  28.427 -33.390  1.00273.95           C
ATOM   2594  CB  ASN A 329     -18.122  28.303 -34.711  1.00273.95           C
ATOM   2595  CG  ASN A 329     -18.365  29.594 -35.470  1.00273.95           C
ATOM   2596  OD1 ASN A 329     -17.478  30.100 -36.156  1.00273.95           O
ATOM   2597  ND2 ASN A 329     -19.589  30.166 -35.320  1.00273.95           N
ATOM   2598  C   ASN A 329     -20.316  27.982 -33.595  1.00273.95           C
ATOM   2599  O   ASN A 329     -21.109  27.950 -32.655  1.00273.95           O
ATOM   2600  N   TYR A 330     -20.689  27.706 -34.856  1.00250.16           N
ATOM   2601  CA  TYR A 330     -21.911  27.032 -35.194  1.00250.16           C
ATOM   2602  CB  TYR A 330     -22.908  27.878 -36.019  1.00250.16           C
ATOM   2603  CG  TYR A 330     -23.373  29.037 -35.197  1.00250.16           C
ATOM   2604  CD1 TYR A 330     -22.648  30.207 -35.155  1.00250.16           C
ATOM   2605  CD2 TYR A 330     -24.540  28.960 -34.468  1.00250.16           C
ATOM   2606  CE1 TYR A 330     -23.076  31.276 -34.402  1.00250.16           C
ATOM   2607  CE2 TYR A 330     -24.975  30.024 -33.712  1.00250.16           C
ATOM   2608  CZ  TYR A 330     -24.241  31.185 -33.678  1.00250.16           C
ATOM   2609  OH  TYR A 330     -24.681  32.280 -32.905  1.00250.16           O
ATOM   2610  C   TYR A 330     -21.358  25.982 -36.098  1.00250.16           C
ATOM   2611  O   TYR A 330     -20.602  26.357 -36.974  1.00250.16           O
ATOM   2612  N   LEU A 331     -21.764  24.695 -36.008  1.00285.98           N
ATOM   2613  CA  LEU A 331     -21.066  23.590 -36.638  1.00285.98           C
ATOM   2614  CB  LEU A 331     -21.870  22.281 -36.514  1.00285.98           C
ATOM   2615  CG  LEU A 331     -21.206  21.051 -37.158  1.00285.98           C
ATOM   2616  CD1 LEU A 331     -19.854  20.719 -36.517  1.00285.98           C
ATOM   2617  CD2 LEU A 331     -22.167  19.850 -37.199  1.00285.98           C
ATOM   2618  C   LEU A 331     -20.803  23.872 -38.088  1.00285.98           C
ATOM   2619  O   LEU A 331     -19.783  23.427 -38.604  1.00285.98           O
ATOM   2620  N   GLY A 332     -21.681  24.589 -38.809  1.00 88.26           N
ATOM   2621  CA  GLY A 332     -21.317  24.829 -40.181  1.00 88.26           C
ATOM   2622  C   GLY A 332     -20.025  25.603 -40.233  1.00 88.26           C
ATOM   2623  O   GLY A 332     -19.108  25.226 -40.961  1.00 88.26           O
ATOM   2624  N   GLN A 333     -19.917  26.712 -39.470  1.00106.01           N
ATOM   2625  CA  GLN A 333     -18.709  27.496 -39.396  1.00106.01           C
ATOM   2626  CB  GLN A 333     -18.905  28.861 -38.711  1.00106.01           C
ATOM   2627  CG  GLN A 333     -19.544  29.925 -39.604  1.00106.01           C
ATOM   2628  CD  GLN A 333     -18.446  30.467 -40.512  1.00106.01           C
ATOM   2629  OE1 GLN A 333     -18.108  31.649 -40.462  1.00106.01           O
ATOM   2630  NE2 GLN A 333     -17.867  29.580 -41.364  1.00106.01           N
ATOM   2631  C   GLN A 333     -17.667  26.770 -38.601  1.00106.01           C
ATOM   2632  O   GLN A 333     -16.485  26.760 -38.937  1.00106.01           O
ATOM   2633  N   LYS A 334     -18.121  26.115 -37.526  1.00115.05           N
ATOM   2634  CA  LYS A 334     -17.356  25.439 -36.533  1.00115.05           C
ATOM   2635  CB  LYS A 334     -18.216  24.664 -35.513  1.00115.05           C
ATOM   2636  CG  LYS A 334     -18.947  25.498 -34.458  1.00115.05           C
ATOM   2637  CD  LYS A 334     -20.074  24.723 -33.764  1.00115.05           C
ATOM   2638  CE  LYS A 334     -20.519  25.287 -32.419  1.00115.05           C
ATOM   2639  NZ  LYS A 334     -19.525  24.945 -31.381  1.00115.05           N
ATOM   2640  C   LYS A 334     -16.565  24.402 -37.238  1.00115.05           C
ATOM   2641  O   LYS A 334     -15.443  24.109 -36.834  1.00115.05           O
ATOM   2642  N   ILE A 335     -17.147  23.775 -38.279  1.00130.70           N
ATOM   2643  CA  ILE A 335     -16.356  22.815 -38.985  1.00130.70           C
ATOM   2644  CB  ILE A 335     -16.912  21.415 -38.975  1.00130.70           C
ATOM   2645  CG1 ILE A 335     -15.933  20.412 -39.600  1.00130.70           C
ATOM   2646  CG2 ILE A 335     -18.259  21.429 -39.683  1.00130.70           C
ATOM   2647  CD1 ILE A 335     -16.304  18.953 -39.338  1.00130.70           C
ATOM   2648  C   ILE A 335     -16.195  23.255 -40.392  1.00130.70           C
ATOM   2649  O   ILE A 335     -17.169  23.489 -41.108  1.00130.70           O
ATOM   2650  N   ASN A 336     -14.930  23.426 -40.812  1.00178.04           N
ATOM   2651  CA  ASN A 336     -14.726  23.783 -42.178  1.00178.04           C
ATOM   2652  CB  ASN A 336     -13.296  24.267 -42.522  1.00178.04           C
ATOM   2653  CG  ASN A 336     -12.246  23.193 -42.267  1.00178.04           C
ATOM   2654  OD1 ASN A 336     -12.249  22.525 -41.235  1.00178.04           O
ATOM   2655  ND2 ASN A 336     -11.308  23.033 -43.238  1.00178.04           N
ATOM   2656  C   ASN A 336     -15.111  22.594 -42.992  1.00178.04           C
ATOM   2657  O   ASN A 336     -15.768  22.715 -44.023  1.00178.04           O
ATOM   2658  N   GLU A 337     -14.752  21.388 -42.522  1.00212.55           N
ATOM   2659  CA  GLU A 337     -15.163  20.235 -43.262  1.00212.55           C
ATOM   2660  CB  GLU A 337     -14.656  18.901 -42.682  1.00212.55           C
ATOM   2661  CG  GLU A 337     -13.130  18.780 -42.667  1.00212.55           C
ATOM   2662  CD  GLU A 337     -12.613  18.873 -44.097  1.00212.55           C
ATOM   2663  OE1 GLU A 337     -12.845  17.916 -44.884  1.00212.55           O
ATOM   2664  OE2 GLU A 337     -11.971  19.908 -44.419  1.00212.55           O
ATOM   2665  C   GLU A 337     -16.649  20.235 -43.167  1.00212.55           C
ATOM   2666  O   GLU A 337     -17.210  20.796 -42.227  1.00212.55           O
ATOM   2667  N   VAL A 338     -17.338  19.636 -44.156  1.00100.99           N
ATOM   2668  CA  VAL A 338     -18.764  19.678 -44.081  1.00100.99           C
ATOM   2669  CB  VAL A 338     -19.477  19.055 -45.243  1.00100.99           C
ATOM   2670  CG1 VAL A 338     -20.984  19.016 -44.927  1.00100.99           C
ATOM   2671  CG2 VAL A 338     -19.138  19.870 -46.501  1.00100.99           C
ATOM   2672  C   VAL A 338     -19.160  18.961 -42.839  1.00100.99           C
ATOM   2673  O   VAL A 338     -18.811  17.806 -42.606  1.00100.99           O
ATOM   2674  N   TYR A 339     -19.895  19.710 -42.007  1.00170.09           N
ATOM   2675  CA  TYR A 339     -20.402  19.396 -40.709  1.00170.09           C
ATOM   2676  CB  TYR A 339     -21.044  20.629 -40.055  1.00170.09           C
ATOM   2677  CG  TYR A 339     -22.263  21.050 -40.807  1.00170.09           C
ATOM   2678  CD1 TYR A 339     -22.166  21.896 -41.889  1.00170.09           C
ATOM   2679  CD2 TYR A 339     -23.507  20.592 -40.432  1.00170.09           C
ATOM   2680  CE1 TYR A 339     -23.291  22.284 -42.578  1.00170.09           C
ATOM   2681  CE2 TYR A 339     -24.636  20.977 -41.117  1.00170.09           C
ATOM   2682  CZ  TYR A 339     -24.527  21.825 -42.193  1.00170.09           C
ATOM   2683  OH  TYR A 339     -25.678  22.227 -42.903  1.00170.09           O
ATOM   2684  C   TYR A 339     -21.497  18.388 -40.749  1.00170.09           C
ATOM   2685  O   TYR A 339     -21.605  17.564 -39.844  1.00170.09           O
ATOM   2686  N   THR A 340     -22.314  18.412 -41.817  1.00139.58           N
ATOM   2687  CA  THR A 340     -23.595  17.761 -41.837  1.00139.58           C
ATOM   2688  CB  THR A 340     -24.221  17.758 -43.205  1.00139.58           C
ATOM   2689  OG1 THR A 340     -25.556  17.276 -43.140  1.00139.58           O
ATOM   2690  CG2 THR A 340     -23.383  16.865 -44.133  1.00139.58           C
ATOM   2691  C   THR A 340     -23.547  16.349 -41.343  1.00139.58           C
ATOM   2692  O   THR A 340     -24.393  15.966 -40.537  1.00139.58           O
ATOM   2693  N   THR A 341     -22.569  15.533 -41.764  1.00130.76           N
ATOM   2694  CA  THR A 341     -22.593  14.150 -41.366  1.00130.76           C
ATOM   2695  CB  THR A 341     -21.480  13.359 -41.978  1.00130.76           C
ATOM   2696  OG1 THR A 341     -21.601  11.991 -41.617  1.00130.76           O
ATOM   2697  CG2 THR A 341     -20.142  13.940 -41.490  1.00130.76           C
ATOM   2698  C   THR A 341     -22.502  13.971 -39.875  1.00130.76           C
ATOM   2699  O   THR A 341     -23.259  13.186 -39.302  1.00130.76           O
ATOM   2700  N   VAL A 342     -21.605  14.715 -39.199  1.00 88.07           N
ATOM   2701  CA  VAL A 342     -21.339  14.489 -37.803  1.00 88.07           C
ATOM   2702  CB  VAL A 342     -20.398  15.516 -37.249  1.00 88.07           C
ATOM   2703  CG1 VAL A 342     -20.241  15.295 -35.734  1.00 88.07           C
ATOM   2704  CG2 VAL A 342     -19.086  15.444 -38.048  1.00 88.07           C
ATOM   2705  C   VAL A 342     -22.598  14.590 -37.009  1.00 88.07           C
ATOM   2706  O   VAL A 342     -22.972  13.663 -36.290  1.00 88.07           O
ATOM   2707  N   MET A 343     -23.309  15.715 -37.155  1.00181.61           N
ATOM   2708  CA  MET A 343     -24.475  15.968 -36.367  1.00181.61           C
ATOM   2709  CB  MET A 343     -25.063  17.357 -36.684  1.00181.61           C
ATOM   2710  CG  MET A 343     -26.049  17.908 -35.651  1.00181.61           C
ATOM   2711  SD  MET A 343     -27.681  17.112 -35.610  1.00181.61           S
ATOM   2712  CE  MET A 343     -28.416  18.423 -34.588  1.00181.61           C
ATOM   2713  C   MET A 343     -25.541  14.950 -36.652  1.00181.61           C
ATOM   2714  O   MET A 343     -26.162  14.437 -35.723  1.00181.61           O
ATOM   2715  N   THR A 344     -25.781  14.614 -37.939  1.00123.13           N
ATOM   2716  CA  THR A 344     -26.869  13.732 -38.264  1.00123.13           C
ATOM   2717  CB  THR A 344     -27.096  13.581 -39.746  1.00123.13           C
ATOM   2718  OG1 THR A 344     -28.239  12.774 -39.989  1.00123.13           O
ATOM   2719  CG2 THR A 344     -25.856  12.958 -40.404  1.00123.13           C
ATOM   2720  C   THR A 344     -26.660  12.378 -37.660  1.00123.13           C
ATOM   2721  O   THR A 344     -27.542  11.854 -36.982  1.00123.13           O
ATOM   2722  N   GLU A 345     -25.470  11.787 -37.864  1.00 95.08           N
ATOM   2723  CA  GLU A 345     -25.216  10.453 -37.401  1.00 95.08           C
ATOM   2724  CB  GLU A 345     -23.884   9.900 -37.938  1.00 95.08           C
ATOM   2725  CG  GLU A 345     -23.770   8.378 -37.848  1.00 95.08           C
ATOM   2726  CD  GLU A 345     -22.607   7.939 -38.730  1.00 95.08           C
ATOM   2727  OE1 GLU A 345     -21.886   8.834 -39.249  1.00 95.08           O
ATOM   2728  OE2 GLU A 345     -22.427   6.704 -38.900  1.00 95.08           O
ATOM   2729  C   GLU A 345     -25.201  10.425 -35.906  1.00 95.08           C
ATOM   2730  O   GLU A 345     -25.724   9.498 -35.288  1.00 95.08           O
ATOM   2731  N   MET A 346     -24.593  11.444 -35.274  1.00149.59           N
ATOM   2732  CA  MET A 346     -24.497  11.426 -33.844  1.00149.59           C
ATOM   2733  CB  MET A 346     -23.621  12.552 -33.268  1.00149.59           C
ATOM   2734  CG  MET A 346     -23.198  12.297 -31.816  1.00149.59           C
ATOM   2735  SD  MET A 346     -24.508  12.445 -30.564  1.00149.59           S
ATOM   2736  CE  MET A 346     -23.553  11.639 -29.246  1.00149.59           C
ATOM   2737  C   MET A 346     -25.861  11.552 -33.251  1.00149.59           C
ATOM   2738  O   MET A 346     -26.188  10.886 -32.272  1.00149.59           O
ATOM   2739  N   CYS A 347     -26.706  12.404 -33.853  1.00 86.63           N
ATOM   2740  CA  CYS A 347     -28.011  12.668 -33.327  1.00 86.63           C
ATOM   2741  CB  CYS A 347     -28.794  13.703 -34.150  1.00 86.63           C
ATOM   2742  SG  CYS A 347     -30.453  14.030 -33.477  1.00 86.63           S
ATOM   2743  C   CYS A 347     -28.828  11.419 -33.296  1.00 86.63           C
ATOM   2744  O   CYS A 347     -29.542  11.187 -32.324  1.00 86.63           O
ATOM   2745  N   LYS A 348     -28.758  10.573 -34.347  1.00110.46           N
ATOM   2746  CA  LYS A 348     -29.644   9.444 -34.347  1.00110.46           C
ATOM   2747  CB  LYS A 348     -29.581   8.578 -35.620  1.00110.46           C
ATOM   2748  CG  LYS A 348     -30.736   7.569 -35.688  1.00110.46           C
ATOM   2749  CD  LYS A 348     -30.882   6.848 -37.030  1.00110.46           C
ATOM   2750  CE  LYS A 348     -32.059   5.867 -37.075  1.00110.46           C
ATOM   2751  NZ  LYS A 348     -31.948   4.880 -35.976  1.00110.46           N
ATOM   2752  C   LYS A 348     -29.372   8.547 -33.177  1.00110.46           C
ATOM   2753  O   LYS A 348     -30.280   8.241 -32.403  1.00110.46           O
ATOM   2754  N   ILE A 349     -28.104   8.137 -32.984  1.00163.13           N
ATOM   2755  CA  ILE A 349     -27.804   7.194 -31.941  1.00163.13           C
ATOM   2756  CB  ILE A 349     -26.387   6.677 -31.985  1.00163.13           C
ATOM   2757  CG1 ILE A 349     -26.224   5.388 -31.151  1.00163.13           C
ATOM   2758  CG2 ILE A 349     -25.438   7.814 -31.579  1.00163.13           C
ATOM   2759  CD1 ILE A 349     -26.444   5.556 -29.648  1.00163.13           C
ATOM   2760  C   ILE A 349     -28.078   7.809 -30.603  1.00163.13           C
ATOM   2761  O   ILE A 349     -28.656   7.180 -29.716  1.00163.13           O
ATOM   2762  N   ASP A 350     -27.684   9.081 -30.438  1.00 95.24           N
ATOM   2763  CA  ASP A 350     -27.810   9.750 -29.180  1.00 95.24           C
ATOM   2764  CB  ASP A 350     -27.283  11.195 -29.284  1.00 95.24           C
ATOM   2765  CG  ASP A 350     -27.106  11.813 -27.907  1.00 95.24           C
ATOM   2766  OD1 ASP A 350     -27.529  11.192 -26.896  1.00 95.24           O
ATOM   2767  OD2 ASP A 350     -26.530  12.932 -27.859  1.00 95.24           O
ATOM   2768  C   ASP A 350     -29.259   9.813 -28.805  1.00 95.24           C
ATOM   2769  O   ASP A 350     -29.629   9.569 -27.656  1.00 95.24           O
ATOM   2770  N   LYS A 351     -30.121  10.124 -29.789  1.00116.10           N
ATOM   2771  CA  LYS A 351     -31.528  10.313 -29.580  1.00116.10           C
ATOM   2772  CB  LYS A 351     -32.227  10.717 -30.888  1.00116.10           C
ATOM   2773  CG  LYS A 351     -33.713  11.056 -30.766  1.00116.10           C
ATOM   2774  CD  LYS A 351     -34.288  11.634 -32.063  1.00116.10           C
ATOM   2775  CE  LYS A 351     -34.027  10.743 -33.283  1.00116.10           C
ATOM   2776  NZ  LYS A 351     -34.350  11.463 -34.535  1.00116.10           N
ATOM   2777  C   LYS A 351     -32.142   9.041 -29.104  1.00116.10           C
ATOM   2778  O   LYS A 351     -32.980   9.045 -28.204  1.00116.10           O
ATOM   2779  N   ALA A 352     -31.735   7.908 -29.699  1.00 37.51           N
ATOM   2780  CA  ALA A 352     -32.341   6.672 -29.317  1.00 37.51           C
ATOM   2781  CB  ALA A 352     -31.792   5.468 -30.101  1.00 37.51           C
ATOM   2782  C   ALA A 352     -32.064   6.428 -27.867  1.00 37.51           C
ATOM   2783  O   ALA A 352     -32.958   6.071 -27.102  1.00 37.51           O
ATOM   2784  N   LEU A 353     -30.808   6.653 -27.440  1.00 81.58           N
ATOM   2785  CA  LEU A 353     -30.441   6.364 -26.081  1.00 81.58           C
ATOM   2786  CB  LEU A 353     -28.947   6.576 -25.788  1.00 81.58           C
ATOM   2787  CG  LEU A 353     -28.021   5.510 -26.393  1.00 81.58           C
ATOM   2788  CD1 LEU A 353     -26.557   5.815 -26.040  1.00 81.58           C
ATOM   2789  CD2 LEU A 353     -28.447   4.090 -25.974  1.00 81.58           C
ATOM   2790  C   LEU A 353     -31.172   7.232 -25.091  1.00 81.58           C
ATOM   2791  O   LEU A 353     -31.636   6.762 -24.052  1.00 81.58           O
ATOM   2792  N   LEU A 354     -31.295   8.531 -25.394  1.00132.96           N
ATOM   2793  CA  LEU A 354     -31.833   9.513 -24.488  1.00132.96           C
ATOM   2794  CB  LEU A 354     -31.786  10.903 -25.132  1.00132.96           C
ATOM   2795  CG  LEU A 354     -30.359  11.299 -25.544  1.00132.96           C
ATOM   2796  CD1 LEU A 354     -30.362  12.598 -26.355  1.00132.96           C
ATOM   2797  CD2 LEU A 354     -29.428  11.374 -24.327  1.00132.96           C
ATOM   2798  C   LEU A 354     -33.261   9.213 -24.179  1.00132.96           C
ATOM   2799  O   LEU A 354     -33.708   9.378 -23.042  1.00132.96           O
ATOM   2800  N   GLU A 355     -34.012   8.759 -25.197  1.00 50.59           N
ATOM   2801  CA  GLU A 355     -35.406   8.495 -25.016  1.00 50.59           C
ATOM   2802  CB  GLU A 355     -36.034   7.789 -26.235  1.00 50.59           C
ATOM   2803  CG  GLU A 355     -36.047   8.585 -27.542  1.00 50.59           C
ATOM   2804  CD  GLU A 355     -36.495   7.633 -28.647  1.00 50.59           C
ATOM   2805  OE1 GLU A 355     -36.393   6.393 -28.437  1.00 50.59           O
ATOM   2806  OE2 GLU A 355     -36.938   8.132 -29.715  1.00 50.59           O
ATOM   2807  C   GLU A 355     -35.508   7.492 -23.925  1.00 50.59           C
ATOM   2808  O   GLU A 355     -36.291   7.642 -22.987  1.00 50.59           O
ATOM   2809  N   THR A 356     -34.668   6.451 -24.024  1.00 57.75           N
ATOM   2810  CA  THR A 356     -34.725   5.347 -23.119  1.00 57.75           C
ATOM   2811  CB  THR A 356     -33.789   4.231 -23.490  1.00 57.75           C
ATOM   2812  OG1 THR A 356     -34.104   3.735 -24.782  1.00 57.75           O
ATOM   2813  CG2 THR A 356     -33.922   3.109 -22.447  1.00 57.75           C
ATOM   2814  C   THR A 356     -34.378   5.781 -21.735  1.00 57.75           C
ATOM   2815  O   THR A 356     -35.001   5.343 -20.768  1.00 57.75           O
ATOM   2816  N   LYS A 357     -33.395   6.683 -21.589  1.00213.00           N
ATOM   2817  CA  LYS A 357     -32.907   6.943 -20.270  1.00213.00           C
ATOM   2818  CB  LYS A 357     -31.377   7.074 -20.253  1.00213.00           C
ATOM   2819  CG  LYS A 357     -30.645   5.845 -20.798  1.00213.00           C
ATOM   2820  CD  LYS A 357     -29.186   6.135 -21.148  1.00213.00           C
ATOM   2821  CE  LYS A 357     -28.339   6.497 -19.928  1.00213.00           C
ATOM   2822  NZ  LYS A 357     -27.064   7.111 -20.358  1.00213.00           N
ATOM   2823  C   LYS A 357     -33.445   8.228 -19.694  1.00213.00           C
ATOM   2824  O   LYS A 357     -34.466   8.261 -19.013  1.00213.00           O
ATOM   2825  N   LEU A 358     -32.700   9.311 -19.965  1.00247.81           N
ATOM   2826  CA  LEU A 358     -32.719  10.653 -19.425  1.00247.81           C
ATOM   2827  CB  LEU A 358     -31.435  11.435 -19.758  1.00247.81           C
ATOM   2828  CG  LEU A 358     -31.095  11.501 -21.259  1.00247.81           C
ATOM   2829  CD1 LEU A 358     -32.167  12.256 -22.061  1.00247.81           C
ATOM   2830  CD2 LEU A 358     -29.685  12.075 -21.471  1.00247.81           C
ATOM   2831  C   LEU A 358     -33.875  11.564 -19.751  1.00247.81           C
ATOM   2832  O   LEU A 358     -33.969  12.628 -19.133  1.00247.81           O
ATOM   2833  N   THR A 359     -34.771  11.217 -20.695  1.00171.32           N
ATOM   2834  CA  THR A 359     -35.673  12.176 -21.287  1.00171.32           C
ATOM   2835  CB  THR A 359     -36.724  11.555 -22.164  1.00171.32           C
ATOM   2836  OG1 THR A 359     -37.535  10.659 -21.420  1.00171.32           O
ATOM   2837  CG2 THR A 359     -36.027  10.820 -23.316  1.00171.32           C
ATOM   2838  C   THR A 359     -36.360  13.127 -20.343  1.00171.32           C
ATOM   2839  O   THR A 359     -36.437  14.313 -20.656  1.00171.32           O
ATOM   2840  N   LEU A 360     -36.913  12.707 -19.197  1.00145.10           N
ATOM   2841  CA  LEU A 360     -37.596  13.745 -18.462  1.00145.10           C
ATOM   2842  CB  LEU A 360     -38.376  13.193 -17.255  1.00145.10           C
ATOM   2843  CG  LEU A 360     -39.581  12.303 -17.609  1.00145.10           C
ATOM   2844  CD1 LEU A 360     -40.735  13.118 -18.213  1.00145.10           C
ATOM   2845  CD2 LEU A 360     -39.154  11.128 -18.501  1.00145.10           C
ATOM   2846  C   LEU A 360     -36.715  14.835 -17.891  1.00145.10           C
ATOM   2847  O   LEU A 360     -36.813  15.992 -18.301  1.00145.10           O
ATOM   2848  N   ALA A 361     -35.837  14.482 -16.921  1.00134.46           N
ATOM   2849  CA  ALA A 361     -35.114  15.469 -16.139  1.00134.46           C
ATOM   2850  CB  ALA A 361     -34.468  14.864 -14.882  1.00134.46           C
ATOM   2851  C   ALA A 361     -34.044  16.181 -16.866  1.00134.46           C
ATOM   2852  O   ALA A 361     -33.958  17.415 -16.909  1.00134.46           O
ATOM   2853  N   ARG A 362     -33.178  15.392 -17.489  1.00202.82           N
ATOM   2854  CA  ARG A 362     -32.116  16.100 -18.084  1.00202.82           C
ATOM   2855  CB  ARG A 362     -30.792  15.317 -18.134  1.00202.82           C
ATOM   2856  CG  ARG A 362     -30.316  14.827 -16.762  1.00202.82           C
ATOM   2857  CD  ARG A 362     -30.537  15.826 -15.622  1.00202.82           C
ATOM   2858  NE  ARG A 362     -29.597  16.964 -15.819  1.00202.82           N
ATOM   2859  CZ  ARG A 362     -28.422  17.009 -15.126  1.00202.82           C
ATOM   2860  NH1 ARG A 362     -28.130  16.043 -14.207  1.00202.82           N
ATOM   2861  NH2 ARG A 362     -27.541  18.028 -15.347  1.00202.82           N
ATOM   2862  C   ARG A 362     -32.593  16.295 -19.447  1.00202.82           C
ATOM   2863  O   ARG A 362     -33.557  15.674 -19.886  1.00202.82           O
ATOM   2864  N   VAL A 363     -31.978  17.229 -20.143  1.00186.43           N
ATOM   2865  CA  VAL A 363     -32.413  17.351 -21.474  1.00186.43           C
ATOM   2866  CB  VAL A 363     -32.681  18.774 -21.851  1.00186.43           C
ATOM   2867  CG1 VAL A 363     -33.817  19.290 -20.961  1.00186.43           C
ATOM   2868  CG2 VAL A 363     -31.378  19.577 -21.689  1.00186.43           C
ATOM   2869  C   VAL A 363     -31.223  16.921 -22.217  1.00186.43           C
ATOM   2870  O   VAL A 363     -30.105  17.023 -21.712  1.00186.43           O
ATOM   2871  N   SER A 364     -31.433  16.362 -23.412  1.00164.66           N
ATOM   2872  CA  SER A 364     -30.268  16.166 -24.181  1.00164.66           C
ATOM   2873  CB  SER A 364     -30.516  15.403 -25.487  1.00164.66           C
ATOM   2874  OG  SER A 364     -31.431  16.115 -26.308  1.00164.66           O
ATOM   2875  C   SER A 364     -29.958  17.571 -24.512  1.00164.66           C
ATOM   2876  O   SER A 364     -30.848  18.422 -24.452  1.00164.66           O
ATOM   2877  N   PRO A 365     -28.755  17.854 -24.867  1.00270.73           N
ATOM   2878  CA  PRO A 365     -28.351  19.207 -25.078  1.00270.73           C
ATOM   2879  CD  PRO A 365     -27.638  16.936 -24.773  1.00270.73           C
ATOM   2880  CB  PRO A 365     -26.870  19.149 -25.425  1.00270.73           C
ATOM   2881  CG  PRO A 365     -26.395  17.842 -24.771  1.00270.73           C
ATOM   2882  C   PRO A 365     -29.182  19.751 -26.169  1.00270.73           C
ATOM   2883  O   PRO A 365     -29.544  18.952 -27.025  1.00270.73           O
ATOM   2884  N   ASN A 366     -29.434  21.080 -26.155  1.00179.08           N
ATOM   2885  CA  ASN A 366     -30.409  21.748 -26.971  1.00179.08           C
ATOM   2886  CB  ASN A 366     -30.525  23.256 -26.688  1.00179.08           C
ATOM   2887  CG  ASN A 366     -31.146  23.459 -25.313  1.00179.08           C
ATOM   2888  OD1 ASN A 366     -32.061  22.742 -24.913  1.00179.08           O
ATOM   2889  ND2 ASN A 366     -30.633  24.474 -24.567  1.00179.08           N
ATOM   2890  C   ASN A 366     -30.197  21.625 -28.435  1.00179.08           C
ATOM   2891  O   ASN A 366     -29.323  22.258 -29.024  1.00179.08           O
ATOM   2892  N   GLU A 367     -31.031  20.757 -29.030  1.00271.89           N
ATOM   2893  CA  GLU A 367     -31.231  20.576 -30.431  1.00271.89           C
ATOM   2894  CB  GLU A 367     -31.984  21.742 -31.091  1.00271.89           C
ATOM   2895  CG  GLU A 367     -32.455  21.414 -32.508  1.00271.89           C
ATOM   2896  CD  GLU A 367     -33.434  20.252 -32.396  1.00271.89           C
ATOM   2897  OE1 GLU A 367     -32.967  19.116 -32.114  1.00271.89           O
ATOM   2898  OE2 GLU A 367     -34.658  20.483 -32.586  1.00271.89           O
ATOM   2899  C   GLU A 367     -29.931  20.380 -31.132  1.00271.89           C
ATOM   2900  O   GLU A 367     -29.878  20.476 -32.355  1.00271.89           O
ATOM   2901  N   PHE A 368     -28.853  20.071 -30.388  1.00112.62           N
ATOM   2902  CA  PHE A 368     -27.602  19.840 -31.043  1.00112.62           C
ATOM   2903  CB  PHE A 368     -26.814  21.104 -31.452  1.00112.62           C
ATOM   2904  CG  PHE A 368     -27.533  21.879 -32.503  1.00112.62           C
ATOM   2905  CD1 PHE A 368     -27.387  21.568 -33.836  1.00112.62           C
ATOM   2906  CD2 PHE A 368     -28.357  22.921 -32.145  1.00112.62           C
ATOM   2907  CE1 PHE A 368     -28.056  22.293 -34.796  1.00112.62           C
ATOM   2908  CE2 PHE A 368     -29.026  23.649 -33.100  1.00112.62           C
ATOM   2909  CZ  PHE A 368     -28.875  23.335 -34.429  1.00112.62           C
ATOM   2910  C   PHE A 368     -26.699  19.172 -30.062  1.00112.62           C
ATOM   2911  O   PHE A 368     -26.679  19.514 -28.881  1.00112.62           O
ATOM   2912  N   VAL A 369     -25.904  18.206 -30.547  1.00169.32           N
ATOM   2913  CA  VAL A 369     -24.927  17.564 -29.727  1.00169.32           C
ATOM   2914  CB  VAL A 369     -24.559  16.221 -30.260  1.00169.32           C
ATOM   2915  CG1 VAL A 369     -24.213  16.423 -31.742  1.00169.32           C
ATOM   2916  CG2 VAL A 369     -23.415  15.635 -29.413  1.00169.32           C
ATOM   2917  C   VAL A 369     -23.727  18.444 -29.773  1.00169.32           C
ATOM   2918  O   VAL A 369     -23.429  19.064 -30.794  1.00169.32           O
ATOM   2919  N   SER A 370     -23.029  18.536 -28.632  1.00195.62           N
ATOM   2920  CA  SER A 370     -21.877  19.365 -28.477  1.00195.62           C
ATOM   2921  CB  SER A 370     -21.566  19.575 -26.995  1.00195.62           C
ATOM   2922  OG  SER A 370     -22.596  20.343 -26.388  1.00195.62           O
ATOM   2923  C   SER A 370     -20.723  18.685 -29.118  1.00195.62           C
ATOM   2924  O   SER A 370     -20.690  17.459 -29.224  1.00195.62           O
ATOM   2925  N   ASN A 371     -19.742  19.474 -29.594  1.00129.93           N
ATOM   2926  CA  ASN A 371     -18.606  18.813 -30.141  1.00129.93           C
ATOM   2927  CB  ASN A 371     -18.470  18.869 -31.675  1.00129.93           C
ATOM   2928  CG  ASN A 371     -19.595  18.079 -32.338  1.00129.93           C
ATOM   2929  OD1 ASN A 371     -20.619  17.779 -31.733  1.00129.93           O
ATOM   2930  ND2 ASN A 371     -19.406  17.751 -33.644  1.00129.93           N
ATOM   2931  C   ASN A 371     -17.373  19.425 -29.576  1.00129.93           C
ATOM   2932  O   ASN A 371     -17.260  20.644 -29.426  1.00129.93           O
ATOM   2933  N   ILE A 372     -16.405  18.547 -29.262  1.00159.72           N
ATOM   2934  CA  ILE A 372     -15.174  18.956 -28.668  1.00159.72           C
ATOM   2935  CB  ILE A 372     -14.950  18.382 -27.305  1.00159.72           C
ATOM   2936  CG1 ILE A 372     -16.156  18.601 -26.385  1.00159.72           C
ATOM   2937  CG2 ILE A 372     -13.661  19.011 -26.759  1.00159.72           C
ATOM   2938  CD1 ILE A 372     -16.459  20.068 -26.126  1.00159.72           C
ATOM   2939  C   ILE A 372     -14.108  18.342 -29.511  1.00159.72           C
ATOM   2940  O   ILE A 372     -14.361  17.375 -30.230  1.00159.72           O
ATOM   2941  N   VAL A 373     -12.894  18.920 -29.478  1.00147.38           N
ATOM   2942  CA  VAL A 373     -11.840  18.285 -30.203  1.00147.38           C
ATOM   2943  CB  VAL A 373     -11.034  19.212 -31.062  1.00147.38           C
ATOM   2944  CG1 VAL A 373     -11.946  19.754 -32.176  1.00147.38           C
ATOM   2945  CG2 VAL A 373     -10.432  20.314 -30.177  1.00147.38           C
ATOM   2946  C   VAL A 373     -10.943  17.605 -29.227  1.00147.38           C
ATOM   2947  O   VAL A 373     -10.293  18.242 -28.398  1.00147.38           O
ATOM   2948  N   LYS A 374     -10.900  16.262 -29.318  1.00165.04           N
ATOM   2949  CA  LYS A 374     -10.107  15.454 -28.439  1.00165.04           C
ATOM   2950  CB  LYS A 374     -10.589  14.005 -28.295  1.00165.04           C
ATOM   2951  CG  LYS A 374     -11.958  13.880 -27.643  1.00165.04           C
ATOM   2952  CD  LYS A 374     -13.051  14.544 -28.472  1.00165.04           C
ATOM   2953  CE  LYS A 374     -13.449  15.917 -27.936  1.00165.04           C
ATOM   2954  NZ  LYS A 374     -13.960  15.765 -26.555  1.00165.04           N
ATOM   2955  C   LYS A 374      -8.740  15.346 -29.020  1.00165.04           C
ATOM   2956  O   LYS A 374      -8.507  15.726 -30.167  1.00165.04           O
ATOM   2957  N   SER A 375      -7.801  14.811 -28.213  1.00119.99           N
ATOM   2958  CA  SER A 375      -6.443  14.649 -28.634  1.00119.99           C
ATOM   2959  CB  SER A 375      -5.496  14.097 -27.552  1.00119.99           C
ATOM   2960  OG  SER A 375      -4.181  13.973 -28.074  1.00119.99           O
ATOM   2961  C   SER A 375      -6.397  13.653 -29.750  1.00119.99           C
ATOM   2962  O   SER A 375      -7.127  12.663 -29.751  1.00119.99           O
ATOM   2963  N   SER A 376      -5.458  13.880 -30.688  1.00239.97           N
ATOM   2964  CA  SER A 376      -5.205  13.052 -31.838  1.00239.97           C
ATOM   2965  CB  SER A 376      -4.988  11.572 -31.460  1.00239.97           C
ATOM   2966  OG  SER A 376      -4.586  10.812 -32.591  1.00239.97           O
ATOM   2967  C   SER A 376      -6.274  13.140 -32.899  1.00239.97           C
ATOM   2968  O   SER A 376      -6.380  12.248 -33.740  1.00239.97           O
ATOM   2969  N   GLY A 377      -7.069  14.232 -32.927  1.00 86.52           N
ATOM   2970  CA  GLY A 377      -7.997  14.434 -34.015  1.00 86.52           C
ATOM   2971  C   GLY A 377      -9.217  13.567 -33.897  1.00 86.52           C
ATOM   2972  O   GLY A 377      -9.741  13.085 -34.902  1.00 86.52           O
ATOM   2973  N   TYR A 378      -9.711  13.334 -32.669  1.00120.54           N
ATOM   2974  CA  TYR A 378     -10.921  12.578 -32.548  1.00120.54           C
ATOM   2975  CB  TYR A 378     -10.819  11.476 -31.478  1.00120.54           C
ATOM   2976  CG  TYR A 378      -9.732  10.573 -31.956  1.00120.54           C
ATOM   2977  CD1 TYR A 378     -10.012   9.594 -32.879  1.00120.54           C
ATOM   2978  CD2 TYR A 378      -8.436  10.704 -31.502  1.00120.54           C
ATOM   2979  CE1 TYR A 378      -9.024   8.759 -33.340  1.00120.54           C
ATOM   2980  CE2 TYR A 378      -7.439   9.871 -31.958  1.00120.54           C
ATOM   2981  CZ  TYR A 378      -7.738   8.898 -32.881  1.00120.54           C
ATOM   2982  OH  TYR A 378      -6.732   8.040 -33.361  1.00120.54           O
ATOM   2983  C   TYR A 378     -11.944  13.565 -32.122  1.00120.54           C
ATOM   2984  O   TYR A 378     -11.725  14.308 -31.165  1.00120.54           O
ATOM   2985  N   THR A 379     -13.081  13.616 -32.848  1.00182.71           N
ATOM   2986  CA  THR A 379     -14.075  14.574 -32.494  1.00182.71           C
ATOM   2987  CB  THR A 379     -14.776  15.242 -33.642  1.00182.71           C
ATOM   2988  OG1 THR A 379     -15.543  16.338 -33.166  1.00182.71           O
ATOM   2989  CG2 THR A 379     -15.687  14.230 -34.340  1.00182.71           C
ATOM   2990  C   THR A 379     -15.060  13.873 -31.653  1.00182.71           C
ATOM   2991  O   THR A 379     -15.564  12.802 -32.000  1.00182.71           O
ATOM   2992  N   ALA A 380     -15.307  14.463 -30.475  1.00 94.87           N
ATOM   2993  CA  ALA A 380     -16.257  13.868 -29.607  1.00 94.87           C
ATOM   2994  CB  ALA A 380     -15.900  13.918 -28.111  1.00 94.87           C
ATOM   2995  C   ALA A 380     -17.485  14.662 -29.775  1.00 94.87           C
ATOM   2996  O   ALA A 380     -17.482  15.890 -29.665  1.00 94.87           O
ATOM   2997  N   ILE A 381     -18.563  13.935 -30.087  1.00167.74           N
ATOM   2998  CA  ILE A 381     -19.833  14.534 -30.239  1.00167.74           C
ATOM   2999  CB  ILE A 381     -20.548  13.942 -31.407  1.00167.74           C
ATOM   3000  CG1 ILE A 381     -19.566  13.804 -32.580  1.00167.74           C
ATOM   3001  CG2 ILE A 381     -21.741  14.840 -31.738  1.00167.74           C
ATOM   3002  CD1 ILE A 381     -18.765  15.070 -32.861  1.00167.74           C
ATOM   3003  C   ILE A 381     -20.500  14.037 -29.016  1.00167.74           C
ATOM   3004  O   ILE A 381     -20.939  12.888 -28.954  1.00167.74           O
ATOM   3005  N   VAL A 382     -20.545  14.891 -27.987  1.00152.18           N
ATOM   3006  CA  VAL A 382     -21.082  14.443 -26.754  1.00152.18           C
ATOM   3007  CB  VAL A 382     -20.143  14.619 -25.600  1.00152.18           C
ATOM   3008  CG1 VAL A 382     -18.900  13.748 -25.852  1.00152.18           C
ATOM   3009  CG2 VAL A 382     -19.834  16.118 -25.459  1.00152.18           C
ATOM   3010  C   VAL A 382     -22.262  15.293 -26.513  1.00152.18           C
ATOM   3011  O   VAL A 382     -22.264  16.480 -26.836  1.00152.18           O
ATOM   3012  N   ALA A 383     -23.333  14.673 -26.007  1.00103.06           N
ATOM   3013  CA  ALA A 383     -24.442  15.471 -25.641  1.00103.06           C
ATOM   3014  CB  ALA A 383     -25.783  14.993 -26.222  1.00103.06           C
ATOM   3015  C   ALA A 383     -24.484  15.292 -24.173  1.00103.06           C
ATOM   3016  O   ALA A 383     -24.685  14.187 -23.674  1.00103.06           O
ATOM   3017  N   ALA A 384     -24.281  16.383 -23.425  1.00129.11           N
ATOM   3018  CA  ALA A 384     -24.234  16.209 -22.021  1.00129.11           C
ATOM   3019  CB  ALA A 384     -23.763  17.467 -21.269  1.00129.11           C
ATOM   3020  C   ALA A 384     -25.607  15.886 -21.585  1.00129.11           C
ATOM   3021  O   ALA A 384     -26.581  16.176 -22.275  1.00129.11           O
ATOM   3022  N   GLU A 385     -25.693  15.174 -20.455  1.00158.89           N
ATOM   3023  CA  GLU A 385     -26.951  14.960 -19.830  1.00158.89           C
ATOM   3024  CB  GLU A 385     -26.983  13.640 -19.043  1.00158.89           C
ATOM   3025  CG  GLU A 385     -28.331  13.294 -18.416  1.00158.89           C
ATOM   3026  CD  GLU A 385     -28.158  11.958 -17.706  1.00158.89           C
ATOM   3027  OE1 GLU A 385     -27.630  11.010 -18.347  1.00158.89           O
ATOM   3028  OE2 GLU A 385     -28.542  11.871 -16.510  1.00158.89           O
ATOM   3029  C   GLU A 385     -26.969  16.079 -18.859  1.00158.89           C
ATOM   3030  O   GLU A 385     -26.236  16.069 -17.874  1.00158.89           O
ATOM   3031  N   VAL A 386     -27.777  17.110 -19.118  1.00154.01           N
ATOM   3032  CA  VAL A 386     -27.646  18.197 -18.211  1.00154.01           C
ATOM   3033  CB  VAL A 386     -26.596  19.181 -18.646  1.00154.01           C
ATOM   3034  CG1 VAL A 386     -27.103  19.919 -19.895  1.00154.01           C
ATOM   3035  CG2 VAL A 386     -26.226  20.094 -17.464  1.00154.01           C
ATOM   3036  C   VAL A 386     -28.938  18.889 -18.170  1.00154.01           C
ATOM   3037  O   VAL A 386     -29.871  18.573 -18.905  1.00154.01           O
ATOM   3038  N   LEU A 387     -29.025  19.861 -17.268  1.00203.14           N
ATOM   3039  CA  LEU A 387     -30.227  20.601 -17.236  1.00203.14           C
ATOM   3040  CB  LEU A 387     -30.251  21.671 -16.134  1.00203.14           C
ATOM   3041  CG  LEU A 387     -31.558  22.477 -16.103  1.00203.14           C
ATOM   3042  CD1 LEU A 387     -32.762  21.568 -15.821  1.00203.14           C
ATOM   3043  CD2 LEU A 387     -31.458  23.657 -15.123  1.00203.14           C
ATOM   3044  C   LEU A 387     -30.282  21.286 -18.559  1.00203.14           C
ATOM   3045  O   LEU A 387     -29.255  21.470 -19.213  1.00203.14           O
ATOM   3046  N   TYR A 388     -31.485  21.719 -18.966  1.00156.98           N
ATOM   3047  CA  TYR A 388     -31.682  22.216 -20.300  1.00156.98           C
ATOM   3048  CB  TYR A 388     -33.003  23.006 -20.462  1.00156.98           C
ATOM   3049  CG  TYR A 388     -34.240  22.190 -20.606  1.00156.98           C
ATOM   3050  CD1 TYR A 388     -34.925  21.711 -19.513  1.00156.98           C
ATOM   3051  CD2 TYR A 388     -34.729  21.934 -21.867  1.00156.98           C
ATOM   3052  CE1 TYR A 388     -36.072  20.969 -19.684  1.00156.98           C
ATOM   3053  CE2 TYR A 388     -35.874  21.194 -22.042  1.00156.98           C
ATOM   3054  CZ  TYR A 388     -36.547  20.710 -20.948  1.00156.98           C
ATOM   3055  OH  TYR A 388     -37.723  19.950 -21.120  1.00156.98           O
ATOM   3056  C   TYR A 388     -30.689  23.284 -20.672  1.00156.98           C
ATOM   3057  O   TYR A 388     -29.988  23.193 -21.681  1.00156.98           O
ATOM   3058  N   ILE A 389     -30.573  24.304 -19.819  1.00143.75           N
ATOM   3059  CA  ILE A 389     -29.895  25.521 -20.175  1.00143.75           C
ATOM   3060  CB  ILE A 389     -30.074  26.578 -19.118  1.00143.75           C
ATOM   3061  CG1 ILE A 389     -29.706  27.971 -19.651  1.00143.75           C
ATOM   3062  CG2 ILE A 389     -29.296  26.148 -17.869  1.00143.75           C
ATOM   3063  CD1 ILE A 389     -30.193  29.106 -18.749  1.00143.75           C
ATOM   3064  C   ILE A 389     -28.432  25.361 -20.480  1.00143.75           C
ATOM   3065  O   ILE A 389     -27.931  25.906 -21.463  1.00143.75           O
ATOM   3066  N   LEU A 390     -27.716  24.565 -19.677  1.00174.66           N
ATOM   3067  CA  LEU A 390     -26.279  24.522 -19.686  1.00174.66           C
ATOM   3068  CB  LEU A 390     -25.673  23.718 -18.520  1.00174.66           C
ATOM   3069  CG  LEU A 390     -25.772  24.391 -17.138  1.00174.66           C
ATOM   3070  CD1 LEU A 390     -27.220  24.461 -16.637  1.00174.66           C
ATOM   3071  CD2 LEU A 390     -24.820  23.726 -16.131  1.00174.66           C
ATOM   3072  C   LEU A 390     -25.594  23.993 -20.921  1.00174.66           C
ATOM   3073  O   LEU A 390     -24.436  24.341 -21.144  1.00174.66           O
ATOM   3074  N   GLU A 391     -26.243  23.167 -21.761  1.00313.59           N
ATOM   3075  CA  GLU A 391     -25.450  22.294 -22.608  1.00313.59           C
ATOM   3076  CB  GLU A 391     -26.371  21.403 -23.470  1.00313.59           C
ATOM   3077  CG  GLU A 391     -27.579  22.109 -24.101  1.00313.59           C
ATOM   3078  CD  GLU A 391     -27.155  22.863 -25.351  1.00313.59           C
ATOM   3079  OE1 GLU A 391     -26.738  22.191 -26.332  1.00313.59           O
ATOM   3080  OE2 GLU A 391     -27.251  24.119 -25.347  1.00313.59           O
ATOM   3081  C   GLU A 391     -24.239  22.761 -23.465  1.00313.59           C
ATOM   3082  O   GLU A 391     -23.165  22.746 -22.868  1.00313.59           O
ATOM   3083  N   CYS A 392     -24.311  23.210 -24.782  1.00381.02           N
ATOM   3084  CA  CYS A 392     -23.135  23.618 -25.648  1.00381.02           C
ATOM   3085  CB  CYS A 392     -21.723  23.435 -25.062  1.00381.02           C
ATOM   3086  SG  CYS A 392     -21.319  24.713 -23.830  1.00381.02           S
ATOM   3087  C   CYS A 392     -23.078  23.092 -27.156  1.00381.02           C
ATOM   3088  O   CYS A 392     -24.107  22.575 -27.587  1.00381.02           O
ATOM   3089  N   LYS A 393     -21.903  23.209 -27.979  1.00263.92           N
ATOM   3090  CA  LYS A 393     -21.769  22.951 -29.476  1.00263.92           C
ATOM   3091  CB  LYS A 393     -22.201  24.211 -30.244  1.00263.92           C
ATOM   3092  CG  LYS A 393     -23.661  24.605 -30.003  1.00263.92           C
ATOM   3093  CD  LYS A 393     -24.679  23.530 -30.391  1.00263.92           C
ATOM   3094  CE  LYS A 393     -26.120  24.048 -30.425  1.00263.92           C
ATOM   3095  NZ  LYS A 393     -26.445  24.735 -29.155  1.00263.92           N
ATOM   3096  C   LYS A 393     -20.393  22.456 -30.167  1.00263.92           C
ATOM   3097  O   LYS A 393     -19.388  22.264 -29.492  1.00263.92           O
ATOM   3098  N   PRO A 394     -20.342  22.233 -31.550  1.00183.47           N
ATOM   3099  CA  PRO A 394     -19.245  21.636 -32.428  1.00183.47           C
ATOM   3100  CD  PRO A 394     -21.643  21.928 -32.132  1.00183.47           C
ATOM   3101  CB  PRO A 394     -19.990  20.841 -33.498  1.00183.47           C
ATOM   3102  CG  PRO A 394     -21.391  21.452 -33.564  1.00183.47           C
ATOM   3103  C   PRO A 394     -17.996  22.289 -33.138  1.00183.47           C
ATOM   3104  O   PRO A 394     -17.800  23.482 -32.946  1.00183.47           O
ATOM   3105  N   VAL A 395     -17.131  21.524 -33.953  1.00222.63           N
ATOM   3106  CA  VAL A 395     -15.949  21.971 -34.772  1.00222.63           C
ATOM   3107  CB  VAL A 395     -14.786  22.473 -33.997  1.00222.63           C
ATOM   3108  CG1 VAL A 395     -15.147  23.847 -33.424  1.00222.63           C
ATOM   3109  CG2 VAL A 395     -14.393  21.377 -32.993  1.00222.63           C
ATOM   3110  C   VAL A 395     -15.317  20.927 -35.746  1.00222.63           C
ATOM   3111  O   VAL A 395     -15.914  19.893 -36.034  1.00222.63           O
ATOM   3112  N   TYR A 396     -14.061  21.188 -36.288  1.00255.16           N
ATOM   3113  CA  TYR A 396     -13.368  20.415 -37.354  1.00255.16           C
ATOM   3114  CB  TYR A 396     -13.254  21.185 -38.684  1.00255.16           C
ATOM   3115  CG  TYR A 396     -12.382  22.379 -38.486  1.00255.16           C
ATOM   3116  CD1 TYR A 396     -11.012  22.279 -38.603  1.00255.16           C
ATOM   3117  CD2 TYR A 396     -12.931  23.605 -38.194  1.00255.16           C
ATOM   3118  CE1 TYR A 396     -10.198  23.367 -38.422  1.00255.16           C
ATOM   3119  CE2 TYR A 396     -12.121  24.702 -38.012  1.00255.16           C
ATOM   3120  CZ  TYR A 396     -10.756  24.584 -38.123  1.00255.16           C
ATOM   3121  OH  TYR A 396      -9.922  25.706 -37.936  1.00255.16           O
ATOM   3122  C   TYR A 396     -11.926  19.993 -37.021  1.00255.16           C
ATOM   3123  O   TYR A 396     -11.261  20.630 -36.205  1.00255.16           O
ATOM   3124  N   VAL A 397     -11.373  18.922 -37.684  1.00179.19           N
ATOM   3125  CA  VAL A 397     -10.000  18.503 -37.386  1.00179.19           C
ATOM   3126  CB  VAL A 397      -9.879  18.007 -35.967  1.00179.19           C
ATOM   3127  CG1 VAL A 397     -10.520  16.614 -35.886  1.00179.19           C
ATOM   3128  CG2 VAL A 397      -8.417  18.103 -35.491  1.00179.19           C
ATOM   3129  C   VAL A 397      -9.447  17.428 -38.328  1.00179.19           C
ATOM   3130  O   VAL A 397     -10.047  17.092 -39.348  1.00179.19           O
ATOM   3131  N   THR A 398      -8.232  16.890 -38.018  1.00160.16           N
ATOM   3132  CA  THR A 398      -7.536  15.863 -38.782  1.00160.16           C
ATOM   3133  CB  THR A 398      -6.296  16.376 -39.437  1.00160.16           C
ATOM   3134  OG1 THR A 398      -5.809  15.415 -40.358  1.00160.16           O
ATOM   3135  CG2 THR A 398      -5.245  16.653 -38.348  1.00160.16           C
ATOM   3136  C   THR A 398      -7.106  14.752 -37.842  1.00160.16           C
ATOM   3137  O   THR A 398      -6.932  14.995 -36.650  1.00160.16           O
ATOM   3138  N   TYR A 399      -6.896  13.497 -38.339  1.00157.59           N
ATOM   3139  CA  TYR A 399      -6.607  12.435 -37.392  1.00157.59           C
ATOM   3140  CB  TYR A 399      -7.844  11.579 -37.055  1.00157.59           C
ATOM   3141  CG  TYR A 399      -7.977  10.515 -38.093  1.00157.59           C
ATOM   3142  CD1 TYR A 399      -8.581  10.738 -39.308  1.00157.59           C
ATOM   3143  CD2 TYR A 399      -7.480   9.259 -37.829  1.00157.59           C
ATOM   3144  CE1 TYR A 399      -8.671   9.718 -40.230  1.00157.59           C
ATOM   3145  CE2 TYR A 399      -7.562   8.237 -38.737  1.00157.59           C
ATOM   3146  CZ  TYR A 399      -8.161   8.473 -39.946  1.00157.59           C
ATOM   3147  OH  TYR A 399      -8.250   7.429 -40.887  1.00157.59           O
ATOM   3148  C   TYR A 399      -5.541  11.463 -37.859  1.00157.59           C
ATOM   3149  O   TYR A 399      -5.149  11.436 -39.025  1.00157.59           O
ATOM   3150  N   GLU A 400      -5.060  10.612 -36.909  1.00108.71           N
ATOM   3151  CA  GLU A 400      -4.073   9.580 -37.143  1.00108.71           C
ATOM   3152  CB  GLU A 400      -2.635   9.991 -36.788  1.00108.71           C
ATOM   3153  CG  GLU A 400      -2.128  11.101 -37.715  1.00108.71           C
ATOM   3154  CD  GLU A 400      -0.619  11.219 -37.573  1.00108.71           C
ATOM   3155  OE1 GLU A 400       0.030  10.188 -37.249  1.00108.71           O
ATOM   3156  OE2 GLU A 400      -0.094  12.341 -37.800  1.00108.71           O
ATOM   3157  C   GLU A 400      -4.465   8.342 -36.357  1.00108.71           C
ATOM   3158  O   GLU A 400      -5.639   8.004 -36.253  1.00108.71           O
ATOM   3159  N   SER A 401      -3.499   7.568 -35.816  1.00 77.50           N
ATOM   3160  CA  SER A 401      -3.899   6.348 -35.153  1.00 77.50           C
ATOM   3161  CB  SER A 401      -2.801   5.267 -35.136  1.00 77.50           C
ATOM   3162  OG  SER A 401      -3.272   4.099 -34.479  1.00 77.50           O
ATOM   3163  C   SER A 401      -4.322   6.598 -33.735  1.00 77.50           C
ATOM   3164  O   SER A 401      -3.858   7.538 -33.090  1.00 77.50           O
ATOM   3165  N   LYS A 402      -5.308   5.806 -33.248  1.00123.59           N
ATOM   3166  CA  LYS A 402      -5.760   5.879 -31.881  1.00123.59           C
ATOM   3167  CB  LYS A 402      -7.165   5.268 -31.660  1.00123.59           C
ATOM   3168  CG  LYS A 402      -8.339   6.048 -32.261  1.00123.59           C
ATOM   3169  CD  LYS A 402      -9.657   5.265 -32.237  1.00123.59           C
ATOM   3170  CE  LYS A 402     -10.518   5.545 -31.002  1.00123.59           C
ATOM   3171  NZ  LYS A 402     -11.654   4.597 -30.951  1.00123.59           N
ATOM   3172  C   LYS A 402      -4.808   5.164 -30.960  1.00123.59           C
ATOM   3173  O   LYS A 402      -4.461   5.651 -29.889  1.00123.59           O
ATOM   3174  N   PRO A 403      -4.371   3.996 -31.315  1.00173.08           N
ATOM   3175  CA  PRO A 403      -3.551   3.265 -30.394  1.00173.08           C
ATOM   3176  CD  PRO A 403      -5.123   3.107 -32.184  1.00173.08           C
ATOM   3177  CB  PRO A 403      -3.618   1.797 -30.828  1.00173.08           C
ATOM   3178  CG  PRO A 403      -4.286   1.822 -32.214  1.00173.08           C
ATOM   3179  C   PRO A 403      -2.154   3.743 -30.207  1.00173.08           C
ATOM   3180  O   PRO A 403      -1.613   3.536 -29.121  1.00173.08           O
ATOM   3181  N   ASP A 404      -1.558   4.401 -31.219  1.00137.77           N
ATOM   3182  CA  ASP A 404      -0.152   4.659 -31.141  1.00137.77           C
ATOM   3183  CB  ASP A 404       0.452   5.184 -32.458  1.00137.77           C
ATOM   3184  CG  ASP A 404       0.406   4.053 -33.479  1.00137.77           C
ATOM   3185  OD1 ASP A 404      -0.129   2.963 -33.142  1.00137.77           O
ATOM   3186  OD2 ASP A 404       0.912   4.267 -34.614  1.00137.77           O
ATOM   3187  C   ASP A 404       0.147   5.642 -30.068  1.00137.77           C
ATOM   3188  O   ASP A 404       0.054   6.850 -30.267  1.00137.77           O
ATOM   3189  N   CYS A 405       0.534   5.123 -28.888  1.00 99.34           N
ATOM   3190  CA  CYS A 405       0.909   5.972 -27.800  1.00 99.34           C
ATOM   3191  CB  CYS A 405       2.132   6.840 -28.133  1.00 99.34           C
ATOM   3192  SG  CYS A 405       3.610   5.849 -28.508  1.00 99.34           S
ATOM   3193  C   CYS A 405      -0.238   6.883 -27.526  1.00 99.34           C
ATOM   3194  O   CYS A 405      -0.044   8.027 -27.119  1.00 99.34           O
ATOM   3195  N   TYR A 406      -1.478   6.400 -27.726  1.00297.56           N
ATOM   3196  CA  TYR A 406      -2.564   7.285 -27.450  1.00297.56           C
ATOM   3197  CB  TYR A 406      -3.395   7.819 -28.631  1.00297.56           C
ATOM   3198  CG  TYR A 406      -2.594   8.573 -29.626  1.00297.56           C
ATOM   3199  CD1 TYR A 406      -2.114   9.838 -29.386  1.00297.56           C
ATOM   3200  CD2 TYR A 406      -2.363   7.994 -30.845  1.00297.56           C
ATOM   3201  CE1 TYR A 406      -1.393  10.500 -30.347  1.00297.56           C
ATOM   3202  CE2 TYR A 406      -1.639   8.645 -31.811  1.00297.56           C
ATOM   3203  CZ  TYR A 406      -1.152   9.901 -31.560  1.00297.56           C
ATOM   3204  OH  TYR A 406      -0.405  10.571 -32.552  1.00297.56           O
ATOM   3205  C   TYR A 406      -3.573   6.545 -26.658  1.00297.56           C
ATOM   3206  O   TYR A 406      -3.254   5.748 -25.785  1.00297.56           O
ATOM   3207  N   GLN A 407      -4.831   6.713 -27.087  1.00203.37           N
ATOM   3208  CA  GLN A 407      -6.051   6.396 -26.413  1.00203.37           C
ATOM   3209  CB  GLN A 407      -7.206   6.499 -27.436  1.00203.37           C
ATOM   3210  CG  GLN A 407      -6.949   5.807 -28.773  1.00203.37           C
ATOM   3211  CD  GLN A 407      -7.566   4.428 -28.817  1.00203.37           C
ATOM   3212  OE1 GLN A 407      -8.783   4.291 -28.714  1.00203.37           O
ATOM   3213  NE2 GLN A 407      -6.712   3.387 -29.011  1.00203.37           N
ATOM   3214  C   GLN A 407      -6.034   5.068 -25.737  1.00203.37           C
ATOM   3215  O   GLN A 407      -6.490   4.975 -24.599  1.00203.37           O
ATOM   3216  N   GLU A 408      -5.512   4.002 -26.354  1.00127.12           N
ATOM   3217  CA  GLU A 408      -5.567   2.769 -25.625  1.00127.12           C
ATOM   3218  CB  GLU A 408      -5.053   1.551 -26.421  1.00127.12           C
ATOM   3219  CG  GLU A 408      -3.569   1.614 -26.786  1.00127.12           C
ATOM   3220  CD  GLU A 408      -3.205   0.299 -27.464  1.00127.12           C
ATOM   3221  OE1 GLU A 408      -3.700   0.050 -28.596  1.00127.12           O
ATOM   3222  OE2 GLU A 408      -2.432  -0.481 -26.846  1.00127.12           O
ATOM   3223  C   GLU A 408      -4.751   2.868 -24.367  1.00127.12           C
ATOM   3224  O   GLU A 408      -5.197   2.435 -23.306  1.00127.12           O
ATOM   3225  N   ILE A 409      -3.546   3.469 -24.429  1.00131.08           N
ATOM   3226  CA  ILE A 409      -2.700   3.463 -23.264  1.00131.08           C
ATOM   3227  CB  ILE A 409      -1.308   3.971 -23.508  1.00131.08           C
ATOM   3228  CG1 ILE A 409      -0.561   3.036 -24.473  1.00131.08           C
ATOM   3229  CG2 ILE A 409      -0.623   4.114 -22.138  1.00131.08           C
ATOM   3230  CD1 ILE A 409      -0.423   1.605 -23.951  1.00131.08           C
ATOM   3231  C   ILE A 409      -3.301   4.228 -22.131  1.00131.08           C
ATOM   3232  O   ILE A 409      -3.283   3.736 -21.004  1.00131.08           O
ATOM   3233  N   PRO A 410      -3.824   5.401 -22.356  1.00135.90           N
ATOM   3234  CA  PRO A 410      -4.446   6.071 -21.265  1.00135.90           C
ATOM   3235  CD  PRO A 410      -3.067   6.391 -23.084  1.00135.90           C
ATOM   3236  CB  PRO A 410      -4.868   7.412 -21.838  1.00135.90           C
ATOM   3237  CG  PRO A 410      -4.025   7.587 -23.119  1.00135.90           C
ATOM   3238  C   PRO A 410      -5.531   5.245 -20.667  1.00135.90           C
ATOM   3239  O   PRO A 410      -5.620   5.218 -19.443  1.00135.90           O
ATOM   3240  N   VAL A 411      -6.310   4.502 -21.473  1.00156.99           N
ATOM   3241  CA  VAL A 411      -7.382   3.750 -20.890  1.00156.99           C
ATOM   3242  CB  VAL A 411      -8.189   2.937 -21.873  1.00156.99           C
ATOM   3243  CG1 VAL A 411      -8.467   3.806 -23.103  1.00156.99           C
ATOM   3244  CG2 VAL A 411      -7.540   1.577 -22.176  1.00156.99           C
ATOM   3245  C   VAL A 411      -6.765   2.766 -19.928  1.00156.99           C
ATOM   3246  O   VAL A 411      -7.328   2.469 -18.879  1.00156.99           O
ATOM   3247  N   LYS A 412      -5.585   2.208 -20.263  1.00 94.88           N
ATOM   3248  CA  LYS A 412      -4.975   1.245 -19.388  1.00 94.88           C
ATOM   3249  CB  LYS A 412      -3.625   0.717 -19.897  1.00 94.88           C
ATOM   3250  CG  LYS A 412      -3.696  -0.024 -21.228  1.00 94.88           C
ATOM   3251  CD  LYS A 412      -2.320  -0.230 -21.860  1.00 94.88           C
ATOM   3252  CE  LYS A 412      -1.623  -1.515 -21.409  1.00 94.88           C
ATOM   3253  NZ  LYS A 412      -0.337  -1.674 -22.126  1.00 94.88           N
ATOM   3254  C   LYS A 412      -4.657   1.932 -18.102  1.00 94.88           C
ATOM   3255  O   LYS A 412      -4.866   1.401 -17.014  1.00 94.88           O
ATOM   3256  N   TYR A 413      -4.137   3.158 -18.187  1.00181.28           N
ATOM   3257  CA  TYR A 413      -3.793   3.889 -17.008  1.00181.28           C
ATOM   3258  CB  TYR A 413      -3.252   5.279 -17.380  1.00181.28           C
ATOM   3259  CG  TYR A 413      -2.722   5.949 -16.165  1.00181.28           C
ATOM   3260  CD1 TYR A 413      -3.540   6.730 -15.384  1.00181.28           C
ATOM   3261  CD2 TYR A 413      -1.403   5.788 -15.811  1.00181.28           C
ATOM   3262  CE1 TYR A 413      -3.038   7.350 -14.266  1.00181.28           C
ATOM   3263  CE2 TYR A 413      -0.896   6.407 -14.693  1.00181.28           C
ATOM   3264  CZ  TYR A 413      -1.716   7.193 -13.920  1.00181.28           C
ATOM   3265  OH  TYR A 413      -1.211   7.836 -12.769  1.00181.28           O
ATOM   3266  C   TYR A 413      -5.076   4.075 -16.254  1.00181.28           C
ATOM   3267  O   TYR A 413      -5.099   3.970 -15.027  1.00181.28           O
ATOM   3268  N   ASN A 414      -6.176   4.319 -17.007  1.00284.16           N
ATOM   3269  CA  ASN A 414      -7.494   4.619 -16.506  1.00284.16           C
ATOM   3270  CB  ASN A 414      -8.656   4.407 -17.498  1.00284.16           C
ATOM   3271  CG  ASN A 414      -9.992   4.664 -16.797  1.00284.16           C
ATOM   3272  OD1 ASN A 414     -10.889   3.826 -16.847  1.00284.16           O
ATOM   3273  ND2 ASN A 414     -10.153   5.839 -16.132  1.00284.16           N
ATOM   3274  C   ASN A 414      -7.814   3.819 -15.302  1.00284.16           C
ATOM   3275  O   ASN A 414      -7.519   2.631 -15.175  1.00284.16           O
ATOM   3276  N   ASN A 415      -8.393   4.533 -14.337  1.00159.78           N
ATOM   3277  CA  ASN A 415      -8.705   3.940 -13.092  1.00159.78           C
ATOM   3278  CB  ASN A 415      -9.099   5.008 -12.054  1.00159.78           C
ATOM   3279  CG  ASN A 415     -10.293   5.785 -12.590  1.00159.78           C
ATOM   3280  OD1 ASN A 415     -10.168   6.559 -13.538  1.00159.78           O
ATOM   3281  ND2 ASN A 415     -11.487   5.567 -11.977  1.00159.78           N
ATOM   3282  C   ASN A 415      -9.787   2.905 -13.173  1.00159.78           C
ATOM   3283  O   ASN A 415      -9.570   1.755 -12.807  1.00159.78           O
ATOM   3284  N   ARG A 416     -10.973   3.275 -13.696  1.00 80.55           N
ATOM   3285  CA  ARG A 416     -12.066   2.345 -13.679  1.00 80.55           C
ATOM   3286  CB  ARG A 416     -13.351   2.935 -14.278  1.00 80.55           C
ATOM   3287  CG  ARG A 416     -13.813   4.236 -13.621  1.00 80.55           C
ATOM   3288  CD  ARG A 416     -15.207   4.662 -14.082  1.00 80.55           C
ATOM   3289  NE  ARG A 416     -15.540   5.962 -13.436  1.00 80.55           N
ATOM   3290  CZ  ARG A 416     -15.322   7.129 -14.109  1.00 80.55           C
ATOM   3291  NH1 ARG A 416     -14.790   7.105 -15.367  1.00 80.55           N
ATOM   3292  NH2 ARG A 416     -15.656   8.318 -13.529  1.00 80.55           N
ATOM   3293  C   ARG A 416     -11.715   1.176 -14.532  1.00 80.55           C
ATOM   3294  O   ARG A 416     -11.835   0.021 -14.125  1.00 80.55           O
ATOM   3295  N   SER A 417     -11.224   1.483 -15.742  1.00 86.83           N
ATOM   3296  CA  SER A 417     -10.929   0.511 -16.744  1.00 86.83           C
ATOM   3297  CB  SER A 417     -10.399   1.146 -18.041  1.00 86.83           C
ATOM   3298  OG  SER A 417     -10.107   0.136 -18.996  1.00 86.83           O
ATOM   3299  C   SER A 417      -9.864  -0.403 -16.254  1.00 86.83           C
ATOM   3300  O   SER A 417      -9.937  -1.613 -16.461  1.00 86.83           O
ATOM   3301  N   MET A 418      -8.851   0.138 -15.557  1.00246.70           N
ATOM   3302  CA  MET A 418      -7.771  -0.739 -15.244  1.00246.70           C
ATOM   3303  CB  MET A 418      -6.567  -0.534 -16.161  1.00246.70           C
ATOM   3304  CG  MET A 418      -6.889  -0.705 -17.648  1.00246.70           C
ATOM   3305  SD  MET A 418      -7.019  -2.427 -18.212  1.00246.70           S
ATOM   3306  CE  MET A 418      -5.234  -2.614 -18.494  1.00246.70           C
ATOM   3307  C   MET A 418      -7.325  -0.520 -13.843  1.00246.70           C
ATOM   3308  O   MET A 418      -8.138  -0.371 -12.944  1.00246.70           O
ATOM   3309  N   PHE A 419      -5.988  -0.533 -13.662  1.00112.26           N
ATOM   3310  CA  PHE A 419      -5.278  -0.511 -12.415  1.00112.26           C
ATOM   3311  CB  PHE A 419      -3.788  -0.858 -12.577  1.00112.26           C
ATOM   3312  CG  PHE A 419      -3.756  -2.337 -12.753  1.00112.26           C
ATOM   3313  CD1 PHE A 419      -4.073  -2.917 -13.960  1.00112.26           C
ATOM   3314  CD2 PHE A 419      -3.413  -3.146 -11.693  1.00112.26           C
ATOM   3315  CE1 PHE A 419      -4.044  -4.285 -14.099  1.00112.26           C
ATOM   3316  CE2 PHE A 419      -3.384  -4.514 -11.831  1.00112.26           C
ATOM   3317  CZ  PHE A 419      -3.701  -5.088 -13.038  1.00112.26           C
ATOM   3318  C   PHE A 419      -5.396   0.732 -11.577  1.00112.26           C
ATOM   3319  O   PHE A 419      -5.468   0.622 -10.354  1.00112.26           O
ATOM   3320  N   MET A 420      -5.424   1.944 -12.160  1.00143.56           N
ATOM   3321  CA  MET A 420      -5.339   3.116 -11.321  1.00143.56           C
ATOM   3322  CB  MET A 420      -5.400   4.425 -12.127  1.00143.56           C
ATOM   3323  CG  MET A 420      -5.522   5.674 -11.252  1.00143.56           C
ATOM   3324  SD  MET A 420      -4.084   5.955 -10.184  1.00143.56           S
ATOM   3325  CE  MET A 420      -2.943   5.889 -11.589  1.00143.56           C
ATOM   3326  C   MET A 420      -6.434   3.187 -10.297  1.00143.56           C
ATOM   3327  O   MET A 420      -6.162   3.437  -9.124  1.00143.56           O
ATOM   3328  N   ALA A 421      -7.701   2.967 -10.678  1.00 53.34           N
ATOM   3329  CA  ALA A 421      -8.739   3.103  -9.701  1.00 53.34           C
ATOM   3330  CB  ALA A 421     -10.176   2.957 -10.248  1.00 53.34           C
ATOM   3331  C   ALA A 421      -8.542   2.050  -8.662  1.00 53.34           C
ATOM   3332  O   ALA A 421      -8.670   2.322  -7.469  1.00 53.34           O
ATOM   3333  N   PRO A 422      -8.234   0.846  -9.065  1.00148.17           N
ATOM   3334  CA  PRO A 422      -8.053  -0.175  -8.081  1.00148.17           C
ATOM   3335  CD  PRO A 422      -8.768   0.292 -10.294  1.00148.17           C
ATOM   3336  CB  PRO A 422      -8.015  -1.498  -8.842  1.00148.17           C
ATOM   3337  CG  PRO A 422      -8.910  -1.221 -10.061  1.00148.17           C
ATOM   3338  C   PRO A 422      -6.890   0.055  -7.181  1.00148.17           C
ATOM   3339  O   PRO A 422      -6.994  -0.250  -5.994  1.00148.17           O
ATOM   3340  N   VAL A 423      -5.771   0.576  -7.714  1.00 54.75           N
ATOM   3341  CA  VAL A 423      -4.641   0.794  -6.868  1.00 54.75           C
ATOM   3342  CB  VAL A 423      -3.419   1.243  -7.611  1.00 54.75           C
ATOM   3343  CG1 VAL A 423      -2.296   1.454  -6.584  1.00 54.75           C
ATOM   3344  CG2 VAL A 423      -3.081   0.203  -8.690  1.00 54.75           C
ATOM   3345  C   VAL A 423      -4.999   1.871  -5.903  1.00 54.75           C
ATOM   3346  O   VAL A 423      -4.722   1.782  -4.708  1.00 54.75           O
ATOM   3347  N   THR A 424      -5.648   2.929  -6.415  1.00 48.27           N
ATOM   3348  CA  THR A 424      -5.991   4.048  -5.594  1.00 48.27           C
ATOM   3349  CB  THR A 424      -6.656   5.134  -6.376  1.00 48.27           C
ATOM   3350  OG1 THR A 424      -5.800   5.612  -7.406  1.00 48.27           O
ATOM   3351  CG2 THR A 424      -7.011   6.254  -5.389  1.00 48.27           C
ATOM   3352  C   THR A 424      -6.956   3.615  -4.538  1.00 48.27           C
ATOM   3353  O   THR A 424      -6.807   3.961  -3.368  1.00 48.27           O
ATOM   3354  N   ARG A 425      -7.975   2.833  -4.930  1.00157.35           N
ATOM   3355  CA  ARG A 425      -8.990   2.446  -3.995  1.00157.35           C
ATOM   3356  CB  ARG A 425     -10.123   1.631  -4.644  1.00157.35           C
ATOM   3357  CG  ARG A 425     -11.414   1.598  -3.820  1.00157.35           C
ATOM   3358  CD  ARG A 425     -12.515   0.726  -4.429  1.00157.35           C
ATOM   3359  NE  ARG A 425     -12.579   1.041  -5.883  1.00157.35           N
ATOM   3360  CZ  ARG A 425     -12.040   0.164  -6.779  1.00157.35           C
ATOM   3361  NH1 ARG A 425     -11.567  -1.041  -6.343  1.00157.35           N
ATOM   3362  NH2 ARG A 425     -11.989   0.483  -8.106  1.00157.35           N
ATOM   3363  C   ARG A 425      -8.376   1.598  -2.921  1.00157.35           C
ATOM   3364  O   ARG A 425      -8.672   1.772  -1.740  1.00157.35           O
ATOM   3365  N   ILE A 426      -7.491   0.659  -3.301  1.00105.84           N
ATOM   3366  CA  ILE A 426      -6.932  -0.252  -2.341  1.00105.84           C
ATOM   3367  CB  ILE A 426      -6.089  -1.332  -2.962  1.00105.84           C
ATOM   3368  CG1 ILE A 426      -4.848  -0.739  -3.643  1.00105.84           C
ATOM   3369  CG2 ILE A 426      -6.982  -2.156  -3.907  1.00105.84           C
ATOM   3370  CD1 ILE A 426      -3.818  -1.791  -4.052  1.00105.84           C
ATOM   3371  C   ILE A 426      -6.076   0.478  -1.354  1.00105.84           C
ATOM   3372  O   ILE A 426      -6.132   0.189  -0.161  1.00105.84           O
ATOM   3373  N   LEU A 427      -5.251   1.429  -1.831  1.00 51.96           N
ATOM   3374  CA  LEU A 427      -4.343   2.165  -0.995  1.00 51.96           C
ATOM   3375  CB  LEU A 427      -3.469   3.127  -1.813  1.00 51.96           C
ATOM   3376  CG  LEU A 427      -2.543   2.399  -2.804  1.00 51.96           C
ATOM   3377  CD1 LEU A 427      -1.689   3.396  -3.597  1.00 51.96           C
ATOM   3378  CD2 LEU A 427      -1.684   1.341  -2.095  1.00 51.96           C
ATOM   3379  C   LEU A 427      -5.130   2.978  -0.029  1.00 51.96           C
ATOM   3380  O   LEU A 427      -4.769   3.104   1.140  1.00 51.96           O
ATOM   3381  N   GLN A 428      -6.241   3.558  -0.507  1.00121.39           N
ATOM   3382  CA  GLN A 428      -7.076   4.369   0.320  1.00121.39           C
ATOM   3383  CB  GLN A 428      -8.253   4.943  -0.490  1.00121.39           C
ATOM   3384  CG  GLN A 428      -9.283   5.724   0.323  1.00121.39           C
ATOM   3385  CD  GLN A 428     -10.456   4.791   0.588  1.00121.39           C
ATOM   3386  OE1 GLN A 428     -11.464   5.186   1.173  1.00121.39           O
ATOM   3387  NE2 GLN A 428     -10.331   3.518   0.125  1.00121.39           N
ATOM   3388  C   GLN A 428      -7.592   3.506   1.425  1.00121.39           C
ATOM   3389  O   GLN A 428      -7.627   3.913   2.585  1.00121.39           O
ATOM   3390  N   LEU A 429      -7.961   2.258   1.087  1.00 44.27           N
ATOM   3391  CA  LEU A 429      -8.497   1.356   2.059  1.00 44.27           C
ATOM   3392  CB  LEU A 429      -8.833  -0.024   1.461  1.00 44.27           C
ATOM   3393  CG  LEU A 429      -9.897   0.005   0.348  1.00 44.27           C
ATOM   3394  CD1 LEU A 429     -10.183  -1.409  -0.183  1.00 44.27           C
ATOM   3395  CD2 LEU A 429     -11.168   0.744   0.795  1.00 44.27           C
ATOM   3396  C   LEU A 429      -7.458   1.124   3.108  1.00 44.27           C
ATOM   3397  O   LEU A 429      -7.759   1.124   4.301  1.00 44.27           O
ATOM   3398  N   ARG A 430      -6.197   0.915   2.686  1.00116.76           N
ATOM   3399  CA  ARG A 430      -5.151   0.645   3.626  1.00116.76           C
ATOM   3400  CB  ARG A 430      -3.814   0.298   2.939  1.00116.76           C
ATOM   3401  CG  ARG A 430      -2.679  -0.075   3.899  1.00116.76           C
ATOM   3402  CD  ARG A 430      -1.428  -0.587   3.178  1.00116.76           C
ATOM   3403  NE  ARG A 430      -1.779  -1.898   2.561  1.00116.76           N
ATOM   3404  CZ  ARG A 430      -1.629  -2.089   1.218  1.00116.76           C
ATOM   3405  NH1 ARG A 430      -1.170  -1.075   0.430  1.00116.76           N
ATOM   3406  NH2 ARG A 430      -1.943  -3.296   0.661  1.00116.76           N
ATOM   3407  C   ARG A 430      -4.954   1.845   4.499  1.00116.76           C
ATOM   3408  O   ARG A 430      -4.903   1.729   5.723  1.00116.76           O
ATOM   3409  N   GLY A 431      -4.891   3.046   3.894  1.00 32.69           N
ATOM   3410  CA  GLY A 431      -4.622   4.218   4.674  1.00 32.69           C
ATOM   3411  C   GLY A 431      -5.711   4.395   5.673  1.00 32.69           C
ATOM   3412  O   GLY A 431      -5.457   4.657   6.848  1.00 32.69           O
ATOM   3413  N   THR A 432      -6.969   4.242   5.237  1.00120.12           N
ATOM   3414  CA  THR A 432      -8.030   4.469   6.160  1.00120.12           C
ATOM   3415  CB  THR A 432      -9.379   4.338   5.522  1.00120.12           C
ATOM   3416  OG1 THR A 432      -9.551   3.032   4.994  1.00120.12           O
ATOM   3417  CG2 THR A 432      -9.480   5.384   4.398  1.00120.12           C
ATOM   3418  C   THR A 432      -7.926   3.482   7.275  1.00120.12           C
ATOM   3419  O   THR A 432      -7.893   3.865   8.438  1.00120.12           O
ATOM   3420  N   GLU A 433      -7.801   2.184   6.956  1.00 98.33           N
ATOM   3421  CA  GLU A 433      -7.827   1.196   7.995  1.00 98.33           C
ATOM   3422  CB  GLU A 433      -7.798  -0.233   7.432  1.00 98.33           C
ATOM   3423  CG  GLU A 433      -8.979  -0.514   6.502  1.00 98.33           C
ATOM   3424  CD  GLU A 433     -10.196   0.217   7.055  1.00 98.33           C
ATOM   3425  OE1 GLU A 433     -10.522   0.021   8.257  1.00 98.33           O
ATOM   3426  OE2 GLU A 433     -10.813   0.989   6.274  1.00 98.33           O
ATOM   3427  C   GLU A 433      -6.649   1.364   8.903  1.00 98.33           C
ATOM   3428  O   GLU A 433      -6.795   1.376  10.124  1.00 98.33           O
ATOM   3429  N   ILE A 434      -5.445   1.522   8.324  1.00116.51           N
ATOM   3430  CA  ILE A 434      -4.243   1.615   9.106  1.00116.51           C
ATOM   3431  CB  ILE A 434      -3.016   1.758   8.249  1.00116.51           C
ATOM   3432  CG1 ILE A 434      -2.730   0.483   7.441  1.00116.51           C
ATOM   3433  CG2 ILE A 434      -1.858   2.203   9.156  1.00116.51           C
ATOM   3434  CD1 ILE A 434      -2.399  -0.729   8.310  1.00116.51           C
ATOM   3435  C   ILE A 434      -4.248   2.852   9.932  1.00116.51           C
ATOM   3436  O   ILE A 434      -4.013   2.811  11.138  1.00116.51           O
ATOM   3437  N   ASP A 435      -4.546   3.995   9.303  1.00 71.72           N
ATOM   3438  CA  ASP A 435      -4.365   5.222  10.010  1.00 71.72           C
ATOM   3439  CB  ASP A 435      -4.080   6.404   9.065  1.00 71.72           C
ATOM   3440  CG  ASP A 435      -2.716   6.160   8.432  1.00 71.72           C
ATOM   3441  OD1 ASP A 435      -1.939   5.356   9.014  1.00 71.72           O
ATOM   3442  OD2 ASP A 435      -2.431   6.764   7.364  1.00 71.72           O
ATOM   3443  C   ASP A 435      -5.578   5.546  10.799  1.00 71.72           C
ATOM   3444  O   ASP A 435      -5.702   5.176  11.965  1.00 71.72           O
ATOM   3445  N   CYS A 436      -6.523   6.231  10.142  1.00157.52           N
ATOM   3446  CA  CYS A 436      -7.675   6.790  10.783  1.00157.52           C
ATOM   3447  CB  CYS A 436      -8.576   7.524   9.774  1.00157.52           C
ATOM   3448  SG  CYS A 436      -9.373   6.381   8.610  1.00157.52           S
ATOM   3449  C   CYS A 436      -8.504   5.745  11.455  1.00157.52           C
ATOM   3450  O   CYS A 436      -8.938   5.930  12.590  1.00157.52           O
ATOM   3451  N   THR A 437      -8.708   4.596  10.798  1.00194.83           N
ATOM   3452  CA  THR A 437      -9.574   3.574  11.291  1.00194.83           C
ATOM   3453  CB  THR A 437      -9.737   2.479  10.272  1.00194.83           C
ATOM   3454  OG1 THR A 437     -10.245   3.033   9.068  1.00194.83           O
ATOM   3455  CG2 THR A 437     -10.718   1.419  10.771  1.00194.83           C
ATOM   3456  C   THR A 437      -8.932   3.067  12.531  1.00194.83           C
ATOM   3457  O   THR A 437      -7.754   3.307  12.774  1.00194.83           O
ATOM   3458  N   PRO A 438      -9.684   2.365  13.315  1.00169.15           N
ATOM   3459  CA  PRO A 438      -9.197   1.949  14.592  1.00169.15           C
ATOM   3460  CD  PRO A 438     -11.082   2.737  13.448  1.00169.15           C
ATOM   3461  CB  PRO A 438     -10.410   1.386  15.342  1.00169.15           C
ATOM   3462  CG  PRO A 438     -11.616   1.688  14.428  1.00169.15           C
ATOM   3463  C   PRO A 438      -7.980   1.089  14.601  1.00169.15           C
ATOM   3464  O   PRO A 438      -7.673   0.581  15.674  1.00169.15           O
ATOM   3465  N   LEU A 439      -7.298   0.829  13.463  1.00 88.40           N
ATOM   3466  CA  LEU A 439      -6.083   0.113  13.712  1.00 88.40           C
ATOM   3467  CB  LEU A 439      -5.253  -0.280  12.479  1.00 88.40           C
ATOM   3468  CG  LEU A 439      -3.979  -1.045  12.906  1.00 88.40           C
ATOM   3469  CD1 LEU A 439      -4.328  -2.314  13.698  1.00 88.40           C
ATOM   3470  CD2 LEU A 439      -3.046  -1.328  11.718  1.00 88.40           C
ATOM   3471  C   LEU A 439      -5.219   0.977  14.600  1.00 88.40           C
ATOM   3472  O   LEU A 439      -4.809   0.529  15.671  1.00 88.40           O
ATOM   3473  N   LEU A 440      -4.930   2.235  14.211  1.00149.05           N
ATOM   3474  CA  LEU A 440      -4.204   3.080  15.124  1.00149.05           C
ATOM   3475  CB  LEU A 440      -3.490   4.274  14.441  1.00149.05           C
ATOM   3476  CG  LEU A 440      -2.708   5.199  15.399  1.00149.05           C
ATOM   3477  CD1 LEU A 440      -3.639   6.110  16.215  1.00149.05           C
ATOM   3478  CD2 LEU A 440      -1.756   4.390  16.297  1.00149.05           C
ATOM   3479  C   LEU A 440      -5.109   3.562  16.231  1.00149.05           C
ATOM   3480  O   LEU A 440      -4.735   3.503  17.400  1.00149.05           O
ATOM   3481  N   PRO A 441      -6.292   4.039  15.913  1.00173.91           N
ATOM   3482  CA  PRO A 441      -7.156   4.542  16.951  1.00173.91           C
ATOM   3483  CD  PRO A 441      -6.436   4.839  14.711  1.00173.91           C
ATOM   3484  CB  PRO A 441      -8.245   5.344  16.253  1.00173.91           C
ATOM   3485  CG  PRO A 441      -7.511   5.891  15.021  1.00173.91           C
ATOM   3486  C   PRO A 441      -7.660   3.576  17.975  1.00173.91           C
ATOM   3487  O   PRO A 441      -7.827   3.987  19.121  1.00173.91           O
ATOM   3488  N   ALA A 442      -7.965   2.320  17.599  1.00 55.45           N
ATOM   3489  CA  ALA A 442      -8.377   1.366  18.589  1.00 55.45           C
ATOM   3490  CB  ALA A 442      -8.909   0.026  18.041  1.00 55.45           C
ATOM   3491  C   ALA A 442      -7.185   1.083  19.436  1.00 55.45           C
ATOM   3492  O   ALA A 442      -7.288   0.892  20.646  1.00 55.45           O
ATOM   3493  N   LYS A 443      -6.003   1.092  18.791  1.00 97.68           N
ATOM   3494  CA  LYS A 443      -4.732   0.796  19.389  1.00 97.68           C
ATOM   3495  CB  LYS A 443      -3.561   0.970  18.411  1.00 97.68           C
ATOM   3496  CG  LYS A 443      -2.202   0.636  19.028  1.00 97.68           C
ATOM   3497  CD  LYS A 443      -1.074   0.552  17.998  1.00 97.68           C
ATOM   3498  CE  LYS A 443       0.317   0.390  18.609  1.00 97.68           C
ATOM   3499  NZ  LYS A 443       1.336   0.520  17.545  1.00 97.68           N
ATOM   3500  C   LYS A 443      -4.499   1.761  20.511  1.00 97.68           C
ATOM   3501  O   LYS A 443      -3.771   1.469  21.457  1.00 97.68           O
ATOM   3502  N   PHE A 444      -5.124   2.945  20.420  1.00117.22           N
ATOM   3503  CA  PHE A 444      -5.002   4.019  21.365  1.00117.22           C
ATOM   3504  CB  PHE A 444      -5.964   5.162  20.997  1.00117.22           C
ATOM   3505  CG  PHE A 444      -6.102   6.095  22.146  1.00117.22           C
ATOM   3506  CD1 PHE A 444      -5.171   7.078  22.385  1.00117.22           C
ATOM   3507  CD2 PHE A 444      -7.191   5.989  22.981  1.00117.22           C
ATOM   3508  CE1 PHE A 444      -5.323   7.934  23.450  1.00117.22           C
ATOM   3509  CE2 PHE A 444      -7.348   6.842  24.047  1.00117.22           C
ATOM   3510  CZ  PHE A 444      -6.410   7.817  24.283  1.00117.22           C
ATOM   3511  C   PHE A 444      -5.370   3.528  22.733  1.00117.22           C
ATOM   3512  O   PHE A 444      -4.789   3.955  23.729  1.00117.22           O
ATOM   3513  N   THR A 445      -6.355   2.621  22.815  1.00 52.05           N
ATOM   3514  CA  THR A 445      -6.840   2.100  24.063  1.00 52.05           C
ATOM   3515  CB  THR A 445      -7.892   1.073  23.815  1.00 52.05           C
ATOM   3516  OG1 THR A 445      -8.953   1.681  23.098  1.00 52.05           O
ATOM   3517  CG2 THR A 445      -8.378   0.490  25.151  1.00 52.05           C
ATOM   3518  C   THR A 445      -5.721   1.452  24.820  1.00 52.05           C
ATOM   3519  O   THR A 445      -5.620   1.600  26.038  1.00 52.05           O
ATOM   3520  N   ILE A 446      -4.863   0.701  24.109  1.00 49.05           N
ATOM   3521  CA  ILE A 446      -3.756  -0.018  24.672  1.00 49.05           C
ATOM   3522  CB  ILE A 446      -3.029  -0.768  23.594  1.00 49.05           C
ATOM   3523  CG1 ILE A 446      -4.007  -1.656  22.803  1.00 49.05           C
ATOM   3524  CG2 ILE A 446      -1.878  -1.549  24.247  1.00 49.05           C
ATOM   3525  CD1 ILE A 446      -3.452  -2.114  21.454  1.00 49.05           C
ATOM   3526  C   ILE A 446      -2.776   0.966  25.241  1.00 49.05           C
ATOM   3527  O   ILE A 446      -2.278   0.790  26.351  1.00 49.05           O
ATOM   3528  N   GLY A 447      -2.476   2.031  24.472  1.00 39.26           N
ATOM   3529  CA  GLY A 447      -1.500   3.020  24.840  1.00 39.26           C
ATOM   3530  C   GLY A 447      -1.922   3.788  26.056  1.00 39.26           C
ATOM   3531  O   GLY A 447      -1.091   4.094  26.910  1.00 39.26           O
ATOM   3532  N   GLY A 448      -3.215   4.160  26.146  1.00 29.04           N
ATOM   3533  CA  GLY A 448      -3.693   4.941  27.251  1.00 29.04           C
ATOM   3534  C   GLY A 448      -3.575   4.143  28.509  1.00 29.04           C
ATOM   3535  O   GLY A 448      -3.186   4.666  29.551  1.00 29.04           O
ATOM   3536  N   ARG A 449      -3.920   2.843  28.441  1.00109.74           N
ATOM   3537  CA  ARG A 449      -3.845   2.000  29.598  1.00109.74           C
ATOM   3538  CB  ARG A 449      -4.176   0.539  29.291  1.00109.74           C
ATOM   3539  CG  ARG A 449      -3.380  -0.438  30.169  1.00109.74           C
ATOM   3540  CD  ARG A 449      -3.551  -0.258  31.679  1.00109.74           C
ATOM   3541  NE  ARG A 449      -2.814  -1.371  32.343  1.00109.74           N
ATOM   3542  CZ  ARG A 449      -2.823  -1.476  33.704  1.00109.74           C
ATOM   3543  NH1 ARG A 449      -3.524  -0.574  34.451  1.00109.74           N
ATOM   3544  NH2 ARG A 449      -2.122  -2.473  34.319  1.00109.74           N
ATOM   3545  C   ARG A 449      -2.439   1.976  30.089  1.00109.74           C
ATOM   3546  O   ARG A 449      -2.198   2.109  31.286  1.00109.74           O
ATOM   3547  N   TRP A 450      -1.472   1.804  29.169  1.00148.78           N
ATOM   3548  CA  TRP A 450      -0.103   1.695  29.576  1.00148.78           C
ATOM   3549  CB  TRP A 450       0.864   1.253  28.469  1.00148.78           C
ATOM   3550  CG  TRP A 450       2.215   0.951  29.062  1.00148.78           C
ATOM   3551  CD2 TRP A 450       2.377  -0.045  30.080  1.00148.78           C
ATOM   3552  CD1 TRP A 450       3.434   1.542  28.901  1.00148.78           C
ATOM   3553  NE1 TRP A 450       4.353   0.955  29.744  1.00148.78           N
ATOM   3554  CE2 TRP A 450       3.708  -0.018  30.481  1.00148.78           C
ATOM   3555  CE3 TRP A 450       1.474  -0.902  30.643  1.00148.78           C
ATOM   3556  CZ2 TRP A 450       4.165  -0.856  31.460  1.00148.78           C
ATOM   3557  CZ3 TRP A 450       1.935  -1.753  31.620  1.00148.78           C
ATOM   3558  CH2 TRP A 450       3.255  -1.729  32.019  1.00148.78           C
ATOM   3559  C   TRP A 450       0.357   2.995  30.156  1.00148.78           C
ATOM   3560  O   TRP A 450       1.134   3.028  31.106  1.00148.78           O
ATOM   3561  N   TYR A 451      -0.159   4.104  29.607  1.00134.35           N
ATOM   3562  CA  TYR A 451       0.175   5.452  29.967  1.00134.35           C
ATOM   3563  CB  TYR A 451      -0.730   6.394  29.153  1.00134.35           C
ATOM   3564  CG  TYR A 451      -0.796   7.765  29.718  1.00134.35           C
ATOM   3565  CD1 TYR A 451       0.106   8.737  29.364  1.00134.35           C
ATOM   3566  CD2 TYR A 451      -1.804   8.080  30.596  1.00134.35           C
ATOM   3567  CE1 TYR A 451       0.023  10.002  29.884  1.00134.35           C
ATOM   3568  CE2 TYR A 451      -1.892   9.345  31.122  1.00134.35           C
ATOM   3569  CZ  TYR A 451      -0.980  10.309  30.769  1.00134.35           C
ATOM   3570  OH  TYR A 451      -1.073  11.608  31.311  1.00134.35           O
ATOM   3571  C   TYR A 451      -0.063   5.654  31.433  1.00134.35           C
ATOM   3572  O   TYR A 451       0.710   6.342  32.100  1.00134.35           O
ATOM   3573  N   THR A 452      -1.162   5.106  31.978  1.00117.19           N
ATOM   3574  CA  THR A 452      -1.400   5.285  33.381  1.00117.19           C
ATOM   3575  CB  THR A 452      -2.749   4.786  33.797  1.00117.19           C
ATOM   3576  OG1 THR A 452      -2.850   3.390  33.558  1.00117.19           O
ATOM   3577  CG2 THR A 452      -3.810   5.548  32.985  1.00117.19           C
ATOM   3578  C   THR A 452      -0.365   4.552  34.185  1.00117.19           C
ATOM   3579  O   THR A 452       0.194   5.105  35.132  1.00117.19           O
ATOM   3580  N   THR A 453      -0.108   3.273  33.837  1.00 51.45           N
ATOM   3581  CA  THR A 453       0.791   2.419  34.569  1.00 51.45           C
ATOM   3582  CB  THR A 453       0.671   0.987  34.145  1.00 51.45           C
ATOM   3583  OG1 THR A 453      -0.665   0.544  34.336  1.00 51.45           O
ATOM   3584  CG2 THR A 453       1.631   0.132  34.987  1.00 51.45           C
ATOM   3585  C   THR A 453       2.232   2.819  34.432  1.00 51.45           C
ATOM   3586  O   THR A 453       2.922   3.001  35.434  1.00 51.45           O
ATOM   3587  N   ASP A 454       2.723   2.970  33.184  1.00 71.16           N
ATOM   3588  CA  ASP A 454       4.106   3.286  32.962  1.00 71.16           C
ATOM   3589  CB  ASP A 454       4.886   2.086  32.397  1.00 71.16           C
ATOM   3590  CG  ASP A 454       6.368   2.407  32.438  1.00 71.16           C
ATOM   3591  OD1 ASP A 454       6.763   3.470  31.890  1.00 71.16           O
ATOM   3592  OD2 ASP A 454       7.125   1.596  33.035  1.00 71.16           O
ATOM   3593  C   ASP A 454       4.155   4.389  31.946  1.00 71.16           C
ATOM   3594  O   ASP A 454       4.323   4.161  30.749  1.00 71.16           O
ATOM   3595  N   GLN A 455       4.029   5.633  32.427  1.00150.60           N
ATOM   3596  CA  GLN A 455       3.999   6.799  31.600  1.00150.60           C
ATOM   3597  CB  GLN A 455       3.650   8.065  32.401  1.00150.60           C
ATOM   3598  CG  GLN A 455       4.662   8.409  33.493  1.00150.60           C
ATOM   3599  CD  GLN A 455       4.608   7.352  34.588  1.00150.60           C
ATOM   3600  OE1 GLN A 455       3.619   7.236  35.310  1.00150.60           O
ATOM   3601  NE2 GLN A 455       5.703   6.556  34.711  1.00150.60           N
ATOM   3602  C   GLN A 455       5.320   6.995  30.915  1.00150.60           C
ATOM   3603  O   GLN A 455       5.358   7.510  29.799  1.00150.60           O
ATOM   3604  N   GLN A 456       6.443   6.638  31.572  1.00105.14           N
ATOM   3605  CA  GLN A 456       7.736   6.893  30.996  1.00105.14           C
ATOM   3606  CB  GLN A 456       8.905   6.575  31.943  1.00105.14           C
ATOM   3607  CG  GLN A 456       9.039   5.093  32.291  1.00105.14           C
ATOM   3608  CD  GLN A 456      10.297   4.946  33.133  1.00105.14           C
ATOM   3609  OE1 GLN A 456      11.367   5.423  32.758  1.00105.14           O
ATOM   3610  NE2 GLN A 456      10.167   4.280  34.311  1.00105.14           N
ATOM   3611  C   GLN A 456       7.960   6.097  29.746  1.00105.14           C
ATOM   3612  O   GLN A 456       8.415   6.643  28.744  1.00105.14           O
ATOM   3613  N   ILE A 457       7.643   4.788  29.753  1.00 58.31           N
ATOM   3614  CA  ILE A 457       7.909   3.989  28.589  1.00 58.31           C
ATOM   3615  CB  ILE A 457       7.720   2.512  28.791  1.00 58.31           C
ATOM   3616  CG1 ILE A 457       8.811   1.963  29.731  1.00 58.31           C
ATOM   3617  CG2 ILE A 457       7.707   1.838  27.409  1.00 58.31           C
ATOM   3618  CD1 ILE A 457       8.602   0.507  30.149  1.00 58.31           C
ATOM   3619  C   ILE A 457       7.065   4.444  27.436  1.00 58.31           C
ATOM   3620  O   ILE A 457       7.527   4.462  26.297  1.00 58.31           O
ATOM   3621  N   ARG A 458       5.789   4.793  27.683  1.00103.41           N
ATOM   3622  CA  ARG A 458       4.950   5.207  26.595  1.00103.41           C
ATOM   3623  CB  ARG A 458       3.494   5.475  27.010  1.00103.41           C
ATOM   3624  CG  ARG A 458       2.533   5.430  25.817  1.00103.41           C
ATOM   3625  CD  ARG A 458       1.074   5.709  26.178  1.00103.41           C
ATOM   3626  NE  ARG A 458       0.769   7.101  25.746  1.00103.41           N
ATOM   3627  CZ  ARG A 458       1.257   8.156  26.459  1.00103.41           C
ATOM   3628  NH1 ARG A 458       2.114   7.938  27.498  1.00103.41           N
ATOM   3629  NH2 ARG A 458       0.914   9.430  26.108  1.00103.41           N
ATOM   3630  C   ARG A 458       5.492   6.477  26.018  1.00103.41           C
ATOM   3631  O   ARG A 458       5.566   6.648  24.803  1.00103.41           O
ATOM   3632  N   GLU A 459       5.888   7.414  26.891  1.00127.94           N
ATOM   3633  CA  GLU A 459       6.417   8.678  26.474  1.00127.94           C
ATOM   3634  CB  GLU A 459       6.608   9.633  27.668  1.00127.94           C
ATOM   3635  CG  GLU A 459       7.001  11.055  27.271  1.00127.94           C
ATOM   3636  CD  GLU A 459       8.512  11.132  27.294  1.00127.94           C
ATOM   3637  OE1 GLU A 459       9.113  10.340  28.068  1.00127.94           O
ATOM   3638  OE2 GLU A 459       9.075  11.981  26.551  1.00127.94           O
ATOM   3639  C   GLU A 459       7.738   8.437  25.813  1.00127.94           C
ATOM   3640  O   GLU A 459       8.116   9.156  24.895  1.00127.94           O
ATOM   3641  N   THR A 460       8.519   7.438  26.252  1.00127.10           N
ATOM   3642  CA  THR A 460       9.772   7.257  25.581  1.00127.10           C
ATOM   3643  CB  THR A 460      10.658   6.193  26.170  1.00127.10           C
ATOM   3644  OG1 THR A 460      10.053   4.916  26.058  1.00127.10           O
ATOM   3645  CG2 THR A 460      10.930   6.529  27.644  1.00127.10           C
ATOM   3646  C   THR A 460       9.469   6.884  24.161  1.00127.10           C
ATOM   3647  O   THR A 460      10.105   7.387  23.235  1.00127.10           O
ATOM   3648  N   THR A 461       8.468   6.004  23.941  1.00121.26           N
ATOM   3649  CA  THR A 461       8.227   5.580  22.594  1.00121.26           C
ATOM   3650  CB  THR A 461       7.219   4.466  22.432  1.00121.26           C
ATOM   3651  OG1 THR A 461       7.334   3.921  21.126  1.00121.26           O
ATOM   3652  CG2 THR A 461       5.782   4.971  22.657  1.00121.26           C
ATOM   3653  C   THR A 461       7.806   6.737  21.749  1.00121.26           C
ATOM   3654  O   THR A 461       8.371   6.945  20.678  1.00121.26           O
ATOM   3655  N   ALA A 462       6.828   7.549  22.207  1.00 74.41           N
ATOM   3656  CA  ALA A 462       6.387   8.561  21.295  1.00 74.41           C
ATOM   3657  CB  ALA A 462       5.107   9.285  21.766  1.00 74.41           C
ATOM   3658  C   ALA A 462       7.514   9.527  20.995  1.00 74.41           C
ATOM   3659  O   ALA A 462       7.846   9.686  19.822  1.00 74.41           O
ATOM   3660  N   PRO A 463       8.153  10.173  21.946  1.00204.79           N
ATOM   3661  CA  PRO A 463       9.268  10.994  21.549  1.00204.79           C
ATOM   3662  CD  PRO A 463       7.344  10.928  22.894  1.00204.79           C
ATOM   3663  CB  PRO A 463       9.496  11.998  22.670  1.00204.79           C
ATOM   3664  CG  PRO A 463       8.077  12.243  23.188  1.00204.79           C
ATOM   3665  C   PRO A 463      10.534  10.478  20.958  1.00204.79           C
ATOM   3666  O   PRO A 463      10.897  10.947  19.882  1.00204.79           O
ATOM   3667  N   LYS A 464      11.207   9.521  21.609  1.00245.05           N
ATOM   3668  CA  LYS A 464      12.508   9.095  21.176  1.00245.05           C
ATOM   3669  CB  LYS A 464      13.417  10.237  20.677  1.00245.05           C
ATOM   3670  CG  LYS A 464      14.749   9.762  20.083  1.00245.05           C
ATOM   3671  CD  LYS A 464      15.689   9.091  21.088  1.00245.05           C
ATOM   3672  CE  LYS A 464      16.668  10.065  21.749  1.00245.05           C
ATOM   3673  NZ  LYS A 464      15.926  11.003  22.619  1.00245.05           N
ATOM   3674  C   LYS A 464      13.102   8.585  22.446  1.00245.05           C
ATOM   3675  O   LYS A 464      13.813   7.579  22.462  1.00245.05           O
ATOM   3676  N   GLN A 465      12.799   9.302  23.554  1.00187.20           N
ATOM   3677  CA  GLN A 465      13.287   8.965  24.864  1.00187.20           C
ATOM   3678  CB  GLN A 465      14.793   9.249  24.966  1.00187.20           C
ATOM   3679  CG  GLN A 465      15.433   8.924  26.310  1.00187.20           C
ATOM   3680  CD  GLN A 465      16.934   9.080  26.116  1.00187.20           C
ATOM   3681  OE1 GLN A 465      17.578   8.244  25.481  1.00187.20           O
ATOM   3682  NE2 GLN A 465      17.508  10.185  26.660  1.00187.20           N
ATOM   3683  C   GLN A 465      12.565   9.845  25.859  1.00187.20           C
ATOM   3684  O   GLN A 465      11.715  10.614  25.417  1.00187.20           O
ATOM   3685  N   LEU A 466      12.821   9.680  27.201  1.00133.96           N
ATOM   3686  CA  LEU A 466      12.363  10.541  28.289  1.00133.96           C
ATOM   3687  CB  LEU A 466      11.451  11.726  27.902  1.00133.96           C
ATOM   3688  CG  LEU A 466      12.113  12.787  26.995  1.00133.96           C
ATOM   3689  CD1 LEU A 466      11.248  14.051  26.881  1.00133.96           C
ATOM   3690  CD2 LEU A 466      13.567  13.047  27.396  1.00133.96           C
ATOM   3691  C   LEU A 466      11.755   9.784  29.450  1.00133.96           C
ATOM   3692  O   LEU A 466      11.516   8.580  29.376  1.00133.96           O
ATOM   3693  N   THR A 467      11.535  10.496  30.591  1.00133.77           N
ATOM   3694  CA  THR A 467      10.945   9.936  31.789  1.00133.77           C
ATOM   3695  CB  THR A 467      11.850  10.020  32.975  1.00133.77           C
ATOM   3696  OG1 THR A 467      12.119  11.376  33.299  1.00133.77           O
ATOM   3697  CG2 THR A 467      13.153   9.299  32.607  1.00133.77           C
ATOM   3698  C   THR A 467       9.710  10.734  32.099  1.00133.77           C
ATOM   3699  O   THR A 467       9.650  11.907  31.739  1.00133.77           O
ATOM   3700  N   THR A 468       8.677  10.130  32.743  1.00133.28           N
ATOM   3701  CA  THR A 468       7.473  10.888  33.003  1.00133.28           C
ATOM   3702  CB  THR A 468       6.517  10.902  31.843  1.00133.28           C
ATOM   3703  OG1 THR A 468       6.174   9.578  31.476  1.00133.28           O
ATOM   3704  CG2 THR A 468       7.158  11.627  30.650  1.00133.28           C
ATOM   3705  C   THR A 468       6.724  10.389  34.215  1.00133.28           C
ATOM   3706  O   THR A 468       6.956   9.287  34.711  1.00133.28           O
ATOM   3707  N   ASP A 469       5.805  11.241  34.742  1.00112.17           N
ATOM   3708  CA  ASP A 469       4.956  10.885  35.854  1.00112.17           C
ATOM   3709  CB  ASP A 469       5.363  11.457  37.211  1.00112.17           C
ATOM   3710  CG  ASP A 469       4.528  10.850  38.333  1.00112.17           C
ATOM   3711  OD1 ASP A 469       4.097   9.675  38.195  1.00112.17           O
ATOM   3712  OD2 ASP A 469       4.309  11.565  39.346  1.00112.17           O
ATOM   3713  C   ASP A 469       3.563  11.353  35.560  1.00112.17           C
ATOM   3714  O   ASP A 469       3.347  12.221  34.715  1.00112.17           O
ATOM   3715  N   ILE A 470       2.578  10.777  36.281  1.00109.07           N
ATOM   3716  CA  ILE A 470       1.193  11.074  36.048  1.00109.07           C
ATOM   3717  CB  ILE A 470       0.308   9.876  36.247  1.00109.07           C
ATOM   3718  CG1 ILE A 470       0.726   8.718  35.324  1.00109.07           C
ATOM   3719  CG2 ILE A 470      -1.146  10.331  36.043  1.00109.07           C
ATOM   3720  CD1 ILE A 470       0.552   9.019  33.839  1.00109.07           C
ATOM   3721  C   ILE A 470       0.742  12.089  37.061  1.00109.07           C
ATOM   3722  O   ILE A 470       0.777  11.851  38.266  1.00109.07           O
ATOM   3723  N   LEU A 471       0.344  13.273  36.553  1.00122.39           N
ATOM   3724  CA  LEU A 471      -0.182  14.436  37.218  1.00122.39           C
ATOM   3725  CB  LEU A 471      -0.199  15.672  36.304  1.00122.39           C
ATOM   3726  CG  LEU A 471       1.198  16.070  35.791  1.00122.39           C
ATOM   3727  CD1 LEU A 471       1.140  17.372  34.978  1.00122.39           C
ATOM   3728  CD2 LEU A 471       2.227  16.127  36.931  1.00122.39           C
ATOM   3729  C   LEU A 471      -1.587  14.190  37.659  1.00122.39           C
ATOM   3730  O   LEU A 471      -2.131  14.992  38.398  1.00122.39           O
ATOM   3731  N   THR A 472      -2.265  13.212  37.043  1.00124.21           N
ATOM   3732  CA  THR A 472      -3.601  12.736  37.285  1.00124.21           C
ATOM   3733  CB  THR A 472      -4.702  13.717  37.639  1.00124.21           C
ATOM   3734  OG1 THR A 472      -4.526  14.305  38.918  1.00124.21           O
ATOM   3735  CG2 THR A 472      -6.036  12.946  37.616  1.00124.21           C
ATOM   3736  C   THR A 472      -3.978  12.218  35.952  1.00124.21           C
ATOM   3737  O   THR A 472      -3.776  11.051  35.626  1.00124.21           O
ATOM   3738  N   SER A 473      -4.625  13.106  35.177  1.00 76.87           N
ATOM   3739  CA  SER A 473      -5.017  12.862  33.823  1.00 76.87           C
ATOM   3740  CB  SER A 473      -6.222  13.707  33.382  1.00 76.87           C
ATOM   3741  OG  SER A 473      -7.397  13.237  34.024  1.00 76.87           O
ATOM   3742  C   SER A 473      -3.895  13.130  32.858  1.00 76.87           C
ATOM   3743  O   SER A 473      -3.998  12.735  31.696  1.00 76.87           O
ATOM   3744  N   TRP A 474      -2.811  13.828  33.272  1.00174.13           N
ATOM   3745  CA  TRP A 474      -1.795  14.148  32.299  1.00174.13           C
ATOM   3746  CB  TRP A 474      -1.864  15.601  31.806  1.00174.13           C
ATOM   3747  CG  TRP A 474      -3.004  15.824  30.840  1.00174.13           C
ATOM   3748  CD2 TRP A 474      -4.361  16.113  31.215  1.00174.13           C
ATOM   3749  CD1 TRP A 474      -2.984  15.779  29.476  1.00174.13           C
ATOM   3750  NE1 TRP A 474      -4.243  16.018  28.978  1.00174.13           N
ATOM   3751  CE2 TRP A 474      -5.100  16.227  30.038  1.00174.13           C
ATOM   3752  CE3 TRP A 474      -4.943  16.270  32.440  1.00174.13           C
ATOM   3753  CZ2 TRP A 474      -6.438  16.502  30.068  1.00174.13           C
ATOM   3754  CZ3 TRP A 474      -6.292  16.547  32.467  1.00174.13           C
ATOM   3755  CH2 TRP A 474      -7.026  16.662  31.304  1.00174.13           C
ATOM   3756  C   TRP A 474      -0.427  13.859  32.840  1.00174.13           C
ATOM   3757  O   TRP A 474      -0.253  13.608  34.029  1.00174.13           O
ATOM   3758  N   THR A 475       0.603  13.864  31.964  1.00147.67           N
ATOM   3759  CA  THR A 475       1.907  13.503  32.447  1.00147.67           C
ATOM   3760  CB  THR A 475       2.506  12.335  31.767  1.00147.67           C
ATOM   3761  OG1 THR A 475       2.555  12.617  30.386  1.00147.67           O
ATOM   3762  CG2 THR A 475       1.665  11.088  32.061  1.00147.67           C
ATOM   3763  C   THR A 475       2.892  14.620  32.323  1.00147.67           C
ATOM   3764  O   THR A 475       2.842  15.444  31.410  1.00147.67           O
ATOM   3765  N   TYR A 476       3.837  14.654  33.283  1.00141.08           N
ATOM   3766  CA  TYR A 476       4.904  15.608  33.228  1.00141.08           C
ATOM   3767  CB  TYR A 476       5.377  16.196  34.566  1.00141.08           C
ATOM   3768  CG  TYR A 476       6.614  16.933  34.181  1.00141.08           C
ATOM   3769  CD1 TYR A 476       6.532  18.139  33.545  1.00141.08           C
ATOM   3770  CD2 TYR A 476       7.872  16.432  34.425  1.00141.08           C
ATOM   3771  CE1 TYR A 476       7.649  18.842  33.164  1.00141.08           C
ATOM   3772  CE2 TYR A 476       9.006  17.116  34.051  1.00141.08           C
ATOM   3773  CZ  TYR A 476       8.896  18.330  33.418  1.00141.08           C
ATOM   3774  OH  TYR A 476      10.049  19.043  33.025  1.00141.08           O
ATOM   3775  C   TYR A 476       6.086  14.871  32.694  1.00141.08           C
ATOM   3776  O   TYR A 476       6.328  13.725  33.072  1.00141.08           O
ATOM   3777  N   THR A 477       6.848  15.513  31.781  1.00 84.03           N
ATOM   3778  CA  THR A 477       7.981  14.852  31.219  1.00 84.03           C
ATOM   3779  CB  THR A 477       7.876  14.725  29.727  1.00 84.03           C
ATOM   3780  OG1 THR A 477       6.683  14.048  29.363  1.00 84.03           O
ATOM   3781  CG2 THR A 477       9.094  13.941  29.217  1.00 84.03           C
ATOM   3782  C   THR A 477       9.256  15.608  31.457  1.00 84.03           C
ATOM   3783  O   THR A 477       9.361  16.806  31.194  1.00 84.03           O
ATOM   3784  N   PRO A 478      10.181  14.900  32.063  1.00127.00           N
ATOM   3785  CA  PRO A 478      11.549  15.353  32.163  1.00127.00           C
ATOM   3786  CD  PRO A 478       9.766  14.246  33.290  1.00127.00           C
ATOM   3787  CB  PRO A 478      12.017  15.044  33.586  1.00127.00           C
ATOM   3788  CG  PRO A 478      11.057  13.947  34.062  1.00127.00           C
ATOM   3789  C   PRO A 478      12.371  14.635  31.129  1.00127.00           C
ATOM   3790  O   PRO A 478      11.919  13.600  30.637  1.00127.00           O
ATOM   3791  N   LEU A 479      13.596  15.116  30.827  1.00131.33           N
ATOM   3792  CA  LEU A 479      14.411  14.473  29.828  1.00131.33           C
ATOM   3793  CB  LEU A 479      15.254  15.444  28.980  1.00131.33           C
ATOM   3794  CG  LEU A 479      14.521  16.688  28.451  1.00131.33           C
ATOM   3795  CD1 LEU A 479      13.288  16.313  27.621  1.00131.33           C
ATOM   3796  CD2 LEU A 479      14.233  17.687  29.583  1.00131.33           C
ATOM   3797  C   LEU A 479      15.480  13.718  30.557  1.00131.33           C
ATOM   3798  O   LEU A 479      15.995  14.190  31.569  1.00131.33           O
ATOM   3799  N   PRO A 480      15.791  12.533  30.103  1.00102.77           N
ATOM   3800  CA  PRO A 480      16.914  11.830  30.661  1.00102.77           C
ATOM   3801  CD  PRO A 480      14.718  11.613  29.805  1.00102.77           C
ATOM   3802  CB  PRO A 480      16.608  10.335  30.568  1.00102.77           C
ATOM   3803  CG  PRO A 480      15.402  10.251  29.624  1.00102.77           C
ATOM   3804  C   PRO A 480      18.195  12.221  29.998  1.00102.77           C
ATOM   3805  O   PRO A 480      18.175  12.597  28.827  1.00102.77           O
ATOM   3806  N   SER A 481      19.328  12.104  30.715  1.00 71.49           N
ATOM   3807  CA  SER A 481      20.585  12.470  30.135  1.00 71.49           C
ATOM   3808  CB  SER A 481      21.337  13.553  30.926  1.00 71.49           C
ATOM   3809  OG  SER A 481      20.583  14.756  30.943  1.00 71.49           O
ATOM   3810  C   SER A 481      21.451  11.253  30.122  1.00 71.49           C
ATOM   3811  O   SER A 481      21.258  10.334  30.917  1.00 71.49           O
ATOM   3812  N   LEU A 482      22.422  11.215  29.187  1.00 78.96           N
ATOM   3813  CA  LEU A 482      23.306  10.088  29.100  1.00 78.96           C
ATOM   3814  CB  LEU A 482      24.050   9.950  27.758  1.00 78.96           C
ATOM   3815  CG  LEU A 482      23.119   9.647  26.570  1.00 78.96           C
ATOM   3816  CD1 LEU A 482      22.199  10.838  26.273  1.00 78.96           C
ATOM   3817  CD2 LEU A 482      23.907   9.183  25.334  1.00 78.96           C
ATOM   3818  C   LEU A 482      24.328  10.180  30.184  1.00 78.96           C
ATOM   3819  O   LEU A 482      24.718  11.273  30.593  1.00 78.96           O
ATOM   3820  N   MET A 483      24.771   9.008  30.691  1.00 94.26           N
ATOM   3821  CA  MET A 483      25.783   8.976  31.707  1.00 94.26           C
ATOM   3822  CB  MET A 483      25.577   7.890  32.780  1.00 94.26           C
ATOM   3823  CG  MET A 483      24.483   8.256  33.785  1.00 94.26           C
ATOM   3824  SD  MET A 483      24.180   7.010  35.071  1.00 94.26           S
ATOM   3825  CE  MET A 483      23.462   5.832  33.891  1.00 94.26           C
ATOM   3826  C   MET A 483      27.085   8.718  31.030  1.00 94.26           C
ATOM   3827  O   MET A 483      27.357   7.613  30.564  1.00 94.26           O
ATOM   3828  N   GLU A 484      27.884   9.798  30.923  1.00 98.02           N
ATOM   3829  CA  GLU A 484      29.184   9.858  30.323  1.00 98.02           C
ATOM   3830  CB  GLU A 484      29.630  11.320  30.163  1.00 98.02           C
ATOM   3831  CG  GLU A 484      29.622  12.073  31.497  1.00 98.02           C
ATOM   3832  CD  GLU A 484      29.915  13.547  31.246  1.00 98.02           C
ATOM   3833  OE1 GLU A 484      29.237  14.147  30.369  1.00 98.02           O
ATOM   3834  OE2 GLU A 484      30.818  14.093  31.931  1.00 98.02           O
ATOM   3835  C   GLU A 484      30.219   9.171  31.166  1.00 98.02           C
ATOM   3836  O   GLU A 484      31.035   8.404  30.659  1.00 98.02           O
ATOM   3837  N   SER A 485      30.204   9.422  32.488  1.00 86.85           N
ATOM   3838  CA  SER A 485      31.232   8.894  33.342  1.00 86.85           C
ATOM   3839  CB  SER A 485      31.142   9.402  34.781  1.00 86.85           C
ATOM   3840  OG  SER A 485      29.925   8.946  35.349  1.00 86.85           O
ATOM   3841  C   SER A 485      31.104   7.410  33.398  1.00 86.85           C
ATOM   3842  O   SER A 485      30.004   6.865  33.355  1.00 86.85           O
ATOM   3843  N   GLY A 486      32.253   6.720  33.539  1.00 35.35           N
ATOM   3844  CA  GLY A 486      32.267   5.287  33.530  1.00 35.35           C
ATOM   3845  C   GLY A 486      31.494   4.795  34.706  1.00 35.35           C
ATOM   3846  O   GLY A 486      31.549   5.363  35.795  1.00 35.35           O
ATOM   3847  N   VAL A 487      30.784   3.672  34.488  1.00 58.60           N
ATOM   3848  CA  VAL A 487      29.900   3.064  35.438  1.00 58.60           C
ATOM   3849  CB  VAL A 487      28.591   2.721  34.783  1.00 58.60           C
ATOM   3850  CG1 VAL A 487      27.777   1.824  35.717  1.00 58.60           C
ATOM   3851  CG2 VAL A 487      27.880   4.025  34.374  1.00 58.60           C
ATOM   3852  C   VAL A 487      30.500   1.773  35.896  1.00 58.60           C
ATOM   3853  O   VAL A 487      31.094   1.039  35.107  1.00 58.60           O
ATOM   3854  N   TYR A 488      30.344   1.471  37.203  1.00 56.26           N
ATOM   3855  CA  TYR A 488      30.877   0.267  37.771  1.00 56.26           C
ATOM   3856  CB  TYR A 488      31.903   0.524  38.893  1.00 56.26           C
ATOM   3857  CG  TYR A 488      33.049   1.283  38.312  1.00 56.26           C
ATOM   3858  CD1 TYR A 488      33.030   2.659  38.270  1.00 56.26           C
ATOM   3859  CD2 TYR A 488      34.140   0.617  37.805  1.00 56.26           C
ATOM   3860  CE1 TYR A 488      34.085   3.360  37.735  1.00 56.26           C
ATOM   3861  CE2 TYR A 488      35.197   1.313  37.267  1.00 56.26           C
ATOM   3862  CZ  TYR A 488      35.172   2.686  37.232  1.00 56.26           C
ATOM   3863  OH  TYR A 488      36.258   3.398  36.679  1.00 56.26           O
ATOM   3864  C   TYR A 488      29.741  -0.474  38.407  1.00 56.26           C
ATOM   3865  O   TYR A 488      28.856   0.130  39.010  1.00 56.26           O
ATOM   3866  N   ASP A 489      29.732  -1.816  38.277  1.00 89.34           N
ATOM   3867  CA  ASP A 489      28.673  -2.602  38.839  1.00 89.34           C
ATOM   3868  CB  ASP A 489      28.152  -3.665  37.859  1.00 89.34           C
ATOM   3869  CG  ASP A 489      26.849  -4.233  38.399  1.00 89.34           C
ATOM   3870  OD1 ASP A 489      26.690  -4.300  39.646  1.00 89.34           O
ATOM   3871  OD2 ASP A 489      25.988  -4.609  37.561  1.00 89.34           O
ATOM   3872  C   ASP A 489      29.227  -3.310  40.033  1.00 89.34           C
ATOM   3873  O   ASP A 489      30.301  -3.909  39.965  1.00 89.34           O
ATOM   3874  N   SER A 490      28.522  -3.232  41.178  1.00 91.18           N
ATOM   3875  CA  SER A 490      28.989  -3.923  42.341  1.00 91.18           C
ATOM   3876  CB  SER A 490      28.276  -3.495  43.638  1.00 91.18           C
ATOM   3877  OG  SER A 490      28.785  -4.219  44.750  1.00 91.18           O
ATOM   3878  C   SER A 490      28.735  -5.379  42.125  1.00 91.18           C
ATOM   3879  O   SER A 490      27.636  -5.784  41.746  1.00 91.18           O
ATOM   3880  N   GLU A 491      29.754  -6.217  42.378  1.00115.59           N
ATOM   3881  CA  GLU A 491      29.593  -7.621  42.153  1.00115.59           C
ATOM   3882  CB  GLU A 491      30.867  -8.444  42.358  1.00115.59           C
ATOM   3883  CG  GLU A 491      31.377  -8.469  43.794  1.00115.59           C
ATOM   3884  CD  GLU A 491      32.339  -9.642  43.860  1.00115.59           C
ATOM   3885  OE1 GLU A 491      32.635 -10.219  42.780  1.00115.59           O
ATOM   3886  OE2 GLU A 491      32.778  -9.984  44.987  1.00115.59           O
ATOM   3887  C   GLU A 491      28.585  -8.118  43.122  1.00115.59           C
ATOM   3888  O   GLU A 491      27.816  -9.036  42.839  1.00115.59           O
ATOM   3889  N   SER A 492      28.564  -7.490  44.303  1.00135.19           N
ATOM   3890  CA  SER A 492      27.778  -8.000  45.371  1.00135.19           C
ATOM   3891  CB  SER A 492      28.482  -7.687  46.692  1.00135.19           C
ATOM   3892  OG  SER A 492      29.763  -8.297  46.723  1.00135.19           O
ATOM   3893  C   SER A 492      26.387  -7.428  45.378  1.00135.19           C
ATOM   3894  O   SER A 492      26.147  -6.310  45.834  1.00135.19           O
ATOM   3895  N   LEU A 493      25.439  -8.221  44.833  1.00150.93           N
ATOM   3896  CA  LEU A 493      24.013  -8.039  44.886  1.00150.93           C
ATOM   3897  CB  LEU A 493      23.242  -9.014  43.986  1.00150.93           C
ATOM   3898  CG  LEU A 493      23.599  -8.925  42.494  1.00150.93           C
ATOM   3899  CD1 LEU A 493      22.738  -9.899  41.681  1.00150.93           C
ATOM   3900  CD2 LEU A 493      23.530  -7.483  41.973  1.00150.93           C
ATOM   3901  C   LEU A 493      23.718  -8.437  46.266  1.00150.93           C
ATOM   3902  O   LEU A 493      22.596  -8.259  46.743  1.00150.93           O
ATOM   3903  N   GLU A 494      24.705  -9.216  46.763  1.00110.54           N
ATOM   3904  CA  GLU A 494      24.979  -9.731  48.069  1.00110.54           C
ATOM   3905  CB  GLU A 494      26.085 -10.796  48.026  1.00110.54           C
ATOM   3906  CG  GLU A 494      27.290 -10.299  47.229  1.00110.54           C
ATOM   3907  CD  GLU A 494      28.480 -11.233  47.365  1.00110.54           C
ATOM   3908  OE1 GLU A 494      29.181 -11.154  48.407  1.00110.54           O
ATOM   3909  OE2 GLU A 494      28.710 -12.033  46.419  1.00110.54           O
ATOM   3910  C   GLU A 494      25.453  -8.619  48.959  1.00110.54           C
ATOM   3911  O   GLU A 494      25.164  -8.632  50.152  1.00110.54           O
ATOM   3912  N   LYS A 495      26.266  -7.671  48.440  1.00 98.78           N
ATOM   3913  CA  LYS A 495      26.710  -6.571  49.264  1.00 98.78           C
ATOM   3914  CB  LYS A 495      27.639  -5.588  48.526  1.00 98.78           C
ATOM   3915  CG  LYS A 495      28.192  -4.427  49.349  1.00 98.78           C
ATOM   3916  CD  LYS A 495      29.164  -3.550  48.552  1.00 98.78           C
ATOM   3917  CE  LYS A 495      30.518  -4.202  48.255  1.00 98.78           C
ATOM   3918  NZ  LYS A 495      30.396  -5.153  47.127  1.00 98.78           N
ATOM   3919  C   LYS A 495      25.508  -5.756  49.559  1.00 98.78           C
ATOM   3920  O   LYS A 495      25.192  -5.461  50.710  1.00 98.78           O
ATOM   3921  N   MET A 496      24.816  -5.382  48.472  1.00104.68           N
ATOM   3922  CA  MET A 496      23.613  -4.613  48.480  1.00104.68           C
ATOM   3923  CB  MET A 496      23.181  -4.218  47.059  1.00104.68           C
ATOM   3924  CG  MET A 496      24.112  -3.209  46.383  1.00104.68           C
ATOM   3925  SD  MET A 496      24.142  -1.559  47.149  1.00104.68           S
ATOM   3926  CE  MET A 496      22.538  -1.026  46.486  1.00104.68           C
ATOM   3927  C   MET A 496      22.578  -5.492  49.077  1.00104.68           C
ATOM   3928  O   MET A 496      21.656  -5.041  49.753  1.00104.68           O
ATOM   3929  N   LYS A 497      22.744  -6.809  48.843  1.00131.60           N
ATOM   3930  CA  LYS A 497      21.868  -7.814  49.373  1.00131.60           C
ATOM   3931  CB  LYS A 497      22.323  -9.280  49.241  1.00131.60           C
ATOM   3932  CG  LYS A 497      21.559 -10.248  50.154  1.00131.60           C
ATOM   3933  CD  LYS A 497      21.782 -11.728  49.831  1.00131.60           C
ATOM   3934  CE  LYS A 497      21.245 -12.680  50.906  1.00131.60           C
ATOM   3935  NZ  LYS A 497      22.099 -12.611  52.114  1.00131.60           N
ATOM   3936  C   LYS A 497      22.015  -7.588  50.794  1.00131.60           C
ATOM   3937  O   LYS A 497      21.100  -7.761  51.589  1.00131.60           O
ATOM   3938  N   ARG A 498      23.234  -7.232  51.167  1.00180.61           N
ATOM   3939  CA  ARG A 498      23.300  -6.890  52.517  1.00180.61           C
ATOM   3940  CB  ARG A 498      24.731  -6.779  53.068  1.00180.61           C
ATOM   3941  CG  ARG A 498      25.460  -8.119  53.162  1.00180.61           C
ATOM   3942  CD  ARG A 498      26.933  -7.984  53.552  1.00180.61           C
ATOM   3943  NE  ARG A 498      27.509  -9.356  53.616  1.00180.61           N
ATOM   3944  CZ  ARG A 498      27.931  -9.970  52.474  1.00180.61           C
ATOM   3945  NH1 ARG A 498      27.782  -9.348  51.267  1.00180.61           N
ATOM   3946  NH2 ARG A 498      28.495 -11.211  52.538  1.00180.61           N
ATOM   3947  C   ARG A 498      22.707  -5.537  52.555  1.00180.61           C
ATOM   3948  O   ARG A 498      23.356  -4.552  52.201  1.00180.61           O
ATOM   3949  N   MET A 499      21.419  -5.450  52.920  1.00127.08           N
ATOM   3950  CA  MET A 499      20.981  -4.112  53.088  1.00127.08           C
ATOM   3951  CB  MET A 499      19.476  -3.894  53.310  1.00127.08           C
ATOM   3952  CG  MET A 499      19.120  -2.404  53.271  1.00127.08           C
ATOM   3953  SD  MET A 499      17.346  -2.024  53.373  1.00127.08           S
ATOM   3954  CE  MET A 499      17.524  -0.312  52.792  1.00127.08           C
ATOM   3955  C   MET A 499      21.694  -3.709  54.319  1.00127.08           C
ATOM   3956  O   MET A 499      21.898  -4.530  55.210  1.00127.08           O
ATOM   3957  N   VAL A 500      22.125  -2.442  54.396  1.00 87.66           N
ATOM   3958  CA  VAL A 500      22.863  -2.066  55.555  1.00 87.66           C
ATOM   3959  CB  VAL A 500      23.279  -0.628  55.541  1.00 87.66           C
ATOM   3960  CG1 VAL A 500      24.004  -0.317  56.861  1.00 87.66           C
ATOM   3961  CG2 VAL A 500      24.114  -0.371  54.278  1.00 87.66           C
ATOM   3962  C   VAL A 500      21.950  -2.240  56.722  1.00 87.66           C
ATOM   3963  O   VAL A 500      20.814  -1.767  56.726  1.00 87.66           O
ATOM   3964  N   TYR A 501      22.456  -2.941  57.750  1.00222.66           N
ATOM   3965  CA  TYR A 501      21.758  -3.211  58.969  1.00222.66           C
ATOM   3966  CB  TYR A 501      21.410  -1.966  59.810  1.00222.66           C
ATOM   3967  CG  TYR A 501      22.670  -1.495  60.452  1.00222.66           C
ATOM   3968  CD1 TYR A 501      23.092  -2.062  61.633  1.00222.66           C
ATOM   3969  CD2 TYR A 501      23.439  -0.509  59.880  1.00222.66           C
ATOM   3970  CE1 TYR A 501      24.255  -1.650  62.240  1.00222.66           C
ATOM   3971  CE2 TYR A 501      24.604  -0.091  60.483  1.00222.66           C
ATOM   3972  CZ  TYR A 501      25.013  -0.660  61.666  1.00222.66           C
ATOM   3973  OH  TYR A 501      26.207  -0.237  62.288  1.00222.66           O
ATOM   3974  C   TYR A 501      20.510  -4.005  58.760  1.00222.66           C
ATOM   3975  O   TYR A 501      19.619  -3.978  59.605  1.00222.66           O
ATOM   3976  N   GLU A 502      20.406  -4.759  57.650  1.00 78.67           N
ATOM   3977  CA  GLU A 502      19.243  -5.587  57.513  1.00 78.67           C
ATOM   3978  CB  GLU A 502      18.180  -5.063  56.532  1.00 78.67           C
ATOM   3979  CG  GLU A 502      17.430  -3.821  57.014  1.00 78.67           C
ATOM   3980  CD  GLU A 502      16.297  -3.574  56.029  1.00 78.67           C
ATOM   3981  OE1 GLU A 502      15.936  -4.534  55.298  1.00 78.67           O
ATOM   3982  OE2 GLU A 502      15.776  -2.427  55.994  1.00 78.67           O
ATOM   3983  C   GLU A 502      19.703  -6.899  56.969  1.00 78.67           C
ATOM   3984  O   GLU A 502      20.469  -6.955  56.009  1.00 78.67           O
ATOM   3985  N   GLN A 503      19.244  -8.009  57.573  1.00 36.73           N
ATOM   3986  CA  GLN A 503      19.673  -9.269  57.054  1.00 36.73           C
ATOM   3987  CB  GLN A 503      20.321 -10.194  58.099  1.00 36.73           C
ATOM   3988  CG  GLN A 503      21.623  -9.634  58.674  1.00 36.73           C
ATOM   3989  CD  GLN A 503      22.269 -10.716  59.528  1.00 36.73           C
ATOM   3990  OE1 GLN A 503      22.096 -11.907  59.275  1.00 36.73           O
ATOM   3991  NE2 GLN A 503      23.044 -10.294  60.562  1.00 36.73           N
ATOM   3992  C   GLN A 503      18.468  -9.967  56.526  1.00 36.73           C
ATOM   3993  O   GLN A 503      17.372  -9.848  57.075  1.00 36.73           O
ATOM   3994  N   GLY A 504      18.648 -10.710  55.420  1.00 24.20           N
ATOM   3995  CA  GLY A 504      17.561 -11.441  54.849  1.00 24.20           C
ATOM   3996  C   GLY A 504      16.987 -10.637  53.725  1.00 24.20           C
ATOM   3997  O   GLY A 504      16.254 -11.169  52.891  1.00 24.20           O
ATOM   3998  N   ASP A 505      17.313  -9.330  53.667  1.00126.76           N
ATOM   3999  CA  ASP A 505      16.782  -8.480  52.634  1.00126.76           C
ATOM   4000  CB  ASP A 505      16.139  -7.199  53.191  1.00126.76           C
ATOM   4001  CG  ASP A 505      14.907  -7.570  54.002  1.00126.76           C
ATOM   4002  OD1 ASP A 505      13.998  -8.232  53.433  1.00126.76           O
ATOM   4003  OD2 ASP A 505      14.863  -7.203  55.206  1.00126.76           O
ATOM   4004  C   ASP A 505      17.928  -8.010  51.800  1.00126.76           C
ATOM   4005  O   ASP A 505      18.754  -7.245  52.292  1.00126.76           O
ATOM   4006  N   ARG A 506      17.956  -8.427  50.514  1.00201.76           N
ATOM   4007  CA  ARG A 506      18.959  -8.186  49.511  1.00201.76           C
ATOM   4008  CB  ARG A 506      19.162  -9.448  48.638  1.00201.76           C
ATOM   4009  CG  ARG A 506      19.960  -9.245  47.344  1.00201.76           C
ATOM   4010  CD  ARG A 506      19.357  -9.959  46.128  1.00201.76           C
ATOM   4011  NE  ARG A 506      17.874  -9.952  46.296  1.00201.76           N
ATOM   4012  CZ  ARG A 506      17.054 -10.255  45.247  1.00201.76           C
ATOM   4013  NH1 ARG A 506      17.583 -10.504  44.014  1.00201.76           N
ATOM   4014  NH2 ARG A 506      15.701 -10.311  45.427  1.00201.76           N
ATOM   4015  C   ARG A 506      18.447  -7.149  48.553  1.00201.76           C
ATOM   4016  O   ARG A 506      17.254  -6.857  48.523  1.00201.76           O
ATOM   4017  N   ARG A 507      19.356  -6.534  47.758  1.00 94.95           N
ATOM   4018  CA  ARG A 507      18.895  -5.621  46.750  1.00 94.95           C
ATOM   4019  CB  ARG A 507      19.946  -4.598  46.300  1.00 94.95           C
ATOM   4020  CG  ARG A 507      20.330  -3.630  47.418  1.00 94.95           C
ATOM   4021  CD  ARG A 507      19.595  -2.293  47.384  1.00 94.95           C
ATOM   4022  NE  ARG A 507      20.190  -1.458  48.462  1.00 94.95           N
ATOM   4023  CZ  ARG A 507      19.815  -1.662  49.759  1.00 94.95           C
ATOM   4024  NH1 ARG A 507      18.897  -2.627  50.057  1.00 94.95           N
ATOM   4025  NH2 ARG A 507      20.366  -0.910  50.756  1.00 94.95           N
ATOM   4026  C   ARG A 507      18.490  -6.443  45.563  1.00 94.95           C
ATOM   4027  O   ARG A 507      19.186  -7.388  45.198  1.00 94.95           O
ATOM   4028  N   VAL A 508      17.339  -6.104  44.940  1.00 65.01           N
ATOM   4029  CA  VAL A 508      16.776  -6.848  43.843  1.00 65.01           C
ATOM   4030  CB  VAL A 508      15.426  -6.342  43.443  1.00 65.01           C
ATOM   4031  CG1 VAL A 508      14.978  -7.120  42.194  1.00 65.01           C
ATOM   4032  CG2 VAL A 508      14.479  -6.470  44.648  1.00 65.01           C
ATOM   4033  C   VAL A 508      17.633  -6.773  42.617  1.00 65.01           C
ATOM   4034  O   VAL A 508      17.890  -7.787  41.969  1.00 65.01           O
ATOM   4035  N   ALA A 509      18.091  -5.556  42.267  1.00 57.83           N
ATOM   4036  CA  ALA A 509      18.872  -5.345  41.083  1.00 57.83           C
ATOM   4037  CB  ALA A 509      18.339  -4.220  40.179  1.00 57.83           C
ATOM   4038  C   ALA A 509      20.234  -4.940  41.549  1.00 57.83           C
ATOM   4039  O   ALA A 509      20.408  -4.504  42.688  1.00 57.83           O
ATOM   4040  N   SER A 510      21.240  -5.089  40.670  1.00 65.19           N
ATOM   4041  CA  SER A 510      22.600  -4.840  41.052  1.00 65.19           C
ATOM   4042  CB  SER A 510      23.617  -5.260  39.975  1.00 65.19           C
ATOM   4043  OG  SER A 510      23.423  -4.502  38.789  1.00 65.19           O
ATOM   4044  C   SER A 510      22.822  -3.391  41.355  1.00 65.19           C
ATOM   4045  O   SER A 510      22.099  -2.513  40.889  1.00 65.19           O
ATOM   4046  N   SER A 511      23.846  -3.129  42.195  1.00 99.30           N
ATOM   4047  CA  SER A 511      24.197  -1.792  42.575  1.00 99.30           C
ATOM   4048  CB  SER A 511      24.852  -1.701  43.961  1.00 99.30           C
ATOM   4049  OG  SER A 511      25.174  -0.353  44.268  1.00 99.30           O
ATOM   4050  C   SER A 511      25.195  -1.304  41.579  1.00 99.30           C
ATOM   4051  O   SER A 511      25.916  -2.083  40.962  1.00 99.30           O
ATOM   4052  N   VAL A 512      25.248   0.031  41.410  1.00 72.89           N
ATOM   4053  CA  VAL A 512      26.126   0.615  40.447  1.00 72.89           C
ATOM   4054  CB  VAL A 512      25.387   0.950  39.186  1.00 72.89           C
ATOM   4055  CG1 VAL A 512      26.320   1.716  38.261  1.00 72.89           C
ATOM   4056  CG2 VAL A 512      24.817  -0.335  38.563  1.00 72.89           C
ATOM   4057  C   VAL A 512      26.653   1.886  41.045  1.00 72.89           C
ATOM   4058  O   VAL A 512      26.067   2.427  41.982  1.00 72.89           O
ATOM   4059  N   MET A 513      27.822   2.358  40.558  1.00135.44           N
ATOM   4060  CA  MET A 513      28.336   3.627  40.976  1.00135.44           C
ATOM   4061  CB  MET A 513      29.625   3.564  41.814  1.00135.44           C
ATOM   4062  CG  MET A 513      30.905   3.288  41.028  1.00135.44           C
ATOM   4063  SD  MET A 513      32.377   3.203  42.090  1.00135.44           S
ATOM   4064  CE  MET A 513      32.113   4.833  42.848  1.00135.44           C
ATOM   4065  C   MET A 513      28.627   4.381  39.722  1.00135.44           C
ATOM   4066  O   MET A 513      29.151   3.816  38.763  1.00135.44           O
ATOM   4067  N   HIS A 514      28.250   5.674  39.678  1.00 97.23           N
ATOM   4068  CA  HIS A 514      28.531   6.422  38.493  1.00 97.23           C
ATOM   4069  ND1 HIS A 514      25.119   5.620  37.872  1.00 97.23           N
ATOM   4070  CG  HIS A 514      26.111   6.554  37.687  1.00 97.23           C
ATOM   4071  CB  HIS A 514      27.529   6.217  37.342  1.00 97.23           C
ATOM   4072  NE2 HIS A 514      24.178   7.612  38.165  1.00 97.23           N
ATOM   4073  CD2 HIS A 514      25.521   7.767  37.871  1.00 97.23           C
ATOM   4074  CE1 HIS A 514      23.983   6.307  38.154  1.00 97.23           C
ATOM   4075  C   HIS A 514      28.574   7.874  38.821  1.00 97.23           C
ATOM   4076  O   HIS A 514      28.267   8.298  39.933  1.00 97.23           O
ATOM   4077  N   LYS A 515      29.004   8.670  37.822  1.00 81.97           N
ATOM   4078  CA  LYS A 515      29.098  10.086  37.967  1.00 81.97           C
ATOM   4079  CB  LYS A 515      30.430  10.679  37.461  1.00 81.97           C
ATOM   4080  CG  LYS A 515      30.514  12.198  37.621  1.00 81.97           C
ATOM   4081  CD  LYS A 515      31.878  12.791  37.256  1.00 81.97           C
ATOM   4082  CE  LYS A 515      31.895  14.322  37.254  1.00 81.97           C
ATOM   4083  NZ  LYS A 515      33.228  14.822  36.846  1.00 81.97           N
ATOM   4084  C   LYS A 515      28.011  10.696  37.141  1.00 81.97           C
ATOM   4085  O   LYS A 515      27.715  10.243  36.036  1.00 81.97           O
ATOM   4086  N   VAL A 516      27.392  11.756  37.686  1.00 81.82           N
ATOM   4087  CA  VAL A 516      26.343  12.500  37.055  1.00 81.82           C
ATOM   4088  CB  VAL A 516      25.023  12.353  37.786  1.00 81.82           C
ATOM   4089  CG1 VAL A 516      23.892  13.122  37.072  1.00 81.82           C
ATOM   4090  CG2 VAL A 516      24.732  10.851  37.951  1.00 81.82           C
ATOM   4091  C   VAL A 516      26.862  13.896  37.211  1.00 81.82           C
ATOM   4092  O   VAL A 516      28.077  14.068  37.286  1.00 81.82           O
ATOM   4093  N   ILE A 517      26.008  14.934  37.250  1.00 83.61           N
ATOM   4094  CA  ILE A 517      26.538  16.250  37.420  1.00 83.61           C
ATOM   4095  CB  ILE A 517      25.489  17.323  37.442  1.00 83.61           C
ATOM   4096  CG1 ILE A 517      24.817  17.405  36.061  1.00 83.61           C
ATOM   4097  CG2 ILE A 517      26.151  18.640  37.886  1.00 83.61           C
ATOM   4098  CD1 ILE A 517      23.569  18.284  36.033  1.00 83.61           C
ATOM   4099  C   ILE A 517      27.279  16.257  38.720  1.00 83.61           C
ATOM   4100  O   ILE A 517      28.390  16.780  38.802  1.00 83.61           O
ATOM   4101  N   SER A 518      26.698  15.641  39.767  1.00102.87           N
ATOM   4102  CA  SER A 518      27.372  15.583  41.032  1.00102.87           C
ATOM   4103  CB  SER A 518      26.423  15.412  42.236  1.00102.87           C
ATOM   4104  OG  SER A 518      27.145  15.469  43.458  1.00102.87           O
ATOM   4105  C   SER A 518      28.356  14.456  40.973  1.00102.87           C
ATOM   4106  O   SER A 518      28.524  13.818  39.936  1.00102.87           O
ATOM   4107  N   GLY A 519      29.038  14.183  42.104  1.00137.94           N
ATOM   4108  CA  GLY A 519      30.088  13.208  42.145  1.00137.94           C
ATOM   4109  C   GLY A 519      29.491  11.842  42.110  1.00137.94           C
ATOM   4110  O   GLY A 519      28.340  11.651  41.718  1.00137.94           O
ATOM   4111  N   GLN A 520      30.296  10.841  42.509  1.00112.26           N
ATOM   4112  CA  GLN A 520      29.862   9.481  42.451  1.00112.26           C
ATOM   4113  CB  GLN A 520      30.919   8.479  42.935  1.00112.26           C
ATOM   4114  CG  GLN A 520      31.250   8.637  44.421  1.00112.26           C
ATOM   4115  CD  GLN A 520      32.172   7.494  44.825  1.00112.26           C
ATOM   4116  OE1 GLN A 520      31.716   6.449  45.286  1.00112.26           O
ATOM   4117  NE2 GLN A 520      33.505   7.686  44.642  1.00112.26           N
ATOM   4118  C   GLN A 520      28.672   9.325  43.332  1.00112.26           C
ATOM   4119  O   GLN A 520      28.612   9.896  44.420  1.00112.26           O
ATOM   4120  N   HIS A 521      27.676   8.546  42.864  1.00 59.08           N
ATOM   4121  CA  HIS A 521      26.497   8.357  43.656  1.00 59.08           C
ATOM   4122  ND1 HIS A 521      25.546  11.416  43.575  1.00 59.08           N
ATOM   4123  CG  HIS A 521      25.363  10.402  42.664  1.00 59.08           C
ATOM   4124  CB  HIS A 521      25.226   8.955  43.030  1.00 59.08           C
ATOM   4125  NE2 HIS A 521      25.495  12.368  41.566  1.00 59.08           N
ATOM   4126  CD2 HIS A 521      25.333  11.000  41.441  1.00 59.08           C
ATOM   4127  CE1 HIS A 521      25.619  12.568  42.866  1.00 59.08           C
ATOM   4128  C   HIS A 521      26.250   6.891  43.745  1.00 59.08           C
ATOM   4129  O   HIS A 521      26.515   6.138  42.809  1.00 59.08           O
ATOM   4130  N   PRO A 522      25.784   6.459  44.879  1.00102.89           N
ATOM   4131  CA  PRO A 522      25.411   5.086  44.976  1.00102.89           C
ATOM   4132  CD  PRO A 522      26.242   6.985  46.149  1.00102.89           C
ATOM   4133  CB  PRO A 522      25.324   4.761  46.472  1.00102.89           C
ATOM   4134  CG  PRO A 522      25.484   6.126  47.173  1.00102.89           C
ATOM   4135  C   PRO A 522      24.152   4.968  44.191  1.00102.89           C
ATOM   4136  O   PRO A 522      23.206   5.702  44.472  1.00102.89           O
ATOM   4137  N   ASN A 523      24.103   4.033  43.230  1.00121.51           N
ATOM   4138  CA  ASN A 523      22.962   3.969  42.374  1.00121.51           C
ATOM   4139  CB  ASN A 523      23.182   4.734  41.053  1.00121.51           C
ATOM   4140  CG  ASN A 523      24.361   4.184  40.275  1.00121.51           C
ATOM   4141  OD1 ASN A 523      24.185   3.397  39.348  1.00121.51           O
ATOM   4142  ND2 ASN A 523      25.590   4.655  40.620  1.00121.51           N
ATOM   4143  C   ASN A 523      22.629   2.537  42.100  1.00121.51           C
ATOM   4144  O   ASN A 523      23.381   1.634  42.465  1.00121.51           O
ATOM   4145  N   LEU A 524      21.458   2.302  41.473  1.00165.80           N
ATOM   4146  CA  LEU A 524      20.993   0.969  41.207  1.00165.80           C
ATOM   4147  CB  LEU A 524      19.596   0.692  41.795  1.00165.80           C
ATOM   4148  CG  LEU A 524      19.458   0.971  43.304  1.00165.80           C
ATOM   4149  CD1 LEU A 524      18.107   0.461  43.836  1.00165.80           C
ATOM   4150  CD2 LEU A 524      20.660   0.439  44.098  1.00165.80           C
ATOM   4151  C   LEU A 524      20.851   0.809  39.722  1.00165.80           C
ATOM   4152  O   LEU A 524      20.693   1.787  38.991  1.00165.80           O
ATOM   4153  N   GLN A 525      20.904  -0.452  39.239  1.00 63.69           N
ATOM   4154  CA  GLN A 525      20.777  -0.731  37.838  1.00 63.69           C
ATOM   4155  CB  GLN A 525      21.546  -2.003  37.444  1.00 63.69           C
ATOM   4156  CG  GLN A 525      21.540  -2.310  35.949  1.00 63.69           C
ATOM   4157  CD  GLN A 525      22.501  -3.468  35.719  1.00 63.69           C
ATOM   4158  OE1 GLN A 525      22.081  -4.589  35.437  1.00 63.69           O
ATOM   4159  NE2 GLN A 525      23.828  -3.198  35.849  1.00 63.69           N
ATOM   4160  C   GLN A 525      19.318  -0.927  37.572  1.00 63.69           C
ATOM   4161  O   GLN A 525      18.712  -1.898  38.025  1.00 63.69           O
ATOM   4162  N   GLY A 526      18.723   0.011  36.810  1.00 32.17           N
ATOM   4163  CA  GLY A 526      17.313   0.006  36.542  1.00 32.17           C
ATOM   4164  C   GLY A 526      17.059  -0.761  35.290  1.00 32.17           C
ATOM   4165  O   GLY A 526      17.877  -1.574  34.864  1.00 32.17           O
ATOM   4166  N   TYR A 527      15.883  -0.518  34.679  1.00 95.28           N
ATOM   4167  CA  TYR A 527      15.510  -1.194  33.474  1.00 95.28           C
ATOM   4168  CB  TYR A 527      13.997  -1.414  33.263  1.00 95.28           C
ATOM   4169  CG  TYR A 527      13.562  -2.599  34.057  1.00 95.28           C
ATOM   4170  CD1 TYR A 527      13.671  -3.857  33.511  1.00 95.28           C
ATOM   4171  CD2 TYR A 527      13.057  -2.470  35.330  1.00 95.28           C
ATOM   4172  CE1 TYR A 527      13.277  -4.971  34.213  1.00 95.28           C
ATOM   4173  CE2 TYR A 527      12.660  -3.581  36.039  1.00 95.28           C
ATOM   4174  CZ  TYR A 527      12.769  -4.833  35.481  1.00 95.28           C
ATOM   4175  OH  TYR A 527      12.364  -5.976  36.202  1.00 95.28           O
ATOM   4176  C   TYR A 527      16.019  -0.477  32.267  1.00 95.28           C
ATOM   4177  O   TYR A 527      16.101   0.749  32.223  1.00 95.28           O
ATOM   4178  N   SER A 528      16.413  -1.278  31.258  1.00235.52           N
ATOM   4179  CA  SER A 528      16.845  -0.802  29.979  1.00235.52           C
ATOM   4180  CB  SER A 528      15.688  -0.302  29.093  1.00235.52           C
ATOM   4181  OG  SER A 528      15.032   0.798  29.705  1.00235.52           O
ATOM   4182  C   SER A 528      17.885   0.264  30.107  1.00235.52           C
ATOM   4183  O   SER A 528      17.725   1.367  29.582  1.00235.52           O
ATOM   4184  N   PHE A 529      18.990  -0.056  30.803  1.00301.76           N
ATOM   4185  CA  PHE A 529      20.130   0.814  30.900  1.00301.76           C
ATOM   4186  CB  PHE A 529      20.530   1.396  29.532  1.00301.76           C
ATOM   4187  CG  PHE A 529      20.905   0.320  28.578  1.00301.76           C
ATOM   4188  CD1 PHE A 529      19.945  -0.424  27.928  1.00301.76           C
ATOM   4189  CD2 PHE A 529      22.226   0.074  28.313  1.00301.76           C
ATOM   4190  CE1 PHE A 529      20.294  -1.411  27.035  1.00301.76           C
ATOM   4191  CE2 PHE A 529      22.571  -0.910  27.422  1.00301.76           C
ATOM   4192  CZ  PHE A 529      21.619  -1.659  26.779  1.00301.76           C
ATOM   4193  C   PHE A 529      19.840   2.038  31.714  1.00301.76           C
ATOM   4194  O   PHE A 529      20.642   2.973  31.687  1.00301.76           O
ATOM   4195  N   ASP A 530      18.716   2.097  32.451  1.00 87.85           N
ATOM   4196  CA  ASP A 530      18.507   3.260  33.272  1.00 87.85           C
ATOM   4197  CB  ASP A 530      17.060   3.447  33.768  1.00 87.85           C
ATOM   4198  CG  ASP A 530      16.201   3.960  32.629  1.00 87.85           C
ATOM   4199  OD1 ASP A 530      16.727   4.722  31.775  1.00 87.85           O
ATOM   4200  OD2 ASP A 530      14.996   3.594  32.598  1.00 87.85           O
ATOM   4201  C   ASP A 530      19.330   3.068  34.503  1.00 87.85           C
ATOM   4202  O   ASP A 530      19.477   1.950  34.991  1.00 87.85           O
ATOM   4203  N   ALA A 531      19.898   4.165  35.039  1.00 51.13           N
ATOM   4204  CA  ALA A 531      20.628   4.072  36.270  1.00 51.13           C
ATOM   4205  CB  ALA A 531      22.026   4.703  36.201  1.00 51.13           C
ATOM   4206  C   ALA A 531      19.817   4.854  37.254  1.00 51.13           C
ATOM   4207  O   ALA A 531      19.372   5.962  36.958  1.00 51.13           O
ATOM   4208  N   LEU A 532      19.600   4.299  38.462  1.00 59.10           N
ATOM   4209  CA  LEU A 532      18.723   4.964  39.383  1.00 59.10           C
ATOM   4210  CB  LEU A 532      17.784   3.986  40.106  1.00 59.10           C
ATOM   4211  CG  LEU A 532      16.921   3.185  39.111  1.00 59.10           C
ATOM   4212  CD1 LEU A 532      15.978   2.209  39.829  1.00 59.10           C
ATOM   4213  CD2 LEU A 532      16.187   4.114  38.129  1.00 59.10           C
ATOM   4214  C   LEU A 532      19.528   5.697  40.396  1.00 59.10           C
ATOM   4215  O   LEU A 532      20.505   5.181  40.925  1.00 59.10           O
ATOM   4216  N   VAL A 533      19.110   6.933  40.712  1.00103.03           N
ATOM   4217  CA  VAL A 533      19.823   7.758  41.641  1.00103.03           C
ATOM   4218  CB  VAL A 533      19.168   9.090  41.838  1.00103.03           C
ATOM   4219  CG1 VAL A 533      17.728   8.856  42.325  1.00103.03           C
ATOM   4220  CG2 VAL A 533      20.026   9.912  42.816  1.00103.03           C
ATOM   4221  C   VAL A 533      19.870   7.079  42.978  1.00103.03           C
ATOM   4222  O   VAL A 533      20.888   7.158  43.665  1.00103.03           O
ATOM   4223  N   THR A 534      18.770   6.412  43.393  1.00 65.25           N
ATOM   4224  CA  THR A 534      18.738   5.811  44.703  1.00 65.25           C
ATOM   4225  CB  THR A 534      17.442   6.021  45.430  1.00 65.25           C
ATOM   4226  OG1 THR A 534      16.382   5.389  44.728  1.00 65.25           O
ATOM   4227  CG2 THR A 534      17.172   7.531  45.557  1.00 65.25           C
ATOM   4228  C   THR A 534      18.951   4.317  44.649  1.00 65.25           C
ATOM   4229  O   THR A 534      19.033   3.705  43.588  1.00 65.25           O
ATOM   4230  N   GLU A 535      19.163   3.754  45.866  1.00129.04           N
ATOM   4231  CA  GLU A 535      19.351   2.394  46.320  1.00129.04           C
ATOM   4232  CB  GLU A 535      20.358   2.280  47.476  1.00129.04           C
ATOM   4233  CG  GLU A 535      21.765   2.667  47.010  1.00129.04           C
ATOM   4234  CD  GLU A 535      22.798   2.123  47.984  1.00129.04           C
ATOM   4235  OE1 GLU A 535      22.459   1.951  49.185  1.00129.04           O
ATOM   4236  OE2 GLU A 535      23.946   1.867  47.530  1.00129.04           O
ATOM   4237  C   GLU A 535      18.083   1.646  46.680  1.00129.04           C
ATOM   4238  O   GLU A 535      18.166   0.522  47.164  1.00129.04           O
ATOM   4239  N   LYS A 536      16.888   2.255  46.548  1.00160.02           N
ATOM   4240  CA  LYS A 536      15.653   1.752  47.108  1.00160.02           C
ATOM   4241  CB  LYS A 536      14.442   2.643  46.797  1.00160.02           C
ATOM   4242  CG  LYS A 536      13.181   2.111  47.473  1.00160.02           C
ATOM   4243  CD  LYS A 536      13.281   2.132  48.999  1.00160.02           C
ATOM   4244  CE  LYS A 536      12.153   1.378  49.704  1.00160.02           C
ATOM   4245  NZ  LYS A 536      12.353   1.435  51.169  1.00160.02           N
ATOM   4246  C   LYS A 536      15.241   0.341  46.759  1.00160.02           C
ATOM   4247  O   LYS A 536      14.716  -0.343  47.636  1.00160.02           O
ATOM   4248  N   ILE A 537      15.429  -0.161  45.523  1.00 85.03           N
ATOM   4249  CA  ILE A 537      14.873  -1.457  45.205  1.00 85.03           C
ATOM   4250  CB  ILE A 537      15.164  -1.878  43.796  1.00 85.03           C
ATOM   4251  CG1 ILE A 537      14.578  -0.870  42.795  1.00 85.03           C
ATOM   4252  CG2 ILE A 537      14.638  -3.310  43.613  1.00 85.03           C
ATOM   4253  CD1 ILE A 537      15.061  -1.087  41.360  1.00 85.03           C
ATOM   4254  C   ILE A 537      15.438  -2.523  46.100  1.00 85.03           C
ATOM   4255  O   ILE A 537      16.645  -2.755  46.130  1.00 85.03           O
ATOM   4256  N   ILE A 538      14.552  -3.230  46.842  1.00110.88           N
ATOM   4257  CA  ILE A 538      15.000  -4.267  47.732  1.00110.88           C
ATOM   4258  CB  ILE A 538      15.070  -3.819  49.162  1.00110.88           C
ATOM   4259  CG1 ILE A 538      16.119  -2.705  49.294  1.00110.88           C
ATOM   4260  CG2 ILE A 538      15.360  -5.042  50.046  1.00110.88           C
ATOM   4261  CD1 ILE A 538      16.025  -1.916  50.595  1.00110.88           C
ATOM   4262  C   ILE A 538      14.046  -5.418  47.659  1.00110.88           C
ATOM   4263  O   ILE A 538      12.861  -5.229  47.386  1.00110.88           O
ATOM   4264  N   LYS A 539      14.559  -6.652  47.864  1.00133.62           N
ATOM   4265  CA  LYS A 539      13.712  -7.813  47.896  1.00133.62           C
ATOM   4266  CB  LYS A 539      13.544  -8.533  46.546  1.00133.62           C
ATOM   4267  CG  LYS A 539      12.624  -9.754  46.647  1.00133.62           C
ATOM   4268  CD  LYS A 539      11.182  -9.409  47.030  1.00133.62           C
ATOM   4269  CE  LYS A 539      10.277 -10.634  47.177  1.00133.62           C
ATOM   4270  NZ  LYS A 539       9.003 -10.244  47.821  1.00133.62           N
ATOM   4271  C   LYS A 539      14.281  -8.787  48.877  1.00133.62           C
ATOM   4272  O   LYS A 539      15.472  -8.757  49.186  1.00133.62           O
ATOM   4273  N   ASN A 540      13.426  -9.684  49.408  1.00 75.71           N
ATOM   4274  CA  ASN A 540      13.901 -10.606  50.396  1.00 75.71           C
ATOM   4275  CB  ASN A 540      12.787 -11.368  51.133  1.00 75.71           C
ATOM   4276  CG  ASN A 540      13.386 -11.967  52.398  1.00 75.71           C
ATOM   4277  OD1 ASN A 540      13.754 -11.241  53.320  1.00 75.71           O
ATOM   4278  ND2 ASN A 540      13.478 -13.323  52.452  1.00 75.71           N
ATOM   4279  C   ASN A 540      14.776 -11.599  49.707  1.00 75.71           C
ATOM   4280  O   ASN A 540      14.452 -12.078  48.623  1.00 75.71           O
ATOM   4281  N   ALA A 541      15.918 -11.941  50.339  1.00 42.84           N
ATOM   4282  CA  ALA A 541      16.830 -12.858  49.724  1.00 42.84           C
ATOM   4283  CB  ALA A 541      18.152 -13.029  50.491  1.00 42.84           C
ATOM   4284  C   ALA A 541      16.161 -14.194  49.631  1.00 42.84           C
ATOM   4285  O   ALA A 541      15.339 -14.555  50.474  1.00 42.84           O
ATOM   4286  N   PHE A 542      16.495 -14.949  48.562  1.00153.08           N
ATOM   4287  CA  PHE A 542      15.950 -16.248  48.301  1.00153.08           C
ATOM   4288  CB  PHE A 542      15.119 -16.319  47.009  1.00153.08           C
ATOM   4289  CG  PHE A 542      14.600 -17.707  46.849  1.00153.08           C
ATOM   4290  CD1 PHE A 542      13.441 -18.103  47.480  1.00153.08           C
ATOM   4291  CD2 PHE A 542      15.269 -18.612  46.061  1.00153.08           C
ATOM   4292  CE1 PHE A 542      12.960 -19.383  47.326  1.00153.08           C
ATOM   4293  CE2 PHE A 542      14.793 -19.893  45.903  1.00153.08           C
ATOM   4294  CZ  PHE A 542      13.637 -20.281  46.536  1.00153.08           C
ATOM   4295  C   PHE A 542      17.114 -17.182  48.154  1.00153.08           C
ATOM   4296  O   PHE A 542      18.213 -16.766  47.789  1.00153.08           O
ATOM   4297  N   GLU A 543      16.899 -18.480  48.451  1.00178.72           N
ATOM   4298  CA  GLU A 543      17.999 -19.400  48.476  1.00178.72           C
ATOM   4299  CB  GLU A 543      17.630 -20.771  49.079  1.00178.72           C
ATOM   4300  CG  GLU A 543      16.511 -21.534  48.368  1.00178.72           C
ATOM   4301  CD  GLU A 543      16.297 -22.826  49.151  1.00178.72           C
ATOM   4302  OE1 GLU A 543      17.177 -23.154  49.993  1.00178.72           O
ATOM   4303  OE2 GLU A 543      15.256 -23.498  48.923  1.00178.72           O
ATOM   4304  C   GLU A 543      18.662 -19.608  47.160  1.00178.72           C
ATOM   4305  O   GLU A 543      19.869 -19.405  47.043  1.00178.72           O
ATOM   4306  N   LYS A 544      17.908 -19.997  46.122  1.00208.68           N
ATOM   4307  CA  LYS A 544      18.552 -20.193  44.859  1.00208.68           C
ATOM   4308  CB  LYS A 544      18.122 -21.487  44.152  1.00208.68           C
ATOM   4309  CG  LYS A 544      18.648 -21.587  42.720  1.00208.68           C
ATOM   4310  CD  LYS A 544      18.261 -22.876  41.996  1.00208.68           C
ATOM   4311  CE  LYS A 544      18.468 -22.790  40.483  1.00208.68           C
ATOM   4312  NZ  LYS A 544      17.802 -23.932  39.822  1.00208.68           N
ATOM   4313  C   LYS A 544      18.039 -19.093  43.994  1.00208.68           C
ATOM   4314  O   LYS A 544      16.905 -19.148  43.522  1.00208.68           O
ATOM   4315  N   TYR A 545      18.856 -18.054  43.752  1.00 77.96           N
ATOM   4316  CA  TYR A 545      18.342 -16.991  42.944  1.00 77.96           C
ATOM   4317  CB  TYR A 545      18.234 -15.642  43.678  1.00 77.96           C
ATOM   4318  CG  TYR A 545      17.689 -14.669  42.691  1.00 77.96           C
ATOM   4319  CD1 TYR A 545      16.353 -14.678  42.364  1.00 77.96           C
ATOM   4320  CD2 TYR A 545      18.515 -13.746  42.091  1.00 77.96           C
ATOM   4321  CE1 TYR A 545      15.852 -13.779  41.452  1.00 77.96           C
ATOM   4322  CE2 TYR A 545      18.019 -12.846  41.179  1.00 77.96           C
ATOM   4323  CZ  TYR A 545      16.684 -12.862  40.858  1.00 77.96           C
ATOM   4324  OH  TYR A 545      16.174 -11.938  39.922  1.00 77.96           O
ATOM   4325  C   TYR A 545      19.241 -16.793  41.774  1.00 77.96           C
ATOM   4326  O   TYR A 545      20.444 -16.591  41.933  1.00 77.96           O
ATOM   4327  N   TRP A 546      18.666 -16.844  40.555  1.00 78.07           N
ATOM   4328  CA  TRP A 546      19.433 -16.633  39.362  1.00 78.07           C
ATOM   4329  CB  TRP A 546      19.354 -17.793  38.352  1.00 78.07           C
ATOM   4330  CG  TRP A 546      20.001 -19.063  38.847  1.00 78.07           C
ATOM   4331  CD2 TRP A 546      20.322 -20.190  38.016  1.00 78.07           C
ATOM   4332  CD1 TRP A 546      20.397 -19.388  40.111  1.00 78.07           C
ATOM   4333  NE1 TRP A 546      20.937 -20.652  40.123  1.00 78.07           N
ATOM   4334  CE2 TRP A 546      20.898 -21.156  38.839  1.00 78.07           C
ATOM   4335  CE3 TRP A 546      20.150 -20.402  36.676  1.00 78.07           C
ATOM   4336  CZ2 TRP A 546      21.313 -22.353  38.331  1.00 78.07           C
ATOM   4337  CZ3 TRP A 546      20.569 -21.613  36.167  1.00 78.07           C
ATOM   4338  CH2 TRP A 546      21.139 -22.568  36.981  1.00 78.07           C
ATOM   4339  C   TRP A 546      18.869 -15.413  38.703  1.00 78.07           C
ATOM   4340  O   TRP A 546      17.655 -15.210  38.699  1.00 78.07           O
ATOM   4341  N   SER A 547      19.737 -14.543  38.144  1.00 67.79           N
ATOM   4342  CA  SER A 547      19.207 -13.347  37.555  1.00 67.79           C
ATOM   4343  CB  SER A 547      19.232 -12.153  38.521  1.00 67.79           C
ATOM   4344  OG  SER A 547      20.576 -11.859  38.879  1.00 67.79           O
ATOM   4345  C   SER A 547      20.043 -12.948  36.380  1.00 67.79           C
ATOM   4346  O   SER A 547      21.250 -13.189  36.350  1.00 67.79           O
ATOM   4347  N   LYS A 548      19.389 -12.326  35.371  1.00140.86           N
ATOM   4348  CA  LYS A 548      20.072 -11.803  34.220  1.00140.86           C
ATOM   4349  CB  LYS A 548      19.714 -12.493  32.886  1.00140.86           C
ATOM   4350  CG  LYS A 548      20.318 -13.884  32.667  1.00140.86           C
ATOM   4351  CD  LYS A 548      19.716 -14.985  33.540  1.00140.86           C
ATOM   4352  CE  LYS A 548      20.037 -16.395  33.038  1.00140.86           C
ATOM   4353  NZ  LYS A 548      19.147 -16.745  31.905  1.00140.86           N
ATOM   4354  C   LYS A 548      19.668 -10.362  34.049  1.00140.86           C
ATOM   4355  O   LYS A 548      18.531 -10.065  33.690  1.00140.86           O
ATOM   4356  N   PHE A 549      20.618  -9.424  34.247  1.00137.69           N
ATOM   4357  CA  PHE A 549      20.331  -8.013  34.179  1.00137.69           C
ATOM   4358  CB  PHE A 549      21.061  -7.193  35.263  1.00137.69           C
ATOM   4359  CG  PHE A 549      20.543  -7.559  36.608  1.00137.69           C
ATOM   4360  CD1 PHE A 549      21.063  -8.637  37.287  1.00137.69           C
ATOM   4361  CD2 PHE A 549      19.537  -6.823  37.185  1.00137.69           C
ATOM   4362  CE1 PHE A 549      20.586  -8.981  38.530  1.00137.69           C
ATOM   4363  CE2 PHE A 549      19.057  -7.162  38.427  1.00137.69           C
ATOM   4364  CZ  PHE A 549      19.579  -8.241  39.099  1.00137.69           C
ATOM   4365  C   PHE A 549      20.880  -7.464  32.898  1.00137.69           C
ATOM   4366  O   PHE A 549      21.995  -7.797  32.500  1.00137.69           O
ATOM   4367  N   LEU A 550      20.106  -6.588  32.224  1.00100.63           N
ATOM   4368  CA  LEU A 550      20.573  -5.990  31.005  1.00100.63           C
ATOM   4369  CB  LEU A 550      19.446  -5.277  30.216  1.00100.63           C
ATOM   4370  CG  LEU A 550      19.775  -4.810  28.774  1.00100.63           C
ATOM   4371  CD1 LEU A 550      18.588  -4.039  28.176  1.00100.63           C
ATOM   4372  CD2 LEU A 550      21.084  -4.013  28.664  1.00100.63           C
ATOM   4373  C   LEU A 550      21.582  -4.961  31.397  1.00100.63           C
ATOM   4374  O   LEU A 550      21.332  -4.126  32.265  1.00100.63           O
ATOM   4375  N   THR A 551      22.777  -5.010  30.778  1.00152.97           N
ATOM   4376  CA  THR A 551      23.741  -4.000  31.080  1.00152.97           C
ATOM   4377  CB  THR A 551      24.730  -4.414  32.133  1.00152.97           C
ATOM   4378  OG1 THR A 551      25.491  -5.531  31.697  1.00152.97           O
ATOM   4379  CG2 THR A 551      23.956  -4.774  33.411  1.00152.97           C
ATOM   4380  C   THR A 551      24.515  -3.697  29.838  1.00152.97           C
ATOM   4381  O   THR A 551      25.276  -4.525  29.338  1.00152.97           O
ATOM   4382  N   TRP A 552      24.331  -2.485  29.294  1.00250.61           N
ATOM   4383  CA  TRP A 552      25.137  -2.086  28.187  1.00250.61           C
ATOM   4384  CB  TRP A 552      26.617  -2.016  28.548  1.00250.61           C
ATOM   4385  CG  TRP A 552      26.823  -1.012  29.660  1.00250.61           C
ATOM   4386  CD2 TRP A 552      27.041  -1.371  31.030  1.00250.61           C
ATOM   4387  CD1 TRP A 552      26.848   0.350  29.611  1.00250.61           C
ATOM   4388  NE1 TRP A 552      27.045   0.864  30.870  1.00250.61           N
ATOM   4389  CE2 TRP A 552      27.172  -0.186  31.753  1.00250.61           C
ATOM   4390  CE3 TRP A 552      27.127  -2.590  31.637  1.00250.61           C
ATOM   4391  CZ2 TRP A 552      27.388  -0.201  33.102  1.00250.61           C
ATOM   4392  CZ3 TRP A 552      27.344  -2.603  32.995  1.00250.61           C
ATOM   4393  CH2 TRP A 552      27.472  -1.432  33.714  1.00250.61           C
ATOM   4394  C   TRP A 552      24.864  -2.965  27.011  1.00250.61           C
ATOM   4395  O   TRP A 552      23.797  -3.572  26.920  1.00250.61           O
ATOM   4396  N   SER A 553      25.810  -3.019  26.051  1.00204.19           N
ATOM   4397  CA  SER A 553      25.564  -3.761  24.850  1.00204.19           C
ATOM   4398  CB  SER A 553      25.473  -2.855  23.611  1.00204.19           C
ATOM   4399  OG  SER A 553      25.227  -3.625  22.444  1.00204.19           O
ATOM   4400  C   SER A 553      26.698  -4.708  24.594  1.00204.19           C
ATOM   4401  O   SER A 553      27.749  -4.658  25.226  1.00204.19           O
ATOM   4402  N   THR A 554      26.430  -5.654  23.680  1.00281.84           N
ATOM   4403  CA  THR A 554      27.313  -6.634  23.116  1.00281.84           C
ATOM   4404  CB  THR A 554      27.880  -7.631  24.094  1.00281.84           C
ATOM   4405  OG1 THR A 554      28.730  -8.548  23.420  1.00281.84           O
ATOM   4406  CG2 THR A 554      26.760  -8.362  24.837  1.00281.84           C
ATOM   4407  C   THR A 554      26.438  -7.289  22.103  1.00281.84           C
ATOM   4408  O   THR A 554      25.846  -6.581  21.290  1.00281.84           O
ATOM   4409  N   TRP A 555      26.369  -8.635  22.057  1.00153.99           N
ATOM   4410  CA  TRP A 555      25.316  -9.154  21.235  1.00153.99           C
ATOM   4411  CB  TRP A 555      25.165 -10.684  21.324  1.00153.99           C
ATOM   4412  CG  TRP A 555      24.086 -11.270  20.438  1.00153.99           C
ATOM   4413  CD2 TRP A 555      22.667 -11.128  20.637  1.00153.99           C
ATOM   4414  CD1 TRP A 555      24.241 -12.000  19.296  1.00153.99           C
ATOM   4415  NE1 TRP A 555      23.013 -12.317  18.769  1.00153.99           N
ATOM   4416  CE2 TRP A 555      22.034 -11.785  19.583  1.00153.99           C
ATOM   4417  CE3 TRP A 555      21.944 -10.505  21.615  1.00153.99           C
ATOM   4418  CZ2 TRP A 555      20.671 -11.825  19.490  1.00153.99           C
ATOM   4419  CZ3 TRP A 555      20.571 -10.542  21.515  1.00153.99           C
ATOM   4420  CH2 TRP A 555      19.944 -11.189  20.472  1.00153.99           C
ATOM   4421  C   TRP A 555      24.140  -8.590  21.959  1.00153.99           C
ATOM   4422  O   TRP A 555      23.262  -7.948  21.386  1.00153.99           O
ATOM   4423  N   MET A 556      24.142  -8.823  23.286  1.00262.80           N
ATOM   4424  CA  MET A 556      23.207  -8.212  24.175  1.00262.80           C
ATOM   4425  CB  MET A 556      21.900  -8.998  24.358  1.00262.80           C
ATOM   4426  CG  MET A 556      20.779  -8.126  24.922  1.00262.80           C
ATOM   4427  SD  MET A 556      20.205  -6.853  23.756  1.00262.80           S
ATOM   4428  CE  MET A 556      18.909  -6.187  24.839  1.00262.80           C
ATOM   4429  C   MET A 556      23.905  -8.166  25.494  1.00262.80           C
ATOM   4430  O   MET A 556      24.208  -9.207  26.075  1.00262.80           O
ATOM   4431  N   GLY A 557      24.205  -6.955  26.006  1.00 60.57           N
ATOM   4432  CA  GLY A 557      24.925  -6.918  27.242  1.00 60.57           C
ATOM   4433  C   GLY A 557      24.040  -7.482  28.297  1.00 60.57           C
ATOM   4434  O   GLY A 557      22.904  -7.042  28.468  1.00 60.57           O
ATOM   4435  N   ASN A 558      24.564  -8.470  29.048  1.00 48.81           N
ATOM   4436  CA  ASN A 558      23.821  -9.081  30.105  1.00 48.81           C
ATOM   4437  CB  ASN A 558      23.381 -10.527  29.814  1.00 48.81           C
ATOM   4438  CG  ASN A 558      22.530 -10.593  28.553  1.00 48.81           C
ATOM   4439  OD1 ASN A 558      21.596  -9.815  28.372  1.00 48.81           O
ATOM   4440  ND2 ASN A 558      22.865 -11.557  27.653  1.00 48.81           N
ATOM   4441  C   ASN A 558      24.766  -9.195  31.255  1.00 48.81           C
ATOM   4442  O   ASN A 558      25.983  -9.143  31.085  1.00 48.81           O
ATOM   4443  N   MET A 559      24.204  -9.331  32.465  1.00 93.92           N
ATOM   4444  CA  MET A 559      24.960  -9.497  33.669  1.00 93.92           C
ATOM   4445  CB  MET A 559      24.733  -8.307  34.612  1.00 93.92           C
ATOM   4446  CG  MET A 559      25.312  -8.447  36.015  1.00 93.92           C
ATOM   4447  SD  MET A 559      24.726  -7.140  37.132  1.00 93.92           S
ATOM   4448  CE  MET A 559      25.349  -7.900  38.656  1.00 93.92           C
ATOM   4449  C   MET A 559      24.346 -10.689  34.329  1.00 93.92           C
ATOM   4450  O   MET A 559      23.133 -10.733  34.527  1.00 93.92           O
ATOM   4451  N   THR A 560      25.155 -11.700  34.691  1.00112.52           N
ATOM   4452  CA  THR A 560      24.534 -12.836  35.300  1.00112.52           C
ATOM   4453  CB  THR A 560      24.881 -14.150  34.671  1.00112.52           C
ATOM   4454  OG1 THR A 560      24.129 -15.190  35.280  1.00112.52           O
ATOM   4455  CG2 THR A 560      26.390 -14.402  34.835  1.00112.52           C
ATOM   4456  C   THR A 560      24.951 -12.904  36.729  1.00112.52           C
ATOM   4457  O   THR A 560      26.135 -12.818  37.056  1.00112.52           O
ATOM   4458  N   SER A 561      23.965 -13.057  37.631  1.00 39.86           N
ATOM   4459  CA  SER A 561      24.298 -13.132  39.018  1.00 39.86           C
ATOM   4460  CB  SER A 561      23.721 -11.977  39.845  1.00 39.86           C
ATOM   4461  OG  SER A 561      24.278 -10.742  39.418  1.00 39.86           O
ATOM   4462  C   SER A 561      23.716 -14.393  39.563  1.00 39.86           C
ATOM   4463  O   SER A 561      22.585 -14.759  39.245  1.00 39.86           O
ATOM   4464  N   THR A 562      24.496 -15.098  40.406  1.00 62.44           N
ATOM   4465  CA  THR A 562      23.994 -16.308  40.978  1.00 62.44           C
ATOM   4466  CB  THR A 562      24.832 -17.516  40.697  1.00 62.44           C
ATOM   4467  OG1 THR A 562      24.931 -17.732  39.297  1.00 62.44           O
ATOM   4468  CG2 THR A 562      24.166 -18.724  41.377  1.00 62.44           C
ATOM   4469  C   THR A 562      23.963 -16.135  42.451  1.00 62.44           C
ATOM   4470  O   THR A 562      24.937 -15.707  43.069  1.00 62.44           O
ATOM   4471  N   ALA A 563      22.804 -16.464  43.038  1.00228.35           N
ATOM   4472  CA  ALA A 563      22.581 -16.333  44.438  1.00228.35           C
ATOM   4473  CB  ALA A 563      21.101 -16.181  44.822  1.00228.35           C
ATOM   4474  C   ALA A 563      23.092 -17.547  45.130  1.00228.35           C
ATOM   4475  O   ALA A 563      23.380 -18.576  44.525  1.00228.35           O
ATOM   4476  N   ILE A 564      23.282 -17.393  46.442  1.00150.77           N
ATOM   4477  CA  ILE A 564      23.681 -18.409  47.358  1.00150.77           C
ATOM   4478  CB  ILE A 564      25.159 -18.723  47.330  1.00150.77           C
ATOM   4479  CG1 ILE A 564      25.466 -19.925  48.241  1.00150.77           C
ATOM   4480  CG2 ILE A 564      25.976 -17.452  47.622  1.00150.77           C
ATOM   4481  CD1 ILE A 564      26.865 -20.508  48.042  1.00150.77           C
ATOM   4482  C   ILE A 564      23.285 -17.794  48.649  1.00150.77           C
ATOM   4483  O   ILE A 564      22.197 -17.226  48.743  1.00150.77           O
ATOM   4484  N   GLY A 565      24.124 -17.904  49.688  1.00 84.41           N
ATOM   4485  CA  GLY A 565      23.817 -17.161  50.864  1.00 84.41           C
ATOM   4486  C   GLY A 565      23.793 -15.740  50.392  1.00 84.41           C
ATOM   4487  O   GLY A 565      23.034 -14.912  50.893  1.00 84.41           O
ATOM   4488  N   ILE A 566      24.648 -15.436  49.391  1.00126.16           N
ATOM   4489  CA  ILE A 566      24.763 -14.119  48.839  1.00126.16           C
ATOM   4490  CB  ILE A 566      26.142 -13.570  49.030  1.00126.16           C
ATOM   4491  CG1 ILE A 566      27.147 -14.480  48.298  1.00126.16           C
ATOM   4492  CG2 ILE A 566      26.406 -13.441  50.539  1.00126.16           C
ATOM   4493  CD1 ILE A 566      28.593 -13.999  48.359  1.00126.16           C
ATOM   4494  C   ILE A 566      24.523 -14.159  47.348  1.00126.16           C
ATOM   4495  O   ILE A 566      24.793 -15.158  46.685  1.00126.16           O
ATOM   4496  N   TYR A 567      23.967 -13.050  46.801  1.00312.51           N
ATOM   4497  CA  TYR A 567      23.765 -12.838  45.397  1.00312.51           C
ATOM   4498  CB  TYR A 567      22.782 -11.705  45.105  1.00312.51           C
ATOM   4499  CG  TYR A 567      21.443 -12.117  45.581  1.00312.51           C
ATOM   4500  CD1 TYR A 567      21.172 -12.170  46.929  1.00312.51           C
ATOM   4501  CD2 TYR A 567      20.476 -12.480  44.678  1.00312.51           C
ATOM   4502  CE1 TYR A 567      19.932 -12.551  47.378  1.00312.51           C
ATOM   4503  CE2 TYR A 567      19.235 -12.859  45.119  1.00312.51           C
ATOM   4504  CZ  TYR A 567      18.966 -12.889  46.463  1.00312.51           C
ATOM   4505  OH  TYR A 567      17.685 -13.275  46.894  1.00312.51           O
ATOM   4506  C   TYR A 567      25.070 -12.315  44.899  1.00312.51           C
ATOM   4507  O   TYR A 567      25.530 -11.282  45.379  1.00312.51           O
ATOM   4508  N   MET A 568      25.706 -12.984  43.916  1.00137.30           N
ATOM   4509  CA  MET A 568      26.970 -12.459  43.478  1.00137.30           C
ATOM   4510  CB  MET A 568      28.191 -13.293  43.902  1.00137.30           C
ATOM   4511  CG  MET A 568      29.516 -12.651  43.482  1.00137.30           C
ATOM   4512  SD  MET A 568      31.004 -13.555  44.003  1.00137.30           S
ATOM   4513  CE  MET A 568      30.800 -14.880  42.779  1.00137.30           C
ATOM   4514  C   MET A 568      26.994 -12.391  41.989  1.00137.30           C
ATOM   4515  O   MET A 568      26.305 -13.150  41.310  1.00137.30           O
ATOM   4516  N   MET A 569      27.797 -11.455  41.440  1.00125.56           N
ATOM   4517  CA  MET A 569      27.876 -11.356  40.014  1.00125.56           C
ATOM   4518  CB  MET A 569      28.275  -9.965  39.487  1.00125.56           C
ATOM   4519  CG  MET A 569      28.176  -9.850  37.963  1.00125.56           C
ATOM   4520  SD  MET A 569      28.852  -8.310  37.272  1.00125.56           S
ATOM   4521  CE  MET A 569      28.268  -8.641  35.584  1.00125.56           C
ATOM   4522  C   MET A 569      28.927 -12.308  39.559  1.00125.56           C
ATOM   4523  O   MET A 569      30.110 -12.130  39.849  1.00125.56           O
ATOM   4524  N   VAL A 570      28.510 -13.383  38.866  1.00 50.87           N
ATOM   4525  CA  VAL A 570      29.476 -14.321  38.388  1.00 50.87           C
ATOM   4526  CB  VAL A 570      28.872 -15.581  37.853  1.00 50.87           C
ATOM   4527  CG1 VAL A 570      30.007 -16.424  37.245  1.00 50.87           C
ATOM   4528  CG2 VAL A 570      28.115 -16.281  38.995  1.00 50.87           C
ATOM   4529  C   VAL A 570      30.276 -13.707  37.283  1.00 50.87           C
ATOM   4530  O   VAL A 570      31.506 -13.729  37.311  1.00 50.87           O
ATOM   4531  N   ARG A 571      29.595 -13.124  36.273  1.00150.22           N
ATOM   4532  CA  ARG A 571      30.337 -12.588  35.171  1.00150.22           C
ATOM   4533  CB  ARG A 571      31.127 -13.666  34.412  1.00150.22           C
ATOM   4534  CG  ARG A 571      30.235 -14.764  33.829  1.00150.22           C
ATOM   4535  CD  ARG A 571      30.963 -16.086  33.580  1.00150.22           C
ATOM   4536  NE  ARG A 571      32.107 -15.813  32.666  1.00150.22           N
ATOM   4537  CZ  ARG A 571      33.317 -15.438  33.177  1.00150.22           C
ATOM   4538  NH1 ARG A 571      33.479 -15.308  34.526  1.00150.22           N
ATOM   4539  NH2 ARG A 571      34.367 -15.198  32.339  1.00150.22           N
ATOM   4540  C   ARG A 571      29.371 -11.974  34.212  1.00150.22           C
ATOM   4541  O   ARG A 571      28.159 -12.017  34.415  1.00150.22           O
ATOM   4542  N   MET A 572      29.908 -11.356  33.141  1.00111.16           N
ATOM   4543  CA  MET A 572      29.075 -10.767  32.137  1.00111.16           C
ATOM   4544  CB  MET A 572      29.697  -9.519  31.481  1.00111.16           C
ATOM   4545  CG  MET A 572      31.150  -9.709  31.037  1.00111.16           C
ATOM   4546  SD  MET A 572      32.346  -9.804  32.406  1.00111.16           S
ATOM   4547  CE  MET A 572      32.380  -8.019  32.745  1.00111.16           C
ATOM   4548  C   MET A 572      28.881 -11.810  31.092  1.00111.16           C
ATOM   4549  O   MET A 572      29.811 -12.186  30.380  1.00111.16           O
ATOM   4550  N   VAL A 573      27.639 -12.309  30.980  1.00 66.67           N
ATOM   4551  CA  VAL A 573      27.411 -13.369  30.056  1.00 66.67           C
ATOM   4552  CB  VAL A 573      26.850 -14.605  30.688  1.00 66.67           C
ATOM   4553  CG1 VAL A 573      27.892 -15.188  31.658  1.00 66.67           C
ATOM   4554  CG2 VAL A 573      25.507 -14.230  31.340  1.00 66.67           C
ATOM   4555  C   VAL A 573      26.424 -12.940  29.038  1.00 66.67           C
ATOM   4556  O   VAL A 573      25.511 -12.169  29.319  1.00 66.67           O
ATOM   4557  N   LYS A 574      26.622 -13.416  27.799  1.00129.40           N
ATOM   4558  CA  LYS A 574      25.654 -13.187  26.778  1.00129.40           C
ATOM   4559  CB  LYS A 574      26.293 -13.195  25.378  1.00129.40           C
ATOM   4560  CG  LYS A 574      27.139 -14.444  25.087  1.00129.40           C
ATOM   4561  CD  LYS A 574      27.615 -14.537  23.632  1.00129.40           C
ATOM   4562  CE  LYS A 574      28.470 -15.767  23.304  1.00129.40           C
ATOM   4563  NZ  LYS A 574      27.609 -16.858  22.795  1.00129.40           N
ATOM   4564  C   LYS A 574      24.776 -14.376  26.898  1.00129.40           C
ATOM   4565  O   LYS A 574      24.650 -15.188  25.983  1.00129.40           O
ATOM   4566  N   PHE A 575      24.115 -14.469  28.059  1.00119.03           N
ATOM   4567  CA  PHE A 575      23.325 -15.604  28.401  1.00119.03           C
ATOM   4568  CB  PHE A 575      22.671 -15.431  29.785  1.00119.03           C
ATOM   4569  CG  PHE A 575      22.473 -16.770  30.408  1.00119.03           C
ATOM   4570  CD1 PHE A 575      21.545 -17.670  29.937  1.00119.03           C
ATOM   4571  CD2 PHE A 575      23.227 -17.113  31.507  1.00119.03           C
ATOM   4572  CE1 PHE A 575      21.392 -18.896  30.545  1.00119.03           C
ATOM   4573  CE2 PHE A 575      23.077 -18.335  32.118  1.00119.03           C
ATOM   4574  CZ  PHE A 575      22.158 -19.233  31.635  1.00119.03           C
ATOM   4575  C   PHE A 575      22.235 -15.645  27.390  1.00119.03           C
ATOM   4576  O   PHE A 575      21.875 -16.710  26.892  1.00119.03           O
ATOM   4577  N   ILE A 576      21.697 -14.466  27.028  1.00131.02           N
ATOM   4578  CA  ILE A 576      20.583 -14.508  26.136  1.00131.02           C
ATOM   4579  CB  ILE A 576      19.638 -13.352  26.328  1.00131.02           C
ATOM   4580  CG1 ILE A 576      20.346 -11.999  26.127  1.00131.02           C
ATOM   4581  CG2 ILE A 576      19.007 -13.512  27.721  1.00131.02           C
ATOM   4582  CD1 ILE A 576      19.389 -10.843  25.858  1.00131.02           C
ATOM   4583  C   ILE A 576      21.058 -14.538  24.720  1.00131.02           C
ATOM   4584  O   ILE A 576      21.020 -13.548  23.993  1.00131.02           O
ATOM   4585  N   ILE A 577      21.512 -15.723  24.278  1.00 96.88           N
ATOM   4586  CA  ILE A 577      21.931 -15.843  22.918  1.00 96.88           C
ATOM   4587  CB  ILE A 577      22.643 -17.129  22.620  1.00 96.88           C
ATOM   4588  CG1 ILE A 577      21.716 -18.332  22.837  1.00 96.88           C
ATOM   4589  CG2 ILE A 577      23.923 -17.164  23.473  1.00 96.88           C
ATOM   4590  CD1 ILE A 577      22.276 -19.632  22.264  1.00 96.88           C
ATOM   4591  C   ILE A 577      20.727 -15.746  22.035  1.00 96.88           C
ATOM   4592  O   ILE A 577      20.737 -15.040  21.029  1.00 96.88           O
ATOM   4593  N   ASP A 578      19.636 -16.438  22.420  1.00 62.99           N
ATOM   4594  CA  ASP A 578      18.484 -16.539  21.570  1.00 62.99           C
ATOM   4595  CB  ASP A 578      17.821 -17.925  21.628  1.00 62.99           C
ATOM   4596  CG  ASP A 578      18.774 -18.933  21.008  1.00 62.99           C
ATOM   4597  OD1 ASP A 578      19.150 -18.741  19.822  1.00 62.99           O
ATOM   4598  OD2 ASP A 578      19.131 -19.916  21.712  1.00 62.99           O
ATOM   4599  C   ASP A 578      17.429 -15.568  21.962  1.00 62.99           C
ATOM   4600  O   ASP A 578      17.274 -15.202  23.125  1.00 62.99           O
ATOM   4601  N   THR A 579      16.686 -15.115  20.938  1.00126.14           N
ATOM   4602  CA  THR A 579      15.531 -14.300  21.120  1.00126.14           C
ATOM   4603  CB  THR A 579      15.536 -13.109  20.197  1.00126.14           C
ATOM   4604  OG1 THR A 579      14.332 -12.368  20.330  1.00126.14           O
ATOM   4605  CG2 THR A 579      15.796 -13.552  18.742  1.00126.14           C
ATOM   4606  C   THR A 579      14.392 -15.210  20.792  1.00126.14           C
ATOM   4607  O   THR A 579      13.948 -15.338  19.653  1.00126.14           O
ATOM   4608  N   LEU A 580      13.882 -15.893  21.819  1.00120.87           N
ATOM   4609  CA  LEU A 580      12.836 -16.831  21.585  1.00120.87           C
ATOM   4610  CB  LEU A 580      12.476 -17.624  22.851  1.00120.87           C
ATOM   4611  CG  LEU A 580      11.450 -18.741  22.604  1.00120.87           C
ATOM   4612  CD1 LEU A 580      11.999 -19.772  21.606  1.00120.87           C
ATOM   4613  CD2 LEU A 580      10.994 -19.381  23.924  1.00120.87           C
ATOM   4614  C   LEU A 580      11.656 -16.046  21.145  1.00120.87           C
ATOM   4615  O   LEU A 580      10.806 -16.531  20.401  1.00120.87           O
ATOM   4616  N   ILE A 581      11.584 -14.784  21.598  1.00 92.81           N
ATOM   4617  CA  ILE A 581      10.387 -14.058  21.332  1.00 92.81           C
ATOM   4618  CB  ILE A 581       9.879 -13.321  22.531  1.00 92.81           C
ATOM   4619  CG1 ILE A 581       8.472 -12.776  22.260  1.00 92.81           C
ATOM   4620  CG2 ILE A 581      10.909 -12.250  22.911  1.00 92.81           C
ATOM   4621  CD1 ILE A 581       7.799 -12.227  23.512  1.00 92.81           C
ATOM   4622  C   ILE A 581      10.553 -13.066  20.240  1.00 92.81           C
ATOM   4623  O   ILE A 581      11.521 -12.309  20.182  1.00 92.81           O
ATOM   4624  N   HIS A 582       9.551 -13.082  19.342  1.00151.50           N
ATOM   4625  CA  HIS A 582       9.426 -12.212  18.218  1.00151.50           C
ATOM   4626  ND1 HIS A 582      11.463 -13.703  16.055  1.00151.50           N
ATOM   4627  CG  HIS A 582      10.224 -13.992  16.581  1.00151.50           C
ATOM   4628  CB  HIS A 582       9.177 -12.965  16.899  1.00151.50           C
ATOM   4629  NE2 HIS A 582      11.374 -15.912  16.293  1.00151.50           N
ATOM   4630  CD2 HIS A 582      10.187 -15.346  16.721  1.00151.50           C
ATOM   4631  CE1 HIS A 582      12.109 -14.887  15.903  1.00151.50           C
ATOM   4632  C   HIS A 582       8.172 -11.450  18.494  1.00151.50           C
ATOM   4633  O   HIS A 582       8.139 -10.548  19.325  1.00151.50           O
ATOM   4634  N   GLY A 583       7.079 -11.827  17.817  1.00222.01           N
ATOM   4635  CA  GLY A 583       5.834 -11.150  18.001  1.00222.01           C
ATOM   4636  C   GLY A 583       5.646 -10.290  16.800  1.00222.01           C
ATOM   4637  O   GLY A 583       4.554  -9.781  16.555  1.00222.01           O
ATOM   4638  N   LYS A 584       6.725 -10.114  16.015  1.00111.14           N
ATOM   4639  CA  LYS A 584       6.629  -9.339  14.817  1.00111.14           C
ATOM   4640  CB  LYS A 584       7.979  -8.906  14.217  1.00111.14           C
ATOM   4641  CG  LYS A 584       8.751  -7.867  15.029  1.00111.14           C
ATOM   4642  CD  LYS A 584      10.110  -7.525  14.410  1.00111.14           C
ATOM   4643  CE  LYS A 584       9.990  -6.840  13.045  1.00111.14           C
ATOM   4644  NZ  LYS A 584      11.324  -6.443  12.541  1.00111.14           N
ATOM   4645  C   LYS A 584       5.995 -10.208  13.779  1.00111.14           C
ATOM   4646  O   LYS A 584       6.093 -11.432  13.835  1.00111.14           O
ATOM   4647  N   ILE A 585       5.303  -9.585  12.806  1.00 88.50           N
ATOM   4648  CA  ILE A 585       4.720 -10.346  11.741  1.00 88.50           C
ATOM   4649  CB  ILE A 585       3.253 -10.085  11.541  1.00 88.50           C
ATOM   4650  CG1 ILE A 585       2.453 -10.604  12.751  1.00 88.50           C
ATOM   4651  CG2 ILE A 585       2.832 -10.712  10.200  1.00 88.50           C
ATOM   4652  CD1 ILE A 585       2.775  -9.877  14.056  1.00 88.50           C
ATOM   4653  C   ILE A 585       5.437  -9.959  10.491  1.00 88.50           C
ATOM   4654  O   ILE A 585       5.574  -8.776  10.183  1.00 88.50           O
ATOM   4655  N   LEU A 586       5.930 -10.964   9.740  1.00 52.99           N
ATOM   4656  CA  LEU A 586       6.698 -10.675   8.567  1.00 52.99           C
ATOM   4657  CB  LEU A 586       7.523 -11.872   8.059  1.00 52.99           C
ATOM   4658  CG  LEU A 586       8.543 -12.397   9.091  1.00 52.99           C
ATOM   4659  CD1 LEU A 586       7.841 -13.069  10.284  1.00 52.99           C
ATOM   4660  CD2 LEU A 586       9.606 -13.292   8.435  1.00 52.99           C
ATOM   4661  C   LEU A 586       5.794 -10.228   7.468  1.00 52.99           C
ATOM   4662  O   LEU A 586       4.742 -10.815   7.222  1.00 52.99           O
ATOM   4663  N   PHE A 587       6.205  -9.133   6.800  1.00109.63           N
ATOM   4664  CA  PHE A 587       5.533  -8.616   5.649  1.00109.63           C
ATOM   4665  CB  PHE A 587       5.189  -7.120   5.768  1.00109.63           C
ATOM   4666  CG  PHE A 587       4.090  -6.934   6.760  1.00109.63           C
ATOM   4667  CD1 PHE A 587       4.359  -6.856   8.107  1.00109.63           C
ATOM   4668  CD2 PHE A 587       2.783  -6.842   6.339  1.00109.63           C
ATOM   4669  CE1 PHE A 587       3.339  -6.683   9.014  1.00109.63           C
ATOM   4670  CE2 PHE A 587       1.759  -6.667   7.241  1.00109.63           C
ATOM   4671  CZ  PHE A 587       2.038  -6.587   8.584  1.00109.63           C
ATOM   4672  C   PHE A 587       6.541  -8.735   4.556  1.00109.63           C
ATOM   4673  O   PHE A 587       7.580  -8.077   4.588  1.00109.63           O
ATOM   4674  N   ASP A 588       6.262  -9.579   3.548  1.00 91.19           N
ATOM   4675  CA  ASP A 588       7.239  -9.772   2.519  1.00 91.19           C
ATOM   4676  CB  ASP A 588       7.305 -11.222   1.997  1.00 91.19           C
ATOM   4677  CG  ASP A 588       7.738 -12.164   3.111  1.00 91.19           C
ATOM   4678  OD1 ASP A 588       7.630 -11.761   4.299  1.00 91.19           O
ATOM   4679  OD2 ASP A 588       8.178 -13.300   2.787  1.00 91.19           O
ATOM   4680  C   ASP A 588       6.822  -8.972   1.331  1.00 91.19           C
ATOM   4681  O   ASP A 588       6.190  -9.502   0.419  1.00 91.19           O
ATOM   4682  N   ILE A 589       7.200  -7.683   1.282  1.00165.22           N
ATOM   4683  CA  ILE A 589       6.834  -6.928   0.126  1.00165.22           C
ATOM   4684  CB  ILE A 589       6.498  -5.482   0.429  1.00165.22           C
ATOM   4685  CG1 ILE A 589       5.983  -4.725  -0.814  1.00165.22           C
ATOM   4686  CG2 ILE A 589       7.686  -4.820   1.146  1.00165.22           C
ATOM   4687  CD1 ILE A 589       7.014  -4.503  -1.922  1.00165.22           C
ATOM   4688  C   ILE A 589       8.002  -7.029  -0.791  1.00165.22           C
ATOM   4689  O   ILE A 589       9.055  -6.428  -0.585  1.00165.22           O
ATOM   4690  N   TYR A 590       7.832  -7.842  -1.843  1.00163.01           N
ATOM   4691  CA  TYR A 590       8.904  -8.060  -2.754  1.00163.01           C
ATOM   4692  CB  TYR A 590       9.667  -9.382  -2.547  1.00163.01           C
ATOM   4693  CG  TYR A 590      10.355  -9.357  -1.223  1.00163.01           C
ATOM   4694  CD1 TYR A 590      11.572  -8.730  -1.080  1.00163.01           C
ATOM   4695  CD2 TYR A 590       9.786  -9.949  -0.120  1.00163.01           C
ATOM   4696  CE1 TYR A 590      12.217  -8.704   0.134  1.00163.01           C
ATOM   4697  CE2 TYR A 590      10.425  -9.928   1.098  1.00163.01           C
ATOM   4698  CZ  TYR A 590      11.643  -9.305   1.227  1.00163.01           C
ATOM   4699  OH  TYR A 590      12.298  -9.283   2.477  1.00163.01           O
ATOM   4700  C   TYR A 590       8.310  -8.138  -4.113  1.00163.01           C
ATOM   4701  O   TYR A 590       7.225  -7.621  -4.371  1.00163.01           O
ATOM   4702  N   GLY A 591       9.089  -8.743  -5.023  1.00129.89           N
ATOM   4703  CA  GLY A 591       8.724  -8.980  -6.382  1.00129.89           C
ATOM   4704  C   GLY A 591       9.701 -10.002  -6.831  1.00129.89           C
ATOM   4705  O   GLY A 591      10.675 -10.284  -6.135  1.00129.89           O
ATOM   4706  N   PHE A 592       9.471 -10.598  -8.010  1.00184.89           N
ATOM   4707  CA  PHE A 592      10.470 -11.489  -8.507  1.00184.89           C
ATOM   4708  CB  PHE A 592      10.133 -12.089  -9.882  1.00184.89           C
ATOM   4709  CG  PHE A 592       8.888 -12.887  -9.736  1.00184.89           C
ATOM   4710  CD1 PHE A 592       7.667 -12.257  -9.728  1.00184.89           C
ATOM   4711  CD2 PHE A 592       8.941 -14.255  -9.617  1.00184.89           C
ATOM   4712  CE1 PHE A 592       6.506 -12.978  -9.596  1.00184.89           C
ATOM   4713  CE2 PHE A 592       7.783 -14.983  -9.485  1.00184.89           C
ATOM   4714  CZ  PHE A 592       6.566 -14.345  -9.475  1.00184.89           C
ATOM   4715  C   PHE A 592      11.607 -10.556  -8.736  1.00184.89           C
ATOM   4716  O   PHE A 592      11.413  -9.346  -8.856  1.00184.89           O
ATOM   4717  N   GLY A 593      12.842 -11.060  -8.810  1.00 89.36           N
ATOM   4718  CA  GLY A 593      13.852 -10.060  -8.911  1.00 89.36           C
ATOM   4719  C   GLY A 593      14.084  -9.578  -7.517  1.00 89.36           C
ATOM   4720  O   GLY A 593      14.732 -10.257  -6.721  1.00 89.36           O
ATOM   4721  N   TRP A 594      13.563  -8.387  -7.174  1.00169.27           N
ATOM   4722  CA  TRP A 594      13.852  -7.859  -5.874  1.00169.27           C
ATOM   4723  CB  TRP A 594      14.779  -6.634  -5.943  1.00169.27           C
ATOM   4724  CG  TRP A 594      16.131  -6.953  -6.545  1.00169.27           C
ATOM   4725  CD2 TRP A 594      17.274  -7.421  -5.804  1.00169.27           C
ATOM   4726  CD1 TRP A 594      16.534  -6.859  -7.846  1.00169.27           C
ATOM   4727  NE1 TRP A 594      17.853  -7.224  -7.961  1.00169.27           N
ATOM   4728  CE2 TRP A 594      18.322  -7.574  -6.713  1.00169.27           C
ATOM   4729  CE3 TRP A 594      17.435  -7.699  -4.478  1.00169.27           C
ATOM   4730  CZ2 TRP A 594      19.552  -8.007  -6.303  1.00169.27           C
ATOM   4731  CZ3 TRP A 594      18.677  -8.134  -4.070  1.00169.27           C
ATOM   4732  CH2 TRP A 594      19.717  -8.283  -4.964  1.00169.27           C
ATOM   4733  C   TRP A 594      12.561  -7.475  -5.228  1.00169.27           C
ATOM   4734  O   TRP A 594      11.491  -7.906  -5.650  1.00169.27           O
ATOM   4735  N   MET A 595      12.647  -6.654  -4.164  1.00 82.62           N
ATOM   4736  CA  MET A 595      11.512  -6.243  -3.386  1.00 82.62           C
ATOM   4737  CB  MET A 595      11.902  -5.297  -2.236  1.00 82.62           C
ATOM   4738  CG  MET A 595      12.752  -5.961  -1.150  1.00 82.62           C
ATOM   4739  SD  MET A 595      13.397  -4.812   0.103  1.00 82.62           S
ATOM   4740  CE  MET A 595      14.678  -4.114  -0.978  1.00 82.62           C
ATOM   4741  C   MET A 595      10.578  -5.496  -4.283  1.00 82.62           C
ATOM   4742  O   MET A 595       9.358  -5.607  -4.169  1.00 82.62           O
ATOM   4743  N   LEU A 596      11.140  -4.708  -5.211  1.00 71.91           N
ATOM   4744  CA  LEU A 596      10.348  -3.890  -6.076  1.00 71.91           C
ATOM   4745  CB  LEU A 596      11.191  -2.797  -6.750  1.00 71.91           C
ATOM   4746  CG  LEU A 596      11.998  -2.012  -5.695  1.00 71.91           C
ATOM   4747  CD1 LEU A 596      12.575  -0.706  -6.263  1.00 71.91           C
ATOM   4748  CD2 LEU A 596      11.199  -1.839  -4.391  1.00 71.91           C
ATOM   4749  C   LEU A 596       9.689  -4.749  -7.102  1.00 71.91           C
ATOM   4750  O   LEU A 596      10.190  -5.813  -7.464  1.00 71.91           O
ATOM   4751  N   LEU A 597       8.514  -4.308  -7.588  1.00145.02           N
ATOM   4752  CA  LEU A 597       7.824  -5.110  -8.548  1.00145.02           C
ATOM   4753  CB  LEU A 597       6.476  -4.514  -8.988  1.00145.02           C
ATOM   4754  CG  LEU A 597       5.476  -4.379  -7.821  1.00145.02           C
ATOM   4755  CD1 LEU A 597       5.975  -3.378  -6.767  1.00145.02           C
ATOM   4756  CD2 LEU A 597       4.061  -4.049  -8.317  1.00145.02           C
ATOM   4757  C   LEU A 597       8.726  -5.199  -9.724  1.00145.02           C
ATOM   4758  O   LEU A 597       9.124  -4.188 -10.301  1.00145.02           O
ATOM   4759  N   ALA A 598       9.083  -6.443 -10.085  1.00132.91           N
ATOM   4760  CA  ALA A 598      10.002  -6.667 -11.153  1.00132.91           C
ATOM   4761  CB  ALA A 598      11.396  -6.060 -10.915  1.00132.91           C
ATOM   4762  C   ALA A 598      10.189  -8.139 -11.245  1.00132.91           C
ATOM   4763  O   ALA A 598       9.382  -8.913 -10.737  1.00132.91           O
ATOM   4764  N   SER A 599      11.251  -8.538 -11.966  1.00176.96           N
ATOM   4765  CA  SER A 599      11.657  -9.898 -12.134  1.00176.96           C
ATOM   4766  CB  SER A 599      10.944 -10.606 -13.291  1.00176.96           C
ATOM   4767  OG  SER A 599       9.555 -10.659 -13.003  1.00176.96           O
ATOM   4768  C   SER A 599      13.095  -9.782 -12.481  1.00176.96           C
ATOM   4769  O   SER A 599      13.777  -8.879 -11.999  1.00176.96           O
ATOM   4770  N   PHE A 600      13.603 -10.718 -13.299  1.00169.65           N
ATOM   4771  CA  PHE A 600      14.945 -10.570 -13.763  1.00169.65           C
ATOM   4772  CB  PHE A 600      15.304 -11.632 -14.812  1.00169.65           C
ATOM   4773  CG  PHE A 600      16.764 -11.555 -15.093  1.00169.65           C
ATOM   4774  CD1 PHE A 600      17.280 -10.546 -15.874  1.00169.65           C
ATOM   4775  CD2 PHE A 600      17.621 -12.485 -14.553  1.00169.65           C
ATOM   4776  CE1 PHE A 600      18.629 -10.477 -16.126  1.00169.65           C
ATOM   4777  CE2 PHE A 600      18.972 -12.424 -14.802  1.00169.65           C
ATOM   4778  CZ  PHE A 600      19.477 -11.419 -15.591  1.00169.65           C
ATOM   4779  C   PHE A 600      14.859  -9.266 -14.478  1.00169.65           C
ATOM   4780  O   PHE A 600      15.692  -8.376 -14.318  1.00169.65           O
ATOM   4781  N   TRP A 601      13.777  -9.142 -15.267  1.00238.81           N
ATOM   4782  CA  TRP A 601      13.432  -7.939 -15.953  1.00238.81           C
ATOM   4783  CB  TRP A 601      13.035  -8.181 -17.412  1.00238.81           C
ATOM   4784  CG  TRP A 601      14.149  -8.731 -18.267  1.00238.81           C
ATOM   4785  CD2 TRP A 601      14.579 -10.100 -18.223  1.00238.81           C
ATOM   4786  CD1 TRP A 601      14.940  -8.105 -19.183  1.00238.81           C
ATOM   4787  NE1 TRP A 601      15.824  -9.007 -19.730  1.00238.81           N
ATOM   4788  CE2 TRP A 601      15.615 -10.238 -19.143  1.00238.81           C
ATOM   4789  CE3 TRP A 601      14.143 -11.159 -17.480  1.00238.81           C
ATOM   4790  CZ2 TRP A 601      16.233 -11.442 -19.333  1.00238.81           C
ATOM   4791  CZ3 TRP A 601      14.771 -12.370 -17.670  1.00238.81           C
ATOM   4792  CH2 TRP A 601      15.797 -12.511 -18.581  1.00238.81           C
ATOM   4793  C   TRP A 601      12.190  -7.507 -15.251  1.00238.81           C
ATOM   4794  O   TRP A 601      11.422  -8.347 -14.785  1.00238.81           O
ATOM   4795  N   ASP A 602      11.950  -6.188 -15.146  1.00129.33           N
ATOM   4796  CA  ASP A 602      10.790  -5.761 -14.424  1.00129.33           C
ATOM   4797  CB  ASP A 602      10.718  -4.228 -14.302  1.00129.33           C
ATOM   4798  CG  ASP A 602      11.842  -3.831 -13.344  1.00129.33           C
ATOM   4799  OD1 ASP A 602      12.637  -4.738 -12.981  1.00129.33           O
ATOM   4800  OD2 ASP A 602      11.925  -2.636 -12.956  1.00129.33           O
ATOM   4801  C   ASP A 602       9.590  -6.329 -15.113  1.00129.33           C
ATOM   4802  O   ASP A 602       8.690  -6.872 -14.476  1.00129.33           O
ATOM   4803  N   SER A 603       9.559  -6.249 -16.452  1.00146.33           N
ATOM   4804  CA  SER A 603       8.507  -6.899 -17.159  1.00146.33           C
ATOM   4805  CB  SER A 603       8.055  -6.179 -18.442  1.00146.33           C
ATOM   4806  OG  SER A 603       7.017  -6.917 -19.071  1.00146.33           O
ATOM   4807  C   SER A 603       9.155  -8.164 -17.565  1.00146.33           C
ATOM   4808  O   SER A 603      10.176  -8.106 -18.250  1.00146.33           O
ATOM   4809  N   LEU A 604       8.605  -9.319 -17.119  1.00254.87           N
ATOM   4810  CA  LEU A 604       9.179 -10.569 -17.526  1.00254.87           C
ATOM   4811  CB  LEU A 604       8.356 -11.817 -17.152  1.00254.87           C
ATOM   4812  CG  LEU A 604       8.217 -12.134 -15.652  1.00254.87           C
ATOM   4813  CD1 LEU A 604       9.566 -12.554 -15.045  1.00254.87           C
ATOM   4814  CD2 LEU A 604       7.495 -11.002 -14.899  1.00254.87           C
ATOM   4815  C   LEU A 604       9.057 -10.462 -19.003  1.00254.87           C
ATOM   4816  O   LEU A 604       8.045  -9.936 -19.467  1.00254.87           O
ATOM   4817  N   THR A 605      10.055 -11.001 -19.741  1.00220.72           N
ATOM   4818  CA  THR A 605      10.272 -10.802 -21.152  1.00220.72           C
ATOM   4819  CB  THR A 605       9.686 -11.890 -22.000  1.00220.72           C
ATOM   4820  OG1 THR A 605      10.259 -13.141 -21.649  1.00220.72           O
ATOM   4821  CG2 THR A 605       9.974 -11.574 -23.476  1.00220.72           C
ATOM   4822  C   THR A 605       9.681  -9.500 -21.565  1.00220.72           C
ATOM   4823  O   THR A 605       8.504  -9.416 -21.912  1.00220.72           O
ATOM   4824  N   ASN A 606      10.519  -8.443 -21.542  1.00102.90           N
ATOM   4825  CA  ASN A 606      10.038  -7.126 -21.816  1.00102.90           C
ATOM   4826  CB  ASN A 606      11.104  -6.012 -21.787  1.00102.90           C
ATOM   4827  CG  ASN A 606      11.305  -5.569 -20.344  1.00102.90           C
ATOM   4828  OD1 ASN A 606      10.351  -5.195 -19.662  1.00102.90           O
ATOM   4829  ND2 ASN A 606      12.576  -5.606 -19.863  1.00102.90           N
ATOM   4830  C   ASN A 606       9.402  -7.117 -23.151  1.00102.90           C
ATOM   4831  O   ASN A 606       9.618  -8.001 -23.980  1.00102.90           O
ATOM   4832  N   PHE A 607       8.558  -6.098 -23.368  1.00154.54           N
ATOM   4833  CA  PHE A 607       7.841  -6.007 -24.594  1.00154.54           C
ATOM   4834  CB  PHE A 607       6.813  -4.868 -24.553  1.00154.54           C
ATOM   4835  CG  PHE A 607       5.972  -5.201 -23.365  1.00154.54           C
ATOM   4836  CD1 PHE A 607       6.378  -4.821 -22.107  1.00154.54           C
ATOM   4837  CD2 PHE A 607       4.794  -5.902 -23.494  1.00154.54           C
ATOM   4838  CE1 PHE A 607       5.625  -5.128 -20.999  1.00154.54           C
ATOM   4839  CE2 PHE A 607       4.036  -6.213 -22.389  1.00154.54           C
ATOM   4840  CZ  PHE A 607       4.450  -5.825 -21.137  1.00154.54           C
ATOM   4841  C   PHE A 607       8.876  -5.755 -25.629  1.00154.54           C
ATOM   4842  O   PHE A 607       9.403  -4.650 -25.756  1.00154.54           O
ATOM   4843  N   LEU A 608       9.203  -6.814 -26.392  1.00 85.87           N
ATOM   4844  CA  LEU A 608      10.261  -6.721 -27.349  1.00 85.87           C
ATOM   4845  CB  LEU A 608      11.398  -7.726 -27.104  1.00 85.87           C
ATOM   4846  CG  LEU A 608      12.170  -7.482 -25.798  1.00 85.87           C
ATOM   4847  CD1 LEU A 608      13.296  -8.513 -25.628  1.00 85.87           C
ATOM   4848  CD2 LEU A 608      12.664  -6.029 -25.701  1.00 85.87           C
ATOM   4849  C   LEU A 608       9.731  -7.021 -28.707  1.00 85.87           C
ATOM   4850  O   LEU A 608       8.599  -7.471 -28.875  1.00 85.87           O
ATOM   4851  N   SER A 609      10.570  -6.728 -29.719  1.00 99.58           N
ATOM   4852  CA  SER A 609      10.276  -7.034 -31.085  1.00 99.58           C
ATOM   4853  CB  SER A 609      11.242  -6.345 -32.062  1.00 99.58           C
ATOM   4854  OG  SER A 609      12.574  -6.776 -31.822  1.00 99.58           O
ATOM   4855  C   SER A 609      10.521  -8.504 -31.185  1.00 99.58           C
ATOM   4856  O   SER A 609      10.893  -9.128 -30.196  1.00 99.58           O
ATOM   4857  N   HIS A 610      10.289  -9.126 -32.357  1.00251.51           N
ATOM   4858  CA  HIS A 610      10.582 -10.529 -32.370  1.00251.51           C
ATOM   4859  ND1 HIS A 610       9.479 -13.203 -31.144  1.00251.51           N
ATOM   4860  CG  HIS A 610       9.579 -12.837 -32.470  1.00251.51           C
ATOM   4861  CB  HIS A 610       9.462 -11.416 -32.942  1.00251.51           C
ATOM   4862  NE2 HIS A 610       9.815 -15.074 -32.294  1.00251.51           N
ATOM   4863  CD2 HIS A 610       9.784 -13.993 -33.158  1.00251.51           C
ATOM   4864  CE1 HIS A 610       9.628 -14.550 -31.096  1.00251.51           C
ATOM   4865  C   HIS A 610      11.831 -10.707 -33.164  1.00251.51           C
ATOM   4866  O   HIS A 610      12.153  -9.891 -34.027  1.00251.51           O
ATOM   4867  N   ARG A 611      12.590 -11.779 -32.870  1.00181.16           N
ATOM   4868  CA  ARG A 611      13.817 -11.981 -33.576  1.00181.16           C
ATOM   4869  CB  ARG A 611      14.587 -13.248 -33.163  1.00181.16           C
ATOM   4870  CG  ARG A 611      15.157 -13.219 -31.742  1.00181.16           C
ATOM   4871  CD  ARG A 611      15.994 -14.458 -31.411  1.00181.16           C
ATOM   4872  NE  ARG A 611      16.494 -14.320 -30.013  1.00181.16           N
ATOM   4873  CZ  ARG A 611      17.662 -13.658 -29.768  1.00181.16           C
ATOM   4874  NH1 ARG A 611      18.341 -13.063 -30.791  1.00181.16           N
ATOM   4875  NH2 ARG A 611      18.157 -13.596 -28.497  1.00181.16           N
ATOM   4876  C   ARG A 611      13.460 -12.125 -35.014  1.00181.16           C
ATOM   4877  O   ARG A 611      12.349 -12.531 -35.352  1.00181.16           O
ATOM   4878  N   GLY A 612      14.395 -11.766 -35.912  1.00 93.44           N
ATOM   4879  CA  GLY A 612      14.067 -11.852 -37.299  1.00 93.44           C
ATOM   4880  C   GLY A 612      13.003 -10.838 -37.509  1.00 93.44           C
ATOM   4881  O   GLY A 612      13.208  -9.652 -37.255  1.00 93.44           O
ATOM   4882  N   ASN A 613      11.825 -11.278 -37.982  1.00186.55           N
ATOM   4883  CA  ASN A 613      10.787 -10.316 -38.164  1.00186.55           C
ATOM   4884  CB  ASN A 613       9.530 -10.878 -38.847  1.00186.55           C
ATOM   4885  CG  ASN A 613       9.921 -11.178 -40.291  1.00186.55           C
ATOM   4886  OD1 ASN A 613      11.101 -11.180 -40.639  1.00186.55           O
ATOM   4887  ND2 ASN A 613       8.906 -11.429 -41.161  1.00186.55           N
ATOM   4888  C   ASN A 613      10.448  -9.808 -36.804  1.00186.55           C
ATOM   4889  O   ASN A 613      10.460 -10.549 -35.824  1.00186.55           O
ATOM   4890  N   GLN A 614      10.155  -8.499 -36.734  1.00216.58           N
ATOM   4891  CA  GLN A 614       9.883  -7.806 -35.511  1.00216.58           C
ATOM   4892  CB  GLN A 614       9.750  -6.292 -35.737  1.00216.58           C
ATOM   4893  CG  GLN A 614      10.978  -5.677 -36.415  1.00216.58           C
ATOM   4894  CD  GLN A 614      12.039  -5.429 -35.357  1.00216.58           C
ATOM   4895  OE1 GLN A 614      11.857  -4.605 -34.461  1.00216.58           O
ATOM   4896  NE2 GLN A 614      13.184  -6.156 -35.460  1.00216.58           N
ATOM   4897  C   GLN A 614       8.570  -8.298 -35.001  1.00216.58           C
ATOM   4898  O   GLN A 614       7.836  -8.993 -35.702  1.00216.58           O
ATOM   4899  N   MET A 615       8.262  -7.954 -33.735  1.00137.40           N
ATOM   4900  CA  MET A 615       7.039  -8.367 -33.117  1.00137.40           C
ATOM   4901  CB  MET A 615       7.081  -8.136 -31.593  1.00137.40           C
ATOM   4902  CG  MET A 615       5.817  -8.514 -30.818  1.00137.40           C
ATOM   4903  SD  MET A 615       5.536 -10.296 -30.621  1.00137.40           S
ATOM   4904  CE  MET A 615       4.595 -10.466 -32.163  1.00137.40           C
ATOM   4905  C   MET A 615       5.943  -7.502 -33.651  1.00137.40           C
ATOM   4906  O   MET A 615       5.610  -6.467 -33.077  1.00137.40           O
ATOM   4907  N   GLN A 616       5.340  -7.920 -34.778  1.00 58.18           N
ATOM   4908  CA  GLN A 616       4.260  -7.170 -35.340  1.00 58.18           C
ATOM   4909  CB  GLN A 616       4.718  -6.139 -36.390  1.00 58.18           C
ATOM   4910  CG  GLN A 616       5.572  -4.996 -35.826  1.00 58.18           C
ATOM   4911  CD  GLN A 616       5.960  -4.076 -36.980  1.00 58.18           C
ATOM   4912  OE1 GLN A 616       6.704  -4.470 -37.883  1.00 58.18           O
ATOM   4913  NE2 GLN A 616       5.451  -2.818 -36.959  1.00 58.18           N
ATOM   4914  C   GLN A 616       3.397  -8.167 -36.047  1.00 58.18           C
ATOM   4915  O   GLN A 616       3.905  -9.156 -36.570  1.00 58.18           O
ATOM   4916  N   THR A 617       2.065  -7.950 -36.069  1.00121.45           N
ATOM   4917  CA  THR A 617       1.219  -8.891 -36.745  1.00121.45           C
ATOM   4918  CB  THR A 617      -0.247  -8.571 -36.592  1.00121.45           C
ATOM   4919  OG1 THR A 617      -1.033  -9.568 -37.225  1.00121.45           O
ATOM   4920  CG2 THR A 617      -0.559  -7.184 -37.177  1.00121.45           C
ATOM   4921  C   THR A 617       1.596  -8.890 -38.192  1.00121.45           C
ATOM   4922  O   THR A 617       1.850  -9.947 -38.770  1.00121.45           O
ATOM   4923  N   THR A 618       1.680  -7.694 -38.808  1.00114.86           N
ATOM   4924  CA  THR A 618       2.075  -7.629 -40.182  1.00114.86           C
ATOM   4925  CB  THR A 618       0.964  -7.248 -41.122  1.00114.86           C
ATOM   4926  OG1 THR A 618       1.371  -7.435 -42.470  1.00114.86           O
ATOM   4927  CG2 THR A 618       0.581  -5.781 -40.878  1.00114.86           C
ATOM   4928  C   THR A 618       3.174  -6.620 -40.304  1.00114.86           C
ATOM   4929  O   THR A 618       3.140  -5.566 -39.670  1.00114.86           O
ATOM   4930  N   ALA A 619       4.197  -6.943 -41.123  1.00 44.97           N
ATOM   4931  CA  ALA A 619       5.328  -6.084 -41.339  1.00 44.97           C
ATOM   4932  CB  ALA A 619       6.584  -6.812 -41.849  1.00 44.97           C
ATOM   4933  C   ALA A 619       4.963  -5.058 -42.361  1.00 44.97           C
ATOM   4934  O   ALA A 619       3.922  -5.142 -43.011  1.00 44.97           O
ATOM   4935  N   ARG A 620       5.827  -4.035 -42.501  1.00 95.99           N
ATOM   4936  CA  ARG A 620       5.602  -2.968 -43.430  1.00 95.99           C
ATOM   4937  CB  ARG A 620       6.739  -1.934 -43.376  1.00 95.99           C
ATOM   4938  CG  ARG A 620       6.421  -0.589 -44.028  1.00 95.99           C
ATOM   4939  CD  ARG A 620       7.580   0.403 -43.910  1.00 95.99           C
ATOM   4940  NE  ARG A 620       7.968   0.462 -42.470  1.00 95.99           N
ATOM   4941  CZ  ARG A 620       7.411   1.387 -41.635  1.00 95.99           C
ATOM   4942  NH1 ARG A 620       6.505   2.285 -42.123  1.00 95.99           N
ATOM   4943  NH2 ARG A 620       7.768   1.423 -40.318  1.00 95.99           N
ATOM   4944  C   ARG A 620       5.567  -3.573 -44.796  1.00 95.99           C
ATOM   4945  O   ARG A 620       4.697  -3.259 -45.606  1.00 95.99           O
ATOM   4946  N   ASN A 621       6.513  -4.485 -45.075  1.00 38.63           N
ATOM   4947  CA  ASN A 621       6.579  -5.116 -46.359  1.00 38.63           C
ATOM   4948  CB  ASN A 621       7.803  -6.034 -46.511  1.00 38.63           C
ATOM   4949  CG  ASN A 621       9.010  -5.158 -46.807  1.00 38.63           C
ATOM   4950  OD1 ASN A 621       9.022  -4.424 -47.794  1.00 38.63           O
ATOM   4951  ND2 ASN A 621      10.052  -5.229 -45.936  1.00 38.63           N
ATOM   4952  C   ASN A 621       5.365  -5.957 -46.575  1.00 38.63           C
ATOM   4953  O   ASN A 621       4.787  -5.956 -47.661  1.00 38.63           O
ATOM   4954  N   ASP A 622       4.941  -6.691 -45.531  1.00 48.15           N
ATOM   4955  CA  ASP A 622       3.842  -7.604 -45.650  1.00 48.15           C
ATOM   4956  CB  ASP A 622       3.579  -8.385 -44.359  1.00 48.15           C
ATOM   4957  CG  ASP A 622       4.657  -9.449 -44.286  1.00 48.15           C
ATOM   4958  OD1 ASP A 622       4.854 -10.154 -45.312  1.00 48.15           O
ATOM   4959  OD2 ASP A 622       5.291  -9.576 -43.206  1.00 48.15           O
ATOM   4960  C   ASP A 622       2.592  -6.866 -46.004  1.00 48.15           C
ATOM   4961  O   ASP A 622       1.830  -7.323 -46.856  1.00 48.15           O
ATOM   4962  N   THR A 623       2.361  -5.692 -45.387  1.00109.52           N
ATOM   4963  CA  THR A 623       1.136  -4.974 -45.604  1.00109.52           C
ATOM   4964  CB  THR A 623       1.019  -3.728 -44.767  1.00109.52           C
ATOM   4965  OG1 THR A 623      -0.289  -3.186 -44.871  1.00109.52           O
ATOM   4966  CG2 THR A 623       2.038  -2.695 -45.261  1.00109.52           C
ATOM   4967  C   THR A 623       1.042  -4.598 -47.047  1.00109.52           C
ATOM   4968  O   THR A 623      -0.035  -4.648 -47.640  1.00109.52           O
ATOM   4969  N   ALA A 624       2.179  -4.210 -47.650  1.00 41.69           N
ATOM   4970  CA  ALA A 624       2.214  -3.820 -49.030  1.00 41.69           C
ATOM   4971  CB  ALA A 624       3.604  -3.362 -49.503  1.00 41.69           C
ATOM   4972  C   ALA A 624       1.826  -4.992 -49.875  1.00 41.69           C
ATOM   4973  O   ALA A 624       1.196  -4.843 -50.920  1.00 41.69           O
ATOM   4974  N   GLN A 625       2.211  -6.199 -49.437  1.00 99.08           N
ATOM   4975  CA  GLN A 625       1.995  -7.430 -50.144  1.00 99.08           C
ATOM   4976  CB  GLN A 625       2.641  -8.626 -49.424  1.00 99.08           C
ATOM   4977  CG  GLN A 625       2.464  -9.958 -50.153  1.00 99.08           C
ATOM   4978  CD  GLN A 625       3.487 -10.030 -51.276  1.00 99.08           C
ATOM   4979  OE1 GLN A 625       3.259 -10.672 -52.302  1.00 99.08           O
ATOM   4980  NE2 GLN A 625       4.656  -9.367 -51.074  1.00 99.08           N
ATOM   4981  C   GLN A 625       0.526  -7.716 -50.282  1.00 99.08           C
ATOM   4982  O   GLN A 625       0.108  -8.362 -51.243  1.00 99.08           O
ATOM   4983  N   LYS A 626      -0.306  -7.240 -49.335  1.00128.45           N
ATOM   4984  CA  LYS A 626      -1.698  -7.599 -49.313  1.00128.45           C
ATOM   4985  CB  LYS A 626      -2.517  -6.906 -48.210  1.00128.45           C
ATOM   4986  CG  LYS A 626      -3.961  -7.418 -48.162  1.00128.45           C
ATOM   4987  CD  LYS A 626      -4.701  -7.093 -46.863  1.00128.45           C
ATOM   4988  CE  LYS A 626      -6.119  -7.668 -46.802  1.00128.45           C
ATOM   4989  NZ  LYS A 626      -6.996  -6.956 -47.758  1.00128.45           N
ATOM   4990  C   LYS A 626      -2.341  -7.263 -50.615  1.00128.45           C
ATOM   4991  O   LYS A 626      -3.202  -8.016 -51.070  1.00128.45           O
ATOM   4992  N   ASP A 627      -1.986  -6.120 -51.241  1.00168.19           N
ATOM   4993  CA  ASP A 627      -2.566  -5.899 -52.529  1.00168.19           C
ATOM   4994  CB  ASP A 627      -2.668  -4.426 -52.989  1.00168.19           C
ATOM   4995  CG  ASP A 627      -1.306  -3.758 -53.075  1.00168.19           C
ATOM   4996  OD1 ASP A 627      -0.688  -3.544 -51.999  1.00168.19           O
ATOM   4997  OD2 ASP A 627      -0.870  -3.436 -54.213  1.00168.19           O
ATOM   4998  C   ASP A 627      -1.761  -6.704 -53.476  1.00168.19           C
ATOM   4999  O   ASP A 627      -0.993  -6.209 -54.298  1.00168.19           O
ATOM   5000  N   THR A 628      -1.977  -8.018 -53.358  1.00116.31           N
ATOM   5001  CA  THR A 628      -1.368  -9.035 -54.125  1.00116.31           C
ATOM   5002  CB  THR A 628      -1.780 -10.410 -53.684  1.00116.31           C
ATOM   5003  OG1 THR A 628      -1.211 -11.397 -54.529  1.00116.31           O
ATOM   5004  CG2 THR A 628      -3.312 -10.505 -53.671  1.00116.31           C
ATOM   5005  C   THR A 628      -1.827  -8.799 -55.517  1.00116.31           C
ATOM   5006  O   THR A 628      -1.163  -9.201 -56.471  1.00116.31           O
ATOM   5007  N   ILE A 629      -2.991  -8.134 -55.665  1.00134.10           N
ATOM   5008  CA  ILE A 629      -3.488  -7.946 -56.989  1.00134.10           C
ATOM   5009  CB  ILE A 629      -4.766  -7.161 -57.004  1.00134.10           C
ATOM   5010  CG1 ILE A 629      -5.238  -6.938 -58.450  1.00134.10           C
ATOM   5011  CG2 ILE A 629      -4.569  -5.897 -56.159  1.00134.10           C
ATOM   5012  CD1 ILE A 629      -6.595  -6.246 -58.550  1.00134.10           C
ATOM   5013  C   ILE A 629      -2.482  -7.229 -57.829  1.00134.10           C
ATOM   5014  O   ILE A 629      -1.957  -7.806 -58.778  1.00134.10           O
ATOM   5015  N   ILE A 630      -2.079  -5.998 -57.490  1.00109.30           N
ATOM   5016  CA  ILE A 630      -1.161  -5.432 -58.433  1.00109.30           C
ATOM   5017  CB  ILE A 630      -1.852  -4.626 -59.498  1.00109.30           C
ATOM   5018  CG1 ILE A 630      -0.958  -4.451 -60.737  1.00109.30           C
ATOM   5019  CG2 ILE A 630      -2.294  -3.296 -58.865  1.00109.30           C
ATOM   5020  CD1 ILE A 630      -1.710  -3.887 -61.943  1.00109.30           C
ATOM   5021  C   ILE A 630      -0.268  -4.500 -57.697  1.00109.30           C
ATOM   5022  O   ILE A 630      -0.679  -3.876 -56.722  1.00109.30           O
ATOM   5023  N   GLU A 631       1.000  -4.414 -58.141  1.00 53.96           N
ATOM   5024  CA  GLU A 631       1.893  -3.440 -57.594  1.00 53.96           C
ATOM   5025  CB  GLU A 631       3.127  -4.003 -56.869  1.00 53.96           C
ATOM   5026  CG  GLU A 631       2.833  -4.544 -55.470  1.00 53.96           C
ATOM   5027  CD  GLU A 631       4.168  -4.880 -54.822  1.00 53.96           C
ATOM   5028  OE1 GLU A 631       5.171  -5.008 -55.572  1.00 53.96           O
ATOM   5029  OE2 GLU A 631       4.202  -5.007 -53.568  1.00 53.96           O
ATOM   5030  C   GLU A 631       2.386  -2.649 -58.758  1.00 53.96           C
ATOM   5031  O   GLU A 631       2.846  -3.208 -59.752  1.00 53.96           O
ATOM   5032  N   ILE A 632       2.287  -1.312 -58.668  1.00126.29           N
ATOM   5033  CA  ILE A 632       2.713  -0.493 -59.762  1.00126.29           C
ATOM   5034  CB  ILE A 632       2.362   0.966 -59.566  1.00126.29           C
ATOM   5035  CG1 ILE A 632       2.586   1.751 -60.866  1.00126.29           C
ATOM   5036  CG2 ILE A 632       3.127   1.528 -58.357  1.00126.29           C
ATOM   5037  CD1 ILE A 632       1.626   1.346 -61.982  1.00126.29           C
ATOM   5038  C   ILE A 632       4.194  -0.643 -59.925  1.00126.29           C
ATOM   5039  O   ILE A 632       4.692  -0.852 -61.030  1.00126.29           O
ATOM   5040  N   GLU A 633       4.924  -0.591 -58.800  1.00106.98           N
ATOM   5041  CA  GLU A 633       6.355  -0.641 -58.764  1.00106.98           C
ATOM   5042  CB  GLU A 633       6.844  -0.609 -57.311  1.00106.98           C
ATOM   5043  CG  GLU A 633       8.315  -0.967 -57.131  1.00106.98           C
ATOM   5044  CD  GLU A 633       8.496  -1.323 -55.662  1.00106.98           C
ATOM   5045  OE1 GLU A 633       7.731  -0.778 -54.822  1.00106.98           O
ATOM   5046  OE2 GLU A 633       9.392  -2.156 -55.362  1.00106.98           O
ATOM   5047  C   GLU A 633       6.831  -1.937 -59.335  1.00106.98           C
ATOM   5048  O   GLU A 633       7.752  -1.957 -60.149  1.00106.98           O
ATOM   5049  N   GLU A 634       6.211  -3.058 -58.921  1.00 94.71           N
ATOM   5050  CA  GLU A 634       6.690  -4.340 -59.346  1.00 94.71           C
ATOM   5051  CB  GLU A 634       6.002  -5.530 -58.655  1.00 94.71           C
ATOM   5052  CG  GLU A 634       4.520  -5.676 -59.001  1.00 94.71           C
ATOM   5053  CD  GLU A 634       4.073  -7.038 -58.489  1.00 94.71           C
[truncated: 889,756 more chars]
