# Supplementary material for: In and Outs of Chuviridae Endogenous Viral Elements: Origin of a Potentially New Retrovirus and Signature of Ancient and Ongoing Arms Race in Mosquito Genomes
Source: Front Genet. 2020 Oct 22;11:542437. doi: 10.3389/fgene.2020.542437 (PMC7642597; doi:10.3389/fgene.2020.542437)
Supplement: Supplementary file 1 [file Data_Sheet_1.ZIP › Supplementary_Material_Anakin_MS_v2/Supplementary_Material_9/AnMacBtQ1_KZ061802_1_328294_329622_MC.B99990005.pdb]

EXPDTA    THEORETICAL MODEL, MODELLER 9.23 2019/11/20 17:53:06
REMARK   6 MODELLER OBJECTIVE FUNCTION:     17223.1758
REMARK   6 MODELLER BEST TEMPLATE % SEQ ID:  22.054
REMARK   6 SEQUENCE: AnMacBtQ1_KZ061802_1_328294_329622_MC
REMARK   6 ALIGNMENT: multchain.ali
REMARK   6 SCRIPT: /home/crhisllane/Doutorado/Filipe/modeller_to_multichain/modelagem.py
REMARK   6 TEMPLATE: 6ESC 1:A - 638:A MODELS 1:A - 744:A AT 22.1%
REMARK   6 TEMPLATE: 6ESC 1:B - 638:B MODELS 747:B - 1490:B AT 22.1%
REMARK   6 TEMPLATE: 6ESC 1:C - 638:C MODELS 1493:C - 2236:C AT 22.1%
ATOM      1  N   THR A   1      25.646   6.433  52.866  1.00 91.14           N
ATOM      2  CA  THR A   1      26.985   5.865  52.597  1.00 91.14           C
ATOM      3  CB  THR A   1      26.887   4.399  52.293  1.00 91.14           C
ATOM      4  OG1 THR A   1      26.141   4.189  51.103  1.00 91.14           O
ATOM      5  CG2 THR A   1      26.203   3.696  53.478  1.00 91.14           C
ATOM      6  C   THR A   1      27.618   6.540  51.424  1.00 91.14           C
ATOM      7  O   THR A   1      27.432   7.735  51.201  1.00 91.14           O
ATOM      8  N   LYS A   2      28.398   5.765  50.647  1.00109.60           N
ATOM      9  CA  LYS A   2      29.112   6.267  49.511  1.00109.60           C
ATOM     10  CB  LYS A   2      30.314   5.384  49.133  1.00109.60           C
ATOM     11  CG  LYS A   2      29.933   3.929  48.847  1.00109.60           C
ATOM     12  CD  LYS A   2      31.115   3.057  48.421  1.00109.60           C
ATOM     13  CE  LYS A   2      32.046   2.691  49.582  1.00109.60           C
ATOM     14  NZ  LYS A   2      33.162   1.848  49.097  1.00109.60           N
ATOM     15  C   LYS A   2      28.183   6.347  48.341  1.00109.60           C
ATOM     16  O   LYS A   2      27.108   5.750  48.346  1.00109.60           O
ATOM     17  N   ARG A   3      28.567   7.138  47.316  1.00198.97           N
ATOM     18  CA  ARG A   3      27.756   7.269  46.139  1.00198.97           C
ATOM     19  CB  ARG A   3      27.356   8.709  45.766  1.00198.97           C
ATOM     20  CG  ARG A   3      26.302   8.867  44.645  1.00198.97           C
ATOM     21  CD  ARG A   3      26.647   8.617  43.147  1.00198.97           C
ATOM     22  NE  ARG A   3      25.833   7.434  42.629  1.00198.97           N
ATOM     23  CZ  ARG A   3      25.155   7.485  41.433  1.00198.97           C
ATOM     24  NH1 ARG A   3      25.109   8.666  40.757  1.00198.97           N
ATOM     25  NH2 ARG A   3      24.586   6.362  40.905  1.00198.97           N
ATOM     26  C   ARG A   3      28.603   6.882  44.956  1.00198.97           C
ATOM     27  O   ARG A   3      29.821   7.047  44.986  1.00198.97           O
ATOM     28  N   LYS A   4      27.981   6.341  43.880  1.00212.14           N
ATOM     29  CA  LYS A   4      28.713   6.084  42.666  1.00212.14           C
ATOM     30  CB  LYS A   4      28.662   4.603  42.251  1.00212.14           C
ATOM     31  CG  LYS A   4      29.671   4.223  41.164  1.00212.14           C
ATOM     32  CD  LYS A   4      31.109   4.107  41.676  1.00212.14           C
ATOM     33  CE  LYS A   4      31.753   5.445  42.037  1.00212.14           C
ATOM     34  NZ  LYS A   4      33.081   5.214  42.651  1.00212.14           N
ATOM     35  C   LYS A   4      28.286   6.852  41.451  1.00212.14           C
ATOM     36  O   LYS A   4      27.428   6.362  40.733  1.00212.14           O
ATOM     37  N   ARG A   5      28.944   7.984  41.117  1.00199.91           N
ATOM     38  CA  ARG A   5      28.555   8.958  40.113  1.00199.91           C
ATOM     39  CB  ARG A   5      29.766   9.657  39.482  1.00199.91           C
ATOM     40  CG  ARG A   5      30.595  10.444  40.486  1.00199.91           C
ATOM     41  CD  ARG A   5      31.969  10.851  39.958  1.00199.91           C
ATOM     42  NE  ARG A   5      31.766  11.577  38.675  1.00199.91           N
ATOM     43  CZ  ARG A   5      32.582  12.623  38.359  1.00199.91           C
ATOM     44  NH1 ARG A   5      33.541  13.028  39.242  1.00199.91           N
ATOM     45  NH2 ARG A   5      32.439  13.262  37.161  1.00199.91           N
ATOM     46  C   ARG A   5      27.788   8.384  38.960  1.00199.91           C
ATOM     47  O   ARG A   5      28.123   7.334  38.416  1.00199.91           O
ATOM     48  N   LYS A   6      26.703   9.097  38.587  1.00 90.10           N
ATOM     49  CA  LYS A   6      25.844   8.737  37.496  1.00 90.10           C
ATOM     50  CB  LYS A   6      24.448   9.388  37.532  1.00 90.10           C
ATOM     51  CG  LYS A   6      23.436   8.695  38.448  1.00 90.10           C
ATOM     52  CD  LYS A   6      22.214   9.556  38.775  1.00 90.10           C
ATOM     53  CE  LYS A   6      21.320   8.988  39.882  1.00 90.10           C
ATOM     54  NZ  LYS A   6      20.571   7.816  39.383  1.00 90.10           N
ATOM     55  C   LYS A   6      26.494   9.237  36.253  1.00 90.10           C
ATOM     56  O   LYS A   6      27.337  10.132  36.304  1.00 90.10           O
ATOM     57  N   GLY A   7      26.125   8.649  35.097  1.00 28.72           N
ATOM     58  CA  GLY A   7      26.696   9.101  33.865  1.00 28.72           C
ATOM     59  C   GLY A   7      25.586   9.332  32.893  1.00 28.72           C
ATOM     60  O   GLY A   7      24.726   8.475  32.692  1.00 28.72           O
ATOM     61  N   LYS A   8      25.599  10.516  32.250  1.00112.32           N
ATOM     62  CA  LYS A   8      24.599  10.841  31.278  1.00112.32           C
ATOM     63  CB  LYS A   8      23.874  12.169  31.551  1.00112.32           C
ATOM     64  CG  LYS A   8      24.805  13.381  31.498  1.00112.32           C
ATOM     65  CD  LYS A   8      25.936  13.319  32.525  1.00112.32           C
ATOM     66  CE  LYS A   8      26.886  14.516  32.464  1.00112.32           C
ATOM     67  NZ  LYS A   8      27.944  14.372  33.487  1.00112.32           N
ATOM     68  C   LYS A   8      25.303  11.002  29.975  1.00112.32           C
ATOM     69  O   LYS A   8      26.405  11.545  29.915  1.00112.32           O
ATOM     70  N   LYS A   9      24.684  10.511  28.887  1.00138.06           N
ATOM     71  CA  LYS A   9      25.299  10.652  27.605  1.00138.06           C
ATOM     72  CB  LYS A   9      24.871   9.599  26.569  1.00138.06           C
ATOM     73  CG  LYS A   9      25.635   9.732  25.250  1.00138.06           C
ATOM     74  CD  LYS A   9      25.609   8.478  24.372  1.00138.06           C
ATOM     75  CE  LYS A   9      24.216   7.886  24.146  1.00138.06           C
ATOM     76  NZ  LYS A   9      23.749   7.195  25.370  1.00138.06           N
ATOM     77  C   LYS A   9      24.942  12.007  27.098  1.00138.06           C
ATOM     78  O   LYS A   9      24.065  12.668  27.654  1.00138.06           O
ATOM     79  N   ILE A  10      25.643  12.453  26.037  1.00 84.38           N
ATOM     80  CA  ILE A  10      25.450  13.752  25.459  1.00 84.38           C
ATOM     81  CB  ILE A  10      26.125  13.918  24.127  1.00 84.38           C
ATOM     82  CG1 ILE A  10      27.650  13.784  24.269  1.00 84.38           C
ATOM     83  CG2 ILE A  10      25.669  15.257  23.524  1.00 84.38           C
ATOM     84  CD1 ILE A  10      28.372  13.634  22.930  1.00 84.38           C
ATOM     85  C   ILE A  10      23.996  13.960  25.243  1.00 84.38           C
ATOM     86  O   ILE A  10      23.279  13.044  24.854  1.00 84.38           O
ATOM     87  N   LYS A  11      23.515  15.183  25.525  1.00253.60           N
ATOM     88  CA  LYS A  11      22.117  15.446  25.386  1.00253.60           C
ATOM     89  CB  LYS A  11      21.735  16.869  25.831  1.00253.60           C
ATOM     90  CG  LYS A  11      22.563  17.951  25.132  1.00253.60           C
ATOM     91  CD  LYS A  11      22.036  19.375  25.323  1.00253.60           C
ATOM     92  CE  LYS A  11      23.002  20.450  24.816  1.00253.60           C
ATOM     93  NZ  LYS A  11      23.135  20.365  23.344  1.00253.60           N
ATOM     94  C   LYS A  11      21.737  15.291  23.955  1.00253.60           C
ATOM     95  O   LYS A  11      22.143  16.068  23.091  1.00253.60           O
ATOM     96  N   LEU A  12      20.940  14.243  23.687  1.00265.70           N
ATOM     97  CA  LEU A  12      20.401  13.982  22.390  1.00265.70           C
ATOM     98  CB  LEU A  12      21.116  12.865  21.606  1.00265.70           C
ATOM     99  CG  LEU A  12      22.503  13.268  21.066  1.00265.70           C
ATOM    100  CD1 LEU A  12      22.381  14.362  19.993  1.00265.70           C
ATOM    101  CD2 LEU A  12      23.472  13.657  22.192  1.00265.70           C
ATOM    102  C   LEU A  12      18.990  13.567  22.614  1.00265.70           C
ATOM    103  O   LEU A  12      18.591  13.302  23.746  1.00265.70           O
ATOM    104  N   CYS A  13      18.173  13.534  21.548  1.00 84.49           N
ATOM    105  CA  CYS A  13      16.815  13.142  21.767  1.00 84.49           C
ATOM    106  CB  CYS A  13      15.965  13.157  20.486  1.00 84.49           C
ATOM    107  SG  CYS A  13      15.761  14.837  19.823  1.00 84.49           S
ATOM    108  C   CYS A  13      16.845  11.744  22.287  1.00 84.49           C
ATOM    109  O   CYS A  13      16.206  11.429  23.289  1.00 84.49           O
ATOM    110  N   THR A  14      17.620  10.869  21.620  1.00 26.82           N
ATOM    111  CA  THR A  14      17.715   9.498  22.026  1.00 26.82           C
ATOM    112  CB  THR A  14      18.513   8.666  21.069  1.00 26.82           C
ATOM    113  OG1 THR A  14      17.929   8.709  19.775  1.00 26.82           O
ATOM    114  CG2 THR A  14      18.546   7.220  21.591  1.00 26.82           C
ATOM    115  C   THR A  14      18.406   9.425  23.349  1.00 26.82           C
ATOM    116  O   THR A  14      17.984   8.692  24.242  1.00 26.82           O
ATOM    117  N   ARG A  15      19.489  10.206  23.511  1.00117.78           N
ATOM    118  CA  ARG A  15      20.254  10.142  24.717  1.00117.78           C
ATOM    119  CB  ARG A  15      21.559  10.938  24.646  1.00117.78           C
ATOM    120  CG  ARG A  15      22.617  10.326  23.725  1.00117.78           C
ATOM    121  CD  ARG A  15      22.186  10.194  22.263  1.00117.78           C
ATOM    122  NE  ARG A  15      23.341   9.627  21.510  1.00117.78           N
ATOM    123  CZ  ARG A  15      23.132   8.757  20.479  1.00117.78           C
ATOM    124  NH1 ARG A  15      21.867   8.344  20.175  1.00117.78           N
ATOM    125  NH2 ARG A  15      24.189   8.304  19.743  1.00117.78           N
ATOM    126  C   ARG A  15      19.427  10.709  25.811  1.00117.78           C
ATOM    127  O   ARG A  15      18.562  11.551  25.580  1.00117.78           O
ATOM    128  N   TYR A  16      19.652  10.230  27.047  1.00125.71           N
ATOM    129  CA  TYR A  16      18.867  10.748  28.121  1.00125.71           C
ATOM    130  CB  TYR A  16      18.202   9.678  29.004  1.00125.71           C
ATOM    131  CG  TYR A  16      17.067   9.072  28.254  1.00125.71           C
ATOM    132  CD1 TYR A  16      17.270   8.036  27.374  1.00125.71           C
ATOM    133  CD2 TYR A  16      15.790   9.551  28.440  1.00125.71           C
ATOM    134  CE1 TYR A  16      16.209   7.487  26.695  1.00125.71           C
ATOM    135  CE2 TYR A  16      14.726   9.005  27.763  1.00125.71           C
ATOM    136  CZ  TYR A  16      14.937   7.969  26.888  1.00125.71           C
ATOM    137  OH  TYR A  16      13.851   7.401  26.188  1.00125.71           O
ATOM    138  C   TYR A  16      19.730  11.555  29.031  1.00125.71           C
ATOM    139  O   TYR A  16      20.571  11.045  29.770  1.00125.71           O
ATOM    140  N   PRO A  17      19.529  12.835  28.932  1.00135.04           N
ATOM    141  CA  PRO A  17      20.180  13.746  29.835  1.00135.04           C
ATOM    142  CD  PRO A  17      19.385  13.405  27.601  1.00135.04           C
ATOM    143  CB  PRO A  17      20.255  15.086  29.104  1.00135.04           C
ATOM    144  CG  PRO A  17      20.197  14.707  27.616  1.00135.04           C
ATOM    145  C   PRO A  17      19.335  13.820  31.067  1.00135.04           C
ATOM    146  O   PRO A  17      18.191  13.372  31.022  1.00135.04           O
ATOM    147  N   GLY A  18      19.874  14.354  32.181  1.00 34.65           N
ATOM    148  CA  GLY A  18      19.077  14.505  33.366  1.00 34.65           C
ATOM    149  C   GLY A  18      18.280  15.763  33.214  1.00 34.65           C
ATOM    150  O   GLY A  18      18.727  16.708  32.564  1.00 34.65           O
ATOM    151  N   TYR A  19      17.078  15.808  33.829  1.00 67.28           N
ATOM    152  CA  TYR A  19      16.257  16.984  33.746  1.00 67.28           C
ATOM    153  CB  TYR A  19      15.059  16.862  32.794  1.00 67.28           C
ATOM    154  CG  TYR A  19      15.522  17.010  31.385  1.00 67.28           C
ATOM    155  CD1 TYR A  19      16.047  15.951  30.680  1.00 67.28           C
ATOM    156  CD2 TYR A  19      15.416  18.233  30.762  1.00 67.28           C
ATOM    157  CE1 TYR A  19      16.463  16.116  29.378  1.00 67.28           C
ATOM    158  CE2 TYR A  19      15.830  18.405  29.463  1.00 67.28           C
ATOM    159  CZ  TYR A  19      16.356  17.344  28.769  1.00 67.28           C
ATOM    160  OH  TYR A  19      16.783  17.516  27.435  1.00 67.28           O
ATOM    161  C   TYR A  19      15.709  17.341  35.093  1.00 67.28           C
ATOM    162  O   TYR A  19      15.416  16.479  35.920  1.00 67.28           O
ATOM    163  N   LEU A  20      15.575  18.663  35.331  1.00114.83           N
ATOM    164  CA  LEU A  20      15.015  19.201  36.537  1.00114.83           C
ATOM    165  CB  LEU A  20      15.950  20.207  37.242  1.00114.83           C
ATOM    166  CG  LEU A  20      15.401  20.818  38.550  1.00114.83           C
ATOM    167  CD1 LEU A  20      14.250  21.808  38.306  1.00114.83           C
ATOM    168  CD2 LEU A  20      15.039  19.715  39.558  1.00114.83           C
ATOM    169  C   LEU A  20      13.789  19.923  36.097  1.00114.83           C
ATOM    170  O   LEU A  20      13.791  20.621  35.084  1.00114.83           O
ATOM    171  N   ASN A  21      12.700  19.751  36.859  1.00112.16           N
ATOM    172  CA  ASN A  21      11.433  20.311  36.506  1.00112.16           C
ATOM    173  CB  ASN A  21      10.356  19.213  36.615  1.00112.16           C
ATOM    174  CG  ASN A  21      10.349  18.573  38.001  1.00112.16           C
ATOM    175  OD1 ASN A  21      11.395  18.246  38.560  1.00112.16           O
ATOM    176  ND2 ASN A  21       9.130  18.390  38.576  1.00112.16           N
ATOM    177  C   ASN A  21      11.103  21.410  37.477  1.00112.16           C
ATOM    178  O   ASN A  21      10.857  21.172  38.656  1.00112.16           O
ATOM    179  N   ALA A  22      11.071  22.669  37.004  1.00 39.10           N
ATOM    180  CA  ALA A  22      10.731  23.735  37.902  1.00 39.10           C
ATOM    181  CB  ALA A  22      10.976  25.137  37.318  1.00 39.10           C
ATOM    182  C   ALA A  22       9.269  23.603  38.183  1.00 39.10           C
ATOM    183  O   ALA A  22       8.527  23.027  37.391  1.00 39.10           O
ATOM    184  N   ASN A  23       8.815  24.114  39.342  1.00 92.83           N
ATOM    185  CA  ASN A  23       7.426  24.003  39.678  1.00 92.83           C
ATOM    186  CB  ASN A  23       7.124  24.453  41.122  1.00 92.83           C
ATOM    187  CG  ASN A  23       5.734  23.986  41.544  1.00 92.83           C
ATOM    188  OD1 ASN A  23       5.304  24.230  42.670  1.00 92.83           O
ATOM    189  ND2 ASN A  23       5.009  23.286  40.632  1.00 92.83           N
ATOM    190  C   ASN A  23       6.679  24.892  38.739  1.00 92.83           C
ATOM    191  O   ASN A  23       7.097  26.017  38.473  1.00 92.83           O
ATOM    192  N   THR A  24       5.551  24.399  38.190  1.00107.74           N
ATOM    193  CA  THR A  24       4.821  25.211  37.268  1.00107.74           C
ATOM    194  CB  THR A  24       3.961  24.432  36.313  1.00107.74           C
ATOM    195  OG1 THR A  24       3.443  25.293  35.309  1.00107.74           O
ATOM    196  CG2 THR A  24       2.811  23.777  37.096  1.00107.74           C
ATOM    197  C   THR A  24       3.944  26.138  38.029  1.00107.74           C
ATOM    198  O   THR A  24       3.244  25.744  38.961  1.00107.74           O
ATOM    199  N   ARG A  25       3.995  27.422  37.636  1.00179.24           N
ATOM    200  CA  ARG A  25       3.192  28.443  38.225  1.00179.24           C
ATOM    201  CB  ARG A  25       3.857  29.830  38.215  1.00179.24           C
ATOM    202  CG  ARG A  25       3.098  30.889  39.019  1.00179.24           C
ATOM    203  CD  ARG A  25       3.254  30.739  40.535  1.00179.24           C
ATOM    204  NE  ARG A  25       4.682  31.021  40.860  1.00179.24           N
ATOM    205  CZ  ARG A  25       5.019  31.621  42.039  1.00179.24           C
ATOM    206  NH1 ARG A  25       4.052  31.964  42.939  1.00179.24           N
ATOM    207  NH2 ARG A  25       6.331  31.878  42.316  1.00179.24           N
ATOM    208  C   ARG A  25       1.953  28.536  37.399  1.00179.24           C
ATOM    209  O   ARG A  25       1.836  27.931  36.336  1.00179.24           O
ATOM    210  N   PHE A  26       0.997  29.321  37.904  1.00129.96           N
ATOM    211  CA  PHE A  26      -0.274  29.614  37.324  1.00129.96           C
ATOM    212  CB  PHE A  26      -1.186  30.402  38.279  1.00129.96           C
ATOM    213  CG  PHE A  26      -0.433  31.606  38.731  1.00129.96           C
ATOM    214  CD1 PHE A  26      -0.383  32.752  37.971  1.00129.96           C
ATOM    215  CD2 PHE A  26       0.230  31.578  39.936  1.00129.96           C
ATOM    216  CE1 PHE A  26       0.318  33.851  38.412  1.00129.96           C
ATOM    217  CE2 PHE A  26       0.932  32.672  40.381  1.00129.96           C
ATOM    218  CZ  PHE A  26       0.978  33.812  39.617  1.00129.96           C
ATOM    219  C   PHE A  26      -0.056  30.426  36.087  1.00129.96           C
ATOM    220  O   PHE A  26      -0.977  30.618  35.296  1.00129.96           O
ATOM    221  N   ALA A  27       1.165  30.966  35.909  1.00 56.70           N
ATOM    222  CA  ALA A  27       1.420  31.883  34.835  1.00 56.70           C
ATOM    223  CB  ALA A  27       2.907  32.264  34.725  1.00 56.70           C
ATOM    224  C   ALA A  27       1.005  31.289  33.521  1.00 56.70           C
ATOM    225  O   ALA A  27       0.360  31.980  32.733  1.00 56.70           O
ATOM    226  N   THR A  28       1.333  30.017  33.214  1.00113.64           N
ATOM    227  CA  THR A  28       0.815  29.553  31.958  1.00113.64           C
ATOM    228  CB  THR A  28       1.848  29.151  30.945  1.00113.64           C
ATOM    229  OG1 THR A  28       1.250  29.057  29.661  1.00113.64           O
ATOM    230  CG2 THR A  28       2.440  27.796  31.337  1.00113.64           C
ATOM    231  C   THR A  28      -0.106  28.406  32.231  1.00113.64           C
ATOM    232  O   THR A  28       0.242  27.466  32.943  1.00113.64           O
ATOM    233  N   ALA A  29      -1.336  28.476  31.681  1.00 37.91           N
ATOM    234  CA  ALA A  29      -2.286  27.430  31.913  1.00 37.91           C
ATOM    235  CB  ALA A  29      -3.505  27.877  32.739  1.00 37.91           C
ATOM    236  C   ALA A  29      -2.799  26.986  30.587  1.00 37.91           C
ATOM    237  O   ALA A  29      -2.946  27.787  29.664  1.00 37.91           O
ATOM    238  N   ARG A  30      -3.081  25.676  30.452  1.00172.27           N
ATOM    239  CA  ARG A  30      -3.552  25.223  29.182  1.00172.27           C
ATOM    240  CB  ARG A  30      -2.461  24.568  28.320  1.00172.27           C
ATOM    241  CG  ARG A  30      -1.382  25.566  27.893  1.00172.27           C
ATOM    242  CD  ARG A  30      -0.290  24.971  27.003  1.00172.27           C
ATOM    243  NE  ARG A  30       0.443  23.955  27.809  1.00172.27           N
ATOM    244  CZ  ARG A  30       1.682  23.535  27.419  1.00172.27           C
ATOM    245  NH1 ARG A  30       2.269  24.068  26.307  1.00172.27           N
ATOM    246  NH2 ARG A  30       2.334  22.581  28.145  1.00172.27           N
ATOM    247  C   ARG A  30      -4.643  24.229  29.387  1.00172.27           C
ATOM    248  O   ARG A  30      -4.762  23.605  30.442  1.00172.27           O
ATOM    249  N   LYS A  31      -5.495  24.095  28.354  1.00135.58           N
ATOM    250  CA  LYS A  31      -6.580  23.167  28.374  1.00135.58           C
ATOM    251  CB  LYS A  31      -7.948  23.850  28.205  1.00135.58           C
ATOM    252  CG  LYS A  31      -9.147  22.914  28.360  1.00135.58           C
ATOM    253  CD  LYS A  31     -10.472  23.657  28.549  1.00135.58           C
ATOM    254  CE  LYS A  31     -10.844  24.558  27.370  1.00135.58           C
ATOM    255  NZ  LYS A  31     -11.275  23.736  26.216  1.00135.58           N
ATOM    256  C   LYS A  31      -6.363  22.260  27.210  1.00135.58           C
ATOM    257  O   LYS A  31      -5.918  22.696  26.151  1.00135.58           O
ATOM    258  N   GLN A  32      -6.654  20.959  27.383  1.00 98.60           N
ATOM    259  CA  GLN A  32      -6.479  20.046  26.296  1.00 98.60           C
ATOM    260  CB  GLN A  32      -6.657  18.572  26.703  1.00 98.60           C
ATOM    261  CG  GLN A  32      -6.377  17.570  25.579  1.00 98.60           C
ATOM    262  CD  GLN A  32      -4.877  17.304  25.538  1.00 98.60           C
ATOM    263  OE1 GLN A  32      -4.377  16.395  26.199  1.00 98.60           O
ATOM    264  NE2 GLN A  32      -4.135  18.119  24.741  1.00 98.60           N
ATOM    265  C   GLN A  32      -7.564  20.379  25.334  1.00 98.60           C
ATOM    266  O   GLN A  32      -8.621  20.867  25.729  1.00 98.60           O
ATOM    267  N   ALA A  33      -7.341  20.154  24.029  1.00 79.45           N
ATOM    268  CA  ALA A  33      -8.415  20.522  23.164  1.00 79.45           C
ATOM    269  CB  ALA A  33      -7.959  20.681  21.706  1.00 79.45           C
ATOM    270  C   ALA A  33      -9.404  19.409  23.209  1.00 79.45           C
ATOM    271  O   ALA A  33      -9.468  18.586  22.297  1.00 79.45           O
ATOM    272  N   ASP A  34     -10.210  19.358  24.288  1.00 40.85           N
ATOM    273  CA  ASP A  34     -11.219  18.347  24.358  1.00 40.85           C
ATOM    274  CB  ASP A  34     -11.966  18.345  25.705  1.00 40.85           C
ATOM    275  CG  ASP A  34     -10.987  17.954  26.805  1.00 40.85           C
ATOM    276  OD1 ASP A  34      -9.819  18.425  26.753  1.00 40.85           O
ATOM    277  OD2 ASP A  34     -11.400  17.195  27.722  1.00 40.85           O
ATOM    278  C   ASP A  34     -12.215  18.689  23.307  1.00 40.85           C
ATOM    279  O   ASP A  34     -12.533  17.883  22.433  1.00 40.85           O
ATOM    280  N   LYS A  35     -12.713  19.939  23.367  1.00 51.23           N
ATOM    281  CA  LYS A  35     -13.658  20.410  22.405  1.00 51.23           C
ATOM    282  CB  LYS A  35     -14.254  21.799  22.714  1.00 51.23           C
ATOM    283  CG  LYS A  35     -15.069  21.888  24.004  1.00 51.23           C
ATOM    284  CD  LYS A  35     -15.449  23.328  24.362  1.00 51.23           C
ATOM    285  CE  LYS A  35     -14.272  24.306  24.300  1.00 51.23           C
ATOM    286  NZ  LYS A  35     -14.759  25.700  24.414  1.00 51.23           N
ATOM    287  C   LYS A  35     -12.965  20.529  21.090  1.00 51.23           C
ATOM    288  O   LYS A  35     -13.526  20.138  20.069  1.00 51.23           O
ATOM    289  N   PRO A  36     -11.760  21.039  21.061  1.00269.20           N
ATOM    290  CA  PRO A  36     -11.146  21.213  19.780  1.00269.20           C
ATOM    291  CD  PRO A  36     -11.335  22.081  21.987  1.00269.20           C
ATOM    292  CB  PRO A  36      -9.963  22.152  19.986  1.00269.20           C
ATOM    293  CG  PRO A  36     -10.405  23.006  21.186  1.00269.20           C
ATOM    294  C   PRO A  36     -10.832  19.943  19.055  1.00269.20           C
ATOM    295  O   PRO A  36     -10.678  19.982  17.837  1.00269.20           O
ATOM    296  N   VAL A  37     -10.676  18.804  19.744  1.00161.63           N
ATOM    297  CA  VAL A  37     -10.446  17.642  18.942  1.00161.63           C
ATOM    298  CB  VAL A  37     -10.119  16.408  19.741  1.00161.63           C
ATOM    299  CG1 VAL A  37     -11.289  16.057  20.677  1.00161.63           C
ATOM    300  CG2 VAL A  37      -9.758  15.290  18.750  1.00161.63           C
ATOM    301  C   VAL A  37     -11.697  17.405  18.165  1.00161.63           C
ATOM    302  O   VAL A  37     -11.666  17.135  16.966  1.00161.63           O
ATOM    303  N   GLU A  38     -12.844  17.535  18.851  1.00143.09           N
ATOM    304  CA  GLU A  38     -14.130  17.326  18.260  1.00143.09           C
ATOM    305  CB  GLU A  38     -15.272  17.423  19.280  1.00143.09           C
ATOM    306  CG  GLU A  38     -15.266  16.295  20.309  1.00143.09           C
ATOM    307  CD  GLU A  38     -16.442  16.527  21.244  1.00143.09           C
ATOM    308  OE1 GLU A  38     -17.136  17.564  21.071  1.00143.09           O
ATOM    309  OE2 GLU A  38     -16.661  15.673  22.144  1.00143.09           O
ATOM    310  C   GLU A  38     -14.364  18.402  17.257  1.00143.09           C
ATOM    311  O   GLU A  38     -14.995  18.171  16.227  1.00143.09           O
ATOM    312  N   VAL A  39     -13.847  19.615  17.529  1.00127.68           N
ATOM    313  CA  VAL A  39     -14.139  20.716  16.667  1.00127.68           C
ATOM    314  CB  VAL A  39     -13.527  22.033  17.067  1.00127.68           C
ATOM    315  CG1 VAL A  39     -12.040  22.049  16.684  1.00127.68           C
ATOM    316  CG2 VAL A  39     -14.336  23.157  16.398  1.00127.68           C
ATOM    317  C   VAL A  39     -13.648  20.375  15.303  1.00127.68           C
ATOM    318  O   VAL A  39     -14.279  20.745  14.314  1.00127.68           O
ATOM    319  N   ARG A  40     -12.509  19.657  15.204  1.00162.29           N
ATOM    320  CA  ARG A  40     -12.046  19.339  13.887  1.00162.29           C
ATOM    321  CB  ARG A  40     -10.723  18.558  13.840  1.00162.29           C
ATOM    322  CG  ARG A  40      -9.519  19.400  14.266  1.00162.29           C
ATOM    323  CD  ARG A  40      -9.488  20.790  13.623  1.00162.29           C
ATOM    324  NE  ARG A  40      -9.377  20.622  12.146  1.00162.29           N
ATOM    325  CZ  ARG A  40      -9.509  21.710  11.331  1.00162.29           C
ATOM    326  NH1 ARG A  40      -9.739  22.941  11.872  1.00162.29           N
ATOM    327  NH2 ARG A  40      -9.415  21.571   9.976  1.00162.29           N
ATOM    328  C   ARG A  40     -13.107  18.523  13.228  1.00162.29           C
ATOM    329  O   ARG A  40     -13.583  17.529  13.774  1.00162.29           O
ATOM    330  N   GLN A  41     -13.515  18.958  12.021  1.00117.86           N
ATOM    331  CA  GLN A  41     -14.570  18.310  11.305  1.00117.86           C
ATOM    332  CB  GLN A  41     -15.352  19.248  10.371  1.00117.86           C
ATOM    333  CG  GLN A  41     -16.160  20.312  11.115  1.00117.86           C
ATOM    334  CD  GLN A  41     -17.281  19.606  11.865  1.00117.86           C
ATOM    335  OE1 GLN A  41     -17.042  18.670  12.626  1.00117.86           O
ATOM    336  NE2 GLN A  41     -18.543  20.061  11.640  1.00117.86           N
ATOM    337  C   GLN A  41     -13.987  17.223  10.471  1.00117.86           C
ATOM    338  O   GLN A  41     -12.773  17.134  10.299  1.00117.86           O
ATOM    339  N   ILE A  42     -14.867  16.348   9.944  1.00 99.67           N
ATOM    340  CA  ILE A  42     -14.422  15.254   9.135  1.00 99.67           C
ATOM    341  CB  ILE A  42     -15.121  13.968   9.461  1.00 99.67           C
ATOM    342  CG1 ILE A  42     -15.030  13.677  10.970  1.00 99.67           C
ATOM    343  CG2 ILE A  42     -14.521  12.865   8.572  1.00 99.67           C
ATOM    344  CD1 ILE A  42     -13.607  13.656  11.521  1.00 99.67           C
ATOM    345  C   ILE A  42     -14.793  15.599   7.734  1.00 99.67           C
ATOM    346  O   ILE A  42     -15.959  15.836   7.427  1.00 99.67           O
ATOM    347  N   PRO A  43     -13.804  15.634   6.885  1.00 86.26           N
ATOM    348  CA  PRO A  43     -13.986  16.032   5.517  1.00 86.26           C
ATOM    349  CD  PRO A  43     -12.626  14.802   7.060  1.00 86.26           C
ATOM    350  CB  PRO A  43     -12.630  15.809   4.854  1.00 86.26           C
ATOM    351  CG  PRO A  43     -12.053  14.619   5.643  1.00 86.26           C
ATOM    352  C   PRO A  43     -15.044  15.223   4.839  1.00 86.26           C
ATOM    353  O   PRO A  43     -14.976  13.995   4.874  1.00 86.26           O
ATOM    354  N   PRO A  44     -16.005  15.884   4.252  1.00135.14           N
ATOM    355  CA  PRO A  44     -16.994  15.168   3.493  1.00135.14           C
ATOM    356  CD  PRO A  44     -16.588  17.022   4.946  1.00135.14           C
ATOM    357  CB  PRO A  44     -18.262  16.021   3.520  1.00135.14           C
ATOM    358  CG  PRO A  44     -18.107  16.869   4.793  1.00135.14           C
ATOM    359  C   PRO A  44     -16.469  14.951   2.111  1.00135.14           C
ATOM    360  O   PRO A  44     -15.674  15.767   1.648  1.00135.14           O
ATOM    361  N   PHE A  45     -16.908  13.876   1.430  1.00 56.77           N
ATOM    362  CA  PHE A  45     -16.466  13.631   0.091  1.00 56.77           C
ATOM    363  CB  PHE A  45     -15.536  12.414  -0.018  1.00 56.77           C
ATOM    364  CG  PHE A  45     -14.329  12.724   0.801  1.00 56.77           C
ATOM    365  CD1 PHE A  45     -13.335  13.536   0.305  1.00 56.77           C
ATOM    366  CD2 PHE A  45     -14.184  12.195   2.064  1.00 56.77           C
ATOM    367  CE1 PHE A  45     -12.217  13.820   1.054  1.00 56.77           C
ATOM    368  CE2 PHE A  45     -13.068  12.476   2.817  1.00 56.77           C
ATOM    369  CZ  PHE A  45     -12.082  13.290   2.314  1.00 56.77           C
ATOM    370  C   PHE A  45     -17.696  13.333  -0.701  1.00 56.77           C
ATOM    371  O   PHE A  45     -18.712  12.927  -0.142  1.00 56.77           O
ATOM    372  N   LYS A  46     -17.633  13.521  -2.033  1.00 52.10           N
ATOM    373  CA  LYS A  46     -18.803  13.328  -2.840  1.00 52.10           C
ATOM    374  CB  LYS A  46     -18.532  13.553  -4.334  1.00 52.10           C
ATOM    375  CG  LYS A  46     -18.055  14.974  -4.636  1.00 52.10           C
ATOM    376  CD  LYS A  46     -17.413  15.127  -6.015  1.00 52.10           C
ATOM    377  CE  LYS A  46     -16.881  16.535  -6.291  1.00 52.10           C
ATOM    378  NZ  LYS A  46     -16.131  16.549  -7.566  1.00 52.10           N
ATOM    379  C   LYS A  46     -19.270  11.924  -2.653  1.00 52.10           C
ATOM    380  O   LYS A  46     -18.548  10.970  -2.938  1.00 52.10           O
ATOM    381  N   LYS A  47     -20.510  11.771  -2.148  1.00132.17           N
ATOM    382  CA  LYS A  47     -21.051  10.466  -1.910  1.00132.17           C
ATOM    383  CB  LYS A  47     -22.415  10.500  -1.203  1.00132.17           C
ATOM    384  CG  LYS A  47     -22.315  10.897   0.269  1.00132.17           C
ATOM    385  CD  LYS A  47     -21.458   9.933   1.092  1.00132.17           C
ATOM    386  CE  LYS A  47     -21.344  10.321   2.566  1.00132.17           C
ATOM    387  NZ  LYS A  47     -20.502   9.339   3.285  1.00132.17           N
ATOM    388  C   LYS A  47     -21.239   9.758  -3.210  1.00132.17           C
ATOM    389  O   LYS A  47     -20.805   8.618  -3.370  1.00132.17           O
ATOM    390  N   THR A  48     -21.886  10.417  -4.188  1.00121.03           N
ATOM    391  CA  THR A  48     -22.078   9.757  -5.443  1.00121.03           C
ATOM    392  CB  THR A  48     -23.319   8.909  -5.515  1.00121.03           C
ATOM    393  OG1 THR A  48     -23.341   8.179  -6.732  1.00121.03           O
ATOM    394  CG2 THR A  48     -24.565   9.793  -5.392  1.00121.03           C
ATOM    395  C   THR A  48     -22.094  10.797  -6.511  1.00121.03           C
ATOM    396  O   THR A  48     -21.984  11.991  -6.236  1.00121.03           O
ATOM    397  N   LYS A  49     -22.222  10.362  -7.776  1.00179.65           N
ATOM    398  CA  LYS A  49     -22.204  11.292  -8.862  1.00179.65           C
ATOM    399  CB  LYS A  49     -22.435  10.613 -10.221  1.00179.65           C
ATOM    400  CG  LYS A  49     -21.269   9.732 -10.677  1.00179.65           C
ATOM    401  CD  LYS A  49     -19.980  10.514 -10.932  1.00179.65           C
ATOM    402  CE  LYS A  49     -20.111  11.530 -12.068  1.00179.65           C
ATOM    403  NZ  LYS A  49     -20.419  10.835 -13.339  1.00179.65           N
ATOM    404  C   LYS A  49     -23.335  12.234  -8.626  1.00179.65           C
ATOM    405  O   LYS A  49     -23.205  13.438  -8.834  1.00179.65           O
ATOM    406  N   VAL A  50     -24.483  11.704  -8.170  1.00 92.62           N
ATOM    407  CA  VAL A  50     -25.598  12.565  -7.923  1.00 92.62           C
ATOM    408  CB  VAL A  50     -26.914  11.841  -7.905  1.00 92.62           C
ATOM    409  CG1 VAL A  50     -27.082  11.106  -9.246  1.00 92.62           C
ATOM    410  CG2 VAL A  50     -26.967  10.920  -6.676  1.00 92.62           C
ATOM    411  C   VAL A  50     -25.396  13.164  -6.567  1.00 92.62           C
ATOM    412  O   VAL A  50     -24.959  12.491  -5.637  1.00 92.62           O
ATOM    413  N   MET A  51     -25.678  14.471  -6.418  1.00105.28           N
ATOM    414  CA  MET A  51     -25.505  15.062  -5.124  1.00105.28           C
ATOM    415  CB  MET A  51     -25.794  16.574  -5.108  1.00105.28           C
ATOM    416  CG  MET A  51     -27.252  16.928  -5.408  1.00105.28           C
ATOM    417  SD  MET A  51     -27.628  18.706  -5.343  1.00105.28           S
ATOM    418  CE  MET A  51     -27.748  18.787  -3.533  1.00105.28           C
ATOM    419  C   MET A  51     -26.482  14.409  -4.203  1.00105.28           C
ATOM    420  O   MET A  51     -26.142  14.024  -3.086  1.00105.28           O
ATOM    421  N   ILE A  52     -27.729  14.239  -4.679  1.00106.04           N
ATOM    422  CA  ILE A  52     -28.749  13.656  -3.862  1.00106.04           C
ATOM    423  CB  ILE A  52     -29.873  14.600  -3.550  1.00106.04           C
ATOM    424  CG1 ILE A  52     -30.773  14.016  -2.448  1.00106.04           C
ATOM    425  CG2 ILE A  52     -30.606  14.913  -4.865  1.00106.04           C
ATOM    426  CD1 ILE A  52     -30.076  13.904  -1.093  1.00106.04           C
ATOM    427  C   ILE A  52     -29.323  12.505  -4.618  1.00106.04           C
ATOM    428  O   ILE A  52     -29.318  12.485  -5.848  1.00106.04           O
ATOM    429  N   LEU A  53     -29.820  11.497  -3.878  1.00 64.71           N
ATOM    430  CA  LEU A  53     -30.355  10.310  -4.474  1.00 64.71           C
ATOM    431  CB  LEU A  53     -30.808   9.274  -3.431  1.00 64.71           C
ATOM    432  CG  LEU A  53     -29.666   8.745  -2.543  1.00 64.71           C
ATOM    433  CD1 LEU A  53     -29.078   9.861  -1.666  1.00 64.71           C
ATOM    434  CD2 LEU A  53     -30.111   7.520  -1.729  1.00 64.71           C
ATOM    435  C   LEU A  53     -31.559  10.655  -5.291  1.00 64.71           C
ATOM    436  O   LEU A  53     -31.722  10.152  -6.402  1.00 64.71           O
ATOM    437  N   ASN A  54     -32.431  11.543  -4.778  1.00 36.46           N
ATOM    438  CA  ASN A  54     -33.649  11.811  -5.487  1.00 36.46           C
ATOM    439  CB  ASN A  54     -34.545  12.843  -4.781  1.00 36.46           C
ATOM    440  CG  ASN A  54     -35.183  12.154  -3.583  1.00 36.46           C
ATOM    441  OD1 ASN A  54     -35.368  10.938  -3.577  1.00 36.46           O
ATOM    442  ND2 ASN A  54     -35.537  12.951  -2.540  1.00 36.46           N
ATOM    443  C   ASN A  54     -33.330  12.332  -6.849  1.00 36.46           C
ATOM    444  O   ASN A  54     -33.862  11.839  -7.842  1.00 36.46           O
ATOM    445  N   SER A  55     -32.437  13.334  -6.945  1.00150.90           N
ATOM    446  CA  SER A  55     -32.110  13.847  -8.243  1.00150.90           C
ATOM    447  CB  SER A  55     -31.482  15.251  -8.209  1.00150.90           C
ATOM    448  OG  SER A  55     -32.390  16.180  -7.636  1.00150.90           O
ATOM    449  C   SER A  55     -31.092  12.923  -8.816  1.00150.90           C
ATOM    450  O   SER A  55     -30.467  12.152  -8.090  1.00150.90           O
ATOM    451  N   TRP A  56     -30.914  12.948 -10.148  1.00190.53           N
ATOM    452  CA  TRP A  56     -29.919  12.082 -10.698  1.00190.53           C
ATOM    453  CB  TRP A  56     -30.537  10.991 -11.593  1.00190.53           C
ATOM    454  CG  TRP A  56     -31.481  10.077 -10.841  1.00190.53           C
ATOM    455  CD2 TRP A  56     -32.292   9.056 -11.447  1.00190.53           C
ATOM    456  CD1 TRP A  56     -31.760  10.047  -9.506  1.00190.53           C
ATOM    457  NE1 TRP A  56     -32.691   9.072  -9.240  1.00190.53           N
ATOM    458  CE2 TRP A  56     -33.029   8.455 -10.426  1.00190.53           C
ATOM    459  CE3 TRP A  56     -32.417   8.655 -12.746  1.00190.53           C
ATOM    460  CZ2 TRP A  56     -33.903   7.439 -10.690  1.00190.53           C
ATOM    461  CZ3 TRP A  56     -33.298   7.629 -13.009  1.00190.53           C
ATOM    462  CH2 TRP A  56     -34.026   7.033 -12.000  1.00190.53           C
ATOM    463  C   TRP A  56     -29.025  12.934 -11.540  1.00190.53           C
ATOM    464  O   TRP A  56     -29.444  13.456 -12.572  1.00190.53           O
ATOM    465  N   THR A  57     -27.763  13.114 -11.106  1.00182.65           N
ATOM    466  CA  THR A  57     -26.841  13.899 -11.868  1.00182.65           C
ATOM    467  CB  THR A  57     -25.517  14.077 -11.183  1.00182.65           C
ATOM    468  OG1 THR A  57     -24.904  12.815 -10.966  1.00182.65           O
ATOM    469  CG2 THR A  57     -25.738  14.802  -9.843  1.00182.65           C
ATOM    470  C   THR A  57     -26.601  13.175 -13.151  1.00182.65           C
ATOM    471  O   THR A  57     -26.656  13.757 -14.232  1.00182.65           O
ATOM    472  N   ILE A  58     -26.368  11.854 -13.061  1.00158.96           N
ATOM    473  CA  ILE A  58     -26.086  11.096 -14.241  1.00158.96           C
ATOM    474  CB  ILE A  58     -25.507   9.730 -13.961  1.00158.96           C
ATOM    475  CG1 ILE A  58     -26.473   8.832 -13.165  1.00158.96           C
ATOM    476  CG2 ILE A  58     -24.153   9.942 -13.265  1.00158.96           C
ATOM    477  CD1 ILE A  58     -27.607   8.225 -13.991  1.00158.96           C
ATOM    478  C   ILE A  58     -27.341  10.966 -15.041  1.00158.96           C
ATOM    479  O   ILE A  58     -28.427  10.791 -14.491  1.00158.96           O
ATOM    480  N   MET A  59     -27.221  11.114 -16.377  1.00 84.47           N
ATOM    481  CA  MET A  59     -28.365  10.987 -17.235  1.00 84.47           C
ATOM    482  CB  MET A  59     -28.482  12.114 -18.277  1.00 84.47           C
ATOM    483  CG  MET A  59     -28.698  13.503 -17.671  1.00 84.47           C
ATOM    484  SD  MET A  59     -28.830  14.844 -18.892  1.00 84.47           S
ATOM    485  CE  MET A  59     -28.918  16.178 -17.663  1.00 84.47           C
ATOM    486  C   MET A  59     -28.201   9.714 -17.993  1.00 84.47           C
ATOM    487  O   MET A  59     -27.180   9.486 -18.641  1.00 84.47           O
ATOM    488  N   THR A  60     -29.214   8.835 -17.922  1.00121.50           N
ATOM    489  CA  THR A  60     -29.115   7.594 -18.623  1.00121.50           C
ATOM    490  CB  THR A  60     -29.861   6.468 -17.967  1.00121.50           C
ATOM    491  OG1 THR A  60     -31.251   6.754 -17.935  1.00121.50           O
ATOM    492  CG2 THR A  60     -29.324   6.282 -16.538  1.00121.50           C
ATOM    493  C   THR A  60     -29.709   7.790 -19.973  1.00121.50           C
ATOM    494  O   THR A  60     -30.380   8.788 -20.235  1.00121.50           O
ATOM    495  N   MET A  61     -29.451   6.835 -20.884  1.00161.10           N
ATOM    496  CA  MET A  61     -29.988   6.994 -22.191  1.00161.10           C
ATOM    497  CB  MET A  61     -29.582   8.324 -22.835  1.00161.10           C
ATOM    498  CG  MET A  61     -28.069   8.481 -22.982  1.00161.10           C
ATOM    499  SD  MET A  61     -27.204   8.931 -21.453  1.00161.10           S
ATOM    500  CE  MET A  61     -28.011  10.551 -21.316  1.00161.10           C
ATOM    501  C   MET A  61     -29.451   5.918 -23.076  1.00161.10           C
ATOM    502  O   MET A  61     -28.848   4.957 -22.604  1.00161.10           O
ATOM    503  N   ILE A  62     -29.698   6.056 -24.398  1.00 76.02           N
ATOM    504  CA  ILE A  62     -29.224   5.111 -25.375  1.00 76.02           C
ATOM    505  CB  ILE A  62     -30.345   4.365 -26.042  1.00 76.02           C
ATOM    506  CG1 ILE A  62     -31.226   3.688 -24.977  1.00 76.02           C
ATOM    507  CG2 ILE A  62     -29.738   3.362 -27.041  1.00 76.02           C
ATOM    508  CD1 ILE A  62     -32.585   3.231 -25.506  1.00 76.02           C
ATOM    509  C   ILE A  62     -28.523   5.916 -26.425  1.00 76.02           C
ATOM    510  O   ILE A  62     -28.956   7.020 -26.752  1.00 76.02           O
ATOM    511  N   LEU A  63     -27.403   5.403 -26.977  1.00132.61           N
ATOM    512  CA  LEU A  63     -26.692   6.214 -27.920  1.00132.61           C
ATOM    513  CB  LEU A  63     -25.497   6.931 -27.242  1.00132.61           C
ATOM    514  CG  LEU A  63     -24.658   7.901 -28.098  1.00132.61           C
ATOM    515  CD1 LEU A  63     -23.708   8.722 -27.212  1.00132.61           C
ATOM    516  CD2 LEU A  63     -23.861   7.169 -29.179  1.00132.61           C
ATOM    517  C   LEU A  63     -26.240   5.382 -29.077  1.00132.61           C
ATOM    518  O   LEU A  63     -26.031   4.176 -28.954  1.00132.61           O
ATOM    519  N   LEU A  64     -26.183   6.014 -30.267  1.00129.45           N
ATOM    520  CA  LEU A  64     -25.614   5.416 -31.437  1.00129.45           C
ATOM    521  CB  LEU A  64     -26.619   5.175 -32.575  1.00129.45           C
ATOM    522  CG  LEU A  64     -27.656   4.089 -32.235  1.00129.45           C
ATOM    523  CD1 LEU A  64     -28.534   4.511 -31.048  1.00129.45           C
ATOM    524  CD2 LEU A  64     -28.471   3.680 -33.472  1.00129.45           C
ATOM    525  C   LEU A  64     -24.593   6.403 -31.916  1.00129.45           C
ATOM    526  O   LEU A  64     -24.908   7.571 -32.141  1.00129.45           O
ATOM    527  N   PHE A  65     -23.326   5.963 -32.057  1.00136.90           N
ATOM    528  CA  PHE A  65     -22.280   6.869 -32.439  1.00136.90           C
ATOM    529  CB  PHE A  65     -20.893   6.479 -31.921  1.00136.90           C
ATOM    530  CG  PHE A  65     -21.038   6.506 -30.454  1.00136.90           C
ATOM    531  CD1 PHE A  65     -21.491   5.377 -29.827  1.00136.90           C
ATOM    532  CD2 PHE A  65     -20.758   7.639 -29.727  1.00136.90           C
ATOM    533  CE1 PHE A  65     -21.650   5.368 -28.473  1.00136.90           C
ATOM    534  CE2 PHE A  65     -20.917   7.630 -28.363  1.00136.90           C
ATOM    535  CZ  PHE A  65     -21.362   6.491 -27.736  1.00136.90           C
ATOM    536  C   PHE A  65     -22.176   6.855 -33.927  1.00136.90           C
ATOM    537  O   PHE A  65     -22.415   5.841 -34.582  1.00136.90           O
ATOM    538  N   LEU A  66     -21.787   8.015 -34.478  1.00168.60           N
ATOM    539  CA  LEU A  66     -21.734   8.273 -35.885  1.00168.60           C
ATOM    540  CB  LEU A  66     -22.826   9.328 -36.156  1.00168.60           C
ATOM    541  CG  LEU A  66     -22.935  10.033 -37.511  1.00168.60           C
ATOM    542  CD1 LEU A  66     -24.155  10.972 -37.463  1.00168.60           C
ATOM    543  CD2 LEU A  66     -21.661  10.813 -37.882  1.00168.60           C
ATOM    544  C   LEU A  66     -20.373   8.833 -36.169  1.00168.60           C
ATOM    545  O   LEU A  66     -19.797   9.542 -35.343  1.00168.60           O
ATOM    546  N   SER A  67     -19.831   8.517 -37.364  1.00106.92           N
ATOM    547  CA  SER A  67     -18.577   9.048 -37.814  1.00106.92           C
ATOM    548  CB  SER A  67     -17.528   7.966 -38.117  1.00106.92           C
ATOM    549  OG  SER A  67     -17.243   7.220 -36.943  1.00106.92           O
ATOM    550  C   SER A  67     -18.883   9.745 -39.105  1.00106.92           C
ATOM    551  O   SER A  67     -19.898   9.464 -39.743  1.00106.92           O
ATOM    552  N   ALA A  68     -18.030  10.705 -39.521  1.00 70.89           N
ATOM    553  CA  ALA A  68     -18.339  11.355 -40.762  1.00 70.89           C
ATOM    554  CB  ALA A  68     -17.486  12.595 -41.079  1.00 70.89           C
ATOM    555  C   ALA A  68     -18.136  10.336 -41.831  1.00 70.89           C
ATOM    556  O   ALA A  68     -17.222   9.518 -41.753  1.00 70.89           O
ATOM    557  N   GLN A  69     -19.006  10.350 -42.858  1.00122.97           N
ATOM    558  CA  GLN A  69     -18.914   9.373 -43.904  1.00122.97           C
ATOM    559  CB  GLN A  69     -20.141   9.326 -44.834  1.00122.97           C
ATOM    560  CG  GLN A  69     -21.349   8.580 -44.279  1.00122.97           C
ATOM    561  CD  GLN A  69     -21.215   7.118 -44.678  1.00122.97           C
ATOM    562  OE1 GLN A  69     -21.919   6.252 -44.162  1.00122.97           O
ATOM    563  NE2 GLN A  69     -20.297   6.834 -45.640  1.00122.97           N
ATOM    564  C   GLN A  69     -17.768   9.698 -44.804  1.00122.97           C
ATOM    565  O   GLN A  69     -17.733  10.762 -45.420  1.00122.97           O
ATOM    566  N   VAL A  70     -16.763   8.799 -44.820  1.00148.85           N
ATOM    567  CA  VAL A  70     -15.623   8.844 -45.695  1.00148.85           C
ATOM    568  CB  VAL A  70     -14.432   8.122 -45.131  1.00148.85           C
ATOM    569  CG1 VAL A  70     -14.768   6.627 -45.008  1.00148.85           C
ATOM    570  CG2 VAL A  70     -13.216   8.407 -46.029  1.00148.85           C
ATOM    571  C   VAL A  70     -15.923   8.246 -47.046  1.00148.85           C
ATOM    572  O   VAL A  70     -15.355   8.663 -48.055  1.00148.85           O
ATOM    573  N   LEU A  71     -16.809   7.225 -47.088  1.00158.41           N
ATOM    574  CA  LEU A  71     -17.061   6.445 -48.278  1.00158.41           C
ATOM    575  CB  LEU A  71     -17.900   5.184 -48.011  1.00158.41           C
ATOM    576  CG  LEU A  71     -17.204   4.161 -47.095  1.00158.41           C
ATOM    577  CD1 LEU A  71     -15.943   3.585 -47.759  1.00158.41           C
ATOM    578  CD2 LEU A  71     -16.936   4.746 -45.699  1.00158.41           C
ATOM    579  C   LEU A  71     -17.773   7.237 -49.335  1.00158.41           C
ATOM    580  O   LEU A  71     -18.497   8.191 -49.055  1.00158.41           O
ATOM    581  N   GLY A  72     -17.556   6.841 -50.610  1.00 38.92           N
ATOM    582  CA  GLY A  72     -18.141   7.524 -51.731  1.00 38.92           C
ATOM    583  C   GLY A  72     -19.542   7.041 -51.945  1.00 38.92           C
ATOM    584  O   GLY A  72     -19.947   6.002 -51.424  1.00 38.92           O
ATOM    585  N   SER A  73     -20.316   7.811 -52.741  1.00 49.87           N
ATOM    586  CA  SER A  73     -21.658   7.447 -53.079  1.00 49.87           C
ATOM    587  CB  SER A  73     -22.507   8.627 -53.584  1.00 49.87           C
ATOM    588  OG  SER A  73     -21.957   9.146 -54.786  1.00 49.87           O
ATOM    589  C   SER A  73     -21.561   6.453 -54.177  1.00 49.87           C
ATOM    590  O   SER A  73     -20.772   6.620 -55.106  1.00 49.87           O
ATOM    591  N   THR A  74     -22.370   5.382 -54.091  1.00118.13           N
ATOM    592  CA  THR A  74     -22.304   4.370 -55.097  1.00118.13           C
ATOM    593  CB  THR A  74     -21.950   3.033 -54.540  1.00118.13           C
ATOM    594  OG1 THR A  74     -22.978   2.580 -53.672  1.00118.13           O
ATOM    595  CG2 THR A  74     -20.627   3.163 -53.765  1.00118.13           C
ATOM    596  C   THR A  74     -23.666   4.238 -55.700  1.00118.13           C
ATOM    597  O   THR A  74     -24.664   4.156 -54.986  1.00118.13           O
ATOM    598  N   ILE A  75     -23.741   4.231 -57.047  1.00 46.85           N
ATOM    599  CA  ILE A  75     -25.002   4.093 -57.712  1.00 46.85           C
ATOM    600  CB  ILE A  75     -25.555   5.406 -58.186  1.00 46.85           C
ATOM    601  CG1 ILE A  75     -25.768   6.343 -56.984  1.00 46.85           C
ATOM    602  CG2 ILE A  75     -26.837   5.132 -58.992  1.00 46.85           C
ATOM    603  CD1 ILE A  75     -25.998   7.801 -57.374  1.00 46.85           C
ATOM    604  C   ILE A  75     -24.795   3.219 -58.907  1.00 46.85           C
ATOM    605  O   ILE A  75     -23.695   3.151 -59.452  1.00 46.85           O
ATOM    606  N   LYS A  76     -25.857   2.502 -59.328  1.00113.72           N
ATOM    607  CA  LYS A  76     -25.758   1.646 -60.474  1.00113.72           C
ATOM    608  CB  LYS A  76     -26.765   0.481 -60.476  1.00113.72           C
ATOM    609  CG  LYS A  76     -26.483  -0.540 -59.373  1.00113.72           C
ATOM    610  CD  LYS A  76     -25.083  -1.151 -59.464  1.00113.72           C
ATOM    611  CE  LYS A  76     -24.694  -1.985 -58.242  1.00113.72           C
ATOM    612  NZ  LYS A  76     -25.191  -3.371 -58.390  1.00113.72           N
ATOM    613  C   LYS A  76     -25.983   2.471 -61.702  1.00113.72           C
ATOM    614  O   LYS A  76     -26.630   3.515 -61.646  1.00113.72           O
ATOM    615  N   GLY A  77     -25.428   2.021 -62.849  1.00 22.88           N
ATOM    616  CA  GLY A  77     -25.575   2.753 -64.076  1.00 22.88           C
ATOM    617  C   GLY A  77     -25.364   1.805 -65.216  1.00 22.88           C
ATOM    618  O   GLY A  77     -24.973   0.656 -65.016  1.00 22.88           O
ATOM    619  N   LEU A  78     -25.635   2.269 -66.455  1.00 83.24           N
ATOM    620  CA  LEU A  78     -25.474   1.434 -67.612  1.00 83.24           C
ATOM    621  CB  LEU A  78     -26.797   1.125 -68.331  1.00 83.24           C
ATOM    622  CG  LEU A  78     -27.773   0.305 -67.470  1.00 83.24           C
ATOM    623  CD1 LEU A  78     -27.204  -1.089 -67.174  1.00 83.24           C
ATOM    624  CD2 LEU A  78     -28.182   1.065 -66.198  1.00 83.24           C
ATOM    625  C   LEU A  78     -24.603   2.153 -68.591  1.00 83.24           C
ATOM    626  O   LEU A  78     -24.635   3.379 -68.686  1.00 83.24           O
ATOM    627  N   ILE A  79     -23.789   1.383 -69.340  1.00 56.64           N
ATOM    628  CA  ILE A  79     -22.922   1.933 -70.342  1.00 56.64           C
ATOM    629  CB  ILE A  79     -21.488   1.575 -70.124  1.00 56.64           C
ATOM    630  CG1 ILE A  79     -20.614   2.327 -71.128  1.00 56.64           C
ATOM    631  CG2 ILE A  79     -21.348   0.044 -70.177  1.00 56.64           C
ATOM    632  CD1 ILE A  79     -19.140   2.308 -70.759  1.00 56.64           C
ATOM    633  C   ILE A  79     -23.348   1.347 -71.651  1.00 56.64           C
ATOM    634  O   ILE A  79     -23.597   0.146 -71.747  1.00 56.64           O
ATOM    635  N   ALA A  80     -23.480   2.177 -72.706  1.00 57.44           N
ATOM    636  CA  ALA A  80     -23.909   1.562 -73.926  1.00 57.44           C
ATOM    637  CB  ALA A  80     -25.389   1.818 -74.253  1.00 57.44           C
ATOM    638  C   ALA A  80     -23.113   2.071 -75.081  1.00 57.44           C
ATOM    639  O   ALA A  80     -22.903   3.272 -75.244  1.00 57.44           O
ATOM    640  N   TYR A  81     -22.620   1.120 -75.897  1.00126.90           N
ATOM    641  CA  TYR A  81     -21.973   1.400 -77.139  1.00126.90           C
ATOM    642  CB  TYR A  81     -20.452   1.629 -77.033  1.00126.90           C
ATOM    643  CG  TYR A  81     -19.774   0.506 -76.334  1.00126.90           C
ATOM    644  CD1 TYR A  81     -19.792   0.449 -74.960  1.00126.90           C
ATOM    645  CD2 TYR A  81     -19.104  -0.465 -77.040  1.00126.90           C
ATOM    646  CE1 TYR A  81     -19.159  -0.572 -74.295  1.00126.90           C
ATOM    647  CE2 TYR A  81     -18.468  -1.489 -76.379  1.00126.90           C
ATOM    648  CZ  TYR A  81     -18.497  -1.543 -75.006  1.00126.90           C
ATOM    649  OH  TYR A  81     -17.844  -2.592 -74.326  1.00126.90           O
ATOM    650  C   TYR A  81     -22.305   0.245 -78.046  1.00126.90           C
ATOM    651  O   TYR A  81     -22.631  -0.831 -77.567  1.00126.90           O
ATOM    652  N   ASP A  82     -22.328   0.473 -79.373  1.00217.41           N
ATOM    653  CA  ASP A  82     -22.504  -0.469 -80.447  1.00217.41           C
ATOM    654  CB  ASP A  82     -22.945   0.213 -81.761  1.00217.41           C
ATOM    655  CG  ASP A  82     -23.157  -0.784 -82.909  1.00217.41           C
ATOM    656  OD1 ASP A  82     -23.326  -2.009 -82.665  1.00217.41           O
ATOM    657  OD2 ASP A  82     -23.181  -0.304 -84.073  1.00217.41           O
ATOM    658  C   ASP A  82     -21.131  -0.976 -80.727  1.00217.41           C
ATOM    659  O   ASP A  82     -20.193  -0.491 -80.110  1.00217.41           O
ATOM    660  N   CYS A  83     -20.964  -2.003 -81.589  1.00137.17           N
ATOM    661  CA  CYS A  83     -19.638  -2.348 -82.015  1.00137.17           C
ATOM    662  CB  CYS A  83     -19.446  -3.575 -82.878  1.00137.17           C
ATOM    663  SG  CYS A  83     -17.668  -3.900 -83.108  1.00137.17           S
ATOM    664  C   CYS A  83     -19.233  -1.288 -82.935  1.00137.17           C
ATOM    665  O   CYS A  83     -18.056  -1.059 -83.185  1.00137.17           O
ATOM    666  N   ALA A  84     -20.231  -0.693 -83.582  1.00 51.10           N
ATOM    667  CA  ALA A  84     -19.849   0.410 -84.371  1.00 51.10           C
ATOM    668  CB  ALA A  84     -21.021   0.997 -85.151  1.00 51.10           C
ATOM    669  C   ALA A  84     -19.313   1.352 -83.344  1.00 51.10           C
ATOM    670  O   ALA A  84     -18.357   2.085 -83.592  1.00 51.10           O
ATOM    671  N   ASN A  85     -19.915   1.336 -82.135  1.00190.64           N
ATOM    672  CA  ASN A  85     -19.355   2.170 -81.131  1.00190.64           C
ATOM    673  CB  ASN A  85     -20.217   2.246 -79.894  1.00190.64           C
ATOM    674  CG  ASN A  85     -21.507   2.954 -80.309  1.00190.64           C
ATOM    675  OD1 ASN A  85     -21.780   3.168 -81.488  1.00190.64           O
ATOM    676  ND2 ASN A  85     -22.374   3.238 -79.304  1.00190.64           N
ATOM    677  C   ASN A  85     -17.970   1.699 -80.788  1.00190.64           C
ATOM    678  O   ASN A  85     -17.014   2.447 -80.971  1.00190.64           O
ATOM    679  N   ASP A  86     -17.794   0.439 -80.334  1.00156.45           N
ATOM    680  CA  ASP A  86     -16.462  -0.029 -80.101  1.00156.45           C
ATOM    681  CB  ASP A  86     -16.287  -0.959 -78.875  1.00156.45           C
ATOM    682  CG  ASP A  86     -17.154  -2.204 -78.986  1.00156.45           C
ATOM    683  OD1 ASP A  86     -18.346  -2.062 -79.359  1.00156.45           O
ATOM    684  OD2 ASP A  86     -16.628  -3.315 -78.708  1.00156.45           O
ATOM    685  C   ASP A  86     -16.091  -0.706 -81.368  1.00156.45           C
ATOM    686  O   ASP A  86     -16.256  -1.913 -81.547  1.00156.45           O
ATOM    687  N   TYR A  87     -15.614   0.095 -82.337  1.00138.62           N
ATOM    688  CA  TYR A  87     -15.403  -0.472 -83.632  1.00138.62           C
ATOM    689  CB  TYR A  87     -15.943   0.377 -84.801  1.00138.62           C
ATOM    690  CG  TYR A  87     -15.011   1.511 -85.073  1.00138.62           C
ATOM    691  CD1 TYR A  87     -15.120   2.703 -84.394  1.00138.62           C
ATOM    692  CD2 TYR A  87     -14.017   1.376 -86.017  1.00138.62           C
ATOM    693  CE1 TYR A  87     -14.253   3.739 -84.658  1.00138.62           C
ATOM    694  CE2 TYR A  87     -13.149   2.408 -86.286  1.00138.62           C
ATOM    695  CZ  TYR A  87     -13.267   3.594 -85.605  1.00138.62           C
ATOM    696  OH  TYR A  87     -12.379   4.656 -85.877  1.00138.62           O
ATOM    697  C   TYR A  87     -13.939  -0.605 -83.835  1.00138.62           C
ATOM    698  O   TYR A  87     -13.165   0.269 -83.451  1.00138.62           O
ATOM    699  N   ILE A  88     -13.536  -1.740 -84.435  1.00 68.43           N
ATOM    700  CA  ILE A  88     -12.156  -2.029 -84.672  1.00 68.43           C
ATOM    701  CB  ILE A  88     -11.784  -3.382 -84.147  1.00 68.43           C
ATOM    702  CG1 ILE A  88     -12.119  -3.464 -82.649  1.00 68.43           C
ATOM    703  CG2 ILE A  88     -10.303  -3.642 -84.467  1.00 68.43           C
ATOM    704  CD1 ILE A  88     -12.188  -4.894 -82.121  1.00 68.43           C
ATOM    705  C   ILE A  88     -11.963  -2.064 -86.153  1.00 68.43           C
ATOM    706  O   ILE A  88     -12.660  -2.795 -86.853  1.00 68.43           O
ATOM    707  N   ASN A  89     -11.018  -1.256 -86.675  1.00 90.26           N
ATOM    708  CA  ASN A  89     -10.786  -1.264 -88.091  1.00 90.26           C
ATOM    709  CB  ASN A  89     -10.876   0.131 -88.732  1.00 90.26           C
ATOM    710  CG  ASN A  89     -10.892  -0.049 -90.242  1.00 90.26           C
ATOM    711  OD1 ASN A  89     -10.056  -0.754 -90.804  1.00 90.26           O
ATOM    712  ND2 ASN A  89     -11.879   0.599 -90.918  1.00 90.26           N
ATOM    713  C   ASN A  89      -9.401  -1.780 -88.301  1.00 90.26           C
ATOM    714  O   ASN A  89      -8.442  -1.233 -87.758  1.00 90.26           O
ATOM    715  N   ILE A  90      -9.246  -2.862 -89.094  1.00155.48           N
ATOM    716  CA  ILE A  90      -7.910  -3.353 -89.247  1.00155.48           C
ATOM    717  CB  ILE A  90      -7.650  -4.663 -88.547  1.00155.48           C
ATOM    718  CG1 ILE A  90      -8.425  -5.832 -89.173  1.00155.48           C
ATOM    719  CG2 ILE A  90      -7.971  -4.449 -87.058  1.00155.48           C
ATOM    720  CD1 ILE A  90      -7.749  -6.395 -90.422  1.00155.48           C
ATOM    721  C   ILE A  90      -7.572  -3.476 -90.693  1.00155.48           C
ATOM    722  O   ILE A  90      -8.401  -3.861 -91.517  1.00155.48           O
ATOM    723  N   THR A  91      -6.316  -3.131 -91.038  1.00 53.51           N
ATOM    724  CA  THR A  91      -5.904  -3.230 -92.404  1.00 53.51           C
ATOM    725  CB  THR A  91      -5.274  -1.975 -92.932  1.00 53.51           C
ATOM    726  OG1 THR A  91      -6.170  -0.882 -92.794  1.00 53.51           O
ATOM    727  CG2 THR A  91      -4.939  -2.190 -94.418  1.00 53.51           C
ATOM    728  C   THR A  91      -4.885  -4.318 -92.484  1.00 53.51           C
ATOM    729  O   THR A  91      -3.937  -4.359 -91.701  1.00 53.51           O
ATOM    730  N   SER A  92      -5.077  -5.245 -93.442  1.00 44.51           N
ATOM    731  CA  SER A  92      -4.150  -6.321 -93.614  1.00 44.51           C
ATOM    732  CB  SER A  92      -4.813  -7.701 -93.740  1.00 44.51           C
ATOM    733  OG  SER A  92      -5.481  -8.034 -92.533  1.00 44.51           O
ATOM    734  C   SER A  92      -3.425  -6.056 -94.886  1.00 44.51           C
ATOM    735  O   SER A  92      -4.033  -5.739 -95.908  1.00 44.51           O
ATOM    736  N   TYR A  93      -2.087  -6.178 -94.856  1.00 66.07           N
ATOM    737  CA  TYR A  93      -1.351  -5.868 -96.040  1.00 66.07           C
ATOM    738  CB  TYR A  93      -0.423  -4.647 -95.865  1.00 66.07           C
ATOM    739  CG  TYR A  93       0.407  -4.476 -97.093  1.00 66.07           C
ATOM    740  CD1 TYR A  93      -0.149  -4.028 -98.270  1.00 66.07           C
ATOM    741  CD2 TYR A  93       1.756  -4.738 -97.057  1.00 66.07           C
ATOM    742  CE1 TYR A  93       0.622  -3.866 -99.399  1.00 66.07           C
ATOM    743  CE2 TYR A  93       2.530  -4.576 -98.182  1.00 66.07           C
ATOM    744  CZ  TYR A  93       1.967  -4.143 -99.358  1.00 66.07           C
ATOM    745  OH  TYR A  93       2.767  -3.981-100.509  1.00 66.07           O
ATOM    746  C   TYR A  93      -0.516  -7.038 -96.423  1.00 66.07           C
ATOM    747  O   TYR A  93       0.094  -7.695 -95.581  1.00 66.07           O
ATOM    748  N   SER A  94      -0.494  -7.347 -97.732  1.00 99.71           N
ATOM    749  CA  SER A  94       0.370  -8.395 -98.169  1.00 99.71           C
ATOM    750  CB  SER A  94      -0.172  -9.174 -99.381  1.00 99.71           C
ATOM    751  OG  SER A  94      -0.351  -8.309-100.492  1.00 99.71           O
ATOM    752  C   SER A  94       1.634  -7.700 -98.560  1.00 99.71           C
ATOM    753  O   SER A  94       1.697  -7.031 -99.590  1.00 99.71           O
ATOM    754  N   LEU A  95       2.679  -7.831 -97.719  1.00225.83           N
ATOM    755  CA  LEU A  95       3.923  -7.161 -97.972  1.00225.83           C
ATOM    756  CB  LEU A  95       4.794  -6.954 -96.718  1.00225.83           C
ATOM    757  CG  LEU A  95       4.138  -6.055 -95.652  1.00225.83           C
ATOM    758  CD1 LEU A  95       2.864  -6.705 -95.092  1.00225.83           C
ATOM    759  CD2 LEU A  95       5.136  -5.659 -94.552  1.00225.83           C
ATOM    760  C   LEU A  95       4.701  -7.995 -98.920  1.00225.83           C
ATOM    761  O   LEU A  95       4.445  -9.189 -99.048  1.00225.83           O
ATOM    762  N   MET A  96       5.667  -7.378 -99.628  1.00299.10           N
ATOM    763  CA  MET A  96       6.453  -8.158-100.531  1.00299.10           C
ATOM    764  CB  MET A  96       7.457  -7.320-101.345  1.00299.10           C
ATOM    765  CG  MET A  96       8.248  -8.116-102.386  1.00299.10           C
ATOM    766  SD  MET A  96       9.503  -9.239-101.701  1.00299.10           S
ATOM    767  CE  MET A  96      10.067  -9.841-103.318  1.00299.10           C
ATOM    768  C   MET A  96       7.210  -9.098 -99.663  1.00299.10           C
ATOM    769  O   MET A  96       8.205  -8.737 -99.038  1.00299.10           O
ATOM    770  N   LYS A  97       6.719 -10.346 -99.599  1.00263.95           N
ATOM    771  CA  LYS A  97       7.309 -11.340 -98.766  1.00263.95           C
ATOM    772  CB  LYS A  97       7.428 -10.944 -97.285  1.00263.95           C
ATOM    773  CG  LYS A  97       8.224 -11.969 -96.473  1.00263.95           C
ATOM    774  CD  LYS A  97       8.741 -11.443 -95.135  1.00263.95           C
ATOM    775  CE  LYS A  97      10.065 -10.683 -95.252  1.00263.95           C
ATOM    776  NZ  LYS A  97      11.143 -11.607 -95.674  1.00263.95           N
ATOM    777  C   LYS A  97       6.424 -12.531 -98.870  1.00263.95           C
ATOM    778  O   LYS A  97       6.197 -13.061 -99.956  1.00263.95           O
ATOM    779  N   VAL A  98       5.902 -12.986 -97.719  1.00107.58           N
ATOM    780  CA  VAL A  98       5.066 -14.143 -97.728  1.00107.58           C
ATOM    781  CB  VAL A  98       4.556 -14.477 -96.358  1.00107.58           C
ATOM    782  CG1 VAL A  98       3.606 -15.678 -96.459  1.00107.58           C
ATOM    783  CG2 VAL A  98       5.767 -14.721 -95.441  1.00107.58           C
ATOM    784  C   VAL A  98       3.897 -13.864 -98.621  1.00107.58           C
ATOM    785  O   VAL A  98       3.611 -14.647 -99.525  1.00107.58           O
ATOM    786  N   ALA A  99       3.194 -12.727 -98.437  1.00118.15           N
ATOM    787  CA  ALA A  99       2.101 -12.535 -99.342  1.00118.15           C
ATOM    788  CB  ALA A  99       0.894 -11.836 -98.701  1.00118.15           C
ATOM    789  C   ALA A  99       2.597 -11.672-100.452  1.00118.15           C
ATOM    790  O   ALA A  99       2.661 -10.452-100.324  1.00118.15           O
ATOM    791  N   SER A 100       2.936 -12.293-101.598  1.00214.38           N
ATOM    792  CA  SER A 100       3.452 -11.525-102.692  1.00214.38           C
ATOM    793  CB  SER A 100       4.808 -10.864-102.369  1.00214.38           C
ATOM    794  OG  SER A 100       5.253 -10.062-103.454  1.00214.38           O
ATOM    795  C   SER A 100       3.665 -12.477-103.821  1.00214.38           C
ATOM    796  O   SER A 100       3.356 -13.662-103.707  1.00214.38           O
ATOM    797  N   CYS A 101       4.184 -11.970-104.958  1.00 90.69           N
ATOM    798  CA  CYS A 101       4.451 -12.834-106.066  1.00 90.69           C
ATOM    799  CB  CYS A 101       4.384 -12.127-107.430  1.00 90.69           C
ATOM    800  SG  CYS A 101       4.727 -13.252-108.816  1.00 90.69           S
ATOM    801  C   CYS A 101       5.841 -13.348-105.892  1.00 90.69           C
ATOM    802  O   CYS A 101       6.806 -12.758-106.375  1.00 90.69           O
ATOM    803  N   ILE A 102       5.956 -14.477-105.173  1.00145.21           N
ATOM    804  CA  ILE A 102       7.203 -15.134-104.928  1.00145.21           C
ATOM    805  CB  ILE A 102       7.803 -14.851-103.580  1.00145.21           C
ATOM    806  CG1 ILE A 102       6.900 -15.367-102.448  1.00145.21           C
ATOM    807  CG2 ILE A 102       8.092 -13.343-103.507  1.00145.21           C
ATOM    808  CD1 ILE A 102       5.538 -14.679-102.383  1.00145.21           C
ATOM    809  C   ILE A 102       6.855 -16.579-104.971  1.00145.21           C
ATOM    810  O   ILE A 102       5.715 -16.920-105.279  1.00145.21           O
ATOM    811  N   PRO A 103       7.774 -17.457-104.711  1.00140.16           N
ATOM    812  CA  PRO A 103       7.384 -18.831-104.694  1.00140.16           C
ATOM    813  CD  PRO A 103       9.168 -17.279-105.080  1.00140.16           C
ATOM    814  CB  PRO A 103       8.683 -19.618-104.568  1.00140.16           C
ATOM    815  CG  PRO A 103       9.714 -18.707-105.269  1.00140.16           C
ATOM    816  C   PRO A 103       6.430 -18.932-103.552  1.00140.16           C
ATOM    817  O   PRO A 103       6.624 -18.240-102.553  1.00140.16           O
ATOM    818  N   PRO A 104       5.431 -19.749-103.669  1.00 90.21           N
ATOM    819  CA  PRO A 104       4.376 -19.795-102.699  1.00 90.21           C
ATOM    820  CD  PRO A 104       5.521 -20.975-104.445  1.00 90.21           C
ATOM    821  CB  PRO A 104       3.486 -20.958-103.131  1.00 90.21           C
ATOM    822  CG  PRO A 104       4.473 -21.915-103.825  1.00 90.21           C
ATOM    823  C   PRO A 104       4.847 -19.977-101.300  1.00 90.21           C
ATOM    824  O   PRO A 104       5.777 -20.743-101.055  1.00 90.21           O
ATOM    825  N   THR A 105       4.198 -19.242-100.380  1.00269.16           N
ATOM    826  CA  THR A 105       4.397 -19.337 -98.970  1.00269.16           C
ATOM    827  CB  THR A 105       5.118 -18.156 -98.406  1.00269.16           C
ATOM    828  OG1 THR A 105       4.433 -16.970 -98.769  1.00269.16           O
ATOM    829  CG2 THR A 105       6.548 -18.133 -98.970  1.00269.16           C
ATOM    830  C   THR A 105       3.011 -19.373 -98.431  1.00269.16           C
ATOM    831  O   THR A 105       2.081 -18.988 -99.139  1.00269.16           O
ATOM    832  N   GLN A 106       2.834 -19.842 -97.180  1.00300.93           N
ATOM    833  CA  GLN A 106       1.510 -19.947 -96.638  1.00300.93           C
ATOM    834  CB  GLN A 106       1.476 -20.412 -95.174  1.00300.93           C
ATOM    835  CG  GLN A 106       0.061 -20.685 -94.665  1.00300.93           C
ATOM    836  CD  GLN A 106      -0.424 -21.966 -95.329  1.00300.93           C
ATOM    837  OE1 GLN A 106      -1.623 -22.171 -95.514  1.00300.93           O
ATOM    838  NE2 GLN A 106       0.535 -22.857 -95.698  1.00300.93           N
ATOM    839  C   GLN A 106       0.927 -18.585 -96.712  1.00300.93           C
ATOM    840  O   GLN A 106       1.646 -17.600 -96.556  1.00300.93           O
ATOM    841  N   ASP A 107      -0.385 -18.508 -97.016  1.00157.42           N
ATOM    842  CA  ASP A 107      -1.018 -17.235 -97.175  1.00157.42           C
ATOM    843  CB  ASP A 107      -2.539 -17.330 -97.370  1.00157.42           C
ATOM    844  CG  ASP A 107      -2.799 -17.994 -98.713  1.00157.42           C
ATOM    845  OD1 ASP A 107      -2.068 -17.666 -99.685  1.00157.42           O
ATOM    846  OD2 ASP A 107      -3.734 -18.835 -98.786  1.00157.42           O
ATOM    847  C   ASP A 107      -0.775 -16.496 -95.914  1.00157.42           C
ATOM    848  O   ASP A 107      -1.386 -16.778 -94.884  1.00157.42           O
ATOM    849  N   ILE A 108       0.162 -15.533 -95.963  1.00125.20           N
ATOM    850  CA  ILE A 108       0.444 -14.810 -94.771  1.00125.20           C
ATOM    851  CB  ILE A 108       1.814 -15.043 -94.219  1.00125.20           C
ATOM    852  CG1 ILE A 108       1.992 -16.535 -93.885  1.00125.20           C
ATOM    853  CG2 ILE A 108       2.006 -14.104 -93.016  1.00125.20           C
ATOM    854  CD1 ILE A 108       1.008 -17.056 -92.838  1.00125.20           C
ATOM    855  C   ILE A 108       0.304 -13.366 -95.081  1.00125.20           C
ATOM    856  O   ILE A 108       0.767 -12.880 -96.113  1.00125.20           O
ATOM    857  N   THR A 109      -0.386 -12.653 -94.179  1.00 45.29           N
ATOM    858  CA  THR A 109      -0.573 -11.248 -94.322  1.00 45.29           C
ATOM    859  CB  THR A 109      -2.005 -10.860 -94.549  1.00 45.29           C
ATOM    860  OG1 THR A 109      -2.505 -11.507 -95.709  1.00 45.29           O
ATOM    861  CG2 THR A 109      -2.086  -9.334 -94.729  1.00 45.29           C
ATOM    862  C   THR A 109      -0.140 -10.668 -93.023  1.00 45.29           C
ATOM    863  O   THR A 109      -0.030 -11.377 -92.024  1.00 45.29           O
ATOM    864  N   THR A 110       0.153  -9.358 -93.007  1.00 41.69           N
ATOM    865  CA  THR A 110       0.568  -8.767 -91.776  1.00 41.69           C
ATOM    866  CB  THR A 110       1.902  -8.084 -91.856  1.00 41.69           C
ATOM    867  OG1 THR A 110       2.907  -9.008 -92.250  1.00 41.69           O
ATOM    868  CG2 THR A 110       2.232  -7.491 -90.476  1.00 41.69           C
ATOM    869  C   THR A 110      -0.434  -7.719 -91.441  1.00 41.69           C
ATOM    870  O   THR A 110      -1.008  -7.091 -92.330  1.00 41.69           O
ATOM    871  N   VAL A 111      -0.689  -7.513 -90.136  1.00116.92           N
ATOM    872  CA  VAL A 111      -1.623  -6.489 -89.798  1.00116.92           C
ATOM    873  CB  VAL A 111      -2.341  -6.727 -88.499  1.00116.92           C
ATOM    874  CG1 VAL A 111      -1.311  -6.878 -87.368  1.00116.92           C
ATOM    875  CG2 VAL A 111      -3.352  -5.587 -88.286  1.00116.92           C
ATOM    876  C   VAL A 111      -0.857  -5.211 -89.738  1.00116.92           C
ATOM    877  O   VAL A 111       0.001  -5.007 -88.879  1.00116.92           O
ATOM    878  N   GLU A 112      -1.120  -4.343 -90.731  1.00129.54           N
ATOM    879  CA  GLU A 112      -0.490  -3.064 -90.823  1.00129.54           C
ATOM    880  CB  GLU A 112      -0.791  -2.383 -92.171  1.00129.54           C
ATOM    881  CG  GLU A 112      -0.251  -0.959 -92.300  1.00129.54           C
ATOM    882  CD  GLU A 112      -1.386  -0.007 -91.954  1.00129.54           C
ATOM    883  OE1 GLU A 112      -2.549  -0.486 -91.871  1.00129.54           O
ATOM    884  OE2 GLU A 112      -1.109   1.208 -91.775  1.00129.54           O
ATOM    885  C   GLU A 112      -1.001  -2.202 -89.716  1.00129.54           C
ATOM    886  O   GLU A 112      -0.229  -1.528 -89.035  1.00129.54           O
ATOM    887  N   THR A 113      -2.331  -2.204 -89.490  1.00122.96           N
ATOM    888  CA  THR A 113      -2.822  -1.351 -88.452  1.00122.96           C
ATOM    889  CB  THR A 113      -3.109   0.043 -88.925  1.00122.96           C
ATOM    890  OG1 THR A 113      -3.358   0.899 -87.819  1.00122.96           O
ATOM    891  CG2 THR A 113      -4.338   0.003 -89.849  1.00122.96           C
ATOM    892  C   THR A 113      -4.104  -1.891 -87.915  1.00122.96           C
ATOM    893  O   THR A 113      -4.758  -2.744 -88.514  1.00122.96           O
ATOM    894  N   ARG A 114      -4.459  -1.392 -86.720  1.00102.47           N
ATOM    895  CA  ARG A 114      -5.693  -1.664 -86.056  1.00102.47           C
ATOM    896  CB  ARG A 114      -5.544  -2.668 -84.903  1.00102.47           C
ATOM    897  CG  ARG A 114      -6.845  -2.986 -84.166  1.00102.47           C
ATOM    898  CD  ARG A 114      -6.694  -4.145 -83.181  1.00102.47           C
ATOM    899  NE  ARG A 114      -7.959  -4.257 -82.404  1.00102.47           N
ATOM    900  CZ  ARG A 114      -8.446  -5.490 -82.082  1.00102.47           C
ATOM    901  NH1 ARG A 114      -7.826  -6.610 -82.555  1.00102.47           N
ATOM    902  NH2 ARG A 114      -9.543  -5.607 -81.280  1.00102.47           N
ATOM    903  C   ARG A 114      -6.043  -0.339 -85.470  1.00102.47           C
ATOM    904  O   ARG A 114      -5.161   0.380 -85.005  1.00102.47           O
ATOM    905  N   ILE A 115      -7.332   0.039 -85.466  1.00160.53           N
ATOM    906  CA  ILE A 115      -7.602   1.358 -84.980  1.00160.53           C
ATOM    907  CB  ILE A 115      -8.574   2.129 -85.826  1.00160.53           C
ATOM    908  CG1 ILE A 115      -8.609   3.594 -85.367  1.00160.53           C
ATOM    909  CG2 ILE A 115      -9.936   1.418 -85.786  1.00160.53           C
ATOM    910  CD1 ILE A 115      -7.264   4.292 -85.557  1.00160.53           C
ATOM    911  C   ILE A 115      -8.155   1.259 -83.602  1.00160.53           C
ATOM    912  O   ILE A 115      -9.097   0.513 -83.339  1.00160.53           O
ATOM    913  N   GLN A 116      -7.536   2.008 -82.671  1.00174.05           N
ATOM    914  CA  GLN A 116      -7.970   1.941 -81.313  1.00174.05           C
ATOM    915  CB  GLN A 116      -7.034   1.026 -80.511  1.00174.05           C
ATOM    916  CG  GLN A 116      -6.944  -0.391 -81.082  1.00174.05           C
ATOM    917  CD  GLN A 116      -5.739  -1.075 -80.452  1.00174.05           C
ATOM    918  OE1 GLN A 116      -4.970  -0.451 -79.721  1.00174.05           O
ATOM    919  NE2 GLN A 116      -5.565  -2.393 -80.739  1.00174.05           N
ATOM    920  C   GLN A 116      -7.848   3.317 -80.736  1.00174.05           C
ATOM    921  O   GLN A 116      -6.749   3.749 -80.393  1.00174.05           O
ATOM    922  N   VAL A 117      -8.968   4.061 -80.619  1.00122.86           N
ATOM    923  CA  VAL A 117      -8.848   5.339 -79.979  1.00122.86           C
ATOM    924  CB  VAL A 117     -10.139   6.097 -79.885  1.00122.86           C
ATOM    925  CG1 VAL A 117      -9.906   7.335 -79.000  1.00122.86           C
ATOM    926  CG2 VAL A 117     -10.625   6.433 -81.303  1.00122.86           C
ATOM    927  C   VAL A 117      -8.451   5.023 -78.580  1.00122.86           C
ATOM    928  O   VAL A 117      -7.502   5.583 -78.035  1.00122.86           O
ATOM    929  N   LEU A 118      -9.195   4.078 -77.977  1.00208.69           N
ATOM    930  CA  LEU A 118      -8.872   3.582 -76.679  1.00208.69           C
ATOM    931  CB  LEU A 118     -10.067   3.368 -75.733  1.00208.69           C
ATOM    932  CG  LEU A 118     -10.664   4.697 -75.229  1.00208.69           C
ATOM    933  CD1 LEU A 118     -11.332   5.482 -76.368  1.00208.69           C
ATOM    934  CD2 LEU A 118     -11.576   4.488 -74.010  1.00208.69           C
ATOM    935  C   LEU A 118      -8.196   2.284 -76.944  1.00208.69           C
ATOM    936  O   LEU A 118      -7.891   1.971 -78.091  1.00208.69           O
ATOM    937  N   GLN A 119      -7.928   1.487 -75.902  1.00 93.86           N
ATOM    938  CA  GLN A 119      -7.129   0.323 -76.129  1.00 93.86           C
ATOM    939  CB  GLN A 119      -6.912  -0.489 -74.839  1.00 93.86           C
ATOM    940  CG  GLN A 119      -6.171   0.273 -73.737  1.00 93.86           C
ATOM    941  CD  GLN A 119      -4.681   0.258 -74.048  1.00 93.86           C
ATOM    942  OE1 GLN A 119      -4.274   0.224 -75.208  1.00 93.86           O
ATOM    943  NE2 GLN A 119      -3.841   0.278 -72.978  1.00 93.86           N
ATOM    944  C   GLN A 119      -7.757  -0.610 -77.118  1.00 93.86           C
ATOM    945  O   GLN A 119      -7.106  -1.017 -78.078  1.00 93.86           O
ATOM    946  N   ARG A 120      -9.040  -0.968 -76.942  1.00130.09           N
ATOM    947  CA  ARG A 120      -9.596  -1.955 -77.827  1.00130.09           C
ATOM    948  CB  ARG A 120     -11.029  -2.350 -77.433  1.00130.09           C
ATOM    949  CG  ARG A 120     -11.131  -2.949 -76.028  1.00130.09           C
ATOM    950  CD  ARG A 120     -10.330  -4.240 -75.854  1.00130.09           C
ATOM    951  NE  ARG A 120     -10.924  -5.265 -76.755  1.00130.09           N
ATOM    952  CZ  ARG A 120     -10.159  -6.310 -77.186  1.00130.09           C
ATOM    953  NH1 ARG A 120      -8.854  -6.404 -76.797  1.00130.09           N
ATOM    954  NH2 ARG A 120     -10.699  -7.261 -78.003  1.00130.09           N
ATOM    955  C   ARG A 120      -9.651  -1.423 -79.226  1.00130.09           C
ATOM    956  O   ARG A 120      -9.189  -2.064 -80.169  1.00130.09           O
ATOM    957  N   SER A 121     -10.210  -0.210 -79.375  1.00129.92           N
ATOM    958  CA  SER A 121     -10.424   0.441 -80.631  1.00129.92           C
ATOM    959  CB  SER A 121     -11.245  -0.404 -81.617  1.00129.92           C
ATOM    960  OG  SER A 121     -12.542  -0.650 -81.091  1.00129.92           O
ATOM    961  C   SER A 121     -11.229   1.644 -80.257  1.00129.92           C
ATOM    962  O   SER A 121     -11.316   1.982 -79.079  1.00129.92           O
ATOM    963  N   PRO A 122     -11.797   2.328 -81.199  1.00161.20           N
ATOM    964  CA  PRO A 122     -12.573   3.479 -80.824  1.00161.20           C
ATOM    965  CD  PRO A 122     -11.112   2.520 -82.467  1.00161.20           C
ATOM    966  CB  PRO A 122     -12.673   4.338 -82.083  1.00161.20           C
ATOM    967  CG  PRO A 122     -11.410   3.968 -82.882  1.00161.20           C
ATOM    968  C   PRO A 122     -13.912   3.097 -80.275  1.00161.20           C
ATOM    969  O   PRO A 122     -14.454   2.072 -80.688  1.00161.20           O
ATOM    970  N   LYS A 123     -14.469   3.907 -79.350  1.00105.69           N
ATOM    971  CA  LYS A 123     -15.775   3.625 -78.829  1.00105.69           C
ATOM    972  CB  LYS A 123     -15.841   3.461 -77.301  1.00105.69           C
ATOM    973  CG  LYS A 123     -15.188   2.175 -76.796  1.00105.69           C
ATOM    974  CD  LYS A 123     -15.071   2.110 -75.273  1.00105.69           C
ATOM    975  CE  LYS A 123     -14.123   3.154 -74.682  1.00105.69           C
ATOM    976  NZ  LYS A 123     -14.842   4.429 -74.467  1.00105.69           N
ATOM    977  C   LYS A 123     -16.655   4.780 -79.196  1.00105.69           C
ATOM    978  O   LYS A 123     -16.233   5.932 -79.115  1.00105.69           O
ATOM    979  N   THR A 124     -17.905   4.512 -79.635  1.00151.97           N
ATOM    980  CA  THR A 124     -18.752   5.625 -79.951  1.00151.97           C
ATOM    981  CB  THR A 124     -19.073   5.838 -81.407  1.00151.97           C
ATOM    982  OG1 THR A 124     -19.840   4.778 -81.941  1.00151.97           O
ATOM    983  CG2 THR A 124     -17.746   5.958 -82.175  1.00151.97           C
ATOM    984  C   THR A 124     -19.985   5.539 -79.106  1.00151.97           C
ATOM    985  O   THR A 124     -20.223   4.537 -78.439  1.00151.97           O
ATOM    986  N   LEU A 125     -20.769   6.630 -79.029  1.00167.32           N
ATOM    987  CA  LEU A 125     -21.919   6.592 -78.169  1.00167.32           C
ATOM    988  CB  LEU A 125     -22.346   7.977 -77.628  1.00167.32           C
ATOM    989  CG  LEU A 125     -22.890   8.986 -78.664  1.00167.32           C
ATOM    990  CD1 LEU A 125     -21.877   9.233 -79.791  1.00167.32           C
ATOM    991  CD2 LEU A 125     -24.305   8.633 -79.154  1.00167.32           C
ATOM    992  C   LEU A 125     -23.072   5.976 -78.896  1.00167.32           C
ATOM    993  O   LEU A 125     -23.147   5.982 -80.123  1.00167.32           O
ATOM    994  N   VAL A 126     -23.980   5.380 -78.103  1.00 94.79           N
ATOM    995  CA  VAL A 126     -25.227   4.792 -78.500  1.00 94.79           C
ATOM    996  CB  VAL A 126     -25.597   3.691 -77.554  1.00 94.79           C
ATOM    997  CG1 VAL A 126     -27.098   3.419 -77.662  1.00 94.79           C
ATOM    998  CG2 VAL A 126     -24.711   2.467 -77.840  1.00 94.79           C
ATOM    999  C   VAL A 126     -26.245   5.863 -78.270  1.00 94.79           C
ATOM   1000  O   VAL A 126     -26.392   6.345 -77.151  1.00 94.79           O
ATOM   1001  N   HIS A 127     -26.991   6.243 -79.320  1.00 82.49           N
ATOM   1002  CA  HIS A 127     -27.953   7.299 -79.191  1.00 82.49           C
ATOM   1003  ND1 HIS A 127     -30.702   9.060 -80.147  1.00 82.49           N
ATOM   1004  CG  HIS A 127     -29.374   8.959 -80.493  1.00 82.49           C
ATOM   1005  CB  HIS A 127     -28.603   7.675 -80.535  1.00 82.49           C
ATOM   1006  NE2 HIS A 127     -30.010  11.120 -80.614  1.00 82.49           N
ATOM   1007  CD2 HIS A 127     -28.967  10.227 -80.775  1.00 82.49           C
ATOM   1008  CE1 HIS A 127     -31.032  10.373 -80.236  1.00 82.49           C
ATOM   1009  C   HIS A 127     -29.028   6.843 -78.253  1.00 82.49           C
ATOM   1010  O   HIS A 127     -29.331   5.654 -78.169  1.00 82.49           O
ATOM   1011  N   VAL A 128     -29.623   7.798 -77.511  1.00108.84           N
ATOM   1012  CA  VAL A 128     -30.650   7.502 -76.553  1.00108.84           C
ATOM   1013  CB  VAL A 128     -31.136   8.725 -75.825  1.00108.84           C
ATOM   1014  CG1 VAL A 128     -29.984   9.278 -74.970  1.00108.84           C
ATOM   1015  CG2 VAL A 128     -31.658   9.737 -76.854  1.00108.84           C
ATOM   1016  C   VAL A 128     -31.810   6.887 -77.272  1.00108.84           C
ATOM   1017  O   VAL A 128     -32.447   5.965 -76.765  1.00108.84           O
ATOM   1018  N   HIS A 129     -32.097   7.372 -78.492  1.00 45.56           N
ATOM   1019  CA  HIS A 129     -33.203   6.888 -79.265  1.00 45.56           C
ATOM   1020  ND1 HIS A 129     -35.567   7.644 -81.663  1.00 45.56           N
ATOM   1021  CG  HIS A 129     -34.330   7.048 -81.555  1.00 45.56           C
ATOM   1022  CB  HIS A 129     -33.226   7.531 -80.664  1.00 45.56           C
ATOM   1023  NE2 HIS A 129     -35.568   5.918 -83.066  1.00 45.56           N
ATOM   1024  CD2 HIS A 129     -34.349   5.995 -82.418  1.00 45.56           C
ATOM   1025  CE1 HIS A 129     -36.266   6.928 -82.580  1.00 45.56           C
ATOM   1026  C   HIS A 129     -33.032   5.415 -79.455  1.00 45.56           C
ATOM   1027  O   HIS A 129     -33.969   4.642 -79.260  1.00 45.56           O
ATOM   1028  N   GLN A 130     -31.811   4.989 -79.822  1.00 60.40           N
ATOM   1029  CA  GLN A 130     -31.546   3.606 -80.089  1.00 60.40           C
ATOM   1030  CB  GLN A 130     -30.142   3.365 -80.635  1.00 60.40           C
ATOM   1031  CG  GLN A 130     -29.884   3.994 -81.999  1.00 60.40           C
ATOM   1032  CD  GLN A 130     -28.489   3.574 -82.435  1.00 60.40           C
ATOM   1033  OE1 GLN A 130     -28.242   2.403 -82.715  1.00 60.40           O
ATOM   1034  NE2 GLN A 130     -27.547   4.554 -82.492  1.00 60.40           N
ATOM   1035  C   GLN A 130     -31.703   2.801 -78.840  1.00 60.40           C
ATOM   1036  O   GLN A 130     -32.150   1.655 -78.887  1.00 60.40           O
ATOM   1037  N   CYS A 131     -31.302   3.362 -77.685  1.00 51.00           N
ATOM   1038  CA  CYS A 131     -31.410   2.594 -76.481  1.00 51.00           C
ATOM   1039  CB  CYS A 131     -30.897   3.350 -75.243  1.00 51.00           C
ATOM   1040  SG  CYS A 131     -29.121   3.723 -75.338  1.00 51.00           S
ATOM   1041  C   CYS A 131     -32.848   2.273 -76.228  1.00 51.00           C
ATOM   1042  O   CYS A 131     -33.219   1.108 -76.090  1.00 51.00           O
ATOM   1043  N   LYS A 132     -33.699   3.316 -76.179  1.00 85.18           N
ATOM   1044  CA  LYS A 132     -35.081   3.118 -75.857  1.00 85.18           C
ATOM   1045  CB  LYS A 132     -35.833   4.448 -75.687  1.00 85.18           C
ATOM   1046  CG  LYS A 132     -37.303   4.285 -75.302  1.00 85.18           C
ATOM   1047  CD  LYS A 132     -37.977   5.606 -74.924  1.00 85.18           C
ATOM   1048  CE  LYS A 132     -39.453   5.458 -74.549  1.00 85.18           C
ATOM   1049  NZ  LYS A 132     -40.021   6.779 -74.197  1.00 85.18           N
ATOM   1050  C   LYS A 132     -35.785   2.350 -76.929  1.00 85.18           C
ATOM   1051  O   LYS A 132     -36.430   1.339 -76.654  1.00 85.18           O
ATOM   1052  N   VAL A 133     -35.692   2.820 -78.187  1.00 61.60           N
ATOM   1053  CA  VAL A 133     -36.439   2.177 -79.227  1.00 61.60           C
ATOM   1054  CB  VAL A 133     -36.454   2.957 -80.506  1.00 61.60           C
ATOM   1055  CG1 VAL A 133     -37.208   2.141 -81.570  1.00 61.60           C
ATOM   1056  CG2 VAL A 133     -37.069   4.339 -80.224  1.00 61.60           C
ATOM   1057  C   VAL A 133     -35.915   0.810 -79.549  1.00 61.60           C
ATOM   1058  O   VAL A 133     -36.656  -0.167 -79.524  1.00 61.60           O
ATOM   1059  N   VAL A 134     -34.624   0.705 -79.912  1.00 72.16           N
ATOM   1060  CA  VAL A 134     -34.133  -0.575 -80.335  1.00 72.16           C
ATOM   1061  CB  VAL A 134     -32.861  -0.456 -81.122  1.00 72.16           C
ATOM   1062  CG1 VAL A 134     -32.398  -1.864 -81.529  1.00 72.16           C
ATOM   1063  CG2 VAL A 134     -33.112   0.492 -82.305  1.00 72.16           C
ATOM   1064  C   VAL A 134     -33.875  -1.535 -79.208  1.00 72.16           C
ATOM   1065  O   VAL A 134     -34.472  -2.609 -79.146  1.00 72.16           O
ATOM   1066  N   ILE A 135     -32.982  -1.150 -78.276  1.00 77.58           N
ATOM   1067  CA  ILE A 135     -32.538  -2.086 -77.281  1.00 77.58           C
ATOM   1068  CB  ILE A 135     -31.412  -1.547 -76.451  1.00 77.58           C
ATOM   1069  CG1 ILE A 135     -30.205  -1.218 -77.340  1.00 77.58           C
ATOM   1070  CG2 ILE A 135     -31.102  -2.574 -75.350  1.00 77.58           C
ATOM   1071  CD1 ILE A 135     -29.147  -0.356 -76.653  1.00 77.58           C
ATOM   1072  C   ILE A 135     -33.616  -2.443 -76.308  1.00 77.58           C
ATOM   1073  O   ILE A 135     -33.936  -3.616 -76.123  1.00 77.58           O
ATOM   1074  N   LYS A 136     -34.204  -1.429 -75.652  1.00161.07           N
ATOM   1075  CA  LYS A 136     -35.167  -1.724 -74.630  1.00161.07           C
ATOM   1076  CB  LYS A 136     -35.520  -0.476 -73.792  1.00161.07           C
ATOM   1077  CG  LYS A 136     -36.498  -0.707 -72.632  1.00161.07           C
ATOM   1078  CD  LYS A 136     -37.943  -0.992 -73.050  1.00161.07           C
ATOM   1079  CE  LYS A 136     -38.753   0.271 -73.351  1.00161.07           C
ATOM   1080  NZ  LYS A 136     -40.178  -0.076 -73.550  1.00161.07           N
ATOM   1081  C   LYS A 136     -36.427  -2.267 -75.225  1.00161.07           C
ATOM   1082  O   LYS A 136     -36.935  -3.303 -74.797  1.00161.07           O
ATOM   1083  N   ARG A 137     -36.941  -1.585 -76.263  1.00102.18           N
ATOM   1084  CA  ARG A 137     -38.235  -1.893 -76.796  1.00102.18           C
ATOM   1085  CB  ARG A 137     -38.692  -0.866 -77.842  1.00102.18           C
ATOM   1086  CG  ARG A 137     -40.157  -0.967 -78.262  1.00102.18           C
ATOM   1087  CD  ARG A 137     -40.623   0.286 -79.008  1.00102.18           C
ATOM   1088  NE  ARG A 137     -42.053   0.100 -79.378  1.00102.18           N
ATOM   1089  CZ  ARG A 137     -42.374  -0.396 -80.608  1.00102.18           C
ATOM   1090  NH1 ARG A 137     -41.387  -0.724 -81.492  1.00102.18           N
ATOM   1091  NH2 ARG A 137     -43.684  -0.559 -80.956  1.00102.18           N
ATOM   1092  C   ARG A 137     -38.274  -3.257 -77.394  1.00102.18           C
ATOM   1093  O   ARG A 137     -39.221  -4.007 -77.160  1.00102.18           O
ATOM   1094  N   SER A 138     -37.241  -3.646 -78.158  1.00116.79           N
ATOM   1095  CA  SER A 138     -37.346  -4.947 -78.739  1.00116.79           C
ATOM   1096  CB  SER A 138     -36.216  -5.247 -79.738  1.00116.79           C
ATOM   1097  OG  SER A 138     -36.310  -4.373 -80.852  1.00116.79           O
ATOM   1098  C   SER A 138     -37.258  -5.891 -77.594  1.00116.79           C
ATOM   1099  O   SER A 138     -36.228  -5.966 -76.930  1.00116.79           O
ATOM   1100  N   ILE A 139     -38.358  -6.625 -77.327  1.00164.88           N
ATOM   1101  CA  ILE A 139     -38.389  -7.540 -76.225  1.00164.88           C
ATOM   1102  CB  ILE A 139     -39.359  -7.149 -75.136  1.00164.88           C
ATOM   1103  CG1 ILE A 139     -40.818  -7.086 -75.634  1.00164.88           C
ATOM   1104  CG2 ILE A 139     -38.857  -5.820 -74.546  1.00164.88           C
ATOM   1105  CD1 ILE A 139     -41.496  -8.441 -75.846  1.00164.88           C
ATOM   1106  C   ILE A 139     -38.739  -8.894 -76.753  1.00164.88           C
ATOM   1107  O   ILE A 139     -39.525  -9.026 -77.689  1.00164.88           O
ATOM   1108  N   LYS A 140     -38.130  -9.937 -76.156  1.00277.32           N
ATOM   1109  CA  LYS A 140     -38.345 -11.305 -76.533  1.00277.32           C
ATOM   1110  CB  LYS A 140     -39.794 -11.644 -76.917  1.00277.32           C
ATOM   1111  CG  LYS A 140     -40.842 -11.340 -75.849  1.00277.32           C
ATOM   1112  CD  LYS A 140     -42.266 -11.437 -76.400  1.00277.32           C
ATOM   1113  CE  LYS A 140     -42.476 -10.622 -77.680  1.00277.32           C
ATOM   1114  NZ  LYS A 140     -43.747 -11.011 -78.330  1.00277.32           N
ATOM   1115  C   LYS A 140     -37.539 -11.563 -77.749  1.00277.32           C
ATOM   1116  O   LYS A 140     -37.890 -11.093 -78.829  1.00277.32           O
ATOM   1117  N   HIS A 141     -36.431 -12.313 -77.573  1.00258.06           N
ATOM   1118  CA  HIS A 141     -35.546 -12.664 -78.642  1.00258.06           C
ATOM   1119  ND1 HIS A 141     -38.611 -13.800 -79.531  1.00258.06           N
ATOM   1120  CG  HIS A 141     -37.433 -13.482 -80.169  1.00258.06           C
ATOM   1121  CB  HIS A 141     -36.077 -13.755 -79.596  1.00258.06           C
ATOM   1122  NE2 HIS A 141     -39.170 -12.853 -81.463  1.00258.06           N
ATOM   1123  CD2 HIS A 141     -37.792 -12.905 -81.348  1.00258.06           C
ATOM   1124  CE1 HIS A 141     -39.618 -13.402 -80.348  1.00258.06           C
ATOM   1125  C   HIS A 141     -35.238 -11.405 -79.379  1.00258.06           C
ATOM   1126  O   HIS A 141     -35.117 -11.387 -80.603  1.00258.06           O
ATOM   1127  N   CYS A 142     -35.103 -10.309 -78.609  1.00 57.48           N
ATOM   1128  CA  CYS A 142     -34.874  -9.009 -79.156  1.00 57.48           C
ATOM   1129  CB  CYS A 142     -36.128  -8.126 -79.143  1.00 57.48           C
ATOM   1130  SG  CYS A 142     -37.408  -8.686 -80.305  1.00 57.48           S
ATOM   1131  C   CYS A 142     -33.849  -8.341 -78.302  1.00 57.48           C
ATOM   1132  O   CYS A 142     -32.830  -8.939 -77.960  1.00 57.48           O
ATOM   1133  N   GLY A 143     -34.092  -7.064 -77.935  1.00 57.55           N
ATOM   1134  CA  GLY A 143     -33.084  -6.391 -77.181  1.00 57.55           C
ATOM   1135  C   GLY A 143     -32.002  -6.236 -78.183  1.00 57.55           C
ATOM   1136  O   GLY A 143     -30.817  -6.377 -77.889  1.00 57.55           O
ATOM   1137  N   ALA A 144     -32.440  -5.979 -79.428  1.00 54.18           N
ATOM   1138  CA  ALA A 144     -31.587  -5.880 -80.568  1.00 54.18           C
ATOM   1139  CB  ALA A 144     -32.341  -5.994 -81.905  1.00 54.18           C
ATOM   1140  C   ALA A 144     -30.863  -4.581 -80.560  1.00 54.18           C
ATOM   1141  O   ALA A 144     -31.205  -3.651 -79.831  1.00 54.18           O
ATOM   1142  N   TRP A 145     -29.784  -4.535 -81.361  1.00 88.74           N
ATOM   1143  CA  TRP A 145     -28.985  -3.369 -81.521  1.00 88.74           C
ATOM   1144  CB  TRP A 145     -27.697  -3.429 -80.711  1.00 88.74           C
ATOM   1145  CG  TRP A 145     -26.964  -2.155 -80.913  1.00 88.74           C
ATOM   1146  CD2 TRP A 145     -27.457  -0.906 -80.435  1.00 88.74           C
ATOM   1147  CD1 TRP A 145     -25.844  -1.888 -81.622  1.00 88.74           C
ATOM   1148  NE1 TRP A 145     -25.605  -0.541 -81.620  1.00 88.74           N
ATOM   1149  CE2 TRP A 145     -26.586   0.076 -80.894  1.00 88.74           C
ATOM   1150  CE3 TRP A 145     -28.556  -0.609 -79.693  1.00 88.74           C
ATOM   1151  CZ2 TRP A 145     -26.795   1.386 -80.614  1.00 88.74           C
ATOM   1152  CZ3 TRP A 145     -28.766   0.710 -79.391  1.00 88.74           C
ATOM   1153  CH2 TRP A 145     -27.895   1.669 -79.851  1.00 88.74           C
ATOM   1154  C   TRP A 145     -28.651  -3.282 -82.980  1.00 88.74           C
ATOM   1155  O   TRP A 145     -28.722  -4.279 -83.694  1.00 88.74           O
ATOM   1156  N   SER A 146     -28.311  -2.072 -83.473  1.00 92.58           N
ATOM   1157  CA  SER A 146     -28.035  -1.907 -84.875  1.00 92.58           C
ATOM   1158  CB  SER A 146     -28.299  -0.481 -85.387  1.00 92.58           C
ATOM   1159  OG  SER A 146     -29.680  -0.169 -85.273  1.00 92.58           O
ATOM   1160  C   SER A 146     -26.598  -2.240 -85.164  1.00 92.58           C
ATOM   1161  O   SER A 146     -25.710  -2.049 -84.340  1.00 92.58           O
ATOM   1162  N   HIS A 147     -26.341  -2.734 -86.388  1.00142.72           N
ATOM   1163  CA  HIS A 147     -25.041  -3.136 -86.851  1.00142.72           C
ATOM   1164  ND1 HIS A 147     -26.610  -5.935 -88.271  1.00142.72           N
ATOM   1165  CG  HIS A 147     -25.374  -5.368 -88.049  1.00142.72           C
ATOM   1166  CB  HIS A 147     -25.060  -3.907 -88.187  1.00142.72           C
ATOM   1167  NE2 HIS A 147     -25.243  -7.594 -87.699  1.00142.72           N
ATOM   1168  CD2 HIS A 147     -24.552  -6.396 -87.701  1.00142.72           C
ATOM   1169  CE1 HIS A 147     -26.474  -7.267 -88.047  1.00142.72           C
ATOM   1170  C   HIS A 147     -24.116  -1.966 -87.043  1.00142.72           C
ATOM   1171  O   HIS A 147     -22.900  -2.150 -87.071  1.00142.72           O
ATOM   1172  N   THR A 148     -24.652  -0.745 -87.242  1.00133.82           N
ATOM   1173  CA  THR A 148     -23.815   0.383 -87.575  1.00133.82           C
ATOM   1174  CB  THR A 148     -24.242   1.013 -88.870  1.00133.82           C
ATOM   1175  OG1 THR A 148     -23.416   2.120 -89.198  1.00133.82           O
ATOM   1176  CG2 THR A 148     -25.699   1.476 -88.714  1.00133.82           C
ATOM   1177  C   THR A 148     -23.919   1.471 -86.545  1.00133.82           C
ATOM   1178  O   THR A 148     -24.806   1.454 -85.693  1.00133.82           O
ATOM   1179  N   SER A 149     -22.969   2.443 -86.592  1.00116.99           N
ATOM   1180  CA  SER A 149     -23.030   3.590 -85.724  1.00116.99           C
ATOM   1181  CB  SER A 149     -21.951   3.711 -84.633  1.00116.99           C
ATOM   1182  OG  SER A 149     -22.159   4.892 -83.872  1.00116.99           O
ATOM   1183  C   SER A 149     -22.853   4.823 -86.548  1.00116.99           C
ATOM   1184  O   SER A 149     -22.251   4.799 -87.622  1.00116.99           O
ATOM   1185  N   GLU A 150     -23.416   5.942 -86.058  1.00111.56           N
ATOM   1186  CA  GLU A 150     -23.250   7.196 -86.726  1.00111.56           C
ATOM   1187  CB  GLU A 150     -24.510   7.642 -87.474  1.00111.56           C
ATOM   1188  CG  GLU A 150     -25.739   7.736 -86.575  1.00111.56           C
ATOM   1189  CD  GLU A 150     -26.931   7.939 -87.490  1.00111.56           C
ATOM   1190  OE1 GLU A 150     -26.723   7.929 -88.733  1.00111.56           O
ATOM   1191  OE2 GLU A 150     -28.063   8.100 -86.963  1.00111.56           O
ATOM   1192  C   GLU A 150     -22.937   8.210 -85.675  1.00111.56           C
ATOM   1193  O   GLU A 150     -23.763   8.498 -84.810  1.00111.56           O
ATOM   1194  N   TYR A 151     -21.711   8.765 -85.725  1.00 77.96           N
ATOM   1195  CA  TYR A 151     -21.298   9.741 -84.760  1.00 77.96           C
ATOM   1196  CB  TYR A 151     -20.496   9.140 -83.598  1.00 77.96           C
ATOM   1197  CG  TYR A 151     -19.288   8.488 -84.177  1.00 77.96           C
ATOM   1198  CD1 TYR A 151     -19.370   7.222 -84.707  1.00 77.96           C
ATOM   1199  CD2 TYR A 151     -18.075   9.139 -84.189  1.00 77.96           C
ATOM   1200  CE1 TYR A 151     -18.256   6.616 -85.238  1.00 77.96           C
ATOM   1201  CE2 TYR A 151     -16.959   8.536 -84.719  1.00 77.96           C
ATOM   1202  CZ  TYR A 151     -17.048   7.271 -85.246  1.00 77.96           C
ATOM   1203  OH  TYR A 151     -15.905   6.648 -85.792  1.00 77.96           O
ATOM   1204  C   TYR A 151     -20.418  10.727 -85.458  1.00 77.96           C
ATOM   1205  O   TYR A 151     -20.013  10.515 -86.600  1.00 77.96           O
ATOM   1206  N   GLU A 152     -20.115  11.859 -84.794  1.00 77.63           N
ATOM   1207  CA  GLU A 152     -19.255  12.818 -85.423  1.00 77.63           C
ATOM   1208  CB  GLU A 152     -19.803  14.254 -85.397  1.00 77.63           C
ATOM   1209  CG  GLU A 152     -21.074  14.450 -86.220  1.00 77.63           C
ATOM   1210  CD  GLU A 152     -21.495  15.909 -86.104  1.00 77.63           C
ATOM   1211  OE1 GLU A 152     -20.667  16.735 -85.633  1.00 77.63           O
ATOM   1212  OE2 GLU A 152     -22.652  16.217 -86.495  1.00 77.63           O
ATOM   1213  C   GLU A 152     -17.962  12.824 -84.673  1.00 77.63           C
ATOM   1214  O   GLU A 152     -17.943  12.816 -83.443  1.00 77.63           O
ATOM   1215  N   ASN A 153     -16.835  12.822 -85.413  1.00111.86           N
ATOM   1216  CA  ASN A 153     -15.545  12.813 -84.788  1.00111.86           C
ATOM   1217  CB  ASN A 153     -14.848  11.436 -84.831  1.00111.86           C
ATOM   1218  CG  ASN A 153     -14.714  10.946 -86.273  1.00111.86           C
ATOM   1219  OD1 ASN A 153     -14.381  11.699 -87.186  1.00111.86           O
ATOM   1220  ND2 ASN A 153     -14.981   9.629 -86.484  1.00111.86           N
ATOM   1221  C   ASN A 153     -14.672  13.815 -85.477  1.00111.86           C
ATOM   1222  O   ASN A 153     -14.986  14.276 -86.574  1.00111.86           O
ATOM   1223  N   GLY A 154     -13.547  14.183 -84.829  1.00 89.22           N
ATOM   1224  CA  GLY A 154     -12.612  15.105 -85.409  1.00 89.22           C
ATOM   1225  C   GLY A 154     -13.132  16.490 -85.255  1.00 89.22           C
ATOM   1226  O   GLY A 154     -13.716  16.828 -84.228  1.00 89.22           O
ATOM   1227  N   TYR A 155     -12.918  17.332 -86.289  1.00182.41           N
ATOM   1228  CA  TYR A 155     -13.356  18.693 -86.206  1.00182.41           C
ATOM   1229  CB  TYR A 155     -13.128  19.455 -87.529  1.00182.41           C
ATOM   1230  CG  TYR A 155     -13.916  20.724 -87.521  1.00182.41           C
ATOM   1231  CD1 TYR A 155     -15.211  20.737 -87.991  1.00182.41           C
ATOM   1232  CD2 TYR A 155     -13.371  21.899 -87.056  1.00182.41           C
ATOM   1233  CE1 TYR A 155     -15.952  21.894 -87.994  1.00182.41           C
ATOM   1234  CE2 TYR A 155     -14.109  23.061 -87.056  1.00182.41           C
ATOM   1235  CZ  TYR A 155     -15.401  23.062 -87.524  1.00182.41           C
ATOM   1236  OH  TYR A 155     -16.157  24.253 -87.523  1.00182.41           O
ATOM   1237  C   TYR A 155     -14.815  18.647 -85.954  1.00182.41           C
ATOM   1238  O   TYR A 155     -15.320  19.202 -84.980  1.00182.41           O
ATOM   1239  N   ALA A 156     -15.517  17.938 -86.838  1.00240.30           N
ATOM   1240  CA  ALA A 156     -16.910  17.687 -86.709  1.00240.30           C
ATOM   1241  CB  ALA A 156     -17.737  18.958 -86.482  1.00240.30           C
ATOM   1242  C   ALA A 156     -17.247  17.174 -88.056  1.00240.30           C
ATOM   1243  O   ALA A 156     -17.372  17.942 -89.006  1.00240.30           O
ATOM   1244  N   TYR A 157     -17.393  15.851 -88.180  1.00187.33           N
ATOM   1245  CA  TYR A 157     -17.719  15.305 -89.458  1.00187.33           C
ATOM   1246  CB  TYR A 157     -16.513  14.701 -90.202  1.00187.33           C
ATOM   1247  CG  TYR A 157     -16.989  14.219 -91.531  1.00187.33           C
ATOM   1248  CD1 TYR A 157     -17.256  15.116 -92.540  1.00187.33           C
ATOM   1249  CD2 TYR A 157     -17.153  12.875 -91.778  1.00187.33           C
ATOM   1250  CE1 TYR A 157     -17.694  14.683 -93.770  1.00187.33           C
ATOM   1251  CE2 TYR A 157     -17.590  12.437 -93.006  1.00187.33           C
ATOM   1252  CZ  TYR A 157     -17.863  13.341 -94.003  1.00187.33           C
ATOM   1253  OH  TYR A 157     -18.312  12.890 -95.262  1.00187.33           O
ATOM   1254  C   TYR A 157     -18.671  14.209 -89.135  1.00187.33           C
ATOM   1255  O   TYR A 157     -18.646  13.670 -88.029  1.00187.33           O
ATOM   1256  N   ILE A 158     -19.550  13.847 -90.079  1.00110.27           N
ATOM   1257  CA  ILE A 158     -20.468  12.801 -89.753  1.00110.27           C
ATOM   1258  CB  ILE A 158     -21.797  12.941 -90.439  1.00110.27           C
ATOM   1259  CG1 ILE A 158     -22.491  14.255 -90.041  1.00110.27           C
ATOM   1260  CG2 ILE A 158     -22.620  11.684 -90.112  1.00110.27           C
ATOM   1261  CD1 ILE A 158     -22.860  14.333 -88.562  1.00110.27           C
ATOM   1262  C   ILE A 158     -19.852  11.553 -90.289  1.00110.27           C
ATOM   1263  O   ILE A 158     -19.637  11.425 -91.491  1.00110.27           O
ATOM   1264  N   VAL A 159     -19.545  10.597 -89.395  1.00 70.16           N
ATOM   1265  CA  VAL A 159     -18.889   9.397 -89.821  1.00 70.16           C
ATOM   1266  CB  VAL A 159     -17.595   9.164 -89.098  1.00 70.16           C
ATOM   1267  CG1 VAL A 159     -16.962   7.863 -89.608  1.00 70.16           C
ATOM   1268  CG2 VAL A 159     -16.702  10.403 -89.254  1.00 70.16           C
ATOM   1269  C   VAL A 159     -19.764   8.237 -89.461  1.00 70.16           C
ATOM   1270  O   VAL A 159     -20.578   8.325 -88.543  1.00 70.16           O
ATOM   1271  N   LYS A 160     -19.624   7.114 -90.199  1.00 91.47           N
ATOM   1272  CA  LYS A 160     -20.412   5.954 -89.897  1.00 91.47           C
ATOM   1273  CB  LYS A 160     -21.572   5.759 -90.894  1.00 91.47           C
ATOM   1274  CG  LYS A 160     -22.574   4.668 -90.516  1.00 91.47           C
ATOM   1275  CD  LYS A 160     -23.861   4.757 -91.337  1.00 91.47           C
ATOM   1276  CE  LYS A 160     -24.900   3.689 -90.996  1.00 91.47           C
ATOM   1277  NZ  LYS A 160     -26.106   3.882 -91.832  1.00 91.47           N
ATOM   1278  C   LYS A 160     -19.522   4.750 -89.978  1.00 91.47           C
ATOM   1279  O   LYS A 160     -18.529   4.753 -90.704  1.00 91.47           O
ATOM   1280  N   GLU A 161     -19.845   3.692 -89.198  1.00104.97           N
ATOM   1281  CA  GLU A 161     -19.060   2.484 -89.215  1.00104.97           C
ATOM   1282  CB  GLU A 161     -18.256   2.241 -87.926  1.00104.97           C
ATOM   1283  CG  GLU A 161     -17.176   3.292 -87.693  1.00104.97           C
ATOM   1284  CD  GLU A 161     -17.910   4.572 -87.340  1.00104.97           C
ATOM   1285  OE1 GLU A 161     -19.018   4.459 -86.750  1.00104.97           O
ATOM   1286  OE2 GLU A 161     -17.387   5.671 -87.663  1.00104.97           O
ATOM   1287  C   GLU A 161     -20.004   1.335 -89.350  1.00104.97           C
ATOM   1288  O   GLU A 161     -21.037   1.295 -88.686  1.00104.97           O
ATOM   1289  N   PHE A 162     -19.664   0.348 -90.205  1.00 83.25           N
ATOM   1290  CA  PHE A 162     -20.583  -0.732 -90.414  1.00 83.25           C
ATOM   1291  CB  PHE A 162     -20.984  -0.932 -91.889  1.00 83.25           C
ATOM   1292  CG  PHE A 162     -21.698   0.272 -92.399  1.00 83.25           C
ATOM   1293  CD1 PHE A 162     -23.040   0.453 -92.159  1.00 83.25           C
ATOM   1294  CD2 PHE A 162     -21.019   1.213 -93.138  1.00 83.25           C
ATOM   1295  CE1 PHE A 162     -23.689   1.565 -92.641  1.00 83.25           C
ATOM   1296  CE2 PHE A 162     -21.664   2.327 -93.622  1.00 83.25           C
ATOM   1297  CZ  PHE A 162     -23.002   2.505 -93.372  1.00 83.25           C
ATOM   1298  C   PHE A 162     -19.955  -2.033 -90.020  1.00 83.25           C
ATOM   1299  O   PHE A 162     -18.754  -2.242 -90.184  1.00 83.25           O
ATOM   1300  N   THR A 163     -20.806  -2.943 -89.501  1.00172.85           N
ATOM   1301  CA  THR A 163     -20.486  -4.320 -89.246  1.00172.85           C
ATOM   1302  CB  THR A 163     -21.782  -5.093 -89.108  1.00172.85           C
ATOM   1303  OG1 THR A 163     -21.575  -6.493 -89.017  1.00172.85           O
ATOM   1304  CG2 THR A 163     -22.712  -4.762 -90.288  1.00172.85           C
ATOM   1305  C   THR A 163     -19.844  -4.731 -90.511  1.00172.85           C
ATOM   1306  O   THR A 163     -20.329  -4.279 -91.545  1.00172.85           O
ATOM   1307  N   PRO A 164     -18.845  -5.595 -90.458  1.00225.60           N
ATOM   1308  CA  PRO A 164     -17.931  -5.837 -91.546  1.00225.60           C
ATOM   1309  CD  PRO A 164     -18.769  -6.636 -89.447  1.00225.60           C
ATOM   1310  CB  PRO A 164     -17.367  -7.232 -91.327  1.00225.60           C
ATOM   1311  CG  PRO A 164     -17.536  -7.471 -89.817  1.00225.60           C
ATOM   1312  C   PRO A 164     -18.441  -5.615 -92.918  1.00225.60           C
ATOM   1313  O   PRO A 164     -18.905  -6.541 -93.582  1.00225.60           O
ATOM   1314  N   SER A 165     -18.327  -4.336 -93.325  1.00224.24           N
ATOM   1315  CA  SER A 165     -18.703  -3.857 -94.612  1.00224.24           C
ATOM   1316  CB  SER A 165     -17.682  -4.206 -95.709  1.00224.24           C
ATOM   1317  OG  SER A 165     -17.625  -5.614 -95.887  1.00224.24           O
ATOM   1318  C   SER A 165     -20.017  -4.457 -94.989  1.00224.24           C
ATOM   1319  O   SER A 165     -20.141  -5.017 -96.076  1.00224.24           O
ATOM   1320  N   GLU A 166     -21.040  -4.356 -94.117  1.00 79.22           N
ATOM   1321  CA  GLU A 166     -22.288  -4.979 -94.458  1.00 79.22           C
ATOM   1322  CB  GLU A 166     -22.542  -6.300 -93.709  1.00 79.22           C
ATOM   1323  CG  GLU A 166     -21.588  -7.411 -94.157  1.00 79.22           C
ATOM   1324  CD  GLU A 166     -21.900  -8.684 -93.384  1.00 79.22           C
ATOM   1325  OE1 GLU A 166     -22.803  -8.645 -92.507  1.00 79.22           O
ATOM   1326  OE2 GLU A 166     -21.235  -9.716 -93.666  1.00 79.22           O
ATOM   1327  C   GLU A 166     -23.416  -4.038 -94.182  1.00 79.22           C
ATOM   1328  O   GLU A 166     -23.237  -2.988 -93.566  1.00 79.22           O
ATOM   1329  N   CYS A 167     -24.621  -4.399 -94.672  1.00 82.90           N
ATOM   1330  CA  CYS A 167     -25.790  -3.581 -94.526  1.00 82.90           C
ATOM   1331  CB  CYS A 167     -26.987  -4.058 -95.368  1.00 82.90           C
ATOM   1332  SG  CYS A 167     -27.589  -5.694 -94.852  1.00 82.90           S
ATOM   1333  C   CYS A 167     -26.217  -3.606 -93.094  1.00 82.90           C
ATOM   1334  O   CYS A 167     -26.003  -4.583 -92.378  1.00 82.90           O
ATOM   1335  N   LYS A 168     -26.839  -2.498 -92.651  1.00121.75           N
ATOM   1336  CA  LYS A 168     -27.291  -2.327 -91.304  1.00121.75           C
ATOM   1337  CB  LYS A 168     -27.728  -0.879 -91.043  1.00121.75           C
ATOM   1338  CG  LYS A 168     -28.720  -0.402 -92.106  1.00121.75           C
ATOM   1339  CD  LYS A 168     -29.286   0.997 -91.876  1.00121.75           C
ATOM   1340  CE  LYS A 168     -30.099   1.498 -93.070  1.00121.75           C
ATOM   1341  NZ  LYS A 168     -29.247   1.530 -94.281  1.00121.75           N
ATOM   1342  C   LYS A 168     -28.467  -3.209 -91.057  1.00121.75           C
ATOM   1343  O   LYS A 168     -29.390  -3.295 -91.865  1.00121.75           O
ATOM   1344  N   ARG A 169     -28.439  -3.909 -89.909  1.00173.07           N
ATOM   1345  CA  ARG A 169     -29.542  -4.728 -89.516  1.00173.07           C
ATOM   1346  CB  ARG A 169     -29.435  -6.189 -89.983  1.00173.07           C
ATOM   1347  CG  ARG A 169     -29.619  -6.325 -91.497  1.00173.07           C
ATOM   1348  CD  ARG A 169     -29.683  -7.768 -91.999  1.00173.07           C
ATOM   1349  NE  ARG A 169     -28.334  -8.373 -91.820  1.00173.07           N
ATOM   1350  CZ  ARG A 169     -27.902  -9.343 -92.678  1.00173.07           C
ATOM   1351  NH1 ARG A 169     -28.696  -9.742 -93.715  1.00173.07           N
ATOM   1352  NH2 ARG A 169     -26.672  -9.908 -92.505  1.00173.07           N
ATOM   1353  C   ARG A 169     -29.545  -4.702 -88.024  1.00173.07           C
ATOM   1354  O   ARG A 169     -28.554  -4.328 -87.401  1.00173.07           O
ATOM   1355  N   ALA A 170     -30.675  -5.070 -87.398  1.00 43.85           N
ATOM   1356  CA  ALA A 170     -30.680  -5.050 -85.969  1.00 43.85           C
ATOM   1357  CB  ALA A 170     -32.009  -4.573 -85.357  1.00 43.85           C
ATOM   1358  C   ALA A 170     -30.453  -6.452 -85.522  1.00 43.85           C
ATOM   1359  O   ALA A 170     -31.117  -7.375 -85.991  1.00 43.85           O
ATOM   1360  N   GLN A 171     -29.484  -6.661 -84.610  1.00150.04           N
ATOM   1361  CA  GLN A 171     -29.298  -8.009 -84.177  1.00150.04           C
ATOM   1362  CB  GLN A 171     -27.937  -8.618 -84.533  1.00150.04           C
ATOM   1363  CG  GLN A 171     -27.918 -10.143 -84.400  1.00150.04           C
ATOM   1364  CD  GLN A 171     -28.821 -10.723 -85.478  1.00150.04           C
ATOM   1365  OE1 GLN A 171     -29.079 -11.925 -85.510  1.00150.04           O
ATOM   1366  NE2 GLN A 171     -29.323  -9.843 -86.386  1.00150.04           N
ATOM   1367  C   GLN A 171     -29.508  -8.052 -82.697  1.00150.04           C
ATOM   1368  O   GLN A 171     -29.427  -7.033 -82.019  1.00150.04           O
ATOM   1369  N   ALA A 172     -29.825  -9.243 -82.157  1.00 48.79           N
ATOM   1370  CA  ALA A 172     -30.136  -9.371 -80.761  1.00 48.79           C
ATOM   1371  CB  ALA A 172     -30.833 -10.697 -80.412  1.00 48.79           C
ATOM   1372  C   ALA A 172     -28.891  -9.291 -79.939  1.00 48.79           C
ATOM   1373  O   ALA A 172     -27.807  -9.662 -80.386  1.00 48.79           O
ATOM   1374  N   LEU A 173     -29.043  -8.796 -78.691  1.00 72.07           N
ATOM   1375  CA  LEU A 173     -27.949  -8.680 -77.768  1.00 72.07           C
ATOM   1376  CB  LEU A 173     -28.059  -7.445 -76.855  1.00 72.07           C
ATOM   1377  CG  LEU A 173     -27.930  -6.100 -77.596  1.00 72.07           C
ATOM   1378  CD1 LEU A 173     -28.050  -4.913 -76.625  1.00 72.07           C
ATOM   1379  CD2 LEU A 173     -26.635  -6.044 -78.423  1.00 72.07           C
ATOM   1380  C   LEU A 173     -27.987  -9.895 -76.889  1.00 72.07           C
ATOM   1381  O   LEU A 173     -29.017 -10.221 -76.302  1.00 72.07           O
ATOM   1382  N   GLY A 174     -26.847 -10.606 -76.768  1.00 33.31           N
ATOM   1383  CA  GLY A 174     -26.842 -11.800 -75.969  1.00 33.31           C
ATOM   1384  C   GLY A 174     -25.918 -11.585 -74.816  1.00 33.31           C
ATOM   1385  O   GLY A 174     -24.957 -10.822 -74.904  1.00 33.31           O
ATOM   1386  N   GLU A 175     -26.183 -12.287 -73.697  1.00 52.72           N
ATOM   1387  CA  GLU A 175     -25.385 -12.143 -72.514  1.00 52.72           C
ATOM   1388  CB  GLU A 175     -26.009 -12.770 -71.257  1.00 52.72           C
ATOM   1389  CG  GLU A 175     -26.162 -14.288 -71.356  1.00 52.72           C
ATOM   1390  CD  GLU A 175     -26.551 -14.805 -69.980  1.00 52.72           C
ATOM   1391  OE1 GLU A 175     -26.915 -13.965 -69.114  1.00 52.72           O
ATOM   1392  OE2 GLU A 175     -26.487 -16.046 -69.776  1.00 52.72           O
ATOM   1393  C   GLU A 175     -24.084 -12.833 -72.740  1.00 52.72           C
ATOM   1394  O   GLU A 175     -23.943 -13.663 -73.637  1.00 52.72           O
ATOM   1395  N   ILE A 176     -23.082 -12.480 -71.918  1.00155.83           N
ATOM   1396  CA  ILE A 176     -21.785 -13.062 -72.046  1.00155.83           C
ATOM   1397  CB  ILE A 176     -20.709 -12.029 -71.973  1.00155.83           C
ATOM   1398  CG1 ILE A 176     -19.448 -12.521 -72.683  1.00155.83           C
ATOM   1399  CG2 ILE A 176     -20.508 -11.646 -70.500  1.00155.83           C
ATOM   1400  CD1 ILE A 176     -18.754 -13.746 -72.092  1.00155.83           C
ATOM   1401  C   ILE A 176     -21.637 -14.000 -70.886  1.00155.83           C
ATOM   1402  O   ILE A 176     -22.136 -13.739 -69.793  1.00155.83           O
ATOM   1403  N   SER A 177     -20.981 -15.151 -71.117  1.00 82.15           N
ATOM   1404  CA  SER A 177     -20.819 -16.146 -70.099  1.00 82.15           C
ATOM   1405  CB  SER A 177     -20.061 -17.391 -70.593  1.00 82.15           C
ATOM   1406  OG  SER A 177     -20.796 -18.035 -71.624  1.00 82.15           O
ATOM   1407  C   SER A 177     -20.038 -15.566 -68.964  1.00 82.15           C
ATOM   1408  O   SER A 177     -20.292 -15.882 -67.803  1.00 82.15           O
ATOM   1409  N   LEU A 178     -19.075 -14.680 -69.269  1.00 91.51           N
ATOM   1410  CA  LEU A 178     -18.242 -14.120 -68.246  1.00 91.51           C
ATOM   1411  CB  LEU A 178     -17.119 -13.224 -68.809  1.00 91.51           C
ATOM   1412  CG  LEU A 178     -15.958 -13.993 -69.481  1.00 91.51           C
ATOM   1413  CD1 LEU A 178     -15.154 -14.796 -68.446  1.00 91.51           C
ATOM   1414  CD2 LEU A 178     -16.435 -14.867 -70.652  1.00 91.51           C
ATOM   1415  C   LEU A 178     -19.066 -13.322 -67.286  1.00 91.51           C
ATOM   1416  O   LEU A 178     -18.808 -13.349 -66.084  1.00 91.51           O
ATOM   1417  N   SER A 179     -20.092 -12.604 -67.780  1.00 84.93           N
ATOM   1418  CA  SER A 179     -20.860 -11.766 -66.904  1.00 84.93           C
ATOM   1419  CB  SER A 179     -22.022 -11.037 -67.605  1.00 84.93           C
ATOM   1420  OG  SER A 179     -22.964 -11.975 -68.102  1.00 84.93           O
ATOM   1421  C   SER A 179     -21.425 -12.593 -65.800  1.00 84.93           C
ATOM   1422  O   SER A 179     -21.794 -13.751 -65.989  1.00 84.93           O
ATOM   1423  N   LEU A 180     -21.475 -12.011 -64.587  1.00109.33           N
ATOM   1424  CA  LEU A 180     -22.028 -12.753 -63.501  1.00109.33           C
ATOM   1425  CB  LEU A 180     -21.553 -12.298 -62.109  1.00109.33           C
ATOM   1426  CG  LEU A 180     -20.094 -12.689 -61.806  1.00109.33           C
ATOM   1427  CD1 LEU A 180     -19.120 -12.030 -62.792  1.00109.33           C
ATOM   1428  CD2 LEU A 180     -19.736 -12.415 -60.336  1.00109.33           C
ATOM   1429  C   LEU A 180     -23.499 -12.570 -63.574  1.00109.33           C
ATOM   1430  O   LEU A 180     -24.029 -11.501 -63.272  1.00109.33           O
ATOM   1431  N   ASP A 181     -24.188 -13.637 -64.017  1.00169.70           N
ATOM   1432  CA  ASP A 181     -25.611 -13.606 -64.100  1.00169.70           C
ATOM   1433  CB  ASP A 181     -26.163 -14.441 -65.268  1.00169.70           C
ATOM   1434  CG  ASP A 181     -27.663 -14.207 -65.375  1.00169.70           C
ATOM   1435  OD1 ASP A 181     -28.366 -14.329 -64.336  1.00169.70           O
ATOM   1436  OD2 ASP A 181     -28.128 -13.912 -66.508  1.00169.70           O
ATOM   1437  C   ASP A 181     -26.071 -14.239 -62.837  1.00169.70           C
ATOM   1438  O   ASP A 181     -26.488 -15.396 -62.815  1.00169.70           O
ATOM   1439  N   HIS A 182     -25.990 -13.474 -61.739  1.00192.66           N
ATOM   1440  CA  HIS A 182     -26.387 -13.984 -60.468  1.00192.66           C
ATOM   1441  ND1 HIS A 182     -23.232 -15.164 -60.756  1.00192.66           N
ATOM   1442  CG  HIS A 182     -24.292 -15.302 -59.887  1.00192.66           C
ATOM   1443  CB  HIS A 182     -25.216 -14.187 -59.490  1.00192.66           C
ATOM   1444  NE2 HIS A 182     -23.253 -17.293 -60.115  1.00192.66           N
ATOM   1445  CD2 HIS A 182     -24.290 -16.609 -59.506  1.00192.66           C
ATOM   1446  CE1 HIS A 182     -22.646 -16.384 -60.856  1.00192.66           C
ATOM   1447  C   HIS A 182     -27.285 -12.958 -59.876  1.00192.66           C
ATOM   1448  O   HIS A 182     -27.751 -12.050 -60.562  1.00192.66           O
ATOM   1449  N   LYS A 183     -27.565 -13.098 -58.570  1.00121.19           N
ATOM   1450  CA  LYS A 183     -28.419 -12.164 -57.912  1.00121.19           C
ATOM   1451  CB  LYS A 183     -28.630 -12.511 -56.426  1.00121.19           C
ATOM   1452  CG  LYS A 183     -29.741 -11.713 -55.740  1.00121.19           C
ATOM   1453  CD  LYS A 183     -29.435 -10.226 -55.555  1.00121.19           C
ATOM   1454  CE  LYS A 183     -28.640  -9.934 -54.280  1.00121.19           C
ATOM   1455  NZ  LYS A 183     -28.440  -8.476 -54.125  1.00121.19           N
ATOM   1456  C   LYS A 183     -27.751 -10.836 -58.013  1.00121.19           C
ATOM   1457  O   LYS A 183     -28.402  -9.821 -58.256  1.00121.19           O
ATOM   1458  N   ILE A 184     -26.416 -10.811 -57.846  1.00117.78           N
ATOM   1459  CA  ILE A 184     -25.743  -9.559 -57.987  1.00117.78           C
ATOM   1460  CB  ILE A 184     -24.514  -9.451 -57.130  1.00117.78           C
ATOM   1461  CG1 ILE A 184     -24.880  -9.536 -55.638  1.00117.78           C
ATOM   1462  CG2 ILE A 184     -23.786  -8.154 -57.515  1.00117.78           C
ATOM   1463  CD1 ILE A 184     -25.394 -10.909 -55.207  1.00117.78           C
ATOM   1464  C   ILE A 184     -25.293  -9.543 -59.408  1.00117.78           C
ATOM   1465  O   ILE A 184     -24.163  -9.920 -59.714  1.00117.78           O
ATOM   1466  N   ARG A 185     -26.169  -9.090 -60.332  1.00131.05           N
ATOM   1467  CA  ARG A 185     -25.739  -9.007 -61.697  1.00131.05           C
ATOM   1468  CB  ARG A 185     -26.898  -8.961 -62.699  1.00131.05           C
ATOM   1469  CG  ARG A 185     -27.637 -10.295 -62.788  1.00131.05           C
ATOM   1470  CD  ARG A 185     -28.717 -10.308 -63.864  1.00131.05           C
ATOM   1471  NE  ARG A 185     -29.293 -11.679 -63.917  1.00131.05           N
ATOM   1472  CZ  ARG A 185     -30.260 -11.938 -64.842  1.00131.05           C
ATOM   1473  NH1 ARG A 185     -30.681 -10.925 -65.653  1.00131.05           N
ATOM   1474  NH2 ARG A 185     -30.791 -13.189 -64.966  1.00131.05           N
ATOM   1475  C   ARG A 185     -25.008  -7.710 -61.752  1.00131.05           C
ATOM   1476  O   ARG A 185     -25.350  -6.813 -62.521  1.00131.05           O
ATOM   1477  N   GLU A 186     -23.955  -7.598 -60.916  1.00111.43           N
ATOM   1478  CA  GLU A 186     -23.207  -6.388 -60.849  1.00111.43           C
ATOM   1479  CB  GLU A 186     -22.079  -6.387 -59.806  1.00111.43           C
ATOM   1480  CG  GLU A 186     -21.321  -5.056 -59.802  1.00111.43           C
ATOM   1481  CD  GLU A 186     -20.349  -5.035 -58.633  1.00111.43           C
ATOM   1482  OE1 GLU A 186     -20.578  -5.798 -57.657  1.00111.43           O
ATOM   1483  OE2 GLU A 186     -19.367  -4.247 -58.697  1.00111.43           O
ATOM   1484  C   GLU A 186     -22.563  -6.221 -62.172  1.00111.43           C
ATOM   1485  O   GLU A 186     -22.596  -5.142 -62.760  1.00111.43           O
ATOM   1486  N   ILE A 187     -21.964  -7.311 -62.686  1.00255.64           N
ATOM   1487  CA  ILE A 187     -21.351  -7.184 -63.964  1.00255.64           C
ATOM   1488  CB  ILE A 187     -19.890  -7.564 -63.988  1.00255.64           C
ATOM   1489  CG1 ILE A 187     -19.640  -9.037 -63.634  1.00255.64           C
ATOM   1490  CG2 ILE A 187     -19.164  -6.604 -63.034  1.00255.64           C
ATOM   1491  CD1 ILE A 187     -18.226  -9.490 -63.993  1.00255.64           C
ATOM   1492  C   ILE A 187     -22.120  -8.028 -64.927  1.00255.64           C
ATOM   1493  O   ILE A 187     -22.025  -9.253 -64.944  1.00255.64           O
ATOM   1494  N   ARG A 188     -22.941  -7.369 -65.755  1.00191.87           N
ATOM   1495  CA  ARG A 188     -23.687  -8.061 -66.758  1.00191.87           C
ATOM   1496  CB  ARG A 188     -25.208  -8.036 -66.514  1.00191.87           C
ATOM   1497  CG  ARG A 188     -26.023  -8.713 -67.617  1.00191.87           C
ATOM   1498  CD  ARG A 188     -27.474  -9.020 -67.231  1.00191.87           C
ATOM   1499  NE  ARG A 188     -28.055  -7.811 -66.580  1.00191.87           N
ATOM   1500  CZ  ARG A 188     -29.412  -7.671 -66.509  1.00191.87           C
ATOM   1501  NH1 ARG A 188     -30.224  -8.588 -67.112  1.00191.87           N
ATOM   1502  NH2 ARG A 188     -29.961  -6.623 -65.829  1.00191.87           N
ATOM   1503  C   ARG A 188     -23.404  -7.313 -68.010  1.00191.87           C
ATOM   1504  O   ARG A 188     -23.263  -6.091 -67.991  1.00191.87           O
ATOM   1505  N   ARG A 189     -23.272  -8.037 -69.132  1.00 74.29           N
ATOM   1506  CA  ARG A 189     -22.954  -7.385 -70.363  1.00 74.29           C
ATOM   1507  CB  ARG A 189     -21.429  -7.266 -70.547  1.00 74.29           C
ATOM   1508  CG  ARG A 189     -20.697  -8.594 -70.315  1.00 74.29           C
ATOM   1509  CD  ARG A 189     -19.171  -8.478 -70.345  1.00 74.29           C
ATOM   1510  NE  ARG A 189     -18.612  -9.672 -69.655  1.00 74.29           N
ATOM   1511  CZ  ARG A 189     -18.496  -9.652 -68.294  1.00 74.29           C
ATOM   1512  NH1 ARG A 189     -18.927  -8.565 -67.591  1.00 74.29           N
ATOM   1513  NH2 ARG A 189     -17.941 -10.709 -67.634  1.00 74.29           N
ATOM   1514  C   ARG A 189     -23.538  -8.183 -71.479  1.00 74.29           C
ATOM   1515  O   ARG A 189     -23.623  -9.408 -71.401  1.00 74.29           O
ATOM   1516  N   ASN A 190     -23.988  -7.485 -72.542  1.00 61.98           N
ATOM   1517  CA  ASN A 190     -24.541  -8.152 -73.683  1.00 61.98           C
ATOM   1518  CB  ASN A 190     -26.048  -7.931 -73.878  1.00 61.98           C
ATOM   1519  CG  ASN A 190     -26.787  -8.689 -72.789  1.00 61.98           C
ATOM   1520  OD1 ASN A 190     -26.199  -9.481 -72.054  1.00 61.98           O
ATOM   1521  ND2 ASN A 190     -28.120  -8.446 -72.691  1.00 61.98           N
ATOM   1522  C   ASN A 190     -23.864  -7.611 -74.900  1.00 61.98           C
ATOM   1523  O   ASN A 190     -23.457  -6.450 -74.935  1.00 61.98           O
ATOM   1524  N   ASP A 191     -23.699  -8.478 -75.920  1.00 87.09           N
ATOM   1525  CA  ASP A 191     -23.087  -8.107 -77.166  1.00 87.09           C
ATOM   1526  CB  ASP A 191     -21.588  -8.427 -77.220  1.00 87.09           C
ATOM   1527  CG  ASP A 191     -21.104  -7.977 -78.583  1.00 87.09           C
ATOM   1528  OD1 ASP A 191     -21.707  -7.007 -79.112  1.00 87.09           O
ATOM   1529  OD2 ASP A 191     -20.137  -8.588 -79.112  1.00 87.09           O
ATOM   1530  C   ASP A 191     -23.723  -8.947 -78.232  1.00 87.09           C
ATOM   1531  O   ASP A 191     -24.112 -10.087 -77.989  1.00 87.09           O
ATOM   1532  N   THR A 192     -23.928  -8.373 -79.431  1.00163.61           N
ATOM   1533  CA  THR A 192     -24.500  -9.119 -80.520  1.00163.61           C
ATOM   1534  CB  THR A 192     -25.231  -8.274 -81.502  1.00163.61           C
ATOM   1535  OG1 THR A 192     -26.265  -7.550 -80.851  1.00163.61           O
ATOM   1536  CG2 THR A 192     -25.826  -9.198 -82.562  1.00163.61           C
ATOM   1537  C   THR A 192     -23.496  -9.961 -81.242  1.00163.61           C
ATOM   1538  O   THR A 192     -23.856 -10.968 -81.849  1.00163.61           O
ATOM   1539  N   THR A 193     -22.215  -9.553 -81.251  1.00 74.20           N
ATOM   1540  CA  THR A 193     -21.261 -10.302 -82.015  1.00 74.20           C
ATOM   1541  CB  THR A 193     -20.196  -9.433 -82.624  1.00 74.20           C
ATOM   1542  OG1 THR A 193     -20.788  -8.437 -83.444  1.00 74.20           O
ATOM   1543  CG2 THR A 193     -19.253 -10.307 -83.468  1.00 74.20           C
ATOM   1544  C   THR A 193     -20.583 -11.279 -81.116  1.00 74.20           C
ATOM   1545  O   THR A 193     -20.461 -11.077 -79.910  1.00 74.20           O
ATOM   1546  N   ARG A 194     -20.089 -12.368 -81.728  1.00150.91           N
ATOM   1547  CA  ARG A 194     -19.387 -13.423 -81.068  1.00150.91           C
ATOM   1548  CB  ARG A 194     -18.977 -14.555 -82.025  1.00150.91           C
ATOM   1549  CG  ARG A 194     -20.158 -15.356 -82.577  1.00150.91           C
ATOM   1550  CD  ARG A 194     -20.657 -16.446 -81.627  1.00150.91           C
ATOM   1551  NE  ARG A 194     -19.517 -17.373 -81.381  1.00150.91           N
ATOM   1552  CZ  ARG A 194     -19.745 -18.684 -81.073  1.00150.91           C
ATOM   1553  NH1 ARG A 194     -21.022 -19.164 -81.010  1.00150.91           N
ATOM   1554  NH2 ARG A 194     -18.691 -19.517 -80.832  1.00150.91           N
ATOM   1555  C   ARG A 194     -18.147 -12.802 -80.540  1.00150.91           C
ATOM   1556  O   ARG A 194     -17.498 -13.328 -79.638  1.00150.91           O
ATOM   1557  N   GLY A 195     -17.786 -11.646 -81.117  1.00 27.78           N
ATOM   1558  CA  GLY A 195     -16.556 -11.018 -80.778  1.00 27.78           C
ATOM   1559  C   GLY A 195     -15.754 -11.237 -81.995  1.00 27.78           C
ATOM   1560  O   GLY A 195     -14.592 -10.847 -82.093  1.00 27.78           O
ATOM   1561  N   LYS A 196     -16.406 -11.900 -82.967  1.00 85.43           N
ATOM   1562  CA  LYS A 196     -15.783 -12.119 -84.224  1.00 85.43           C
ATOM   1563  CB  LYS A 196     -16.696 -12.831 -85.240  1.00 85.43           C
ATOM   1564  CG  LYS A 196     -17.173 -14.222 -84.818  1.00 85.43           C
ATOM   1565  CD  LYS A 196     -18.338 -14.739 -85.667  1.00 85.43           C
ATOM   1566  CE  LYS A 196     -18.826 -16.130 -85.259  1.00 85.43           C
ATOM   1567  NZ  LYS A 196     -17.820 -17.147 -85.639  1.00 85.43           N
ATOM   1568  C   LYS A 196     -15.556 -10.756 -84.768  1.00 85.43           C
ATOM   1569  O   LYS A 196     -16.502 -10.019 -85.038  1.00 85.43           O
ATOM   1570  N   THR A 197     -14.280 -10.377 -84.926  1.00135.61           N
ATOM   1571  CA  THR A 197     -14.012  -9.101 -85.502  1.00135.61           C
ATOM   1572  CB  THR A 197     -12.857  -8.386 -84.872  1.00135.61           C
ATOM   1573  OG1 THR A 197     -11.669  -9.144 -85.030  1.00135.61           O
ATOM   1574  CG2 THR A 197     -13.161  -8.182 -83.378  1.00135.61           C
ATOM   1575  C   THR A 197     -13.648  -9.410 -86.901  1.00135.61           C
ATOM   1576  O   THR A 197     -12.735 -10.197 -87.134  1.00135.61           O
ATOM   1577  N   LEU A 198     -14.354  -8.828 -87.885  1.00174.84           N
ATOM   1578  CA  LEU A 198     -13.958  -9.239 -89.191  1.00174.84           C
ATOM   1579  CB  LEU A 198     -15.050  -9.143 -90.269  1.00174.84           C
ATOM   1580  CG  LEU A 198     -16.178 -10.172 -90.047  1.00174.84           C
ATOM   1581  CD1 LEU A 198     -17.132 -10.245 -91.250  1.00174.84           C
ATOM   1582  CD2 LEU A 198     -15.609 -11.549 -89.668  1.00174.84           C
ATOM   1583  C   LEU A 198     -12.772  -8.439 -89.589  1.00174.84           C
ATOM   1584  O   LEU A 198     -12.864  -7.446 -90.305  1.00174.84           O
ATOM   1585  N   VAL A 199     -11.609  -8.853 -89.065  1.00200.55           N
ATOM   1586  CA  VAL A 199     -10.356  -8.285 -89.425  1.00200.55           C
ATOM   1587  CB  VAL A 199      -9.230  -8.725 -88.531  1.00200.55           C
ATOM   1588  CG1 VAL A 199      -9.513  -8.208 -87.110  1.00200.55           C
ATOM   1589  CG2 VAL A 199      -9.088 -10.255 -88.610  1.00200.55           C
ATOM   1590  C   VAL A 199     -10.081  -8.761 -90.805  1.00200.55           C
ATOM   1591  O   VAL A 199      -9.584  -8.013 -91.643  1.00200.55           O
ATOM   1592  N   ILE A 200     -10.443 -10.031 -91.077  1.00182.67           N
ATOM   1593  CA  ILE A 200     -10.180 -10.578 -92.369  1.00182.67           C
ATOM   1594  CB  ILE A 200     -10.639 -12.007 -92.506  1.00182.67           C
ATOM   1595  CG1 ILE A 200     -10.225 -12.563 -93.876  1.00182.67           C
ATOM   1596  CG2 ILE A 200     -12.145 -12.093 -92.206  1.00182.67           C
ATOM   1597  CD1 ILE A 200      -8.712 -12.677 -94.060  1.00182.67           C
ATOM   1598  C   ILE A 200     -10.900  -9.704 -93.322  1.00182.67           C
ATOM   1599  O   ILE A 200     -10.289  -9.268 -94.294  1.00182.67           O
ATOM   1600  N   GLY A 201     -12.180  -9.391 -93.009  1.00 65.72           N
ATOM   1601  CA  GLY A 201     -12.986  -8.457 -93.742  1.00 65.72           C
ATOM   1602  C   GLY A 201     -12.801  -8.732 -95.186  1.00 65.72           C
ATOM   1603  O   GLY A 201     -13.414  -9.633 -95.756  1.00 65.72           O
ATOM   1604  N   SER A 202     -11.924  -7.928 -95.812  1.00 89.53           N
ATOM   1605  CA  SER A 202     -11.645  -8.146 -97.188  1.00 89.53           C
ATOM   1606  CB  SER A 202     -11.229  -6.870 -97.938  1.00 89.53           C
ATOM   1607  OG  SER A 202     -12.283  -5.919 -97.907  1.00 89.53           O
ATOM   1608  C   SER A 202     -10.502  -9.094 -97.261  1.00 89.53           C
ATOM   1609  O   SER A 202      -9.454  -8.871 -96.658  1.00 89.53           O
ATOM   1610  N   ILE A 203     -10.696 -10.205 -97.993  1.00 70.77           N
ATOM   1611  CA  ILE A 203      -9.615 -11.121 -98.164  1.00 70.77           C
ATOM   1612  CB  ILE A 203     -10.032 -12.563 -98.117  1.00 70.77           C
ATOM   1613  CG1 ILE A 203     -10.673 -12.910 -96.767  1.00 70.77           C
ATOM   1614  CG2 ILE A 203      -8.801 -13.420 -98.456  1.00 70.77           C
ATOM   1615  CD1 ILE A 203     -11.372 -14.269 -96.765  1.00 70.77           C
ATOM   1616  C   ILE A 203      -9.136 -10.893 -99.550  1.00 70.77           C
ATOM   1617  O   ILE A 203      -9.563 -11.570-100.484  1.00 70.77           O
ATOM   1618  N   LYS A 204      -8.235  -9.915 -99.727  1.00117.43           N
ATOM   1619  CA  LYS A 204      -7.700  -9.734-101.036  1.00117.43           C
ATOM   1620  CB  LYS A 204      -6.728  -8.552-101.151  1.00117.43           C
ATOM   1621  CG  LYS A 204      -6.333  -8.250-102.598  1.00117.43           C
ATOM   1622  CD  LYS A 204      -7.500  -7.745-103.449  1.00117.43           C
ATOM   1623  CE  LYS A 204      -8.111  -6.441-102.931  1.00117.43           C
ATOM   1624  NZ  LYS A 204      -9.209  -6.003-103.822  1.00117.43           N
ATOM   1625  C   LYS A 204      -6.936 -10.980-101.267  1.00117.43           C
ATOM   1626  O   LYS A 204      -6.871 -11.503-102.378  1.00117.43           O
ATOM   1627  N   GLY A 205      -6.356 -11.498-100.170  1.00 47.07           N
ATOM   1628  CA  GLY A 205      -5.554 -12.670-100.275  1.00 47.07           C
ATOM   1629  C   GLY A 205      -4.236 -12.182-100.749  1.00 47.07           C
ATOM   1630  O   GLY A 205      -3.787 -11.113-100.341  1.00 47.07           O
ATOM   1631  N   SER A 206      -3.571 -12.958-101.622  1.00 95.21           N
ATOM   1632  CA  SER A 206      -2.320 -12.473-102.110  1.00 95.21           C
ATOM   1633  CB  SER A 206      -1.625 -13.419-103.104  1.00 95.21           C
ATOM   1634  OG  SER A 206      -1.311 -14.652-102.475  1.00 95.21           O
ATOM   1635  C   SER A 206      -2.654 -11.218-102.832  1.00 95.21           C
ATOM   1636  O   SER A 206      -3.705 -11.116-103.462  1.00 95.21           O
ATOM   1637  N   ALA A 207      -1.792 -10.197-102.727  1.00 44.66           N
ATOM   1638  CA  ALA A 207      -2.148  -9.002-103.415  1.00 44.66           C
ATOM   1639  CB  ALA A 207      -1.239  -7.809-103.082  1.00 44.66           C
ATOM   1640  C   ALA A 207      -2.017  -9.290-104.871  1.00 44.66           C
ATOM   1641  O   ALA A 207      -1.030  -9.880-105.307  1.00 44.66           O
ATOM   1642  N   CYS A 208      -3.029  -8.893-105.664  1.00 63.01           N
ATOM   1643  CA  CYS A 208      -2.932  -9.094-107.077  1.00 63.01           C
ATOM   1644  CB  CYS A 208      -4.180  -8.619-107.842  1.00 63.01           C
ATOM   1645  SG  CYS A 208      -5.662  -9.590-107.435  1.00 63.01           S
ATOM   1646  C   CYS A 208      -1.790  -8.244-107.501  1.00 63.01           C
ATOM   1647  O   CYS A 208      -0.943  -8.646-108.297  1.00 63.01           O
ATOM   1648  N   ILE A 209      -1.747  -7.028-106.934  1.00105.94           N
ATOM   1649  CA  ILE A 209      -0.683  -6.117-107.202  1.00105.94           C
ATOM   1650  CB  ILE A 209      -1.157  -4.771-107.665  1.00105.94           C
ATOM   1651  CG1 ILE A 209      -1.935  -4.912-108.982  1.00105.94           C
ATOM   1652  CG2 ILE A 209       0.063  -3.842-107.767  1.00105.94           C
ATOM   1653  CD1 ILE A 209      -1.102  -5.507-110.117  1.00105.94           C
ATOM   1654  C   ILE A 209      -0.005  -5.924-105.892  1.00105.94           C
ATOM   1655  O   ILE A 209      -0.666  -5.807-104.863  1.00105.94           O
ATOM   1656  N   GLU A 210       1.340  -5.925-105.887  1.00226.05           N
ATOM   1657  CA  GLU A 210       2.014  -5.699-104.646  1.00226.05           C
ATOM   1658  CB  GLU A 210       3.546  -5.673-104.782  1.00226.05           C
ATOM   1659  CG  GLU A 210       4.048  -4.583-105.732  1.00226.05           C
ATOM   1660  CD  GLU A 210       5.566  -4.666-105.792  1.00226.05           C
ATOM   1661  OE1 GLU A 210       6.139  -5.540-105.088  1.00226.05           O
ATOM   1662  OE2 GLU A 210       6.173  -3.860-106.546  1.00226.05           O
ATOM   1663  C   GLU A 210       1.558  -4.343-104.232  1.00226.05           C
ATOM   1664  O   GLU A 210       1.357  -3.470-105.075  1.00226.05           O
ATOM   1665  N   GLY A 211       1.352  -4.130-102.922  1.00 67.87           N
ATOM   1666  CA  GLY A 211       0.885  -2.835-102.533  1.00 67.87           C
ATOM   1667  C   GLY A 211      -0.590  -2.888-102.280  1.00 67.87           C
ATOM   1668  O   GLY A 211      -1.205  -1.856-102.018  1.00 67.87           O
ATOM   1669  N   VAL A 212      -1.212  -4.082-102.346  1.00 49.04           N
ATOM   1670  CA  VAL A 212      -2.624  -4.126-102.084  1.00 49.04           C
ATOM   1671  CB  VAL A 212      -3.333  -5.288-102.716  1.00 49.04           C
ATOM   1672  CG1 VAL A 212      -4.776  -5.328-102.185  1.00 49.04           C
ATOM   1673  CG2 VAL A 212      -3.251  -5.134-104.244  1.00 49.04           C
ATOM   1674  C   VAL A 212      -2.816  -4.232-100.606  1.00 49.04           C
ATOM   1675  O   VAL A 212      -2.160  -5.022 -99.930  1.00 49.04           O
ATOM   1676  N   TYR A 213      -3.732  -3.405-100.069  1.00 61.71           N
ATOM   1677  CA  TYR A 213      -4.035  -3.420 -98.668  1.00 61.71           C
ATOM   1678  CB  TYR A 213      -3.952  -2.044 -97.982  1.00 61.71           C
ATOM   1679  CG  TYR A 213      -2.558  -1.522 -97.960  1.00 61.71           C
ATOM   1680  CD1 TYR A 213      -1.699  -1.882 -96.948  1.00 61.71           C
ATOM   1681  CD2 TYR A 213      -2.118  -0.660 -98.937  1.00 61.71           C
ATOM   1682  CE1 TYR A 213      -0.414  -1.394 -96.915  1.00 61.71           C
ATOM   1683  CE2 TYR A 213      -0.834  -0.168 -98.910  1.00 61.71           C
ATOM   1684  CZ  TYR A 213       0.018  -0.536 -97.898  1.00 61.71           C
ATOM   1685  OH  TYR A 213       1.335  -0.031 -97.867  1.00 61.71           O
ATOM   1686  C   TYR A 213      -5.488  -3.755 -98.591  1.00 61.71           C
ATOM   1687  O   TYR A 213      -6.276  -3.318 -99.428  1.00 61.71           O
ATOM   1688  N   ARG A 214      -5.885  -4.562 -97.592  1.00113.67           N
ATOM   1689  CA  ARG A 214      -7.277  -4.878 -97.459  1.00113.67           C
ATOM   1690  CB  ARG A 214      -7.545  -6.393 -97.534  1.00113.67           C
ATOM   1691  CG  ARG A 214      -6.848  -7.197 -96.432  1.00113.67           C
ATOM   1692  CD  ARG A 214      -6.722  -8.695 -96.733  1.00113.67           C
ATOM   1693  NE  ARG A 214      -6.368  -9.383 -95.459  1.00113.67           N
ATOM   1694  CZ  ARG A 214      -5.764 -10.607 -95.475  1.00113.67           C
ATOM   1695  NH1 ARG A 214      -5.449 -11.201 -96.663  1.00113.67           N
ATOM   1696  NH2 ARG A 214      -5.472 -11.236 -94.299  1.00113.67           N
ATOM   1697  C   ARG A 214      -7.686  -4.397 -96.104  1.00113.67           C
ATOM   1698  O   ARG A 214      -7.013  -4.675 -95.113  1.00113.67           O
ATOM   1699  N   THR A 215      -8.802  -3.644 -96.022  1.00140.74           N
ATOM   1700  CA  THR A 215      -9.217  -3.135 -94.748  1.00140.74           C
ATOM   1701  CB  THR A 215      -9.297  -1.639 -94.689  1.00140.74           C
ATOM   1702  OG1 THR A 215     -10.224  -1.168 -95.654  1.00140.74           O
ATOM   1703  CG2 THR A 215      -7.912  -1.047 -94.961  1.00140.74           C
ATOM   1704  C   THR A 215     -10.595  -3.623 -94.463  1.00140.74           C
ATOM   1705  O   THR A 215     -11.440  -3.705 -95.353  1.00140.74           O
ATOM   1706  N   SER A 216     -10.856  -3.971 -93.189  1.00 97.40           N
ATOM   1707  CA  SER A 216     -12.181  -4.392 -92.866  1.00 97.40           C
ATOM   1708  CB  SER A 216     -12.334  -5.869 -92.500  1.00 97.40           C
ATOM   1709  OG  SER A 216     -13.718  -6.155 -92.356  1.00 97.40           O
ATOM   1710  C   SER A 216     -12.620  -3.611 -91.676  1.00 97.40           C
ATOM   1711  O   SER A 216     -11.800  -3.080 -90.930  1.00 97.40           O
ATOM   1712  N   THR A 217     -13.950  -3.512 -91.485  1.00131.82           N
ATOM   1713  CA  THR A 217     -14.457  -2.756 -90.382  1.00131.82           C
ATOM   1714  CB  THR A 217     -15.399  -1.664 -90.798  1.00131.82           C
ATOM   1715  OG1 THR A 217     -16.490  -2.216 -91.517  1.00131.82           O
ATOM   1716  CG2 THR A 217     -14.643  -0.653 -91.675  1.00131.82           C
ATOM   1717  C   THR A 217     -15.190  -3.660 -89.448  1.00131.82           C
ATOM   1718  O   THR A 217     -16.147  -4.340 -89.823  1.00131.82           O
ATOM   1719  N   HIS A 218     -14.742  -3.664 -88.177  1.00104.17           N
ATOM   1720  CA  HIS A 218     -15.356  -4.456 -87.161  1.00104.17           C
ATOM   1721  ND1 HIS A 218     -15.808  -6.883 -85.281  1.00104.17           N
ATOM   1722  CG  HIS A 218     -15.072  -5.750 -85.011  1.00104.17           C
ATOM   1723  CB  HIS A 218     -14.392  -4.923 -86.060  1.00104.17           C
ATOM   1724  NE2 HIS A 218     -15.846  -6.613 -83.075  1.00104.17           N
ATOM   1725  CD2 HIS A 218     -15.107  -5.599 -83.659  1.00104.17           C
ATOM   1726  CE1 HIS A 218     -16.246  -7.359 -84.089  1.00104.17           C
ATOM   1727  C   HIS A 218     -16.392  -3.607 -86.537  1.00104.17           C
ATOM   1728  O   HIS A 218     -16.165  -2.455 -86.170  1.00104.17           O
ATOM   1729  N   ALA A 219     -17.574  -4.210 -86.411  1.00133.32           N
ATOM   1730  CA  ALA A 219     -18.760  -3.587 -85.949  1.00133.32           C
ATOM   1731  CB  ALA A 219     -19.447  -2.707 -87.007  1.00133.32           C
ATOM   1732  C   ALA A 219     -19.630  -4.751 -85.703  1.00133.32           C
ATOM   1733  O   ALA A 219     -19.380  -5.531 -84.787  1.00133.32           O
ATOM   1734  N   TRP A 220     -20.717  -4.859 -86.486  1.00302.04           N
ATOM   1735  CA  TRP A 220     -21.642  -5.929 -86.302  1.00302.04           C
ATOM   1736  CB  TRP A 220     -21.000  -7.309 -86.041  1.00302.04           C
ATOM   1737  CG  TRP A 220     -21.903  -8.507 -86.179  1.00302.04           C
ATOM   1738  CD2 TRP A 220     -21.924  -9.330 -87.354  1.00302.04           C
ATOM   1739  CD1 TRP A 220     -22.776  -9.069 -85.294  1.00302.04           C
ATOM   1740  NE1 TRP A 220     -23.345 -10.192 -85.850  1.00302.04           N
ATOM   1741  CE2 TRP A 220     -22.827 -10.365 -87.117  1.00302.04           C
ATOM   1742  CE3 TRP A 220     -21.239  -9.235 -88.531  1.00302.04           C
ATOM   1743  CZ2 TRP A 220     -23.060 -11.324 -88.061  1.00302.04           C
ATOM   1744  CZ3 TRP A 220     -21.480 -10.200 -89.484  1.00302.04           C
ATOM   1745  CH2 TRP A 220     -22.375 -11.224 -89.252  1.00302.04           C
ATOM   1746  C   TRP A 220     -22.344  -5.453 -85.107  1.00302.04           C
ATOM   1747  O   TRP A 220     -22.105  -4.336 -84.651  1.00302.04           O
ATOM   1748  N   GLU A 221     -23.283  -6.199 -84.550  1.00212.77           N
ATOM   1749  CA  GLU A 221     -23.613  -5.473 -83.388  1.00212.77           C
ATOM   1750  CB  GLU A 221     -25.037  -5.681 -82.862  1.00212.77           C
ATOM   1751  CG  GLU A 221     -26.103  -5.069 -83.760  1.00212.77           C
ATOM   1752  CD  GLU A 221     -26.382  -6.038 -84.895  1.00212.77           C
ATOM   1753  OE1 GLU A 221     -25.701  -7.096 -84.963  1.00212.77           O
ATOM   1754  OE2 GLU A 221     -27.292  -5.733 -85.709  1.00212.77           O
ATOM   1755  C   GLU A 221     -22.658  -5.953 -82.356  1.00212.77           C
ATOM   1756  O   GLU A 221     -23.028  -6.673 -81.433  1.00212.77           O
ATOM   1757  N   ASN A 222     -21.369  -5.559 -82.453  1.00157.93           N
ATOM   1758  CA  ASN A 222     -20.547  -5.888 -81.328  1.00157.93           C
ATOM   1759  CB  ASN A 222     -19.069  -6.198 -81.640  1.00157.93           C
ATOM   1760  CG  ASN A 222     -18.356  -6.621 -80.362  1.00157.93           C
ATOM   1761  OD1 ASN A 222     -18.845  -6.408 -79.254  1.00157.93           O
ATOM   1762  ND2 ASN A 222     -17.150  -7.230 -80.524  1.00157.93           N
ATOM   1763  C   ASN A 222     -20.678  -4.698 -80.438  1.00157.93           C
ATOM   1764  O   ASN A 222     -19.707  -4.123 -79.950  1.00157.93           O
ATOM   1765  N   ALA A 223     -21.955  -4.340 -80.208  1.00 82.44           N
ATOM   1766  CA  ALA A 223     -22.425  -3.273 -79.399  1.00 82.44           C
ATOM   1767  CB  ALA A 223     -23.893  -2.929 -79.683  1.00 82.44           C
ATOM   1768  C   ALA A 223     -22.447  -3.871 -78.055  1.00 82.44           C
ATOM   1769  O   ALA A 223     -23.046  -4.925 -77.846  1.00 82.44           O
ATOM   1770  N   LEU A 224     -21.770  -3.223 -77.107  1.00117.62           N
ATOM   1771  CA  LEU A 224     -21.792  -3.770 -75.805  1.00117.62           C
ATOM   1772  CB  LEU A 224     -20.403  -3.894 -75.171  1.00117.62           C
ATOM   1773  CG  LEU A 224     -19.451  -4.848 -75.911  1.00117.62           C
ATOM   1774  CD1 LEU A 224     -20.011  -6.278 -75.956  1.00117.62           C
ATOM   1775  CD2 LEU A 224     -19.070  -4.295 -77.290  1.00117.62           C
ATOM   1776  C   LEU A 224     -22.597  -2.886 -74.921  1.00117.62           C
ATOM   1777  O   LEU A 224     -22.496  -1.659 -74.970  1.00117.62           O
ATOM   1778  N   VAL A 225     -23.461  -3.531 -74.119  1.00 63.40           N
ATOM   1779  CA  VAL A 225     -24.208  -2.883 -73.091  1.00 63.40           C
ATOM   1780  CB  VAL A 225     -25.677  -3.182 -73.147  1.00 63.40           C
ATOM   1781  CG1 VAL A 225     -26.359  -2.542 -71.927  1.00 63.40           C
ATOM   1782  CG2 VAL A 225     -26.219  -2.686 -74.499  1.00 63.40           C
ATOM   1783  C   VAL A 225     -23.663  -3.503 -71.848  1.00 63.40           C
ATOM   1784  O   VAL A 225     -23.589  -4.728 -71.751  1.00 63.40           O
ATOM   1785  N   TYR A 226     -23.226  -2.677 -70.879  1.00115.31           N
ATOM   1786  CA  TYR A 226     -22.646  -3.218 -69.683  1.00115.31           C
ATOM   1787  CB  TYR A 226     -21.155  -2.893 -69.474  1.00115.31           C
ATOM   1788  CG  TYR A 226     -20.286  -3.703 -70.366  1.00115.31           C
ATOM   1789  CD1 TYR A 226     -20.085  -3.345 -71.675  1.00115.31           C
ATOM   1790  CD2 TYR A 226     -19.647  -4.816 -69.870  1.00115.31           C
ATOM   1791  CE1 TYR A 226     -19.266  -4.104 -72.474  1.00115.31           C
ATOM   1792  CE2 TYR A 226     -18.829  -5.574 -70.671  1.00115.31           C
ATOM   1793  CZ  TYR A 226     -18.637  -5.218 -71.982  1.00115.31           C
ATOM   1794  OH  TYR A 226     -17.799  -5.985 -72.818  1.00115.31           O
ATOM   1795  C   TYR A 226     -23.309  -2.618 -68.488  1.00115.31           C
ATOM   1796  O   TYR A 226     -23.651  -1.436 -68.478  1.00115.31           O
ATOM   1797  N   TYR A 227     -23.512  -3.440 -67.437  1.00 80.70           N
ATOM   1798  CA  TYR A 227     -23.996  -2.887 -66.210  1.00 80.70           C
ATOM   1799  CB  TYR A 227     -24.724  -3.886 -65.296  1.00 80.70           C
ATOM   1800  CG  TYR A 227     -26.052  -4.108 -65.933  1.00 80.70           C
ATOM   1801  CD1 TYR A 227     -26.185  -4.942 -67.019  1.00 80.70           C
ATOM   1802  CD2 TYR A 227     -27.170  -3.473 -65.441  1.00 80.70           C
ATOM   1803  CE1 TYR A 227     -27.414  -5.136 -67.606  1.00 80.70           C
ATOM   1804  CE2 TYR A 227     -28.401  -3.663 -66.023  1.00 80.70           C
ATOM   1805  CZ  TYR A 227     -28.524  -4.495 -67.109  1.00 80.70           C
ATOM   1806  OH  TYR A 227     -29.786  -4.690 -67.710  1.00 80.70           O
ATOM   1807  C   TYR A 227     -22.783  -2.349 -65.531  1.00 80.70           C
ATOM   1808  O   TYR A 227     -21.772  -3.037 -65.397  1.00 80.70           O
ATOM   1809  N   GLU A 228     -22.847  -1.076 -65.108  1.00 93.15           N
ATOM   1810  CA  GLU A 228     -21.678  -0.451 -64.571  1.00 93.15           C
ATOM   1811  CB  GLU A 228     -21.207   0.746 -65.409  1.00 93.15           C
ATOM   1812  CG  GLU A 228     -22.246   1.865 -65.498  1.00 93.15           C
ATOM   1813  CD  GLU A 228     -21.669   2.972 -66.366  1.00 93.15           C
ATOM   1814  OE1 GLU A 228     -20.597   2.739 -66.984  1.00 93.15           O
ATOM   1815  OE2 GLU A 228     -22.295   4.064 -66.424  1.00 93.15           O
ATOM   1816  C   GLU A 228     -21.959   0.040 -63.191  1.00 93.15           C
ATOM   1817  O   GLU A 228     -23.106   0.242 -62.797  1.00 93.15           O
ATOM   1818  N   TYR A 229     -20.875   0.239 -62.419  1.00152.73           N
ATOM   1819  CA  TYR A 229     -20.963   0.677 -61.059  1.00152.73           C
ATOM   1820  CB  TYR A 229     -20.085  -0.197 -60.153  1.00152.73           C
ATOM   1821  CG  TYR A 229     -20.416  -0.025 -58.712  1.00152.73           C
ATOM   1822  CD1 TYR A 229     -21.470  -0.727 -58.176  1.00152.73           C
ATOM   1823  CD2 TYR A 229     -19.679   0.800 -57.895  1.00152.73           C
ATOM   1824  CE1 TYR A 229     -21.795  -0.614 -56.846  1.00152.73           C
ATOM   1825  CE2 TYR A 229     -19.999   0.917 -56.561  1.00152.73           C
ATOM   1826  CZ  TYR A 229     -21.056   0.210 -56.036  1.00152.73           C
ATOM   1827  OH  TYR A 229     -21.386   0.321 -54.668  1.00152.73           O
ATOM   1828  C   TYR A 229     -20.374   2.052 -61.060  1.00152.73           C
ATOM   1829  O   TYR A 229     -19.299   2.263 -61.622  1.00152.73           O
ATOM   1830  N   GLU A 230     -21.073   3.036 -60.456  1.00124.42           N
ATOM   1831  CA  GLU A 230     -20.551   4.373 -60.461  1.00124.42           C
ATOM   1832  CB  GLU A 230     -21.492   5.415 -61.102  1.00124.42           C
ATOM   1833  CG  GLU A 230     -22.737   5.756 -60.279  1.00124.42           C
ATOM   1834  CD  GLU A 230     -22.429   7.006 -59.462  1.00124.42           C
ATOM   1835  OE1 GLU A 230     -21.924   6.864 -58.316  1.00124.42           O
ATOM   1836  OE2 GLU A 230     -22.691   8.124 -59.979  1.00124.42           O
ATOM   1837  C   GLU A 230     -20.286   4.786 -59.050  1.00124.42           C
ATOM   1838  O   GLU A 230     -20.916   4.293 -58.116  1.00124.42           O
ATOM   1839  N   ILE A 231     -19.293   5.681 -58.868  1.00101.25           N
ATOM   1840  CA  ILE A 231     -18.947   6.161 -57.562  1.00101.25           C
ATOM   1841  CB  ILE A 231     -17.648   5.612 -57.052  1.00101.25           C
ATOM   1842  CG1 ILE A 231     -17.711   4.080 -56.973  1.00101.25           C
ATOM   1843  CG2 ILE A 231     -17.355   6.284 -55.701  1.00101.25           C
ATOM   1844  CD1 ILE A 231     -18.822   3.578 -56.057  1.00101.25           C
ATOM   1845  C   ILE A 231     -18.757   7.638 -57.658  1.00101.25           C
ATOM   1846  O   ILE A 231     -18.277   8.150 -58.669  1.00101.25           O
ATOM   1847  N   SER A 232     -19.147   8.370 -56.596  1.00 49.88           N
ATOM   1848  CA  SER A 232     -18.949   9.787 -56.611  1.00 49.88           C
ATOM   1849  CB  SER A 232     -20.254  10.572 -56.833  1.00 49.88           C
ATOM   1850  OG  SER A 232     -19.987  11.965 -56.891  1.00 49.88           O
ATOM   1851  C   SER A 232     -18.384  10.174 -55.276  1.00 49.88           C
ATOM   1852  O   SER A 232     -18.718   9.585 -54.249  1.00 49.88           O
ATOM   1853  N   MET A 233     -17.492  11.185 -55.264  1.00 61.93           N
ATOM   1854  CA  MET A 233     -16.888  11.637 -54.041  1.00 61.93           C
ATOM   1855  CB  MET A 233     -15.366  11.828 -54.141  1.00 61.93           C
ATOM   1856  CG  MET A 233     -14.570  10.547 -54.386  1.00 61.93           C
ATOM   1857  SD  MET A 233     -12.777  10.821 -54.507  1.00 61.93           S
ATOM   1858  CE  MET A 233     -12.567  11.272 -52.761  1.00 61.93           C
ATOM   1859  C   MET A 233     -17.443  13.006 -53.780  1.00 61.93           C
ATOM   1860  O   MET A 233     -17.822  13.702 -54.717  1.00 61.93           O
ATOM   1861  N   HIS A 234     -17.489  13.427 -52.496  1.00224.42           N
ATOM   1862  CA  HIS A 234     -18.021  14.705 -52.100  1.00224.42           C
ATOM   1863  ND1 HIS A 234     -18.201  13.870 -48.349  1.00224.42           N
ATOM   1864  CG  HIS A 234     -18.280  13.858 -49.724  1.00224.42           C
ATOM   1865  CB  HIS A 234     -17.844  14.993 -50.600  1.00224.42           C
ATOM   1866  NE2 HIS A 234     -19.024  11.885 -48.921  1.00224.42           N
ATOM   1867  CD2 HIS A 234     -18.784  12.639 -50.056  1.00224.42           C
ATOM   1868  CE1 HIS A 234     -18.659  12.666 -47.921  1.00224.42           C
ATOM   1869  C   HIS A 234     -17.230  15.756 -52.818  1.00224.42           C
ATOM   1870  O   HIS A 234     -16.037  15.578 -53.060  1.00224.42           O
ATOM   1871  N   ASP A 235     -17.867  16.894 -53.177  1.00278.20           N
ATOM   1872  CA  ASP A 235     -19.246  17.139 -52.873  1.00278.20           C
ATOM   1873  CB  ASP A 235     -19.549  18.626 -52.607  1.00278.20           C
ATOM   1874  CG  ASP A 235     -19.224  19.430 -53.860  1.00278.20           C
ATOM   1875  OD1 ASP A 235     -18.564  18.872 -54.776  1.00278.20           O
ATOM   1876  OD2 ASP A 235     -19.628  20.623 -53.913  1.00278.20           O
ATOM   1877  C   ASP A 235     -20.073  16.699 -54.047  1.00278.20           C
ATOM   1878  O   ASP A 235     -21.082  17.320 -54.376  1.00278.20           O
ATOM   1879  N   TYR A 236     -19.678  15.566 -54.659  1.00292.83           N
ATOM   1880  CA  TYR A 236     -20.372  14.903 -55.735  1.00292.83           C
ATOM   1881  CB  TYR A 236     -21.790  14.482 -55.320  1.00292.83           C
ATOM   1882  CG  TYR A 236     -21.658  13.682 -54.068  1.00292.83           C
ATOM   1883  CD1 TYR A 236     -21.217  12.380 -54.097  1.00292.83           C
ATOM   1884  CD2 TYR A 236     -21.986  14.244 -52.855  1.00292.83           C
ATOM   1885  CE1 TYR A 236     -21.102  11.654 -52.934  1.00292.83           C
ATOM   1886  CE2 TYR A 236     -21.875  13.523 -51.689  1.00292.83           C
ATOM   1887  CZ  TYR A 236     -21.430  12.224 -51.729  1.00292.83           C
ATOM   1888  OH  TYR A 236     -21.313  11.475 -50.538  1.00292.83           O
ATOM   1889  C   TYR A 236     -20.497  15.727 -56.991  1.00292.83           C
ATOM   1890  O   TYR A 236     -21.576  15.778 -57.583  1.00292.83           O
ATOM   1891  N   ALA A 237     -19.411  16.421 -57.399  1.00 96.57           N
ATOM   1892  CA  ALA A 237     -19.322  17.179 -58.624  1.00 96.57           C
ATOM   1893  CB  ALA A 237     -18.079  18.085 -58.662  1.00 96.57           C
ATOM   1894  C   ALA A 237     -19.259  16.285 -59.840  1.00 96.57           C
ATOM   1895  O   ALA A 237     -19.810  16.623 -60.887  1.00 96.57           O
ATOM   1896  N   THR A 238     -18.542  15.142 -59.740  1.00114.41           N
ATOM   1897  CA  THR A 238     -18.297  14.249 -60.849  1.00114.41           C
ATOM   1898  CB  THR A 238     -16.865  14.344 -61.301  1.00114.41           C
ATOM   1899  OG1 THR A 238     -16.610  13.475 -62.392  1.00114.41           O
ATOM   1900  CG2 THR A 238     -15.956  13.979 -60.116  1.00114.41           C
ATOM   1901  C   THR A 238     -18.519  12.834 -60.384  1.00114.41           C
ATOM   1902  O   THR A 238     -18.735  12.596 -59.197  1.00114.41           O
ATOM   1903  N   THR A 239     -18.508  11.857 -61.327  1.00119.50           N
ATOM   1904  CA  THR A 239     -18.663  10.462 -60.983  1.00119.50           C
ATOM   1905  CB  THR A 239     -20.058   9.941 -61.188  1.00119.50           C
ATOM   1906  OG1 THR A 239     -20.176   8.626 -60.664  1.00119.50           O
ATOM   1907  CG2 THR A 239     -20.370   9.942 -62.694  1.00119.50           C
ATOM   1908  C   THR A 239     -17.752   9.650 -61.860  1.00119.50           C
ATOM   1909  O   THR A 239     -17.327  10.110 -62.918  1.00119.50           O
ATOM   1910  N   ALA A 240     -17.408   8.413 -61.432  1.00 49.08           N
ATOM   1911  CA  ALA A 240     -16.558   7.580 -62.242  1.00 49.08           C
ATOM   1912  CB  ALA A 240     -15.133   7.415 -61.680  1.00 49.08           C
ATOM   1913  C   ALA A 240     -17.163   6.208 -62.319  1.00 49.08           C
ATOM   1914  O   ALA A 240     -17.723   5.711 -61.343  1.00 49.08           O
ATOM   1915  N   ASP A 241     -17.079   5.578 -63.513  1.00 59.93           N
ATOM   1916  CA  ASP A 241     -17.611   4.263 -63.750  1.00 59.93           C
ATOM   1917  CB  ASP A 241     -18.243   4.105 -65.143  1.00 59.93           C
ATOM   1918  CG  ASP A 241     -19.529   4.917 -65.164  1.00 59.93           C
ATOM   1919  OD1 ASP A 241     -20.317   4.806 -64.187  1.00 59.93           O
ATOM   1920  OD2 ASP A 241     -19.743   5.656 -66.162  1.00 59.93           O
ATOM   1921  C   ASP A 241     -16.528   3.228 -63.631  1.00 59.93           C
ATOM   1922  O   ASP A 241     -15.337   3.531 -63.615  1.00 59.93           O
ATOM   1923  N   ILE A 242     -16.958   1.951 -63.601  1.00110.47           N
ATOM   1924  CA  ILE A 242     -16.126   0.786 -63.480  1.00110.47           C
ATOM   1925  CB  ILE A 242     -16.899  -0.498 -63.364  1.00110.47           C
ATOM   1926  CG1 ILE A 242     -15.971  -1.632 -62.889  1.00110.47           C
ATOM   1927  CG2 ILE A 242     -17.594  -0.768 -64.708  1.00110.47           C
ATOM   1928  CD1 ILE A 242     -16.715  -2.868 -62.385  1.00110.47           C
ATOM   1929  C   ILE A 242     -15.225   0.705 -64.678  1.00110.47           C
ATOM   1930  O   ILE A 242     -14.141   0.126 -64.613  1.00110.47           O
ATOM   1931  N   GLU A 243     -15.676   1.220 -65.838  1.00122.22           N
ATOM   1932  CA  GLU A 243     -14.853   1.147 -67.016  1.00122.22           C
ATOM   1933  CB  GLU A 243     -15.481   1.687 -68.308  1.00122.22           C
ATOM   1934  CG  GLU A 243     -14.502   1.544 -69.482  1.00122.22           C
ATOM   1935  CD  GLU A 243     -15.168   2.023 -70.759  1.00122.22           C
ATOM   1936  OE1 GLU A 243     -16.410   2.221 -70.725  1.00122.22           O
ATOM   1937  OE2 GLU A 243     -14.456   2.190 -71.785  1.00122.22           O
ATOM   1938  C   GLU A 243     -13.582   1.911 -66.792  1.00122.22           C
ATOM   1939  O   GLU A 243     -12.544   1.494 -67.296  1.00122.22           O
ATOM   1940  N   ASP A 244     -13.654   3.059 -66.075  1.00165.30           N
ATOM   1941  CA  ASP A 244     -12.566   3.937 -65.692  1.00165.30           C
ATOM   1942  CB  ASP A 244     -11.169   3.600 -66.255  1.00165.30           C
ATOM   1943  CG  ASP A 244     -11.151   3.816 -67.769  1.00165.30           C
ATOM   1944  OD1 ASP A 244     -12.227   3.739 -68.421  1.00165.30           O
ATOM   1945  OD2 ASP A 244     -10.035   4.068 -68.298  1.00165.30           O
ATOM   1946  C   ASP A 244     -12.902   5.281 -66.262  1.00165.30           C
ATOM   1947  O   ASP A 244     -12.087   6.202 -66.233  1.00165.30           O
ATOM   1948  N   ASP A 245     -14.135   5.417 -66.791  1.00 74.59           N
ATOM   1949  CA  ASP A 245     -14.570   6.635 -67.414  1.00 74.59           C
ATOM   1950  CB  ASP A 245     -15.748   6.429 -68.380  1.00 74.59           C
ATOM   1951  CG  ASP A 245     -15.256   5.589 -69.547  1.00 74.59           C
ATOM   1952  OD1 ASP A 245     -14.260   5.994 -70.203  1.00 74.59           O
ATOM   1953  OD2 ASP A 245     -15.869   4.515 -69.789  1.00 74.59           O
ATOM   1954  C   ASP A 245     -15.048   7.561 -66.338  1.00 74.59           C
ATOM   1955  O   ASP A 245     -15.717   7.141 -65.395  1.00 74.59           O
ATOM   1956  N   GLN A 246     -14.698   8.860 -66.447  1.00 88.34           N
ATOM   1957  CA  GLN A 246     -15.164   9.804 -65.476  1.00 88.34           C
ATOM   1958  CB  GLN A 246     -14.071  10.709 -64.887  1.00 88.34           C
ATOM   1959  CG  GLN A 246     -14.609  11.704 -63.858  1.00 88.34           C
ATOM   1960  CD  GLN A 246     -13.444  12.541 -63.353  1.00 88.34           C
ATOM   1961  OE1 GLN A 246     -12.299  12.089 -63.329  1.00 88.34           O
ATOM   1962  NE2 GLN A 246     -13.741  13.801 -62.940  1.00 88.34           N
ATOM   1963  C   GLN A 246     -16.134  10.706 -66.165  1.00 88.34           C
ATOM   1964  O   GLN A 246     -15.884  11.161 -67.281  1.00 88.34           O
ATOM   1965  N   VAL A 247     -17.285  10.969 -65.514  1.00 59.92           N
ATOM   1966  CA  VAL A 247     -18.242  11.855 -66.106  1.00 59.92           C
ATOM   1967  CB  VAL A 247     -19.639  11.317 -66.120  1.00 59.92           C
ATOM   1968  CG1 VAL A 247     -20.579  12.394 -66.690  1.00 59.92           C
ATOM   1969  CG2 VAL A 247     -19.626  10.012 -66.930  1.00 59.92           C
ATOM   1970  C   VAL A 247     -18.236  13.104 -65.287  1.00 59.92           C
ATOM   1971  O   VAL A 247     -18.495  13.068 -64.084  1.00 59.92           O
ATOM   1972  N   THR A 248     -17.966  14.254 -65.935  1.00130.56           N
ATOM   1973  CA  THR A 248     -17.856  15.480 -65.201  1.00130.56           C
ATOM   1974  CB  THR A 248     -16.959  16.480 -65.872  1.00130.56           C
ATOM   1975  OG1 THR A 248     -17.443  16.784 -67.172  1.00130.56           O
ATOM   1976  CG2 THR A 248     -15.541  15.888 -65.959  1.00130.56           C
ATOM   1977  C   THR A 248     -19.212  16.081 -65.079  1.00130.56           C
ATOM   1978  O   THR A 248     -19.523  17.106 -65.682  1.00130.56           O
ATOM   1979  N   LEU A 249     -20.054  15.442 -64.254  1.00174.54           N
ATOM   1980  CA  LEU A 249     -21.383  15.907 -64.024  1.00174.54           C
ATOM   1981  CB  LEU A 249     -22.427  15.166 -64.872  1.00174.54           C
ATOM   1982  CG  LEU A 249     -22.185  15.294 -66.385  1.00174.54           C
ATOM   1983  CD1 LEU A 249     -23.254  14.533 -67.184  1.00174.54           C
ATOM   1984  CD2 LEU A 249     -22.047  16.766 -66.806  1.00174.54           C
ATOM   1985  C   LEU A 249     -21.680  15.542 -62.618  1.00174.54           C
ATOM   1986  O   LEU A 249     -21.053  14.639 -62.064  1.00174.54           O
ATOM   1987  N   ARG A 250     -22.634  16.240 -61.983  1.00179.39           N
ATOM   1988  CA  ARG A 250     -22.941  15.815 -60.657  1.00179.39           C
ATOM   1989  CB  ARG A 250     -23.455  16.937 -59.738  1.00179.39           C
ATOM   1990  CG  ARG A 250     -22.388  17.952 -59.323  1.00179.39           C
ATOM   1991  CD  ARG A 250     -22.884  18.929 -58.254  1.00179.39           C
ATOM   1992  NE  ARG A 250     -23.468  18.109 -57.155  1.00179.39           N
ATOM   1993  CZ  ARG A 250     -23.690  18.650 -55.921  1.00179.39           C
ATOM   1994  NH1 ARG A 250     -23.355  19.949 -55.668  1.00179.39           N
ATOM   1995  NH2 ARG A 250     -24.250  17.886 -54.938  1.00179.39           N
ATOM   1996  C   ARG A 250     -24.044  14.833 -60.800  1.00179.39           C
ATOM   1997  O   ARG A 250     -25.212  15.209 -60.721  1.00179.39           O
ATOM   1998  N   ASN A 251     -23.674  13.548 -60.995  1.00254.13           N
ATOM   1999  CA  ASN A 251     -24.615  12.488 -61.178  1.00254.13           C
ATOM   2000  CB  ASN A 251     -25.295  12.081 -59.876  1.00254.13           C
ATOM   2001  CG  ASN A 251     -24.237  11.489 -58.957  1.00254.13           C
ATOM   2002  OD1 ASN A 251     -23.340  12.190 -58.492  1.00254.13           O
ATOM   2003  ND2 ASN A 251     -24.347  10.163 -58.679  1.00254.13           N
ATOM   2004  C   ASN A 251     -25.635  12.959 -62.159  1.00254.13           C
ATOM   2005  O   ASN A 251     -26.817  13.054 -61.830  1.00254.13           O
ATOM   2006  N   GLY A 252     -25.176  13.319 -63.376  1.00105.36           N
ATOM   2007  CA  GLY A 252     -26.069  13.821 -64.376  1.00105.36           C
ATOM   2008  C   GLY A 252     -27.062  12.740 -64.592  1.00105.36           C
ATOM   2009  O   GLY A 252     -28.254  13.003 -64.736  1.00105.36           O
ATOM   2010  N   ILE A 253     -26.582  11.482 -64.631  1.00169.42           N
ATOM   2011  CA  ILE A 253     -27.516  10.402 -64.673  1.00169.42           C
ATOM   2012  CB  ILE A 253     -26.885   9.044 -64.615  1.00169.42           C
ATOM   2013  CG1 ILE A 253     -26.015   8.884 -63.354  1.00169.42           C
ATOM   2014  CG2 ILE A 253     -26.146   8.807 -65.936  1.00169.42           C
ATOM   2015  CD1 ILE A 253     -24.758   9.755 -63.347  1.00169.42           C
ATOM   2016  C   ILE A 253     -28.312  10.595 -63.426  1.00169.42           C
ATOM   2017  O   ILE A 253     -27.741  10.770 -62.353  1.00169.42           O
ATOM   2018  N   VAL A 254     -29.652  10.532 -63.548  1.00132.35           N
ATOM   2019  CA  VAL A 254     -30.573  10.945 -62.534  1.00132.35           C
ATOM   2020  CB  VAL A 254     -31.986  10.603 -62.872  1.00132.35           C
ATOM   2021  CG1 VAL A 254     -31.999   9.160 -63.369  1.00132.35           C
ATOM   2022  CG2 VAL A 254     -32.874  10.878 -61.651  1.00132.35           C
ATOM   2023  C   VAL A 254     -30.182  10.455 -61.189  1.00132.35           C
ATOM   2024  O   VAL A 254     -30.435   9.322 -60.785  1.00132.35           O
ATOM   2025  N   CYS A 255     -29.523  11.394 -60.486  1.00 65.70           N
ATOM   2026  CA  CYS A 255     -28.983  11.309 -59.168  1.00 65.70           C
ATOM   2027  CB  CYS A 255     -27.666  10.515 -59.146  1.00 65.70           C
ATOM   2028  SG  CYS A 255     -27.884   8.768 -59.600  1.00 65.70           S
ATOM   2029  C   CYS A 255     -28.822  12.762 -58.791  1.00 65.70           C
ATOM   2030  O   CYS A 255     -29.841  13.449 -58.845  1.00 65.70           O
ATOM   2031  N   PRO A 256     -27.707  13.353 -58.413  1.00144.84           N
ATOM   2032  CA  PRO A 256     -27.855  14.755 -58.165  1.00144.84           C
ATOM   2033  CD  PRO A 256     -26.840  12.797 -57.383  1.00144.84           C
ATOM   2034  CB  PRO A 256     -26.602  15.205 -57.403  1.00144.84           C
ATOM   2035  CG  PRO A 256     -25.801  13.908 -57.172  1.00144.84           C
ATOM   2036  C   PRO A 256     -28.230  15.619 -59.329  1.00144.84           C
ATOM   2037  O   PRO A 256     -28.858  16.651 -59.103  1.00144.84           O
ATOM   2038  N   TYR A 257     -27.883  15.246 -60.574  1.00 68.51           N
ATOM   2039  CA  TYR A 257     -28.227  16.130 -61.650  1.00 68.51           C
ATOM   2040  CB  TYR A 257     -27.260  16.059 -62.845  1.00 68.51           C
ATOM   2041  CG  TYR A 257     -27.797  16.959 -63.906  1.00 68.51           C
ATOM   2042  CD1 TYR A 257     -27.581  18.317 -63.859  1.00 68.51           C
ATOM   2043  CD2 TYR A 257     -28.519  16.436 -64.955  1.00 68.51           C
ATOM   2044  CE1 TYR A 257     -28.080  19.141 -64.842  1.00 68.51           C
ATOM   2045  CE2 TYR A 257     -29.020  17.255 -65.939  1.00 68.51           C
ATOM   2046  CZ  TYR A 257     -28.801  18.610 -65.884  1.00 68.51           C
ATOM   2047  OH  TYR A 257     -29.315  19.450 -66.894  1.00 68.51           O
ATOM   2048  C   TYR A 257     -29.584  15.764 -62.151  1.00 68.51           C
ATOM   2049  O   TYR A 257     -29.855  14.607 -62.468  1.00 68.51           O
ATOM   2050  N   ASN A 258     -30.483  16.767 -62.219  1.00 67.62           N
ATOM   2051  CA  ASN A 258     -31.814  16.543 -62.696  1.00 67.62           C
ATOM   2052  CB  ASN A 258     -32.804  16.178 -61.579  1.00 67.62           C
ATOM   2053  CG  ASN A 258     -32.430  14.808 -61.033  1.00 67.62           C
ATOM   2054  OD1 ASN A 258     -31.871  14.690 -59.944  1.00 67.62           O
ATOM   2055  ND2 ASN A 258     -32.753  13.739 -61.809  1.00 67.62           N
ATOM   2056  C   ASN A 258     -32.297  17.824 -63.296  1.00 67.62           C
ATOM   2057  O   ASN A 258     -31.682  18.876 -63.128  1.00 67.62           O
ATOM   2058  N   VAL A 259     -33.390  17.736 -64.076  1.00 44.04           N
ATOM   2059  CA  VAL A 259     -34.034  18.866 -64.684  1.00 44.04           C
ATOM   2060  CB  VAL A 259     -35.043  18.465 -65.719  1.00 44.04           C
ATOM   2061  CG1 VAL A 259     -35.729  19.735 -66.247  1.00 44.04           C
ATOM   2062  CG2 VAL A 259     -34.330  17.644 -66.807  1.00 44.04           C
ATOM   2063  C   VAL A 259     -34.751  19.645 -63.629  1.00 44.04           C
ATOM   2064  O   VAL A 259     -34.828  20.871 -63.692  1.00 44.04           O
ATOM   2065  N   GLY A 260     -35.287  18.936 -62.616  1.00 36.62           N
ATOM   2066  CA  GLY A 260     -36.086  19.563 -61.604  1.00 36.62           C
ATOM   2067  C   GLY A 260     -35.279  20.652 -60.975  1.00 36.62           C
ATOM   2068  O   GLY A 260     -34.057  20.691 -61.100  1.00 36.62           O
ATOM   2069  N   TRP A 261     -35.969  21.575 -60.276  1.00106.41           N
ATOM   2070  CA  TRP A 261     -35.333  22.723 -59.698  1.00106.41           C
ATOM   2071  CB  TRP A 261     -36.301  23.730 -59.058  1.00106.41           C
ATOM   2072  CG  TRP A 261     -37.109  24.549 -60.031  1.00106.41           C
ATOM   2073  CD2 TRP A 261     -38.038  25.565 -59.626  1.00106.41           C
ATOM   2074  CD1 TRP A 261     -37.124  24.531 -61.395  1.00106.41           C
ATOM   2075  NE1 TRP A 261     -38.002  25.479 -61.866  1.00106.41           N
ATOM   2076  CE2 TRP A 261     -38.571  26.123 -60.787  1.00106.41           C
ATOM   2077  CE3 TRP A 261     -38.411  25.999 -58.386  1.00106.41           C
ATOM   2078  CZ2 TRP A 261     -39.493  27.129 -60.724  1.00106.41           C
ATOM   2079  CZ3 TRP A 261     -39.341  27.012 -58.326  1.00106.41           C
ATOM   2080  CH2 TRP A 261     -39.871  27.565 -59.473  1.00106.41           C
ATOM   2081  C   TRP A 261     -34.382  22.320 -58.617  1.00106.41           C
ATOM   2082  O   TRP A 261     -34.629  21.396 -57.844  1.00106.41           O
ATOM   2083  N   CYS A 262     -33.244  23.043 -58.576  1.00104.79           N
ATOM   2084  CA  CYS A 262     -32.180  22.906 -57.623  1.00104.79           C
ATOM   2085  CB  CYS A 262     -32.684  22.829 -56.172  1.00104.79           C
ATOM   2086  SG  CYS A 262     -33.469  24.376 -55.626  1.00104.79           S
ATOM   2087  C   CYS A 262     -31.424  21.654 -57.924  1.00104.79           C
ATOM   2088  O   CYS A 262     -30.289  21.482 -57.482  1.00104.79           O
ATOM   2089  N   LEU A 263     -32.032  20.756 -58.713  1.00 74.63           N
ATOM   2090  CA  LEU A 263     -31.391  19.537 -59.095  1.00 74.63           C
ATOM   2091  CB  LEU A 263     -32.376  18.537 -59.721  1.00 74.63           C
ATOM   2092  CG  LEU A 263     -33.461  18.104 -58.712  1.00 74.63           C
ATOM   2093  CD1 LEU A 263     -34.454  17.101 -59.319  1.00 74.63           C
ATOM   2094  CD2 LEU A 263     -32.828  17.587 -57.409  1.00 74.63           C
ATOM   2095  C   LEU A 263     -30.309  19.862 -60.075  1.00 74.63           C
ATOM   2096  O   LEU A 263     -29.217  19.298 -60.019  1.00 74.63           O
ATOM   2097  N   ASP A 264     -30.580  20.806 -60.997  1.00140.02           N
ATOM   2098  CA  ASP A 264     -29.603  21.100 -62.002  1.00140.02           C
ATOM   2099  CB  ASP A 264     -30.224  21.540 -63.341  1.00140.02           C
ATOM   2100  CG  ASP A 264     -31.031  22.814 -63.128  1.00140.02           C
ATOM   2101  OD1 ASP A 264     -31.230  23.210 -61.948  1.00140.02           O
ATOM   2102  OD2 ASP A 264     -31.467  23.406 -64.151  1.00140.02           O
ATOM   2103  C   ASP A 264     -28.718  22.198 -61.515  1.00140.02           C
ATOM   2104  O   ASP A 264     -28.466  23.175 -62.220  1.00140.02           O
ATOM   2105  N   ALA A 265     -28.206  22.049 -60.283  1.00 51.30           N
ATOM   2106  CA  ALA A 265     -27.333  23.033 -59.724  1.00 51.30           C
ATOM   2107  CB  ALA A 265     -26.958  22.732 -58.262  1.00 51.30           C
ATOM   2108  C   ALA A 265     -26.062  23.069 -60.517  1.00 51.30           C
ATOM   2109  O   ALA A 265     -25.542  24.145 -60.806  1.00 51.30           O
ATOM   2110  N   GLU A 266     -25.523  21.893 -60.902  1.00 79.96           N
ATOM   2111  CA  GLU A 266     -24.260  21.900 -61.592  1.00 79.96           C
ATOM   2112  CB  GLU A 266     -23.079  21.525 -60.681  1.00 79.96           C
ATOM   2113  CG  GLU A 266     -21.716  21.651 -61.364  1.00 79.96           C
ATOM   2114  CD  GLU A 266     -20.651  21.251 -60.354  1.00 79.96           C
ATOM   2115  OE1 GLU A 266     -20.217  22.143 -59.574  1.00 79.96           O
ATOM   2116  OE2 GLU A 266     -20.263  20.054 -60.339  1.00 79.96           O
ATOM   2117  C   GLU A 266     -24.283  20.897 -62.709  1.00 79.96           C
ATOM   2118  O   GLU A 266     -25.039  19.928 -62.662  1.00 79.96           O
ATOM   2119  N   PHE A 267     -23.468  21.126 -63.770  1.00 79.04           N
ATOM   2120  CA  PHE A 267     -23.418  20.177 -64.851  1.00 79.04           C
ATOM   2121  CB  PHE A 267     -24.648  20.299 -65.764  1.00 79.04           C
ATOM   2122  CG  PHE A 267     -24.816  19.030 -66.519  1.00 79.04           C
ATOM   2123  CD1 PHE A 267     -25.486  17.982 -65.934  1.00 79.04           C
ATOM   2124  CD2 PHE A 267     -24.325  18.883 -67.795  1.00 79.04           C
ATOM   2125  CE1 PHE A 267     -25.664  16.798 -66.606  1.00 79.04           C
ATOM   2126  CE2 PHE A 267     -24.500  17.702 -68.475  1.00 79.04           C
ATOM   2127  CZ  PHE A 267     -25.170  16.660 -67.879  1.00 79.04           C
ATOM   2128  C   PHE A 267     -22.190  20.486 -65.673  1.00 79.04           C
ATOM   2129  O   PHE A 267     -21.905  21.645 -65.973  1.00 79.04           O
ATOM   2130  N   GLY A 268     -21.425  19.436 -66.043  1.00 60.95           N
ATOM   2131  CA  GLY A 268     -20.200  19.520 -66.799  1.00 60.95           C
ATOM   2132  C   GLY A 268     -20.421  19.898 -68.230  1.00 60.95           C
ATOM   2133  O   GLY A 268     -19.608  20.610 -68.819  1.00 60.95           O
ATOM   2134  N   TYR A 269     -21.520  19.421 -68.840  1.00 76.74           N
ATOM   2135  CA  TYR A 269     -21.681  19.616 -70.251  1.00 76.74           C
ATOM   2136  CB  TYR A 269     -21.900  18.306 -71.023  1.00 76.74           C
ATOM   2137  CG  TYR A 269     -20.646  17.519 -70.852  1.00 76.74           C
ATOM   2138  CD1 TYR A 269     -19.553  17.751 -71.656  1.00 76.74           C
ATOM   2139  CD2 TYR A 269     -20.560  16.552 -69.877  1.00 76.74           C
ATOM   2140  CE1 TYR A 269     -18.396  17.025 -71.493  1.00 76.74           C
ATOM   2141  CE2 TYR A 269     -19.407  15.823 -69.709  1.00 76.74           C
ATOM   2142  CZ  TYR A 269     -18.322  16.059 -70.518  1.00 76.74           C
ATOM   2143  OH  TYR A 269     -17.139  15.310 -70.345  1.00 76.74           O
ATOM   2144  C   TYR A 269     -22.849  20.512 -70.475  1.00 76.74           C
ATOM   2145  O   TYR A 269     -23.558  20.863 -69.533  1.00 76.74           O
ATOM   2146  N   PHE A 270     -23.051  20.924 -71.746  1.00112.60           N
ATOM   2147  CA  PHE A 270     -24.048  21.903 -72.072  1.00112.60           C
ATOM   2148  CB  PHE A 270     -24.219  22.179 -73.577  1.00112.60           C
ATOM   2149  CG  PHE A 270     -24.902  23.502 -73.686  1.00112.60           C
ATOM   2150  CD1 PHE A 270     -24.174  24.659 -73.525  1.00112.60           C
ATOM   2151  CD2 PHE A 270     -26.248  23.602 -73.949  1.00112.60           C
ATOM   2152  CE1 PHE A 270     -24.774  25.893 -73.619  1.00112.60           C
ATOM   2153  CE2 PHE A 270     -26.856  24.833 -74.045  1.00112.60           C
ATOM   2154  CZ  PHE A 270     -26.120  25.982 -73.880  1.00112.60           C
ATOM   2155  C   PHE A 270     -25.354  21.455 -71.504  1.00112.60           C
ATOM   2156  O   PHE A 270     -25.663  20.267 -71.450  1.00112.60           O
ATOM   2157  N   THR A 271     -26.128  22.436 -71.013  1.00146.94           N
ATOM   2158  CA  THR A 271     -27.380  22.228 -70.352  1.00146.94           C
ATOM   2159  CB  THR A 271     -27.952  23.497 -69.794  1.00146.94           C
ATOM   2160  OG1 THR A 271     -28.226  24.409 -70.847  1.00146.94           O
ATOM   2161  CG2 THR A 271     -26.939  24.108 -68.811  1.00146.94           C
ATOM   2162  C   THR A 271     -28.375  21.690 -71.315  1.00146.94           C
ATOM   2163  O   THR A 271     -29.259  20.927 -70.925  1.00146.94           O
ATOM   2164  N   TRP A 272     -28.235  22.090 -72.593  1.00235.80           N
ATOM   2165  CA  TRP A 272     -29.147  21.781 -73.656  1.00235.80           C
ATOM   2166  CB  TRP A 272     -28.530  22.087 -75.034  1.00235.80           C
ATOM   2167  CG  TRP A 272     -29.464  22.101 -76.218  1.00235.80           C
ATOM   2168  CD2 TRP A 272     -29.134  22.759 -77.451  1.00235.80           C
ATOM   2169  CD1 TRP A 272     -30.717  21.585 -76.377  1.00235.80           C
ATOM   2170  NE1 TRP A 272     -31.187  21.879 -77.636  1.00235.80           N
ATOM   2171  CE2 TRP A 272     -30.223  22.604 -78.307  1.00235.80           C
ATOM   2172  CE3 TRP A 272     -28.016  23.442 -77.835  1.00235.80           C
ATOM   2173  CZ2 TRP A 272     -30.208  23.132 -79.567  1.00235.80           C
ATOM   2174  CZ3 TRP A 272     -28.002  23.970 -79.107  1.00235.80           C
ATOM   2175  CH2 TRP A 272     -29.078  23.817 -79.957  1.00235.80           C
ATOM   2176  C   TRP A 272     -29.508  20.334 -73.566  1.00235.80           C
ATOM   2177  O   TRP A 272     -28.711  19.493 -73.165  1.00235.80           O
ATOM   2178  N   GLU A 273     -30.771  20.023 -73.887  1.00122.03           N
ATOM   2179  CA  GLU A 273     -31.291  18.696 -73.763  1.00122.03           C
ATOM   2180  CB  GLU A 273     -32.798  18.610 -74.064  1.00122.03           C
ATOM   2181  CG  GLU A 273     -33.175  19.027 -75.486  1.00122.03           C
ATOM   2182  CD  GLU A 273     -34.685  18.888 -75.621  1.00122.03           C
ATOM   2183  OE1 GLU A 273     -35.342  18.580 -74.591  1.00122.03           O
ATOM   2184  OE2 GLU A 273     -35.201  19.085 -76.753  1.00122.03           O
ATOM   2185  C   GLU A 273     -30.579  17.795 -74.713  1.00122.03           C
ATOM   2186  O   GLU A 273     -30.527  16.585 -74.502  1.00122.03           O
ATOM   2187  N   LYS A 274     -30.031  18.349 -75.807  1.00116.94           N
ATOM   2188  CA  LYS A 274     -29.438  17.486 -76.783  1.00116.94           C
ATOM   2189  CB  LYS A 274     -28.827  18.260 -77.963  1.00116.94           C
ATOM   2190  CG  LYS A 274     -28.370  17.370 -79.121  1.00116.94           C
ATOM   2191  CD  LYS A 274     -28.104  18.151 -80.409  1.00116.94           C
ATOM   2192  CE  LYS A 274     -26.883  19.068 -80.327  1.00116.94           C
ATOM   2193  NZ  LYS A 274     -26.704  19.784 -81.609  1.00116.94           N
ATOM   2194  C   LYS A 274     -28.351  16.655 -76.157  1.00116.94           C
ATOM   2195  O   LYS A 274     -28.370  15.432 -76.287  1.00116.94           O
ATOM   2196  N   ASP A 275     -27.377  17.259 -75.443  1.00122.94           N
ATOM   2197  CA  ASP A 275     -26.351  16.405 -74.908  1.00122.94           C
ATOM   2198  CB  ASP A 275     -25.070  17.118 -74.433  1.00122.94           C
ATOM   2199  CG  ASP A 275     -25.404  18.048 -73.289  1.00122.94           C
ATOM   2200  OD1 ASP A 275     -26.277  18.924 -73.504  1.00122.94           O
ATOM   2201  OD2 ASP A 275     -24.800  17.898 -72.193  1.00122.94           O
ATOM   2202  C   ASP A 275     -26.875  15.544 -73.800  1.00122.94           C
ATOM   2203  O   ASP A 275     -26.574  14.352 -73.747  1.00122.94           O
ATOM   2204  N   VAL A 276     -27.685  16.110 -72.884  1.00103.70           N
ATOM   2205  CA  VAL A 276     -28.148  15.306 -71.789  1.00103.70           C
ATOM   2206  CB  VAL A 276     -27.627  15.780 -70.468  1.00103.70           C
ATOM   2207  CG1 VAL A 276     -26.092  15.677 -70.500  1.00103.70           C
ATOM   2208  CG2 VAL A 276     -28.153  17.204 -70.221  1.00103.70           C
ATOM   2209  C   VAL A 276     -29.638  15.388 -71.746  1.00103.70           C
ATOM   2210  O   VAL A 276     -30.214  16.444 -71.997  1.00103.70           O
ATOM   2211  N   GLN A 277     -30.304  14.259 -71.420  1.00102.18           N
ATOM   2212  CA  GLN A 277     -31.739  14.237 -71.413  1.00102.18           C
ATOM   2213  CB  GLN A 277     -32.333  13.552 -72.653  1.00102.18           C
ATOM   2214  CG  GLN A 277     -32.010  14.256 -73.968  1.00102.18           C
ATOM   2215  CD  GLN A 277     -32.479  13.352 -75.099  1.00102.18           C
ATOM   2216  OE1 GLN A 277     -33.577  12.801 -75.056  1.00102.18           O
ATOM   2217  NE2 GLN A 277     -31.616  13.182 -76.137  1.00102.18           N
ATOM   2218  C   GLN A 277     -32.203  13.414 -70.253  1.00102.18           C
ATOM   2219  O   GLN A 277     -31.463  12.588 -69.721  1.00102.18           O
ATOM   2220  N   MET A 278     -33.464  13.640 -69.830  1.00118.35           N
ATOM   2221  CA  MET A 278     -34.057  12.866 -68.779  1.00118.35           C
ATOM   2222  CB  MET A 278     -34.577  13.705 -67.600  1.00118.35           C
ATOM   2223  CG  MET A 278     -35.837  14.498 -67.956  1.00118.35           C
ATOM   2224  SD  MET A 278     -36.642  15.341 -66.561  1.00118.35           S
ATOM   2225  CE  MET A 278     -38.113  15.823 -67.511  1.00118.35           C
ATOM   2226  C   MET A 278     -35.266  12.232 -69.381  1.00118.35           C
ATOM   2227  O   MET A 278     -35.926  12.833 -70.228  1.00118.35           O
ATOM   2228  N   LEU A 279     -35.573  10.981 -68.987  1.00101.11           N
ATOM   2229  CA  LEU A 279     -36.755  10.355 -69.505  1.00101.11           C
ATOM   2230  CB  LEU A 279     -36.483   9.058 -70.282  1.00101.11           C
ATOM   2231  CG  LEU A 279     -35.693   9.288 -71.583  1.00101.11           C
ATOM   2232  CD1 LEU A 279     -34.288   9.838 -71.293  1.00101.11           C
ATOM   2233  CD2 LEU A 279     -35.674   8.023 -72.457  1.00101.11           C
ATOM   2234  C   LEU A 279     -37.621  10.008 -68.342  1.00101.11           C
ATOM   2235  O   LEU A 279     -37.259   9.187 -67.502  1.00101.11           O
ATOM   2236  N   CYS A 280     -38.802  10.647 -68.273  1.00 59.61           N
ATOM   2237  CA  CYS A 280     -39.719  10.407 -67.203  1.00 59.61           C
ATOM   2238  CB  CYS A 280     -40.682  11.581 -66.959  1.00 59.61           C
ATOM   2239  SG  CYS A 280     -39.812  13.110 -66.496  1.00 59.61           S
ATOM   2240  C   CYS A 280     -40.544   9.215 -67.559  1.00 59.61           C
ATOM   2241  O   CYS A 280     -40.612   8.812 -68.719  1.00 59.61           O
ATOM   2242  N   GLU A 281     -41.175   8.603 -66.539  1.00223.00           N
ATOM   2243  CA  GLU A 281     -42.063   7.496 -66.743  1.00223.00           C
ATOM   2244  CB  GLU A 281     -43.279   7.856 -67.614  1.00223.00           C
ATOM   2245  CG  GLU A 281     -44.279   8.799 -66.943  1.00223.00           C
ATOM   2246  CD  GLU A 281     -45.193   7.965 -66.056  1.00223.00           C
ATOM   2247  OE1 GLU A 281     -44.719   7.495 -64.987  1.00223.00           O
ATOM   2248  OE2 GLU A 281     -46.379   7.783 -66.440  1.00223.00           O
ATOM   2249  C   GLU A 281     -41.337   6.391 -67.434  1.00223.00           C
ATOM   2250  O   GLU A 281     -41.947   5.600 -68.151  1.00223.00           O
ATOM   2251  N   ARG A 282     -40.015   6.276 -67.217  1.00101.33           N
ATOM   2252  CA  ARG A 282     -39.330   5.193 -67.853  1.00101.33           C
ATOM   2253  CB  ARG A 282     -37.821   5.414 -68.050  1.00101.33           C
ATOM   2254  CG  ARG A 282     -37.105   4.136 -68.499  1.00101.33           C
ATOM   2255  CD  ARG A 282     -35.636   4.334 -68.874  1.00101.33           C
ATOM   2256  NE  ARG A 282     -35.608   4.916 -70.244  1.00101.33           N
ATOM   2257  CZ  ARG A 282     -35.610   4.082 -71.325  1.00101.33           C
ATOM   2258  NH1 ARG A 282     -35.624   2.729 -71.141  1.00101.33           N
ATOM   2259  NH2 ARG A 282     -35.605   4.599 -72.588  1.00101.33           N
ATOM   2260  C   ARG A 282     -39.488   3.972 -67.010  1.00101.33           C
ATOM   2261  O   ARG A 282     -39.383   4.028 -65.786  1.00101.33           O
ATOM   2262  N   THR A 283     -39.756   2.824 -67.658  1.00108.14           N
ATOM   2263  CA  THR A 283     -39.846   1.587 -66.941  1.00108.14           C
ATOM   2264  CB  THR A 283     -41.088   0.805 -67.247  1.00108.14           C
ATOM   2265  OG1 THR A 283     -41.116   0.445 -68.621  1.00108.14           O
ATOM   2266  CG2 THR A 283     -42.311   1.670 -66.900  1.00108.14           C
ATOM   2267  C   THR A 283     -38.684   0.781 -67.423  1.00108.14           C
ATOM   2268  O   THR A 283     -38.535   0.551 -68.621  1.00108.14           O
ATOM   2269  N   ASP A 284     -37.820   0.330 -66.496  1.00 36.86           N
ATOM   2270  CA  ASP A 284     -36.641  -0.379 -66.901  1.00 36.86           C
ATOM   2271  CB  ASP A 284     -35.618  -0.556 -65.765  1.00 36.86           C
ATOM   2272  CG  ASP A 284     -35.056   0.817 -65.429  1.00 36.86           C
ATOM   2273  OD1 ASP A 284     -35.416   1.792 -66.140  1.00 36.86           O
ATOM   2274  OD2 ASP A 284     -34.257   0.909 -64.459  1.00 36.86           O
ATOM   2275  C   ASP A 284     -37.015  -1.743 -67.383  1.00 36.86           C
ATOM   2276  O   ASP A 284     -38.046  -2.295 -67.000  1.00 36.86           O
ATOM   2277  N   PHE A 285     -36.170  -2.304 -68.274  1.00 97.73           N
ATOM   2278  CA  PHE A 285     -36.377  -3.625 -68.799  1.00 97.73           C
ATOM   2279  CB  PHE A 285     -36.691  -3.659 -70.306  1.00 97.73           C
ATOM   2280  CG  PHE A 285     -38.132  -3.330 -70.509  1.00 97.73           C
ATOM   2281  CD1 PHE A 285     -38.605  -2.045 -70.378  1.00 97.73           C
ATOM   2282  CD2 PHE A 285     -39.013  -4.330 -70.852  1.00 97.73           C
ATOM   2283  CE1 PHE A 285     -39.938  -1.767 -70.579  1.00 97.73           C
ATOM   2284  CE2 PHE A 285     -40.345  -4.059 -71.055  1.00 97.73           C
ATOM   2285  CZ  PHE A 285     -40.811  -2.774 -70.918  1.00 97.73           C
ATOM   2286  C   PHE A 285     -35.136  -4.423 -68.582  1.00 97.73           C
ATOM   2287  O   PHE A 285     -34.021  -3.950 -68.794  1.00 97.73           O
ATOM   2288  N   GLU A 286     -35.310  -5.676 -68.127  1.00 87.82           N
ATOM   2289  CA  GLU A 286     -34.189  -6.537 -67.920  1.00 87.82           C
ATOM   2290  CB  GLU A 286     -34.557  -7.733 -67.020  1.00 87.82           C
ATOM   2291  CG  GLU A 286     -33.389  -8.569 -66.498  1.00 87.82           C
ATOM   2292  CD  GLU A 286     -34.003  -9.641 -65.603  1.00 87.82           C
ATOM   2293  OE1 GLU A 286     -35.240  -9.572 -65.378  1.00 87.82           O
ATOM   2294  OE2 GLU A 286     -33.256 -10.537 -65.130  1.00 87.82           O
ATOM   2295  C   GLU A 286     -33.761  -7.027 -69.266  1.00 87.82           C
ATOM   2296  O   GLU A 286     -34.580  -7.395 -70.107  1.00 87.82           O
ATOM   2297  N   ILE A 287     -32.444  -6.988 -69.516  1.00163.61           N
ATOM   2298  CA  ILE A 287     -31.877  -7.443 -70.747  1.00163.61           C
ATOM   2299  CB  ILE A 287     -30.432  -7.030 -70.897  1.00163.61           C
ATOM   2300  CG1 ILE A 287     -29.522  -7.637 -69.809  1.00163.61           C
ATOM   2301  CG2 ILE A 287     -30.401  -5.493 -70.920  1.00163.61           C
ATOM   2302  CD1 ILE A 287     -29.084  -9.077 -70.069  1.00163.61           C
ATOM   2303  C   ILE A 287     -31.988  -8.933 -70.825  1.00163.61           C
ATOM   2304  O   ILE A 287     -32.088  -9.490 -71.917  1.00163.61           O
ATOM   2305  N   ILE A 288     -31.815  -9.620 -69.676  1.00114.52           N
ATOM   2306  CA  ILE A 288     -31.920 -11.052 -69.633  1.00114.52           C
ATOM   2307  CB  ILE A 288     -31.317 -11.645 -68.396  1.00114.52           C
ATOM   2308  CG1 ILE A 288     -29.808 -11.360 -68.345  1.00114.52           C
ATOM   2309  CG2 ILE A 288     -31.658 -13.144 -68.385  1.00114.52           C
ATOM   2310  CD1 ILE A 288     -29.032 -11.970 -69.511  1.00114.52           C
ATOM   2311  C   ILE A 288     -33.347 -11.482 -69.678  1.00114.52           C
ATOM   2312  O   ILE A 288     -33.748 -12.282 -70.523  1.00114.52           O
ATOM   2313  N   TYR A 289     -34.160 -10.913 -68.770  1.00114.12           N
ATOM   2314  CA  TYR A 289     -35.542 -11.269 -68.692  1.00114.12           C
ATOM   2315  CB  TYR A 289     -36.057 -11.407 -67.249  1.00114.12           C
ATOM   2316  CG  TYR A 289     -37.492 -11.797 -67.309  1.00114.12           C
ATOM   2317  CD1 TYR A 289     -37.841 -13.106 -67.550  1.00114.12           C
ATOM   2318  CD2 TYR A 289     -38.482 -10.864 -67.116  1.00114.12           C
ATOM   2319  CE1 TYR A 289     -39.163 -13.478 -67.605  1.00114.12           C
ATOM   2320  CE2 TYR A 289     -39.807 -11.230 -67.170  1.00114.12           C
ATOM   2321  CZ  TYR A 289     -40.147 -12.539 -67.415  1.00114.12           C
ATOM   2322  OH  TYR A 289     -41.504 -12.919 -67.471  1.00114.12           O
ATOM   2323  C   TYR A 289     -36.240 -10.123 -69.333  1.00114.12           C
ATOM   2324  O   TYR A 289     -36.122  -8.985 -68.891  1.00114.12           O
ATOM   2325  N   GLU A 290     -37.021 -10.420 -70.379  1.00114.03           N
ATOM   2326  CA  GLU A 290     -37.640  -9.457 -71.241  1.00114.03           C
ATOM   2327  CB  GLU A 290     -38.409 -10.117 -72.395  1.00114.03           C
ATOM   2328  CG  GLU A 290     -37.500 -10.667 -73.499  1.00114.03           C
ATOM   2329  CD  GLU A 290     -36.755 -11.888 -72.979  1.00114.03           C
ATOM   2330  OE1 GLU A 290     -37.223 -12.491 -71.977  1.00114.03           O
ATOM   2331  OE2 GLU A 290     -35.705 -12.234 -73.584  1.00114.03           O
ATOM   2332  C   GLU A 290     -38.591  -8.571 -70.493  1.00114.03           C
ATOM   2333  O   GLU A 290     -38.962  -7.515 -71.000  1.00114.03           O
ATOM   2334  N   GLY A 291     -39.060  -8.988 -69.303  1.00 44.14           N
ATOM   2335  CA  GLY A 291     -40.059  -8.241 -68.580  1.00 44.14           C
ATOM   2336  C   GLY A 291     -39.566  -6.908 -68.101  1.00 44.14           C
ATOM   2337  O   GLY A 291     -38.371  -6.687 -67.899  1.00 44.14           O
ATOM   2338  N   THR A 292     -40.527  -5.973 -67.905  1.00 99.29           N
ATOM   2339  CA  THR A 292     -40.253  -4.643 -67.440  1.00 99.29           C
ATOM   2340  CB  THR A 292     -41.091  -3.589 -68.101  1.00 99.29           C
ATOM   2341  OG1 THR A 292     -40.626  -2.296 -67.742  1.00 99.29           O
ATOM   2342  CG2 THR A 292     -42.555  -3.770 -67.666  1.00 99.29           C
ATOM   2343  C   THR A 292     -40.541  -4.575 -65.973  1.00 99.29           C
ATOM   2344  O   THR A 292     -41.122  -5.491 -65.392  1.00 99.29           O
ATOM   2345  N   VAL A 293     -40.121  -3.464 -65.335  1.00 88.36           N
ATOM   2346  CA  VAL A 293     -40.334  -3.276 -63.930  1.00 88.36           C
ATOM   2347  CB  VAL A 293     -39.305  -2.392 -63.282  1.00 88.36           C
ATOM   2348  CG1 VAL A 293     -39.390  -0.993 -63.912  1.00 88.36           C
ATOM   2349  CG2 VAL A 293     -39.536  -2.402 -61.762  1.00 88.36           C
ATOM   2350  C   VAL A 293     -41.680  -2.654 -63.728  1.00 88.36           C
ATOM   2351  O   VAL A 293     -42.172  -1.911 -64.576  1.00 88.36           O
ATOM   2352  N   ASN A 294     -42.322  -2.981 -62.590  1.00 30.70           N
ATOM   2353  CA  ASN A 294     -43.627  -2.482 -62.264  1.00 30.70           C
ATOM   2354  CB  ASN A 294     -44.208  -3.104 -60.982  1.00 30.70           C
ATOM   2355  CG  ASN A 294     -44.558  -4.557 -61.267  1.00 30.70           C
ATOM   2356  OD1 ASN A 294     -45.351  -4.855 -62.159  1.00 30.70           O
ATOM   2357  ND2 ASN A 294     -43.948  -5.490 -60.488  1.00 30.70           N
ATOM   2358  C   ASN A 294     -43.566  -1.002 -62.036  1.00 30.70           C
ATOM   2359  O   ASN A 294     -44.469  -0.273 -62.445  1.00 30.70           O
ATOM   2360  N   LYS A 295     -42.497  -0.518 -61.373  1.00 58.08           N
ATOM   2361  CA  LYS A 295     -42.419   0.875 -61.032  1.00 58.08           C
ATOM   2362  CB  LYS A 295     -41.669   1.142 -59.717  1.00 58.08           C
ATOM   2363  CG  LYS A 295     -42.310   0.501 -58.487  1.00 58.08           C
ATOM   2364  CD  LYS A 295     -41.384   0.509 -57.270  1.00 58.08           C
ATOM   2365  CE  LYS A 295     -41.990  -0.141 -56.026  1.00 58.08           C
ATOM   2366  NZ  LYS A 295     -41.883  -1.614 -56.125  1.00 58.08           N
ATOM   2367  C   LYS A 295     -41.670   1.614 -62.094  1.00 58.08           C
ATOM   2368  O   LYS A 295     -40.785   1.065 -62.745  1.00 58.08           O
ATOM   2369  N   THR A 296     -42.034   2.898 -62.297  1.00 88.31           N
ATOM   2370  CA  THR A 296     -41.388   3.751 -63.255  1.00 88.31           C
ATOM   2371  CB  THR A 296     -42.320   4.744 -63.872  1.00 88.31           C
ATOM   2372  OG1 THR A 296     -41.615   5.546 -64.805  1.00 88.31           O
ATOM   2373  CG2 THR A 296     -42.907   5.626 -62.757  1.00 88.31           C
ATOM   2374  C   THR A 296     -40.328   4.545 -62.552  1.00 88.31           C
ATOM   2375  O   THR A 296     -40.285   4.580 -61.324  1.00 88.31           O
ATOM   2376  N   PHE A 297     -39.428   5.195 -63.328  1.00101.86           N
ATOM   2377  CA  PHE A 297     -38.391   5.997 -62.737  1.00101.86           C
ATOM   2378  CB  PHE A 297     -37.118   5.200 -62.402  1.00101.86           C
ATOM   2379  CG  PHE A 297     -37.499   4.188 -61.375  1.00101.86           C
ATOM   2380  CD1 PHE A 297     -37.976   2.955 -61.756  1.00101.86           C
ATOM   2381  CD2 PHE A 297     -37.389   4.472 -60.033  1.00101.86           C
ATOM   2382  CE1 PHE A 297     -38.333   2.017 -60.816  1.00101.86           C
ATOM   2383  CE2 PHE A 297     -37.744   3.538 -59.088  1.00101.86           C
ATOM   2384  CZ  PHE A 297     -38.216   2.308 -59.478  1.00101.86           C
ATOM   2385  C   PHE A 297     -38.009   7.073 -63.708  1.00101.86           C
ATOM   2386  O   PHE A 297     -38.347   7.018 -64.890  1.00101.86           O
ATOM   2387  N   ASN A 298     -37.305   8.109 -63.211  1.00 81.40           N
ATOM   2388  CA  ASN A 298     -36.827   9.136 -64.087  1.00 81.40           C
ATOM   2389  CB  ASN A 298     -36.731  10.520 -63.423  1.00 81.40           C
ATOM   2390  CG  ASN A 298     -36.381  11.530 -64.504  1.00 81.40           C
ATOM   2391  OD1 ASN A 298     -35.465  11.318 -65.297  1.00 81.40           O
ATOM   2392  ND2 ASN A 298     -37.139  12.658 -64.546  1.00 81.40           N
ATOM   2393  C   ASN A 298     -35.445   8.702 -64.425  1.00 81.40           C
ATOM   2394  O   ASN A 298     -34.637   8.463 -63.531  1.00 81.40           O
ATOM   2395  N   SER A 299     -35.131   8.559 -65.726  1.00 49.54           N
ATOM   2396  CA  SER A 299     -33.821   8.075 -66.042  1.00 49.54           C
ATOM   2397  CB  SER A 299     -33.831   6.859 -66.983  1.00 49.54           C
ATOM   2398  OG  SER A 299     -34.477   5.762 -66.354  1.00 49.54           O
ATOM   2399  C   SER A 299     -33.051   9.155 -66.727  1.00 49.54           C
ATOM   2400  O   SER A 299     -33.563   9.819 -67.626  1.00 49.54           O
ATOM   2401  N   ASN A 300     -31.781   9.368 -66.321  1.00 75.58           N
ATOM   2402  CA  ASN A 300     -31.046  10.394 -67.001  1.00 75.58           C
ATOM   2403  CB  ASN A 300     -30.326  11.419 -66.114  1.00 75.58           C
ATOM   2404  CG  ASN A 300     -31.366  12.232 -65.348  1.00 75.58           C
ATOM   2405  OD1 ASN A 300     -32.567  12.113 -65.584  1.00 75.58           O
ATOM   2406  ND2 ASN A 300     -30.894  13.094 -64.408  1.00 75.58           N
ATOM   2407  C   ASN A 300     -30.032   9.753 -67.880  1.00 75.58           C
ATOM   2408  O   ASN A 300     -29.513   8.677 -67.587  1.00 75.58           O
ATOM   2409  N   ASN A 301     -29.762  10.409 -69.024  1.00 61.38           N
ATOM   2410  CA  ASN A 301     -28.820   9.880 -69.961  1.00 61.38           C
ATOM   2411  CB  ASN A 301     -29.481   9.405 -71.265  1.00 61.38           C
ATOM   2412  CG  ASN A 301     -30.387   8.232 -70.927  1.00 61.38           C
ATOM   2413  OD1 ASN A 301     -31.201   8.306 -70.008  1.00 61.38           O
ATOM   2414  ND2 ASN A 301     -30.243   7.116 -71.689  1.00 61.38           N
ATOM   2415  C   ASN A 301     -27.879  10.978 -70.337  1.00 61.38           C
ATOM   2416  O   ASN A 301     -28.293  12.114 -70.566  1.00 61.38           O
ATOM   2417  N   THR A 302     -26.567  10.671 -70.386  1.00109.66           N
ATOM   2418  CA  THR A 302     -25.644  11.664 -70.844  1.00109.66           C
ATOM   2419  CB  THR A 302     -24.689  12.183 -69.802  1.00109.66           C
ATOM   2420  OG1 THR A 302     -24.055  13.363 -70.276  1.00109.66           O
ATOM   2421  CG2 THR A 302     -23.628  11.115 -69.501  1.00109.66           C
ATOM   2422  C   THR A 302     -24.848  11.040 -71.939  1.00109.66           C
ATOM   2423  O   THR A 302     -24.405   9.897 -71.830  1.00109.66           O
ATOM   2424  N   LYS A 303     -24.665  11.777 -73.049  1.00 91.46           N
ATOM   2425  CA  LYS A 303     -23.911  11.234 -74.138  1.00 91.46           C
ATOM   2426  CB  LYS A 303     -24.560  11.450 -75.512  1.00 91.46           C
ATOM   2427  CG  LYS A 303     -25.921  10.782 -75.679  1.00 91.46           C
ATOM   2428  CD  LYS A 303     -26.688  11.319 -76.886  1.00 91.46           C
ATOM   2429  CE  LYS A 303     -28.092  10.735 -77.032  1.00 91.46           C
ATOM   2430  NZ  LYS A 303     -28.865  11.534 -78.009  1.00 91.46           N
ATOM   2431  C   LYS A 303     -22.643  12.009 -74.193  1.00 91.46           C
ATOM   2432  O   LYS A 303     -22.654  13.237 -74.131  1.00 91.46           O
ATOM   2433  N   GLY A 304     -21.503  11.308 -74.307  1.00 76.34           N
ATOM   2434  CA  GLY A 304     -20.278  12.033 -74.433  1.00 76.34           C
ATOM   2435  C   GLY A 304     -19.773  11.737 -75.802  1.00 76.34           C
ATOM   2436  O   GLY A 304     -19.287  10.646 -76.084  1.00 76.34           O
ATOM   2437  N   PRO A 305     -19.958  12.652 -76.700  1.00192.76           N
ATOM   2438  CA  PRO A 305     -19.419  12.461 -78.013  1.00192.76           C
ATOM   2439  CD  PRO A 305     -21.149  13.479 -76.712  1.00192.76           C
ATOM   2440  CB  PRO A 305     -20.279  13.297 -78.960  1.00192.76           C
ATOM   2441  CG  PRO A 305     -21.043  14.254 -78.032  1.00192.76           C
ATOM   2442  C   PRO A 305     -17.970  12.809 -78.096  1.00192.76           C
ATOM   2443  O   PRO A 305     -17.285  12.248 -78.951  1.00192.76           O
ATOM   2444  N   THR A 306     -17.487  13.692 -77.195  1.00127.28           N
ATOM   2445  CA  THR A 306     -16.186  14.287 -77.333  1.00127.28           C
ATOM   2446  CB  THR A 306     -15.870  15.268 -76.234  1.00127.28           C
ATOM   2447  OG1 THR A 306     -14.619  15.893 -76.479  1.00127.28           O
ATOM   2448  CG2 THR A 306     -15.864  14.553 -74.873  1.00127.28           C
ATOM   2449  C   THR A 306     -15.112  13.256 -77.391  1.00127.28           C
ATOM   2450  O   THR A 306     -14.313  13.248 -78.327  1.00127.28           O
ATOM   2451  N   ASN A 307     -15.061  12.336 -76.419  1.00200.52           N
ATOM   2452  CA  ASN A 307     -14.041  11.341 -76.503  1.00200.52           C
ATOM   2453  CB  ASN A 307     -13.421  10.959 -75.149  1.00200.52           C
ATOM   2454  CG  ASN A 307     -12.571  12.129 -74.682  1.00200.52           C
ATOM   2455  OD1 ASN A 307     -12.272  12.263 -73.497  1.00200.52           O
ATOM   2456  ND2 ASN A 307     -12.170  13.007 -75.641  1.00200.52           N
ATOM   2457  C   ASN A 307     -14.726  10.139 -77.029  1.00200.52           C
ATOM   2458  O   ASN A 307     -15.947  10.034 -76.925  1.00200.52           O
ATOM   2459  N   ALA A 308     -13.969   9.221 -77.659  1.00215.82           N
ATOM   2460  CA  ALA A 308     -14.650   8.046 -78.089  1.00215.82           C
ATOM   2461  CB  ALA A 308     -13.740   7.035 -78.805  1.00215.82           C
ATOM   2462  C   ALA A 308     -15.112   7.434 -76.813  1.00215.82           C
ATOM   2463  O   ALA A 308     -14.313   6.953 -76.011  1.00215.82           O
ATOM   2464  N   VAL A 309     -16.435   7.467 -76.584  1.00289.15           N
ATOM   2465  CA  VAL A 309     -16.939   6.915 -75.371  1.00289.15           C
ATOM   2466  CB  VAL A 309     -16.936   7.826 -74.177  1.00289.15           C
ATOM   2467  CG1 VAL A 309     -15.481   8.208 -73.863  1.00289.15           C
ATOM   2468  CG2 VAL A 309     -17.860   9.015 -74.432  1.00289.15           C
ATOM   2469  C   VAL A 309     -18.328   6.455 -75.642  1.00289.15           C
ATOM   2470  O   VAL A 309     -18.670   6.116 -76.772  1.00289.15           O
ATOM   2471  N   TYR A 310     -19.162   6.405 -74.593  1.00115.41           N
ATOM   2472  CA  TYR A 310     -20.473   5.848 -74.723  1.00115.41           C
ATOM   2473  CB  TYR A 310     -20.601   4.528 -73.955  1.00115.41           C
ATOM   2474  CG  TYR A 310     -20.211   4.871 -72.556  1.00115.41           C
ATOM   2475  CD1 TYR A 310     -18.884   4.889 -72.190  1.00115.41           C
ATOM   2476  CD2 TYR A 310     -21.163   5.185 -71.613  1.00115.41           C
ATOM   2477  CE1 TYR A 310     -18.510   5.207 -70.906  1.00115.41           C
ATOM   2478  CE2 TYR A 310     -20.795   5.504 -70.326  1.00115.41           C
ATOM   2479  CZ  TYR A 310     -19.468   5.515 -69.971  1.00115.41           C
ATOM   2480  OH  TYR A 310     -19.090   5.841 -68.652  1.00115.41           O
ATOM   2481  C   TYR A 310     -21.455   6.773 -74.085  1.00115.41           C
ATOM   2482  O   TYR A 310     -21.132   7.894 -73.696  1.00115.41           O
ATOM   2483  N   THR A 311     -22.717   6.310 -74.016  1.00 59.39           N
ATOM   2484  CA  THR A 311     -23.758   7.043 -73.364  1.00 59.39           C
ATOM   2485  CB  THR A 311     -25.052   7.041 -74.130  1.00 59.39           C
ATOM   2486  OG1 THR A 311     -24.863   7.625 -75.410  1.00 59.39           O
ATOM   2487  CG2 THR A 311     -26.115   7.823 -73.339  1.00 59.39           C
ATOM   2488  C   THR A 311     -24.000   6.332 -72.066  1.00 59.39           C
ATOM   2489  O   THR A 311     -24.090   5.105 -72.044  1.00 59.39           O
ATOM   2490  N   LEU A 312     -24.063   7.074 -70.935  1.00132.92           N
ATOM   2491  CA  LEU A 312     -24.330   6.404 -69.691  1.00132.92           C
ATOM   2492  CB  LEU A 312     -23.229   6.486 -68.618  1.00132.92           C
ATOM   2493  CG  LEU A 312     -22.702   7.885 -68.285  1.00132.92           C
ATOM   2494  CD1 LEU A 312     -23.802   8.782 -67.711  1.00132.92           C
ATOM   2495  CD2 LEU A 312     -21.487   7.774 -67.355  1.00132.92           C
ATOM   2496  C   LEU A 312     -25.644   6.853 -69.146  1.00132.92           C
ATOM   2497  O   LEU A 312     -26.037   8.011 -69.285  1.00132.92           O
ATOM   2498  N   ILE A 313     -26.378   5.896 -68.540  1.00 93.30           N
ATOM   2499  CA  ILE A 313     -27.684   6.163 -68.015  1.00 93.30           C
ATOM   2500  CB  ILE A 313     -28.774   5.452 -68.761  1.00 93.30           C
ATOM   2501  CG1 ILE A 313     -30.158   5.968 -68.333  1.00 93.30           C
ATOM   2502  CG2 ILE A 313     -28.584   3.941 -68.539  1.00 93.30           C
ATOM   2503  CD1 ILE A 313     -31.291   5.468 -69.228  1.00 93.30           C
ATOM   2504  C   ILE A 313     -27.750   5.651 -66.615  1.00 93.30           C
ATOM   2505  O   ILE A 313     -27.116   4.655 -66.272  1.00 93.30           O
ATOM   2506  N   THR A 314     -28.507   6.359 -65.757  1.00 53.61           N
ATOM   2507  CA  THR A 314     -28.703   5.908 -64.413  1.00 53.61           C
ATOM   2508  CB  THR A 314     -27.691   6.465 -63.451  1.00 53.61           C
ATOM   2509  OG1 THR A 314     -26.384   6.120 -63.887  1.00 53.61           O
ATOM   2510  CG2 THR A 314     -27.924   5.903 -62.039  1.00 53.61           C
ATOM   2511  C   THR A 314     -30.062   6.387 -64.026  1.00 53.61           C
ATOM   2512  O   THR A 314     -30.661   7.194 -64.735  1.00 53.61           O
ATOM   2513  N   SER A 315     -30.603   5.902 -62.896  1.00 87.07           N
ATOM   2514  CA  SER A 315     -31.923   6.333 -62.574  1.00 87.07           C
ATOM   2515  CB  SER A 315     -32.942   5.184 -62.479  1.00 87.07           C
ATOM   2516  OG  SER A 315     -32.591   4.307 -61.420  1.00 87.07           O
ATOM   2517  C   SER A 315     -31.921   7.035 -61.263  1.00 87.07           C
ATOM   2518  O   SER A 315     -31.017   6.876 -60.444  1.00 87.07           O
ATOM   2519  N   GLU A 316     -32.966   7.859 -61.060  1.00132.62           N
ATOM   2520  CA  GLU A 316     -33.169   8.553 -59.829  1.00132.62           C
ATOM   2521  CB  GLU A 316     -34.516   9.292 -59.791  1.00132.62           C
ATOM   2522  CG  GLU A 316     -35.710   8.342 -59.938  1.00132.62           C
ATOM   2523  CD  GLU A 316     -37.004   9.146 -59.885  1.00132.62           C
ATOM   2524  OE1 GLU A 316     -37.015  10.198 -59.199  1.00132.62           O
ATOM   2525  OE2 GLU A 316     -38.004   8.716 -60.520  1.00132.62           O
ATOM   2526  C   GLU A 316     -33.277   7.455 -58.829  1.00132.62           C
ATOM   2527  O   GLU A 316     -33.751   6.370 -59.156  1.00132.62           O
ATOM   2528  N   HIS A 317     -32.826   7.707 -57.590  1.00133.19           N
ATOM   2529  CA  HIS A 317     -32.765   6.698 -56.574  1.00133.19           C
ATOM   2530  ND1 HIS A 317     -31.057   5.277 -54.062  1.00133.19           N
ATOM   2531  CG  HIS A 317     -32.070   6.196 -54.181  1.00133.19           C
ATOM   2532  CB  HIS A 317     -32.152   7.229 -55.267  1.00133.19           C
ATOM   2533  NE2 HIS A 317     -32.449   4.904 -52.370  1.00133.19           N
ATOM   2534  CD2 HIS A 317     -32.917   5.954 -53.137  1.00133.19           C
ATOM   2535  CE1 HIS A 317     -31.330   4.526 -52.962  1.00133.19           C
ATOM   2536  C   HIS A 317     -34.112   6.151 -56.218  1.00133.19           C
ATOM   2537  O   HIS A 317     -34.287   4.934 -56.179  1.00133.19           O
ATOM   2538  N   MET A 318     -35.117   7.013 -55.964  1.00291.71           N
ATOM   2539  CA  MET A 318     -36.340   6.447 -55.470  1.00291.71           C
ATOM   2540  CB  MET A 318     -36.674   6.886 -54.033  1.00291.71           C
ATOM   2541  CG  MET A 318     -37.895   6.177 -53.444  1.00291.71           C
ATOM   2542  SD  MET A 318     -37.648   4.407 -53.110  1.00291.71           S
ATOM   2543  CE  MET A 318     -36.465   4.669 -51.758  1.00291.71           C
ATOM   2544  C   MET A 318     -37.490   6.829 -56.341  1.00291.71           C
ATOM   2545  O   MET A 318     -37.398   7.736 -57.166  1.00291.71           O
ATOM   2546  N   PHE A 319     -38.616   6.102 -56.175  1.00243.31           N
ATOM   2547  CA  PHE A 319     -39.801   6.367 -56.934  1.00243.31           C
ATOM   2548  CB  PHE A 319     -40.826   5.222 -56.875  1.00243.31           C
ATOM   2549  CG  PHE A 319     -42.013   5.610 -57.689  1.00243.31           C
ATOM   2550  CD1 PHE A 319     -42.028   5.419 -59.052  1.00243.31           C
ATOM   2551  CD2 PHE A 319     -43.116   6.164 -57.083  1.00243.31           C
ATOM   2552  CE1 PHE A 319     -43.128   5.776 -59.796  1.00243.31           C
ATOM   2553  CE2 PHE A 319     -44.219   6.524 -57.822  1.00243.31           C
ATOM   2554  CZ  PHE A 319     -44.226   6.329 -59.181  1.00243.31           C
ATOM   2555  C   PHE A 319     -40.438   7.569 -56.333  1.00243.31           C
ATOM   2556  O   PHE A 319     -41.024   7.508 -55.254  1.00243.31           O
ATOM   2557  N   SER A 320     -40.317   8.706 -57.043  1.00178.92           N
ATOM   2558  CA  SER A 320     -40.852   9.948 -56.580  1.00178.92           C
ATOM   2559  CB  SER A 320     -40.610  10.212 -55.082  1.00178.92           C
ATOM   2560  OG  SER A 320     -39.217  10.279 -54.817  1.00178.92           O
ATOM   2561  C   SER A 320     -40.122  11.004 -57.332  1.00178.92           C
ATOM   2562  O   SER A 320     -39.731  10.811 -58.481  1.00178.92           O
ATOM   2563  N   ILE A 321     -39.945  12.171 -56.690  1.00 93.75           N
ATOM   2564  CA  ILE A 321     -39.187  13.229 -57.282  1.00 93.75           C
ATOM   2565  CB  ILE A 321     -38.968  14.395 -56.360  1.00 93.75           C
ATOM   2566  CG1 ILE A 321     -40.320  15.024 -55.979  1.00 93.75           C
ATOM   2567  CG2 ILE A 321     -38.001  15.375 -57.046  1.00 93.75           C
ATOM   2568  CD1 ILE A 321     -40.242  15.996 -54.803  1.00 93.75           C
ATOM   2569  C   ILE A 321     -37.862  12.636 -57.637  1.00 93.75           C
ATOM   2570  O   ILE A 321     -37.434  11.659 -57.024  1.00 93.75           O
ATOM   2571  N   ARG A 322     -37.205  13.202 -58.671  1.00209.14           N
ATOM   2572  CA  ARG A 322     -35.956  12.713 -59.186  1.00209.14           C
ATOM   2573  CB  ARG A 322     -35.284  13.678 -60.180  1.00209.14           C
ATOM   2574  CG  ARG A 322     -36.084  13.886 -61.472  1.00209.14           C
ATOM   2575  CD  ARG A 322     -37.393  14.662 -61.288  1.00209.14           C
ATOM   2576  NE  ARG A 322     -38.000  14.836 -62.641  1.00209.14           N
ATOM   2577  CZ  ARG A 322     -39.280  15.292 -62.777  1.00209.14           C
ATOM   2578  NH1 ARG A 322     -40.030  15.575 -61.672  1.00209.14           N
ATOM   2579  NH2 ARG A 322     -39.810  15.468 -64.023  1.00209.14           N
ATOM   2580  C   ARG A 322     -35.028  12.475 -58.042  1.00209.14           C
ATOM   2581  O   ARG A 322     -35.227  13.022 -56.958  1.00209.14           O
ATOM   2582  N   ALA A 323     -34.013  11.606 -58.259  1.00 80.62           N
ATOM   2583  CA  ALA A 323     -33.119  11.222 -57.206  1.00 80.62           C
ATOM   2584  CB  ALA A 323     -31.922  10.384 -57.688  1.00 80.62           C
ATOM   2585  C   ALA A 323     -32.577  12.462 -56.597  1.00 80.62           C
ATOM   2586  O   ALA A 323     -31.833  13.214 -57.225  1.00 80.62           O
ATOM   2587  N   ARG A 324     -32.961  12.704 -55.333  1.00116.08           N
ATOM   2588  CA  ARG A 324     -32.479  13.858 -54.647  1.00116.08           C
ATOM   2589  CB  ARG A 324     -33.398  14.350 -53.510  1.00116.08           C
ATOM   2590  CG  ARG A 324     -34.744  14.913 -53.975  1.00116.08           C
ATOM   2591  CD  ARG A 324     -35.632  15.400 -52.824  1.00116.08           C
ATOM   2592  NE  ARG A 324     -35.176  16.765 -52.433  1.00116.08           N
ATOM   2593  CZ  ARG A 324     -35.711  17.866 -53.040  1.00116.08           C
ATOM   2594  NH1 ARG A 324     -36.677  17.718 -53.992  1.00116.08           N
ATOM   2595  NH2 ARG A 324     -35.280  19.115 -52.695  1.00116.08           N
ATOM   2596  C   ARG A 324     -31.187  13.464 -54.021  1.00116.08           C
ATOM   2597  O   ARG A 324     -30.983  12.304 -53.667  1.00116.08           O
ATOM   2598  N   ASP A 325     -30.270  14.433 -53.884  1.00 80.40           N
ATOM   2599  CA  ASP A 325     -28.999  14.153 -53.295  1.00 80.40           C
ATOM   2600  CB  ASP A 325     -28.057  15.370 -53.326  1.00 80.40           C
ATOM   2601  CG  ASP A 325     -26.642  14.901 -53.021  1.00 80.40           C
ATOM   2602  OD1 ASP A 325     -26.477  14.048 -52.109  1.00 80.40           O
ATOM   2603  OD2 ASP A 325     -25.704  15.383 -53.712  1.00 80.40           O
ATOM   2604  C   ASP A 325     -29.238  13.774 -51.872  1.00 80.40           C
ATOM   2605  O   ASP A 325     -28.595  12.872 -51.338  1.00 80.40           O
ATOM   2606  N   THR A 326     -30.213  14.442 -51.232  1.00104.64           N
ATOM   2607  CA  THR A 326     -30.475  14.239 -49.838  1.00104.64           C
ATOM   2608  CB  THR A 326     -31.584  15.118 -49.333  1.00104.64           C
ATOM   2609  OG1 THR A 326     -31.740  14.949 -47.933  1.00104.64           O
ATOM   2610  CG2 THR A 326     -32.892  14.774 -50.067  1.00104.64           C
ATOM   2611  C   THR A 326     -30.846  12.813 -49.573  1.00104.64           C
ATOM   2612  O   THR A 326     -30.358  12.212 -48.618  1.00104.64           O
ATOM   2613  N   LYS A 327     -31.726  12.225 -50.400  1.00 71.52           N
ATOM   2614  CA  LYS A 327     -32.145  10.880 -50.139  1.00 71.52           C
ATOM   2615  CB  LYS A 327     -33.288  10.436 -51.064  1.00 71.52           C
ATOM   2616  CG  LYS A 327     -34.572  11.230 -50.819  1.00 71.52           C
ATOM   2617  CD  LYS A 327     -35.642  11.024 -51.891  1.00 71.52           C
ATOM   2618  CE  LYS A 327     -36.387   9.696 -51.757  1.00 71.52           C
ATOM   2619  NZ  LYS A 327     -37.402   9.579 -52.827  1.00 71.52           N
ATOM   2620  C   LYS A 327     -30.997   9.933 -50.313  1.00 71.52           C
ATOM   2621  O   LYS A 327     -30.783   9.042 -49.493  1.00 71.52           O
ATOM   2622  N   GLN A 328     -30.224  10.115 -51.397  1.00 70.50           N
ATOM   2623  CA  GLN A 328     -29.169   9.214 -51.765  1.00 70.50           C
ATOM   2624  CB  GLN A 328     -28.625   9.523 -53.169  1.00 70.50           C
ATOM   2625  CG  GLN A 328     -29.670   9.358 -54.274  1.00 70.50           C
ATOM   2626  CD  GLN A 328     -29.023   9.753 -55.592  1.00 70.50           C
ATOM   2627  OE1 GLN A 328     -29.154   9.055 -56.596  1.00 70.50           O
ATOM   2628  NE2 GLN A 328     -28.312  10.913 -55.594  1.00 70.50           N
ATOM   2629  C   GLN A 328     -27.991   9.232 -50.834  1.00 70.50           C
ATOM   2630  O   GLN A 328     -27.452   8.173 -50.515  1.00 70.50           O
ATOM   2631  N   ILE A 329     -27.551  10.416 -50.361  1.00 67.09           N
ATOM   2632  CA  ILE A 329     -26.303  10.431 -49.645  1.00 67.09           C
ATOM   2633  CB  ILE A 329     -25.260  11.247 -50.364  1.00 67.09           C
ATOM   2634  CG1 ILE A 329     -24.999  10.655 -51.761  1.00 67.09           C
ATOM   2635  CG2 ILE A 329     -23.996  11.329 -49.493  1.00 67.09           C
ATOM   2636  CD1 ILE A 329     -24.185  11.569 -52.677  1.00 67.09           C
ATOM   2637  C   ILE A 329     -26.470  11.004 -48.273  1.00 67.09           C
ATOM   2638  O   ILE A 329     -27.353  11.826 -48.030  1.00 67.09           O
ATOM   2639  N   CYS A 330     -25.622  10.531 -47.330  1.00 60.89           N
ATOM   2640  CA  CYS A 330     -25.631  11.003 -45.979  1.00 60.89           C
ATOM   2641  CB  CYS A 330     -26.112   9.949 -44.966  1.00 60.89           C
ATOM   2642  SG  CYS A 330     -26.306  10.628 -43.292  1.00 60.89           S
ATOM   2643  C   CYS A 330     -24.227  11.382 -45.615  1.00 60.89           C
ATOM   2644  O   CYS A 330     -23.257  10.760 -46.047  1.00 60.89           O
ATOM   2645  N   GLY A 331     -24.110  12.460 -44.822  1.00 70.91           N
ATOM   2646  CA  GLY A 331     -22.888  13.018 -44.325  1.00 70.91           C
ATOM   2647  C   GLY A 331     -22.258  12.091 -43.335  1.00 70.91           C
ATOM   2648  O   GLY A 331     -21.046  12.128 -43.142  1.00 70.91           O
ATOM   2649  N   PHE A 332     -23.070  11.270 -42.640  1.00156.59           N
ATOM   2650  CA  PHE A 332     -22.557  10.530 -41.523  1.00156.59           C
ATOM   2651  CB  PHE A 332     -23.346  10.919 -40.283  1.00156.59           C
ATOM   2652  CG  PHE A 332     -23.332  12.411 -40.207  1.00156.59           C
ATOM   2653  CD1 PHE A 332     -22.287  13.097 -39.629  1.00156.59           C
ATOM   2654  CD2 PHE A 332     -24.374  13.130 -40.745  1.00156.59           C
ATOM   2655  CE1 PHE A 332     -22.291  14.471 -39.573  1.00156.59           C
ATOM   2656  CE2 PHE A 332     -24.385  14.504 -40.692  1.00156.59           C
ATOM   2657  CZ  PHE A 332     -23.343  15.177 -40.104  1.00156.59           C
ATOM   2658  C   PHE A 332     -22.753   9.050 -41.735  1.00156.59           C
ATOM   2659  O   PHE A 332     -23.518   8.634 -42.603  1.00156.59           O
ATOM   2660  N   ASP A 333     -22.012   8.220 -40.955  1.00112.46           N
ATOM   2661  CA  ASP A 333     -22.099   6.779 -41.015  1.00112.46           C
ATOM   2662  CB  ASP A 333     -20.851   6.130 -41.641  1.00112.46           C
ATOM   2663  CG  ASP A 333     -21.138   4.657 -41.896  1.00112.46           C
ATOM   2664  OD1 ASP A 333     -22.300   4.228 -41.669  1.00112.46           O
ATOM   2665  OD2 ASP A 333     -20.197   3.939 -42.329  1.00112.46           O
ATOM   2666  C   ASP A 333     -22.174   6.271 -39.597  1.00112.46           C
ATOM   2667  O   ASP A 333     -21.518   6.812 -38.709  1.00112.46           O
ATOM   2668  N   SER A 334     -22.978   5.213 -39.340  1.00 76.63           N
ATOM   2669  CA  SER A 334     -23.142   4.702 -38.000  1.00 76.63           C
ATOM   2670  CB  SER A 334     -24.409   3.845 -37.829  1.00 76.63           C
ATOM   2671  OG  SER A 334     -25.567   4.637 -38.050  1.00 76.63           O
ATOM   2672  C   SER A 334     -21.967   3.857 -37.603  1.00 76.63           C
ATOM   2673  O   SER A 334     -21.642   2.876 -38.271  1.00 76.63           O
ATOM   2674  N   TYR A 335     -21.239   4.294 -36.547  1.00110.77           N
ATOM   2675  CA  TYR A 335     -20.137   3.575 -35.970  1.00110.77           C
ATOM   2676  CB  TYR A 335     -19.176   4.524 -35.227  1.00110.77           C
ATOM   2677  CG  TYR A 335     -18.164   3.722 -34.477  1.00110.77           C
ATOM   2678  CD1 TYR A 335     -16.985   3.330 -35.070  1.00110.77           C
ATOM   2679  CD2 TYR A 335     -18.399   3.358 -33.172  1.00110.77           C
ATOM   2680  CE1 TYR A 335     -16.059   2.593 -34.367  1.00110.77           C
ATOM   2681  CE2 TYR A 335     -17.479   2.622 -32.463  1.00110.77           C
ATOM   2682  CZ  TYR A 335     -16.304   2.239 -33.062  1.00110.77           C
ATOM   2683  OH  TYR A 335     -15.354   1.485 -32.340  1.00110.77           O
ATOM   2684  C   TYR A 335     -20.520   2.458 -35.009  1.00110.77           C
ATOM   2685  O   TYR A 335     -20.158   1.306 -35.244  1.00110.77           O
ATOM   2686  N   VAL A 336     -21.295   2.743 -33.924  1.00120.05           N
ATOM   2687  CA  VAL A 336     -21.551   1.718 -32.920  1.00120.05           C
ATOM   2688  CB  VAL A 336     -20.398   1.482 -31.990  1.00120.05           C
ATOM   2689  CG1 VAL A 336     -20.303   2.679 -31.027  1.00120.05           C
ATOM   2690  CG2 VAL A 336     -20.603   0.130 -31.287  1.00120.05           C
ATOM   2691  C   VAL A 336     -22.712   2.116 -32.040  1.00120.05           C
ATOM   2692  O   VAL A 336     -23.151   3.263 -32.064  1.00120.05           O
ATOM   2693  N   THR A 337     -23.235   1.164 -31.219  1.00125.55           N
ATOM   2694  CA  THR A 337     -24.359   1.440 -30.347  1.00125.55           C
ATOM   2695  CB  THR A 337     -25.546   0.551 -30.588  1.00125.55           C
ATOM   2696  OG1 THR A 337     -25.209  -0.802 -30.320  1.00125.55           O
ATOM   2697  CG2 THR A 337     -25.996   0.708 -32.050  1.00125.55           C
ATOM   2698  C   THR A 337     -23.959   1.249 -28.908  1.00125.55           C
ATOM   2699  O   THR A 337     -23.244   0.307 -28.567  1.00125.55           O
ATOM   2700  N   ASP A 338     -24.413   2.172 -28.026  1.00 74.32           N
ATOM   2701  CA  ASP A 338     -24.160   2.107 -26.605  1.00 74.32           C
ATOM   2702  CB  ASP A 338     -23.479   3.358 -26.033  1.00 74.32           C
ATOM   2703  CG  ASP A 338     -22.005   3.320 -26.374  1.00 74.32           C
ATOM   2704  OD1 ASP A 338     -21.552   2.319 -26.990  1.00 74.32           O
ATOM   2705  OD2 ASP A 338     -21.310   4.302 -26.003  1.00 74.32           O
ATOM   2706  C   ASP A 338     -25.483   2.019 -25.893  1.00 74.32           C
ATOM   2707  O   ASP A 338     -26.116   3.042 -25.638  1.00 74.32           O
ATOM   2708  N   HIS A 339     -25.926   0.798 -25.521  1.00 97.26           N
ATOM   2709  CA  HIS A 339     -27.221   0.642 -24.908  1.00 97.26           C
ATOM   2710  ND1 HIS A 339     -28.090  -1.055 -27.317  1.00 97.26           N
ATOM   2711  CG  HIS A 339     -27.580  -1.536 -26.132  1.00 97.26           C
ATOM   2712  CB  HIS A 339     -27.692  -0.825 -24.818  1.00 97.26           C
ATOM   2713  NE2 HIS A 339     -27.124  -3.002 -27.786  1.00 97.26           N
ATOM   2714  CD2 HIS A 339     -26.994  -2.726 -26.436  1.00 97.26           C
ATOM   2715  CE1 HIS A 339     -27.789  -1.970 -28.273  1.00 97.26           C
ATOM   2716  C   HIS A 339     -27.273   1.289 -23.545  1.00 97.26           C
ATOM   2717  O   HIS A 339     -28.284   1.896 -23.189  1.00 97.26           O
ATOM   2718  N   PRO A 340     -26.242   1.110 -22.756  1.00158.25           N
ATOM   2719  CA  PRO A 340     -26.147   1.708 -21.437  1.00158.25           C
ATOM   2720  CD  PRO A 340     -25.575  -0.185 -22.780  1.00158.25           C
ATOM   2721  CB  PRO A 340     -25.291   0.765 -20.591  1.00158.25           C
ATOM   2722  CG  PRO A 340     -25.367  -0.583 -21.316  1.00158.25           C
ATOM   2723  C   PRO A 340     -25.548   3.086 -21.410  1.00158.25           C
ATOM   2724  O   PRO A 340     -25.071   3.447 -20.335  1.00158.25           O
ATOM   2725  N   ARG A 341     -25.487   3.851 -22.523  1.00139.39           N
ATOM   2726  CA  ARG A 341     -24.728   5.074 -22.466  1.00139.39           C
ATOM   2727  CB  ARG A 341     -24.617   5.865 -23.780  1.00139.39           C
ATOM   2728  CG  ARG A 341     -23.786   7.137 -23.588  1.00139.39           C
ATOM   2729  CD  ARG A 341     -22.793   7.427 -24.715  1.00139.39           C
ATOM   2730  NE  ARG A 341     -21.636   6.503 -24.522  1.00139.39           N
ATOM   2731  CZ  ARG A 341     -20.389   6.837 -24.971  1.00139.39           C
ATOM   2732  NH1 ARG A 341     -20.171   8.014 -25.623  1.00139.39           N
ATOM   2733  NH2 ARG A 341     -19.341   5.987 -24.774  1.00139.39           N
ATOM   2734  C   ARG A 341     -25.159   5.976 -21.358  1.00139.39           C
ATOM   2735  O   ARG A 341     -26.345   6.217 -21.134  1.00139.39           O
ATOM   2736  N   ILE A 342     -24.140   6.478 -20.625  1.00 54.71           N
ATOM   2737  CA  ILE A 342     -24.328   7.313 -19.479  1.00 54.71           C
ATOM   2738  CB  ILE A 342     -23.586   6.829 -18.263  1.00 54.71           C
ATOM   2739  CG1 ILE A 342     -24.074   5.427 -17.861  1.00 54.71           C
ATOM   2740  CG2 ILE A 342     -23.749   7.876 -17.148  1.00 54.71           C
ATOM   2741  CD1 ILE A 342     -23.173   4.736 -16.839  1.00 54.71           C
ATOM   2742  C   ILE A 342     -23.789   8.663 -19.817  1.00 54.71           C
ATOM   2743  O   ILE A 342     -22.679   8.803 -20.328  1.00 54.71           O
ATOM   2744  N   PHE A 343     -24.608   9.692 -19.548  1.00 94.33           N
ATOM   2745  CA  PHE A 343     -24.291  11.070 -19.777  1.00 94.33           C
ATOM   2746  CB  PHE A 343     -25.549  11.802 -20.281  1.00 94.33           C
ATOM   2747  CG  PHE A 343     -25.387  13.276 -20.403  1.00 94.33           C
ATOM   2748  CD1 PHE A 343     -25.313  14.070 -19.280  1.00 94.33           C
ATOM   2749  CD2 PHE A 343     -25.367  13.865 -21.644  1.00 94.33           C
ATOM   2750  CE1 PHE A 343     -25.186  15.433 -19.390  1.00 94.33           C
ATOM   2751  CE2 PHE A 343     -25.243  15.226 -21.763  1.00 94.33           C
ATOM   2752  CZ  PHE A 343     -25.150  16.008 -20.636  1.00 94.33           C
ATOM   2753  C   PHE A 343     -23.946  11.603 -18.422  1.00 94.33           C
ATOM   2754  O   PHE A 343     -24.758  11.520 -17.503  1.00 94.33           O
ATOM   2755  N   ILE A 344     -22.733  12.169 -18.249  1.00116.99           N
ATOM   2756  CA  ILE A 344     -22.387  12.616 -16.929  1.00116.99           C
ATOM   2757  CB  ILE A 344     -21.001  12.241 -16.494  1.00116.99           C
ATOM   2758  CG1 ILE A 344     -19.949  12.916 -17.385  1.00116.99           C
ATOM   2759  CG2 ILE A 344     -20.909  10.705 -16.472  1.00116.99           C
ATOM   2760  CD1 ILE A 344     -18.540  12.846 -16.799  1.00116.99           C
ATOM   2761  C   ILE A 344     -22.502  14.108 -16.866  1.00116.99           C
ATOM   2762  O   ILE A 344     -21.900  14.835 -17.653  1.00116.99           O
ATOM   2763  N   LEU A 345     -23.363  14.559 -15.932  1.00166.98           N
ATOM   2764  CA  LEU A 345     -23.736  15.900 -15.577  1.00166.98           C
ATOM   2765  CB  LEU A 345     -25.092  15.917 -14.841  1.00166.98           C
ATOM   2766  CG  LEU A 345     -25.687  17.297 -14.494  1.00166.98           C
ATOM   2767  CD1 LEU A 345     -25.000  17.950 -13.286  1.00166.98           C
ATOM   2768  CD2 LEU A 345     -25.721  18.205 -15.733  1.00166.98           C
ATOM   2769  C   LEU A 345     -22.692  16.595 -14.748  1.00166.98           C
ATOM   2770  O   LEU A 345     -22.668  17.824 -14.705  1.00166.98           O
ATOM   2771  N   GLU A 346     -21.798  15.837 -14.074  1.00129.72           N
ATOM   2772  CA  GLU A 346     -20.898  16.360 -13.074  1.00129.72           C
ATOM   2773  CB  GLU A 346     -19.818  15.335 -12.683  1.00129.72           C
ATOM   2774  CG  GLU A 346     -18.882  15.800 -11.566  1.00129.72           C
ATOM   2775  CD  GLU A 346     -19.598  15.610 -10.236  1.00129.72           C
ATOM   2776  OE1 GLU A 346     -20.773  15.154 -10.255  1.00129.72           O
ATOM   2777  OE2 GLU A 346     -18.978  15.916  -9.183  1.00129.72           O
ATOM   2778  C   GLU A 346     -20.191  17.582 -13.577  1.00129.72           C
ATOM   2779  O   GLU A 346     -20.173  18.600 -12.887  1.00129.72           O
ATOM   2780  N   LEU A 347     -19.601  17.547 -14.783  1.00 57.54           N
ATOM   2781  CA  LEU A 347     -19.008  18.764 -15.251  1.00 57.54           C
ATOM   2782  CB  LEU A 347     -18.256  18.592 -16.579  1.00 57.54           C
ATOM   2783  CG  LEU A 347     -17.088  17.593 -16.494  1.00 57.54           C
ATOM   2784  CD1 LEU A 347     -16.374  17.459 -17.846  1.00 57.54           C
ATOM   2785  CD2 LEU A 347     -16.126  17.950 -15.351  1.00 57.54           C
ATOM   2786  C   LEU A 347     -20.168  19.669 -15.508  1.00 57.54           C
ATOM   2787  O   LEU A 347     -21.144  19.261 -16.134  1.00 57.54           O
ATOM   2788  N   ASN A 348     -20.103  20.931 -15.045  1.00 97.63           N
ATOM   2789  CA  ASN A 348     -21.274  21.738 -15.209  1.00 97.63           C
ATOM   2790  CB  ASN A 348     -21.618  22.576 -13.967  1.00 97.63           C
ATOM   2791  CG  ASN A 348     -22.962  23.237 -14.222  1.00 97.63           C
ATOM   2792  OD1 ASN A 348     -24.012  22.650 -13.968  1.00 97.63           O
ATOM   2793  ND2 ASN A 348     -22.929  24.495 -14.740  1.00 97.63           N
ATOM   2794  C   ASN A 348     -21.098  22.692 -16.339  1.00 97.63           C
ATOM   2795  O   ASN A 348     -20.401  23.698 -16.223  1.00 97.63           O
ATOM   2796  N   GLY A 349     -21.727  22.370 -17.484  1.00 33.10           N
ATOM   2797  CA  GLY A 349     -21.755  23.256 -18.607  1.00 33.10           C
ATOM   2798  C   GLY A 349     -20.446  23.179 -19.304  1.00 33.10           C
ATOM   2799  O   GLY A 349     -20.323  23.581 -20.460  1.00 33.10           O
ATOM   2800  N   TYR A 350     -19.424  22.644 -18.616  1.00 78.74           N
ATOM   2801  CA  TYR A 350     -18.151  22.591 -19.255  1.00 78.74           C
ATOM   2802  CB  TYR A 350     -17.068  21.988 -18.347  1.00 78.74           C
ATOM   2803  CG  TYR A 350     -15.773  22.065 -19.076  1.00 78.74           C
ATOM   2804  CD1 TYR A 350     -15.053  23.237 -19.076  1.00 78.74           C
ATOM   2805  CD2 TYR A 350     -15.278  20.974 -19.754  1.00 78.74           C
ATOM   2806  CE1 TYR A 350     -13.855  23.322 -19.744  1.00 78.74           C
ATOM   2807  CE2 TYR A 350     -14.080  21.055 -20.424  1.00 78.74           C
ATOM   2808  CZ  TYR A 350     -13.367  22.230 -20.419  1.00 78.74           C
ATOM   2809  OH  TYR A 350     -12.137  22.317 -21.104  1.00 78.74           O
ATOM   2810  C   TYR A 350     -18.330  21.691 -20.420  1.00 78.74           C
ATOM   2811  O   TYR A 350     -18.001  22.051 -21.548  1.00 78.74           O
ATOM   2812  N   GLN A 351     -18.920  20.506 -20.166  1.00 61.17           N
ATOM   2813  CA  GLN A 351     -19.112  19.560 -21.219  1.00 61.17           C
ATOM   2814  CB  GLN A 351     -17.827  18.810 -21.601  1.00 61.17           C
ATOM   2815  CG  GLN A 351     -16.735  19.709 -22.178  1.00 61.17           C
ATOM   2816  CD  GLN A 351     -15.503  18.857 -22.415  1.00 61.17           C
ATOM   2817  OE1 GLN A 351     -15.133  18.579 -23.555  1.00 61.17           O
ATOM   2818  NE2 GLN A 351     -14.846  18.430 -21.304  1.00 61.17           N
ATOM   2819  C   GLN A 351     -20.057  18.516 -20.733  1.00 61.17           C
ATOM   2820  O   GLN A 351     -20.436  18.489 -19.563  1.00 61.17           O
ATOM   2821  N   SER A 352     -20.479  17.637 -21.661  1.00 67.89           N
ATOM   2822  CA  SER A 352     -21.320  16.531 -21.328  1.00 67.89           C
ATOM   2823  CB  SER A 352     -22.631  16.539 -22.121  1.00 67.89           C
ATOM   2824  OG  SER A 352     -23.344  17.737 -21.852  1.00 67.89           O
ATOM   2825  C   SER A 352     -20.564  15.315 -21.747  1.00 67.89           C
ATOM   2826  O   SER A 352     -20.358  15.094 -22.939  1.00 67.89           O
ATOM   2827  N   PRO A 353     -20.103  14.545 -20.802  1.00177.04           N
ATOM   2828  CA  PRO A 353     -19.379  13.362 -21.184  1.00177.04           C
ATOM   2829  CD  PRO A 353     -19.516  15.173 -19.629  1.00177.04           C
ATOM   2830  CB  PRO A 353     -18.426  13.048 -20.033  1.00177.04           C
ATOM   2831  CG  PRO A 353     -18.208  14.415 -19.366  1.00177.04           C
ATOM   2832  C   PRO A 353     -20.293  12.230 -21.515  1.00177.04           C
ATOM   2833  O   PRO A 353     -21.307  12.063 -20.840  1.00177.04           O
ATOM   2834  N   PHE A 354     -19.951  11.420 -22.532  1.00140.09           N
ATOM   2835  CA  PHE A 354     -20.766  10.279 -22.810  1.00140.09           C
ATOM   2836  CB  PHE A 354     -21.290  10.250 -24.252  1.00140.09           C
ATOM   2837  CG  PHE A 354     -22.175  11.432 -24.450  1.00140.09           C
ATOM   2838  CD1 PHE A 354     -21.651  12.636 -24.857  1.00140.09           C
ATOM   2839  CD2 PHE A 354     -23.528  11.340 -24.230  1.00140.09           C
ATOM   2840  CE1 PHE A 354     -22.465  13.729 -25.042  1.00140.09           C
ATOM   2841  CE2 PHE A 354     -24.346  12.430 -24.413  1.00140.09           C
ATOM   2842  CZ  PHE A 354     -23.816  13.629 -24.820  1.00140.09           C
ATOM   2843  C   PHE A 354     -19.875   9.101 -22.593  1.00140.09           C
ATOM   2844  O   PHE A 354     -18.961   8.848 -23.375  1.00140.09           O
ATOM   2845  N   LYS A 355     -20.137   8.339 -21.515  1.00146.20           N
ATOM   2846  CA  LYS A 355     -19.280   7.244 -21.165  1.00146.20           C
ATOM   2847  CB  LYS A 355     -19.042   7.131 -19.647  1.00146.20           C
ATOM   2848  CG  LYS A 355     -18.210   8.252 -19.026  1.00146.20           C
ATOM   2849  CD  LYS A 355     -16.753   8.255 -19.485  1.00146.20           C
ATOM   2850  CE  LYS A 355     -15.906   7.140 -18.870  1.00146.20           C
ATOM   2851  NZ  LYS A 355     -15.814   7.323 -17.405  1.00146.20           N
ATOM   2852  C   LYS A 355     -19.961   5.971 -21.528  1.00146.20           C
ATOM   2853  O   LYS A 355     -21.157   5.806 -21.292  1.00146.20           O
ATOM   2854  N   ARG A 356     -19.205   5.034 -22.134  1.00159.89           N
ATOM   2855  CA  ARG A 356     -19.776   3.745 -22.378  1.00159.89           C
ATOM   2856  CB  ARG A 356     -19.969   3.358 -23.839  1.00159.89           C
ATOM   2857  CG  ARG A 356     -20.485   1.930 -24.003  1.00159.89           C
ATOM   2858  CD  ARG A 356     -21.843   1.711 -23.340  1.00159.89           C
ATOM   2859  NE  ARG A 356     -22.212   0.283 -23.533  1.00159.89           N
ATOM   2860  CZ  ARG A 356     -22.545  -0.469 -22.445  1.00159.89           C
ATOM   2861  NH1 ARG A 356     -22.485   0.082 -21.198  1.00159.89           N
ATOM   2862  NH2 ARG A 356     -22.931  -1.768 -22.602  1.00159.89           N
ATOM   2863  C   ARG A 356     -18.850   2.719 -21.832  1.00159.89           C
ATOM   2864  O   ARG A 356     -17.659   2.700 -22.146  1.00159.89           O
ATOM   2865  N   LYS A 357     -19.396   1.840 -20.974  1.00 70.12           N
ATOM   2866  CA  LYS A 357     -18.617   0.780 -20.419  1.00 70.12           C
ATOM   2867  CB  LYS A 357     -19.346   0.006 -19.308  1.00 70.12           C
ATOM   2868  CG  LYS A 357     -19.504   0.822 -18.024  1.00 70.12           C
ATOM   2869  CD  LYS A 357     -20.424   0.176 -16.987  1.00 70.12           C
ATOM   2870  CE  LYS A 357     -20.551   0.987 -15.696  1.00 70.12           C
ATOM   2871  NZ  LYS A 357     -21.465   0.297 -14.760  1.00 70.12           N
ATOM   2872  C   LYS A 357     -18.268  -0.179 -21.510  1.00 70.12           C
ATOM   2873  O   LYS A 357     -17.130  -0.634 -21.606  1.00 70.12           O
ATOM   2874  N   ALA A 358     -19.243  -0.493 -22.383  1.00 44.26           N
ATOM   2875  CA  ALA A 358     -18.998  -1.477 -23.397  1.00 44.26           C
ATOM   2876  CB  ALA A 358     -20.238  -1.748 -24.268  1.00 44.26           C
ATOM   2877  C   ALA A 358     -17.901  -1.012 -24.307  1.00 44.26           C
ATOM   2878  O   ALA A 358     -16.964  -1.760 -24.579  1.00 44.26           O
ATOM   2879  N   VAL A 359     -17.978   0.245 -24.781  1.00127.74           N
ATOM   2880  CA  VAL A 359     -17.025   0.781 -25.717  1.00127.74           C
ATOM   2881  CB  VAL A 359     -17.443   2.086 -26.332  1.00127.74           C
ATOM   2882  CG1 VAL A 359     -18.802   1.900 -27.028  1.00127.74           C
ATOM   2883  CG2 VAL A 359     -17.396   3.180 -25.255  1.00127.74           C
ATOM   2884  C   VAL A 359     -15.699   1.023 -25.069  1.00127.74           C
ATOM   2885  O   VAL A 359     -14.660   0.901 -25.719  1.00127.74           O
ATOM   2886  N   ASN A 360     -15.702   1.348 -23.760  1.00 74.91           N
ATOM   2887  CA  ASN A 360     -14.492   1.751 -23.099  1.00 74.91           C
ATOM   2888  CB  ASN A 360     -13.340   0.743 -23.252  1.00 74.91           C
ATOM   2889  CG  ASN A 360     -13.667  -0.475 -22.400  1.00 74.91           C
ATOM   2890  OD1 ASN A 360     -14.630  -1.193 -22.666  1.00 74.91           O
ATOM   2891  ND2 ASN A 360     -12.841  -0.716 -21.346  1.00 74.91           N
ATOM   2892  C   ASN A 360     -14.060   3.063 -23.678  1.00 74.91           C
ATOM   2893  O   ASN A 360     -12.890   3.258 -24.008  1.00 74.91           O
ATOM   2894  N   GLY A 361     -15.021   4.006 -23.819  1.00 40.02           N
ATOM   2895  CA  GLY A 361     -14.681   5.300 -24.336  1.00 40.02           C
ATOM   2896  C   GLY A 361     -15.580   6.337 -23.730  1.00 40.02           C
ATOM   2897  O   GLY A 361     -16.734   6.067 -23.394  1.00 40.02           O
ATOM   2898  N   ARG A 362     -15.043   7.569 -23.581  1.00148.92           N
ATOM   2899  CA  ARG A 362     -15.787   8.687 -23.070  1.00148.92           C
ATOM   2900  CB  ARG A 362     -15.218   9.296 -21.776  1.00148.92           C
ATOM   2901  CG  ARG A 362     -16.043  10.487 -21.273  1.00148.92           C
ATOM   2902  CD  ARG A 362     -15.678  10.974 -19.867  1.00148.92           C
ATOM   2903  NE  ARG A 362     -14.528  11.915 -19.979  1.00148.92           N
ATOM   2904  CZ  ARG A 362     -14.366  12.899 -19.047  1.00148.92           C
ATOM   2905  NH1 ARG A 362     -15.272  13.034 -18.034  1.00148.92           N
ATOM   2906  NH2 ARG A 362     -13.301  13.750 -19.126  1.00148.92           N
ATOM   2907  C   ARG A 362     -15.697   9.752 -24.113  1.00148.92           C
ATOM   2908  O   ARG A 362     -14.619  10.006 -24.649  1.00148.92           O
ATOM   2909  N   ASN A 363     -16.836  10.400 -24.433  1.00 63.64           N
ATOM   2910  CA  ASN A 363     -16.841  11.416 -25.446  1.00 63.64           C
ATOM   2911  CB  ASN A 363     -17.836  11.119 -26.581  1.00 63.64           C
ATOM   2912  CG  ASN A 363     -17.439   9.799 -27.227  1.00 63.64           C
ATOM   2913  OD1 ASN A 363     -17.083   8.841 -26.542  1.00 63.64           O
ATOM   2914  ND2 ASN A 363     -17.501   9.743 -28.585  1.00 63.64           N
ATOM   2915  C   ASN A 363     -17.300  12.686 -24.801  1.00 63.64           C
ATOM   2916  O   ASN A 363     -18.345  12.716 -24.153  1.00 63.64           O
ATOM   2917  N   LEU A 364     -16.535  13.782 -24.973  1.00160.02           N
ATOM   2918  CA  LEU A 364     -16.924  15.011 -24.346  1.00160.02           C
ATOM   2919  CB  LEU A 364     -15.750  15.766 -23.703  1.00160.02           C
ATOM   2920  CG  LEU A 364     -15.075  14.975 -22.566  1.00160.02           C
ATOM   2921  CD1 LEU A 364     -13.938  15.785 -21.929  1.00160.02           C
ATOM   2922  CD2 LEU A 364     -16.099  14.471 -21.538  1.00160.02           C
ATOM   2923  C   LEU A 364     -17.514  15.903 -25.391  1.00160.02           C
ATOM   2924  O   LEU A 364     -16.912  16.138 -26.439  1.00160.02           O
ATOM   2925  N   ASP A 365     -18.736  16.409 -25.128  1.00 67.22           N
ATOM   2926  CA  ASP A 365     -19.407  17.261 -26.066  1.00 67.22           C
ATOM   2927  CB  ASP A 365     -20.655  16.618 -26.702  1.00 67.22           C
ATOM   2928  CG  ASP A 365     -20.234  15.455 -27.592  1.00 67.22           C
ATOM   2929  OD1 ASP A 365     -19.140  14.882 -27.350  1.00 67.22           O
ATOM   2930  OD2 ASP A 365     -21.015  15.115 -28.520  1.00 67.22           O
ATOM   2931  C   ASP A 365     -19.901  18.456 -25.326  1.00 67.22           C
ATOM   2932  O   ASP A 365     -19.979  18.457 -24.099  1.00 67.22           O
ATOM   2933  N   LEU A 366     -20.231  19.532 -26.064  1.00 49.22           N
ATOM   2934  CA  LEU A 366     -20.782  20.671 -25.400  1.00 49.22           C
ATOM   2935  CB  LEU A 366     -20.814  21.951 -26.254  1.00 49.22           C
ATOM   2936  CG  LEU A 366     -19.410  22.506 -26.563  1.00 49.22           C
ATOM   2937  CD1 LEU A 366     -19.483  23.843 -27.318  1.00 49.22           C
ATOM   2938  CD2 LEU A 366     -18.557  22.590 -25.287  1.00 49.22           C
ATOM   2939  C   LEU A 366     -22.178  20.301 -25.037  1.00 49.22           C
ATOM   2940  O   LEU A 366     -22.817  19.496 -25.713  1.00 49.22           O
ATOM   2941  N   PHE A 367     -22.679  20.865 -23.926  1.00 43.88           N
ATOM   2942  CA  PHE A 367     -24.007  20.550 -23.503  1.00 43.88           C
ATOM   2943  CB  PHE A 367     -24.395  21.288 -22.211  1.00 43.88           C
ATOM   2944  CG  PHE A 367     -25.688  20.734 -21.722  1.00 43.88           C
ATOM   2945  CD1 PHE A 367     -25.704  19.608 -20.931  1.00 43.88           C
ATOM   2946  CD2 PHE A 367     -26.879  21.338 -22.047  1.00 43.88           C
ATOM   2947  CE1 PHE A 367     -26.892  19.091 -20.472  1.00 43.88           C
ATOM   2948  CE2 PHE A 367     -28.071  20.826 -21.591  1.00 43.88           C
ATOM   2949  CZ  PHE A 367     -28.078  19.701 -20.803  1.00 43.88           C
ATOM   2950  C   PHE A 367     -24.894  21.030 -24.594  1.00 43.88           C
ATOM   2951  O   PHE A 367     -25.843  20.359 -24.996  1.00 43.88           O
ATOM   2952  N   THR A 368     -24.574  22.227 -25.109  1.00142.28           N
ATOM   2953  CA  THR A 368     -25.330  22.820 -26.162  1.00142.28           C
ATOM   2954  CB  THR A 368     -26.189  23.956 -25.673  1.00142.28           C
ATOM   2955  OG1 THR A 368     -27.075  24.398 -26.692  1.00142.28           O
ATOM   2956  CG2 THR A 368     -25.287  25.104 -25.186  1.00142.28           C
ATOM   2957  C   THR A 368     -24.323  23.340 -27.136  1.00142.28           C
ATOM   2958  O   THR A 368     -23.244  22.771 -27.294  1.00142.28           O
ATOM   2959  N   TYR A 369     -24.690  24.412 -27.853  1.00248.30           N
ATOM   2960  CA  TYR A 369     -23.843  25.067 -28.795  1.00248.30           C
ATOM   2961  CB  TYR A 369     -24.220  24.708 -30.252  1.00248.30           C
ATOM   2962  CG  TYR A 369     -23.254  25.300 -31.226  1.00248.30           C
ATOM   2963  CD1 TYR A 369     -21.987  24.777 -31.349  1.00248.30           C
ATOM   2964  CD2 TYR A 369     -23.603  26.378 -32.009  1.00248.30           C
ATOM   2965  CE1 TYR A 369     -21.086  25.313 -32.239  1.00248.30           C
ATOM   2966  CE2 TYR A 369     -22.707  26.920 -32.900  1.00248.30           C
ATOM   2967  CZ  TYR A 369     -21.448  26.386 -33.017  1.00248.30           C
ATOM   2968  OH  TYR A 369     -20.528  26.941 -33.932  1.00248.30           O
ATOM   2969  C   TYR A 369     -24.112  26.508 -28.522  1.00248.30           C
ATOM   2970  O   TYR A 369     -24.712  26.831 -27.498  1.00248.30           O
ATOM   2971  N   PHE A 370     -23.645  27.416 -29.396  1.00173.19           N
ATOM   2972  CA  PHE A 370     -23.960  28.798 -29.218  1.00173.19           C
ATOM   2973  CB  PHE A 370     -23.464  29.651 -30.399  1.00173.19           C
ATOM   2974  CG  PHE A 370     -23.819  31.075 -30.151  1.00173.19           C
ATOM   2975  CD1 PHE A 370     -25.072  31.549 -30.471  1.00173.19           C
ATOM   2976  CD2 PHE A 370     -22.897  31.939 -29.609  1.00173.19           C
ATOM   2977  CE1 PHE A 370     -25.399  32.864 -30.246  1.00173.19           C
ATOM   2978  CE2 PHE A 370     -23.220  33.256 -29.382  1.00173.19           C
ATOM   2979  CZ  PHE A 370     -24.472  33.720 -29.700  1.00173.19           C
ATOM   2980  C   PHE A 370     -25.449  28.824 -29.218  1.00173.19           C
ATOM   2981  O   PHE A 370     -26.080  29.449 -28.366  1.00173.19           O
ATOM   2982  N   ASN A 371     -26.043  28.108 -30.189  1.00153.86           N
ATOM   2983  CA  ASN A 371     -27.459  27.924 -30.237  1.00153.86           C
ATOM   2984  CB  ASN A 371     -28.003  27.677 -31.655  1.00153.86           C
ATOM   2985  CG  ASN A 371     -27.861  28.965 -32.455  1.00153.86           C
ATOM   2986  OD1 ASN A 371     -26.792  29.271 -32.981  1.00153.86           O
ATOM   2987  ND2 ASN A 371     -28.975  29.738 -32.561  1.00153.86           N
ATOM   2988  C   ASN A 371     -27.716  26.691 -29.430  1.00153.86           C
ATOM   2989  O   ASN A 371     -26.786  26.066 -28.926  1.00153.86           O
ATOM   2990  N   SER A 372     -28.993  26.307 -29.268  1.00137.07           N
ATOM   2991  CA  SER A 372     -29.272  25.136 -28.493  1.00137.07           C
ATOM   2992  CB  SER A 372     -30.770  24.910 -28.226  1.00137.07           C
ATOM   2993  OG  SER A 372     -31.283  25.954 -27.411  1.00137.07           O
ATOM   2994  C   SER A 372     -28.757  23.958 -29.252  1.00137.07           C
ATOM   2995  O   SER A 372     -28.181  24.104 -30.329  1.00137.07           O
ATOM   2996  N   LYS A 373     -28.933  22.754 -28.672  1.00160.76           N
ATOM   2997  CA  LYS A 373     -28.482  21.538 -29.276  1.00160.76           C
ATOM   2998  CB  LYS A 373     -28.938  20.327 -28.457  1.00160.76           C
ATOM   2999  CG  LYS A 373     -28.313  20.380 -27.060  1.00160.76           C
ATOM   3000  CD  LYS A 373     -29.084  19.604 -25.996  1.00160.76           C
ATOM   3001  CE  LYS A 373     -30.444  20.232 -25.677  1.00160.76           C
ATOM   3002  NZ  LYS A 373     -30.275  21.587 -25.103  1.00160.76           N
ATOM   3003  C   LYS A 373     -29.059  21.527 -30.651  1.00160.76           C
ATOM   3004  O   LYS A 373     -30.231  21.834 -30.861  1.00160.76           O
ATOM   3005  N   ILE A 374     -28.204  21.172 -31.621  1.00214.00           N
ATOM   3006  CA  ILE A 374     -28.469  21.243 -33.028  1.00214.00           C
ATOM   3007  CB  ILE A 374     -27.296  20.735 -33.831  1.00214.00           C
ATOM   3008  CG1 ILE A 374     -26.098  21.687 -33.677  1.00214.00           C
ATOM   3009  CG2 ILE A 374     -27.724  20.473 -35.279  1.00214.00           C
ATOM   3010  CD1 ILE A 374     -25.500  21.694 -32.271  1.00214.00           C
ATOM   3011  C   ILE A 374     -29.724  20.508 -33.430  1.00214.00           C
ATOM   3012  O   ILE A 374     -30.168  19.566 -32.777  1.00214.00           O
ATOM   3013  N   THR A 375     -30.388  20.998 -34.499  1.00160.35           N
ATOM   3014  CA  THR A 375     -31.554  20.338 -35.026  1.00160.35           C
ATOM   3015  CB  THR A 375     -32.569  21.297 -35.580  1.00160.35           C
ATOM   3016  OG1 THR A 375     -32.976  22.209 -34.570  1.00160.35           O
ATOM   3017  CG2 THR A 375     -33.784  20.503 -36.088  1.00160.35           C
ATOM   3018  C   THR A 375     -31.095  19.446 -36.155  1.00160.35           C
ATOM   3019  O   THR A 375     -29.998  19.606 -36.681  1.00160.35           O
ATOM   3020  N   LEU A 376     -31.907  18.440 -36.535  1.00232.54           N
ATOM   3021  CA  LEU A 376     -31.559  17.515 -37.590  1.00232.54           C
ATOM   3022  CB  LEU A 376     -32.460  16.272 -37.513  1.00232.54           C
ATOM   3023  CG  LEU A 376     -31.919  15.039 -38.245  1.00232.54           C
ATOM   3024  CD1 LEU A 376     -30.452  14.770 -37.870  1.00232.54           C
ATOM   3025  CD2 LEU A 376     -32.767  13.814 -37.871  1.00232.54           C
ATOM   3026  C   LEU A 376     -31.642  18.258 -38.879  1.00232.54           C
ATOM   3027  O   LEU A 376     -30.956  17.952 -39.854  1.00232.54           O
ATOM   3028  N   VAL A 377     -32.538  19.253 -38.938  1.00114.76           N
ATOM   3029  CA  VAL A 377     -32.493  20.086 -40.094  1.00114.76           C
ATOM   3030  CB  VAL A 377     -33.538  21.163 -40.087  1.00114.76           C
ATOM   3031  CG1 VAL A 377     -33.327  22.062 -38.858  1.00114.76           C
ATOM   3032  CG2 VAL A 377     -33.461  21.918 -41.424  1.00114.76           C
ATOM   3033  C   VAL A 377     -31.144  20.720 -40.012  1.00114.76           C
ATOM   3034  O   VAL A 377     -30.473  20.927 -41.019  1.00114.76           O
ATOM   3035  N   GLU A 378     -30.707  21.016 -38.772  1.00112.25           N
ATOM   3036  CA  GLU A 378     -29.436  21.627 -38.527  1.00112.25           C
ATOM   3037  CB  GLU A 378     -29.253  22.191 -37.105  1.00112.25           C
ATOM   3038  CG  GLU A 378     -30.220  23.337 -36.793  1.00112.25           C
ATOM   3039  CD  GLU A 378     -29.948  23.818 -35.376  1.00112.25           C
ATOM   3040  OE1 GLU A 378     -28.976  23.310 -34.758  1.00112.25           O
ATOM   3041  OE2 GLU A 378     -30.705  24.703 -34.893  1.00112.25           O
ATOM   3042  C   GLU A 378     -28.341  20.674 -38.900  1.00112.25           C
ATOM   3043  O   GLU A 378     -27.203  21.091 -39.073  1.00112.25           O
ATOM   3044  N   SER A 379     -28.591  19.350 -38.944  1.00133.94           N
ATOM   3045  CA  SER A 379     -27.541  18.520 -39.473  1.00133.94           C
ATOM   3046  CB  SER A 379     -27.617  17.058 -39.011  1.00133.94           C
ATOM   3047  OG  SER A 379     -28.881  16.524 -39.355  1.00133.94           O
ATOM   3048  C   SER A 379     -27.635  18.586 -40.961  1.00133.94           C
ATOM   3049  O   SER A 379     -28.722  18.711 -41.522  1.00133.94           O
ATOM   3050  N   TYR A 380     -26.489  18.479 -41.654  1.00174.75           N
ATOM   3051  CA  TYR A 380     -26.539  18.650 -43.078  1.00174.75           C
ATOM   3052  CB  TYR A 380     -25.476  19.633 -43.600  1.00174.75           C
ATOM   3053  CG  TYR A 380     -25.800  19.951 -45.018  1.00174.75           C
ATOM   3054  CD1 TYR A 380     -25.429  19.112 -46.043  1.00174.75           C
ATOM   3055  CD2 TYR A 380     -26.479  21.110 -45.316  1.00174.75           C
ATOM   3056  CE1 TYR A 380     -25.738  19.428 -47.346  1.00174.75           C
ATOM   3057  CE2 TYR A 380     -26.790  21.430 -46.615  1.00174.75           C
ATOM   3058  CZ  TYR A 380     -26.420  20.587 -47.634  1.00174.75           C
ATOM   3059  OH  TYR A 380     -26.738  20.911 -48.970  1.00174.75           O
ATOM   3060  C   TYR A 380     -26.261  17.323 -43.686  1.00174.75           C
ATOM   3061  O   TYR A 380     -25.306  16.641 -43.314  1.00174.75           O
ATOM   3062  N   LEU A 381     -27.076  16.947 -44.688  1.00270.86           N
ATOM   3063  CA  LEU A 381     -26.937  15.647 -45.262  1.00270.86           C
ATOM   3064  CB  LEU A 381     -25.633  15.455 -46.058  1.00270.86           C
ATOM   3065  CG  LEU A 381     -25.539  16.330 -47.323  1.00270.86           C
ATOM   3066  CD1 LEU A 381     -24.228  16.071 -48.084  1.00270.86           C
ATOM   3067  CD2 LEU A 381     -26.784  16.165 -48.210  1.00270.86           C
ATOM   3068  C   LEU A 381     -26.969  14.640 -44.154  1.00270.86           C
ATOM   3069  O   LEU A 381     -25.960  14.017 -43.838  1.00270.86           O
ATOM   3070  N   GLY A 382     -28.141  14.458 -43.515  1.00273.38           N
ATOM   3071  CA  GLY A 382     -28.237  13.463 -42.485  1.00273.38           C
ATOM   3072  C   GLY A 382     -29.217  13.903 -41.463  1.00273.38           C
ATOM   3073  O   GLY A 382     -28.870  14.150 -40.313  1.00273.38           O
ATOM   3074  N   GLN A 383     -30.504  13.851 -41.862  1.00227.33           N
ATOM   3075  CA  GLN A 383     -31.612  14.324 -41.091  1.00227.33           C
ATOM   3076  CB  GLN A 383     -32.409  15.390 -41.872  1.00227.33           C
ATOM   3077  CG  GLN A 383     -33.478  16.155 -41.089  1.00227.33           C
ATOM   3078  CD  GLN A 383     -34.088  17.169 -42.051  1.00227.33           C
ATOM   3079  OE1 GLN A 383     -35.112  16.913 -42.682  1.00227.33           O
ATOM   3080  NE2 GLN A 383     -33.429  18.352 -42.180  1.00227.33           N
ATOM   3081  C   GLN A 383     -32.504  13.151 -40.821  1.00227.33           C
ATOM   3082  O   GLN A 383     -32.074  12.002 -40.910  1.00227.33           O
ATOM   3083  N   LYS A 384     -33.776  13.419 -40.461  1.00 84.76           N
ATOM   3084  CA  LYS A 384     -34.682  12.357 -40.131  1.00 84.76           C
ATOM   3085  CB  LYS A 384     -36.114  12.842 -39.846  1.00 84.76           C
ATOM   3086  CG  LYS A 384     -36.291  13.621 -38.542  1.00 84.76           C
ATOM   3087  CD  LYS A 384     -37.638  14.344 -38.459  1.00 84.76           C
ATOM   3088  CE  LYS A 384     -38.783  13.582 -39.133  1.00 84.76           C
ATOM   3089  NZ  LYS A 384     -38.908  12.224 -38.556  1.00 84.76           N
ATOM   3090  C   LYS A 384     -34.779  11.501 -41.344  1.00 84.76           C
ATOM   3091  O   LYS A 384     -34.699  10.275 -41.270  1.00 84.76           O
ATOM   3092  N   LEU A 385     -34.935  12.151 -42.508  1.00 44.66           N
ATOM   3093  CA  LEU A 385     -35.032  11.437 -43.740  1.00 44.66           C
ATOM   3094  CB  LEU A 385     -35.292  12.343 -44.955  1.00 44.66           C
ATOM   3095  CG  LEU A 385     -36.666  13.039 -44.925  1.00 44.66           C
ATOM   3096  CD1 LEU A 385     -36.914  13.829 -46.220  1.00 44.66           C
ATOM   3097  CD2 LEU A 385     -37.794  12.045 -44.605  1.00 44.66           C
ATOM   3098  C   LEU A 385     -33.726  10.748 -43.950  1.00 44.66           C
ATOM   3099  O   LEU A 385     -33.682   9.621 -44.440  1.00 44.66           O
ATOM   3100  N   ASN A 386     -32.616  11.398 -43.554  1.00179.76           N
ATOM   3101  CA  ASN A 386     -31.355  10.790 -43.823  1.00179.76           C
ATOM   3102  CB  ASN A 386     -30.174  11.758 -43.865  1.00179.76           C
ATOM   3103  CG  ASN A 386     -30.297  12.599 -45.129  1.00179.76           C
ATOM   3104  OD1 ASN A 386     -31.213  13.409 -45.264  1.00179.76           O
ATOM   3105  ND2 ASN A 386     -29.347  12.406 -46.082  1.00179.76           N
ATOM   3106  C   ASN A 386     -31.080   9.720 -42.824  1.00179.76           C
ATOM   3107  O   ASN A 386     -31.887   9.430 -41.943  1.00179.76           O
ATOM   3108  N   ASP A 387     -29.902   9.094 -42.990  1.00141.80           N
ATOM   3109  CA  ASP A 387     -29.479   7.919 -42.290  1.00141.80           C
ATOM   3110  CB  ASP A 387     -28.111   7.408 -42.777  1.00141.80           C
ATOM   3111  CG  ASP A 387     -28.296   6.830 -44.174  1.00141.80           C
ATOM   3112  OD1 ASP A 387     -29.466   6.546 -44.546  1.00141.80           O
ATOM   3113  OD2 ASP A 387     -27.271   6.664 -44.888  1.00141.80           O
ATOM   3114  C   ASP A 387     -29.377   8.107 -40.807  1.00141.80           C
ATOM   3115  O   ASP A 387     -29.748   7.197 -40.070  1.00141.80           O
ATOM   3116  N   VAL A 388     -28.900   9.271 -40.320  1.00 77.37           N
ATOM   3117  CA  VAL A 388     -28.629   9.403 -38.912  1.00 77.37           C
ATOM   3118  CB  VAL A 388     -28.189  10.786 -38.536  1.00 77.37           C
ATOM   3119  CG1 VAL A 388     -28.014  10.842 -37.010  1.00 77.37           C
ATOM   3120  CG2 VAL A 388     -26.917  11.133 -39.326  1.00 77.37           C
ATOM   3121  C   VAL A 388     -29.855   9.105 -38.114  1.00 77.37           C
ATOM   3122  O   VAL A 388     -29.840   8.231 -37.250  1.00 77.37           O
ATOM   3123  N   TYR A 389     -30.967   9.794 -38.407  1.00178.76           N
ATOM   3124  CA  TYR A 389     -32.161   9.567 -37.650  1.00178.76           C
ATOM   3125  CB  TYR A 389     -33.300  10.529 -38.033  1.00178.76           C
ATOM   3126  CG  TYR A 389     -34.574  10.000 -37.462  1.00178.76           C
ATOM   3127  CD1 TYR A 389     -34.950  10.279 -36.168  1.00178.76           C
ATOM   3128  CD2 TYR A 389     -35.392   9.206 -38.235  1.00178.76           C
ATOM   3129  CE1 TYR A 389     -36.127   9.781 -35.659  1.00178.76           C
ATOM   3130  CE2 TYR A 389     -36.569   8.706 -37.734  1.00178.76           C
ATOM   3131  CZ  TYR A 389     -36.938   8.994 -36.443  1.00178.76           C
ATOM   3132  OH  TYR A 389     -38.146   8.483 -35.925  1.00178.76           O
ATOM   3133  C   TYR A 389     -32.655   8.176 -37.864  1.00178.76           C
ATOM   3134  O   TYR A 389     -33.014   7.493 -36.908  1.00178.76           O
ATOM   3135  N   THR A 390     -32.679   7.711 -39.126  1.00 45.15           N
ATOM   3136  CA  THR A 390     -33.263   6.430 -39.397  1.00 45.15           C
ATOM   3137  CB  THR A 390     -33.224   6.084 -40.857  1.00 45.15           C
ATOM   3138  OG1 THR A 390     -33.911   7.068 -41.617  1.00 45.15           O
ATOM   3139  CG2 THR A 390     -33.885   4.709 -41.051  1.00 45.15           C
ATOM   3140  C   THR A 390     -32.520   5.350 -38.677  1.00 45.15           C
ATOM   3141  O   THR A 390     -33.115   4.559 -37.948  1.00 45.15           O
ATOM   3142  N   ALA A 391     -31.189   5.303 -38.853  1.00 48.82           N
ATOM   3143  CA  ALA A 391     -30.396   4.257 -38.273  1.00 48.82           C
ATOM   3144  CB  ALA A 391     -28.923   4.321 -38.712  1.00 48.82           C
ATOM   3145  C   ALA A 391     -30.423   4.348 -36.781  1.00 48.82           C
ATOM   3146  O   ALA A 391     -30.529   3.336 -36.091  1.00 48.82           O
ATOM   3147  N   VAL A 392     -30.314   5.576 -36.244  1.00 57.64           N
ATOM   3148  CA  VAL A 392     -30.252   5.749 -34.824  1.00 57.64           C
ATOM   3149  CB  VAL A 392     -29.973   7.162 -34.416  1.00 57.64           C
ATOM   3150  CG1 VAL A 392     -30.112   7.237 -32.890  1.00 57.64           C
ATOM   3151  CG2 VAL A 392     -28.573   7.557 -34.916  1.00 57.64           C
ATOM   3152  C   VAL A 392     -31.548   5.337 -34.211  1.00 57.64           C
ATOM   3153  O   VAL A 392     -31.570   4.686 -33.169  1.00 57.64           O
ATOM   3154  N   MET A 393     -32.667   5.700 -34.857  1.00152.47           N
ATOM   3155  CA  MET A 393     -33.962   5.422 -34.315  1.00152.47           C
ATOM   3156  CB  MET A 393     -35.098   5.986 -35.191  1.00152.47           C
ATOM   3157  CG  MET A 393     -36.512   5.762 -34.641  1.00152.47           C
ATOM   3158  SD  MET A 393     -37.167   4.073 -34.821  1.00152.47           S
ATOM   3159  CE  MET A 393     -38.772   4.431 -34.050  1.00152.47           C
ATOM   3160  C   MET A 393     -34.164   3.945 -34.196  1.00152.47           C
ATOM   3161  O   MET A 393     -34.683   3.476 -33.185  1.00152.47           O
ATOM   3162  N   THR A 394     -33.752   3.164 -35.213  1.00 40.32           N
ATOM   3163  CA  THR A 394     -34.030   1.756 -35.196  1.00 40.32           C
ATOM   3164  CB  THR A 394     -33.525   1.059 -36.428  1.00 40.32           C
ATOM   3165  OG1 THR A 394     -34.127   1.620 -37.585  1.00 40.32           O
ATOM   3166  CG2 THR A 394     -33.860  -0.439 -36.328  1.00 40.32           C
ATOM   3167  C   THR A 394     -33.385   1.093 -34.018  1.00 40.32           C
ATOM   3168  O   THR A 394     -34.054   0.416 -33.238  1.00 40.32           O
ATOM   3169  N   GLU A 395     -32.067   1.291 -33.834  1.00 93.07           N
ATOM   3170  CA  GLU A 395     -31.393   0.615 -32.764  1.00 93.07           C
ATOM   3171  CB  GLU A 395     -29.873   0.844 -32.760  1.00 93.07           C
ATOM   3172  CG  GLU A 395     -29.160   0.108 -33.893  1.00 93.07           C
ATOM   3173  CD  GLU A 395     -29.273  -1.385 -33.610  1.00 93.07           C
ATOM   3174  OE1 GLU A 395     -29.592  -1.744 -32.446  1.00 93.07           O
ATOM   3175  OE2 GLU A 395     -29.043  -2.186 -34.556  1.00 93.07           O
ATOM   3176  C   GLU A 395     -31.925   1.099 -31.455  1.00 93.07           C
ATOM   3177  O   GLU A 395     -32.229   0.308 -30.563  1.00 93.07           O
ATOM   3178  N   ILE A 396     -32.095   2.422 -31.317  1.00 63.31           N
ATOM   3179  CA  ILE A 396     -32.533   2.951 -30.063  1.00 63.31           C
ATOM   3180  CB  ILE A 396     -32.661   4.449 -30.048  1.00 63.31           C
ATOM   3181  CG1 ILE A 396     -31.291   5.123 -30.196  1.00 63.31           C
ATOM   3182  CG2 ILE A 396     -33.401   4.852 -28.763  1.00 63.31           C
ATOM   3183  CD1 ILE A 396     -31.390   6.643 -30.304  1.00 63.31           C
ATOM   3184  C   ILE A 396     -33.885   2.406 -29.742  1.00 63.31           C
ATOM   3185  O   ILE A 396     -34.147   2.041 -28.598  1.00 63.31           O
ATOM   3186  N   CYS A 397     -34.776   2.331 -30.749  1.00 81.20           N
ATOM   3187  CA  CYS A 397     -36.130   1.910 -30.530  1.00 81.20           C
ATOM   3188  CB  CYS A 397     -36.980   1.938 -31.811  1.00 81.20           C
ATOM   3189  SG  CYS A 397     -38.703   1.455 -31.501  1.00 81.20           S
ATOM   3190  C   CYS A 397     -36.135   0.512 -30.013  1.00 81.20           C
ATOM   3191  O   CYS A 397     -36.888   0.188 -29.096  1.00 81.20           O
ATOM   3192  N   LYS A 398     -35.283  -0.358 -30.581  1.00105.61           N
ATOM   3193  CA  LYS A 398     -35.290  -1.724 -30.156  1.00105.61           C
ATOM   3194  CB  LYS A 398     -34.271  -2.595 -30.914  1.00105.61           C
ATOM   3195  CG  LYS A 398     -34.279  -4.063 -30.480  1.00105.61           C
ATOM   3196  CD  LYS A 398     -33.315  -4.955 -31.269  1.00105.61           C
ATOM   3197  CE  LYS A 398     -33.744  -5.226 -32.713  1.00105.61           C
ATOM   3198  NZ  LYS A 398     -32.798  -6.168 -33.353  1.00105.61           N
ATOM   3199  C   LYS A 398     -34.923  -1.782 -28.706  1.00105.61           C
ATOM   3200  O   LYS A 398     -35.585  -2.460 -27.922  1.00105.61           O
ATOM   3201  N   ILE A 399     -33.864  -1.051 -28.307  1.00124.19           N
ATOM   3202  CA  ILE A 399     -33.406  -1.121 -26.947  1.00124.19           C
ATOM   3203  CB  ILE A 399     -32.093  -0.431 -26.706  1.00124.19           C
ATOM   3204  CG1 ILE A 399     -30.944  -1.259 -27.305  1.00124.19           C
ATOM   3205  CG2 ILE A 399     -31.943  -0.205 -25.191  1.00124.19           C
ATOM   3206  CD1 ILE A 399     -30.933  -1.359 -28.826  1.00124.19           C
ATOM   3207  C   ILE A 399     -34.411  -0.585 -25.961  1.00124.19           C
ATOM   3208  O   ILE A 399     -34.662  -1.205 -24.927  1.00124.19           O
ATOM   3209  N   ASP A 400     -35.031   0.571 -26.249  1.00 71.06           N
ATOM   3210  CA  ASP A 400     -35.917   1.199 -25.303  1.00 71.06           C
ATOM   3211  CB  ASP A 400     -36.424   2.572 -25.778  1.00 71.06           C
ATOM   3212  CG  ASP A 400     -37.259   3.212 -24.671  1.00 71.06           C
ATOM   3213  OD1 ASP A 400     -38.368   2.694 -24.369  1.00 71.06           O
ATOM   3214  OD2 ASP A 400     -36.800   4.249 -24.119  1.00 71.06           O
ATOM   3215  C   ASP A 400     -37.114   0.354 -25.043  1.00 71.06           C
ATOM   3216  O   ASP A 400     -37.611   0.313 -23.915  1.00 71.06           O
ATOM   3217  N   LYS A 401     -37.607  -0.337 -26.085  1.00111.13           N
ATOM   3218  CA  LYS A 401     -38.793  -1.116 -25.923  1.00111.13           C
ATOM   3219  CB  LYS A 401     -39.151  -1.936 -27.168  1.00111.13           C
ATOM   3220  CG  LYS A 401     -40.421  -2.768 -26.991  1.00111.13           C
ATOM   3221  CD  LYS A 401     -40.847  -3.471 -28.278  1.00111.13           C
ATOM   3222  CE  LYS A 401     -39.763  -4.399 -28.830  1.00111.13           C
ATOM   3223  NZ  LYS A 401     -40.226  -5.033 -30.083  1.00111.13           N
ATOM   3224  C   LYS A 401     -38.523  -2.089 -24.835  1.00111.13           C
ATOM   3225  O   LYS A 401     -39.360  -2.290 -23.956  1.00111.13           O
ATOM   3226  N   THR A 402     -37.340  -2.726 -24.862  1.00135.84           N
ATOM   3227  CA  THR A 402     -37.114  -3.668 -23.819  1.00135.84           C
ATOM   3228  CB  THR A 402     -35.872  -4.487 -24.034  1.00135.84           C
ATOM   3229  OG1 THR A 402     -34.724  -3.653 -24.053  1.00135.84           O
ATOM   3230  CG2 THR A 402     -36.005  -5.235 -25.372  1.00135.84           C
ATOM   3231  C   THR A 402     -37.014  -2.994 -22.475  1.00135.84           C
ATOM   3232  O   THR A 402     -37.833  -3.253 -21.595  1.00135.84           O
ATOM   3233  N   MET A 403     -35.995  -2.123 -22.284  1.00139.77           N
ATOM   3234  CA  MET A 403     -35.714  -1.537 -20.993  1.00139.77           C
ATOM   3235  CB  MET A 403     -34.307  -0.913 -20.960  1.00139.77           C
ATOM   3236  CG  MET A 403     -33.164  -1.924 -21.074  1.00139.77           C
ATOM   3237  SD  MET A 403     -32.818  -2.849 -19.549  1.00139.77           S
ATOM   3238  CE  MET A 403     -31.999  -1.457 -18.717  1.00139.77           C
ATOM   3239  C   MET A 403     -36.635  -0.457 -20.458  1.00139.77           C
ATOM   3240  O   MET A 403     -37.204  -0.592 -19.378  1.00139.77           O
ATOM   3241  N   LEU A 404     -36.761   0.653 -21.218  1.00184.53           N
ATOM   3242  CA  LEU A 404     -37.346   1.937 -20.860  1.00184.53           C
ATOM   3243  CB  LEU A 404     -36.697   3.108 -21.618  1.00184.53           C
ATOM   3244  CG  LEU A 404     -35.228   3.354 -21.222  1.00184.53           C
ATOM   3245  CD1 LEU A 404     -35.113   3.832 -19.765  1.00184.53           C
ATOM   3246  CD2 LEU A 404     -34.358   2.120 -21.507  1.00184.53           C
ATOM   3247  C   LEU A 404     -38.831   2.159 -20.919  1.00184.53           C
ATOM   3248  O   LEU A 404     -39.333   3.061 -20.242  1.00184.53           O
ATOM   3249  N   GLU A 405     -39.576   1.358 -21.695  1.00164.30           N
ATOM   3250  CA  GLU A 405     -40.874   1.748 -22.183  1.00164.30           C
ATOM   3251  CB  GLU A 405     -41.623   0.569 -22.835  1.00164.30           C
ATOM   3252  CG  GLU A 405     -42.886   0.978 -23.600  1.00164.30           C
ATOM   3253  CD  GLU A 405     -44.050   1.036 -22.621  1.00164.30           C
ATOM   3254  OE1 GLU A 405     -44.476  -0.051 -22.148  1.00164.30           O
ATOM   3255  OE2 GLU A 405     -44.532   2.165 -22.338  1.00164.30           O
ATOM   3256  C   GLU A 405     -41.807   2.388 -21.190  1.00164.30           C
ATOM   3257  O   GLU A 405     -42.401   3.414 -21.515  1.00164.30           O
ATOM   3258  N   THR A 406     -42.009   1.850 -19.979  1.00163.67           N
ATOM   3259  CA  THR A 406     -43.030   2.486 -19.187  1.00163.67           C
ATOM   3260  CB  THR A 406     -43.374   1.675 -17.969  1.00163.67           C
ATOM   3261  OG1 THR A 406     -42.240   1.546 -17.123  1.00163.67           O
ATOM   3262  CG2 THR A 406     -43.842   0.284 -18.425  1.00163.67           C
ATOM   3263  C   THR A 406     -42.735   3.891 -18.708  1.00163.67           C
ATOM   3264  O   THR A 406     -43.401   4.844 -19.114  1.00163.67           O
ATOM   3265  N   LYS A 407     -41.726   4.060 -17.826  1.00133.20           N
ATOM   3266  CA  LYS A 407     -41.547   5.336 -17.172  1.00133.20           C
ATOM   3267  CB  LYS A 407     -40.730   5.242 -15.874  1.00133.20           C
ATOM   3268  CG  LYS A 407     -41.522   4.584 -14.743  1.00133.20           C
ATOM   3269  CD  LYS A 407     -40.711   4.324 -13.474  1.00133.20           C
ATOM   3270  CE  LYS A 407     -41.562   3.790 -12.319  1.00133.20           C
ATOM   3271  NZ  LYS A 407     -40.788   3.830 -11.059  1.00133.20           N
ATOM   3272  C   LYS A 407     -40.941   6.392 -18.012  1.00133.20           C
ATOM   3273  O   LYS A 407     -41.421   7.527 -18.110  1.00133.20           O
ATOM   3274  N   LEU A 408     -39.838   6.031 -18.658  1.00115.45           N
ATOM   3275  CA  LEU A 408     -39.204   7.077 -19.362  1.00115.45           C
ATOM   3276  CB  LEU A 408     -37.671   6.953 -19.395  1.00115.45           C
ATOM   3277  CG  LEU A 408     -37.027   7.051 -17.998  1.00115.45           C
ATOM   3278  CD1 LEU A 408     -35.495   6.947 -18.078  1.00115.45           C
ATOM   3279  CD2 LEU A 408     -37.506   8.304 -17.244  1.00115.45           C
ATOM   3280  C   LEU A 408     -39.712   6.983 -20.730  1.00115.45           C
ATOM   3281  O   LEU A 408     -40.377   6.021 -21.105  1.00115.45           O
ATOM   3282  N   THR A 409     -39.478   8.039 -21.498  1.00166.35           N
ATOM   3283  CA  THR A 409     -39.872   7.928 -22.848  1.00166.35           C
ATOM   3284  CB  THR A 409     -40.862   8.965 -23.280  1.00166.35           C
ATOM   3285  OG1 THR A 409     -41.335   8.678 -24.587  1.00166.35           O
ATOM   3286  CG2 THR A 409     -40.181  10.343 -23.247  1.00166.35           C
ATOM   3287  C   THR A 409     -38.619   8.171 -23.580  1.00166.35           C
ATOM   3288  O   THR A 409     -37.676   8.734 -23.024  1.00166.35           O
ATOM   3289  N   LEU A 410     -38.548   7.690 -24.827  1.00169.36           N
ATOM   3290  CA  LEU A 410     -37.395   8.038 -25.566  1.00169.36           C
ATOM   3291  CB  LEU A 410     -37.321   7.381 -26.956  1.00169.36           C
ATOM   3292  CG  LEU A 410     -36.991   5.881 -26.934  1.00169.36           C
ATOM   3293  CD1 LEU A 410     -36.975   5.295 -28.355  1.00169.36           C
ATOM   3294  CD2 LEU A 410     -35.663   5.624 -26.204  1.00169.36           C
ATOM   3295  C   LEU A 410     -37.591   9.480 -25.790  1.00169.36           C
ATOM   3296  O   LEU A 410     -38.722   9.958 -25.704  1.00169.36           O
ATOM   3297  N   ALA A 411     -36.492  10.208 -26.046  1.00173.10           N
ATOM   3298  CA  ALA A 411     -36.618  11.619 -26.244  1.00173.10           C
ATOM   3299  CB  ALA A 411     -35.293  12.319 -26.586  1.00173.10           C
ATOM   3300  C   ALA A 411     -37.538  11.775 -27.384  1.00173.10           C
ATOM   3301  O   ALA A 411     -37.495  10.950 -28.291  1.00173.10           O
ATOM   3302  N   ARG A 412     -38.357  12.849 -27.357  1.00228.16           N
ATOM   3303  CA  ARG A 412     -39.482  12.989 -28.232  1.00228.16           C
ATOM   3304  CB  ARG A 412     -40.483  14.060 -27.770  1.00228.16           C
ATOM   3305  CG  ARG A 412     -41.103  13.730 -26.411  1.00228.16           C
ATOM   3306  CD  ARG A 412     -42.327  14.575 -26.054  1.00228.16           C
ATOM   3307  NE  ARG A 412     -43.492  13.989 -26.776  1.00228.16           N
ATOM   3308  CZ  ARG A 412     -44.640  13.696 -26.097  1.00228.16           C
ATOM   3309  NH1 ARG A 412     -44.720  13.938 -24.756  1.00228.16           N
ATOM   3310  NH2 ARG A 412     -45.703  13.151 -26.757  1.00228.16           N
ATOM   3311  C   ARG A 412     -39.155  13.247 -29.656  1.00228.16           C
ATOM   3312  O   ARG A 412     -38.426  14.170 -30.018  1.00228.16           O
ATOM   3313  N   LEU A 413     -39.721  12.354 -30.488  1.00100.39           N
ATOM   3314  CA  LEU A 413     -39.785  12.439 -31.910  1.00100.39           C
ATOM   3315  CB  LEU A 413     -40.464  13.732 -32.395  1.00100.39           C
ATOM   3316  CG  LEU A 413     -41.940  13.844 -31.967  1.00100.39           C
ATOM   3317  CD1 LEU A 413     -42.573  15.148 -32.477  1.00100.39           C
ATOM   3318  CD2 LEU A 413     -42.738  12.596 -32.379  1.00100.39           C
ATOM   3319  C   LEU A 413     -38.435  12.366 -32.530  1.00100.39           C
ATOM   3320  O   LEU A 413     -38.334  12.402 -33.755  1.00100.39           O
ATOM   3321  N   ASN A 414     -37.354  12.240 -31.742  1.00124.20           N
ATOM   3322  CA  ASN A 414     -36.110  12.199 -32.446  1.00124.20           C
ATOM   3323  CB  ASN A 414     -35.874  13.504 -33.235  1.00124.20           C
ATOM   3324  CG  ASN A 414     -34.708  13.361 -34.202  1.00124.20           C
ATOM   3325  OD1 ASN A 414     -34.020  12.344 -34.235  1.00124.20           O
ATOM   3326  ND2 ASN A 414     -34.474  14.427 -35.014  1.00124.20           N
ATOM   3327  C   ASN A 414     -34.999  12.069 -31.459  1.00124.20           C
ATOM   3328  O   ASN A 414     -35.069  12.599 -30.351  1.00124.20           O
ATOM   3329  N   PRO A 415     -33.969  11.361 -31.839  1.00167.95           N
ATOM   3330  CA  PRO A 415     -32.832  11.293 -30.969  1.00167.95           C
ATOM   3331  CD  PRO A 415     -34.182  10.099 -32.534  1.00167.95           C
ATOM   3332  CB  PRO A 415     -32.018  10.086 -31.426  1.00167.95           C
ATOM   3333  CG  PRO A 415     -33.083   9.150 -32.026  1.00167.95           C
ATOM   3334  C   PRO A 415     -32.099  12.592 -31.015  1.00167.95           C
ATOM   3335  O   PRO A 415     -32.149  13.267 -32.043  1.00167.95           O
ATOM   3336  N   SER A 416     -31.436  12.968 -29.906  1.00 75.37           N
ATOM   3337  CA  SER A 416     -30.703  14.195 -29.847  1.00 75.37           C
ATOM   3338  CB  SER A 416     -30.500  14.691 -28.416  1.00 75.37           C
ATOM   3339  OG  SER A 416     -31.768  14.805 -27.794  1.00 75.37           O
ATOM   3340  C   SER A 416     -29.360  13.914 -30.412  1.00 75.37           C
ATOM   3341  O   SER A 416     -28.901  12.774 -30.439  1.00 75.37           O
ATOM   3342  N   GLU A 417     -28.691  14.960 -30.907  1.00 93.20           N
ATOM   3343  CA  GLU A 417     -27.387  14.729 -31.410  1.00 93.20           C
ATOM   3344  CB  GLU A 417     -27.303  14.768 -32.943  1.00 93.20           C
ATOM   3345  CG  GLU A 417     -28.093  13.629 -33.590  1.00 93.20           C
ATOM   3346  CD  GLU A 417     -27.901  13.690 -35.096  1.00 93.20           C
ATOM   3347  OE1 GLU A 417     -26.723  13.665 -35.543  1.00 93.20           O
ATOM   3348  OE2 GLU A 417     -28.930  13.758 -35.820  1.00 93.20           O
ATOM   3349  C   GLU A 417     -26.507  15.776 -30.829  1.00 93.20           C
ATOM   3350  O   GLU A 417     -26.876  16.944 -30.718  1.00 93.20           O
ATOM   3351  N   PHE A 418     -25.318  15.352 -30.387  1.00 89.49           N
ATOM   3352  CA  PHE A 418     -24.375  16.273 -29.850  1.00 89.49           C
ATOM   3353  CB  PHE A 418     -24.064  16.032 -28.364  1.00 89.49           C
ATOM   3354  CG  PHE A 418     -25.326  16.272 -27.611  1.00 89.49           C
ATOM   3355  CD1 PHE A 418     -26.259  15.271 -27.476  1.00 89.49           C
ATOM   3356  CD2 PHE A 418     -25.577  17.499 -27.040  1.00 89.49           C
ATOM   3357  CE1 PHE A 418     -27.426  15.487 -26.783  1.00 89.49           C
ATOM   3358  CE2 PHE A 418     -26.743  17.722 -26.346  1.00 89.49           C
ATOM   3359  CZ  PHE A 418     -27.669  16.715 -26.216  1.00 89.49           C
ATOM   3360  C   PHE A 418     -23.140  15.990 -30.613  1.00 89.49           C
ATOM   3361  O   PHE A 418     -22.925  14.865 -31.061  1.00 89.49           O
ATOM   3362  N   VAL A 419     -22.299  17.005 -30.839  1.00134.53           N
ATOM   3363  CA  VAL A 419     -21.111  16.627 -31.521  1.00134.53           C
ATOM   3364  CB  VAL A 419     -20.735  17.489 -32.681  1.00134.53           C
ATOM   3365  CG1 VAL A 419     -20.483  18.927 -32.194  1.00134.53           C
ATOM   3366  CG2 VAL A 419     -19.492  16.838 -33.304  1.00134.53           C
ATOM   3367  C   VAL A 419     -20.014  16.737 -30.543  1.00134.53           C
ATOM   3368  O   VAL A 419     -19.929  17.712 -29.798  1.00134.53           O
ATOM   3369  N   SER A 420     -19.167  15.698 -30.470  1.00121.19           N
ATOM   3370  CA  SER A 420     -18.044  15.931 -29.635  1.00121.19           C
ATOM   3371  CB  SER A 420     -17.106  14.714 -29.509  1.00121.19           C
ATOM   3372  OG  SER A 420     -16.619  14.328 -30.786  1.00121.19           O
ATOM   3373  C   SER A 420     -17.338  17.028 -30.364  1.00121.19           C
ATOM   3374  O   SER A 420     -16.802  16.809 -31.450  1.00121.19           O
ATOM   3375  N   ASN A 421     -17.361  18.252 -29.798  1.00268.45           N
ATOM   3376  CA  ASN A 421     -16.717  19.391 -30.393  1.00268.45           C
ATOM   3377  CB  ASN A 421     -17.671  20.280 -31.216  1.00268.45           C
ATOM   3378  CG  ASN A 421     -16.879  21.408 -31.871  1.00268.45           C
ATOM   3379  OD1 ASN A 421     -16.341  22.285 -31.197  1.00268.45           O
ATOM   3380  ND2 ASN A 421     -16.807  21.390 -33.229  1.00268.45           N
ATOM   3381  C   ASN A 421     -16.208  20.198 -29.249  1.00268.45           C
ATOM   3382  O   ASN A 421     -16.847  20.213 -28.199  1.00268.45           O
ATOM   3383  N   LEU A 422     -15.035  20.845 -29.438  1.00321.16           N
ATOM   3384  CA  LEU A 422     -14.355  21.670 -28.473  1.00321.16           C
ATOM   3385  CB  LEU A 422     -15.110  22.025 -27.177  1.00321.16           C
ATOM   3386  CG  LEU A 422     -14.288  22.904 -26.220  1.00321.16           C
ATOM   3387  CD1 LEU A 422     -13.985  24.275 -26.846  1.00321.16           C
ATOM   3388  CD2 LEU A 422     -14.960  23.014 -24.843  1.00321.16           C
ATOM   3389  C   LEU A 422     -13.132  20.916 -28.069  1.00321.16           C
ATOM   3390  O   LEU A 422     -12.083  21.036 -28.701  1.00321.16           O
ATOM   3391  N   VAL A 423     -13.238  20.154 -26.959  1.00133.00           N
ATOM   3392  CA  VAL A 423     -12.157  19.330 -26.502  1.00133.00           C
ATOM   3393  CB  VAL A 423     -11.579  19.757 -25.186  1.00133.00           C
ATOM   3394  CG1 VAL A 423     -10.983  21.165 -25.355  1.00133.00           C
ATOM   3395  CG2 VAL A 423     -12.673  19.663 -24.110  1.00133.00           C
ATOM   3396  C   VAL A 423     -12.704  17.947 -26.338  1.00133.00           C
ATOM   3397  O   VAL A 423     -13.905  17.763 -26.149  1.00133.00           O
ATOM   3398  N   LYS A 424     -11.821  16.933 -26.441  1.00250.97           N
ATOM   3399  CA  LYS A 424     -12.195  15.557 -26.303  1.00250.97           C
ATOM   3400  CB  LYS A 424     -12.609  15.189 -24.870  1.00250.97           C
ATOM   3401  CG  LYS A 424     -12.703  13.681 -24.643  1.00250.97           C
ATOM   3402  CD  LYS A 424     -12.726  13.279 -23.168  1.00250.97           C
ATOM   3403  CE  LYS A 424     -11.652  13.973 -22.327  1.00250.97           C
ATOM   3404  NZ  LYS A 424     -10.408  14.118 -23.112  1.00250.97           N
ATOM   3405  C   LYS A 424     -13.332  15.310 -27.238  1.00250.97           C
ATOM   3406  O   LYS A 424     -14.318  14.656 -26.900  1.00250.97           O
ATOM   3407  N   ARG A 425     -13.189  15.860 -28.454  1.00309.59           N
ATOM   3408  CA  ARG A 425     -14.129  15.790 -29.520  1.00309.59           C
ATOM   3409  CB  ARG A 425     -14.425  17.202 -30.063  1.00309.59           C
ATOM   3410  CG  ARG A 425     -13.173  17.980 -30.496  1.00309.59           C
ATOM   3411  CD  ARG A 425     -12.273  18.375 -29.319  1.00309.59           C
ATOM   3412  NE  ARG A 425     -10.985  18.904 -29.850  1.00309.59           N
ATOM   3413  CZ  ARG A 425      -9.858  18.848 -29.079  1.00309.59           C
ATOM   3414  NH1 ARG A 425      -9.874  18.211 -27.873  1.00309.59           N
ATOM   3415  NH2 ARG A 425      -8.703  19.439 -29.503  1.00309.59           N
ATOM   3416  C   ARG A 425     -13.499  14.998 -30.624  1.00309.59           C
ATOM   3417  O   ARG A 425     -12.572  15.437 -31.294  1.00309.59           O
ATOM   3418  N   PRO A 426     -13.948  13.808 -30.813  1.00182.20           N
ATOM   3419  CA  PRO A 426     -13.421  13.012 -31.887  1.00182.20           C
ATOM   3420  CD  PRO A 426     -14.341  12.992 -29.677  1.00182.20           C
ATOM   3421  CB  PRO A 426     -13.717  11.555 -31.504  1.00182.20           C
ATOM   3422  CG  PRO A 426     -14.674  11.634 -30.302  1.00182.20           C
ATOM   3423  C   PRO A 426     -13.971  13.374 -33.228  1.00182.20           C
ATOM   3424  O   PRO A 426     -13.460  12.863 -34.223  1.00182.20           O
ATOM   3425  N   GLY A 427     -15.001  14.236 -33.303  1.00 70.52           N
ATOM   3426  CA  GLY A 427     -15.614  14.432 -34.583  1.00 70.52           C
ATOM   3427  C   GLY A 427     -16.645  13.361 -34.673  1.00 70.52           C
ATOM   3428  O   GLY A 427     -17.138  13.020 -35.748  1.00 70.52           O
ATOM   3429  N   TYR A 428     -16.967  12.783 -33.502  1.00171.91           N
ATOM   3430  CA  TYR A 428     -17.981  11.781 -33.400  1.00171.91           C
ATOM   3431  CB  TYR A 428     -17.711  10.706 -32.338  1.00171.91           C
ATOM   3432  CG  TYR A 428     -16.911   9.628 -32.972  1.00171.91           C
ATOM   3433  CD1 TYR A 428     -15.570   9.783 -33.232  1.00171.91           C
ATOM   3434  CD2 TYR A 428     -17.541   8.461 -33.338  1.00171.91           C
ATOM   3435  CE1 TYR A 428     -14.867   8.763 -33.826  1.00171.91           C
ATOM   3436  CE2 TYR A 428     -16.841   7.439 -33.929  1.00171.91           C
ATOM   3437  CZ  TYR A 428     -15.500   7.593 -34.170  1.00171.91           C
ATOM   3438  OH  TYR A 428     -14.774   6.550 -34.773  1.00171.91           O
ATOM   3439  C   TYR A 428     -19.247  12.455 -33.027  1.00171.91           C
ATOM   3440  O   TYR A 428     -19.280  13.326 -32.157  1.00171.91           O
ATOM   3441  N   THR A 429     -20.327  12.058 -33.717  1.00102.54           N
ATOM   3442  CA  THR A 429     -21.601  12.637 -33.464  1.00102.54           C
ATOM   3443  CB  THR A 429     -22.406  12.866 -34.708  1.00102.54           C
ATOM   3444  OG1 THR A 429     -21.697  13.721 -35.594  1.00102.54           O
ATOM   3445  CG2 THR A 429     -23.747  13.508 -34.316  1.00102.54           C
ATOM   3446  C   THR A 429     -22.320  11.666 -32.620  1.00102.54           C
ATOM   3447  O   THR A 429     -22.438  10.488 -32.959  1.00102.54           O
ATOM   3448  N   ALA A 430     -22.791  12.148 -31.462  1.00 96.54           N
ATOM   3449  CA  ALA A 430     -23.495  11.260 -30.608  1.00 96.54           C
ATOM   3450  CB  ALA A 430     -23.217  11.489 -29.112  1.00 96.54           C
ATOM   3451  C   ALA A 430     -24.933  11.516 -30.840  1.00 96.54           C
ATOM   3452  O   ALA A 430     -25.396  12.654 -30.749  1.00 96.54           O
ATOM   3453  N   VAL A 431     -25.653  10.442 -31.208  1.00105.15           N
ATOM   3454  CA  VAL A 431     -27.066  10.534 -31.320  1.00105.15           C
ATOM   3455  CB  VAL A 431     -27.643   9.799 -32.491  1.00105.15           C
ATOM   3456  CG1 VAL A 431     -29.169   9.992 -32.463  1.00105.15           C
ATOM   3457  CG2 VAL A 431     -26.970  10.310 -33.775  1.00105.15           C
ATOM   3458  C   VAL A 431     -27.496   9.846 -30.083  1.00105.15           C
ATOM   3459  O   VAL A 431     -27.492   8.618 -29.987  1.00105.15           O
ATOM   3460  N   VAL A 432     -27.842  10.663 -29.084  1.00156.17           N
ATOM   3461  CA  VAL A 432     -28.183  10.149 -27.812  1.00156.17           C
ATOM   3462  CB  VAL A 432     -27.416  10.810 -26.706  1.00156.17           C
ATOM   3463  CG1 VAL A 432     -27.705  12.320 -26.747  1.00156.17           C
ATOM   3464  CG2 VAL A 432     -27.826  10.152 -25.386  1.00156.17           C
ATOM   3465  C   VAL A 432     -29.605  10.484 -27.627  1.00156.17           C
ATOM   3466  O   VAL A 432     -30.051  11.575 -27.980  1.00156.17           O
ATOM   3467  N   ALA A 433     -30.366   9.506 -27.127  1.00 98.03           N
ATOM   3468  CA  ALA A 433     -31.708   9.809 -26.806  1.00 98.03           C
ATOM   3469  CB  ALA A 433     -32.718   8.807 -27.391  1.00 98.03           C
ATOM   3470  C   ALA A 433     -31.710   9.644 -25.337  1.00 98.03           C
ATOM   3471  O   ALA A 433     -31.438   8.556 -24.832  1.00 98.03           O
ATOM   3472  N   ALA A 434     -32.006  10.723 -24.602  1.00120.18           N
ATOM   3473  CA  ALA A 434     -31.925  10.580 -23.191  1.00120.18           C
ATOM   3474  CB  ALA A 434     -32.043  11.910 -22.427  1.00120.18           C
ATOM   3475  C   ALA A 434     -33.067   9.729 -22.803  1.00120.18           C
ATOM   3476  O   ALA A 434     -34.045   9.619 -23.542  1.00120.18           O
ATOM   3477  N   GLU A 435     -32.911   9.028 -21.670  1.00156.66           N
ATOM   3478  CA  GLU A 435     -34.022   8.336 -21.108  1.00156.66           C
ATOM   3479  CB  GLU A 435     -33.627   7.055 -20.359  1.00156.66           C
ATOM   3480  CG  GLU A 435     -33.004   6.009 -21.285  1.00156.66           C
ATOM   3481  CD  GLU A 435     -33.967   5.775 -22.439  1.00156.66           C
ATOM   3482  OE1 GLU A 435     -35.198   5.916 -22.215  1.00156.66           O
ATOM   3483  OE2 GLU A 435     -33.485   5.460 -23.561  1.00156.66           O
ATOM   3484  C   GLU A 435     -34.522   9.330 -20.132  1.00156.66           C
ATOM   3485  O   GLU A 435     -33.857   9.643 -19.149  1.00156.66           O
ATOM   3486  N   VAL A 436     -35.705   9.904 -20.392  1.00103.62           N
ATOM   3487  CA  VAL A 436     -36.074  10.966 -19.517  1.00103.62           C
ATOM   3488  CB  VAL A 436     -35.640  12.309 -20.079  1.00103.62           C
ATOM   3489  CG1 VAL A 436     -36.032  13.473 -19.149  1.00103.62           C
ATOM   3490  CG2 VAL A 436     -34.132  12.241 -20.364  1.00103.62           C
ATOM   3491  C   VAL A 436     -37.548  10.937 -19.410  1.00103.62           C
ATOM   3492  O   VAL A 436     -38.229  10.224 -20.143  1.00103.62           O
ATOM   3493  N   LEU A 437     -38.080  11.696 -18.448  1.00155.13           N
ATOM   3494  CA  LEU A 437     -39.495  11.783 -18.415  1.00155.13           C
ATOM   3495  CB  LEU A 437     -40.060  12.677 -17.296  1.00155.13           C
ATOM   3496  CG  LEU A 437     -39.796  12.143 -15.874  1.00155.13           C
ATOM   3497  CD1 LEU A 437     -38.297  12.161 -15.540  1.00155.13           C
ATOM   3498  CD2 LEU A 437     -40.652  12.879 -14.830  1.00155.13           C
ATOM   3499  C   LEU A 437     -39.837  12.409 -19.731  1.00155.13           C
ATOM   3500  O   LEU A 437     -39.023  13.118 -20.324  1.00155.13           O
ATOM   3501  N   TYR A 438     -41.077  12.194 -20.203  1.00137.27           N
ATOM   3502  CA  TYR A 438     -41.399  12.505 -21.570  1.00137.27           C
ATOM   3503  CB  TYR A 438     -42.906  12.366 -21.878  1.00137.27           C
ATOM   3504  CG  TYR A 438     -43.340  10.944 -21.760  1.00137.27           C
ATOM   3505  CD1 TYR A 438     -43.595  10.388 -20.527  1.00137.27           C
ATOM   3506  CD2 TYR A 438     -43.520  10.173 -22.885  1.00137.27           C
ATOM   3507  CE1 TYR A 438     -44.000   9.079 -20.418  1.00137.27           C
ATOM   3508  CE2 TYR A 438     -43.924   8.863 -22.783  1.00137.27           C
ATOM   3509  CZ  TYR A 438     -44.163   8.312 -21.547  1.00137.27           C
ATOM   3510  OH  TYR A 438     -44.578   6.968 -21.438  1.00137.27           O
ATOM   3511  C   TYR A 438     -41.072  13.922 -21.964  1.00137.27           C
ATOM   3512  O   TYR A 438     -40.362  14.169 -22.941  1.00137.27           O
ATOM   3513  N   ILE A 439     -41.540  14.900 -21.184  1.00145.90           N
ATOM   3514  CA  ILE A 439     -41.495  16.274 -21.612  1.00145.90           C
ATOM   3515  CB  ILE A 439     -42.190  17.191 -20.651  1.00145.90           C
ATOM   3516  CG1 ILE A 439     -41.481  17.171 -19.286  1.00145.90           C
ATOM   3517  CG2 ILE A 439     -43.671  16.783 -20.594  1.00145.90           C
ATOM   3518  CD1 ILE A 439     -41.927  18.294 -18.352  1.00145.90           C
ATOM   3519  C   ILE A 439     -40.114  16.826 -21.805  1.00145.90           C
ATOM   3520  O   ILE A 439     -39.836  17.507 -22.791  1.00145.90           O
ATOM   3521  N   LEU A 440     -39.208  16.511 -20.876  1.00213.67           N
ATOM   3522  CA  LEU A 440     -37.925  17.139 -20.733  1.00213.67           C
ATOM   3523  CB  LEU A 440     -37.192  16.670 -19.465  1.00213.67           C
ATOM   3524  CG  LEU A 440     -37.924  17.038 -18.163  1.00213.67           C
ATOM   3525  CD1 LEU A 440     -37.148  16.544 -16.932  1.00213.67           C
ATOM   3526  CD2 LEU A 440     -38.245  18.540 -18.106  1.00213.67           C
ATOM   3527  C   LEU A 440     -36.974  16.929 -21.880  1.00213.67           C
ATOM   3528  O   LEU A 440     -36.055  17.728 -22.055  1.00213.67           O
ATOM   3529  N   GLU A 441     -37.165  15.889 -22.708  1.00264.50           N
ATOM   3530  CA  GLU A 441     -36.057  15.353 -23.468  1.00264.50           C
ATOM   3531  CB  GLU A 441     -36.561  14.318 -24.488  1.00264.50           C
ATOM   3532  CG  GLU A 441     -37.358  13.177 -23.852  1.00264.50           C
ATOM   3533  CD  GLU A 441     -36.394  12.275 -23.100  1.00264.50           C
ATOM   3534  OE1 GLU A 441     -35.162  12.531 -23.165  1.00264.50           O
ATOM   3535  OE2 GLU A 441     -36.882  11.314 -22.448  1.00264.50           O
ATOM   3536  C   GLU A 441     -35.056  16.243 -24.243  1.00264.50           C
ATOM   3537  O   GLU A 441     -34.215  16.825 -23.557  1.00264.50           O
ATOM   3538  N   CYS A 442     -35.133  16.487 -25.610  1.00375.43           N
ATOM   3539  CA  CYS A 442     -33.934  17.110 -26.270  1.00375.43           C
ATOM   3540  CB  CYS A 442     -32.639  16.444 -25.737  1.00375.43           C
ATOM   3541  SG  CYS A 442     -31.064  17.261 -26.125  1.00375.43           S
ATOM   3542  C   CYS A 442     -33.863  17.038 -27.856  1.00375.43           C
ATOM   3543  O   CYS A 442     -34.886  16.682 -28.439  1.00375.43           O
ATOM   3544  N   LYS A 443     -32.671  17.376 -28.574  1.00236.75           N
ATOM   3545  CA  LYS A 443     -32.402  17.476 -30.058  1.00236.75           C
ATOM   3546  CB  LYS A 443     -32.789  18.855 -30.628  1.00236.75           C
ATOM   3547  CG  LYS A 443     -34.289  19.038 -30.866  1.00236.75           C
ATOM   3548  CD  LYS A 443     -35.125  19.164 -29.594  1.00236.75           C
ATOM   3549  CE  LYS A 443     -36.616  19.346 -29.880  1.00236.75           C
ATOM   3550  NZ  LYS A 443     -36.827  20.560 -30.702  1.00236.75           N
ATOM   3551  C   LYS A 443     -30.948  17.177 -30.646  1.00236.75           C
ATOM   3552  O   LYS A 443     -30.003  16.967 -29.893  1.00236.75           O
ATOM   3553  N   PRO A 444     -30.776  17.183 -32.026  1.00269.28           N
ATOM   3554  CA  PRO A 444     -29.583  16.815 -32.890  1.00269.28           C
ATOM   3555  CD  PRO A 444     -32.003  16.848 -32.741  1.00269.28           C
ATOM   3556  CB  PRO A 444     -30.167  16.394 -34.239  1.00269.28           C
ATOM   3557  CG  PRO A 444     -31.608  15.976 -33.937  1.00269.28           C
ATOM   3558  C   PRO A 444     -28.274  17.619 -33.178  1.00269.28           C
ATOM   3559  O   PRO A 444     -27.932  18.502 -32.397  1.00269.28           O
ATOM   3560  N   VAL A 445     -27.461  17.258 -34.258  1.00197.16           N
ATOM   3561  CA  VAL A 445     -26.215  17.956 -34.634  1.00197.16           C
ATOM   3562  CB  VAL A 445     -25.217  17.958 -33.507  1.00197.16           C
ATOM   3563  CG1 VAL A 445     -24.666  16.531 -33.337  1.00197.16           C
ATOM   3564  CG2 VAL A 445     -24.152  19.038 -33.759  1.00197.16           C
ATOM   3565  C   VAL A 445     -25.499  17.404 -35.885  1.00197.16           C
ATOM   3566  O   VAL A 445     -25.867  16.356 -36.413  1.00197.16           O
ATOM   3567  N   PHE A 446     -24.441  18.116 -36.408  1.00175.76           N
ATOM   3568  CA  PHE A 446     -23.693  17.680 -37.591  1.00175.76           C
ATOM   3569  CB  PHE A 446     -24.223  18.259 -38.914  1.00175.76           C
ATOM   3570  CG  PHE A 446     -23.855  19.703 -38.957  1.00175.76           C
ATOM   3571  CD1 PHE A 446     -24.609  20.655 -38.314  1.00175.76           C
ATOM   3572  CD2 PHE A 446     -22.738  20.101 -39.653  1.00175.76           C
ATOM   3573  CE1 PHE A 446     -24.255  21.983 -38.366  1.00175.76           C
ATOM   3574  CE2 PHE A 446     -22.376  21.426 -39.709  1.00175.76           C
ATOM   3575  CZ  PHE A 446     -23.136  22.370 -39.063  1.00175.76           C
ATOM   3576  C   PHE A 446     -22.242  18.114 -37.512  1.00175.76           C
ATOM   3577  O   PHE A 446     -21.957  19.208 -37.030  1.00175.76           O
ATOM   3578  N   VAL A 447     -21.286  17.282 -38.026  1.00181.50           N
ATOM   3579  CA  VAL A 447     -19.875  17.625 -37.968  1.00181.50           C
ATOM   3580  CB  VAL A 447     -19.229  17.463 -36.622  1.00181.50           C
ATOM   3581  CG1 VAL A 447     -19.688  18.573 -35.664  1.00181.50           C
ATOM   3582  CG2 VAL A 447     -19.533  16.035 -36.142  1.00181.50           C
ATOM   3583  C   VAL A 447     -18.995  16.821 -38.884  1.00181.50           C
ATOM   3584  O   VAL A 447     -19.430  16.074 -39.760  1.00181.50           O
ATOM   3585  N   THR A 448     -17.674  17.024 -38.670  1.00149.39           N
ATOM   3586  CA  THR A 448     -16.590  16.393 -39.374  1.00149.39           C
ATOM   3587  CB  THR A 448     -15.630  17.376 -39.965  1.00149.39           C
ATOM   3588  OG1 THR A 448     -15.087  18.191 -38.937  1.00149.39           O
ATOM   3589  CG2 THR A 448     -16.373  18.241 -40.997  1.00149.39           C
ATOM   3590  C   THR A 448     -15.833  15.570 -38.374  1.00149.39           C
ATOM   3591  O   THR A 448     -15.832  15.878 -37.182  1.00149.39           O
ATOM   3592  N   TYR A 449     -15.147  14.501 -38.840  1.00136.72           N
ATOM   3593  CA  TYR A 449     -14.500  13.611 -37.914  1.00136.72           C
ATOM   3594  CB  TYR A 449     -14.911  12.132 -38.075  1.00136.72           C
ATOM   3595  CG  TYR A 449     -14.221  11.556 -39.271  1.00136.72           C
ATOM   3596  CD1 TYR A 449     -14.742  11.701 -40.534  1.00136.72           C
ATOM   3597  CD2 TYR A 449     -13.034  10.873 -39.135  1.00136.72           C
ATOM   3598  CE1 TYR A 449     -14.108  11.176 -41.636  1.00136.72           C
ATOM   3599  CE2 TYR A 449     -12.390  10.343 -40.230  1.00136.72           C
ATOM   3600  CZ  TYR A 449     -12.927  10.493 -41.485  1.00136.72           C
ATOM   3601  OH  TYR A 449     -12.271   9.953 -42.612  1.00136.72           O
ATOM   3602  C   TYR A 449     -13.029  13.648 -38.135  1.00136.72           C
ATOM   3603  O   TYR A 449     -12.549  13.731 -39.266  1.00136.72           O
ATOM   3604  N   ASP A 450     -12.274  13.590 -37.023  1.00 66.62           N
ATOM   3605  CA  ASP A 450     -10.852  13.602 -37.114  1.00 66.62           C
ATOM   3606  CB  ASP A 450     -10.142  13.750 -35.756  1.00 66.62           C
ATOM   3607  CG  ASP A 450     -10.368  15.169 -35.250  1.00 66.62           C
ATOM   3608  OD1 ASP A 450     -10.317  16.111 -36.085  1.00 66.62           O
ATOM   3609  OD2 ASP A 450     -10.584  15.331 -34.020  1.00 66.62           O
ATOM   3610  C   ASP A 450     -10.427  12.313 -37.716  1.00 66.62           C
ATOM   3611  O   ASP A 450     -10.954  11.250 -37.391  1.00 66.62           O
ATOM   3612  N   ARG A 451      -9.423  12.385 -38.607  1.00125.53           N
ATOM   3613  CA  ARG A 451      -8.910  11.198 -39.212  1.00125.53           C
ATOM   3614  CB  ARG A 451      -7.691  11.450 -40.116  1.00125.53           C
ATOM   3615  CG  ARG A 451      -7.981  12.131 -41.458  1.00125.53           C
ATOM   3616  CD  ARG A 451      -8.470  13.579 -41.368  1.00125.53           C
ATOM   3617  NE  ARG A 451      -9.954  13.557 -41.238  1.00125.53           N
ATOM   3618  CZ  ARG A 451     -10.686  14.556 -41.813  1.00125.53           C
ATOM   3619  NH1 ARG A 451     -10.048  15.580 -42.453  1.00125.53           N
ATOM   3620  NH2 ARG A 451     -12.050  14.531 -41.761  1.00125.53           N
ATOM   3621  C   ARG A 451      -8.427  10.410 -38.052  1.00125.53           C
ATOM   3622  O   ARG A 451      -8.484   9.181 -38.035  1.00125.53           O
ATOM   3623  N   LYS A 452      -7.946  11.144 -37.036  1.00156.02           N
ATOM   3624  CA  LYS A 452      -7.457  10.567 -35.828  1.00156.02           C
ATOM   3625  CB  LYS A 452      -7.185  11.628 -34.750  1.00156.02           C
ATOM   3626  CG  LYS A 452      -6.109  12.624 -35.187  1.00156.02           C
ATOM   3627  CD  LYS A 452      -6.044  13.913 -34.363  1.00156.02           C
ATOM   3628  CE  LYS A 452      -6.781  15.090 -35.006  1.00156.02           C
ATOM   3629  NZ  LYS A 452      -6.480  16.342 -34.274  1.00156.02           N
ATOM   3630  C   LYS A 452      -8.513   9.636 -35.331  1.00156.02           C
ATOM   3631  O   LYS A 452      -9.700   9.808 -35.605  1.00156.02           O
ATOM   3632  N   ASP A 453      -8.076   8.601 -34.594  1.00106.08           N
ATOM   3633  CA  ASP A 453      -8.927   7.560 -34.101  1.00106.08           C
ATOM   3634  CB  ASP A 453      -8.155   6.376 -33.488  1.00106.08           C
ATOM   3635  CG  ASP A 453      -7.206   5.763 -34.505  1.00106.08           C
ATOM   3636  OD1 ASP A 453      -6.882   6.451 -35.507  1.00106.08           O
ATOM   3637  OD2 ASP A 453      -6.769   4.604 -34.274  1.00106.08           O
ATOM   3638  C   ASP A 453      -9.666   8.118 -32.935  1.00106.08           C
ATOM   3639  O   ASP A 453      -9.763   9.331 -32.760  1.00106.08           O
ATOM   3640  N   ASP A 454     -10.271   7.213 -32.143  1.00118.80           N
ATOM   3641  CA  ASP A 454     -10.895   7.598 -30.914  1.00118.80           C
ATOM   3642  CB  ASP A 454     -12.236   6.901 -30.658  1.00118.80           C
ATOM   3643  CG  ASP A 454     -13.273   7.630 -31.481  1.00118.80           C
ATOM   3644  OD1 ASP A 454     -12.998   8.807 -31.835  1.00118.80           O
ATOM   3645  OD2 ASP A 454     -14.348   7.033 -31.750  1.00118.80           O
ATOM   3646  C   ASP A 454      -9.966   7.143 -29.836  1.00118.80           C
ATOM   3647  O   ASP A 454     -10.392   6.624 -28.805  1.00118.80           O
ATOM   3648  N   CYS A 455      -8.654   7.335 -30.063  1.00 88.11           N
ATOM   3649  CA  CYS A 455      -7.659   6.935 -29.113  1.00 88.11           C
ATOM   3650  CB  CYS A 455      -6.224   7.137 -29.632  1.00 88.11           C
ATOM   3651  SG  CYS A 455      -5.848   8.878 -29.997  1.00 88.11           S
ATOM   3652  C   CYS A 455      -7.823   7.760 -27.881  1.00 88.11           C
ATOM   3653  O   CYS A 455      -7.710   7.260 -26.764  1.00 88.11           O
ATOM   3654  N   TYR A 456      -8.096   9.061 -28.064  1.00103.12           N
ATOM   3655  CA  TYR A 456      -8.289   9.953 -26.963  1.00103.12           C
ATOM   3656  CB  TYR A 456      -8.390  11.429 -27.380  1.00103.12           C
ATOM   3657  CG  TYR A 456      -9.132  11.487 -28.666  1.00103.12           C
ATOM   3658  CD1 TYR A 456      -8.420  11.296 -29.825  1.00103.12           C
ATOM   3659  CD2 TYR A 456     -10.487  11.721 -28.740  1.00103.12           C
ATOM   3660  CE1 TYR A 456      -9.037  11.340 -31.047  1.00103.12           C
ATOM   3661  CE2 TYR A 456     -11.111  11.766 -29.969  1.00103.12           C
ATOM   3662  CZ  TYR A 456     -10.385  11.576 -31.123  1.00103.12           C
ATOM   3663  OH  TYR A 456     -11.001  11.620 -32.391  1.00103.12           O
ATOM   3664  C   TYR A 456      -9.497   9.550 -26.187  1.00103.12           C
ATOM   3665  O   TYR A 456      -9.499   9.653 -24.971  1.00103.12           O
ATOM   3666  N   GLN A 457     -10.575   9.076 -26.825  1.00113.82           N
ATOM   3667  CA  GLN A 457     -11.733   8.773 -26.026  1.00113.82           C
ATOM   3668  CB  GLN A 457     -12.969   8.354 -26.844  1.00113.82           C
ATOM   3669  CG  GLN A 457     -12.823   7.032 -27.598  1.00113.82           C
ATOM   3670  CD  GLN A 457     -14.189   6.695 -28.185  1.00113.82           C
ATOM   3671  OE1 GLN A 457     -15.185   7.350 -27.882  1.00113.82           O
ATOM   3672  NE2 GLN A 457     -14.243   5.642 -29.045  1.00113.82           N
ATOM   3673  C   GLN A 457     -11.447   7.663 -25.051  1.00113.82           C
ATOM   3674  O   GLN A 457     -11.974   7.663 -23.939  1.00113.82           O
ATOM   3675  N   GLU A 458     -10.648   6.656 -25.458  1.00102.93           N
ATOM   3676  CA  GLU A 458     -10.352   5.545 -24.595  1.00102.93           C
ATOM   3677  CB  GLU A 458      -9.632   4.392 -25.316  1.00102.93           C
ATOM   3678  CG  GLU A 458      -8.225   4.742 -25.802  1.00102.93           C
ATOM   3679  CD  GLU A 458      -7.649   3.516 -26.497  1.00102.93           C
ATOM   3680  OE1 GLU A 458      -7.674   2.415 -25.879  1.00102.93           O
ATOM   3681  OE2 GLU A 458      -7.177   3.662 -27.654  1.00102.93           O
ATOM   3682  C   GLU A 458      -9.489   5.982 -23.444  1.00102.93           C
ATOM   3683  O   GLU A 458      -9.659   5.504 -22.325  1.00102.93           O
ATOM   3684  N   ILE A 459      -8.505   6.874 -23.678  1.00131.32           N
ATOM   3685  CA  ILE A 459      -7.680   7.283 -22.571  1.00131.32           C
ATOM   3686  CB  ILE A 459      -6.343   7.871 -22.979  1.00131.32           C
ATOM   3687  CG1 ILE A 459      -6.435   8.996 -24.024  1.00131.32           C
ATOM   3688  CG2 ILE A 459      -5.471   6.692 -23.436  1.00131.32           C
ATOM   3689  CD1 ILE A 459      -5.136   9.787 -24.180  1.00131.32           C
ATOM   3690  C   ILE A 459      -8.463   8.068 -21.547  1.00131.32           C
ATOM   3691  O   ILE A 459      -8.334   7.754 -20.365  1.00131.32           O
ATOM   3692  N   PRO A 460      -9.265   9.054 -21.874  1.00120.17           N
ATOM   3693  CA  PRO A 460     -10.078   9.569 -20.826  1.00120.17           C
ATOM   3694  CD  PRO A 460      -8.634  10.237 -22.413  1.00120.17           C
ATOM   3695  CB  PRO A 460     -10.739  10.834 -21.370  1.00120.17           C
ATOM   3696  CG  PRO A 460      -9.774  11.267 -22.489  1.00120.17           C
ATOM   3697  C   PRO A 460     -10.988   8.606 -20.150  1.00120.17           C
ATOM   3698  O   PRO A 460     -11.210   8.781 -18.954  1.00120.17           O
ATOM   3699  N   VAL A 461     -11.533   7.596 -20.848  1.00 95.57           N
ATOM   3700  CA  VAL A 461     -12.397   6.719 -20.117  1.00 95.57           C
ATOM   3701  CB  VAL A 461     -13.119   5.698 -20.961  1.00 95.57           C
ATOM   3702  CG1 VAL A 461     -12.130   4.670 -21.524  1.00 95.57           C
ATOM   3703  CG2 VAL A 461     -14.216   5.057 -20.096  1.00 95.57           C
ATOM   3704  C   VAL A 461     -11.590   6.008 -19.072  1.00 95.57           C
ATOM   3705  O   VAL A 461     -12.006   5.911 -17.919  1.00 95.57           O
ATOM   3706  N   LYS A 462     -10.393   5.511 -19.444  1.00135.26           N
ATOM   3707  CA  LYS A 462      -9.581   4.779 -18.516  1.00135.26           C
ATOM   3708  CB  LYS A 462      -8.259   4.307 -19.137  1.00135.26           C
ATOM   3709  CG  LYS A 462      -7.384   3.525 -18.158  1.00135.26           C
ATOM   3710  CD  LYS A 462      -6.102   2.979 -18.786  1.00135.26           C
ATOM   3711  CE  LYS A 462      -4.949   3.985 -18.760  1.00135.26           C
ATOM   3712  NZ  LYS A 462      -4.267   3.939 -17.447  1.00135.26           N
ATOM   3713  C   LYS A 462      -9.204   5.666 -17.383  1.00135.26           C
ATOM   3714  O   LYS A 462      -9.407   5.309 -16.228  1.00135.26           O
ATOM   3715  N   TYR A 463      -8.678   6.864 -17.691  1.00 63.13           N
ATOM   3716  CA  TYR A 463      -8.184   7.761 -16.690  1.00 63.13           C
ATOM   3717  CB  TYR A 463      -7.562   9.015 -17.333  1.00 63.13           C
ATOM   3718  CG  TYR A 463      -7.080   9.937 -16.267  1.00 63.13           C
ATOM   3719  CD1 TYR A 463      -5.877   9.718 -15.639  1.00 63.13           C
ATOM   3720  CD2 TYR A 463      -7.831  11.033 -15.903  1.00 63.13           C
ATOM   3721  CE1 TYR A 463      -5.434  10.574 -14.660  1.00 63.13           C
ATOM   3722  CE2 TYR A 463      -7.391  11.892 -14.924  1.00 63.13           C
ATOM   3723  CZ  TYR A 463      -6.190  11.663 -14.301  1.00 63.13           C
ATOM   3724  OH  TYR A 463      -5.734  12.542 -13.296  1.00 63.13           O
ATOM   3725  C   TYR A 463      -9.292   8.212 -15.787  1.00 63.13           C
ATOM   3726  O   TYR A 463      -9.170   8.158 -14.566  1.00 63.13           O
ATOM   3727  N   ASN A 464     -10.426   8.650 -16.357  1.00 82.75           N
ATOM   3728  CA  ASN A 464     -11.447   9.224 -15.528  1.00 82.75           C
ATOM   3729  CB  ASN A 464     -12.594   9.837 -16.348  1.00 82.75           C
ATOM   3730  CG  ASN A 464     -12.033  11.048 -17.080  1.00 82.75           C
ATOM   3731  OD1 ASN A 464     -12.210  11.199 -18.288  1.00 82.75           O
ATOM   3732  ND2 ASN A 464     -11.333  11.939 -16.327  1.00 82.75           N
ATOM   3733  C   ASN A 464     -12.044   8.221 -14.600  1.00 82.75           C
ATOM   3734  O   ASN A 464     -12.151   8.461 -13.399  1.00 82.75           O
ATOM   3735  N   ASN A 465     -12.442   7.051 -15.120  1.00186.64           N
ATOM   3736  CA  ASN A 465     -13.119   6.152 -14.240  1.00186.64           C
ATOM   3737  CB  ASN A 465     -14.623   6.462 -14.132  1.00186.64           C
ATOM   3738  CG  ASN A 465     -15.232   5.612 -13.023  1.00186.64           C
ATOM   3739  OD1 ASN A 465     -14.693   4.572 -12.647  1.00186.64           O
ATOM   3740  ND2 ASN A 465     -16.397   6.065 -12.488  1.00186.64           N
ATOM   3741  C   ASN A 465     -12.996   4.798 -14.812  1.00186.64           C
ATOM   3742  O   ASN A 465     -12.278   3.958 -14.269  1.00186.64           O
ATOM   3743  N   GLN A 466     -13.729   4.581 -15.927  1.00228.60           N
ATOM   3744  CA  GLN A 466     -13.808   3.305 -16.561  1.00228.60           C
ATOM   3745  CB  GLN A 466     -12.537   2.823 -17.293  1.00228.60           C
ATOM   3746  CG  GLN A 466     -11.313   2.549 -16.420  1.00228.60           C
ATOM   3747  CD  GLN A 466     -10.410   1.635 -17.239  1.00228.60           C
ATOM   3748  OE1 GLN A 466      -9.712   2.068 -18.153  1.00228.60           O
ATOM   3749  NE2 GLN A 466     -10.444   0.315 -16.912  1.00228.60           N
ATOM   3750  C   GLN A 466     -14.149   2.361 -15.471  1.00228.60           C
ATOM   3751  O   GLN A 466     -14.946   2.693 -14.596  1.00228.60           O
ATOM   3752  N   SER A 467     -13.584   1.144 -15.510  1.00116.72           N
ATOM   3753  CA  SER A 467     -13.856   0.262 -14.423  1.00116.72           C
ATOM   3754  CB  SER A 467     -13.125  -1.084 -14.525  1.00116.72           C
ATOM   3755  OG  SER A 467     -13.460  -1.888 -13.404  1.00116.72           O
ATOM   3756  C   SER A 467     -13.368   0.954 -13.193  1.00116.72           C
ATOM   3757  O   SER A 467     -14.115   1.103 -12.228  1.00116.72           O
ATOM   3758  N   MET A 468     -12.103   1.421 -13.203  1.00339.29           N
ATOM   3759  CA  MET A 468     -11.630   2.127 -12.047  1.00339.29           C
ATOM   3760  CB  MET A 468     -11.154   1.185 -10.928  1.00339.29           C
ATOM   3761  CG  MET A 468     -12.247   0.246 -10.404  1.00339.29           C
ATOM   3762  SD  MET A 468     -13.555   1.034  -9.416  1.00339.29           S
ATOM   3763  CE  MET A 468     -14.411  -0.514  -9.003  1.00339.29           C
ATOM   3764  C   MET A 468     -10.462   2.970 -12.462  1.00339.29           C
ATOM   3765  O   MET A 468      -9.701   2.594 -13.352  1.00339.29           O
ATOM   3766  N   PHE A 469     -10.304   4.161 -11.845  1.00319.03           N
ATOM   3767  CA  PHE A 469      -9.157   4.967 -12.134  1.00319.03           C
ATOM   3768  CB  PHE A 469      -9.155   5.601 -13.528  1.00319.03           C
ATOM   3769  CG  PHE A 469      -7.730   5.854 -13.912  1.00319.03           C
ATOM   3770  CD1 PHE A 469      -7.011   6.923 -13.425  1.00319.03           C
ATOM   3771  CD2 PHE A 469      -7.103   4.996 -14.787  1.00319.03           C
ATOM   3772  CE1 PHE A 469      -5.707   7.134 -13.797  1.00319.03           C
ATOM   3773  CE2 PHE A 469      -5.798   5.193 -15.166  1.00319.03           C
ATOM   3774  CZ  PHE A 469      -5.101   6.266 -14.668  1.00319.03           C
ATOM   3775  C   PHE A 469      -9.170   6.085 -11.141  1.00319.03           C
ATOM   3776  O   PHE A 469      -9.189   5.861  -9.932  1.00319.03           O
ATOM   3777  N   MET A 470      -9.150   7.333 -11.651  1.00142.29           N
ATOM   3778  CA  MET A 470      -9.082   8.503 -10.832  1.00142.29           C
ATOM   3779  CB  MET A 470      -8.973   9.809 -11.653  1.00142.29           C
ATOM   3780  CG  MET A 470     -10.172  10.167 -12.543  1.00142.29           C
ATOM   3781  SD  MET A 470     -11.612  10.906 -11.705  1.00142.29           S
ATOM   3782  CE  MET A 470     -10.839  12.504 -11.321  1.00142.29           C
ATOM   3783  C   MET A 470     -10.289   8.557  -9.962  1.00142.29           C
ATOM   3784  O   MET A 470     -10.190   8.890  -8.783  1.00142.29           O
ATOM   3785  N   ALA A 471     -11.470   8.224 -10.510  1.00 36.87           N
ATOM   3786  CA  ALA A 471     -12.642   8.306  -9.694  1.00 36.87           C
ATOM   3787  CB  ALA A 471     -13.945   8.047 -10.475  1.00 36.87           C
ATOM   3788  C   ALA A 471     -12.528   7.308  -8.582  1.00 36.87           C
ATOM   3789  O   ALA A 471     -12.833   7.629  -7.434  1.00 36.87           O
ATOM   3790  N   PRO A 472     -12.107   6.103  -8.867  1.00127.01           N
ATOM   3791  CA  PRO A 472     -11.995   5.129  -7.816  1.00127.01           C
ATOM   3792  CD  PRO A 472     -12.386   5.481 -10.151  1.00127.01           C
ATOM   3793  CB  PRO A 472     -11.824   3.782  -8.504  1.00127.01           C
ATOM   3794  CG  PRO A 472     -12.540   3.986  -9.849  1.00127.01           C
ATOM   3795  C   PRO A 472     -10.936   5.434  -6.810  1.00127.01           C
ATOM   3796  O   PRO A 472     -11.153   5.186  -5.625  1.00127.01           O
ATOM   3797  N   VAL A 473      -9.778   5.955  -7.258  1.00 99.69           N
ATOM   3798  CA  VAL A 473      -8.721   6.253  -6.340  1.00 99.69           C
ATOM   3799  CB  VAL A 473      -7.432   6.658  -7.000  1.00 99.69           C
ATOM   3800  CG1 VAL A 473      -6.911   5.469  -7.825  1.00 99.69           C
ATOM   3801  CG2 VAL A 473      -7.661   7.942  -7.815  1.00 99.69           C
ATOM   3802  C   VAL A 473      -9.170   7.384  -5.475  1.00 99.69           C
ATOM   3803  O   VAL A 473      -8.907   7.406  -4.274  1.00 99.69           O
ATOM   3804  N   THR A 474      -9.868   8.361  -6.080  1.00 31.06           N
ATOM   3805  CA  THR A 474     -10.306   9.512  -5.350  1.00 31.06           C
ATOM   3806  CB  THR A 474     -11.007  10.516  -6.219  1.00 31.06           C
ATOM   3807  OG1 THR A 474     -10.135  10.968  -7.244  1.00 31.06           O
ATOM   3808  CG2 THR A 474     -11.460  11.695  -5.342  1.00 31.06           C
ATOM   3809  C   THR A 474     -11.265   9.076  -4.294  1.00 31.06           C
ATOM   3810  O   THR A 474     -11.207   9.553  -3.162  1.00 31.06           O
ATOM   3811  N   ARG A 475     -12.178   8.150  -4.637  1.00 70.19           N
ATOM   3812  CA  ARG A 475     -13.169   7.724  -3.694  1.00 70.19           C
ATOM   3813  CB  ARG A 475     -14.174   6.736  -4.306  1.00 70.19           C
ATOM   3814  CG  ARG A 475     -15.427   6.534  -3.454  1.00 70.19           C
ATOM   3815  CD  ARG A 475     -16.376   5.477  -4.020  1.00 70.19           C
ATOM   3816  NE  ARG A 475     -17.650   5.564  -3.253  1.00 70.19           N
ATOM   3817  CZ  ARG A 475     -17.775   4.935  -2.048  1.00 70.19           C
ATOM   3818  NH1 ARG A 475     -16.721   4.250  -1.516  1.00 70.19           N
ATOM   3819  NH2 ARG A 475     -18.959   5.000  -1.372  1.00 70.19           N
ATOM   3820  C   ARG A 475     -12.514   7.037  -2.537  1.00 70.19           C
ATOM   3821  O   ARG A 475     -12.834   7.318  -1.383  1.00 70.19           O
ATOM   3822  N   ILE A 476     -11.558   6.133  -2.824  1.00139.38           N
ATOM   3823  CA  ILE A 476     -10.926   5.343  -1.802  1.00139.38           C
ATOM   3824  CB  ILE A 476     -10.029   4.272  -2.376  1.00139.38           C
ATOM   3825  CG1 ILE A 476      -9.670   3.198  -1.327  1.00139.38           C
ATOM   3826  CG2 ILE A 476      -8.815   4.952  -3.030  1.00139.38           C
ATOM   3827  CD1 ILE A 476      -8.816   3.692  -0.159  1.00139.38           C
ATOM   3828  C   ILE A 476     -10.140   6.217  -0.871  1.00139.38           C
ATOM   3829  O   ILE A 476     -10.190   6.024   0.343  1.00139.38           O
ATOM   3830  N   LEU A 477      -9.389   7.194  -1.416  1.00 50.47           N
ATOM   3831  CA  LEU A 477      -8.552   8.057  -0.630  1.00 50.47           C
ATOM   3832  CB  LEU A 477      -7.722   9.025  -1.492  1.00 50.47           C
ATOM   3833  CG  LEU A 477      -6.671   8.328  -2.376  1.00 50.47           C
ATOM   3834  CD1 LEU A 477      -5.882   9.354  -3.204  1.00 50.47           C
ATOM   3835  CD2 LEU A 477      -5.758   7.410  -1.548  1.00 50.47           C
ATOM   3836  C   LEU A 477      -9.409   8.879   0.269  1.00 50.47           C
ATOM   3837  O   LEU A 477      -9.069   9.132   1.425  1.00 50.47           O
ATOM   3838  N   GLN A 478     -10.560   9.323  -0.253  1.00 48.45           N
ATOM   3839  CA  GLN A 478     -11.440  10.144   0.515  1.00 48.45           C
ATOM   3840  CB  GLN A 478     -12.665  10.570  -0.308  1.00 48.45           C
ATOM   3841  CG  GLN A 478     -12.286  11.454  -1.501  1.00 48.45           C
ATOM   3842  CD  GLN A 478     -13.559  11.937  -2.181  1.00 48.45           C
ATOM   3843  OE1 GLN A 478     -13.670  13.104  -2.552  1.00 48.45           O
ATOM   3844  NE2 GLN A 478     -14.545  11.017  -2.356  1.00 48.45           N
ATOM   3845  C   GLN A 478     -11.889   9.348   1.696  1.00 48.45           C
ATOM   3846  O   GLN A 478     -11.965   9.864   2.811  1.00 48.45           O
ATOM   3847  N   LEU A 479     -12.175   8.049   1.490  1.00129.72           N
ATOM   3848  CA  LEU A 479     -12.643   7.259   2.586  1.00129.72           C
ATOM   3849  CB  LEU A 479     -13.025   5.815   2.227  1.00129.72           C
ATOM   3850  CG  LEU A 479     -13.536   5.041   3.459  1.00129.72           C
ATOM   3851  CD1 LEU A 479     -14.846   5.648   3.988  1.00129.72           C
ATOM   3852  CD2 LEU A 479     -13.652   3.537   3.186  1.00129.72           C
ATOM   3853  C   LEU A 479     -11.563   7.179   3.620  1.00129.72           C
ATOM   3854  O   LEU A 479     -11.840   7.249   4.817  1.00129.72           O
ATOM   3855  N   ARG A 480     -10.297   7.019   3.186  1.00154.11           N
ATOM   3856  CA  ARG A 480      -9.217   6.889   4.122  1.00154.11           C
ATOM   3857  CB  ARG A 480      -7.861   6.642   3.439  1.00154.11           C
ATOM   3858  CG  ARG A 480      -6.743   6.274   4.417  1.00154.11           C
ATOM   3859  CD  ARG A 480      -5.417   5.943   3.730  1.00154.11           C
ATOM   3860  NE  ARG A 480      -4.810   7.228   3.290  1.00154.11           N
ATOM   3861  CZ  ARG A 480      -4.018   7.929   4.151  1.00154.11           C
ATOM   3862  NH1 ARG A 480      -3.773   7.436   5.400  1.00154.11           N
ATOM   3863  NH2 ARG A 480      -3.471   9.119   3.766  1.00154.11           N
ATOM   3864  C   ARG A 480      -9.103   8.156   4.909  1.00154.11           C
ATOM   3865  O   ARG A 480      -8.979   8.130   6.134  1.00154.11           O
ATOM   3866  N   GLY A 481      -9.175   9.308   4.219  1.00 29.76           N
ATOM   3867  CA  GLY A 481      -9.031  10.568   4.884  1.00 29.76           C
ATOM   3868  C   GLY A 481     -10.137  10.696   5.869  1.00 29.76           C
ATOM   3869  O   GLY A 481      -9.944  11.187   6.980  1.00 29.76           O
ATOM   3870  N   THR A 482     -11.344  10.257   5.480  1.00 50.49           N
ATOM   3871  CA  THR A 482     -12.437  10.390   6.383  1.00 50.49           C
ATOM   3872  CB  THR A 482     -13.725   9.851   5.833  1.00 50.49           C
ATOM   3873  OG1 THR A 482     -14.072  10.533   4.637  1.00 50.49           O
ATOM   3874  CG2 THR A 482     -14.828  10.040   6.889  1.00 50.49           C
ATOM   3875  C   THR A 482     -12.111   9.614   7.606  1.00 50.49           C
ATOM   3876  O   THR A 482     -12.186  10.165   8.693  1.00 50.49           O
ATOM   3877  N   GLN A 483     -11.696   8.340   7.472  1.00138.08           N
ATOM   3878  CA  GLN A 483     -11.455   7.522   8.628  1.00138.08           C
ATOM   3879  CB  GLN A 483     -11.191   6.047   8.276  1.00138.08           C
ATOM   3880  CG  GLN A 483      -9.878   5.792   7.537  1.00138.08           C
ATOM   3881  CD  GLN A 483      -8.832   5.424   8.580  1.00138.08           C
ATOM   3882  OE1 GLN A 483      -7.660   5.227   8.262  1.00138.08           O
ATOM   3883  NE2 GLN A 483      -9.266   5.316   9.865  1.00138.08           N
ATOM   3884  C   GLN A 483     -10.291   8.041   9.415  1.00138.08           C
ATOM   3885  O   GLN A 483     -10.348   8.109  10.642  1.00138.08           O
ATOM   3886  N   ILE A 484      -9.194   8.425   8.737  1.00119.44           N
ATOM   3887  CA  ILE A 484      -8.054   8.895   9.469  1.00119.44           C
ATOM   3888  CB  ILE A 484      -6.869   9.127   8.573  1.00119.44           C
ATOM   3889  CG1 ILE A 484      -7.197  10.167   7.489  1.00119.44           C
ATOM   3890  CG2 ILE A 484      -6.433   7.764   8.010  1.00119.44           C
ATOM   3891  CD1 ILE A 484      -5.990  10.596   6.661  1.00119.44           C
ATOM   3892  C   ILE A 484      -8.424  10.161  10.166  1.00119.44           C
ATOM   3893  O   ILE A 484      -8.222  10.307  11.371  1.00119.44           O
ATOM   3894  N   ASP A 485      -9.012  11.113   9.427  1.00122.56           N
ATOM   3895  CA  ASP A 485      -9.464  12.299  10.075  1.00122.56           C
ATOM   3896  CB  ASP A 485      -9.341  13.562   9.207  1.00122.56           C
ATOM   3897  CG  ASP A 485      -7.861  13.885   9.058  1.00122.56           C
ATOM   3898  OD1 ASP A 485      -7.032  13.138   9.643  1.00122.56           O
ATOM   3899  OD2 ASP A 485      -7.539  14.879   8.354  1.00122.56           O
ATOM   3900  C   ASP A 485     -10.903  12.024  10.279  1.00122.56           C
ATOM   3901  O   ASP A 485     -11.768  12.702   9.729  1.00122.56           O
ATOM   3902  N   CYS A 486     -11.180  10.975  11.072  1.00222.40           N
ATOM   3903  CA  CYS A 486     -12.536  10.615  11.326  1.00222.40           C
ATOM   3904  CB  CYS A 486     -12.846   9.121  11.138  1.00222.40           C
ATOM   3905  SG  CYS A 486     -14.588   8.728  11.476  1.00222.40           S
ATOM   3906  C   CYS A 486     -12.820  10.924  12.730  1.00222.40           C
ATOM   3907  O   CYS A 486     -11.935  10.878  13.580  1.00222.40           O
ATOM   3908  N   THR A 487     -14.085  11.262  13.001  1.00191.63           N
ATOM   3909  CA  THR A 487     -14.382  11.567  14.355  1.00191.63           C
ATOM   3910  CB  THR A 487     -15.724  12.236  14.570  1.00191.63           C
ATOM   3911  OG1 THR A 487     -16.786  11.536  13.942  1.00191.63           O
ATOM   3912  CG2 THR A 487     -15.643  13.662  14.003  1.00191.63           C
ATOM   3913  C   THR A 487     -14.159  10.343  15.192  1.00191.63           C
ATOM   3914  O   THR A 487     -13.612  10.464  16.285  1.00191.63           O
ATOM   3915  N   PRO A 488     -14.527   9.154  14.817  1.00158.95           N
ATOM   3916  CA  PRO A 488     -14.089   8.120  15.697  1.00158.95           C
ATOM   3917  CD  PRO A 488     -15.886   8.885  14.398  1.00158.95           C
ATOM   3918  CB  PRO A 488     -14.949   6.888  15.416  1.00158.95           C
ATOM   3919  CG  PRO A 488     -15.950   7.360  14.347  1.00158.95           C
ATOM   3920  C   PRO A 488     -12.608   7.913  15.686  1.00158.95           C
ATOM   3921  O   PRO A 488     -12.061   7.595  16.739  1.00158.95           O
ATOM   3922  N   LEU A 489     -11.914   8.063  14.541  1.00 95.97           N
ATOM   3923  CA  LEU A 489     -10.512   7.802  14.678  1.00 95.97           C
ATOM   3924  CB  LEU A 489      -9.758   7.802  13.335  1.00 95.97           C
ATOM   3925  CG  LEU A 489      -8.241   7.554  13.475  1.00 95.97           C
ATOM   3926  CD1 LEU A 489      -7.933   6.172  14.070  1.00 95.97           C
ATOM   3927  CD2 LEU A 489      -7.514   7.774  12.142  1.00 95.97           C
ATOM   3928  C   LEU A 489      -9.881   8.850  15.538  1.00 95.97           C
ATOM   3929  O   LEU A 489      -9.392   8.563  16.630  1.00 95.97           O
ATOM   3930  N   LEU A 490      -9.908  10.113  15.067  1.00172.04           N
ATOM   3931  CA  LEU A 490      -9.266  11.171  15.789  1.00172.04           C
ATOM   3932  CB  LEU A 490      -9.001  12.403  14.894  1.00172.04           C
ATOM   3933  CG  LEU A 490      -8.314  13.579  15.603  1.00172.04           C
ATOM   3934  CD1 LEU A 490      -6.888  13.205  16.017  1.00172.04           C
ATOM   3935  CD2 LEU A 490      -8.365  14.857  14.753  1.00172.04           C
ATOM   3936  C   LEU A 490     -10.045  11.551  17.021  1.00172.04           C
ATOM   3937  O   LEU A 490      -9.467  11.592  18.107  1.00172.04           O
ATOM   3938  N   PRO A 491     -11.331  11.826  16.931  1.00159.33           N
ATOM   3939  CA  PRO A 491     -12.021  12.190  18.140  1.00159.33           C
ATOM   3940  CD  PRO A 491     -11.851  12.602  15.809  1.00159.33           C
ATOM   3941  CB  PRO A 491     -13.318  12.878  17.720  1.00159.33           C
ATOM   3942  CG  PRO A 491     -12.950  13.517  16.375  1.00159.33           C
ATOM   3943  C   PRO A 491     -12.224  11.133  19.180  1.00159.33           C
ATOM   3944  O   PRO A 491     -12.189  11.473  20.361  1.00159.33           O
ATOM   3945  N   ALA A 492     -12.460   9.863  18.796  1.00 61.03           N
ATOM   3946  CA  ALA A 492     -12.695   8.877  19.814  1.00 61.03           C
ATOM   3947  CB  ALA A 492     -13.081   7.489  19.275  1.00 61.03           C
ATOM   3948  C   ALA A 492     -11.441   8.715  20.602  1.00 61.03           C
ATOM   3949  O   ALA A 492     -11.464   8.607  21.826  1.00 61.03           O
ATOM   3950  N   LYS A 493     -10.302   8.724  19.895  1.00152.52           N
ATOM   3951  CA  LYS A 493      -9.014   8.513  20.486  1.00152.52           C
ATOM   3952  CB  LYS A 493      -7.872   8.519  19.458  1.00152.52           C
ATOM   3953  CG  LYS A 493      -6.515   8.198  20.084  1.00152.52           C
ATOM   3954  CD  LYS A 493      -6.440   6.774  20.633  1.00152.52           C
ATOM   3955  CE  LYS A 493      -5.082   6.412  21.233  1.00152.52           C
ATOM   3956  NZ  LYS A 493      -5.116   5.022  21.739  1.00152.52           N
ATOM   3957  C   LYS A 493      -8.736   9.605  21.455  1.00152.52           C
ATOM   3958  O   LYS A 493      -8.011   9.395  22.419  1.00152.52           O
ATOM   3959  N   PHE A 494      -9.286  10.808  21.235  1.00117.36           N
ATOM   3960  CA  PHE A 494      -8.979  11.904  22.110  1.00117.36           C
ATOM   3961  CB  PHE A 494      -9.771  13.168  21.735  1.00117.36           C
ATOM   3962  CG  PHE A 494      -9.467  14.232  22.731  1.00117.36           C
ATOM   3963  CD1 PHE A 494      -8.344  15.017  22.608  1.00117.36           C
ATOM   3964  CD2 PHE A 494     -10.319  14.449  23.789  1.00117.36           C
ATOM   3965  CE1 PHE A 494      -8.074  16.000  23.531  1.00117.36           C
ATOM   3966  CE2 PHE A 494     -10.056  15.430  24.715  1.00117.36           C
ATOM   3967  CZ  PHE A 494      -8.930  16.208  24.587  1.00117.36           C
ATOM   3968  C   PHE A 494      -9.356  11.532  23.509  1.00117.36           C
ATOM   3969  O   PHE A 494      -8.583  11.719  24.448  1.00117.36           O
ATOM   3970  N   THR A 495     -10.559  10.968  23.680  1.00160.37           N
ATOM   3971  CA  THR A 495     -11.045  10.611  24.976  1.00160.37           C
ATOM   3972  CB  THR A 495     -12.460  10.138  24.932  1.00160.37           C
ATOM   3973  OG1 THR A 495     -12.569   8.978  24.122  1.00160.37           O
ATOM   3974  CG2 THR A 495     -13.347  11.265  24.375  1.00160.37           C
ATOM   3975  C   THR A 495     -10.187   9.523  25.541  1.00160.37           C
ATOM   3976  O   THR A 495      -9.979   9.437  26.751  1.00160.37           O
ATOM   3977  N   ILE A 496      -9.633   8.697  24.642  1.00267.21           N
ATOM   3978  CA  ILE A 496      -8.880   7.509  24.921  1.00267.21           C
ATOM   3979  CB  ILE A 496      -9.017   6.569  23.753  1.00267.21           C
ATOM   3980  CG1 ILE A 496     -10.496   6.210  23.561  1.00267.21           C
ATOM   3981  CG2 ILE A 496      -8.104   5.351  23.918  1.00267.21           C
ATOM   3982  CD1 ILE A 496     -10.784   5.498  22.241  1.00267.21           C
ATOM   3983  C   ILE A 496      -7.454   7.935  25.006  1.00267.21           C
ATOM   3984  O   ILE A 496      -7.130   9.082  24.737  1.00267.21           O
ATOM   3985  N   GLY A 497      -6.546   7.085  25.499  1.00121.09           N
ATOM   3986  CA  GLY A 497      -5.206   7.576  25.452  1.00121.09           C
ATOM   3987  C   GLY A 497      -4.467   7.048  26.630  1.00121.09           C
ATOM   3988  O   GLY A 497      -5.013   6.307  27.446  1.00121.09           O
ATOM   3989  N   GLY A 498      -3.184   7.438  26.744  1.00121.53           N
ATOM   3990  CA  GLY A 498      -2.389   6.964  27.832  1.00121.53           C
ATOM   3991  C   GLY A 498      -1.425   8.046  28.193  1.00121.53           C
ATOM   3992  O   GLY A 498      -0.421   8.278  27.527  1.00121.53           O
ATOM   3993  N   ARG A 499      -1.747   8.737  29.288  1.00285.04           N
ATOM   3994  CA  ARG A 499      -1.049   9.847  29.858  1.00285.04           C
ATOM   3995  CB  ARG A 499       0.107   9.556  30.842  1.00285.04           C
ATOM   3996  CG  ARG A 499       1.324   8.858  30.273  1.00285.04           C
ATOM   3997  CD  ARG A 499       2.442   8.612  31.292  1.00285.04           C
ATOM   3998  NE  ARG A 499       3.557   7.942  30.563  1.00285.04           N
ATOM   3999  CZ  ARG A 499       4.705   7.590  31.213  1.00285.04           C
ATOM   4000  NH1 ARG A 499       4.839   7.828  32.551  1.00285.04           N
ATOM   4001  NH2 ARG A 499       5.719   6.995  30.520  1.00285.04           N
ATOM   4002  C   ARG A 499      -0.667  10.797  28.782  1.00285.04           C
ATOM   4003  O   ARG A 499       0.357  11.473  28.859  1.00285.04           O
ATOM   4004  N   TRP A 500      -1.509  10.863  27.735  1.00237.51           N
ATOM   4005  CA  TRP A 500      -1.324  11.818  26.690  1.00237.51           C
ATOM   4006  CB  TRP A 500      -0.420  11.332  25.555  1.00237.51           C
ATOM   4007  CG  TRP A 500       1.045  11.631  25.770  1.00237.51           C
ATOM   4008  CD2 TRP A 500       1.997  10.889  26.557  1.00237.51           C
ATOM   4009  CD1 TRP A 500       1.733  12.676  25.233  1.00237.51           C
ATOM   4010  NE1 TRP A 500       3.045  12.619  25.614  1.00237.51           N
ATOM   4011  CE2 TRP A 500       3.228  11.531  26.427  1.00237.51           C
ATOM   4012  CE3 TRP A 500       1.873   9.766  27.319  1.00237.51           C
ATOM   4013  CZ2 TRP A 500       4.351  11.067  27.049  1.00237.51           C
ATOM   4014  CZ3 TRP A 500       3.016   9.304  27.943  1.00237.51           C
ATOM   4015  CH2 TRP A 500       4.231   9.935  27.816  1.00237.51           C
ATOM   4016  C   TRP A 500      -2.662  12.201  26.144  1.00237.51           C
ATOM   4017  O   TRP A 500      -2.758  12.802  25.075  1.00237.51           O
ATOM   4018  N   TYR A 501      -3.739  11.875  26.883  1.00284.03           N
ATOM   4019  CA  TYR A 501      -5.040  12.291  26.473  1.00284.03           C
ATOM   4020  CB  TYR A 501      -5.839  11.254  25.703  1.00284.03           C
ATOM   4021  CG  TYR A 501      -5.248  11.197  24.335  1.00284.03           C
ATOM   4022  CD1 TYR A 501      -5.556  12.180  23.422  1.00284.03           C
ATOM   4023  CD2 TYR A 501      -4.403  10.179  23.956  1.00284.03           C
ATOM   4024  CE1 TYR A 501      -5.029  12.158  22.153  1.00284.03           C
ATOM   4025  CE2 TYR A 501      -3.873  10.153  22.686  1.00284.03           C
ATOM   4026  CZ  TYR A 501      -4.183  11.142  21.783  1.00284.03           C
ATOM   4027  OH  TYR A 501      -3.639  11.117  20.481  1.00284.03           O
ATOM   4028  C   TYR A 501      -5.795  12.715  27.685  1.00284.03           C
ATOM   4029  O   TYR A 501      -5.345  12.527  28.813  1.00284.03           O
ATOM   4030  N   THR A 502      -7.010  13.246  27.477  1.00156.11           N
ATOM   4031  CA  THR A 502      -7.724  13.904  28.529  1.00156.11           C
ATOM   4032  CB  THR A 502      -9.096  14.355  28.118  1.00156.11           C
ATOM   4033  OG1 THR A 502      -9.659  15.175  29.131  1.00156.11           O
ATOM   4034  CG2 THR A 502      -9.980  13.119  27.880  1.00156.11           C
ATOM   4035  C   THR A 502      -7.874  13.030  29.729  1.00156.11           C
ATOM   4036  O   THR A 502      -7.711  13.512  30.850  1.00156.11           O
ATOM   4037  N   ALA A 503      -8.173  11.731  29.555  1.00 55.90           N
ATOM   4038  CA  ALA A 503      -8.384  10.953  30.739  1.00 55.90           C
ATOM   4039  CB  ALA A 503      -8.770   9.495  30.437  1.00 55.90           C
ATOM   4040  C   ALA A 503      -7.138  10.932  31.572  1.00 55.90           C
ATOM   4041  O   ALA A 503      -7.176  11.209  32.769  1.00 55.90           O
ATOM   4042  N   ASP A 504      -5.988  10.629  30.954  1.00 87.39           N
ATOM   4043  CA  ASP A 504      -4.774  10.517  31.707  1.00 87.39           C
ATOM   4044  CB  ASP A 504      -3.739   9.657  31.015  1.00 87.39           C
ATOM   4045  CG  ASP A 504      -4.259   8.223  31.063  1.00 87.39           C
ATOM   4046  OD1 ASP A 504      -5.180   7.960  31.882  1.00 87.39           O
ATOM   4047  OD2 ASP A 504      -3.746   7.372  30.289  1.00 87.39           O
ATOM   4048  C   ASP A 504      -4.213  11.846  32.107  1.00 87.39           C
ATOM   4049  O   ASP A 504      -3.474  11.938  33.088  1.00 87.39           O
ATOM   4050  N   GLN A 505      -4.524  12.916  31.355  1.00107.20           N
ATOM   4051  CA  GLN A 505      -4.008  14.203  31.726  1.00107.20           C
ATOM   4052  CB  GLN A 505      -4.531  15.358  30.856  1.00107.20           C
ATOM   4053  CG  GLN A 505      -3.849  16.693  31.160  1.00107.20           C
ATOM   4054  CD  GLN A 505      -4.305  17.702  30.117  1.00107.20           C
ATOM   4055  OE1 GLN A 505      -3.737  18.785  29.995  1.00107.20           O
ATOM   4056  NE2 GLN A 505      -5.352  17.333  29.332  1.00107.20           N
ATOM   4057  C   GLN A 505      -4.528  14.470  33.094  1.00107.20           C
ATOM   4058  O   GLN A 505      -3.865  15.083  33.929  1.00107.20           O
ATOM   4059  N   ARG A 506      -5.759  13.999  33.333  1.00116.21           N
ATOM   4060  CA  ARG A 506      -6.476  14.209  34.551  1.00116.21           C
ATOM   4061  CB  ARG A 506      -7.905  13.649  34.466  1.00116.21           C
ATOM   4062  CG  ARG A 506      -8.813  14.046  35.630  1.00116.21           C
ATOM   4063  CD  ARG A 506     -10.220  13.461  35.502  1.00116.21           C
ATOM   4064  NE  ARG A 506     -11.010  13.914  36.680  1.00116.21           N
ATOM   4065  CZ  ARG A 506     -12.298  13.491  36.836  1.00116.21           C
ATOM   4066  NH1 ARG A 506     -12.841  12.614  35.942  1.00116.21           N
ATOM   4067  NH2 ARG A 506     -13.045  13.949  37.883  1.00116.21           N
ATOM   4068  C   ARG A 506      -5.800  13.549  35.710  1.00116.21           C
ATOM   4069  O   ARG A 506      -5.779  14.122  36.798  1.00116.21           O
ATOM   4070  N   LEU A 507      -5.205  12.350  35.515  1.00142.73           N
ATOM   4071  CA  LEU A 507      -4.740  11.612  36.659  1.00142.73           C
ATOM   4072  CB  LEU A 507      -4.057  10.280  36.309  1.00142.73           C
ATOM   4073  CG  LEU A 507      -5.027   9.221  35.754  1.00142.73           C
ATOM   4074  CD1 LEU A 507      -5.611   9.652  34.401  1.00142.73           C
ATOM   4075  CD2 LEU A 507      -4.373   7.832  35.707  1.00142.73           C
ATOM   4076  C   LEU A 507      -3.771  12.407  37.473  1.00142.73           C
ATOM   4077  O   LEU A 507      -4.043  12.658  38.646  1.00142.73           O
ATOM   4078  N   ARG A 508      -2.658  12.881  36.881  1.00239.35           N
ATOM   4079  CA  ARG A 508      -1.718  13.657  37.645  1.00239.35           C
ATOM   4080  CB  ARG A 508      -2.309  15.013  38.090  1.00239.35           C
ATOM   4081  CG  ARG A 508      -1.371  15.905  38.911  1.00239.35           C
ATOM   4082  CD  ARG A 508      -2.036  17.188  39.417  1.00239.35           C
ATOM   4083  NE  ARG A 508      -1.111  17.817  40.403  1.00239.35           N
ATOM   4084  CZ  ARG A 508      -1.237  17.525  41.731  1.00239.35           C
ATOM   4085  NH1 ARG A 508      -2.231  16.690  42.152  1.00239.35           N
ATOM   4086  NH2 ARG A 508      -0.371  18.064  42.638  1.00239.35           N
ATOM   4087  C   ARG A 508      -1.335  12.851  38.853  1.00239.35           C
ATOM   4088  O   ARG A 508      -1.007  13.387  39.910  1.00239.35           O
ATOM   4089  N   GLU A 509      -1.354  11.516  38.709  1.00181.36           N
ATOM   4090  CA  GLU A 509      -1.061  10.651  39.811  1.00181.36           C
ATOM   4091  CB  GLU A 509      -2.074   9.500  39.977  1.00181.36           C
ATOM   4092  CG  GLU A 509      -1.844   8.642  41.228  1.00181.36           C
ATOM   4093  CD  GLU A 509      -2.909   7.554  41.267  1.00181.36           C
ATOM   4094  OE1 GLU A 509      -3.906   7.679  40.506  1.00181.36           O
ATOM   4095  OE2 GLU A 509      -2.744   6.586  42.056  1.00181.36           O
ATOM   4096  C   GLU A 509       0.269  10.050  39.524  1.00181.36           C
ATOM   4097  O   GLU A 509       1.271  10.757  39.421  1.00181.36           O
ATOM   4098  N   THR A 510       0.309   8.712  39.402  1.00119.61           N
ATOM   4099  CA  THR A 510       1.544   8.060  39.113  1.00119.61           C
ATOM   4100  CB  THR A 510       1.385   6.584  38.907  1.00119.61           C
ATOM   4101  OG1 THR A 510       0.555   6.332  37.782  1.00119.61           O
ATOM   4102  CG2 THR A 510       0.758   5.981  40.177  1.00119.61           C
ATOM   4103  C   THR A 510       2.009   8.652  37.829  1.00119.61           C
ATOM   4104  O   THR A 510       3.185   8.976  37.667  1.00119.61           O
ATOM   4105  N   THR A 511       1.074   8.828  36.880  1.00209.14           N
ATOM   4106  CA  THR A 511       1.443   9.438  35.643  1.00209.14           C
ATOM   4107  CB  THR A 511       0.956   8.680  34.445  1.00209.14           C
ATOM   4108  OG1 THR A 511      -0.464   8.645  34.435  1.00209.14           O
ATOM   4109  CG2 THR A 511       1.518   7.250  34.504  1.00209.14           C
ATOM   4110  C   THR A 511       0.784  10.782  35.604  1.00209.14           C
ATOM   4111  O   THR A 511      -0.426  10.928  35.770  1.00209.14           O
ATOM   4112  N   PRO A 512       1.617  11.763  35.421  1.00195.17           N
ATOM   4113  CA  PRO A 512       1.162  13.130  35.400  1.00195.17           C
ATOM   4114  CD  PRO A 512       2.913  11.646  36.074  1.00195.17           C
ATOM   4115  CB  PRO A 512       2.335  13.979  35.886  1.00195.17           C
ATOM   4116  CG  PRO A 512       3.180  13.010  36.721  1.00195.17           C
ATOM   4117  C   PRO A 512       0.654  13.636  34.084  1.00195.17           C
ATOM   4118  O   PRO A 512       0.764  12.966  33.058  1.00195.17           O
ATOM   4119  N   PRO A 513       0.097  14.818  34.155  1.00169.18           N
ATOM   4120  CA  PRO A 513      -0.357  15.566  33.013  1.00169.18           C
ATOM   4121  CD  PRO A 513      -0.505  15.281  35.394  1.00169.18           C
ATOM   4122  CB  PRO A 513      -1.113  16.770  33.576  1.00169.18           C
ATOM   4123  CG  PRO A 513      -1.558  16.316  34.976  1.00169.18           C
ATOM   4124  C   PRO A 513       0.874  15.977  32.276  1.00169.18           C
ATOM   4125  O   PRO A 513       0.773  16.484  31.160  1.00169.18           O
ATOM   4126  N   GLN A 514       2.043  15.807  32.918  1.00 46.53           N
ATOM   4127  CA  GLN A 514       3.292  16.204  32.345  1.00 46.53           C
ATOM   4128  CB  GLN A 514       4.492  15.943  33.275  1.00 46.53           C
ATOM   4129  CG  GLN A 514       4.455  16.716  34.595  1.00 46.53           C
ATOM   4130  CD  GLN A 514       5.700  16.357  35.395  1.00 46.53           C
ATOM   4131  OE1 GLN A 514       6.127  17.106  36.273  1.00 46.53           O
ATOM   4132  NE2 GLN A 514       6.305  15.180  35.082  1.00 46.53           N
ATOM   4133  C   GLN A 514       3.548  15.395  31.117  1.00 46.53           C
ATOM   4134  O   GLN A 514       3.991  15.920  30.097  1.00 46.53           O
ATOM   4135  N   GLU A 515       3.262  14.083  31.179  1.00101.47           N
ATOM   4136  CA  GLU A 515       3.591  13.245  30.069  1.00101.47           C
ATOM   4137  CB  GLU A 515       3.239  11.768  30.315  1.00101.47           C
ATOM   4138  CG  GLU A 515       3.957  11.159  31.523  1.00101.47           C
ATOM   4139  CD  GLU A 515       5.437  11.504  31.432  1.00101.47           C
ATOM   4140  OE1 GLU A 515       5.776  12.700  31.639  1.00101.47           O
ATOM   4141  OE2 GLU A 515       6.249  10.581  31.160  1.00101.47           O
ATOM   4142  C   GLU A 515       2.815  13.704  28.882  1.00101.47           C
ATOM   4143  O   GLU A 515       3.385  13.887  27.811  1.00101.47           O
ATOM   4144  N   LEU A 516       1.507  13.967  29.055  1.00133.90           N
ATOM   4145  CA  LEU A 516       0.691  14.326  27.933  1.00133.90           C
ATOM   4146  CB  LEU A 516      -0.726  14.720  28.326  1.00133.90           C
ATOM   4147  CG  LEU A 516      -1.510  13.610  29.012  1.00133.90           C
ATOM   4148  CD1 LEU A 516      -1.054  13.359  30.458  1.00133.90           C
ATOM   4149  CD2 LEU A 516      -2.994  13.887  28.843  1.00133.90           C
ATOM   4150  C   LEU A 516       1.232  15.567  27.313  1.00133.90           C
ATOM   4151  O   LEU A 516       1.396  15.653  26.097  1.00133.90           O
ATOM   4152  N   THR A 517       1.545  16.557  28.159  1.00136.05           N
ATOM   4153  CA  THR A 517       1.990  17.828  27.676  1.00136.05           C
ATOM   4154  CB  THR A 517       2.246  18.815  28.776  1.00136.05           C
ATOM   4155  OG1 THR A 517       3.294  18.358  29.619  1.00136.05           O
ATOM   4156  CG2 THR A 517       0.948  18.981  29.582  1.00136.05           C
ATOM   4157  C   THR A 517       3.267  17.647  26.922  1.00136.05           C
ATOM   4158  O   THR A 517       3.515  18.354  25.948  1.00136.05           O
ATOM   4159  N   THR A 518       4.125  16.706  27.355  1.00 53.81           N
ATOM   4160  CA  THR A 518       5.392  16.554  26.701  1.00 53.81           C
ATOM   4161  CB  THR A 518       6.238  15.473  27.309  1.00 53.81           C
ATOM   4162  OG1 THR A 518       6.478  15.753  28.680  1.00 53.81           O
ATOM   4163  CG2 THR A 518       7.572  15.409  26.545  1.00 53.81           C
ATOM   4164  C   THR A 518       5.191  16.214  25.253  1.00 53.81           C
ATOM   4165  O   THR A 518       5.761  16.875  24.387  1.00 53.81           O
ATOM   4166  N   ASP A 519       4.377  15.189  24.918  1.00 74.20           N
ATOM   4167  CA  ASP A 519       4.278  14.917  23.510  1.00 74.20           C
ATOM   4168  CB  ASP A 519       3.578  13.615  23.093  1.00 74.20           C
ATOM   4169  CG  ASP A 519       4.569  12.478  23.294  1.00 74.20           C
ATOM   4170  OD1 ASP A 519       5.729  12.768  23.693  1.00 74.20           O
ATOM   4171  OD2 ASP A 519       4.180  11.304  23.055  1.00 74.20           O
ATOM   4172  C   ASP A 519       3.576  16.028  22.809  1.00 74.20           C
ATOM   4173  O   ASP A 519       3.985  16.419  21.718  1.00 74.20           O
ATOM   4174  N   ILE A 520       2.505  16.582  23.408  1.00175.67           N
ATOM   4175  CA  ILE A 520       1.799  17.596  22.687  1.00175.67           C
ATOM   4176  CB  ILE A 520       0.585  18.102  23.421  1.00175.67           C
ATOM   4177  CG1 ILE A 520      -0.162  19.191  22.622  1.00175.67           C
ATOM   4178  CG2 ILE A 520       1.020  18.544  24.825  1.00175.67           C
ATOM   4179  CD1 ILE A 520       0.460  20.591  22.599  1.00175.67           C
ATOM   4180  C   ILE A 520       2.716  18.742  22.436  1.00175.67           C
ATOM   4181  O   ILE A 520       2.853  19.177  21.294  1.00175.67           O
ATOM   4182  N   ILE A 521       3.396  19.258  23.474  1.00230.07           N
ATOM   4183  CA  ILE A 521       4.259  20.354  23.165  1.00230.07           C
ATOM   4184  CB  ILE A 521       4.269  21.441  24.216  1.00230.07           C
ATOM   4185  CG1 ILE A 521       5.178  22.600  23.778  1.00230.07           C
ATOM   4186  CG2 ILE A 521       4.598  20.846  25.596  1.00230.07           C
ATOM   4187  CD1 ILE A 521       5.039  23.850  24.647  1.00230.07           C
ATOM   4188  C   ILE A 521       5.618  19.775  22.991  1.00230.07           C
ATOM   4189  O   ILE A 521       6.451  19.786  23.890  1.00230.07           O
ATOM   4190  N   THR A 522       5.875  19.226  21.793  1.00153.51           N
ATOM   4191  CA  THR A 522       7.177  18.715  21.501  1.00153.51           C
ATOM   4192  CB  THR A 522       7.170  17.571  20.530  1.00153.51           C
ATOM   4193  OG1 THR A 522       8.462  16.989  20.441  1.00153.51           O
ATOM   4194  CG2 THR A 522       6.732  18.102  19.154  1.00153.51           C
ATOM   4195  C   THR A 522       7.838  19.865  20.824  1.00153.51           C
ATOM   4196  O   THR A 522       7.400  21.008  20.946  1.00153.51           O
ATOM   4197  N   SER A 523       8.937  19.589  20.116  1.00170.85           N
ATOM   4198  CA  SER A 523       9.624  20.582  19.352  1.00170.85           C
ATOM   4199  CB  SER A 523      10.775  21.263  20.110  1.00170.85           C
ATOM   4200  OG  SER A 523      10.261  21.986  21.219  1.00170.85           O
ATOM   4201  C   SER A 523      10.214  19.769  18.258  1.00170.85           C
ATOM   4202  O   SER A 523       9.672  18.711  17.939  1.00170.85           O
ATOM   4203  N   TRP A 524      11.299  20.242  17.616  1.00156.76           N
ATOM   4204  CA  TRP A 524      11.878  19.359  16.650  1.00156.76           C
ATOM   4205  CB  TRP A 524      13.116  19.917  15.919  1.00156.76           C
ATOM   4206  CG  TRP A 524      14.330  20.231  16.767  1.00156.76           C
ATOM   4207  CD2 TRP A 524      15.671  19.939  16.343  1.00156.76           C
ATOM   4208  CD1 TRP A 524      14.431  20.791  18.007  1.00156.76           C
ATOM   4209  NE1 TRP A 524      15.753  20.868  18.381  1.00156.76           N
ATOM   4210  CE2 TRP A 524      16.526  20.344  17.366  1.00156.76           C
ATOM   4211  CE3 TRP A 524      16.149  19.372  15.196  1.00156.76           C
ATOM   4212  CZ2 TRP A 524      17.880  20.191  17.255  1.00156.76           C
ATOM   4213  CZ3 TRP A 524      17.513  19.222  15.085  1.00156.76           C
ATOM   4214  CH2 TRP A 524      18.362  19.623  16.096  1.00156.76           C
ATOM   4215  C   TRP A 524      12.303  18.177  17.453  1.00156.76           C
ATOM   4216  O   TRP A 524      12.039  17.031  17.093  1.00156.76           O
ATOM   4217  N   SER A 525      12.964  18.452  18.591  1.00163.94           N
ATOM   4218  CA  SER A 525      13.306  17.423  19.522  1.00163.94           C
ATOM   4219  CB  SER A 525      14.570  17.729  20.343  1.00163.94           C
ATOM   4220  OG  SER A 525      15.707  17.763  19.493  1.00163.94           O
ATOM   4221  C   SER A 525      12.147  17.356  20.462  1.00163.94           C
ATOM   4222  O   SER A 525      11.278  18.227  20.443  1.00163.94           O
ATOM   4223  N   TYR A 526      12.083  16.307  21.301  1.00207.91           N
ATOM   4224  CA  TYR A 526      10.999  16.236  22.235  1.00207.91           C
ATOM   4225  CB  TYR A 526      10.819  14.862  22.902  1.00207.91           C
ATOM   4226  CG  TYR A 526      10.216  13.924  21.920  1.00207.91           C
ATOM   4227  CD1 TYR A 526      10.980  13.305  20.958  1.00207.91           C
ATOM   4228  CD2 TYR A 526       8.868  13.659  21.979  1.00207.91           C
ATOM   4229  CE1 TYR A 526      10.399  12.437  20.064  1.00207.91           C
ATOM   4230  CE2 TYR A 526       8.282  12.793  21.088  1.00207.91           C
ATOM   4231  CZ  TYR A 526       9.049  12.181  20.128  1.00207.91           C
ATOM   4232  OH  TYR A 526       8.451  11.291  19.212  1.00207.91           O
ATOM   4233  C   TYR A 526      11.298  17.198  23.330  1.00207.91           C
ATOM   4234  O   TYR A 526      12.417  17.229  23.842  1.00207.91           O
ATOM   4235  N   THR A 527      10.312  18.034  23.717  1.00152.99           N
ATOM   4236  CA  THR A 527      10.655  18.922  24.782  1.00152.99           C
ATOM   4237  CB  THR A 527      10.450  20.386  24.497  1.00152.99           C
ATOM   4238  OG1 THR A 527      11.094  21.164  25.496  1.00152.99           O
ATOM   4239  CG2 THR A 527       8.954  20.712  24.471  1.00152.99           C
ATOM   4240  C   THR A 527       9.907  18.529  26.012  1.00152.99           C
ATOM   4241  O   THR A 527       8.678  18.496  26.066  1.00152.99           O
ATOM   4242  N   PRO A 528      10.688  18.185  26.997  1.00161.08           N
ATOM   4243  CA  PRO A 528      10.136  17.790  28.263  1.00161.08           C
ATOM   4244  CD  PRO A 528      11.936  17.496  26.711  1.00161.08           C
ATOM   4245  CB  PRO A 528      11.256  17.064  29.001  1.00161.08           C
ATOM   4246  CG  PRO A 528      12.134  16.505  27.868  1.00161.08           C
ATOM   4247  C   PRO A 528       9.581  18.968  28.997  1.00161.08           C
ATOM   4248  O   PRO A 528      10.218  20.022  29.018  1.00161.08           O
ATOM   4249  N   LEU A 529       8.407  18.794  29.631  1.00141.09           N
ATOM   4250  CA  LEU A 529       7.754  19.878  30.302  1.00141.09           C
ATOM   4251  CB  LEU A 529       6.859  20.638  29.296  1.00141.09           C
ATOM   4252  CG  LEU A 529       5.866  21.678  29.834  1.00141.09           C
ATOM   4253  CD1 LEU A 529       5.326  22.548  28.688  1.00141.09           C
ATOM   4254  CD2 LEU A 529       4.700  20.983  30.548  1.00141.09           C
ATOM   4255  C   LEU A 529       6.963  19.310  31.438  1.00141.09           C
ATOM   4256  O   LEU A 529       6.337  18.260  31.324  1.00141.09           O
ATOM   4257  N   PRO A 530       7.100  19.956  32.563  1.00143.57           N
ATOM   4258  CA  PRO A 530       6.365  19.571  33.747  1.00143.57           C
ATOM   4259  CD  PRO A 530       8.436  20.421  32.883  1.00143.57           C
ATOM   4260  CB  PRO A 530       7.189  20.057  34.931  1.00143.57           C
ATOM   4261  CG  PRO A 530       8.612  20.137  34.367  1.00143.57           C
ATOM   4262  C   PRO A 530       4.990  20.168  33.746  1.00143.57           C
ATOM   4263  O   PRO A 530       4.839  21.285  33.256  1.00143.57           O
ATOM   4264  N   SER A 531       3.983  19.482  34.326  1.00 84.65           N
ATOM   4265  CA  SER A 531       2.663  20.045  34.338  1.00 84.65           C
ATOM   4266  CB  SER A 531       1.763  19.544  33.193  1.00 84.65           C
ATOM   4267  OG  SER A 531       0.480  20.147  33.282  1.00 84.65           O
ATOM   4268  C   SER A 531       1.992  19.668  35.620  1.00 84.65           C
ATOM   4269  O   SER A 531       2.236  18.598  36.178  1.00 84.65           O
ATOM   4270  N   LEU A 532       1.130  20.573  36.125  1.00 95.02           N
ATOM   4271  CA  LEU A 532       0.397  20.334  37.331  1.00 95.02           C
ATOM   4272  CB  LEU A 532       0.832  21.225  38.507  1.00 95.02           C
ATOM   4273  CG  LEU A 532       2.235  20.871  39.034  1.00 95.02           C
ATOM   4274  CD1 LEU A 532       2.241  19.490  39.710  1.00 95.02           C
ATOM   4275  CD2 LEU A 532       3.296  20.989  37.928  1.00 95.02           C
ATOM   4276  C   LEU A 532      -1.038  20.606  37.038  1.00 95.02           C
ATOM   4277  O   LEU A 532      -1.367  21.437  36.193  1.00 95.02           O
ATOM   4278  N   MET A 533      -1.939  19.896  37.736  1.00178.27           N
ATOM   4279  CA  MET A 533      -3.325  20.073  37.446  1.00178.27           C
ATOM   4280  CB  MET A 533      -4.092  18.747  37.515  1.00178.27           C
ATOM   4281  CG  MET A 533      -5.392  18.745  36.721  1.00178.27           C
ATOM   4282  SD  MET A 533      -6.138  17.098  36.576  1.00178.27           S
ATOM   4283  CE  MET A 533      -6.617  17.032  38.326  1.00178.27           C
ATOM   4284  C   MET A 533      -3.892  21.027  38.449  1.00178.27           C
ATOM   4285  O   MET A 533      -3.874  20.786  39.654  1.00178.27           O
ATOM   4286  N   GLU A 534      -4.365  22.169  37.920  1.00178.07           N
ATOM   4287  CA  GLU A 534      -5.010  23.282  38.554  1.00178.07           C
ATOM   4288  CB  GLU A 534      -5.025  24.565  37.701  1.00178.07           C
ATOM   4289  CG  GLU A 534      -5.518  25.787  38.482  1.00178.07           C
ATOM   4290  CD  GLU A 534      -5.239  27.040  37.664  1.00178.07           C
ATOM   4291  OE1 GLU A 534      -4.597  26.914  36.587  1.00178.07           O
ATOM   4292  OE2 GLU A 534      -5.662  28.141  38.108  1.00178.07           O
ATOM   4293  C   GLU A 534      -6.419  22.899  38.846  1.00178.07           C
ATOM   4294  O   GLU A 534      -7.207  23.755  39.218  1.00178.07           O
ATOM   4295  N   SER A 535      -6.813  21.675  38.452  1.00300.95           N
ATOM   4296  CA  SER A 535      -8.100  21.075  38.658  1.00300.95           C
ATOM   4297  CB  SER A 535      -9.229  21.946  39.197  1.00300.95           C
ATOM   4298  OG  SER A 535     -10.416  21.179  39.332  1.00300.95           O
ATOM   4299  C   SER A 535      -8.520  20.680  37.297  1.00300.95           C
ATOM   4300  O   SER A 535      -8.320  19.555  36.848  1.00300.95           O
ATOM   4301  N   GLY A 536      -9.245  21.613  36.675  1.00111.77           N
ATOM   4302  CA  GLY A 536      -9.720  21.578  35.326  1.00111.77           C
ATOM   4303  C   GLY A 536      -8.643  21.853  34.325  1.00111.77           C
ATOM   4304  O   GLY A 536      -8.754  21.411  33.182  1.00111.77           O
ATOM   4305  N   ILE A 537      -7.623  22.662  34.696  1.00133.13           N
ATOM   4306  CA  ILE A 537      -6.651  23.073  33.719  1.00133.13           C
ATOM   4307  CB  ILE A 537      -6.718  24.538  33.409  1.00133.13           C
ATOM   4308  CG1 ILE A 537      -6.390  25.380  34.650  1.00133.13           C
ATOM   4309  CG2 ILE A 537      -8.109  24.825  32.819  1.00133.13           C
ATOM   4310  CD1 ILE A 537      -6.151  26.852  34.320  1.00133.13           C
ATOM   4311  C   ILE A 537      -5.269  22.751  34.205  1.00133.13           C
ATOM   4312  O   ILE A 537      -5.047  22.525  35.393  1.00133.13           O
ATOM   4313  N   TYR A 538      -4.287  22.716  33.279  1.00127.60           N
ATOM   4314  CA  TYR A 538      -2.963  22.309  33.654  1.00127.60           C
ATOM   4315  CB  TYR A 538      -2.456  21.145  32.788  1.00127.60           C
ATOM   4316  CG  TYR A 538      -3.475  20.068  32.953  1.00127.60           C
ATOM   4317  CD1 TYR A 538      -4.642  20.109  32.223  1.00127.60           C
ATOM   4318  CD2 TYR A 538      -3.279  19.026  33.831  1.00127.60           C
ATOM   4319  CE1 TYR A 538      -5.598  19.131  32.363  1.00127.60           C
ATOM   4320  CE2 TYR A 538      -4.232  18.044  33.975  1.00127.60           C
ATOM   4321  CZ  TYR A 538      -5.394  18.095  33.242  1.00127.60           C
ATOM   4322  OH  TYR A 538      -6.370  17.087  33.391  1.00127.60           O
ATOM   4323  C   TYR A 538      -2.016  23.461  33.513  1.00127.60           C
ATOM   4324  O   TYR A 538      -2.067  24.224  32.549  1.00127.60           O
ATOM   4325  N   ASP A 539      -1.140  23.624  34.526  1.00 57.81           N
ATOM   4326  CA  ASP A 539      -0.131  24.648  34.518  1.00 57.81           C
ATOM   4327  CB  ASP A 539       0.259  25.129  35.927  1.00 57.81           C
ATOM   4328  CG  ASP A 539      -0.917  25.904  36.506  1.00 57.81           C
ATOM   4329  OD1 ASP A 539      -1.598  26.614  35.719  1.00 57.81           O
ATOM   4330  OD2 ASP A 539      -1.154  25.793  37.739  1.00 57.81           O
ATOM   4331  C   ASP A 539       1.087  24.025  33.903  1.00 57.81           C
ATOM   4332  O   ASP A 539       1.410  22.874  34.191  1.00 57.81           O
ATOM   4333  N   SER A 540       1.799  24.762  33.024  1.00 97.86           N
ATOM   4334  CA  SER A 540       2.935  24.153  32.390  1.00 97.86           C
ATOM   4335  CB  SER A 540       2.769  23.979  30.868  1.00 97.86           C
ATOM   4336  OG  SER A 540       2.624  25.243  30.238  1.00 97.86           O
ATOM   4337  C   SER A 540       4.188  24.942  32.633  1.00 97.86           C
ATOM   4338  O   SER A 540       4.182  26.171  32.680  1.00 97.86           O
ATOM   4339  N   ASP A 541       5.309  24.217  32.835  1.00115.72           N
ATOM   4340  CA  ASP A 541       6.610  24.809  32.981  1.00115.72           C
ATOM   4341  CB  ASP A 541       7.152  24.827  34.416  1.00115.72           C
ATOM   4342  CG  ASP A 541       7.323  23.384  34.841  1.00115.72           C
ATOM   4343  OD1 ASP A 541       6.286  22.727  35.124  1.00115.72           O
ATOM   4344  OD2 ASP A 541       8.492  22.915  34.862  1.00115.72           O
ATOM   4345  C   ASP A 541       7.536  23.952  32.174  1.00115.72           C
ATOM   4346  O   ASP A 541       7.242  22.784  31.935  1.00115.72           O
ATOM   4347  N   SER A 542       8.666  24.515  31.703  1.00 80.28           N
ATOM   4348  CA  SER A 542       9.593  23.754  30.910  1.00 80.28           C
ATOM   4349  CB  SER A 542      10.431  24.615  29.949  1.00 80.28           C
ATOM   4350  OG  SER A 542       9.587  25.256  29.004  1.00 80.28           O
ATOM   4351  C   SER A 542      10.548  23.033  31.815  1.00 80.28           C
ATOM   4352  O   SER A 542      10.699  23.369  32.987  1.00 80.28           O
ATOM   4353  N   LEU A 543      11.232  22.012  31.257  1.00144.48           N
ATOM   4354  CA  LEU A 543      12.156  21.175  31.974  1.00144.48           C
ATOM   4355  CB  LEU A 543      11.870  19.700  31.629  1.00144.48           C
ATOM   4356  CG  LEU A 543      12.610  18.621  32.428  1.00144.48           C
ATOM   4357  CD1 LEU A 543      12.243  18.683  33.917  1.00144.48           C
ATOM   4358  CD2 LEU A 543      12.306  17.234  31.837  1.00144.48           C
ATOM   4359  C   LEU A 543      13.537  21.542  31.509  1.00144.48           C
ATOM   4360  O   LEU A 543      13.758  21.735  30.316  1.00144.48           O
ATOM   4361  N   GLN A 544      14.510  21.663  32.442  1.00 53.65           N
ATOM   4362  CA  GLN A 544      15.839  22.064  32.055  1.00 53.65           C
ATOM   4363  CB  GLN A 544      16.321  23.356  32.734  1.00 53.65           C
ATOM   4364  CG  GLN A 544      15.498  24.587  32.353  1.00 53.65           C
ATOM   4365  CD  GLN A 544      16.205  25.807  32.923  1.00 53.65           C
ATOM   4366  OE1 GLN A 544      17.343  26.101  32.561  1.00 53.65           O
ATOM   4367  NE2 GLN A 544      15.521  26.538  33.844  1.00 53.65           N
ATOM   4368  C   GLN A 544      16.819  20.983  32.408  1.00 53.65           C
ATOM   4369  O   GLN A 544      16.590  20.179  33.308  1.00 53.65           O
ATOM   4370  N   LYS A 545      17.953  20.954  31.675  1.00127.49           N
ATOM   4371  CA  LYS A 545      19.002  19.980  31.831  1.00127.49           C
ATOM   4372  CB  LYS A 545      20.013  20.016  30.670  1.00127.49           C
ATOM   4373  CG  LYS A 545      21.227  19.103  30.861  1.00127.49           C
ATOM   4374  CD  LYS A 545      20.928  17.609  30.744  1.00127.49           C
ATOM   4375  CE  LYS A 545      22.166  16.730  30.943  1.00127.49           C
ATOM   4376  NZ  LYS A 545      23.184  17.034  29.909  1.00127.49           N
ATOM   4377  C   LYS A 545      19.789  20.245  33.083  1.00127.49           C
ATOM   4378  O   LYS A 545      19.988  21.392  33.479  1.00127.49           O
ATOM   4379  N   MET A 546      20.252  19.151  33.732  1.00113.27           N
ATOM   4380  CA  MET A 546      21.080  19.197  34.908  1.00113.27           C
ATOM   4381  CB  MET A 546      20.700  18.108  35.931  1.00113.27           C
ATOM   4382  CG  MET A 546      20.706  16.697  35.337  1.00113.27           C
ATOM   4383  SD  MET A 546      20.265  15.371  36.495  1.00113.27           S
ATOM   4384  CE  MET A 546      18.506  15.817  36.561  1.00113.27           C
ATOM   4385  C   MET A 546      22.476  18.942  34.434  1.00113.27           C
ATOM   4386  O   MET A 546      22.830  17.832  34.033  1.00113.27           O
ATOM   4387  N   LYS A 547      23.270  20.026  34.399  1.00 96.05           N
ATOM   4388  CA  LYS A 547      24.633  20.022  33.958  1.00 96.05           C
ATOM   4389  CB  LYS A 547      25.130  21.457  33.727  1.00 96.05           C
ATOM   4390  CG  LYS A 547      24.386  22.172  32.598  1.00 96.05           C
ATOM   4391  CD  LYS A 547      24.487  23.695  32.669  1.00 96.05           C
ATOM   4392  CE  LYS A 547      23.577  24.292  33.744  1.00 96.05           C
ATOM   4393  NZ  LYS A 547      23.720  25.763  33.769  1.00 96.05           N
ATOM   4394  C   LYS A 547      25.554  19.382  34.957  1.00 96.05           C
ATOM   4395  O   LYS A 547      26.376  18.544  34.587  1.00 96.05           O
ATOM   4396  N   ASN A 548      25.444  19.731  36.260  1.00115.68           N
ATOM   4397  CA  ASN A 548      26.463  19.220  37.137  1.00115.68           C
ATOM   4398  CB  ASN A 548      26.677  19.975  38.457  1.00115.68           C
ATOM   4399  CG  ASN A 548      28.116  19.649  38.851  1.00115.68           C
ATOM   4400  OD1 ASN A 548      28.492  19.668  40.021  1.00115.68           O
ATOM   4401  ND2 ASN A 548      28.956  19.347  37.825  1.00115.68           N
ATOM   4402  C   ASN A 548      26.202  17.784  37.453  1.00115.68           C
ATOM   4403  O   ASN A 548      25.057  17.344  37.536  1.00115.68           O
ATOM   4404  N   MET A 549      27.296  17.031  37.684  1.00144.83           N
ATOM   4405  CA  MET A 549      27.239  15.609  37.861  1.00144.83           C
ATOM   4406  CB  MET A 549      28.608  14.960  38.138  1.00144.83           C
ATOM   4407  CG  MET A 549      29.170  15.265  39.529  1.00144.83           C
ATOM   4408  SD  MET A 549      29.590  17.010  39.812  1.00144.83           S
ATOM   4409  CE  MET A 549      31.052  16.995  38.735  1.00144.83           C
ATOM   4410  C   MET A 549      26.332  15.248  38.989  1.00144.83           C
ATOM   4411  O   MET A 549      26.264  15.934  40.009  1.00144.83           O
ATOM   4412  N   VAL A 550      25.598  14.129  38.807  1.00134.07           N
ATOM   4413  CA  VAL A 550      24.677  13.652  39.794  1.00134.07           C
ATOM   4414  CB  VAL A 550      23.310  13.337  39.281  1.00134.07           C
ATOM   4415  CG1 VAL A 550      22.538  14.634  39.012  1.00134.07           C
ATOM   4416  CG2 VAL A 550      23.509  12.487  38.023  1.00134.07           C
ATOM   4417  C   VAL A 550      25.209  12.399  40.394  1.00134.07           C
ATOM   4418  O   VAL A 550      25.922  11.622  39.760  1.00134.07           O
ATOM   4419  N   TYR A 551      24.861  12.214  41.680  1.00102.94           N
ATOM   4420  CA  TYR A 551      25.289  11.113  42.476  1.00102.94           C
ATOM   4421  CB  TYR A 551      26.183  11.605  43.629  1.00102.94           C
ATOM   4422  CG  TYR A 551      27.378  12.326  43.103  1.00102.94           C
ATOM   4423  CD1 TYR A 551      27.291  13.649  42.730  1.00102.94           C
ATOM   4424  CD2 TYR A 551      28.595  11.692  43.006  1.00102.94           C
ATOM   4425  CE1 TYR A 551      28.392  14.322  42.253  1.00102.94           C
ATOM   4426  CE2 TYR A 551      29.698  12.362  42.531  1.00102.94           C
ATOM   4427  CZ  TYR A 551      29.600  13.678  42.151  1.00102.94           C
ATOM   4428  OH  TYR A 551      30.734  14.362  41.663  1.00102.94           O
ATOM   4429  C   TYR A 551      24.046  10.545  43.142  1.00102.94           C
ATOM   4430  O   TYR A 551      23.203  11.269  43.652  1.00102.94           O
ATOM   4431  N   GLU A 552      23.934   9.212  43.154  1.00133.42           N
ATOM   4432  CA  GLU A 552      22.978   8.276  43.653  1.00133.42           C
ATOM   4433  CB  GLU A 552      22.475   7.249  42.617  1.00133.42           C
ATOM   4434  CG  GLU A 552      21.368   6.316  43.116  1.00133.42           C
ATOM   4435  CD  GLU A 552      21.972   4.964  43.479  1.00133.42           C
ATOM   4436  OE1 GLU A 552      22.988   4.927  44.222  1.00133.42           O
ATOM   4437  OE2 GLU A 552      21.414   3.939  43.004  1.00133.42           O
ATOM   4438  C   GLU A 552      23.484   7.549  44.858  1.00133.42           C
ATOM   4439  O   GLU A 552      24.504   6.863  44.840  1.00133.42           O
ATOM   4440  N   GLN A 553      22.716   7.646  45.954  1.00 79.63           N
ATOM   4441  CA  GLN A 553      23.136   7.065  47.191  1.00 79.63           C
ATOM   4442  CB  GLN A 553      22.369   7.611  48.407  1.00 79.63           C
ATOM   4443  CG  GLN A 553      22.421   9.136  48.515  1.00 79.63           C
ATOM   4444  CD  GLN A 553      23.876   9.565  48.401  1.00 79.63           C
ATOM   4445  OE1 GLN A 553      24.728   9.132  49.173  1.00 79.63           O
ATOM   4446  NE2 GLN A 553      24.170  10.437  47.399  1.00 79.63           N
ATOM   4447  C   GLN A 553      22.914   5.584  47.154  1.00 79.63           C
ATOM   4448  O   GLN A 553      21.891   5.098  46.675  1.00 79.63           O
ATOM   4449  N   HIS A 554      23.888   4.829  47.698  1.00 78.98           N
ATOM   4450  CA  HIS A 554      23.864   3.395  47.683  1.00 78.98           C
ATOM   4451  ND1 HIS A 554      26.102   1.833  45.885  1.00 78.98           N
ATOM   4452  CG  HIS A 554      26.164   2.735  46.925  1.00 78.98           C
ATOM   4453  CB  HIS A 554      25.198   2.735  48.076  1.00 78.98           C
ATOM   4454  NE2 HIS A 554      27.813   3.183  45.449  1.00 78.98           N
ATOM   4455  CD2 HIS A 554      27.216   3.551  46.643  1.00 78.98           C
ATOM   4456  CE1 HIS A 554      27.110   2.147  45.032  1.00 78.98           C
ATOM   4457  C   HIS A 554      22.752   2.829  48.510  1.00 78.98           C
ATOM   4458  O   HIS A 554      22.209   1.783  48.160  1.00 78.98           O
ATOM   4459  N   ASP A 555      22.382   3.476  49.632  1.00 76.99           N
ATOM   4460  CA  ASP A 555      21.371   2.914  50.488  1.00 76.99           C
ATOM   4461  CB  ASP A 555      21.676   3.141  51.981  1.00 76.99           C
ATOM   4462  CG  ASP A 555      20.657   2.398  52.834  1.00 76.99           C
ATOM   4463  OD1 ASP A 555      20.003   1.456  52.314  1.00 76.99           O
ATOM   4464  OD2 ASP A 555      20.524   2.770  54.031  1.00 76.99           O
ATOM   4465  C   ASP A 555      20.044   3.557  50.214  1.00 76.99           C
ATOM   4466  O   ASP A 555      19.971   4.741  49.889  1.00 76.99           O
ATOM   4467  N   LYS A 556      18.949   2.764  50.306  1.00191.84           N
ATOM   4468  CA  LYS A 556      17.629   3.311  50.155  1.00191.84           C
ATOM   4469  CB  LYS A 556      16.802   2.648  49.039  1.00191.84           C
ATOM   4470  CG  LYS A 556      17.270   2.959  47.617  1.00191.84           C
ATOM   4471  CD  LYS A 556      16.646   2.042  46.558  1.00191.84           C
ATOM   4472  CE  LYS A 556      15.116   2.004  46.592  1.00191.84           C
ATOM   4473  NZ  LYS A 556      14.603   1.134  45.509  1.00191.84           N
ATOM   4474  C   LYS A 556      16.882   3.025  51.421  1.00191.84           C
ATOM   4475  O   LYS A 556      15.849   2.359  51.401  1.00191.84           O
ATOM   4476  N   ARG A 557      17.366   3.542  52.565  1.00104.30           N
ATOM   4477  CA  ARG A 557      16.651   3.294  53.780  1.00104.30           C
ATOM   4478  CB  ARG A 557      17.297   2.225  54.678  1.00104.30           C
ATOM   4479  CG  ARG A 557      17.120   0.808  54.127  1.00104.30           C
ATOM   4480  CD  ARG A 557      17.748  -0.292  54.984  1.00104.30           C
ATOM   4481  NE  ARG A 557      17.366  -1.594  54.368  1.00104.30           N
ATOM   4482  CZ  ARG A 557      18.170  -2.687  54.510  1.00104.30           C
ATOM   4483  NH1 ARG A 557      19.342  -2.588  55.203  1.00104.30           N
ATOM   4484  NH2 ARG A 557      17.801  -3.879  53.956  1.00104.30           N
ATOM   4485  C   ARG A 557      16.590   4.573  54.532  1.00104.30           C
ATOM   4486  O   ARG A 557      17.534   5.360  54.509  1.00104.30           O
ATOM   4487  N   ILE A 558      15.458   4.825  55.215  1.00122.39           N
ATOM   4488  CA  ILE A 558      15.383   6.041  55.962  1.00122.39           C
ATOM   4489  CB  ILE A 558      13.980   6.440  56.333  1.00122.39           C
ATOM   4490  CG1 ILE A 558      13.292   5.363  57.183  1.00122.39           C
ATOM   4491  CG2 ILE A 558      13.229   6.774  55.032  1.00122.39           C
ATOM   4492  CD1 ILE A 558      11.933   5.812  57.723  1.00122.39           C
ATOM   4493  C   ILE A 558      16.245   5.850  57.167  1.00122.39           C
ATOM   4494  O   ILE A 558      16.131   4.860  57.889  1.00122.39           O
ATOM   4495  N   ALA A 559      17.152   6.819  57.396  1.00 61.75           N
ATOM   4496  CA  ALA A 559      18.156   6.713  58.414  1.00 61.75           C
ATOM   4497  CB  ALA A 559      19.141   7.895  58.435  1.00 61.75           C
ATOM   4498  C   ALA A 559      17.537   6.615  59.765  1.00 61.75           C
ATOM   4499  O   ALA A 559      16.460   7.147  60.031  1.00 61.75           O
ATOM   4500  N   SER A 560      18.246   5.889  60.652  1.00194.69           N
ATOM   4501  CA  SER A 560      17.872   5.614  62.010  1.00194.69           C
ATOM   4502  CB  SER A 560      17.283   6.845  62.719  1.00194.69           C
ATOM   4503  OG  SER A 560      18.245   7.888  62.773  1.00194.69           O
ATOM   4504  C   SER A 560      16.816   4.558  61.976  1.00194.69           C
ATOM   4505  O   SER A 560      16.648   3.805  62.934  1.00194.69           O
ATOM   4506  N   SER A 561      16.084   4.464  60.850  1.00124.94           N
ATOM   4507  CA  SER A 561      15.146   3.404  60.670  1.00124.94           C
ATOM   4508  CB  SER A 561      14.158   3.657  59.525  1.00124.94           C
ATOM   4509  OG  SER A 561      13.290   4.718  59.891  1.00124.94           O
ATOM   4510  C   SER A 561      15.964   2.208  60.339  1.00124.94           C
ATOM   4511  O   SER A 561      15.609   1.078  60.666  1.00124.94           O
ATOM   4512  N   VAL A 562      17.098   2.452  59.657  1.00 84.37           N
ATOM   4513  CA  VAL A 562      17.993   1.398  59.296  1.00 84.37           C
ATOM   4514  CB  VAL A 562      19.173   1.892  58.514  1.00 84.37           C
ATOM   4515  CG1 VAL A 562      20.101   0.702  58.218  1.00 84.37           C
ATOM   4516  CG2 VAL A 562      18.661   2.622  57.263  1.00 84.37           C
ATOM   4517  C   VAL A 562      18.531   0.827  60.565  1.00 84.37           C
ATOM   4518  O   VAL A 562      18.586  -0.389  60.746  1.00 84.37           O
ATOM   4519  N   LEU A 563      18.930   1.714  61.497  1.00 50.54           N
ATOM   4520  CA  LEU A 563      19.502   1.247  62.724  1.00 50.54           C
ATOM   4521  CB  LEU A 563      19.943   2.390  63.654  1.00 50.54           C
ATOM   4522  CG  LEU A 563      21.086   3.241  63.072  1.00 50.54           C
ATOM   4523  CD1 LEU A 563      21.562   4.306  64.074  1.00 50.54           C
ATOM   4524  CD2 LEU A 563      22.229   2.353  62.555  1.00 50.54           C
ATOM   4525  C   LEU A 563      18.461   0.450  63.429  1.00 50.54           C
ATOM   4526  O   LEU A 563      18.726  -0.660  63.888  1.00 50.54           O
ATOM   4527  N   HIS A 564      17.233   0.991  63.524  1.00129.98           N
ATOM   4528  CA  HIS A 564      16.199   0.233  64.157  1.00129.98           C
ATOM   4529  ND1 HIS A 564      16.569  -0.154  67.451  1.00129.98           N
ATOM   4530  CG  HIS A 564      16.503   0.898  66.565  1.00129.98           C
ATOM   4531  CB  HIS A 564      15.580   0.927  65.381  1.00129.98           C
ATOM   4532  NE2 HIS A 564      18.058   1.347  68.137  1.00129.98           N
ATOM   4533  CD2 HIS A 564      17.419   1.807  66.999  1.00129.98           C
ATOM   4534  CE1 HIS A 564      17.514   0.167  68.370  1.00129.98           C
ATOM   4535  C   HIS A 564      15.135  -0.005  63.143  1.00129.98           C
ATOM   4536  O   HIS A 564      14.181   0.762  63.021  1.00129.98           O
ATOM   4537  N   LYS A 565      15.306  -1.095  62.373  1.00105.65           N
ATOM   4538  CA  LYS A 565      14.379  -1.503  61.366  1.00105.65           C
ATOM   4539  CB  LYS A 565      14.876  -2.730  60.584  1.00105.65           C
ATOM   4540  CG  LYS A 565      13.918  -3.205  59.491  1.00105.65           C
ATOM   4541  CD  LYS A 565      14.515  -4.296  58.600  1.00105.65           C
ATOM   4542  CE  LYS A 565      13.548  -4.816  57.536  1.00105.65           C
ATOM   4543  NZ  LYS A 565      14.168  -5.941  56.801  1.00105.65           N
ATOM   4544  C   LYS A 565      13.119  -1.907  62.052  1.00105.65           C
ATOM   4545  O   LYS A 565      12.017  -1.630  61.583  1.00105.65           O
ATOM   4546  N   MET A 566      13.268  -2.572  63.212  1.00 76.33           N
ATOM   4547  CA  MET A 566      12.146  -3.101  63.927  1.00 76.33           C
ATOM   4548  CB  MET A 566      12.550  -3.836  65.215  1.00 76.33           C
ATOM   4549  CG  MET A 566      13.125  -2.902  66.282  1.00 76.33           C
ATOM   4550  SD  MET A 566      13.575  -3.714  67.845  1.00 76.33           S
ATOM   4551  CE  MET A 566      14.962  -4.649  67.141  1.00 76.33           C
ATOM   4552  C   MET A 566      11.240  -1.987  64.336  1.00 76.33           C
ATOM   4553  O   MET A 566      10.021  -2.102  64.220  1.00 76.33           O
ATOM   4554  N   MET A 567      11.804  -0.862  64.809  1.00 53.76           N
ATOM   4555  CA  MET A 567      10.944   0.164  65.309  1.00 53.76           C
ATOM   4556  CB  MET A 567      11.700   1.376  65.879  1.00 53.76           C
ATOM   4557  CG  MET A 567      12.433   1.073  67.187  1.00 53.76           C
ATOM   4558  SD  MET A 567      13.337   2.486  67.888  1.00 53.76           S
ATOM   4559  CE  MET A 567      13.846   1.615  69.397  1.00 53.76           C
ATOM   4560  C   MET A 567      10.044   0.650  64.223  1.00 53.76           C
ATOM   4561  O   MET A 567       8.837   0.769  64.428  1.00 53.76           O
ATOM   4562  N   ILE A 568      10.588   0.925  63.025  1.00131.19           N
ATOM   4563  CA  ILE A 568       9.704   1.432  62.021  1.00131.19           C
ATOM   4564  CB  ILE A 568       9.887   2.895  61.734  1.00131.19           C
ATOM   4565  CG1 ILE A 568      11.288   3.174  61.161  1.00131.19           C
ATOM   4566  CG2 ILE A 568       9.592   3.662  63.033  1.00131.19           C
ATOM   4567  CD1 ILE A 568      12.429   2.871  62.132  1.00131.19           C
ATOM   4568  C   ILE A 568       9.938   0.706  60.740  1.00131.19           C
ATOM   4569  O   ILE A 568      11.071   0.391  60.381  1.00131.19           O
ATOM   4570  N   GLY A 569       8.845   0.426  60.008  1.00 36.03           N
ATOM   4571  CA  GLY A 569       8.960  -0.215  58.736  1.00 36.03           C
ATOM   4572  C   GLY A 569       8.649  -1.669  58.886  1.00 36.03           C
ATOM   4573  O   GLY A 569       8.340  -2.334  57.899  1.00 36.03           O
ATOM   4574  N   GLN A 570       8.726  -2.209  60.119  1.00 80.63           N
ATOM   4575  CA  GLN A 570       8.418  -3.601  60.285  1.00 80.63           C
ATOM   4576  CB  GLN A 570       8.641  -4.103  61.720  1.00 80.63           C
ATOM   4577  CG  GLN A 570       8.317  -5.589  61.888  1.00 80.63           C
ATOM   4578  CD  GLN A 570       8.572  -5.965  63.339  1.00 80.63           C
ATOM   4579  OE1 GLN A 570       9.205  -5.220  64.085  1.00 80.63           O
ATOM   4580  NE2 GLN A 570       8.061  -7.156  63.754  1.00 80.63           N
ATOM   4581  C   GLN A 570       6.968  -3.780  59.969  1.00 80.63           C
ATOM   4582  O   GLN A 570       6.583  -4.685  59.230  1.00 80.63           O
ATOM   4583  N   HIS A 571       6.127  -2.890  60.525  1.00194.25           N
ATOM   4584  CA  HIS A 571       4.716  -2.925  60.276  1.00194.25           C
ATOM   4585  ND1 HIS A 571       5.107  -2.827  63.615  1.00194.25           N
ATOM   4586  CG  HIS A 571       4.092  -3.103  62.726  1.00194.25           C
ATOM   4587  CB  HIS A 571       3.886  -2.359  61.441  1.00194.25           C
ATOM   4588  NE2 HIS A 571       3.942  -4.510  64.482  1.00194.25           N
ATOM   4589  CD2 HIS A 571       3.391  -4.134  63.270  1.00194.25           C
ATOM   4590  CE1 HIS A 571       4.969  -3.697  64.647  1.00194.25           C
ATOM   4591  C   HIS A 571       4.523  -2.016  59.117  1.00194.25           C
ATOM   4592  O   HIS A 571       5.415  -1.218  58.833  1.00194.25           O
ATOM   4593  N   PRO A 572       3.430  -2.145  58.405  1.00116.63           N
ATOM   4594  CA  PRO A 572       3.184  -1.276  57.291  1.00116.63           C
ATOM   4595  CD  PRO A 572       2.198  -2.690  58.951  1.00116.63           C
ATOM   4596  CB  PRO A 572       1.760  -1.582  56.838  1.00116.63           C
ATOM   4597  CG  PRO A 572       1.071  -2.019  58.145  1.00116.63           C
ATOM   4598  C   PRO A 572       3.313   0.132  57.763  1.00116.63           C
ATOM   4599  O   PRO A 572       2.429   0.610  58.471  1.00116.63           O
ATOM   4600  N   ASN A 573       4.405   0.804  57.358  1.00224.42           N
ATOM   4601  CA  ASN A 573       4.673   2.155  57.740  1.00224.42           C
ATOM   4602  CB  ASN A 573       5.166   2.320  59.190  1.00224.42           C
ATOM   4603  CG  ASN A 573       3.978   2.143  60.128  1.00224.42           C
ATOM   4604  OD1 ASN A 573       4.012   1.336  61.054  1.00224.42           O
ATOM   4605  ND2 ASN A 573       2.889   2.918  59.876  1.00224.42           N
ATOM   4606  C   ASN A 573       5.768   2.606  56.839  1.00224.42           C
ATOM   4607  O   ASN A 573       6.221   1.856  55.976  1.00224.42           O
ATOM   4608  N   LEU A 574       6.220   3.860  57.012  1.00226.62           N
ATOM   4609  CA  LEU A 574       7.253   4.344  56.152  1.00226.62           C
ATOM   4610  CB  LEU A 574       7.411   5.875  56.185  1.00226.62           C
ATOM   4611  CG  LEU A 574       6.141   6.661  55.807  1.00226.62           C
ATOM   4612  CD1 LEU A 574       5.727   6.408  54.350  1.00226.62           C
ATOM   4613  CD2 LEU A 574       5.007   6.407  56.813  1.00226.62           C
ATOM   4614  C   LEU A 574       8.549   3.792  56.657  1.00226.62           C
ATOM   4615  O   LEU A 574       8.912   3.995  57.815  1.00226.62           O
ATOM   4616  N   GLN A 575       9.260   3.042  55.794  1.00135.55           N
ATOM   4617  CA  GLN A 575      10.571   2.555  56.112  1.00135.55           C
ATOM   4618  CB  GLN A 575      10.619   1.116  56.661  1.00135.55           C
ATOM   4619  CG  GLN A 575      12.051   0.664  56.977  1.00135.55           C
ATOM   4620  CD  GLN A 575      12.087  -0.847  57.193  1.00135.55           C
ATOM   4621  OE1 GLN A 575      11.291  -1.408  57.942  1.00135.55           O
ATOM   4622  NE2 GLN A 575      13.045  -1.531  56.513  1.00135.55           N
ATOM   4623  C   GLN A 575      11.296   2.482  54.809  1.00135.55           C
ATOM   4624  O   GLN A 575      10.817   1.870  53.857  1.00135.55           O
ATOM   4625  N   GLY A 576      12.479   3.110  54.725  1.00 50.69           N
ATOM   4626  CA  GLY A 576      13.233   3.046  53.509  1.00 50.69           C
ATOM   4627  C   GLY A 576      12.553   3.928  52.514  1.00 50.69           C
ATOM   4628  O   GLY A 576      11.433   4.384  52.736  1.00 50.69           O
ATOM   4629  N   PHE A 577      13.225   4.198  51.380  1.00 74.97           N
ATOM   4630  CA  PHE A 577      12.586   4.984  50.369  1.00 74.97           C
ATOM   4631  CB  PHE A 577      13.483   6.091  49.794  1.00 74.97           C
ATOM   4632  CG  PHE A 577      13.844   6.989  50.923  1.00 74.97           C
ATOM   4633  CD1 PHE A 577      12.938   7.901  51.408  1.00 74.97           C
ATOM   4634  CD2 PHE A 577      15.093   6.921  51.496  1.00 74.97           C
ATOM   4635  CE1 PHE A 577      13.267   8.734  52.450  1.00 74.97           C
ATOM   4636  CE2 PHE A 577      15.429   7.751  52.539  1.00 74.97           C
ATOM   4637  CZ  PHE A 577      14.516   8.659  53.018  1.00 74.97           C
ATOM   4638  C   PHE A 577      12.318   4.036  49.249  1.00 74.97           C
ATOM   4639  O   PHE A 577      13.212   3.707  48.471  1.00 74.97           O
ATOM   4640  N   SER A 578      11.066   3.558  49.150  1.00123.52           N
ATOM   4641  CA  SER A 578      10.737   2.621  48.121  1.00123.52           C
ATOM   4642  CB  SER A 578       9.316   2.056  48.241  1.00123.52           C
ATOM   4643  OG  SER A 578       9.074   1.139  47.183  1.00123.52           O
ATOM   4644  C   SER A 578      10.802   3.307  46.811  1.00123.52           C
ATOM   4645  O   SER A 578      11.452   2.832  45.881  1.00123.52           O
ATOM   4646  N   PHE A 579      10.134   4.469  46.715  1.00218.63           N
ATOM   4647  CA  PHE A 579      10.123   5.128  45.452  1.00218.63           C
ATOM   4648  CB  PHE A 579       9.013   6.183  45.308  1.00218.63           C
ATOM   4649  CG  PHE A 579       7.732   5.428  45.184  1.00218.63           C
ATOM   4650  CD1 PHE A 579       7.338   4.930  43.963  1.00218.63           C
ATOM   4651  CD2 PHE A 579       6.925   5.213  46.278  1.00218.63           C
ATOM   4652  CE1 PHE A 579       6.161   4.231  43.832  1.00218.63           C
ATOM   4653  CE2 PHE A 579       5.746   4.514  46.153  1.00218.63           C
ATOM   4654  CZ  PHE A 579       5.362   4.021  44.929  1.00218.63           C
ATOM   4655  C   PHE A 579      11.460   5.763  45.280  1.00218.63           C
ATOM   4656  O   PHE A 579      11.832   6.717  45.962  1.00218.63           O
ATOM   4657  N   ASP A 580      12.207   5.182  44.332  1.00146.05           N
ATOM   4658  CA  ASP A 580      13.496   5.571  43.862  1.00146.05           C
ATOM   4659  CB  ASP A 580      13.450   6.773  42.904  1.00146.05           C
ATOM   4660  CG  ASP A 580      12.799   6.262  41.623  1.00146.05           C
ATOM   4661  OD1 ASP A 580      13.103   5.101  41.240  1.00146.05           O
ATOM   4662  OD2 ASP A 580      11.981   7.008  41.022  1.00146.05           O
ATOM   4663  C   ASP A 580      14.510   5.801  44.927  1.00146.05           C
ATOM   4664  O   ASP A 580      14.258   5.976  46.118  1.00146.05           O
ATOM   4665  N   PRO A 581      15.696   5.715  44.386  1.00 84.57           N
ATOM   4666  CA  PRO A 581      16.920   5.901  45.117  1.00 84.57           C
ATOM   4667  CD  PRO A 581      15.882   4.847  43.233  1.00 84.57           C
ATOM   4668  CB  PRO A 581      18.034   5.366  44.221  1.00 84.57           C
ATOM   4669  CG  PRO A 581      17.327   4.335  43.328  1.00 84.57           C
ATOM   4670  C   PRO A 581      17.082   7.354  45.406  1.00 84.57           C
ATOM   4671  O   PRO A 581      16.342   8.162  44.847  1.00 84.57           O
ATOM   4672  N   LEU A 582      18.030   7.701  46.295  1.00 73.59           N
ATOM   4673  CA  LEU A 582      18.267   9.074  46.626  1.00 73.59           C
ATOM   4674  CB  LEU A 582      18.829   9.277  48.047  1.00 73.59           C
ATOM   4675  CG  LEU A 582      17.975   8.696  49.190  1.00 73.59           C
ATOM   4676  CD1 LEU A 582      18.571   9.049  50.563  1.00 73.59           C
ATOM   4677  CD2 LEU A 582      16.506   9.105  49.064  1.00 73.59           C
ATOM   4678  C   LEU A 582      19.351   9.555  45.713  1.00 73.59           C
ATOM   4679  O   LEU A 582      20.274   8.807  45.393  1.00 73.59           O
ATOM   4680  N   VAL A 583      19.254  10.818  45.251  1.00120.16           N
ATOM   4681  CA  VAL A 583      20.289  11.368  44.423  1.00120.16           C
ATOM   4682  CB  VAL A 583      19.958  11.449  42.958  1.00120.16           C
ATOM   4683  CG1 VAL A 583      19.871  10.026  42.389  1.00120.16           C
ATOM   4684  CG2 VAL A 583      18.663  12.258  42.788  1.00120.16           C
ATOM   4685  C   VAL A 583      20.571  12.760  44.886  1.00120.16           C
ATOM   4686  O   VAL A 583      19.764  13.387  45.571  1.00120.16           O
ATOM   4687  N   SER A 584      21.774  13.255  44.544  1.00 93.31           N
ATOM   4688  CA  SER A 584      22.171  14.589  44.853  1.00 93.31           C
ATOM   4689  CB  SER A 584      23.410  14.677  45.758  1.00 93.31           C
ATOM   4690  OG  SER A 584      23.110  14.149  47.042  1.00 93.31           O
ATOM   4691  C   SER A 584      22.522  15.215  43.548  1.00 93.31           C
ATOM   4692  O   SER A 584      23.230  14.627  42.733  1.00 93.31           O
ATOM   4693  N   GLU A 585      22.015  16.434  43.313  1.00103.50           N
ATOM   4694  CA  GLU A 585      22.294  17.089  42.075  1.00103.50           C
ATOM   4695  CB  GLU A 585      21.046  17.413  41.237  1.00103.50           C
ATOM   4696  CG  GLU A 585      21.378  18.117  39.919  1.00103.50           C
ATOM   4697  CD  GLU A 585      20.079  18.392  39.176  1.00103.50           C
ATOM   4698  OE1 GLU A 585      19.596  17.474  38.462  1.00103.50           O
ATOM   4699  OE2 GLU A 585      19.553  19.528  39.310  1.00103.50           O
ATOM   4700  C   GLU A 585      22.918  18.388  42.414  1.00103.50           C
ATOM   4701  O   GLU A 585      22.804  18.882  43.535  1.00103.50           O
ATOM   4702  N   ASN A 586      23.635  18.974  41.448  1.00 92.66           N
ATOM   4703  CA  ASN A 586      24.196  20.233  41.777  1.00 92.66           C
ATOM   4704  CB  ASN A 586      25.556  20.523  41.130  1.00 92.66           C
ATOM   4705  CG  ASN A 586      26.591  19.804  41.982  1.00 92.66           C
ATOM   4706  OD1 ASN A 586      26.462  18.616  42.273  1.00 92.66           O
ATOM   4707  ND2 ASN A 586      27.649  20.549  42.402  1.00 92.66           N
ATOM   4708  C   ASN A 586      23.227  21.257  41.362  1.00 92.66           C
ATOM   4709  O   ASN A 586      22.791  21.312  40.208  1.00 92.66           O
ATOM   4710  N   LEU A 587      22.852  22.091  42.347  1.00111.44           N
ATOM   4711  CA  LEU A 587      21.962  23.153  42.049  1.00111.44           C
ATOM   4712  CB  LEU A 587      21.174  23.658  43.269  1.00111.44           C
ATOM   4713  CG  LEU A 587      20.210  22.604  43.843  1.00111.44           C
ATOM   4714  CD1 LEU A 587      19.428  23.153  45.047  1.00111.44           C
ATOM   4715  CD2 LEU A 587      19.304  22.024  42.744  1.00111.44           C
ATOM   4716  C   LEU A 587      22.829  24.261  41.578  1.00111.44           C
ATOM   4717  O   LEU A 587      22.700  25.401  42.012  1.00111.44           O
ATOM   4718  N   ILE A 588      23.790  23.925  40.700  1.00149.86           N
ATOM   4719  CA  ILE A 588      24.494  24.949  40.016  1.00149.86           C
ATOM   4720  CB  ILE A 588      25.615  24.448  39.138  1.00149.86           C
ATOM   4721  CG1 ILE A 588      26.386  25.636  38.542  1.00149.86           C
ATOM   4722  CG2 ILE A 588      25.066  23.465  38.090  1.00149.86           C
ATOM   4723  CD1 ILE A 588      27.696  25.229  37.870  1.00149.86           C
ATOM   4724  C   ILE A 588      23.394  25.475  39.180  1.00149.86           C
ATOM   4725  O   ILE A 588      23.266  26.674  38.935  1.00149.86           O
ATOM   4726  N   HIS A 589      22.543  24.523  38.749  1.00145.37           N
ATOM   4727  CA  HIS A 589      21.407  24.847  37.960  1.00145.37           C
ATOM   4728  ND1 HIS A 589      19.641  23.965  35.265  1.00145.37           N
ATOM   4729  CG  HIS A 589      19.466  23.910  36.630  1.00145.37           C
ATOM   4730  CB  HIS A 589      20.564  23.611  37.605  1.00145.37           C
ATOM   4731  NE2 HIS A 589      17.493  24.393  35.649  1.00145.37           N
ATOM   4732  CD2 HIS A 589      18.149  24.175  36.847  1.00145.37           C
ATOM   4733  CE1 HIS A 589      18.430  24.257  34.728  1.00145.37           C
ATOM   4734  C   HIS A 589      20.572  25.764  38.790  1.00145.37           C
ATOM   4735  O   HIS A 589      20.200  26.852  38.355  1.00145.37           O
ATOM   4736  N   SER A 590      20.295  25.378  40.047  1.00154.57           N
ATOM   4737  CA  SER A 590      19.481  26.257  40.829  1.00154.57           C
ATOM   4738  CB  SER A 590      19.113  25.697  42.213  1.00154.57           C
ATOM   4739  OG  SER A 590      18.316  24.533  42.066  1.00154.57           O
ATOM   4740  C   SER A 590      20.258  27.508  41.042  1.00154.57           C
ATOM   4741  O   SER A 590      21.356  27.494  41.593  1.00154.57           O
ATOM   4742  N   ALA A 591      19.711  28.644  40.586  1.00 74.50           N
ATOM   4743  CA  ALA A 591      20.393  29.882  40.793  1.00 74.50           C
ATOM   4744  CB  ALA A 591      19.694  31.067  40.106  1.00 74.50           C
ATOM   4745  C   ALA A 591      20.395  30.145  42.260  1.00 74.50           C
ATOM   4746  O   ALA A 591      21.403  30.555  42.835  1.00 74.50           O
ATOM   4747  N   PHE A 592      19.249  29.859  42.904  1.00196.88           N
ATOM   4748  CA  PHE A 592      19.046  30.148  44.291  1.00196.88           C
ATOM   4749  CB  PHE A 592      17.721  29.571  44.821  1.00196.88           C
ATOM   4750  CG  PHE A 592      16.632  30.045  43.920  1.00196.88           C
ATOM   4751  CD1 PHE A 592      16.336  29.339  42.776  1.00196.88           C
ATOM   4752  CD2 PHE A 592      15.909  31.180  44.205  1.00196.88           C
ATOM   4753  CE1 PHE A 592      15.336  29.754  41.928  1.00196.88           C
ATOM   4754  CE2 PHE A 592      14.907  31.601  43.360  1.00196.88           C
ATOM   4755  CZ  PHE A 592      14.619  30.889  42.220  1.00196.88           C
ATOM   4756  C   PHE A 592      20.136  29.476  45.049  1.00196.88           C
ATOM   4757  O   PHE A 592      20.506  28.339  44.763  1.00196.88           O
ATOM   4758  N   ASP A 593      20.702  30.196  46.032  1.00191.66           N
ATOM   4759  CA  ASP A 593      21.750  29.638  46.825  1.00191.66           C
ATOM   4760  CB  ASP A 593      22.639  30.705  47.488  1.00191.66           C
ATOM   4761  CG  ASP A 593      23.362  31.482  46.399  1.00191.66           C
ATOM   4762  OD1 ASP A 593      23.635  30.886  45.323  1.00191.66           O
ATOM   4763  OD2 ASP A 593      23.644  32.689  46.629  1.00191.66           O
ATOM   4764  C   ASP A 593      21.110  28.879  47.940  1.00191.66           C
ATOM   4765  O   ASP A 593      19.918  29.018  48.207  1.00191.66           O
ATOM   4766  N   LYS A 594      21.918  28.035  48.606  1.00263.39           N
ATOM   4767  CA  LYS A 594      21.523  27.267  49.751  1.00263.39           C
ATOM   4768  CB  LYS A 594      21.255  25.785  49.438  1.00263.39           C
ATOM   4769  CG  LYS A 594      19.991  25.518  48.615  1.00263.39           C
ATOM   4770  CD  LYS A 594      18.687  25.873  49.333  1.00263.39           C
ATOM   4771  CE  LYS A 594      18.010  27.140  48.808  1.00263.39           C
ATOM   4772  NZ  LYS A 594      16.672  27.289  49.422  1.00263.39           N
ATOM   4773  C   LYS A 594      22.728  27.303  50.626  1.00263.39           C
ATOM   4774  O   LYS A 594      23.587  28.166  50.448  1.00263.39           O
ATOM   4775  N   TYR A 595      22.823  26.395  51.620  1.00132.88           N
ATOM   4776  CA  TYR A 595      24.044  26.413  52.364  1.00132.88           C
ATOM   4777  CB  TYR A 595      24.096  25.457  53.574  1.00132.88           C
ATOM   4778  CG  TYR A 595      23.843  24.044  53.179  1.00132.88           C
ATOM   4779  CD1 TYR A 595      24.854  23.240  52.705  1.00132.88           C
ATOM   4780  CD2 TYR A 595      22.578  23.521  53.309  1.00132.88           C
ATOM   4781  CE1 TYR A 595      24.597  21.933  52.359  1.00132.88           C
ATOM   4782  CE2 TYR A 595      22.315  22.218  52.966  1.00132.88           C
ATOM   4783  CZ  TYR A 595      23.328  21.422  52.491  1.00132.88           C
ATOM   4784  OH  TYR A 595      23.062  20.083  52.140  1.00132.88           O
ATOM   4785  C   TYR A 595      25.107  26.082  51.374  1.00132.88           C
ATOM   4786  O   TYR A 595      26.152  26.729  51.326  1.00132.88           O
ATOM   4787  N   TRP A 596      24.848  25.060  50.539  1.00177.07           N
ATOM   4788  CA  TRP A 596      25.725  24.791  49.442  1.00177.07           C
ATOM   4789  CB  TRP A 596      26.403  23.407  49.489  1.00177.07           C
ATOM   4790  CG  TRP A 596      27.475  23.253  50.545  1.00177.07           C
ATOM   4791  CD2 TRP A 596      28.239  22.051  50.741  1.00177.07           C
ATOM   4792  CD1 TRP A 596      27.929  24.153  51.465  1.00177.07           C
ATOM   4793  NE1 TRP A 596      28.929  23.587  52.221  1.00177.07           N
ATOM   4794  CE2 TRP A 596      29.128  22.294  51.787  1.00177.07           C
ATOM   4795  CE3 TRP A 596      28.201  20.845  50.101  1.00177.07           C
ATOM   4796  CZ2 TRP A 596      30.000  21.330  52.210  1.00177.07           C
ATOM   4797  CZ3 TRP A 596      29.079  19.875  50.532  1.00177.07           C
ATOM   4798  CH2 TRP A 596      29.961  20.112  51.566  1.00177.07           C
ATOM   4799  C   TRP A 596      24.853  24.816  48.227  1.00177.07           C
ATOM   4800  O   TRP A 596      23.929  24.015  48.100  1.00177.07           O
ATOM   4801  N   THR A 597      25.116  25.760  47.304  1.00151.15           N
ATOM   4802  CA  THR A 597      24.340  25.860  46.103  1.00151.15           C
ATOM   4803  CB  THR A 597      24.738  27.035  45.259  1.00151.15           C
ATOM   4804  OG1 THR A 597      24.588  28.240  45.994  1.00151.15           O
ATOM   4805  CG2 THR A 597      23.848  27.067  44.005  1.00151.15           C
ATOM   4806  C   THR A 597      24.622  24.631  45.314  1.00151.15           C
ATOM   4807  O   THR A 597      23.737  24.055  44.683  1.00151.15           O
ATOM   4808  N   LYS A 598      25.892  24.196  45.358  1.00 70.17           N
ATOM   4809  CA  LYS A 598      26.331  23.063  44.605  1.00 70.17           C
ATOM   4810  CB  LYS A 598      27.816  22.732  44.826  1.00 70.17           C
ATOM   4811  CG  LYS A 598      28.781  23.749  44.215  1.00 70.17           C
ATOM   4812  CD  LYS A 598      30.224  23.573  44.691  1.00 70.17           C
ATOM   4813  CE  LYS A 598      31.223  24.473  43.961  1.00 70.17           C
ATOM   4814  NZ  LYS A 598      31.075  25.873  44.418  1.00 70.17           N
ATOM   4815  C   LYS A 598      25.560  21.860  45.037  1.00 70.17           C
ATOM   4816  O   LYS A 598      25.135  21.063  44.206  1.00 70.17           O
ATOM   4817  N   PHE A 599      25.339  21.686  46.349  1.00 66.94           N
ATOM   4818  CA  PHE A 599      24.665  20.492  46.762  1.00 66.94           C
ATOM   4819  CB  PHE A 599      25.207  19.934  48.091  1.00 66.94           C
ATOM   4820  CG  PHE A 599      24.351  18.804  48.546  1.00 66.94           C
ATOM   4821  CD1 PHE A 599      24.387  17.581  47.918  1.00 66.94           C
ATOM   4822  CD2 PHE A 599      23.525  18.965  49.633  1.00 66.94           C
ATOM   4823  CE1 PHE A 599      23.592  16.551  48.365  1.00 66.94           C
ATOM   4824  CE2 PHE A 599      22.731  17.939  50.085  1.00 66.94           C
ATOM   4825  CZ  PHE A 599      22.761  16.724  49.447  1.00 66.94           C
ATOM   4826  C   PHE A 599      23.208  20.773  46.912  1.00 66.94           C
ATOM   4827  O   PHE A 599      22.813  21.794  47.473  1.00 66.94           O
ATOM   4828  N   VAL A 600      22.358  19.869  46.378  1.00 81.86           N
ATOM   4829  CA  VAL A 600      20.957  20.072  46.578  1.00 81.86           C
ATOM   4830  CB  VAL A 600      20.058  19.266  45.687  1.00 81.86           C
ATOM   4831  CG1 VAL A 600      18.609  19.502  46.137  1.00 81.86           C
ATOM   4832  CG2 VAL A 600      20.286  19.679  44.228  1.00 81.86           C
ATOM   4833  C   VAL A 600      20.722  19.612  47.966  1.00 81.86           C
ATOM   4834  O   VAL A 600      20.762  18.411  48.238  1.00 81.86           O
ATOM   4835  N   SER A 601      20.452  20.589  48.860  1.00 50.35           N
ATOM   4836  CA  SER A 601      20.315  20.358  50.264  1.00 50.35           C
ATOM   4837  CB  SER A 601      19.904  21.628  51.034  1.00 50.35           C
ATOM   4838  OG  SER A 601      18.644  22.099  50.578  1.00 50.35           O
ATOM   4839  C   SER A 601      19.275  19.319  50.468  1.00 50.35           C
ATOM   4840  O   SER A 601      19.559  18.259  51.024  1.00 50.35           O
ATOM   4841  N   TRP A 602      18.036  19.570  50.012  1.00205.19           N
ATOM   4842  CA  TRP A 602      17.112  18.499  50.182  1.00205.19           C
ATOM   4843  CB  TRP A 602      15.650  18.841  49.854  1.00205.19           C
ATOM   4844  CG  TRP A 602      14.996  19.774  50.845  1.00205.19           C
ATOM   4845  CD2 TRP A 602      14.986  21.203  50.710  1.00205.19           C
ATOM   4846  CD1 TRP A 602      14.308  19.488  51.989  1.00205.19           C
ATOM   4847  NE1 TRP A 602      13.872  20.651  52.577  1.00205.19           N
ATOM   4848  CE2 TRP A 602      14.282  21.714  51.800  1.00205.19           C
ATOM   4849  CE3 TRP A 602      15.520  22.020  49.755  1.00205.19           C
ATOM   4850  CZ2 TRP A 602      14.098  23.058  51.950  1.00205.19           C
ATOM   4851  CZ3 TRP A 602      15.336  23.375  49.911  1.00205.19           C
ATOM   4852  CH2 TRP A 602      14.638  23.883  50.988  1.00205.19           C
ATOM   4853  C   TRP A 602      17.571  17.462  49.222  1.00205.19           C
ATOM   4854  O   TRP A 602      17.736  17.731  48.035  1.00205.19           O
ATOM   4855  N   SER A 603      17.802  16.236  49.710  1.00 82.58           N
ATOM   4856  CA  SER A 603      18.277  15.250  48.798  1.00 82.58           C
ATOM   4857  CB  SER A 603      18.569  13.890  49.454  1.00 82.58           C
ATOM   4858  OG  SER A 603      19.632  14.018  50.387  1.00 82.58           O
ATOM   4859  C   SER A 603      17.205  15.046  47.791  1.00 82.58           C
ATOM   4860  O   SER A 603      16.022  15.010  48.123  1.00 82.58           O
ATOM   4861  N   THR A 604      17.605  14.936  46.513  1.00109.40           N
ATOM   4862  CA  THR A 604      16.647  14.716  45.477  1.00109.40           C
ATOM   4863  CB  THR A 604      17.031  15.344  44.170  1.00109.40           C
ATOM   4864  OG1 THR A 604      18.287  14.846  43.733  1.00109.40           O
ATOM   4865  CG2 THR A 604      17.107  16.867  44.363  1.00109.40           C
ATOM   4866  C   THR A 604      16.512  13.241  45.299  1.00109.40           C
ATOM   4867  O   THR A 604      17.293  12.466  45.849  1.00109.40           O
ATOM   4868  N   TRP A 605      15.482  12.810  44.546  1.00135.85           N
ATOM   4869  CA  TRP A 605      15.306  11.405  44.329  1.00135.85           C
ATOM   4870  CB  TRP A 605      14.009  10.833  44.923  1.00135.85           C
ATOM   4871  CG  TRP A 605      14.014  10.811  46.427  1.00135.85           C
ATOM   4872  CD2 TRP A 605      12.926  10.349  47.240  1.00135.85           C
ATOM   4873  CD1 TRP A 605      14.994  11.217  47.282  1.00135.85           C
ATOM   4874  NE1 TRP A 605      14.581  11.044  48.579  1.00135.85           N
ATOM   4875  CE2 TRP A 605      13.311  10.511  48.568  1.00135.85           C
ATOM   4876  CE3 TRP A 605      11.705   9.837  46.909  1.00135.85           C
ATOM   4877  CZ2 TRP A 605      12.474  10.167  49.589  1.00135.85           C
ATOM   4878  CZ3 TRP A 605      10.865   9.481  47.941  1.00135.85           C
ATOM   4879  CH2 TRP A 605      11.243   9.645  49.256  1.00135.85           C
ATOM   4880  C   TRP A 605      15.236  11.180  42.860  1.00135.85           C
ATOM   4881  O   TRP A 605      14.926  12.090  42.093  1.00135.85           O
ATOM   4882  N   LEU A 606      15.546   9.942  42.429  1.00136.10           N
ATOM   4883  CA  LEU A 606      15.463   9.662  41.031  1.00136.10           C
ATOM   4884  CB  LEU A 606      15.964   8.266  40.638  1.00136.10           C
ATOM   4885  CG  LEU A 606      17.451   8.046  40.951  1.00136.10           C
ATOM   4886  CD1 LEU A 606      17.701   8.033  42.466  1.00136.10           C
ATOM   4887  CD2 LEU A 606      17.986   6.793  40.248  1.00136.10           C
ATOM   4888  C   LEU A 606      14.013   9.730  40.710  1.00136.10           C
ATOM   4889  O   LEU A 606      13.180   9.203  41.444  1.00136.10           O
ATOM   4890  N   GLY A 607      13.674  10.386  39.591  1.00 55.73           N
ATOM   4891  CA  GLY A 607      12.297  10.595  39.274  1.00 55.73           C
ATOM   4892  C   GLY A 607      11.837   9.564  38.307  1.00 55.73           C
ATOM   4893  O   GLY A 607      12.299   8.424  38.313  1.00 55.73           O
ATOM   4894  N   ASN A 608      10.914   9.989  37.422  1.00 97.04           N
ATOM   4895  CA  ASN A 608      10.253   9.133  36.488  1.00 97.04           C
ATOM   4896  CB  ASN A 608       9.446   9.897  35.424  1.00 97.04           C
ATOM   4897  CG  ASN A 608       8.271  10.568  36.122  1.00 97.04           C
ATOM   4898  OD1 ASN A 608       8.154  11.793  36.130  1.00 97.04           O
ATOM   4899  ND2 ASN A 608       7.373   9.745  36.727  1.00 97.04           N
ATOM   4900  C   ASN A 608      11.250   8.291  35.784  1.00 97.04           C
ATOM   4901  O   ASN A 608      12.303   8.758  35.350  1.00 97.04           O
ATOM   4902  N   ILE A 609      10.900   6.995  35.695  1.00121.17           N
ATOM   4903  CA  ILE A 609      11.660   5.953  35.082  1.00121.17           C
ATOM   4904  CB  ILE A 609      11.022   4.605  35.242  1.00121.17           C
ATOM   4905  CG1 ILE A 609      10.894   4.246  36.732  1.00121.17           C
ATOM   4906  CG2 ILE A 609      11.852   3.592  34.436  1.00121.17           C
ATOM   4907  CD1 ILE A 609      12.236   4.166  37.457  1.00121.17           C
ATOM   4908  C   ILE A 609      11.748   6.226  33.622  1.00121.17           C
ATOM   4909  O   ILE A 609      12.782   5.977  33.005  1.00121.17           O
ATOM   4910  N   THR A 610      10.654   6.749  33.033  1.00112.14           N
ATOM   4911  CA  THR A 610      10.619   6.946  31.615  1.00112.14           C
ATOM   4912  CB  THR A 610       9.345   7.589  31.136  1.00112.14           C
ATOM   4913  OG1 THR A 610       9.330   7.636  29.717  1.00112.14           O
ATOM   4914  CG2 THR A 610       9.215   9.006  31.720  1.00112.14           C
ATOM   4915  C   THR A 610      11.778   7.803  31.231  1.00112.14           C
ATOM   4916  O   THR A 610      12.497   7.482  30.286  1.00112.14           O
ATOM   4917  N   SER A 611      12.020   8.905  31.962  1.00171.30           N
ATOM   4918  CA  SER A 611      13.155   9.692  31.595  1.00171.30           C
ATOM   4919  CB  SER A 611      12.809  10.934  30.754  1.00171.30           C
ATOM   4920  OG  SER A 611      12.008  11.831  31.508  1.00171.30           O
ATOM   4921  C   SER A 611      13.803  10.169  32.849  1.00171.30           C
ATOM   4922  O   SER A 611      13.133  10.578  33.794  1.00171.30           O
ATOM   4923  N   THR A 612      15.147  10.160  32.877  1.00146.48           N
ATOM   4924  CA  THR A 612      15.831  10.544  34.073  1.00146.48           C
ATOM   4925  CB  THR A 612      17.325  10.460  33.954  1.00146.48           C
ATOM   4926  OG1 THR A 612      17.792  11.322  32.926  1.00146.48           O
ATOM   4927  CG2 THR A 612      17.707   9.004  33.643  1.00146.48           C
ATOM   4928  C   THR A 612      15.470  11.947  34.423  1.00146.48           C
ATOM   4929  O   THR A 612      15.976  12.906  33.843  1.00146.48           O
ATOM   4930  N   ALA A 613      14.564  12.091  35.406  1.00 72.44           N
ATOM   4931  CA  ALA A 613      14.207  13.388  35.882  1.00 72.44           C
ATOM   4932  CB  ALA A 613      12.702  13.693  35.789  1.00 72.44           C
ATOM   4933  C   ALA A 613      14.563  13.366  37.329  1.00 72.44           C
ATOM   4934  O   ALA A 613      14.273  12.397  38.026  1.00 72.44           O
ATOM   4935  N   LEU A 614      15.234  14.422  37.819  1.00 72.00           N
ATOM   4936  CA  LEU A 614      15.552  14.451  39.214  1.00 72.00           C
ATOM   4937  CB  LEU A 614      16.920  15.077  39.541  1.00 72.00           C
ATOM   4938  CG  LEU A 614      18.119  14.255  39.030  1.00 72.00           C
ATOM   4939  CD1 LEU A 614      19.453  14.910  39.422  1.00 72.00           C
ATOM   4940  CD2 LEU A 614      18.020  12.784  39.463  1.00 72.00           C
ATOM   4941  C   LEU A 614      14.504  15.314  39.818  1.00 72.00           C
ATOM   4942  O   LEU A 614      14.157  16.350  39.257  1.00 72.00           O
ATOM   4943  N   GLY A 615      13.946  14.916  40.973  1.00 60.32           N
ATOM   4944  CA  GLY A 615      12.893  15.752  41.460  1.00 60.32           C
ATOM   4945  C   GLY A 615      13.325  16.412  42.716  1.00 60.32           C
ATOM   4946  O   GLY A 615      13.284  15.812  43.787  1.00 60.32           O
ATOM   4947  N   ILE A 616      13.786  17.671  42.625  1.00 65.45           N
ATOM   4948  CA  ILE A 616      14.073  18.309  43.866  1.00 65.45           C
ATOM   4949  CB  ILE A 616      14.710  19.656  43.689  1.00 65.45           C
ATOM   4950  CG1 ILE A 616      16.054  19.529  42.952  1.00 65.45           C
ATOM   4951  CG2 ILE A 616      14.812  20.313  45.075  1.00 65.45           C
ATOM   4952  CD1 ILE A 616      16.607  20.863  42.453  1.00 65.45           C
ATOM   4953  C   ILE A 616      12.751  18.556  44.513  1.00 65.45           C
ATOM   4954  O   ILE A 616      12.479  18.082  45.616  1.00 65.45           O
ATOM   4955  N   TYR A 617      11.893  19.316  43.799  1.00101.80           N
ATOM   4956  CA  TYR A 617      10.583  19.665  44.262  1.00101.80           C
ATOM   4957  CB  TYR A 617       9.992  20.857  43.489  1.00101.80           C
ATOM   4958  CG  TYR A 617       8.723  21.261  44.158  1.00101.80           C
ATOM   4959  CD1 TYR A 617       8.754  22.071  45.270  1.00101.80           C
ATOM   4960  CD2 TYR A 617       7.506  20.842  43.674  1.00101.80           C
ATOM   4961  CE1 TYR A 617       7.591  22.453  45.896  1.00101.80           C
ATOM   4962  CE2 TYR A 617       6.339  21.220  44.296  1.00101.80           C
ATOM   4963  CZ  TYR A 617       6.380  22.026  45.408  1.00101.80           C
ATOM   4964  OH  TYR A 617       5.183  22.415  46.046  1.00101.80           O
ATOM   4965  C   TYR A 617       9.643  18.514  44.115  1.00101.80           C
ATOM   4966  O   TYR A 617       8.938  18.151  45.055  1.00101.80           O
ATOM   4967  N   ILE A 618       9.633  17.888  42.920  1.00154.17           N
ATOM   4968  CA  ILE A 618       8.641  16.885  42.670  1.00154.17           C
ATOM   4969  CB  ILE A 618       8.627  16.413  41.236  1.00154.17           C
ATOM   4970  CG1 ILE A 618       7.436  15.470  40.998  1.00154.17           C
ATOM   4971  CG2 ILE A 618       9.997  15.819  40.867  1.00154.17           C
ATOM   4972  CD1 ILE A 618       7.187  15.169  39.521  1.00154.17           C
ATOM   4973  C   ILE A 618       8.847  15.725  43.576  1.00154.17           C
ATOM   4974  O   ILE A 618       7.925  15.309  44.275  1.00154.17           O
ATOM   4975  N   ILE A 619      10.070  15.176  43.609  1.00113.45           N
ATOM   4976  CA  ILE A 619      10.261  14.087  44.504  1.00113.45           C
ATOM   4977  CB  ILE A 619      10.605  12.811  43.787  1.00113.45           C
ATOM   4978  CG1 ILE A 619      10.780  11.663  44.790  1.00113.45           C
ATOM   4979  CG2 ILE A 619      11.801  13.058  42.852  1.00113.45           C
ATOM   4980  CD1 ILE A 619      10.825  10.286  44.132  1.00113.45           C
ATOM   4981  C   ILE A 619      11.359  14.463  45.437  1.00113.45           C
ATOM   4982  O   ILE A 619      12.484  13.976  45.337  1.00113.45           O
ATOM   4983  N   ALA A 620      11.044  15.332  46.410  1.00 55.46           N
ATOM   4984  CA  ALA A 620      12.049  15.688  47.356  1.00 55.46           C
ATOM   4985  CB  ALA A 620      11.687  16.904  48.225  1.00 55.46           C
ATOM   4986  C   ALA A 620      12.163  14.503  48.247  1.00 55.46           C
ATOM   4987  O   ALA A 620      11.260  13.671  48.287  1.00 55.46           O
ATOM   4988  N   ARG A 621      13.295  14.355  48.952  1.00168.55           N
ATOM   4989  CA  ARG A 621      13.391  13.222  49.817  1.00168.55           C
ATOM   4990  CB  ARG A 621      14.756  13.046  50.508  1.00168.55           C
ATOM   4991  CG  ARG A 621      15.153  14.182  51.451  1.00168.55           C
ATOM   4992  CD  ARG A 621      16.379  13.843  52.304  1.00168.55           C
ATOM   4993  NE  ARG A 621      15.990  12.729  53.217  1.00168.55           N
ATOM   4994  CZ  ARG A 621      16.899  11.774  53.572  1.00168.55           C
ATOM   4995  NH1 ARG A 621      18.179  11.836  53.101  1.00168.55           N
ATOM   4996  NH2 ARG A 621      16.525  10.749  54.392  1.00168.55           N
ATOM   4997  C   ARG A 621      12.374  13.403  50.887  1.00168.55           C
ATOM   4998  O   ARG A 621      11.744  12.447  51.337  1.00168.55           O
ATOM   4999  N   ALA A 622      12.175  14.668  51.294  1.00 78.81           N
ATOM   5000  CA  ALA A 622      11.289  14.972  52.372  1.00 78.81           C
ATOM   5001  CB  ALA A 622      11.164  16.481  52.637  1.00 78.81           C
ATOM   5002  C   ALA A 622       9.937  14.467  52.017  1.00 78.81           C
ATOM   5003  O   ALA A 622       9.266  13.871  52.860  1.00 78.81           O
ATOM   5004  N   PHE A 623       9.501  14.678  50.759  1.00285.53           N
ATOM   5005  CA  PHE A 623       8.217  14.150  50.421  1.00285.53           C
ATOM   5006  CB  PHE A 623       7.757  14.466  48.988  1.00285.53           C
ATOM   5007  CG  PHE A 623       6.300  14.154  48.931  1.00285.53           C
ATOM   5008  CD1 PHE A 623       5.856  12.880  48.664  1.00285.53           C
ATOM   5009  CD2 PHE A 623       5.376  15.148  49.156  1.00285.53           C
ATOM   5010  CE1 PHE A 623       4.509  12.606  48.618  1.00285.53           C
ATOM   5011  CE2 PHE A 623       4.028  14.881  49.111  1.00285.53           C
ATOM   5012  CZ  PHE A 623       3.593  13.606  48.841  1.00285.53           C
ATOM   5013  C   PHE A 623       8.409  12.682  50.556  1.00285.53           C
ATOM   5014  O   PHE A 623       9.386  12.125  50.058  1.00285.53           O
ATOM   5015  N   LYS A 624       7.483  12.015  51.259  1.00217.00           N
ATOM   5016  CA  LYS A 624       7.764  10.654  51.580  1.00217.00           C
ATOM   5017  CB  LYS A 624       7.212  10.254  52.960  1.00217.00           C
ATOM   5018  CG  LYS A 624       5.707  10.497  53.098  1.00217.00           C
ATOM   5019  CD  LYS A 624       5.091   9.903  54.366  1.00217.00           C
ATOM   5020  CE  LYS A 624       3.589  10.169  54.494  1.00217.00           C
ATOM   5021  NZ  LYS A 624       3.073   9.583  55.751  1.00217.00           N
ATOM   5022  C   LYS A 624       7.187   9.721  50.573  1.00217.00           C
ATOM   5023  O   LYS A 624       5.994   9.424  50.589  1.00217.00           O
ATOM   5024  N   PHE A 625       8.040   9.243  49.648  1.00154.66           N
ATOM   5025  CA  PHE A 625       7.619   8.150  48.830  1.00154.66           C
ATOM   5026  CB  PHE A 625       7.961   8.270  47.334  1.00154.66           C
ATOM   5027  CG  PHE A 625       6.884   9.094  46.711  1.00154.66           C
ATOM   5028  CD1 PHE A 625       5.719   8.487  46.297  1.00154.66           C
ATOM   5029  CD2 PHE A 625       7.020  10.452  46.539  1.00154.66           C
ATOM   5030  CE1 PHE A 625       4.706   9.216  45.719  1.00154.66           C
ATOM   5031  CE2 PHE A 625       6.009  11.187  45.962  1.00154.66           C
ATOM   5032  CZ  PHE A 625       4.850  10.572  45.551  1.00154.66           C
ATOM   5033  C   PHE A 625       8.331   6.986  49.419  1.00154.66           C
ATOM   5034  O   PHE A 625       9.480   6.697  49.086  1.00154.66           O
ATOM   5035  N   ILE A 626       7.636   6.299  50.342  1.00129.77           N
ATOM   5036  CA  ILE A 626       8.215   5.213  51.071  1.00129.77           C
ATOM   5037  CB  ILE A 626       8.418   5.546  52.525  1.00129.77           C
ATOM   5038  CG1 ILE A 626       9.471   6.657  52.676  1.00129.77           C
ATOM   5039  CG2 ILE A 626       8.751   4.257  53.291  1.00129.77           C
ATOM   5040  CD1 ILE A 626       9.021   8.008  52.125  1.00129.77           C
ATOM   5041  C   ILE A 626       7.270   4.065  51.010  1.00129.77           C
ATOM   5042  O   ILE A 626       6.056   4.242  50.918  1.00129.77           O
ATOM   5043  N   VAL A 627       7.824   2.838  51.033  1.00 57.47           N
ATOM   5044  CA  VAL A 627       7.009   1.663  51.012  1.00 57.47           C
ATOM   5045  CB  VAL A 627       6.916   1.054  49.635  1.00 57.47           C
ATOM   5046  CG1 VAL A 627       6.035  -0.208  49.669  1.00 57.47           C
ATOM   5047  CG2 VAL A 627       6.398   2.136  48.674  1.00 57.47           C
ATOM   5048  C   VAL A 627       7.681   0.692  51.935  1.00 57.47           C
ATOM   5049  O   VAL A 627       8.822   0.904  52.345  1.00 57.47           O
ATOM   5050  N   ASP A 628       6.973  -0.390  52.315  1.00 43.64           N
ATOM   5051  CA  ASP A 628       7.537  -1.384  53.175  1.00 43.64           C
ATOM   5052  CB  ASP A 628       6.513  -2.394  53.706  1.00 43.64           C
ATOM   5053  CG  ASP A 628       5.560  -1.658  54.630  1.00 43.64           C
ATOM   5054  OD1 ASP A 628       5.705  -0.415  54.783  1.00 43.64           O
ATOM   5055  OD2 ASP A 628       4.663  -2.340  55.190  1.00 43.64           O
ATOM   5056  C   ASP A 628       8.498  -2.152  52.331  1.00 43.64           C
[truncated: 1,027,876 more chars]
