# Supplementary material for: In and Outs of Chuviridae Endogenous Viral Elements: Origin of a Potentially New Retrovirus and Signature of Ancient and Ongoing Arms Race in Mosquito Genomes
Source: Front Genet. 2020 Oct 22;11:542437. doi: 10.3389/fgene.2020.542437 (PMC7642597; doi:10.3389/fgene.2020.542437)
Supplement: Supplementary file 1 [file Data_Sheet_1.ZIP › Supplementary_Material_Anakin_MS_v2/Supplementary_Material_9/BEL-199_MC.B99990005.pdb]

EXPDTA    THEORETICAL MODEL, MODELLER 9.23 2019/11/20 22:06:23
REMARK   6 MODELLER OBJECTIVE FUNCTION:     12993.0283
REMARK   6 MODELLER BEST TEMPLATE % SEQ ID:  17.209
REMARK   6 SEQUENCE: BEL-199_MC
REMARK   6 ALIGNMENT: multchain.ali
REMARK   6 SCRIPT: /home/crhisllane/Doutorado/Filipe/modeller_to_multichain/modelagem.py
REMARK   6 TEMPLATE: 5V2S 1:A - 753:A MODELS 1:A - 645:A AT 17.2%
REMARK   6 TEMPLATE: 5V2S 1:B - 753:B MODELS 646:B - 1290:B AT 17.2%
REMARK   6 TEMPLATE: 5V2S 1:C - 753:C MODELS 1291:C - 1935:C AT 17.2%
SSBOND   1 CYS A   33    CYS A  388                          1555   1555  2.03
SSBOND   2 CYS B  678    CYS B 1033                          1555   1555  2.03
SSBOND   3 CYS C 1323    CYS C 1678                          1555   1555  2.03
ATOM      1  N   MET A   1      86.050  -9.322 -24.270  1.00120.38           N
ATOM      2  CA  MET A   1      86.667  -8.993 -25.571  1.00120.38           C
ATOM      3  CB  MET A   1      86.835  -7.467 -25.702  1.00120.38           C
ATOM      4  CG  MET A   1      87.667  -6.827 -24.588  1.00120.38           C
ATOM      5  SD  MET A   1      87.721  -5.009 -24.636  1.00120.38           S
ATOM      6  CE  MET A   1      85.980  -4.787 -24.163  1.00120.38           C
ATOM      7  C   MET A   1      87.975  -9.674 -25.755  1.00120.38           C
ATOM      8  O   MET A   1      88.056 -10.904 -25.714  1.00120.38           O
ATOM      9  N   ILE A   2      89.029  -8.869 -25.989  1.00 64.85           N
ATOM     10  CA  ILE A   2      90.339  -9.417 -26.132  1.00 64.85           C
ATOM     11  CB  ILE A   2      91.388  -8.371 -26.379  1.00 64.85           C
ATOM     12  CG1 ILE A   2      91.104  -7.626 -27.695  1.00 64.85           C
ATOM     13  CG2 ILE A   2      92.765  -9.055 -26.342  1.00 64.85           C
ATOM     14  CD1 ILE A   2      91.943  -6.361 -27.878  1.00 64.85           C
ATOM     15  C   ILE A   2      90.626 -10.050 -24.814  1.00 64.85           C
ATOM     16  O   ILE A   2      91.114 -11.176 -24.741  1.00 64.85           O
ATOM     17  N   PHE A   3      90.293  -9.333 -23.725  1.00 82.49           N
ATOM     18  CA  PHE A   3      90.506  -9.882 -22.423  1.00 82.49           C
ATOM     19  CB  PHE A   3      90.090  -8.929 -21.287  1.00 82.49           C
ATOM     20  CG  PHE A   3      91.094  -7.830 -21.213  1.00 82.49           C
ATOM     21  CD1 PHE A   3      92.242  -7.989 -20.471  1.00 82.49           C
ATOM     22  CD2 PHE A   3      90.894  -6.644 -21.880  1.00 82.49           C
ATOM     23  CE1 PHE A   3      93.175  -6.982 -20.394  1.00 82.49           C
ATOM     24  CE2 PHE A   3      91.823  -5.633 -21.808  1.00 82.49           C
ATOM     25  CZ  PHE A   3      92.967  -5.801 -21.064  1.00 82.49           C
ATOM     26  C   PHE A   3      89.665 -11.107 -22.318  1.00 82.49           C
ATOM     27  O   PHE A   3      90.147 -12.160 -21.906  1.00 82.49           O
ATOM     28  N   GLY A   4      88.380 -11.020 -22.712  1.00 42.87           N
ATOM     29  CA  GLY A   4      87.588 -12.205 -22.586  1.00 42.87           C
ATOM     30  C   GLY A   4      86.550 -11.939 -21.553  1.00 42.87           C
ATOM     31  O   GLY A   4      86.143 -10.796 -21.345  1.00 42.87           O
ATOM     32  N   PHE A   5      86.078 -12.994 -20.864  1.00112.08           N
ATOM     33  CA  PHE A   5      85.036 -12.677 -19.943  1.00112.08           C
ATOM     34  CB  PHE A   5      83.994 -13.777 -19.723  1.00112.08           C
ATOM     35  CG  PHE A   5      82.783 -13.014 -19.314  1.00112.08           C
ATOM     36  CD1 PHE A   5      82.097 -12.303 -20.272  1.00112.08           C
ATOM     37  CD2 PHE A   5      82.330 -12.994 -18.018  1.00112.08           C
ATOM     38  CE1 PHE A   5      80.977 -11.576 -19.953  1.00112.08           C
ATOM     39  CE2 PHE A   5      81.207 -12.267 -17.697  1.00112.08           C
ATOM     40  CZ  PHE A   5      80.527 -11.557 -18.657  1.00112.08           C
ATOM     41  C   PHE A   5      85.639 -12.302 -18.627  1.00112.08           C
ATOM     42  O   PHE A   5      86.635 -12.879 -18.191  1.00112.08           O
ATOM     43  N   GLU A   6      85.060 -11.265 -17.988  1.00 62.84           N
ATOM     44  CA  GLU A   6      85.540 -10.764 -16.730  1.00 62.84           C
ATOM     45  CB  GLU A   6      84.819  -9.483 -16.287  1.00 62.84           C
ATOM     46  CG  GLU A   6      85.039  -8.254 -17.165  1.00 62.84           C
ATOM     47  CD  GLU A   6      84.198  -7.146 -16.544  1.00 62.84           C
ATOM     48  OE1 GLU A   6      83.571  -7.416 -15.485  1.00 62.84           O
ATOM     49  OE2 GLU A   6      84.163  -6.023 -17.115  1.00 62.84           O
ATOM     50  C   GLU A   6      85.279 -11.730 -15.619  1.00 62.84           C
ATOM     51  O   GLU A   6      86.193 -12.120 -14.894  1.00 62.84           O
ATOM     52  N   THR A   7      84.012 -12.162 -15.470  1.00 86.65           N
ATOM     53  CA  THR A   7      83.665 -12.999 -14.359  1.00 86.65           C
ATOM     54  CB  THR A   7      82.195 -13.059 -14.117  1.00 86.65           C
ATOM     55  OG1 THR A   7      81.572 -13.586 -15.278  1.00 86.65           O
ATOM     56  CG2 THR A   7      81.668 -11.645 -13.820  1.00 86.65           C
ATOM     57  C   THR A   7      84.066 -14.380 -14.727  1.00 86.65           C
ATOM     58  O   THR A   7      84.009 -14.733 -15.901  1.00 86.65           O
ATOM     59  N   LYS A   8      84.472 -15.208 -13.742  1.00277.38           N
ATOM     60  CA  LYS A   8      84.918 -16.511 -14.135  1.00277.38           C
ATOM     61  CB  LYS A   8      86.458 -16.604 -14.105  1.00277.38           C
ATOM     62  CG  LYS A   8      87.059 -16.477 -12.698  1.00277.38           C
ATOM     63  CD  LYS A   8      86.643 -15.216 -11.937  1.00277.38           C
ATOM     64  CE  LYS A   8      86.803 -15.346 -10.421  1.00277.38           C
ATOM     65  NZ  LYS A   8      88.178 -15.771 -10.084  1.00277.38           N
ATOM     66  C   LYS A   8      84.391 -17.566 -13.204  1.00277.38           C
ATOM     67  O   LYS A   8      85.142 -18.415 -12.726  1.00277.38           O
ATOM     68  N   GLY A   9      83.069 -17.629 -12.975  1.00106.63           N
ATOM     69  CA  GLY A   9      82.679 -18.646 -12.045  1.00106.63           C
ATOM     70  C   GLY A   9      81.864 -19.658 -12.763  1.00106.63           C
ATOM     71  O   GLY A   9      81.070 -20.380 -12.162  1.00106.63           O
ATOM     72  N   LEU A  10      82.059 -19.732 -14.087  1.00131.41           N
ATOM     73  CA  LEU A  10      81.374 -20.707 -14.870  1.00131.41           C
ATOM     74  CB  LEU A  10      80.266 -20.051 -15.727  1.00131.41           C
ATOM     75  CG  LEU A  10      79.428 -20.977 -16.630  1.00131.41           C
ATOM     76  CD1 LEU A  10      78.207 -20.228 -17.191  1.00131.41           C
ATOM     77  CD2 LEU A  10      80.273 -21.574 -17.762  1.00131.41           C
ATOM     78  C   LEU A  10      82.456 -21.305 -15.695  1.00131.41           C
ATOM     79  O   LEU A  10      83.476 -20.662 -15.915  1.00131.41           O
ATOM     80  N   ILE A  11      82.323 -22.578 -16.097  1.00123.72           N
ATOM     81  CA  ILE A  11      83.313 -23.149 -16.960  1.00123.72           C
ATOM     82  CB  ILE A  11      83.863 -24.455 -16.470  1.00123.72           C
ATOM     83  CG1 ILE A  11      84.541 -24.278 -15.102  1.00123.72           C
ATOM     84  CG2 ILE A  11      84.796 -25.010 -17.557  1.00123.72           C
ATOM     85  CD1 ILE A  11      85.711 -23.296 -15.116  1.00123.72           C
ATOM     86  C   ILE A  11      82.531 -23.477 -18.207  1.00123.72           C
ATOM     87  O   ILE A  11      81.435 -24.031 -18.125  1.00123.72           O
ATOM     88  N   ALA A  12      83.042 -23.113 -19.400  1.00 63.29           N
ATOM     89  CA  ALA A  12      82.304 -23.374 -20.613  1.00 63.29           C
ATOM     90  CB  ALA A  12      82.717 -22.471 -21.790  1.00 63.29           C
ATOM     91  C   ALA A  12      82.490 -24.801 -21.047  1.00 63.29           C
ATOM     92  O   ALA A  12      83.438 -25.456 -20.624  1.00 63.29           O
ATOM     93  N   TYR A  13      81.566 -25.359 -21.873  1.00163.85           N
ATOM     94  CA  TYR A  13      81.851 -26.699 -22.315  1.00163.85           C
ATOM     95  CB  TYR A  13      81.050 -27.855 -21.707  1.00163.85           C
ATOM     96  CG  TYR A  13      79.812 -27.274 -21.170  1.00163.85           C
ATOM     97  CD1 TYR A  13      78.879 -26.856 -22.075  1.00163.85           C
ATOM     98  CD2 TYR A  13      79.576 -27.162 -19.823  1.00163.85           C
ATOM     99  CE1 TYR A  13      77.696 -26.312 -21.651  1.00163.85           C
ATOM    100  CE2 TYR A  13      78.391 -26.612 -19.397  1.00163.85           C
ATOM    101  CZ  TYR A  13      77.453 -26.191 -20.308  1.00163.85           C
ATOM    102  OH  TYR A  13      76.243 -25.630 -19.860  1.00163.85           O
ATOM    103  C   TYR A  13      81.581 -26.843 -23.772  1.00163.85           C
ATOM    104  O   TYR A  13      80.641 -26.259 -24.308  1.00163.85           O
ATOM    105  N   ASP A  14      82.415 -27.670 -24.437  1.00 95.32           N
ATOM    106  CA  ASP A  14      82.187 -27.997 -25.807  1.00 95.32           C
ATOM    107  CB  ASP A  14      83.471 -28.243 -26.625  1.00 95.32           C
ATOM    108  CG  ASP A  14      83.101 -28.201 -28.104  1.00 95.32           C
ATOM    109  OD1 ASP A  14      81.953 -28.600 -28.436  1.00 95.32           O
ATOM    110  OD2 ASP A  14      83.958 -27.769 -28.920  1.00 95.32           O
ATOM    111  C   ASP A  14      81.394 -29.259 -25.761  1.00 95.32           C
ATOM    112  O   ASP A  14      81.927 -30.339 -25.503  1.00 95.32           O
ATOM    113  N   CYS A  15      80.071 -29.127 -25.973  1.00 61.91           N
ATOM    114  CA  CYS A  15      79.187 -30.245 -25.907  1.00 61.91           C
ATOM    115  CB  CYS A  15      77.723 -29.844 -25.657  1.00 61.91           C
ATOM    116  SG  CYS A  15      77.510 -28.866 -24.140  1.00 61.91           S
ATOM    117  C   CYS A  15      79.249 -30.910 -27.234  1.00 61.91           C
ATOM    118  O   CYS A  15      79.286 -30.251 -28.270  1.00 61.91           O
ATOM    119  N   ALA A  16      79.273 -32.250 -27.248  1.00 51.34           N
ATOM    120  CA  ALA A  16      79.350 -32.885 -28.518  1.00 51.34           C
ATOM    121  CB  ALA A  16      80.210 -34.158 -28.529  1.00 51.34           C
ATOM    122  C   ALA A  16      77.973 -33.285 -28.897  1.00 51.34           C
ATOM    123  O   ALA A  16      77.193 -33.749 -28.067  1.00 51.34           O
ATOM    124  N   ASN A  17      77.644 -33.096 -30.183  1.00 35.44           N
ATOM    125  CA  ASN A  17      76.371 -33.523 -30.667  1.00 35.44           C
ATOM    126  CB  ASN A  17      76.176 -33.294 -32.179  1.00 35.44           C
ATOM    127  CG  ASN A  17      75.970 -31.810 -32.432  1.00 35.44           C
ATOM    128  OD1 ASN A  17      74.980 -31.407 -33.040  1.00 35.44           O
ATOM    129  ND2 ASN A  17      76.934 -30.973 -31.964  1.00 35.44           N
ATOM    130  C   ASN A  17      76.304 -34.998 -30.441  1.00 35.44           C
ATOM    131  O   ASN A  17      75.260 -35.517 -30.050  1.00 35.44           O
ATOM    132  N   PRO A  18      77.381 -35.708 -30.652  1.00163.92           N
ATOM    133  CA  PRO A  18      77.274 -37.120 -30.457  1.00163.92           C
ATOM    134  CD  PRO A  18      78.289 -35.422 -31.756  1.00163.92           C
ATOM    135  CB  PRO A  18      78.444 -37.761 -31.215  1.00163.92           C
ATOM    136  CG  PRO A  18      79.293 -36.578 -31.709  1.00163.92           C
ATOM    137  C   PRO A  18      77.130 -37.604 -29.058  1.00163.92           C
ATOM    138  O   PRO A  18      77.707 -37.027 -28.139  1.00163.92           O
ATOM    139  N   GLU A  19      76.343 -38.686 -28.912  1.00137.33           N
ATOM    140  CA  GLU A  19      76.109 -39.370 -27.682  1.00137.33           C
ATOM    141  CB  GLU A  19      74.624 -39.361 -27.277  1.00137.33           C
ATOM    142  CG  GLU A  19      73.674 -39.701 -28.429  1.00137.33           C
ATOM    143  CD  GLU A  19      73.459 -38.429 -29.247  1.00137.33           C
ATOM    144  OE1 GLU A  19      73.765 -37.328 -28.714  1.00137.33           O
ATOM    145  OE2 GLU A  19      72.983 -38.537 -30.409  1.00137.33           O
ATOM    146  C   GLU A  19      76.544 -40.781 -27.913  1.00137.33           C
ATOM    147  O   GLU A  19      76.270 -41.360 -28.963  1.00137.33           O
ATOM    148  N   VAL A  20      77.260 -41.363 -26.931  1.00107.07           N
ATOM    149  CA  VAL A  20      77.783 -42.689 -27.085  1.00107.07           C
ATOM    150  CB  VAL A  20      79.022 -42.946 -26.278  1.00107.07           C
ATOM    151  CG1 VAL A  20      80.141 -42.027 -26.795  1.00107.07           C
ATOM    152  CG2 VAL A  20      78.690 -42.748 -24.790  1.00107.07           C
ATOM    153  C   VAL A  20      76.759 -43.695 -26.676  1.00107.07           C
ATOM    154  O   VAL A  20      75.958 -43.469 -25.772  1.00107.07           O
ATOM    155  N   ASN A  21      76.773 -44.843 -27.378  1.00108.02           N
ATOM    156  CA  ASN A  21      75.895 -45.949 -27.140  1.00108.02           C
ATOM    157  CB  ASN A  21      75.976 -47.031 -28.236  1.00108.02           C
ATOM    158  CG  ASN A  21      77.367 -47.653 -28.253  1.00108.02           C
ATOM    159  OD1 ASN A  21      77.512 -48.872 -28.177  1.00108.02           O
ATOM    160  ND2 ASN A  21      78.421 -46.801 -28.367  1.00108.02           N
ATOM    161  C   ASN A  21      76.243 -46.576 -25.825  1.00108.02           C
ATOM    162  O   ASN A  21      75.387 -47.154 -25.156  1.00108.02           O
ATOM    163  N   MET A  22      77.524 -46.478 -25.426  1.00120.19           N
ATOM    164  CA  MET A  22      78.012 -47.167 -24.265  1.00120.19           C
ATOM    165  CB  MET A  22      79.518 -46.955 -24.034  1.00120.19           C
ATOM    166  CG  MET A  22      80.048 -47.692 -22.803  1.00120.19           C
ATOM    167  SD  MET A  22      80.134 -49.498 -22.990  1.00120.19           S
ATOM    168  CE  MET A  22      81.528 -49.468 -24.153  1.00120.19           C
ATOM    169  C   MET A  22      77.317 -46.750 -23.006  1.00120.19           C
ATOM    170  O   MET A  22      76.904 -47.609 -22.227  1.00120.19           O
ATOM    171  N   THR A  23      77.125 -45.440 -22.759  1.00 49.57           N
ATOM    172  CA  THR A  23      76.563 -45.127 -21.476  1.00 49.57           C
ATOM    173  CB  THR A  23      77.266 -44.007 -20.766  1.00 49.57           C
ATOM    174  OG1 THR A  23      78.638 -44.329 -20.587  1.00 49.57           O
ATOM    175  CG2 THR A  23      76.598 -43.802 -19.395  1.00 49.57           C
ATOM    176  C   THR A  23      75.129 -44.747 -21.638  1.00 49.57           C
ATOM    177  O   THR A  23      74.780 -43.919 -22.476  1.00 49.57           O
ATOM    178  N   SER A  24      74.257 -45.376 -20.823  1.00 84.71           N
ATOM    179  CA  SER A  24      72.860 -45.068 -20.875  1.00 84.71           C
ATOM    180  CB  SER A  24      72.006 -46.169 -21.528  1.00 84.71           C
ATOM    181  OG  SER A  24      70.641 -45.778 -21.541  1.00 84.71           O
ATOM    182  C   SER A  24      72.382 -44.906 -19.471  1.00 84.71           C
ATOM    183  O   SER A  24      72.869 -45.565 -18.555  1.00 84.71           O
ATOM    184  N   TYR A  25      71.403 -44.002 -19.266  1.00110.44           N
ATOM    185  CA  TYR A  25      70.881 -43.744 -17.957  1.00110.44           C
ATOM    186  CB  TYR A  25      71.269 -42.362 -17.396  1.00110.44           C
ATOM    187  CG  TYR A  25      70.455 -41.337 -18.115  1.00110.44           C
ATOM    188  CD1 TYR A  25      70.835 -40.881 -19.356  1.00110.44           C
ATOM    189  CD2 TYR A  25      69.298 -40.841 -17.552  1.00110.44           C
ATOM    190  CE1 TYR A  25      70.078 -39.943 -20.019  1.00110.44           C
ATOM    191  CE2 TYR A  25      68.538 -39.904 -18.210  1.00110.44           C
ATOM    192  CZ  TYR A  25      68.930 -39.453 -19.446  1.00110.44           C
ATOM    193  OH  TYR A  25      68.152 -38.492 -20.125  1.00110.44           O
ATOM    194  C   TYR A  25      69.393 -43.731 -18.083  1.00110.44           C
ATOM    195  O   TYR A  25      68.854 -43.574 -19.181  1.00110.44           O
ATOM    196  N   SER A  26      68.694 -43.900 -16.941  1.00 50.73           N
ATOM    197  CA  SER A  26      67.261 -43.871 -16.937  1.00 50.73           C
ATOM    198  CB  SER A  26      66.620 -45.263 -16.827  1.00 50.73           C
ATOM    199  OG  SER A  26      65.203 -45.147 -16.829  1.00 50.73           O
ATOM    200  C   SER A  26      66.828 -43.088 -15.736  1.00 50.73           C
ATOM    201  O   SER A  26      67.622 -42.832 -14.831  1.00 50.73           O
ATOM    202  N   LEU A  27      65.553 -42.652 -15.721  1.00 91.00           N
ATOM    203  CA  LEU A  27      65.020 -41.907 -14.617  1.00 91.00           C
ATOM    204  CB  LEU A  27      63.781 -41.066 -14.976  1.00 91.00           C
ATOM    205  CG  LEU A  27      64.037 -40.017 -16.072  1.00 91.00           C
ATOM    206  CD1 LEU A  27      65.069 -38.971 -15.624  1.00 91.00           C
ATOM    207  CD2 LEU A  27      64.397 -40.689 -17.406  1.00 91.00           C
ATOM    208  C   LEU A  27      64.590 -42.882 -13.571  1.00 91.00           C
ATOM    209  O   LEU A  27      64.236 -44.018 -13.881  1.00 91.00           O
ATOM    210  N   LEU A  28      64.625 -42.462 -12.289  1.00125.04           N
ATOM    211  CA  LEU A  28      64.232 -43.334 -11.218  1.00125.04           C
ATOM    212  CB  LEU A  28      64.839 -42.877  -9.873  1.00125.04           C
ATOM    213  CG  LEU A  28      64.853 -43.923  -8.739  1.00125.04           C
ATOM    214  CD1 LEU A  28      63.458 -44.236  -8.197  1.00125.04           C
ATOM    215  CD2 LEU A  28      65.609 -45.188  -9.172  1.00125.04           C
ATOM    216  C   LEU A  28      62.732 -43.308 -11.178  1.00125.04           C
ATOM    217  O   LEU A  28      62.116 -42.279 -11.450  1.00125.04           O
ATOM    218  N   ASP A  29      62.106 -44.457 -10.851  1.00 77.22           N
ATOM    219  CA  ASP A  29      60.672 -44.581 -10.868  1.00 77.22           C
ATOM    220  CB  ASP A  29      60.199 -46.043 -10.980  1.00 77.22           C
ATOM    221  CG  ASP A  29      58.723 -46.070 -11.355  1.00 77.22           C
ATOM    222  OD1 ASP A  29      58.204 -45.017 -11.812  1.00 77.22           O
ATOM    223  OD2 ASP A  29      58.095 -47.151 -11.196  1.00 77.22           O
ATOM    224  C   ASP A  29      60.120 -44.013  -9.595  1.00 77.22           C
ATOM    225  O   ASP A  29      60.856 -43.594  -8.706  1.00 77.22           O
ATOM    226  N   VAL A  30      58.780 -43.950  -9.489  1.00 35.95           N
ATOM    227  CA  VAL A  30      58.175 -43.447  -8.292  1.00 35.95           C
ATOM    228  CB  VAL A  30      56.730 -43.084  -8.457  1.00 35.95           C
ATOM    229  CG1 VAL A  30      56.157 -42.744  -7.071  1.00 35.95           C
ATOM    230  CG2 VAL A  30      56.624 -41.939  -9.478  1.00 35.95           C
ATOM    231  C   VAL A  30      58.240 -44.532  -7.272  1.00 35.95           C
ATOM    232  O   VAL A  30      58.182 -45.715  -7.603  1.00 35.95           O
ATOM    233  N   ALA A  31      58.391 -44.147  -5.992  1.00 31.06           N
ATOM    234  CA  ALA A  31      58.446 -45.130  -4.955  1.00 31.06           C
ATOM    235  CB  ALA A  31      59.688 -45.008  -4.055  1.00 31.06           C
ATOM    236  C   ALA A  31      57.253 -44.912  -4.093  1.00 31.06           C
ATOM    237  O   ALA A  31      56.824 -43.778  -3.884  1.00 31.06           O
ATOM    238  N   SER A  32      56.665 -46.007  -3.580  1.00 78.58           N
ATOM    239  CA  SER A  32      55.529 -45.840  -2.729  1.00 78.58           C
ATOM    240  CB  SER A  32      54.838 -47.162  -2.350  1.00 78.58           C
ATOM    241  OG  SER A  32      55.719 -47.970  -1.585  1.00 78.58           O
ATOM    242  C   SER A  32      56.047 -45.218  -1.482  1.00 78.58           C
ATOM    243  O   SER A  32      57.204 -45.413  -1.114  1.00 78.58           O
ATOM    244  N   CYS A  33      55.206 -44.425  -0.796  1.00 54.77           N
ATOM    245  CA  CYS A  33      55.709 -43.815   0.393  1.00 54.77           C
ATOM    246  CB  CYS A  33      54.695 -42.899   1.096  1.00 54.77           C
ATOM    247  SG  CYS A  33      54.128 -41.554   0.020  1.00 54.77           S
ATOM    248  C   CYS A  33      56.022 -44.933   1.319  1.00 54.77           C
ATOM    249  O   CYS A  33      55.176 -45.783   1.592  1.00 54.77           O
ATOM    250  N   VAL A  34      57.265 -44.969   1.826  1.00 81.60           N
ATOM    251  CA  VAL A  34      57.601 -46.035   2.712  1.00 81.60           C
ATOM    252  CB  VAL A  34      59.035 -46.020   3.164  1.00 81.60           C
ATOM    253  CG1 VAL A  34      59.234 -47.143   4.195  1.00 81.60           C
ATOM    254  CG2 VAL A  34      59.939 -46.141   1.925  1.00 81.60           C
ATOM    255  C   VAL A  34      56.705 -45.900   3.897  1.00 81.60           C
ATOM    256  O   VAL A  34      56.181 -46.895   4.396  1.00 81.60           O
ATOM    257  N   PRO A  35      56.493 -44.700   4.370  1.00 89.03           N
ATOM    258  CA  PRO A  35      55.603 -44.581   5.485  1.00 89.03           C
ATOM    259  CD  PRO A  35      57.559 -43.709   4.429  1.00 89.03           C
ATOM    260  CB  PRO A  35      55.886 -43.217   6.114  1.00 89.03           C
ATOM    261  CG  PRO A  35      57.356 -42.952   5.750  1.00 89.03           C
ATOM    262  C   PRO A  35      54.193 -44.751   5.043  1.00 89.03           C
ATOM    263  O   PRO A  35      53.865 -44.370   3.921  1.00 89.03           O
ATOM    264  N   GLN A  36      53.343 -45.325   5.914  1.00 93.08           N
ATOM    265  CA  GLN A  36      51.959 -45.486   5.593  1.00 93.08           C
ATOM    266  CB  GLN A  36      51.485 -46.948   5.646  1.00 93.08           C
ATOM    267  CG  GLN A  36      51.566 -47.560   7.046  1.00 93.08           C
ATOM    268  CD  GLN A  36      51.072 -48.997   6.963  1.00 93.08           C
ATOM    269  OE1 GLN A  36      50.823 -49.520   5.878  1.00 93.08           O
ATOM    270  NE2 GLN A  36      50.931 -49.659   8.143  1.00 93.08           N
ATOM    271  C   GLN A  36      51.217 -44.736   6.645  1.00 93.08           C
ATOM    272  O   GLN A  36      51.683 -44.616   7.777  1.00 93.08           O
ATOM    273  N   LYS A  37      50.038 -44.191   6.296  1.00152.63           N
ATOM    274  CA  LYS A  37      49.297 -43.454   7.275  1.00152.63           C
ATOM    275  CB  LYS A  37      47.969 -42.902   6.733  1.00152.63           C
ATOM    276  CG  LYS A  37      48.118 -42.108   5.433  1.00152.63           C
ATOM    277  CD  LYS A  37      49.025 -40.881   5.532  1.00152.63           C
ATOM    278  CE  LYS A  37      48.285 -39.603   5.929  1.00152.63           C
ATOM    279  NZ  LYS A  37      49.176 -38.435   5.758  1.00152.63           N
ATOM    280  C   LYS A  37      48.954 -44.447   8.334  1.00152.63           C
ATOM    281  O   LYS A  37      48.543 -45.568   8.037  1.00152.63           O
ATOM    282  N   THR A  38      49.127 -44.066   9.610  1.00 46.77           N
ATOM    283  CA  THR A  38      48.835 -45.001  10.652  1.00 46.77           C
ATOM    284  CB  THR A  38      49.567 -44.721  11.931  1.00 46.77           C
ATOM    285  OG1 THR A  38      49.177 -43.459  12.453  1.00 46.77           O
ATOM    286  CG2 THR A  38      51.078 -44.734  11.646  1.00 46.77           C
ATOM    287  C   THR A  38      47.379 -44.915  10.946  1.00 46.77           C
ATOM    288  O   THR A  38      46.691 -43.997  10.503  1.00 46.77           O
ATOM    289  N   ASN A  39      46.874 -45.903  11.704  1.00153.15           N
ATOM    290  CA  ASN A  39      45.495 -45.894  12.072  1.00153.15           C
ATOM    291  CB  ASN A  39      44.935 -47.295  12.373  1.00153.15           C
ATOM    292  CG  ASN A  39      44.886 -48.071  11.064  1.00153.15           C
ATOM    293  OD1 ASN A  39      44.119 -47.743  10.161  1.00153.15           O
ATOM    294  ND2 ASN A  39      45.735 -49.128  10.952  1.00153.15           N
ATOM    295  C   ASN A  39      45.438 -45.095  13.329  1.00153.15           C
ATOM    296  O   ASN A  39      46.289 -45.239  14.205  1.00153.15           O
ATOM    297  N   LEU A  40      44.438 -44.204  13.433  1.00 62.79           N
ATOM    298  CA  LEU A  40      44.339 -43.346  14.577  1.00 62.79           C
ATOM    299  CB  LEU A  40      43.300 -42.224  14.412  1.00 62.79           C
ATOM    300  CG  LEU A  40      43.614 -41.257  13.257  1.00 62.79           C
ATOM    301  CD1 LEU A  40      42.544 -40.160  13.144  1.00 62.79           C
ATOM    302  CD2 LEU A  40      45.041 -40.695  13.370  1.00 62.79           C
ATOM    303  C   LEU A  40      43.923 -44.163  15.754  1.00 62.79           C
ATOM    304  O   LEU A  40      43.191 -45.142  15.620  1.00 62.79           O
ATOM    305  N   THR A  41      44.405 -43.780  16.955  1.00 97.10           N
ATOM    306  CA  THR A  41      44.046 -44.499  18.141  1.00 97.10           C
ATOM    307  CB  THR A  41      45.055 -44.393  19.248  1.00 97.10           C
ATOM    308  OG1 THR A  41      44.709 -45.269  20.311  1.00 97.10           O
ATOM    309  CG2 THR A  41      45.108 -42.938  19.744  1.00 97.10           C
ATOM    310  C   THR A  41      42.740 -43.964  18.630  1.00 97.10           C
ATOM    311  O   THR A  41      42.385 -42.816  18.368  1.00 97.10           O
ATOM    312  N   SER A  42      41.983 -44.813  19.351  1.00 37.91           N
ATOM    313  CA  SER A  42      40.708 -44.418  19.869  1.00 37.91           C
ATOM    314  CB  SER A  42      39.569 -45.403  19.546  1.00 37.91           C
ATOM    315  OG  SER A  42      39.324 -45.432  18.148  1.00 37.91           O
ATOM    316  C   SER A  42      40.845 -44.383  21.352  1.00 37.91           C
ATOM    317  O   SER A  42      41.809 -44.901  21.911  1.00 37.91           O
ATOM    318  N   SER A  43      39.890 -43.727  22.033  1.00 75.18           N
ATOM    319  CA  SER A  43      39.971 -43.667  23.461  1.00 75.18           C
ATOM    320  CB  SER A  43      40.371 -42.281  23.993  1.00 75.18           C
ATOM    321  OG  SER A  43      39.376 -41.326  23.655  1.00 75.18           O
ATOM    322  C   SER A  43      38.619 -43.984  24.007  1.00 75.18           C
ATOM    323  O   SER A  43      37.613 -43.864  23.311  1.00 75.18           O
ATOM    324  N   VAL A  44      38.567 -44.426  25.280  1.00105.73           N
ATOM    325  CA  VAL A  44      37.299 -44.736  25.867  1.00105.73           C
ATOM    326  CB  VAL A  44      37.268 -46.037  26.615  1.00105.73           C
ATOM    327  CG1 VAL A  44      37.525 -47.180  25.617  1.00105.73           C
ATOM    328  CG2 VAL A  44      38.285 -45.971  27.763  1.00105.73           C
ATOM    329  C   VAL A  44      36.976 -43.636  26.820  1.00105.73           C
ATOM    330  O   VAL A  44      37.805 -43.226  27.632  1.00105.73           O
ATOM    331  N   ILE A  45      35.739 -43.116  26.730  1.00100.30           N
ATOM    332  CA  ILE A  45      35.354 -42.037  27.586  1.00100.30           C
ATOM    333  CB  ILE A  45      34.318 -41.126  26.997  1.00100.30           C
ATOM    334  CG1 ILE A  45      34.888 -40.406  25.762  1.00100.30           C
ATOM    335  CG2 ILE A  45      33.862 -40.157  28.101  1.00100.30           C
ATOM    336  CD1 ILE A  45      35.215 -41.337  24.595  1.00100.30           C
ATOM    337  C   ILE A  45      34.815 -42.615  28.847  1.00100.30           C
ATOM    338  O   ILE A  45      34.033 -43.565  28.833  1.00100.30           O
ATOM    339  N   SER A  46      35.258 -42.063  29.992  1.00110.70           N
ATOM    340  CA  SER A  46      34.804 -42.598  31.239  1.00110.70           C
ATOM    341  CB  SER A  46      35.731 -43.708  31.773  1.00110.70           C
ATOM    342  OG  SER A  46      35.782 -44.795  30.864  1.00110.70           O
ATOM    343  C   SER A  46      34.852 -41.504  32.263  1.00110.70           C
ATOM    344  O   SER A  46      35.400 -40.427  32.023  1.00110.70           O
ATOM    345  N   ILE A  47      34.244 -41.771  33.441  1.00189.96           N
ATOM    346  CA  ILE A  47      34.318 -40.863  34.550  1.00189.96           C
ATOM    347  CB  ILE A  47      33.012 -40.454  35.191  1.00189.96           C
ATOM    348  CG1 ILE A  47      32.196 -41.653  35.689  1.00189.96           C
ATOM    349  CG2 ILE A  47      32.261 -39.553  34.201  1.00189.96           C
ATOM    350  CD1 ILE A  47      31.568 -42.454  34.555  1.00189.96           C
ATOM    351  C   ILE A  47      35.171 -41.533  35.580  1.00189.96           C
ATOM    352  O   ILE A  47      34.988 -42.712  35.879  1.00189.96           O
ATOM    353  N   GLN A  48      36.161 -40.798  36.128  1.00139.24           N
ATOM    354  CA  GLN A  48      37.082 -41.411  37.041  1.00139.24           C
ATOM    355  CB  GLN A  48      38.481 -41.574  36.424  1.00139.24           C
ATOM    356  CG  GLN A  48      39.568 -42.055  37.384  1.00139.24           C
ATOM    357  CD  GLN A  48      40.904 -41.785  36.719  1.00139.24           C
ATOM    358  OE1 GLN A  48      41.572 -42.696  36.236  1.00139.24           O
ATOM    359  NE2 GLN A  48      41.297 -40.485  36.678  1.00139.24           N
ATOM    360  C   GLN A  48      37.244 -40.571  38.269  1.00139.24           C
ATOM    361  O   GLN A  48      37.055 -39.357  38.251  1.00139.24           O
ATOM    362  N   VAL A  49      37.582 -41.240  39.392  1.00 84.08           N
ATOM    363  CA  VAL A  49      37.887 -40.564  40.620  1.00 84.08           C
ATOM    364  CB  VAL A  49      36.876 -40.802  41.708  1.00 84.08           C
ATOM    365  CG1 VAL A  49      37.359 -40.097  42.985  1.00 84.08           C
ATOM    366  CG2 VAL A  49      35.504 -40.302  41.220  1.00 84.08           C
ATOM    367  C   VAL A  49      39.209 -41.126  41.064  1.00 84.08           C
ATOM    368  O   VAL A  49      39.336 -42.332  41.278  1.00 84.08           O
ATOM    369  N   LEU A  50      40.229 -40.253  41.226  1.00176.54           N
ATOM    370  CA  LEU A  50      41.551 -40.692  41.572  1.00176.54           C
ATOM    371  CB  LEU A  50      42.660 -39.832  40.937  1.00176.54           C
ATOM    372  CG  LEU A  50      42.723 -39.912  39.403  1.00176.54           C
ATOM    373  CD1 LEU A  50      43.852 -39.032  38.848  1.00176.54           C
ATOM    374  CD2 LEU A  50      42.832 -41.369  38.927  1.00176.54           C
ATOM    375  C   LEU A  50      41.718 -40.585  43.045  1.00176.54           C
ATOM    376  O   LEU A  50      41.318 -39.601  43.665  1.00176.54           O
ATOM    377  N   GLN A  51      42.332 -41.619  43.643  1.00 69.19           N
ATOM    378  CA  GLN A  51      42.493 -41.617  45.061  1.00 69.19           C
ATOM    379  CB  GLN A  51      41.624 -42.688  45.731  1.00 69.19           C
ATOM    380  CG  GLN A  51      40.123 -42.436  45.570  1.00 69.19           C
ATOM    381  CD  GLN A  51      39.377 -43.560  46.273  1.00 69.19           C
ATOM    382  OE1 GLN A  51      39.982 -44.508  46.772  1.00 69.19           O
ATOM    383  NE2 GLN A  51      38.022 -43.454  46.314  1.00 69.19           N
ATOM    384  C   GLN A  51      43.945 -41.846  45.375  1.00 69.19           C
ATOM    385  O   GLN A  51      44.687 -42.407  44.567  1.00 69.19           O
ATOM    386  N   ARG A  52      44.392 -41.378  46.564  1.00226.87           N
ATOM    387  CA  ARG A  52      45.769 -41.515  46.952  1.00226.87           C
ATOM    388  CB  ARG A  52      46.510 -40.204  47.250  1.00226.87           C
ATOM    389  CG  ARG A  52      46.778 -39.338  46.029  1.00226.87           C
ATOM    390  CD  ARG A  52      47.938 -38.367  46.239  1.00226.87           C
ATOM    391  NE  ARG A  52      47.682 -37.608  47.494  1.00226.87           N
ATOM    392  CZ  ARG A  52      48.707 -37.399  48.371  1.00226.87           C
ATOM    393  NH1 ARG A  52      49.949 -37.895  48.096  1.00226.87           N
ATOM    394  NH2 ARG A  52      48.494 -36.700  49.524  1.00226.87           N
ATOM    395  C   ARG A  52      45.836 -42.270  48.236  1.00226.87           C
ATOM    396  O   ARG A  52      44.818 -42.619  48.828  1.00226.87           O
ATOM    397  N   ASN A  53      47.069 -42.563  48.691  1.00109.40           N
ATOM    398  CA  ASN A  53      47.223 -43.264  49.929  1.00109.40           C
ATOM    399  CB  ASN A  53      48.654 -43.772  50.185  1.00109.40           C
ATOM    400  CG  ASN A  53      48.630 -44.772  51.335  1.00109.40           C
ATOM    401  OD1 ASN A  53      47.581 -45.064  51.907  1.00109.40           O
ATOM    402  ND2 ASN A  53      49.827 -45.316  51.686  1.00109.40           N
ATOM    403  C   ASN A  53      46.870 -42.301  51.008  1.00109.40           C
ATOM    404  O   ASN A  53      47.114 -41.101  50.880  1.00109.40           O
ATOM    405  N   VAL A  54      46.260 -42.811  52.097  1.00127.66           N
ATOM    406  CA  VAL A  54      45.870 -41.943  53.169  1.00127.66           C
ATOM    407  CB  VAL A  54      44.565 -42.331  53.809  1.00127.66           C
ATOM    408  CG1 VAL A  54      44.662 -43.776  54.329  1.00127.66           C
ATOM    409  CG2 VAL A  54      44.237 -41.302  54.903  1.00127.66           C
ATOM    410  C   VAL A  54      46.937 -41.939  54.223  1.00127.66           C
ATOM    411  O   VAL A  54      47.221 -42.953  54.860  1.00127.66           O
ATOM    412  N   ARG A  55      47.612 -40.778  54.346  1.00165.69           N
ATOM    413  CA  ARG A  55      48.632 -40.474  55.313  1.00165.69           C
ATOM    414  CB  ARG A  55      49.526 -39.299  54.890  1.00165.69           C
ATOM    415  CG  ARG A  55      50.724 -39.093  55.817  1.00165.69           C
ATOM    416  CD  ARG A  55      51.758 -40.221  55.755  1.00165.69           C
ATOM    417  NE  ARG A  55      51.131 -41.443  56.333  1.00165.69           N
ATOM    418  CZ  ARG A  55      51.755 -42.652  56.222  1.00165.69           C
ATOM    419  NH1 ARG A  55      52.955 -42.745  55.576  1.00165.69           N
ATOM    420  NH2 ARG A  55      51.181 -43.769  56.757  1.00165.69           N
ATOM    421  C   ARG A  55      48.027 -40.131  56.640  1.00165.69           C
ATOM    422  O   ARG A  55      48.656 -40.306  57.684  1.00165.69           O
ATOM    423  N   SER A  56      46.797 -39.577  56.624  1.00 89.72           N
ATOM    424  CA  SER A  56      46.199 -39.091  57.833  1.00 89.72           C
ATOM    425  CB  SER A  56      44.884 -38.326  57.611  1.00 89.72           C
ATOM    426  OG  SER A  56      45.135 -37.115  56.914  1.00 89.72           O
ATOM    427  C   SER A  56      45.915 -40.221  58.766  1.00 89.72           C
ATOM    428  O   SER A  56      45.544 -41.320  58.357  1.00 89.72           O
ATOM    429  N   LEU A  57      46.104 -39.964  60.075  1.00 62.85           N
ATOM    430  CA  LEU A  57      45.827 -40.964  61.052  1.00 62.85           C
ATOM    431  CB  LEU A  57      46.595 -40.788  62.372  1.00 62.85           C
ATOM    432  CG  LEU A  57      48.119 -40.943  62.218  1.00 62.85           C
ATOM    433  CD1 LEU A  57      48.839 -40.756  63.564  1.00 62.85           C
ATOM    434  CD2 LEU A  57      48.479 -42.270  61.530  1.00 62.85           C
ATOM    435  C   LEU A  57      44.357 -40.936  61.313  1.00 62.85           C
ATOM    436  O   LEU A  57      43.702 -39.917  61.097  1.00 62.85           O
ATOM    437  N   THR A  58      43.789 -42.072  61.765  1.00134.54           N
ATOM    438  CA  THR A  58      42.377 -42.072  62.001  1.00134.54           C
ATOM    439  CB  THR A  58      41.844 -43.402  62.452  1.00134.54           C
ATOM    440  OG1 THR A  58      42.423 -43.764  63.697  1.00134.54           O
ATOM    441  CG2 THR A  58      42.180 -44.455  61.383  1.00134.54           C
ATOM    442  C   THR A  58      42.126 -41.090  63.095  1.00134.54           C
ATOM    443  O   THR A  58      42.906 -40.983  64.038  1.00134.54           O
ATOM    444  N   LYS A  59      41.030 -40.317  62.989  1.00 63.31           N
ATOM    445  CA  LYS A  59      40.794 -39.333  64.001  1.00 63.31           C
ATOM    446  CB  LYS A  59      40.908 -37.906  63.449  1.00 63.31           C
ATOM    447  CG  LYS A  59      42.301 -37.634  62.878  1.00 63.31           C
ATOM    448  CD  LYS A  59      42.376 -36.428  61.943  1.00 63.31           C
ATOM    449  CE  LYS A  59      43.746 -36.268  61.283  1.00 63.31           C
ATOM    450  NZ  LYS A  59      43.704 -35.171  60.291  1.00 63.31           N
ATOM    451  C   LYS A  59      39.409 -39.524  64.520  1.00 63.31           C
ATOM    452  O   LYS A  59      38.442 -39.530  63.760  1.00 63.31           O
ATOM    453  N   VAL A  60      39.286 -39.700  65.848  1.00 91.83           N
ATOM    454  CA  VAL A  60      37.993 -39.865  66.437  1.00 91.83           C
ATOM    455  CB  VAL A  60      37.632 -41.297  66.702  1.00 91.83           C
ATOM    456  CG1 VAL A  60      38.630 -41.872  67.721  1.00 91.83           C
ATOM    457  CG2 VAL A  60      36.168 -41.352  67.172  1.00 91.83           C
ATOM    458  C   VAL A  60      38.011 -39.166  67.757  1.00 91.83           C
ATOM    459  O   VAL A  60      39.056 -39.056  68.395  1.00 91.83           O
ATOM    460  N   LEU A  61      36.839 -38.661  68.189  1.00 43.77           N
ATOM    461  CA  LEU A  61      36.746 -37.950  69.430  1.00 43.77           C
ATOM    462  CB  LEU A  61      35.564 -36.968  69.481  1.00 43.77           C
ATOM    463  CG  LEU A  61      35.632 -35.867  68.407  1.00 43.77           C
ATOM    464  CD1 LEU A  61      34.436 -34.908  68.513  1.00 43.77           C
ATOM    465  CD2 LEU A  61      36.985 -35.141  68.432  1.00 43.77           C
ATOM    466  C   LEU A  61      36.546 -38.929  70.544  1.00 43.77           C
ATOM    467  O   LEU A  61      35.938 -39.983  70.365  1.00 43.77           O
ATOM    468  N   GLN A  62      37.079 -38.591  71.735  1.00 57.23           N
ATOM    469  CA  GLN A  62      36.902 -39.402  72.903  1.00 57.23           C
ATOM    470  CB  GLN A  62      38.089 -40.311  73.258  1.00 57.23           C
ATOM    471  CG  GLN A  62      38.278 -41.498  72.319  1.00 57.23           C
ATOM    472  CD  GLN A  62      39.341 -42.385  72.948  1.00 57.23           C
ATOM    473  OE1 GLN A  62      39.203 -43.606  72.996  1.00 57.23           O
ATOM    474  NE2 GLN A  62      40.441 -41.754  73.437  1.00 57.23           N
ATOM    475  C   GLN A  62      36.735 -38.478  74.062  1.00 57.23           C
ATOM    476  O   GLN A  62      36.935 -37.270  73.941  1.00 57.23           O
ATOM    477  N   CYS A  63      36.334 -39.032  75.223  1.00 79.96           N
ATOM    478  CA  CYS A  63      36.170 -38.209  76.383  1.00 79.96           C
ATOM    479  CB  CYS A  63      34.734 -38.206  76.931  1.00 79.96           C
ATOM    480  SG  CYS A  63      33.553 -37.495  75.746  1.00 79.96           S
ATOM    481  C   CYS A  63      37.059 -38.746  77.459  1.00 79.96           C
ATOM    482  O   CYS A  63      37.196 -39.959  77.620  1.00 79.96           O
ATOM    483  N   LYS A  64      37.699 -37.842  78.228  1.00 78.34           N
ATOM    484  CA  LYS A  64      38.565 -38.302  79.270  1.00 78.34           C
ATOM    485  CB  LYS A  64      40.008 -37.776  79.189  1.00 78.34           C
ATOM    486  CG  LYS A  64      40.806 -38.373  78.030  1.00 78.34           C
ATOM    487  CD  LYS A  64      42.196 -37.756  77.871  1.00 78.34           C
ATOM    488  CE  LYS A  64      43.205 -38.276  78.897  1.00 78.34           C
ATOM    489  NZ  LYS A  64      44.523 -37.638  78.683  1.00 78.34           N
ATOM    490  C   LYS A  64      38.007 -37.897  80.590  1.00 78.34           C
ATOM    491  O   LYS A  64      37.471 -36.800  80.747  1.00 78.34           O
ATOM    492  N   VAL A  65      38.098 -38.820  81.569  1.00 44.26           N
ATOM    493  CA  VAL A  65      37.660 -38.544  82.902  1.00 44.26           C
ATOM    494  CB  VAL A  65      36.597 -39.477  83.397  1.00 44.26           C
ATOM    495  CG1 VAL A  65      36.273 -39.101  84.851  1.00 44.26           C
ATOM    496  CG2 VAL A  65      35.390 -39.399  82.447  1.00 44.26           C
ATOM    497  C   VAL A  65      38.854 -38.723  83.783  1.00 44.26           C
ATOM    498  O   VAL A  65      39.534 -39.748  83.732  1.00 44.26           O
ATOM    499  N   ILE A  66      39.148 -37.699  84.605  1.00 71.60           N
ATOM    500  CA  ILE A  66      40.320 -37.726  85.430  1.00 71.60           C
ATOM    501  CB  ILE A  66      41.466 -37.104  84.686  1.00 71.60           C
ATOM    502  CG1 ILE A  66      41.768 -37.892  83.408  1.00 71.60           C
ATOM    503  CG2 ILE A  66      42.660 -36.924  85.625  1.00 71.60           C
ATOM    504  CD1 ILE A  66      42.709 -37.162  82.450  1.00 71.60           C
ATOM    505  C   ILE A  66      40.059 -36.809  86.579  1.00 71.60           C
ATOM    506  O   ILE A  66      39.205 -35.929  86.487  1.00 71.60           O
ATOM    507  N   ILE A  67      40.771 -37.001  87.706  1.00 90.37           N
ATOM    508  CA  ILE A  67      40.652 -36.049  88.766  1.00 90.37           C
ATOM    509  CB  ILE A  67      39.918 -36.559  89.965  1.00 90.37           C
ATOM    510  CG1 ILE A  67      38.465 -36.901  89.589  1.00 90.37           C
ATOM    511  CG2 ILE A  67      40.045 -35.498  91.069  1.00 90.37           C
ATOM    512  CD1 ILE A  67      38.338 -38.094  88.644  1.00 90.37           C
ATOM    513  C   ILE A  67      42.030 -35.658  89.194  1.00 90.37           C
ATOM    514  O   ILE A  67      42.860 -36.509  89.508  1.00 90.37           O
ATOM    515  N   ARG A  68      42.314 -34.341  89.205  1.00 45.81           N
ATOM    516  CA  ARG A  68      43.607 -33.896  89.629  1.00 45.81           C
ATOM    517  CB  ARG A  68      43.984 -32.495  89.118  1.00 45.81           C
ATOM    518  CG  ARG A  68      44.195 -32.438  87.603  1.00 45.81           C
ATOM    519  CD  ARG A  68      44.572 -31.049  87.086  1.00 45.81           C
ATOM    520  NE  ARG A  68      44.745 -31.156  85.609  1.00 45.81           N
ATOM    521  CZ  ARG A  68      45.965 -31.472  85.082  1.00 45.81           C
ATOM    522  NH1 ARG A  68      47.030 -31.686  85.908  1.00 45.81           N
ATOM    523  NH2 ARG A  68      46.119 -31.575  83.730  1.00 45.81           N
ATOM    524  C   ARG A  68      43.598 -33.859  91.120  1.00 45.81           C
ATOM    525  O   ARG A  68      42.602 -33.485  91.738  1.00 45.81           O
ATOM    526  N   ARG A  69      44.723 -34.265  91.741  1.00109.60           N
ATOM    527  CA  ARG A  69      44.793 -34.259  93.171  1.00109.60           C
ATOM    528  CB  ARG A  69      44.985 -35.651  93.789  1.00109.60           C
ATOM    529  CG  ARG A  69      46.270 -36.337  93.324  1.00109.60           C
ATOM    530  CD  ARG A  69      46.667 -37.529  94.193  1.00109.60           C
ATOM    531  NE  ARG A  69      47.034 -36.982  95.530  1.00109.60           N
ATOM    532  CZ  ARG A  69      47.088 -37.806  96.616  1.00109.60           C
ATOM    533  NH1 ARG A  69      46.802 -39.132  96.476  1.00109.60           N
ATOM    534  NH2 ARG A  69      47.426 -37.305  97.839  1.00109.60           N
ATOM    535  C   ARG A  69      45.996 -33.467  93.552  1.00109.60           C
ATOM    536  O   ARG A  69      47.001 -33.471  92.843  1.00109.60           O
ATOM    537  N   SER A  70      45.913 -32.738  94.682  1.00 49.69           N
ATOM    538  CA  SER A  70      47.050 -31.985  95.112  1.00 49.69           C
ATOM    539  CB  SER A  70      47.068 -30.549  94.563  1.00 49.69           C
ATOM    540  OG  SER A  70      47.111 -30.568  93.143  1.00 49.69           O
ATOM    541  C   SER A  70      46.997 -31.873  96.601  1.00 49.69           C
ATOM    542  O   SER A  70      45.922 -31.807  97.196  1.00 49.69           O
ATOM    543  N   ILE A  71      48.181 -31.888  97.243  1.00 48.41           N
ATOM    544  CA  ILE A  71      48.275 -31.675  98.655  1.00 48.41           C
ATOM    545  CB  ILE A  71      48.695 -32.889  99.432  1.00 48.41           C
ATOM    546  CG1 ILE A  71      47.652 -34.009  99.289  1.00 48.41           C
ATOM    547  CG2 ILE A  71      48.942 -32.457 100.887  1.00 48.41           C
ATOM    548  CD1 ILE A  71      48.135 -35.356  99.822  1.00 48.41           C
ATOM    549  C   ILE A  71      49.348 -30.655  98.821  1.00 48.41           C
ATOM    550  O   ILE A  71      50.422 -30.782  98.235  1.00 48.41           O
ATOM    551  N   ARG A  72      49.092 -29.604  99.619  1.00102.51           N
ATOM    552  CA  ARG A  72      50.107 -28.606  99.746  1.00102.51           C
ATOM    553  CB  ARG A  72      49.610 -27.191  99.409  1.00102.51           C
ATOM    554  CG  ARG A  72      49.034 -27.094  97.995  1.00102.51           C
ATOM    555  CD  ARG A  72      50.037 -27.440  96.893  1.00102.51           C
ATOM    556  NE  ARG A  72      49.287 -27.478  95.606  1.00102.51           N
ATOM    557  CZ  ARG A  72      49.960 -27.591  94.424  1.00102.51           C
ATOM    558  NH1 ARG A  72      51.323 -27.662  94.419  1.00102.51           N
ATOM    559  NH2 ARG A  72      49.269 -27.635  93.248  1.00102.51           N
ATOM    560  C   ARG A  72      50.574 -28.611 101.157  1.00102.51           C
ATOM    561  O   ARG A  72      49.779 -28.541 102.093  1.00102.51           O
ATOM    562  N   HIS A  73      51.903 -28.708 101.336  1.00112.11           N
ATOM    563  CA  HIS A  73      52.444 -28.704 102.655  1.00112.11           C
ATOM    564  ND1 HIS A  73      54.890 -31.628 102.112  1.00112.11           N
ATOM    565  CG  HIS A  73      53.778 -30.821 102.202  1.00112.11           C
ATOM    566  CB  HIS A  73      53.800 -29.424 102.749  1.00112.11           C
ATOM    567  NE2 HIS A  73      53.188 -32.799 101.289  1.00112.11           N
ATOM    568  CD2 HIS A  73      52.747 -31.551 101.694  1.00112.11           C
ATOM    569  CE1 HIS A  73      54.481 -32.798 101.560  1.00112.11           C
ATOM    570  C   HIS A  73      52.718 -27.272 102.950  1.00112.11           C
ATOM    571  O   HIS A  73      53.810 -26.774 102.682  1.00112.11           O
ATOM    572  N   CYS A  74      51.719 -26.559 103.499  1.00 90.49           N
ATOM    573  CA  CYS A  74      51.985 -25.195 103.817  1.00 90.49           C
ATOM    574  CB  CYS A  74      50.766 -24.451 104.391  1.00 90.49           C
ATOM    575  SG  CYS A  74      50.105 -25.246 105.886  1.00 90.49           S
ATOM    576  C   CYS A  74      53.042 -25.259 104.858  1.00 90.49           C
ATOM    577  O   CYS A  74      52.889 -25.933 105.877  1.00 90.49           O
ATOM    578  N   GLY A  75      54.155 -24.550 104.614  1.00 96.82           N
ATOM    579  CA  GLY A  75      55.260 -24.637 105.510  1.00 96.82           C
ATOM    580  C   GLY A  75      54.943 -23.833 106.700  1.00 96.82           C
ATOM    581  O   GLY A  75      53.994 -23.048 106.670  1.00 96.82           O
ATOM    582  N   THR A  76      55.779 -24.016 107.750  1.00216.99           N
ATOM    583  CA  THR A  76      55.607 -23.357 109.005  1.00216.99           C
ATOM    584  CB  THR A  76      56.781 -23.493 109.933  1.00216.99           C
ATOM    585  OG1 THR A  76      57.948 -22.935 109.346  1.00216.99           O
ATOM    586  CG2 THR A  76      57.000 -24.985 110.232  1.00216.99           C
ATOM    587  C   THR A  76      55.407 -21.928 108.694  1.00216.99           C
ATOM    588  O   THR A  76      56.332 -21.212 108.312  1.00216.99           O
ATOM    589  N   PHE A  77      54.138 -21.506 108.821  1.00 93.77           N
ATOM    590  CA  PHE A  77      53.799 -20.172 108.474  1.00 93.77           C
ATOM    591  CB  PHE A  77      52.341 -19.801 108.790  1.00 93.77           C
ATOM    592  CG  PHE A  77      51.445 -20.654 107.962  1.00 93.77           C
ATOM    593  CD1 PHE A  77      51.115 -21.923 108.378  1.00 93.77           C
ATOM    594  CD2 PHE A  77      50.929 -20.185 106.776  1.00 93.77           C
ATOM    595  CE1 PHE A  77      50.286 -22.715 107.620  1.00 93.77           C
ATOM    596  CE2 PHE A  77      50.099 -20.973 106.014  1.00 93.77           C
ATOM    597  CZ  PHE A  77      49.776 -22.240 106.436  1.00 93.77           C
ATOM    598  C   PHE A  77      54.650 -19.301 109.317  1.00 93.77           C
ATOM    599  O   PHE A  77      54.639 -19.388 110.544  1.00 93.77           O
ATOM    600  N   SER A  78      55.447 -18.459 108.649  1.00 97.06           N
ATOM    601  CA  SER A  78      56.226 -17.490 109.341  1.00 97.06           C
ATOM    602  CB  SER A  78      57.460 -17.011 108.559  1.00 97.06           C
ATOM    603  OG  SER A  78      58.372 -18.085 108.381  1.00 97.06           O
ATOM    604  C   SER A  78      55.280 -16.353 109.431  1.00 97.06           C
ATOM    605  O   SER A  78      54.070 -16.567 109.509  1.00 97.06           O
ATOM    606  N   HIS A  79      55.795 -15.116 109.471  1.00 80.46           N
ATOM    607  CA  HIS A  79      54.864 -14.037 109.419  1.00 80.46           C
ATOM    608  ND1 HIS A  79      57.519 -12.742 111.021  1.00 80.46           N
ATOM    609  CG  HIS A  79      56.234 -12.348 110.720  1.00 80.46           C
ATOM    610  CB  HIS A  79      55.539 -12.655 109.426  1.00 80.46           C
ATOM    611  NE2 HIS A  79      56.768 -11.622 112.789  1.00 80.46           N
ATOM    612  CD2 HIS A  79      55.790 -11.666 111.811  1.00 80.46           C
ATOM    613  CE1 HIS A  79      57.787 -12.282 112.269  1.00 80.46           C
ATOM    614  C   HIS A  79      54.180 -14.216 108.101  1.00 80.46           C
ATOM    615  O   HIS A  79      52.961 -14.092 107.995  1.00 80.46           O
ATOM    616  N   THR A  80      54.974 -14.540 107.059  1.00 44.13           N
ATOM    617  CA  THR A  80      54.454 -14.806 105.747  1.00 44.13           C
ATOM    618  CB  THR A  80      55.413 -14.467 104.645  1.00 44.13           C
ATOM    619  OG1 THR A  80      56.580 -15.270 104.746  1.00 44.13           O
ATOM    620  CG2 THR A  80      55.785 -12.979 104.754  1.00 44.13           C
ATOM    621  C   THR A  80      54.195 -16.279 105.679  1.00 44.13           C
ATOM    622  O   THR A  80      54.355 -16.984 106.673  1.00 44.13           O
ATOM    623  N   SER A  81      53.765 -16.788 104.507  1.00 43.22           N
ATOM    624  CA  SER A  81      53.490 -18.195 104.401  1.00 43.22           C
ATOM    625  CB  SER A  81      52.009 -18.514 104.130  1.00 43.22           C
ATOM    626  OG  SER A  81      51.823 -19.920 104.042  1.00 43.22           O
ATOM    627  C   SER A  81      54.279 -18.752 103.261  1.00 43.22           C
ATOM    628  O   SER A  81      54.481 -18.085 102.248  1.00 43.22           O
ATOM    629  N   ASP A  82      54.757 -20.007 103.406  1.00 69.12           N
ATOM    630  CA  ASP A  82      55.552 -20.626 102.382  1.00 69.12           C
ATOM    631  CB  ASP A  82      56.973 -20.991 102.852  1.00 69.12           C
ATOM    632  CG  ASP A  82      57.702 -19.718 103.257  1.00 69.12           C
ATOM    633  OD1 ASP A  82      57.018 -18.681 103.465  1.00 69.12           O
ATOM    634  OD2 ASP A  82      58.956 -19.768 103.370  1.00 69.12           O
ATOM    635  C   ASP A  82      54.904 -21.927 102.019  1.00 69.12           C
ATOM    636  O   ASP A  82      53.957 -22.366 102.669  1.00 69.12           O
ATOM    637  N   TYR A  83      55.379 -22.555 100.922  1.00 75.36           N
ATOM    638  CA  TYR A  83      54.925 -23.867 100.550  1.00 75.36           C
ATOM    639  CB  TYR A  83      54.314 -23.971  99.142  1.00 75.36           C
ATOM    640  CG  TYR A  83      52.873 -23.608  99.214  1.00 75.36           C
ATOM    641  CD1 TYR A  83      51.979 -24.566  99.631  1.00 75.36           C
ATOM    642  CD2 TYR A  83      52.408 -22.360  98.867  1.00 75.36           C
ATOM    643  CE1 TYR A  83      50.639 -24.293  99.711  1.00 75.36           C
ATOM    644  CE2 TYR A  83      51.063 -22.080  98.944  1.00 75.36           C
ATOM    645  CZ  TYR A  83      50.180 -23.048  99.367  1.00 75.36           C
ATOM    646  OH  TYR A  83      48.800 -22.780  99.451  1.00 75.36           O
ATOM    647  C   TYR A  83      56.095 -24.796 100.570  1.00 75.36           C
ATOM    648  O   TYR A  83      57.056 -24.610  99.825  1.00 75.36           O
ATOM    649  N   GLN A  84      56.059 -25.813 101.457  1.00 93.43           N
ATOM    650  CA  GLN A  84      57.131 -26.765 101.484  1.00 93.43           C
ATOM    651  CB  GLN A  84      57.067 -27.718 102.692  1.00 93.43           C
ATOM    652  CG  GLN A  84      57.278 -27.009 104.032  1.00 93.43           C
ATOM    653  CD  GLN A  84      58.719 -26.521 104.079  1.00 93.43           C
ATOM    654  OE1 GLN A  84      59.499 -26.761 103.159  1.00 93.43           O
ATOM    655  NE2 GLN A  84      59.086 -25.814 105.182  1.00 93.43           N
ATOM    656  C   GLN A  84      57.067 -27.587 100.236  1.00 93.43           C
ATOM    657  O   GLN A  84      58.083 -27.792  99.574  1.00 93.43           O
ATOM    658  N   TYR A  85      55.876 -28.123  99.889  1.00179.31           N
ATOM    659  CA  TYR A  85      55.789 -28.801  98.628  1.00179.31           C
ATOM    660  CB  TYR A  85      56.533 -30.158  98.567  1.00179.31           C
ATOM    661  CG  TYR A  85      56.428 -30.554  97.139  1.00179.31           C
ATOM    662  CD1 TYR A  85      56.949 -29.728  96.172  1.00179.31           C
ATOM    663  CD2 TYR A  85      55.793 -31.702  96.747  1.00179.31           C
ATOM    664  CE1 TYR A  85      56.870 -30.015  94.831  1.00179.31           C
ATOM    665  CE2 TYR A  85      55.713 -31.994  95.409  1.00179.31           C
ATOM    666  CZ  TYR A  85      56.242 -31.169  94.448  1.00179.31           C
ATOM    667  OH  TYR A  85      56.136 -31.506  93.081  1.00179.31           O
ATOM    668  C   TYR A  85      54.344 -28.958  98.234  1.00179.31           C
ATOM    669  O   TYR A  85      53.455 -28.936  99.085  1.00179.31           O
ATOM    670  N   GLY A  86      54.073 -29.095  96.914  1.00 40.28           N
ATOM    671  CA  GLY A  86      52.754 -29.339  96.420  1.00 40.28           C
ATOM    672  C   GLY A  86      52.807 -30.608  95.622  1.00 40.28           C
ATOM    673  O   GLY A  86      53.459 -30.679  94.582  1.00 40.28           O
ATOM    674  N   TYR A  87      52.068 -31.638  96.081  1.00126.91           N
ATOM    675  CA  TYR A  87      52.045 -32.926  95.442  1.00126.91           C
ATOM    676  CB  TYR A  87      51.974 -34.077  96.468  1.00126.91           C
ATOM    677  CG  TYR A  87      51.570 -35.366  95.826  1.00126.91           C
ATOM    678  CD1 TYR A  87      52.444 -36.108  95.065  1.00126.91           C
ATOM    679  CD2 TYR A  87      50.296 -35.852  96.016  1.00126.91           C
ATOM    680  CE1 TYR A  87      52.060 -37.298  94.493  1.00126.91           C
ATOM    681  CE2 TYR A  87      49.901 -37.041  95.448  1.00126.91           C
ATOM    682  CZ  TYR A  87      50.783 -37.766  94.684  1.00126.91           C
ATOM    683  OH  TYR A  87      50.381 -38.986  94.100  1.00126.91           O
ATOM    684  C   TYR A  87      50.824 -32.989  94.585  1.00126.91           C
ATOM    685  O   TYR A  87      49.711 -32.792  95.068  1.00126.91           O
ATOM    686  N   SER A  88      51.012 -33.253  93.273  1.00 37.22           N
ATOM    687  CA  SER A  88      49.893 -33.335  92.375  1.00 37.22           C
ATOM    688  CB  SER A  88      49.879 -32.226  91.310  1.00 37.22           C
ATOM    689  OG  SER A  88      51.009 -32.352  90.459  1.00 37.22           O
ATOM    690  C   SER A  88      49.975 -34.642  91.652  1.00 37.22           C
ATOM    691  O   SER A  88      51.047 -35.057  91.215  1.00 37.22           O
ATOM    692  N   TYR A  89      48.824 -35.333  91.519  1.00 96.81           N
ATOM    693  CA  TYR A  89      48.798 -36.598  90.846  1.00 96.81           C
ATOM    694  CB  TYR A  89      48.859 -37.793  91.816  1.00 96.81           C
ATOM    695  CG  TYR A  89      49.073 -39.041  91.029  1.00 96.81           C
ATOM    696  CD1 TYR A  89      50.312 -39.316  90.497  1.00 96.81           C
ATOM    697  CD2 TYR A  89      48.054 -39.947  90.841  1.00 96.81           C
ATOM    698  CE1 TYR A  89      50.531 -40.465  89.775  1.00 96.81           C
ATOM    699  CE2 TYR A  89      48.268 -41.099  90.120  1.00 96.81           C
ATOM    700  CZ  TYR A  89      49.506 -41.358  89.584  1.00 96.81           C
ATOM    701  OH  TYR A  89      49.725 -42.540  88.844  1.00 96.81           O
ATOM    702  C   TYR A  89      47.499 -36.658  90.108  1.00 96.81           C
ATOM    703  O   TYR A  89      46.634 -35.802  90.282  1.00 96.81           O
ATOM    704  N   ILE A  90      47.335 -37.678  89.247  1.00 40.90           N
ATOM    705  CA  ILE A  90      46.150 -37.778  88.445  1.00 40.90           C
ATOM    706  CB  ILE A  90      46.519 -37.845  86.993  1.00 40.90           C
ATOM    707  CG1 ILE A  90      47.234 -36.551  86.570  1.00 40.90           C
ATOM    708  CG2 ILE A  90      45.267 -38.148  86.175  1.00 40.90           C
ATOM    709  CD1 ILE A  90      47.903 -36.643  85.199  1.00 40.90           C
ATOM    710  C   ILE A  90      45.444 -39.046  88.824  1.00 40.90           C
ATOM    711  O   ILE A  90      46.049 -40.116  88.846  1.00 40.90           O
ATOM    712  N   VAL A  91      44.132 -38.962  89.136  1.00 95.23           N
ATOM    713  CA  VAL A  91      43.422 -40.144  89.539  1.00 95.23           C
ATOM    714  CB  VAL A  91      42.621 -39.984  90.797  1.00 95.23           C
ATOM    715  CG1 VAL A  91      41.492 -38.980  90.534  1.00 95.23           C
ATOM    716  CG2 VAL A  91      42.126 -41.371  91.239  1.00 95.23           C
ATOM    717  C   VAL A  91      42.472 -40.542  88.455  1.00 95.23           C
ATOM    718  O   VAL A  91      41.790 -39.711  87.858  1.00 95.23           O
ATOM    719  N   LYS A  92      42.408 -41.858  88.179  1.00 88.21           N
ATOM    720  CA  LYS A  92      41.568 -42.369  87.137  1.00 88.21           C
ATOM    721  CB  LYS A  92      42.072 -43.729  86.625  1.00 88.21           C
ATOM    722  CG  LYS A  92      42.333 -44.715  87.770  1.00 88.21           C
ATOM    723  CD  LYS A  92      42.753 -46.115  87.318  1.00 88.21           C
ATOM    724  CE  LYS A  92      43.009 -47.082  88.475  1.00 88.21           C
ATOM    725  NZ  LYS A  92      43.408 -48.408  87.950  1.00 88.21           N
ATOM    726  C   LYS A  92      40.194 -42.552  87.695  1.00 88.21           C
ATOM    727  O   LYS A  92      39.991 -43.349  88.608  1.00 88.21           O
ATOM    728  N   GLU A  93      39.202 -41.821  87.144  1.00 87.66           N
ATOM    729  CA  GLU A  93      37.870 -41.959  87.648  1.00 87.66           C
ATOM    730  CB  GLU A  93      36.869 -40.938  87.081  1.00 87.66           C
ATOM    731  CG  GLU A  93      35.505 -40.990  87.775  1.00 87.66           C
ATOM    732  CD  GLU A  93      34.597 -39.944  87.143  1.00 87.66           C
ATOM    733  OE1 GLU A  93      34.063 -40.219  86.034  1.00 87.66           O
ATOM    734  OE2 GLU A  93      34.422 -38.860  87.759  1.00 87.66           O
ATOM    735  C   GLU A  93      37.390 -43.326  87.275  1.00 87.66           C
ATOM    736  O   GLU A  93      37.501 -43.741  86.123  1.00 87.66           O
ATOM    737  N   PHE A  94      36.809 -44.051  88.251  1.00109.65           N
ATOM    738  CA  PHE A  94      36.369 -45.398  88.026  1.00109.65           C
ATOM    739  CB  PHE A  94      36.058 -46.187  89.308  1.00109.65           C
ATOM    740  CG  PHE A  94      37.362 -46.571  89.915  1.00109.65           C
ATOM    741  CD1 PHE A  94      38.066 -45.685  90.694  1.00109.65           C
ATOM    742  CD2 PHE A  94      37.878 -47.829  89.700  1.00109.65           C
ATOM    743  CE1 PHE A  94      39.269 -46.053  91.248  1.00109.65           C
ATOM    744  CE2 PHE A  94      39.081 -48.201  90.251  1.00109.65           C
ATOM    745  CZ  PHE A  94      39.780 -47.310  91.028  1.00109.65           C
ATOM    746  C   PHE A  94      35.140 -45.395  87.177  1.00109.65           C
ATOM    747  O   PHE A  94      34.484 -44.372  86.998  1.00109.65           O
ATOM    748  N   ASN A  95      34.832 -46.573  86.599  1.00 78.26           N
ATOM    749  CA  ASN A  95      33.717 -46.746  85.713  1.00 78.26           C
ATOM    750  CB  ASN A  95      33.630 -48.171  85.140  1.00 78.26           C
ATOM    751  CG  ASN A  95      34.806 -48.368  84.195  1.00 78.26           C
ATOM    752  OD1 ASN A  95      35.634 -49.256  84.390  1.00 78.26           O
ATOM    753  ND2 ASN A  95      34.883 -47.516  83.138  1.00 78.26           N
ATOM    754  C   ASN A  95      32.435 -46.477  86.439  1.00 78.26           C
ATOM    755  O   ASN A  95      31.535 -45.836  85.900  1.00 78.26           O
ATOM    756  N   SER A  96      32.317 -46.947  87.693  1.00 62.25           N
ATOM    757  CA  SER A  96      31.078 -46.795  88.402  1.00 62.25           C
ATOM    758  CB  SER A  96      31.129 -47.395  89.819  1.00 62.25           C
ATOM    759  OG  SER A  96      29.880 -47.216  90.469  1.00 62.25           O
ATOM    760  C   SER A  96      30.759 -45.341  88.545  1.00 62.25           C
ATOM    761  O   SER A  96      29.621 -44.925  88.333  1.00 62.25           O
ATOM    762  N   GLU A  97      31.768 -44.524  88.890  1.00 37.37           N
ATOM    763  CA  GLU A  97      31.534 -43.130  89.123  1.00 37.37           C
ATOM    764  CB  GLU A  97      32.792 -42.391  89.617  1.00 37.37           C
ATOM    765  CG  GLU A  97      32.538 -40.930  89.994  1.00 37.37           C
ATOM    766  CD  GLU A  97      33.836 -40.350  90.541  1.00 37.37           C
ATOM    767  OE1 GLU A  97      34.819 -41.126  90.676  1.00 37.37           O
ATOM    768  OE2 GLU A  97      33.860 -39.125  90.834  1.00 37.37           O
ATOM    769  C   GLU A  97      31.081 -42.473  87.858  1.00 37.37           C
ATOM    770  O   GLU A  97      30.211 -41.603  87.887  1.00 37.37           O
ATOM    771  N   GLU A  98      31.674 -42.849  86.708  1.00 89.86           N
ATOM    772  CA  GLU A  98      31.291 -42.198  85.487  1.00 89.86           C
ATOM    773  CB  GLU A  98      32.192 -42.565  84.295  1.00 89.86           C
ATOM    774  CG  GLU A  98      32.163 -44.047  83.918  1.00 89.86           C
ATOM    775  CD  GLU A  98      33.094 -44.244  82.730  1.00 89.86           C
ATOM    776  OE1 GLU A  98      33.665 -43.228  82.251  1.00 89.86           O
ATOM    777  OE2 GLU A  98      33.250 -45.414  82.288  1.00 89.86           O
ATOM    778  C   GLU A  98      29.883 -42.548  85.126  1.00 89.86           C
ATOM    779  O   GLU A  98      29.077 -41.674  84.811  1.00 89.86           O
ATOM    780  N   CYS A  99      29.539 -43.846  85.171  1.00 90.45           N
ATOM    781  CA  CYS A  99      28.231 -44.232  84.733  1.00 90.45           C
ATOM    782  CB  CYS A  99      28.044 -45.755  84.721  1.00 90.45           C
ATOM    783  SG  CYS A  99      26.384 -46.227  84.160  1.00 90.45           S
ATOM    784  C   CYS A  99      27.166 -43.661  85.614  1.00 90.45           C
ATOM    785  O   CYS A  99      26.228 -43.031  85.129  1.00 90.45           O
ATOM    786  N   ARG A 100      27.259 -43.904  86.937  1.00142.02           N
ATOM    787  CA  ARG A 100      26.218 -43.478  87.828  1.00142.02           C
ATOM    788  CB  ARG A 100      26.328 -44.133  89.213  1.00142.02           C
ATOM    789  CG  ARG A 100      25.225 -43.695  90.179  1.00142.02           C
ATOM    790  CD  ARG A 100      25.327 -44.339  91.563  1.00142.02           C
ATOM    791  NE  ARG A 100      25.075 -45.798  91.397  1.00142.02           N
ATOM    792  CZ  ARG A 100      23.801 -46.282  91.480  1.00142.02           C
ATOM    793  NH1 ARG A 100      22.761 -45.430  91.715  1.00142.02           N
ATOM    794  NH2 ARG A 100      23.567 -47.618  91.329  1.00142.02           N
ATOM    795  C   ARG A 100      26.163 -41.997  88.057  1.00142.02           C
ATOM    796  O   ARG A 100      25.120 -41.380  87.863  1.00142.02           O
ATOM    797  N   LYS A 101      27.272 -41.396  88.533  1.00 91.66           N
ATOM    798  CA  LYS A 101      27.264 -40.013  88.930  1.00 91.66           C
ATOM    799  CB  LYS A 101      28.359 -39.730  89.961  1.00 91.66           C
ATOM    800  CG  LYS A 101      28.081 -40.513  91.242  1.00 91.66           C
ATOM    801  CD  LYS A 101      29.280 -40.660  92.168  1.00 91.66           C
ATOM    802  CE  LYS A 101      28.960 -41.490  93.411  1.00 91.66           C
ATOM    803  NZ  LYS A 101      30.198 -41.765  94.169  1.00 91.66           N
ATOM    804  C   LYS A 101      27.361 -38.999  87.829  1.00 91.66           C
ATOM    805  O   LYS A 101      26.538 -38.088  87.748  1.00 91.66           O
ATOM    806  N   VAL A 102      28.396 -39.106  86.971  1.00 52.51           N
ATOM    807  CA  VAL A 102      28.595 -38.106  85.961  1.00 52.51           C
ATOM    808  CB  VAL A 102      29.906 -38.260  85.248  1.00 52.51           C
ATOM    809  CG1 VAL A 102      29.984 -37.204  84.132  1.00 52.51           C
ATOM    810  CG2 VAL A 102      31.041 -38.161  86.282  1.00 52.51           C
ATOM    811  C   VAL A 102      27.522 -38.185  84.928  1.00 52.51           C
ATOM    812  O   VAL A 102      26.841 -37.200  84.645  1.00 52.51           O
ATOM    813  N   HIS A 103      27.344 -39.378  84.334  1.00 87.26           N
ATOM    814  CA  HIS A 103      26.377 -39.498  83.287  1.00 87.26           C
ATOM    815  ND1 HIS A 103      24.050 -41.369  81.742  1.00 87.26           N
ATOM    816  CG  HIS A 103      25.338 -40.934  81.519  1.00 87.26           C
ATOM    817  CB  HIS A 103      26.387 -40.865  82.588  1.00 87.26           C
ATOM    818  NE2 HIS A 103      24.160 -40.781  79.602  1.00 87.26           N
ATOM    819  CD2 HIS A 103      25.388 -40.580  80.206  1.00 87.26           C
ATOM    820  CE1 HIS A 103      23.389 -41.257  80.563  1.00 87.26           C
ATOM    821  C   HIS A 103      24.992 -39.299  83.808  1.00 87.26           C
ATOM    822  O   HIS A 103      24.251 -38.454  83.307  1.00 87.26           O
ATOM    823  N   ALA A 104      24.589 -40.097  84.814  1.00 58.38           N
ATOM    824  CA  ALA A 104      23.236 -39.987  85.276  1.00 58.38           C
ATOM    825  CB  ALA A 104      22.847 -41.127  86.233  1.00 58.38           C
ATOM    826  C   ALA A 104      22.981 -38.697  86.003  1.00 58.38           C
ATOM    827  O   ALA A 104      22.072 -37.948  85.650  1.00 58.38           O
ATOM    828  N   LEU A 105      23.781 -38.429  87.056  1.00113.10           N
ATOM    829  CA  LEU A 105      23.635 -37.287  87.924  1.00113.10           C
ATOM    830  CB  LEU A 105      24.314 -37.486  89.291  1.00113.10           C
ATOM    831  CG  LEU A 105      23.598 -38.506  90.196  1.00113.10           C
ATOM    832  CD1 LEU A 105      22.212 -37.995  90.618  1.00113.10           C
ATOM    833  CD2 LEU A 105      23.544 -39.898  89.549  1.00113.10           C
ATOM    834  C   LEU A 105      24.141 -35.994  87.358  1.00113.10           C
ATOM    835  O   LEU A 105      23.491 -34.960  87.503  1.00113.10           O
ATOM    836  N   GLY A 106      25.318 -36.003  86.702  1.00 32.41           N
ATOM    837  CA  GLY A 106      25.893 -34.765  86.256  1.00 32.41           C
ATOM    838  C   GLY A 106      26.660 -34.174  87.405  1.00 32.41           C
ATOM    839  O   GLY A 106      26.945 -32.977  87.434  1.00 32.41           O
ATOM    840  N   ILE A 107      27.013 -35.022  88.390  1.00 62.11           N
ATOM    841  CA  ILE A 107      27.714 -34.637  89.583  1.00 62.11           C
ATOM    842  CB  ILE A 107      26.874 -34.889  90.806  1.00 62.11           C
ATOM    843  CG1 ILE A 107      25.718 -33.878  90.880  1.00 62.11           C
ATOM    844  CG2 ILE A 107      27.775 -34.969  92.046  1.00 62.11           C
ATOM    845  CD1 ILE A 107      24.656 -34.243  91.917  1.00 62.11           C
ATOM    846  C   ILE A 107      28.918 -35.515  89.695  1.00 62.11           C
ATOM    847  O   ILE A 107      28.911 -36.652  89.228  1.00 62.11           O
ATOM    848  N   VAL A 108      30.003 -34.998  90.307  1.00113.25           N
ATOM    849  CA  VAL A 108      31.187 -35.803  90.438  1.00113.25           C
ATOM    850  CB  VAL A 108      32.376 -35.226  89.724  1.00113.25           C
ATOM    851  CG1 VAL A 108      32.076 -35.198  88.217  1.00113.25           C
ATOM    852  CG2 VAL A 108      32.681 -33.842  90.323  1.00113.25           C
ATOM    853  C   VAL A 108      31.532 -35.885  91.891  1.00113.25           C
ATOM    854  O   VAL A 108      31.209 -34.991  92.667  1.00113.25           O
ATOM    855  N   SER A 109      32.190 -36.983  92.303  1.00 99.58           N
ATOM    856  CA  SER A 109      32.516 -37.188  93.686  1.00 99.58           C
ATOM    857  CB  SER A 109      32.781 -38.662  94.039  1.00 99.58           C
ATOM    858  OG  SER A 109      31.604 -39.430  93.834  1.00 99.58           O
ATOM    859  C   SER A 109      33.742 -36.415  94.044  1.00 99.58           C
ATOM    860  O   SER A 109      34.534 -36.015  93.192  1.00 99.58           O
ATOM    861  N   LEU A 110      33.843 -36.116  95.352  1.00184.73           N
ATOM    862  CA  LEU A 110      34.917 -35.432  96.015  1.00184.73           C
ATOM    863  CB  LEU A 110      34.540 -34.948  97.409  1.00184.73           C
ATOM    864  CG  LEU A 110      35.588 -33.961  97.918  1.00184.73           C
ATOM    865  CD1 LEU A 110      35.237 -32.545  97.429  1.00184.73           C
ATOM    866  CD2 LEU A 110      35.893 -34.144  99.411  1.00184.73           C
ATOM    867  C   LEU A 110      36.098 -36.319  96.268  1.00184.73           C
ATOM    868  O   LEU A 110      37.214 -35.830  96.424  1.00184.73           O
ATOM    869  N   THR A 111      35.885 -37.637  96.418  1.00 65.81           N
ATOM    870  CA  THR A 111      36.985 -38.455  96.849  1.00 65.81           C
ATOM    871  CB  THR A 111      36.604 -39.393  97.956  1.00 65.81           C
ATOM    872  OG1 THR A 111      35.563 -40.259  97.528  1.00 65.81           O
ATOM    873  CG2 THR A 111      36.134 -38.559  99.160  1.00 65.81           C
ATOM    874  C   THR A 111      37.514 -39.264  95.711  1.00 65.81           C
ATOM    875  O   THR A 111      36.804 -39.548  94.748  1.00 65.81           O
ATOM    876  N   HIS A 112      38.813 -39.631  95.790  1.00136.89           N
ATOM    877  CA  HIS A 112      39.404 -40.386  94.725  1.00136.89           C
ATOM    878  ND1 HIS A 112      39.300 -37.165  94.131  1.00136.89           N
ATOM    879  CG  HIS A 112      39.414 -38.316  93.384  1.00136.89           C
ATOM    880  CB  HIS A 112      40.243 -39.492  93.805  1.00136.89           C
ATOM    881  NE2 HIS A 112      37.971 -36.911  92.369  1.00136.89           N
ATOM    882  CD2 HIS A 112      38.598 -38.144  92.308  1.00136.89           C
ATOM    883  CE1 HIS A 112      38.424 -36.360  93.480  1.00136.89           C
ATOM    884  C   HIS A 112      40.275 -41.453  95.314  1.00136.89           C
ATOM    885  O   HIS A 112      41.127 -41.188  96.161  1.00136.89           O
ATOM    886  N   ASP A 113      40.059 -42.709  94.875  1.00 87.81           N
ATOM    887  CA  ASP A 113      40.820 -43.828  95.354  1.00 87.81           C
ATOM    888  CB  ASP A 113      39.942 -44.870  96.074  1.00 87.81           C
ATOM    889  CG  ASP A 113      40.816 -45.944  96.709  1.00 87.81           C
ATOM    890  OD1 ASP A 113      42.004 -46.072  96.310  1.00 87.81           O
ATOM    891  OD2 ASP A 113      40.298 -46.660  97.607  1.00 87.81           O
ATOM    892  C   ASP A 113      41.416 -44.484  94.149  1.00 87.81           C
ATOM    893  O   ASP A 113      40.713 -44.742  93.174  1.00 87.81           O
ATOM    894  N   ARG A 114      42.738 -44.757  94.166  1.00120.91           N
ATOM    895  CA  ARG A 114      43.327 -45.356  93.002  1.00120.91           C
ATOM    896  CB  ARG A 114      43.835 -44.318  91.985  1.00120.91           C
ATOM    897  CG  ARG A 114      44.992 -43.468  92.521  1.00120.91           C
ATOM    898  CD  ARG A 114      44.696 -42.745  93.838  1.00120.91           C
ATOM    899  NE  ARG A 114      43.929 -41.503  93.541  1.00120.91           N
ATOM    900  CZ  ARG A 114      44.598 -40.321  93.403  1.00120.91           C
ATOM    901  NH1 ARG A 114      45.961 -40.300  93.466  1.00120.91           N
ATOM    902  NH2 ARG A 114      43.908 -39.157  93.220  1.00120.91           N
ATOM    903  C   ARG A 114      44.531 -46.124  93.436  1.00120.91           C
ATOM    904  O   ARG A 114      44.931 -46.071  94.598  1.00120.91           O
ATOM    905  N   GLN A 115      45.124 -46.893  92.499  1.00 52.13           N
ATOM    906  CA  GLN A 115      46.326 -47.607  92.794  1.00 52.13           C
ATOM    907  CB  GLN A 115      46.441 -48.955  92.061  1.00 52.13           C
ATOM    908  CG  GLN A 115      45.377 -49.974  92.471  1.00 52.13           C
ATOM    909  CD  GLN A 115      45.617 -51.246  91.669  1.00 52.13           C
ATOM    910  OE1 GLN A 115      46.558 -51.330  90.882  1.00 52.13           O
ATOM    911  NE2 GLN A 115      44.740 -52.266  91.870  1.00 52.13           N
ATOM    912  C   GLN A 115      47.452 -46.749  92.312  1.00 52.13           C
ATOM    913  O   GLN A 115      47.395 -46.207  91.209  1.00 52.13           O
ATOM    914  N   ILE A 116      48.475 -46.544  93.164  1.00133.49           N
ATOM    915  CA  ILE A 116      49.636 -45.817  92.746  1.00133.49           C
ATOM    916  CB  ILE A 116      49.615 -44.346  93.037  1.00133.49           C
ATOM    917  CG1 ILE A 116      49.647 -44.092  94.551  1.00133.49           C
ATOM    918  CG2 ILE A 116      48.395 -43.738  92.325  1.00133.49           C
ATOM    919  CD1 ILE A 116      50.078 -42.669  94.902  1.00133.49           C
ATOM    920  C   ILE A 116      50.779 -46.357  93.529  1.00133.49           C
ATOM    921  O   ILE A 116      50.617 -46.709  94.695  1.00133.49           O
ATOM    922  N   ASN A 117      51.964 -46.444  92.898  1.00171.07           N
ATOM    923  CA  ASN A 117      53.162 -46.889  93.550  1.00171.07           C
ATOM    924  CB  ASN A 117      53.775 -45.841  94.514  1.00171.07           C
ATOM    925  CG  ASN A 117      52.871 -45.523  95.694  1.00171.07           C
ATOM    926  OD1 ASN A 117      52.114 -44.554  95.674  1.00171.07           O
ATOM    927  ND2 ASN A 117      52.955 -46.364  96.758  1.00171.07           N
ATOM    928  C   ASN A 117      52.897 -48.187  94.244  1.00171.07           C
ATOM    929  O   ASN A 117      53.502 -48.497  95.268  1.00171.07           O
ATOM    930  N   GLU A 118      51.980 -48.979  93.657  1.00256.77           N
ATOM    931  CA  GLU A 118      51.552 -50.284  94.078  1.00256.77           C
ATOM    932  CB  GLU A 118      52.652 -51.367  94.105  1.00256.77           C
ATOM    933  CG  GLU A 118      53.687 -51.225  95.223  1.00256.77           C
ATOM    934  CD  GLU A 118      54.634 -52.413  95.141  1.00256.77           C
ATOM    935  OE1 GLU A 118      54.473 -53.233  94.198  1.00256.77           O
ATOM    936  OE2 GLU A 118      55.533 -52.515  96.018  1.00256.77           O
ATOM    937  C   GLU A 118      50.940 -50.212  95.438  1.00256.77           C
ATOM    938  O   GLU A 118      50.635 -51.243  96.035  1.00256.77           O
ATOM    939  N   LEU A 119      50.691 -48.997  95.956  1.00 92.56           N
ATOM    940  CA  LEU A 119      50.038 -48.917  97.227  1.00 92.56           C
ATOM    941  CB  LEU A 119      50.798 -48.135  98.316  1.00 92.56           C
ATOM    942  CG  LEU A 119      50.049 -48.138  99.666  1.00 92.56           C
ATOM    943  CD1 LEU A 119      49.965 -49.560 100.244  1.00 92.56           C
ATOM    944  CD2 LEU A 119      50.641 -47.134 100.667  1.00 92.56           C
ATOM    945  C   LEU A 119      48.757 -48.198  96.980  1.00 92.56           C
ATOM    946  O   LEU A 119      48.746 -47.123  96.386  1.00 92.56           O
ATOM    947  N   LYS A 120      47.633 -48.783  97.429  1.00 84.37           N
ATOM    948  CA  LYS A 120      46.359 -48.170  97.201  1.00 84.37           C
ATOM    949  CB  LYS A 120      45.175 -49.059  97.616  1.00 84.37           C
ATOM    950  CG  LYS A 120      45.168 -49.372  99.114  1.00 84.37           C
ATOM    951  CD  LYS A 120      43.852 -49.958  99.627  1.00 84.37           C
ATOM    952  CE  LYS A 120      43.866 -50.259 101.127  1.00 84.37           C
ATOM    953  NZ  LYS A 120      42.562 -50.820 101.546  1.00 84.37           N
ATOM    954  C   LYS A 120      46.284 -46.934  98.036  1.00 84.37           C
ATOM    955  O   LYS A 120      46.714 -46.928  99.189  1.00 84.37           O
ATOM    956  N   LEU A 121      45.748 -45.838  97.458  1.00115.18           N
ATOM    957  CA  LEU A 121      45.626 -44.630  98.222  1.00115.18           C
ATOM    958  CB  LEU A 121      46.638 -43.528  97.858  1.00115.18           C
ATOM    959  CG  LEU A 121      46.546 -43.030  96.405  1.00115.18           C
ATOM    960  CD1 LEU A 121      47.535 -41.883  96.159  1.00115.18           C
ATOM    961  CD2 LEU A 121      46.745 -44.178  95.402  1.00115.18           C
ATOM    962  C   LEU A 121      44.258 -44.053  98.026  1.00115.18           C
ATOM    963  O   LEU A 121      43.629 -44.241  96.986  1.00115.18           O
ATOM    964  N   ASN A 122      43.757 -43.345  99.059  1.00 75.79           N
ATOM    965  CA  ASN A 122      42.471 -42.711  98.988  1.00 75.79           C
ATOM    966  CB  ASN A 122      41.432 -43.334  99.939  1.00 75.79           C
ATOM    967  CG  ASN A 122      40.089 -42.653  99.709  1.00 75.79           C
ATOM    968  OD1 ASN A 122      39.945 -41.448  99.909  1.00 75.79           O
ATOM    969  ND2 ASN A 122      39.074 -43.447  99.275  1.00 75.79           N
ATOM    970  C   ASN A 122      42.659 -41.284  99.396  1.00 75.79           C
ATOM    971  O   ASN A 122      43.409 -40.992 100.328  1.00 75.79           O
ATOM    972  N   THR A 123      41.989 -40.348  98.692  1.00106.74           N
ATOM    973  CA  THR A 123      42.140 -38.962  99.024  1.00106.74           C
ATOM    974  CB  THR A 123      42.939 -38.190  98.017  1.00106.74           C
ATOM    975  OG1 THR A 123      42.284 -38.200  96.757  1.00106.74           O
ATOM    976  CG2 THR A 123      44.328 -38.837  97.897  1.00106.74           C
ATOM    977  C   THR A 123      40.789 -38.323  99.087  1.00106.74           C
ATOM    978  O   THR A 123      39.857 -38.726  98.393  1.00106.74           O
ATOM    979  N   THR A 124      40.657 -37.294  99.948  1.00 40.93           N
ATOM    980  CA  THR A 124      39.422 -36.578 100.066  1.00 40.93           C
ATOM    981  CB  THR A 124      38.813 -36.647 101.436  1.00 40.93           C
ATOM    982  OG1 THR A 124      39.679 -36.047 102.388  1.00 40.93           O
ATOM    983  CG2 THR A 124      38.570 -38.123 101.793  1.00 40.93           C
ATOM    984  C   THR A 124      39.749 -35.148  99.805  1.00 40.93           C
ATOM    985  O   THR A 124      40.895 -34.735  99.975  1.00 40.93           O
ATOM    986  N   THR A 125      38.775 -34.339  99.344  1.00165.32           N
ATOM    987  CA  THR A 125      39.229 -33.000  99.143  1.00165.32           C
ATOM    988  CB  THR A 125      39.385 -32.568  97.711  1.00165.32           C
ATOM    989  OG1 THR A 125      39.758 -31.200  97.672  1.00165.32           O
ATOM    990  CG2 THR A 125      38.108 -32.815  96.909  1.00165.32           C
ATOM    991  C   THR A 125      38.462 -31.967  99.892  1.00165.32           C
ATOM    992  O   THR A 125      37.350 -31.584  99.531  1.00165.32           O
ATOM    993  N   ARG A 126      39.079 -31.518 101.000  1.00187.06           N
ATOM    994  CA  ARG A 126      38.651 -30.398 101.784  1.00187.06           C
ATOM    995  CB  ARG A 126      38.971 -29.049 101.123  1.00187.06           C
ATOM    996  CG  ARG A 126      38.243 -28.871  99.790  1.00187.06           C
ATOM    997  CD  ARG A 126      38.416 -27.489  99.158  1.00187.06           C
ATOM    998  NE  ARG A 126      37.607 -27.474  97.909  1.00187.06           N
ATOM    999  CZ  ARG A 126      36.274 -27.187  97.977  1.00187.06           C
ATOM   1000  NH1 ARG A 126      35.698 -26.907  99.182  1.00187.06           N
ATOM   1001  NH2 ARG A 126      35.513 -27.188  96.844  1.00187.06           N
ATOM   1002  C   ARG A 126      37.161 -30.420 101.996  1.00187.06           C
ATOM   1003  O   ARG A 126      36.574 -29.344 102.057  1.00187.06           O
ATOM   1004  N   GLY A 127      36.509 -31.600 102.137  1.00 66.72           N
ATOM   1005  CA  GLY A 127      35.070 -31.652 102.318  1.00 66.72           C
ATOM   1006  C   GLY A 127      34.438 -32.208 101.076  1.00 66.72           C
ATOM   1007  O   GLY A 127      34.736 -31.731  99.986  1.00 66.72           O
ATOM   1008  N   GLU A 128      33.485 -33.173 101.213  1.00129.64           N
ATOM   1009  CA  GLU A 128      33.027 -33.937 100.070  1.00129.64           C
ATOM   1010  CB  GLU A 128      33.072 -35.457 100.329  1.00129.64           C
ATOM   1011  CG  GLU A 128      32.595 -36.312  99.152  1.00129.64           C
ATOM   1012  CD  GLU A 128      32.704 -37.775  99.557  1.00129.64           C
ATOM   1013  OE1 GLU A 128      33.194 -38.041 100.687  1.00129.64           O
ATOM   1014  OE2 GLU A 128      32.299 -38.646  98.742  1.00129.64           O
ATOM   1015  C   GLU A 128      31.642 -33.635  99.552  1.00129.64           C
ATOM   1016  O   GLU A 128      30.666 -33.740 100.295  1.00129.64           O
ATOM   1017  N   THR A 129      31.568 -33.260  98.237  1.00115.40           N
ATOM   1018  CA  THR A 129      30.410 -33.059  97.370  1.00115.40           C
ATOM   1019  CB  THR A 129      29.436 -31.996  97.840  1.00115.40           C
ATOM   1020  OG1 THR A 129      28.907 -32.302  99.120  1.00115.40           O
ATOM   1021  CG2 THR A 129      28.271 -31.886  96.841  1.00115.40           C
ATOM   1022  C   THR A 129      30.970 -32.535  96.062  1.00115.40           C
ATOM   1023  O   THR A 129      32.143 -32.176  96.060  1.00115.40           O
ATOM   1024  N   LEU A 130      30.214 -32.534  94.915  1.00120.08           N
ATOM   1025  CA  LEU A 130      30.671 -31.781  93.759  1.00120.08           C
ATOM   1026  CB  LEU A 130      31.847 -32.369  92.940  1.00120.08           C
ATOM   1027  CG  LEU A 130      33.244 -32.386  93.585  1.00120.08           C
ATOM   1028  CD1 LEU A 130      34.292 -33.001  92.645  1.00120.08           C
ATOM   1029  CD2 LEU A 130      33.642 -30.991  94.088  1.00120.08           C
ATOM   1030  C   LEU A 130      29.590 -31.579  92.740  1.00120.08           C
ATOM   1031  O   LEU A 130      28.994 -32.534  92.249  1.00120.08           O
ATOM   1032  N   ILE A 131      29.342 -30.307  92.367  1.00105.00           N
ATOM   1033  CA  ILE A 131      28.461 -29.994  91.277  1.00105.00           C
ATOM   1034  CB  ILE A 131      27.608 -28.774  91.503  1.00105.00           C
ATOM   1035  CG1 ILE A 131      26.596 -28.612  90.357  1.00105.00           C
ATOM   1036  CG2 ILE A 131      28.520 -27.557  91.726  1.00105.00           C
ATOM   1037  CD1 ILE A 131      25.505 -27.583  90.649  1.00105.00           C
ATOM   1038  C   ILE A 131      29.415 -29.724  90.147  1.00105.00           C
ATOM   1039  O   ILE A 131      30.385 -28.986  90.317  1.00105.00           O
ATOM   1040  N   VAL A 132      29.205 -30.339  88.966  1.00106.38           N
ATOM   1041  CA  VAL A 132      30.193 -30.187  87.933  1.00106.38           C
ATOM   1042  CB  VAL A 132      30.186 -31.351  86.973  1.00106.38           C
ATOM   1043  CG1 VAL A 132      29.133 -31.129  85.875  1.00106.38           C
ATOM   1044  CG2 VAL A 132      31.622 -31.638  86.511  1.00106.38           C
ATOM   1045  C   VAL A 132      29.931 -28.889  87.225  1.00106.38           C
ATOM   1046  O   VAL A 132      28.800 -28.590  86.843  1.00106.38           O
ATOM   1047  N   GLY A 133      30.985 -28.063  87.042  1.00 32.71           N
ATOM   1048  CA  GLY A 133      30.779 -26.771  86.447  1.00 32.71           C
ATOM   1049  C   GLY A 133      31.678 -26.614  85.267  1.00 32.71           C
ATOM   1050  O   GLY A 133      32.833 -27.035  85.277  1.00 32.71           O
ATOM   1051  N   SER A 134      31.166 -25.927  84.228  1.00 79.34           N
ATOM   1052  CA  SER A 134      31.891 -25.775  83.004  1.00 79.34           C
ATOM   1053  CB  SER A 134      31.106 -25.023  81.914  1.00 79.34           C
ATOM   1054  OG  SER A 134      29.954 -25.765  81.541  1.00 79.34           O
ATOM   1055  C   SER A 134      33.151 -25.017  83.261  1.00 79.34           C
ATOM   1056  O   SER A 134      33.230 -24.180  84.160  1.00 79.34           O
ATOM   1057  N   VAL A 135      34.187 -25.326  82.458  1.00 55.32           N
ATOM   1058  CA  VAL A 135      35.462 -24.682  82.557  1.00 55.32           C
ATOM   1059  CB  VAL A 135      36.546 -25.373  81.783  1.00 55.32           C
ATOM   1060  CG1 VAL A 135      37.872 -24.611  81.945  1.00 55.32           C
ATOM   1061  CG2 VAL A 135      36.612 -26.820  82.264  1.00 55.32           C
ATOM   1062  C   VAL A 135      35.308 -23.327  81.955  1.00 55.32           C
ATOM   1063  O   VAL A 135      34.404 -23.092  81.157  1.00 55.32           O
ATOM   1064  N   THR A 136      36.187 -22.385  82.344  1.00 94.16           N
ATOM   1065  CA  THR A 136      36.100 -21.074  81.782  1.00 94.16           C
ATOM   1066  CB  THR A 136      37.114 -20.114  82.333  1.00 94.16           C
ATOM   1067  OG1 THR A 136      36.848 -18.799  81.868  1.00 94.16           O
ATOM   1068  CG2 THR A 136      38.514 -20.566  81.885  1.00 94.16           C
ATOM   1069  C   THR A 136      36.347 -21.214  80.316  1.00 94.16           C
ATOM   1070  O   THR A 136      36.925 -22.202  79.866  1.00 94.16           O
ATOM   1071  N   GLY A 137      35.896 -20.220  79.527  1.00 27.78           N
ATOM   1072  CA  GLY A 137      36.009 -20.310  78.100  1.00 27.78           C
ATOM   1073  C   GLY A 137      37.451 -20.310  77.719  1.00 27.78           C
ATOM   1074  O   GLY A 137      38.272 -19.612  78.313  1.00 27.78           O
ATOM   1075  N   ASN A 138      37.783 -21.119  76.694  1.00 72.86           N
ATOM   1076  CA  ASN A 138      39.121 -21.205  76.194  1.00 72.86           C
ATOM   1077  CB  ASN A 138      39.970 -22.286  76.885  1.00 72.86           C
ATOM   1078  CG  ASN A 138      40.203 -21.855  78.325  1.00 72.86           C
ATOM   1079  OD1 ASN A 138      39.845 -22.564  79.264  1.00 72.86           O
ATOM   1080  ND2 ASN A 138      40.822 -20.658  78.509  1.00 72.86           N
ATOM   1081  C   ASN A 138      39.011 -21.588  74.753  1.00 72.86           C
ATOM   1082  O   ASN A 138      37.933 -21.928  74.268  1.00 72.86           O
ATOM   1083  N   SER A 139      40.138 -21.512  74.022  1.00 98.78           N
ATOM   1084  CA  SER A 139      40.163 -21.874  72.635  1.00 98.78           C
ATOM   1085  CB  SER A 139      41.485 -21.501  71.943  1.00 98.78           C
ATOM   1086  OG  SER A 139      42.557 -22.248  72.500  1.00 98.78           O
ATOM   1087  C   SER A 139      40.008 -23.360  72.539  1.00 98.78           C
ATOM   1088  O   SER A 139      39.620 -23.885  71.496  1.00 98.78           O
ATOM   1089  N   CYS A 140      40.300 -24.075  73.642  1.00 66.32           N
ATOM   1090  CA  CYS A 140      40.283 -25.511  73.667  1.00 66.32           C
ATOM   1091  CB  CYS A 140      40.983 -26.105  74.902  1.00 66.32           C
ATOM   1092  SG  CYS A 140      42.749 -25.683  74.973  1.00 66.32           S
ATOM   1093  C   CYS A 140      38.873 -26.009  73.683  1.00 66.32           C
ATOM   1094  O   CYS A 140      37.918 -25.236  73.648  1.00 66.32           O
ATOM   1095  N   SER A 141      38.731 -27.352  73.707  1.00 80.30           N
ATOM   1096  CA  SER A 141      37.453 -28.004  73.712  1.00 80.30           C
ATOM   1097  CB  SER A 141      37.530 -29.519  73.457  1.00 80.30           C
ATOM   1098  OG  SER A 141      38.021 -29.770  72.149  1.00 80.30           O
ATOM   1099  C   SER A 141      36.842 -27.802  75.059  1.00 80.30           C
ATOM   1100  O   SER A 141      37.462 -27.236  75.958  1.00 80.30           O
ATOM   1101  N   GLY A 142      35.586 -28.260  75.222  1.00 24.20           N
ATOM   1102  CA  GLY A 142      34.871 -28.044  76.445  1.00 24.20           C
ATOM   1103  C   GLY A 142      35.437 -28.911  77.521  1.00 24.20           C
ATOM   1104  O   GLY A 142      36.093 -29.917  77.257  1.00 24.20           O
ATOM   1105  N   GLY A 143      35.169 -28.520  78.785  1.00 23.47           N
ATOM   1106  CA  GLY A 143      35.639 -29.257  79.920  1.00 23.47           C
ATOM   1107  C   GLY A 143      34.816 -28.835  81.096  1.00 23.47           C
ATOM   1108  O   GLY A 143      34.178 -27.783  81.067  1.00 23.47           O
ATOM   1109  N   THR A 144      34.811 -29.651  82.172  1.00 49.94           N
ATOM   1110  CA  THR A 144      34.039 -29.296  83.329  1.00 49.94           C
ATOM   1111  CB  THR A 144      32.747 -30.057  83.389  1.00 49.94           C
ATOM   1112  OG1 THR A 144      32.035 -29.886  82.171  1.00 49.94           O
ATOM   1113  CG2 THR A 144      31.895 -29.492  84.531  1.00 49.94           C
ATOM   1114  C   THR A 144      34.856 -29.621  84.546  1.00 49.94           C
ATOM   1115  O   THR A 144      35.562 -30.629  84.570  1.00 49.94           O
ATOM   1116  N   TYR A 145      34.793 -28.752  85.581  1.00117.67           N
ATOM   1117  CA  TYR A 145      35.529 -28.959  86.801  1.00117.67           C
ATOM   1118  CB  TYR A 145      36.747 -28.032  86.963  1.00117.67           C
ATOM   1119  CG  TYR A 145      36.273 -26.617  86.953  1.00117.67           C
ATOM   1120  CD1 TYR A 145      35.847 -26.006  88.110  1.00117.67           C
ATOM   1121  CD2 TYR A 145      36.259 -25.899  85.779  1.00117.67           C
ATOM   1122  CE1 TYR A 145      35.412 -24.701  88.095  1.00117.67           C
ATOM   1123  CE2 TYR A 145      35.826 -24.595  85.757  1.00117.67           C
ATOM   1124  CZ  TYR A 145      35.401 -23.993  86.917  1.00117.67           C
ATOM   1125  OH  TYR A 145      34.955 -22.655  86.899  1.00117.67           O
ATOM   1126  C   TYR A 145      34.622 -28.684  87.961  1.00117.67           C
ATOM   1127  O   TYR A 145      33.657 -27.930  87.852  1.00117.67           O
ATOM   1128  N   SER A 146      34.863 -29.381  89.088  1.00 80.49           N
ATOM   1129  CA  SER A 146      34.106 -29.197  90.292  1.00 80.49           C
ATOM   1130  CB  SER A 146      34.139 -30.440  91.190  1.00 80.49           C
ATOM   1131  OG  SER A 146      35.469 -30.690  91.622  1.00 80.49           O
ATOM   1132  C   SER A 146      34.568 -28.041  91.134  1.00 80.49           C
ATOM   1133  O   SER A 146      33.763 -27.200  91.532  1.00 80.49           O
ATOM   1134  N   THR A 147      35.884 -27.952  91.436  1.00134.46           N
ATOM   1135  CA  THR A 147      36.250 -26.962  92.413  1.00134.46           C
ATOM   1136  CB  THR A 147      36.605 -27.555  93.745  1.00134.46           C
ATOM   1137  OG1 THR A 147      36.958 -26.526  94.655  1.00134.46           O
ATOM   1138  CG2 THR A 147      37.762 -28.551  93.575  1.00134.46           C
ATOM   1139  C   THR A 147      37.392 -26.103  91.976  1.00134.46           C
ATOM   1140  O   THR A 147      38.225 -26.461  91.144  1.00134.46           O
ATOM   1141  N   PRO A 148      37.335 -24.901  92.500  1.00166.61           N
ATOM   1142  CA  PRO A 148      38.358 -23.913  92.308  1.00166.61           C
ATOM   1143  CD  PRO A 148      36.072 -24.305  92.895  1.00166.61           C
ATOM   1144  CB  PRO A 148      37.772 -22.583  92.793  1.00166.61           C
ATOM   1145  CG  PRO A 148      36.483 -22.974  93.542  1.00166.61           C
ATOM   1146  C   PRO A 148      39.717 -24.230  92.879  1.00166.61           C
ATOM   1147  O   PRO A 148      40.652 -24.286  92.081  1.00166.61           O
ATOM   1148  N   PHE A 149      39.850 -24.478  94.216  1.00121.75           N
ATOM   1149  CA  PHE A 149      41.148 -24.707  94.836  1.00121.75           C
ATOM   1150  CB  PHE A 149      42.005 -23.438  95.031  1.00121.75           C
ATOM   1151  CG  PHE A 149      42.183 -22.748  93.730  1.00121.75           C
ATOM   1152  CD1 PHE A 149      43.223 -23.072  92.891  1.00121.75           C
ATOM   1153  CD2 PHE A 149      41.283 -21.780  93.348  1.00121.75           C
ATOM   1154  CE1 PHE A 149      43.363 -22.427  91.685  1.00121.75           C
ATOM   1155  CE2 PHE A 149      41.418 -21.134  92.145  1.00121.75           C
ATOM   1156  CZ  PHE A 149      42.459 -21.460  91.316  1.00121.75           C
ATOM   1157  C   PHE A 149      40.953 -25.178  96.276  1.00121.75           C
ATOM   1158  O   PHE A 149      39.817 -25.416  96.683  1.00121.75           O
ATOM   1159  N   TYR A 150      42.063 -25.369  97.071  1.00120.79           N
ATOM   1160  CA  TYR A 150      41.961 -25.664  98.496  1.00120.79           C
ATOM   1161  CB  TYR A 150      41.334 -27.031  98.812  1.00120.79           C
ATOM   1162  CG  TYR A 150      41.347 -27.158 100.296  1.00120.79           C
ATOM   1163  CD1 TYR A 150      40.428 -26.482 101.065  1.00120.79           C
ATOM   1164  CD2 TYR A 150      42.279 -27.955 100.920  1.00120.79           C
ATOM   1165  CE1 TYR A 150      40.436 -26.598 102.435  1.00120.79           C
ATOM   1166  CE2 TYR A 150      42.293 -28.076 102.290  1.00120.79           C
ATOM   1167  CZ  TYR A 150      41.371 -27.396 103.049  1.00120.79           C
ATOM   1168  OH  TYR A 150      41.383 -27.517 104.454  1.00120.79           O
ATOM   1169  C   TYR A 150      43.304 -25.629  99.205  1.00120.79           C
ATOM   1170  O   TYR A 150      44.233 -26.349  98.838  1.00120.79           O
ATOM   1171  N   THR A 151      43.425 -24.800 100.276  1.00127.74           N
ATOM   1172  CA  THR A 151      44.625 -24.701 101.076  1.00127.74           C
ATOM   1173  CB  THR A 151      45.416 -23.448 100.835  1.00127.74           C
ATOM   1174  OG1 THR A 151      46.682 -23.538 101.472  1.00127.74           O
ATOM   1175  CG2 THR A 151      44.626 -22.255 101.396  1.00127.74           C
ATOM   1176  C   THR A 151      44.217 -24.692 102.524  1.00127.74           C
ATOM   1177  O   THR A 151      43.088 -24.334 102.856  1.00127.74           O
ATOM   1178  N   TRP A 152      45.141 -25.080 103.431  1.00116.13           N
ATOM   1179  CA  TRP A 152      44.819 -25.172 104.829  1.00116.13           C
ATOM   1180  CB  TRP A 152      45.741 -26.115 105.611  1.00116.13           C
ATOM   1181  CG  TRP A 152      45.305 -26.338 107.036  1.00116.13           C
ATOM   1182  CD2 TRP A 152      44.394 -27.374 107.434  1.00116.13           C
ATOM   1183  CD1 TRP A 152      45.665 -25.681 108.176  1.00116.13           C
ATOM   1184  NE1 TRP A 152      45.039 -26.248 109.261  1.00116.13           N
ATOM   1185  CE2 TRP A 152      44.252 -27.290 108.818  1.00116.13           C
ATOM   1186  CE3 TRP A 152      43.734 -28.320 106.704  1.00116.13           C
ATOM   1187  CZ2 TRP A 152      43.442 -28.154 109.497  1.00116.13           C
ATOM   1188  CZ3 TRP A 152      42.915 -29.189 107.391  1.00116.13           C
ATOM   1189  CH2 TRP A 152      42.772 -29.107 108.761  1.00116.13           C
ATOM   1190  C   TRP A 152      44.895 -23.823 105.467  1.00116.13           C
ATOM   1191  O   TRP A 152      45.521 -22.900 104.949  1.00116.13           O
ATOM   1192  N   THR A 153      44.235 -23.696 106.634  1.00107.83           N
ATOM   1193  CA  THR A 153      44.197 -22.482 107.391  1.00107.83           C
ATOM   1194  CB  THR A 153      43.348 -22.595 108.628  1.00107.83           C
ATOM   1195  OG1 THR A 153      43.342 -21.368 109.341  1.00107.83           O
ATOM   1196  CG2 THR A 153      43.923 -23.708 109.511  1.00107.83           C
ATOM   1197  C   THR A 153      45.586 -22.185 107.832  1.00107.83           C
ATOM   1198  O   THR A 153      46.490 -23.003 107.678  1.00107.83           O
ATOM   1199  N   GLY A 154      45.800 -20.980 108.390  1.00 41.40           N
ATOM   1200  CA  GLY A 154      47.133 -20.635 108.771  1.00 41.40           C
ATOM   1201  C   GLY A 154      47.277 -20.784 110.247  1.00 41.40           C
ATOM   1202  O   GLY A 154      46.482 -20.265 111.030  1.00 41.40           O
ATOM   1203  N   ALA A 155      48.329 -21.523 110.646  1.00 55.83           N
ATOM   1204  CA  ALA A 155      48.691 -21.691 112.018  1.00 55.83           C
ATOM   1205  CB  ALA A 155      48.565 -23.140 112.519  1.00 55.83           C
ATOM   1206  C   ALA A 155      50.137 -21.327 112.055  1.00 55.83           C
ATOM   1207  O   ALA A 155      50.882 -21.658 111.135  1.00 55.83           O
ATOM   1208  N   LEU A 156      50.577 -20.625 113.113  1.00158.65           N
ATOM   1209  CA  LEU A 156      51.938 -20.177 113.136  1.00158.65           C
ATOM   1210  CB  LEU A 156      52.182 -19.055 114.169  1.00158.65           C
ATOM   1211  CG  LEU A 156      53.606 -18.454 114.187  1.00158.65           C
ATOM   1212  CD1 LEU A 156      54.654 -19.423 114.759  1.00158.65           C
ATOM   1213  CD2 LEU A 156      53.990 -17.909 112.802  1.00158.65           C
ATOM   1214  C   LEU A 156      52.836 -21.329 113.452  1.00158.65           C
ATOM   1215  O   LEU A 156      52.502 -22.195 114.257  1.00158.65           O
ATOM   1216  N   VAL A 157      54.012 -21.348 112.791  1.00155.91           N
ATOM   1217  CA  VAL A 157      55.064 -22.305 112.989  1.00155.91           C
ATOM   1218  CB  VAL A 157      55.859 -22.071 114.249  1.00155.91           C
ATOM   1219  CG1 VAL A 157      54.956 -22.291 115.474  1.00155.91           C
ATOM   1220  CG2 VAL A 157      57.105 -22.972 114.214  1.00155.91           C
ATOM   1221  C   VAL A 157      54.551 -23.714 112.966  1.00155.91           C
ATOM   1222  O   VAL A 157      54.858 -24.506 113.856  1.00155.91           O
ATOM   1223  N   TYR A 158      53.753 -24.072 111.940  1.00134.91           N
ATOM   1224  CA  TYR A 158      53.294 -25.428 111.814  1.00134.91           C
ATOM   1225  CB  TYR A 158      51.847 -25.693 112.280  1.00134.91           C
ATOM   1226  CG  TYR A 158      51.827 -25.877 113.758  1.00134.91           C
ATOM   1227  CD1 TYR A 158      51.754 -24.808 114.620  1.00134.91           C
ATOM   1228  CD2 TYR A 158      51.877 -27.148 114.282  1.00134.91           C
ATOM   1229  CE1 TYR A 158      51.734 -25.004 115.982  1.00134.91           C
ATOM   1230  CE2 TYR A 158      51.857 -27.353 115.642  1.00134.91           C
ATOM   1231  CZ  TYR A 158      51.787 -26.278 116.495  1.00134.91           C
ATOM   1232  OH  TYR A 158      51.768 -26.481 117.891  1.00134.91           O
ATOM   1233  C   TYR A 158      53.365 -25.867 110.392  1.00134.91           C
ATOM   1234  O   TYR A 158      53.497 -25.058 109.476  1.00134.91           O
ATOM   1235  N   TYR A 159      53.303 -27.198 110.193  1.00 60.21           N
ATOM   1236  CA  TYR A 159      53.286 -27.745 108.870  1.00 60.21           C
ATOM   1237  CB  TYR A 159      54.265 -28.915 108.665  1.00 60.21           C
ATOM   1238  CG  TYR A 159      55.650 -28.380 108.796  1.00 60.21           C
ATOM   1239  CD1 TYR A 159      56.266 -27.765 107.730  1.00 60.21           C
ATOM   1240  CD2 TYR A 159      56.336 -28.496 109.984  1.00 60.21           C
ATOM   1241  CE1 TYR A 159      57.544 -27.272 107.847  1.00 60.21           C
ATOM   1242  CE2 TYR A 159      57.614 -28.006 110.106  1.00 60.21           C
ATOM   1243  CZ  TYR A 159      58.220 -27.391 109.037  1.00 60.21           C
ATOM   1244  OH  TYR A 159      59.532 -26.886 109.160  1.00 60.21           O
ATOM   1245  C   TYR A 159      51.906 -28.285 108.685  1.00 60.21           C
ATOM   1246  O   TYR A 159      51.454 -29.117 109.471  1.00 60.21           O
ATOM   1247  N   GLU A 160      51.175 -27.806 107.655  1.00122.25           N
ATOM   1248  CA  GLU A 160      49.845 -28.311 107.496  1.00122.25           C
ATOM   1249  CB  GLU A 160      48.739 -27.332 107.909  1.00122.25           C
ATOM   1250  CG  GLU A 160      47.415 -28.056 108.145  1.00122.25           C
ATOM   1251  CD  GLU A 160      47.546 -28.866 109.427  1.00122.25           C
ATOM   1252  OE1 GLU A 160      48.639 -28.811 110.051  1.00122.25           O
ATOM   1253  OE2 GLU A 160      46.555 -29.549 109.799  1.00122.25           O
ATOM   1254  C   GLU A 160      49.633 -28.689 106.070  1.00122.25           C
ATOM   1255  O   GLU A 160      50.181 -28.066 105.162  1.00122.25           O
ATOM   1256  N   TYR A 161      48.804 -29.728 105.838  1.00122.36           N
ATOM   1257  CA  TYR A 161      48.634 -30.192 104.497  1.00122.36           C
ATOM   1258  CB  TYR A 161      48.887 -31.701 104.327  1.00122.36           C
ATOM   1259  CG  TYR A 161      50.250 -31.992 104.861  1.00122.36           C
ATOM   1260  CD1 TYR A 161      51.362 -31.372 104.339  1.00122.36           C
ATOM   1261  CD2 TYR A 161      50.421 -32.914 105.869  1.00122.36           C
ATOM   1262  CE1 TYR A 161      52.616 -31.649 104.830  1.00122.36           C
ATOM   1263  CE2 TYR A 161      51.673 -33.196 106.363  1.00122.36           C
ATOM   1264  CZ  TYR A 161      52.775 -32.560 105.845  1.00122.36           C
ATOM   1265  OH  TYR A 161      54.063 -32.844 106.348  1.00122.36           O
ATOM   1266  C   TYR A 161      47.221 -29.926 104.084  1.00122.36           C
ATOM   1267  O   TYR A 161      46.283 -30.168 104.842  1.00122.36           O
ATOM   1268  N   GLU A 162      47.041 -29.378 102.865  1.00130.93           N
ATOM   1269  CA  GLU A 162      45.720 -29.115 102.378  1.00130.93           C
ATOM   1270  CB  GLU A 162      45.450 -27.633 102.067  1.00130.93           C
ATOM   1271  CG  GLU A 162      46.465 -27.003 101.112  1.00130.93           C
ATOM   1272  CD  GLU A 162      47.620 -26.477 101.952  1.00130.93           C
ATOM   1273  OE1 GLU A 162      47.681 -26.832 103.159  1.00130.93           O
ATOM   1274  OE2 GLU A 162      48.451 -25.705 101.403  1.00130.93           O
ATOM   1275  C   GLU A 162      45.543 -29.884 101.115  1.00130.93           C
ATOM   1276  O   GLU A 162      46.344 -29.769 100.189  1.00130.93           O
ATOM   1277  N   ILE A 163      44.452 -30.668 101.027  1.00 64.97           N
ATOM   1278  CA  ILE A 163      44.297 -31.504  99.879  1.00 64.97           C
ATOM   1279  CB  ILE A 163      44.001 -32.935 100.220  1.00 64.97           C
ATOM   1280  CG1 ILE A 163      45.163 -33.546 101.021  1.00 64.97           C
ATOM   1281  CG2 ILE A 163      43.693 -33.682  98.911  1.00 64.97           C
ATOM   1282  CD1 ILE A 163      44.822 -34.890 101.661  1.00 64.97           C
ATOM   1283  C   ILE A 163      43.153 -31.002  99.073  1.00 64.97           C
ATOM   1284  O   ILE A 163      42.113 -30.609  99.602  1.00 64.97           O
ATOM   1285  N   ALA A 164      43.359 -30.972  97.744  1.00 64.97           N
ATOM   1286  CA  ALA A 164      42.333 -30.559  96.843  1.00 64.97           C
ATOM   1287  CB  ALA A 164      42.660 -29.255  96.098  1.00 64.97           C
ATOM   1288  C   ALA A 164      42.214 -31.633  95.812  1.00 64.97           C
ATOM   1289  O   ALA A 164      43.209 -32.208  95.377  1.00 64.97           O
ATOM   1290  N   LEU A 165      40.969 -31.959  95.428  1.00187.42           N
ATOM   1291  CA  LEU A 165      40.726 -32.912  94.390  1.00187.42           C
ATOM   1292  CB  LEU A 165      40.084 -34.224  94.876  1.00187.42           C
ATOM   1293  CG  LEU A 165      41.044 -35.116  95.689  1.00187.42           C
ATOM   1294  CD1 LEU A 165      42.181 -35.652  94.806  1.00187.42           C
ATOM   1295  CD2 LEU A 165      41.564 -34.399  96.944  1.00187.42           C
ATOM   1296  C   LEU A 165      39.784 -32.250  93.444  1.00187.42           C
ATOM   1297  O   LEU A 165      38.717 -31.793  93.849  1.00187.42           O
ATOM   1298  N   TYR A 166      40.159 -32.173  92.152  1.00130.34           N
ATOM   1299  CA  TYR A 166      39.320 -31.504  91.205  1.00130.34           C
ATOM   1300  CB  TYR A 166      40.067 -30.431  90.398  1.00130.34           C
ATOM   1301  CG  TYR A 166      40.736 -29.489  91.339  1.00130.34           C
ATOM   1302  CD1 TYR A 166      42.018 -29.744  91.768  1.00130.34           C
ATOM   1303  CD2 TYR A 166      40.098 -28.360  91.794  1.00130.34           C
ATOM   1304  CE1 TYR A 166      42.654 -28.889  92.635  1.00130.34           C
ATOM   1305  CE2 TYR A 166      40.727 -27.499  92.663  1.00130.34           C
ATOM   1306  CZ  TYR A 166      42.008 -27.764  93.085  1.00130.34           C
ATOM   1307  OH  TYR A 166      42.658 -26.885  93.976  1.00130.34           O
ATOM   1308  C   TYR A 166      38.914 -32.535  90.205  1.00130.34           C
ATOM   1309  O   TYR A 166      39.762 -33.193  89.607  1.00130.34           O
ATOM   1310  N   ASP A 167      37.596 -32.714  90.006  1.00 67.03           N
ATOM   1311  CA  ASP A 167      37.149 -33.670  89.037  1.00 67.03           C
ATOM   1312  CB  ASP A 167      35.737 -34.211  89.329  1.00 67.03           C
ATOM   1313  CG  ASP A 167      35.441 -35.360  88.375  1.00 67.03           C
ATOM   1314  OD1 ASP A 167      35.577 -35.162  87.139  1.00 67.03           O
ATOM   1315  OD2 ASP A 167      35.061 -36.452  88.875  1.00 67.03           O
ATOM   1316  C   ASP A 167      37.115 -32.963  87.726  1.00 67.03           C
ATOM   1317  O   ASP A 167      36.640 -31.832  87.636  1.00 67.03           O
ATOM   1318  N   TYR A 168      37.640 -33.614  86.672  1.00125.30           N
ATOM   1319  CA  TYR A 168      37.678 -32.975  85.394  1.00125.30           C
ATOM   1320  CB  TYR A 168      39.107 -32.720  84.889  1.00125.30           C
ATOM   1321  CG  TYR A 168      39.883 -31.925  85.881  1.00125.30           C
ATOM   1322  CD1 TYR A 168      40.580 -32.551  86.889  1.00125.30           C
ATOM   1323  CD2 TYR A 168      39.925 -30.555  85.803  1.00125.30           C
ATOM   1324  CE1 TYR A 168      41.307 -31.819  87.799  1.00125.30           C
ATOM   1325  CE2 TYR A 168      40.649 -29.815  86.708  1.00125.30           C
ATOM   1326  CZ  TYR A 168      41.344 -30.449  87.709  1.00125.30           C
ATOM   1327  OH  TYR A 168      42.091 -29.693  88.637  1.00125.30           O
ATOM   1328  C   TYR A 168      37.113 -33.921  84.384  1.00125.30           C
ATOM   1329  O   TYR A 168      37.499 -35.089  84.327  1.00125.30           O
ATOM   1330  N   ILE A 169      36.173 -33.427  83.558  1.00104.47           N
ATOM   1331  CA  ILE A 169      35.685 -34.201  82.456  1.00104.47           C
ATOM   1332  CB  ILE A 169      34.207 -34.486  82.516  1.00104.47           C
ATOM   1333  CG1 ILE A 169      33.798 -35.421  81.366  1.00104.47           C
ATOM   1334  CG2 ILE A 169      33.435 -33.157  82.567  1.00104.47           C
ATOM   1335  CD1 ILE A 169      32.392 -35.999  81.522  1.00104.47           C
ATOM   1336  C   ILE A 169      35.979 -33.371  81.246  1.00104.47           C
ATOM   1337  O   ILE A 169      35.595 -32.204  81.181  1.00104.47           O
ATOM   1338  N   ALA A 170      36.704 -33.928  80.257  1.00 42.38           N
ATOM   1339  CA  ALA A 170      37.015 -33.096  79.133  1.00 42.38           C
ATOM   1340  CB  ALA A 170      38.421 -32.476  79.206  1.00 42.38           C
ATOM   1341  C   ALA A 170      36.956 -33.894  77.873  1.00 42.38           C
ATOM   1342  O   ALA A 170      37.293 -35.077  77.854  1.00 42.38           O
ATOM   1343  N   SER A 171      36.501 -33.247  76.780  1.00 38.52           N
ATOM   1344  CA  SER A 171      36.456 -33.896  75.502  1.00 38.52           C
ATOM   1345  CB  SER A 171      35.382 -33.328  74.559  1.00 38.52           C
ATOM   1346  OG  SER A 171      34.089 -33.556  75.099  1.00 38.52           O
ATOM   1347  C   SER A 171      37.786 -33.678  74.854  1.00 38.52           C
ATOM   1348  O   SER A 171      38.386 -32.613  74.997  1.00 38.52           O
ATOM   1349  N   ILE A 172      38.283 -34.695  74.120  1.00 54.67           N
ATOM   1350  CA  ILE A 172      39.569 -34.585  73.491  1.00 54.67           C
ATOM   1351  CB  ILE A 172      40.658 -35.172  74.348  1.00 54.67           C
ATOM   1352  CG1 ILE A 172      40.720 -34.416  75.685  1.00 54.67           C
ATOM   1353  CG2 ILE A 172      41.991 -35.147  73.583  1.00 54.67           C
ATOM   1354  CD1 ILE A 172      41.591 -35.101  76.736  1.00 54.67           C
ATOM   1355  C   ILE A 172      39.520 -35.339  72.193  1.00 54.67           C
ATOM   1356  O   ILE A 172      38.659 -36.195  71.996  1.00 54.67           O
ATOM   1357  N   ASP A 173      40.423 -34.997  71.247  1.00 36.76           N
ATOM   1358  CA  ASP A 173      40.516 -35.693  69.991  1.00 36.76           C
ATOM   1359  CB  ASP A 173      41.153 -34.854  68.870  1.00 36.76           C
ATOM   1360  CG  ASP A 173      40.221 -33.695  68.546  1.00 36.76           C
ATOM   1361  OD1 ASP A 173      39.136 -33.611  69.180  1.00 36.76           O
ATOM   1362  OD2 ASP A 173      40.585 -32.877  67.659  1.00 36.76           O
ATOM   1363  C   ASP A 173      41.406 -36.887  70.196  1.00 36.76           C
ATOM   1364  O   ASP A 173      42.098 -36.987  71.208  1.00 36.76           O
ATOM   1365  N   LEU A 174      41.393 -37.836  69.233  1.00 68.26           N
ATOM   1366  CA  LEU A 174      42.211 -39.020  69.309  1.00 68.26           C
ATOM   1367  CB  LEU A 174      41.435 -40.233  69.882  1.00 68.26           C
ATOM   1368  CG  LEU A 174      42.195 -41.576  70.015  1.00 68.26           C
ATOM   1369  CD1 LEU A 174      41.364 -42.583  70.820  1.00 68.26           C
ATOM   1370  CD2 LEU A 174      42.559 -42.202  68.661  1.00 68.26           C
ATOM   1371  C   LEU A 174      42.662 -39.359  67.922  1.00 68.26           C
ATOM   1372  O   LEU A 174      41.930 -39.135  66.959  1.00 68.26           O
ATOM   1373  N   GLU A 175      43.898 -39.892  67.772  1.00104.66           N
ATOM   1374  CA  GLU A 175      44.323 -40.263  66.449  1.00104.66           C
ATOM   1375  CB  GLU A 175      44.934 -39.056  65.719  1.00104.66           C
ATOM   1376  CG  GLU A 175      44.964 -39.175  64.201  1.00104.66           C
ATOM   1377  CD  GLU A 175      45.591 -37.905  63.644  1.00104.66           C
ATOM   1378  OE1 GLU A 175      45.868 -36.978  64.452  1.00104.66           O
ATOM   1379  OE2 GLU A 175      45.803 -37.845  62.403  1.00104.66           O
ATOM   1380  C   GLU A 175      45.379 -41.334  66.564  1.00104.66           C
ATOM   1381  O   GLU A 175      46.336 -41.143  67.314  1.00104.66           O
ATOM   1382  N   ASN A 176      45.231 -42.492  65.852  1.00125.92           N
ATOM   1383  CA  ASN A 176      46.292 -43.483  65.892  1.00125.92           C
ATOM   1384  CB  ASN A 176      46.770 -43.837  67.313  1.00125.92           C
ATOM   1385  CG  ASN A 176      48.265 -44.153  67.273  1.00125.92           C
ATOM   1386  OD1 ASN A 176      48.747 -44.951  66.469  1.00125.92           O
ATOM   1387  ND2 ASN A 176      49.035 -43.471  68.162  1.00125.92           N
ATOM   1388  C   ASN A 176      45.870 -44.780  65.223  1.00125.92           C
ATOM   1389  O   ASN A 176      45.176 -44.742  64.200  1.00125.92           O
ATOM   1390  N   ASP A 177      46.425 -45.916  65.779  1.00253.52           N
ATOM   1391  CA  ASP A 177      46.261 -47.355  65.598  1.00253.52           C
ATOM   1392  CB  ASP A 177      47.478 -48.033  64.947  1.00253.52           C
ATOM   1393  CG  ASP A 177      47.150 -49.509  64.771  1.00253.52           C
ATOM   1394  OD1 ASP A 177      46.030 -49.919  65.176  1.00253.52           O
ATOM   1395  OD2 ASP A 177      48.015 -50.245  64.226  1.00253.52           O
ATOM   1396  C   ASP A 177      46.222 -47.807  67.017  1.00253.52           C
ATOM   1397  O   ASP A 177      45.360 -48.570  67.452  1.00253.52           O
ATOM   1398  N   GLN A 178      47.211 -47.294  67.768  1.00153.92           N
ATOM   1399  CA  GLN A 178      47.211 -47.345  69.189  1.00153.92           C
ATOM   1400  CB  GLN A 178      48.614 -47.263  69.822  1.00153.92           C
ATOM   1401  CG  GLN A 178      49.366 -45.963  69.539  1.00153.92           C
ATOM   1402  CD  GLN A 178      50.718 -46.049  70.234  1.00153.92           C
ATOM   1403  OE1 GLN A 178      51.092 -47.093  70.765  1.00153.92           O
ATOM   1404  NE2 GLN A 178      51.477 -44.921  70.225  1.00153.92           N
ATOM   1405  C   GLN A 178      46.453 -46.091  69.453  1.00153.92           C
ATOM   1406  O   GLN A 178      45.498 -45.804  68.736  1.00153.92           O
ATOM   1407  N   ILE A 179      46.785 -45.301  70.479  1.00 84.81           N
ATOM   1408  CA  ILE A 179      45.975 -44.128  70.565  1.00 84.81           C
ATOM   1409  CB  ILE A 179      44.833 -44.299  71.528  1.00 84.81           C
ATOM   1410  CG1 ILE A 179      43.887 -45.397  71.019  1.00 84.81           C
ATOM   1411  CG2 ILE A 179      44.145 -42.943  71.750  1.00 84.81           C
ATOM   1412  CD1 ILE A 179      42.850 -45.834  72.051  1.00 84.81           C
ATOM   1413  C   ILE A 179      46.800 -42.983  71.035  1.00 84.81           C
ATOM   1414  O   ILE A 179      47.764 -43.151  71.781  1.00 84.81           O
ATOM   1415  N   PHE A 180      46.427 -41.777  70.571  1.00154.89           N
ATOM   1416  CA  PHE A 180      47.048 -40.561  70.985  1.00154.89           C
ATOM   1417  CB  PHE A 180      47.817 -39.887  69.832  1.00154.89           C
ATOM   1418  CG  PHE A 180      48.650 -38.763  70.344  1.00154.89           C
ATOM   1419  CD1 PHE A 180      49.911 -39.009  70.836  1.00154.89           C
ATOM   1420  CD2 PHE A 180      48.183 -37.469  70.333  1.00154.89           C
ATOM   1421  CE1 PHE A 180      50.697 -37.985  71.310  1.00154.89           C
ATOM   1422  CE2 PHE A 180      48.966 -36.440  70.804  1.00154.89           C
ATOM   1423  CZ  PHE A 180      50.224 -36.695  71.294  1.00154.89           C
ATOM   1424  C   PHE A 180      45.897 -39.688  71.370  1.00154.89           C
ATOM   1425  O   PHE A 180      44.784 -39.876  70.882  1.00154.89           O
ATOM   1426  N   LEU A 181      46.116 -38.741  72.297  1.00 60.89           N
ATOM   1427  CA  LEU A 181      45.044 -37.882  72.702  1.00 60.89           C
ATOM   1428  CB  LEU A 181      44.638 -38.076  74.175  1.00 60.89           C
ATOM   1429  CG  LEU A 181      44.055 -39.476  74.453  1.00 60.89           C
ATOM   1430  CD1 LEU A 181      43.662 -39.642  75.929  1.00 60.89           C
ATOM   1431  CD2 LEU A 181      42.892 -39.796  73.499  1.00 60.89           C
ATOM   1432  C   LEU A 181      45.521 -36.481  72.516  1.00 60.89           C
ATOM   1433  O   LEU A 181      46.714 -36.245  72.351  1.00 60.89           O
ATOM   1434  N   LYS A 182      44.596 -35.506  72.539  1.00118.35           N
ATOM   1435  CA  LYS A 182      44.984 -34.143  72.322  1.00118.35           C
ATOM   1436  CB  LYS A 182      43.810 -33.153  72.395  1.00118.35           C
ATOM   1437  CG  LYS A 182      42.821 -33.308  71.238  1.00118.35           C
ATOM   1438  CD  LYS A 182      43.469 -33.129  69.863  1.00118.35           C
ATOM   1439  CE  LYS A 182      44.026 -31.724  69.625  1.00118.35           C
ATOM   1440  NZ  LYS A 182      44.666 -31.652  68.292  1.00118.35           N
ATOM   1441  C   LYS A 182      45.966 -33.780  73.387  1.00118.35           C
ATOM   1442  O   LYS A 182      46.897 -33.013  73.150  1.00118.35           O
ATOM   1443  N   ASN A 183      45.774 -34.337  74.594  1.00 48.95           N
ATOM   1444  CA  ASN A 183      46.633 -34.082  75.713  1.00 48.95           C
ATOM   1445  CB  ASN A 183      46.165 -34.788  76.996  1.00 48.95           C
ATOM   1446  CG  ASN A 183      44.859 -34.139  77.434  1.00 48.95           C
ATOM   1447  OD1 ASN A 183      44.577 -32.991  77.093  1.00 48.95           O
ATOM   1448  ND2 ASN A 183      44.040 -34.890  78.218  1.00 48.95           N
ATOM   1449  C   ASN A 183      47.999 -34.587  75.385  1.00 48.95           C
ATOM   1450  O   ASN A 183      48.994 -34.031  75.850  1.00 48.95           O
ATOM   1451  N   GLY A 184      48.090 -35.651  74.565  1.00 39.38           N
ATOM   1452  CA  GLY A 184      49.385 -36.169  74.243  1.00 39.38           C
ATOM   1453  C   GLY A 184      49.632 -37.409  75.038  1.00 39.38           C
ATOM   1454  O   GLY A 184      50.777 -37.826  75.204  1.00 39.38           O
ATOM   1455  N   LEU A 185      48.564 -38.030  75.576  1.00134.09           N
ATOM   1456  CA  LEU A 185      48.774 -39.251  76.294  1.00134.09           C
ATOM   1457  CB  LEU A 185      47.829 -39.446  77.494  1.00134.09           C
ATOM   1458  CG  LEU A 185      48.076 -40.762  78.251  1.00134.09           C
ATOM   1459  CD1 LEU A 185      49.501 -40.808  78.829  1.00134.09           C
ATOM   1460  CD2 LEU A 185      47.003 -41.001  79.321  1.00134.09           C
ATOM   1461  C   LEU A 185      48.538 -40.365  75.330  1.00134.09           C
ATOM   1462  O   LEU A 185      47.568 -40.353  74.572  1.00134.09           O
ATOM   1463  N   MET A 186      49.437 -41.365  75.326  1.00 45.77           N
ATOM   1464  CA  MET A 186      49.294 -42.424  74.375  1.00 45.77           C
ATOM   1465  CB  MET A 186      50.635 -42.926  73.812  1.00 45.77           C
ATOM   1466  CG  MET A 186      51.379 -41.875  72.985  1.00 45.77           C
ATOM   1467  SD  MET A 186      52.969 -42.436  72.304  1.00 45.77           S
ATOM   1468  CE  MET A 186      53.354 -40.864  71.481  1.00 45.77           C
ATOM   1469  C   MET A 186      48.636 -43.576  75.049  1.00 45.77           C
ATOM   1470  O   MET A 186      49.129 -44.098  76.049  1.00 45.77           O
ATOM   1471  N   CYS A 187      47.475 -43.991  74.512  1.00 49.63           N
ATOM   1472  CA  CYS A 187      46.818 -45.145  75.042  1.00 49.63           C
ATOM   1473  CB  CYS A 187      45.282 -45.057  75.000  1.00 49.63           C
ATOM   1474  SG  CYS A 187      44.633 -43.742  76.075  1.00 49.63           S
ATOM   1475  C   CYS A 187      47.233 -46.250  74.139  1.00 49.63           C
ATOM   1476  O   CYS A 187      47.034 -46.178  72.929  1.00 49.63           O
ATOM   1477  N   THR A 188      47.838 -47.315  74.688  1.00142.98           N
ATOM   1478  CA  THR A 188      48.290 -48.316  73.774  1.00142.98           C
ATOM   1479  CB  THR A 188      49.575 -48.970  74.209  1.00142.98           C
ATOM   1480  OG1 THR A 188      49.973 -49.949  73.263  1.00142.98           O
ATOM   1481  CG2 THR A 188      49.416 -49.574  75.616  1.00142.98           C
ATOM   1482  C   THR A 188      47.225 -49.345  73.614  1.00142.98           C
ATOM   1483  O   THR A 188      47.360 -50.482  74.062  1.00142.98           O
ATOM   1484  N   TYR A 189      46.108 -48.970  72.961  1.00176.27           N
ATOM   1485  CA  TYR A 189      45.135 -49.991  72.771  1.00176.27           C
ATOM   1486  CB  TYR A 189      44.231 -50.229  73.997  1.00176.27           C
ATOM   1487  CG  TYR A 189      43.392 -49.019  74.225  1.00176.27           C
ATOM   1488  CD1 TYR A 189      42.197 -48.865  73.561  1.00176.27           C
ATOM   1489  CD2 TYR A 189      43.795 -48.041  75.106  1.00176.27           C
ATOM   1490  CE1 TYR A 189      41.415 -47.754  73.770  1.00176.27           C
ATOM   1491  CE2 TYR A 189      43.018 -46.926  75.319  1.00176.27           C
ATOM   1492  CZ  TYR A 189      41.826 -46.782  74.650  1.00176.27           C
ATOM   1493  OH  TYR A 189      41.026 -45.641  74.865  1.00176.27           O
ATOM   1494  C   TYR A 189      44.254 -49.678  71.609  1.00176.27           C
ATOM   1495  O   TYR A 189      44.125 -48.537  71.169  1.00176.27           O
ATOM   1496  N   SER A 190      43.661 -50.761  71.079  1.00128.82           N
ATOM   1497  CA  SER A 190      42.631 -50.802  70.088  1.00128.82           C
ATOM   1498  CB  SER A 190      43.096 -51.345  68.726  1.00128.82           C
ATOM   1499  OG  SER A 190      42.014 -51.352  67.807  1.00128.82           O
ATOM   1500  C   SER A 190      41.752 -51.843  70.711  1.00128.82           C
ATOM   1501  O   SER A 190      42.260 -52.656  71.475  1.00128.82           O
ATOM   1502  N   ILE A 191      40.418 -51.840  70.529  1.00135.88           N
ATOM   1503  CA  ILE A 191      39.785 -52.950  71.184  1.00135.88           C
ATOM   1504  CB  ILE A 191      39.797 -52.864  72.684  1.00135.88           C
ATOM   1505  CG1 ILE A 191      39.385 -54.210  73.299  1.00135.88           C
ATOM   1506  CG2 ILE A 191      38.903 -51.689  73.110  1.00135.88           C
ATOM   1507  CD1 ILE A 191      39.648 -54.300  74.801  1.00135.88           C
ATOM   1508  C   ILE A 191      38.365 -53.063  70.758  1.00135.88           C
ATOM   1509  O   ILE A 191      37.753 -52.091  70.318  1.00135.88           O
ATOM   1510  N   GLY A 192      37.805 -54.280  70.900  1.00 42.02           N
ATOM   1511  CA  GLY A 192      36.424 -54.469  70.591  1.00 42.02           C
ATOM   1512  C   GLY A 192      36.026 -55.825  71.076  1.00 42.02           C
ATOM   1513  O   GLY A 192      36.801 -56.779  71.011  1.00 42.02           O
ATOM   1514  N   THR A 193      34.789 -55.921  71.596  1.00119.71           N
ATOM   1515  CA  THR A 193      34.207 -57.147  72.056  1.00119.71           C
ATOM   1516  CB  THR A 193      32.938 -56.931  72.826  1.00119.71           C
ATOM   1517  OG1 THR A 193      31.956 -56.332  71.994  1.00119.71           O
ATOM   1518  CG2 THR A 193      33.240 -56.022  74.029  1.00119.71           C
ATOM   1519  C   THR A 193      33.868 -57.984  70.873  1.00119.71           C
ATOM   1520  O   THR A 193      33.964 -59.210  70.926  1.00119.71           O
ATOM   1521  N   CYS A 194      33.473 -57.322  69.766  1.00 57.34           N
ATOM   1522  CA  CYS A 194      33.033 -57.991  68.576  1.00 57.34           C
ATOM   1523  CB  CYS A 194      32.834 -57.047  67.378  1.00 57.34           C
ATOM   1524  SG  CYS A 194      31.522 -55.824  67.672  1.00 57.34           S
ATOM   1525  C   CYS A 194      34.059 -59.014  68.201  1.00 57.34           C
ATOM   1526  O   CYS A 194      35.180 -59.007  68.703  1.00 57.34           O
ATOM   1527  N   LEU A 195      33.684 -59.938  67.298  1.00 86.51           N
ATOM   1528  CA  LEU A 195      34.507 -61.083  67.044  1.00 86.51           C
ATOM   1529  CB  LEU A 195      33.866 -62.045  66.028  1.00 86.51           C
ATOM   1530  CG  LEU A 195      32.544 -62.662  66.519  1.00 86.51           C
ATOM   1531  CD1 LEU A 195      31.950 -63.618  65.474  1.00 86.51           C
ATOM   1532  CD2 LEU A 195      32.712 -63.318  67.899  1.00 86.51           C
ATOM   1533  C   LEU A 195      35.874 -60.758  66.540  1.00 86.51           C
ATOM   1534  O   LEU A 195      36.867 -61.177  67.129  1.00 86.51           O
ATOM   1535  N   ASP A 196      35.974 -59.984  65.453  1.00187.30           N
ATOM   1536  CA  ASP A 196      37.251 -59.708  64.860  1.00187.30           C
ATOM   1537  CB  ASP A 196      37.121 -59.002  63.498  1.00187.30           C
ATOM   1538  CG  ASP A 196      38.474 -59.031  62.800  1.00187.30           C
ATOM   1539  OD1 ASP A 196      39.416 -59.661  63.350  1.00187.30           O
ATOM   1540  OD2 ASP A 196      38.582 -58.422  61.703  1.00187.30           O
ATOM   1541  C   ASP A 196      38.030 -58.804  65.761  1.00187.30           C
ATOM   1542  O   ASP A 196      39.258 -58.774  65.723  1.00187.30           O
ATOM   1543  N   SER A 197      37.318 -58.046  66.608  1.00 75.24           N
ATOM   1544  CA  SER A 197      37.895 -57.000  67.403  1.00 75.24           C
ATOM   1545  CB  SER A 197      36.855 -56.319  68.298  1.00 75.24           C
ATOM   1546  OG  SER A 197      35.845 -55.723  67.497  1.00 75.24           O
ATOM   1547  C   SER A 197      39.002 -57.500  68.280  1.00 75.24           C
ATOM   1548  O   SER A 197      39.872 -56.725  68.675  1.00 75.24           O
ATOM   1549  N   GLU A 198      39.010 -58.801  68.606  1.00 51.09           N
ATOM   1550  CA  GLU A 198      40.024 -59.359  69.453  1.00 51.09           C
ATOM   1551  CB  GLU A 198      39.794 -60.852  69.748  1.00 51.09           C
ATOM   1552  CG  GLU A 198      38.542 -61.120  70.586  1.00 51.09           C
ATOM   1553  CD  GLU A 198      38.432 -62.622  70.803  1.00 51.09           C
ATOM   1554  OE1 GLU A 198      39.338 -63.356  70.327  1.00 51.09           O
ATOM   1555  OE2 GLU A 198      37.441 -63.054  71.450  1.00 51.09           O
ATOM   1556  C   GLU A 198      41.347 -59.231  68.764  1.00 51.09           C
ATOM   1557  O   GLU A 198      42.387 -59.134  69.411  1.00 51.09           O
ATOM   1558  N   GLU A 199      41.332 -59.238  67.419  1.00113.96           N
ATOM   1559  CA  GLU A 199      42.519 -59.188  66.615  1.00113.96           C
ATOM   1560  CB  GLU A 199      42.215 -59.213  65.107  1.00113.96           C
ATOM   1561  CG  GLU A 199      43.458 -59.404  64.237  1.00113.96           C
ATOM   1562  CD  GLU A 199      43.869 -60.867  64.330  1.00113.96           C
ATOM   1563  OE1 GLU A 199      42.961 -61.726  64.493  1.00113.96           O
ATOM   1564  OE2 GLU A 199      45.094 -61.147  64.241  1.00113.96           O
ATOM   1565  C   GLU A 199      43.271 -57.924  66.902  1.00113.96           C
ATOM   1566  O   GLU A 199      44.501 -57.910  66.870  1.00113.96           O
ATOM   1567  N   GLY A 200      42.558 -56.826  67.206  1.00 42.25           N
ATOM   1568  CA  GLY A 200      43.210 -55.564  67.424  1.00 42.25           C
ATOM   1569  C   GLY A 200      44.212 -55.725  68.525  1.00 42.25           C
ATOM   1570  O   GLY A 200      44.196 -56.709  69.261  1.00 42.25           O
ATOM   1571  N   TYR A 201      45.120 -54.736  68.663  1.00116.85           N
ATOM   1572  CA  TYR A 201      46.185 -54.838  69.621  1.00116.85           C
ATOM   1573  CB  TYR A 201      47.531 -54.295  69.107  1.00116.85           C
ATOM   1574  CG  TYR A 201      48.048 -55.193  68.038  1.00116.85           C
ATOM   1575  CD1 TYR A 201      47.579 -55.100  66.748  1.00116.85           C
ATOM   1576  CD2 TYR A 201      49.017 -56.124  68.331  1.00116.85           C
ATOM   1577  CE1 TYR A 201      48.067 -55.930  65.767  1.00116.85           C
ATOM   1578  CE2 TYR A 201      49.509 -56.957  67.354  1.00116.85           C
ATOM   1579  CZ  TYR A 201      49.033 -56.860  66.069  1.00116.85           C
ATOM   1580  OH  TYR A 201      49.535 -57.713  65.064  1.00116.85           O
ATOM   1581  C   TYR A 201      45.870 -54.032  70.841  1.00116.85           C
ATOM   1582  O   TYR A 201      45.503 -52.861  70.750  1.00116.85           O
ATOM   1583  N   LEU A 202      45.986 -54.674  72.025  1.00132.41           N
ATOM   1584  CA  LEU A 202      45.808 -53.996  73.280  1.00132.41           C
ATOM   1585  CB  LEU A 202      44.437 -54.242  73.940  1.00132.41           C
ATOM   1586  CG  LEU A 202      44.171 -55.703  74.361  1.00132.41           C
ATOM   1587  CD1 LEU A 202      42.783 -55.847  75.003  1.00132.41           C
ATOM   1588  CD2 LEU A 202      44.384 -56.682  73.196  1.00132.41           C
ATOM   1589  C   LEU A 202      46.859 -54.505  74.210  1.00132.41           C
ATOM   1590  O   LEU A 202      46.911 -55.698  74.505  1.00132.41           O
ATOM   1591  N   THR A 203      47.748 -53.617  74.695  1.00171.65           N
ATOM   1592  CA  THR A 203      48.727 -54.101  75.621  1.00171.65           C
ATOM   1593  CB  THR A 203      50.101 -53.550  75.363  1.00171.65           C
ATOM   1594  OG1 THR A 203      50.502 -53.854  74.035  1.00171.65           O
ATOM   1595  CG2 THR A 203      51.091 -54.189  76.354  1.00171.65           C
ATOM   1596  C   THR A 203      48.283 -53.624  76.964  1.00171.65           C
ATOM   1597  O   THR A 203      49.033 -52.987  77.704  1.00171.65           O
ATOM   1598  N   TRP A 204      47.028 -53.946  77.321  1.00151.29           N
ATOM   1599  CA  TRP A 204      46.524 -53.531  78.591  1.00151.29           C
ATOM   1600  CB  TRP A 204      45.577 -52.318  78.527  1.00151.29           C
ATOM   1601  CG  TRP A 204      45.164 -51.776  79.878  1.00151.29           C
ATOM   1602  CD2 TRP A 204      45.925 -50.807  80.616  1.00151.29           C
ATOM   1603  CD1 TRP A 204      44.067 -52.061  80.638  1.00151.29           C
ATOM   1604  NE1 TRP A 204      44.096 -51.331  81.801  1.00151.29           N
ATOM   1605  CE2 TRP A 204      45.235 -50.555  81.802  1.00151.29           C
ATOM   1606  CE3 TRP A 204      47.103 -50.178  80.330  1.00151.29           C
ATOM   1607  CZ2 TRP A 204      45.713 -49.666  82.722  1.00151.29           C
ATOM   1608  CZ3 TRP A 204      47.583 -49.283  81.260  1.00151.29           C
ATOM   1609  CH2 TRP A 204      46.901 -49.032  82.433  1.00151.29           C
ATOM   1610  C   TRP A 204      45.758 -54.689  79.129  1.00151.29           C
ATOM   1611  O   TRP A 204      45.561 -55.690  78.443  1.00151.29           O
ATOM   1612  N   ASP A 205      45.314 -54.583  80.391  1.00 46.24           N
ATOM   1613  CA  ASP A 205      44.585 -55.655  80.992  1.00 46.24           C
ATOM   1614  CB  ASP A 205      44.320 -55.451  82.494  1.00 46.24           C
ATOM   1615  CG  ASP A 205      45.649 -55.537  83.230  1.00 46.24           C
ATOM   1616  OD1 ASP A 205      46.666 -55.895  82.578  1.00 46.24           O
ATOM   1617  OD2 ASP A 205      45.665 -55.247  84.456  1.00 46.24           O
ATOM   1618  C   ASP A 205      43.257 -55.739  80.309  1.00 46.24           C
ATOM   1619  O   ASP A 205      42.832 -54.818  79.615  1.00 46.24           O
ATOM   1620  N   VAL A 206      42.586 -56.887  80.503  1.00 58.08           N
ATOM   1621  CA  VAL A 206      41.308 -57.244  79.956  1.00 58.08           C
ATOM   1622  CB  VAL A 206      40.925 -58.661  80.272  1.00 58.08           C
ATOM   1623  CG1 VAL A 206      39.520 -58.933  79.706  1.00 58.08           C
ATOM   1624  CG2 VAL A 206      42.012 -59.595  79.714  1.00 58.08           C
ATOM   1625  C   VAL A 206      40.268 -56.349  80.550  1.00 58.08           C
ATOM   1626  O   VAL A 206      39.158 -56.232  80.034  1.00 58.08           O
ATOM   1627  N   ASP A 207      40.628 -55.668  81.649  1.00137.86           N
ATOM   1628  CA  ASP A 207      39.732 -54.907  82.471  1.00137.86           C
ATOM   1629  CB  ASP A 207      40.479 -54.082  83.533  1.00137.86           C
ATOM   1630  CG  ASP A 207      41.114 -55.055  84.516  1.00137.86           C
ATOM   1631  OD1 ASP A 207      40.498 -56.123  84.776  1.00137.86           O
ATOM   1632  OD2 ASP A 207      42.226 -54.743  85.020  1.00137.86           O
ATOM   1633  C   ASP A 207      38.904 -53.942  81.657  1.00137.86           C
ATOM   1634  O   ASP A 207      37.779 -53.666  82.071  1.00137.86           O
ATOM   1635  N   LEU A 208      39.406 -53.399  80.515  1.00124.89           N
ATOM   1636  CA  LEU A 208      38.639 -52.466  79.713  1.00124.89           C
ATOM   1637  CB  LEU A 208      39.239 -52.165  78.328  1.00124.89           C
ATOM   1638  CG  LEU A 208      40.615 -51.482  78.360  1.00124.89           C
ATOM   1639  CD1 LEU A 208      41.677 -52.417  78.954  1.00124.89           C
ATOM   1640  CD2 LEU A 208      41.005 -50.945  76.974  1.00124.89           C
ATOM   1641  C   LEU A 208      37.294 -53.068  79.458  1.00124.89           C
ATOM   1642  O   LEU A 208      37.179 -54.263  79.190  1.00124.89           O
ATOM   1643  N   ASN A 209      36.227 -52.247  79.571  1.00 85.20           N
ATOM   1644  CA  ASN A 209      34.903 -52.782  79.428  1.00 85.20           C
ATOM   1645  CB  ASN A 209      34.039 -52.628  80.690  1.00 85.20           C
ATOM   1646  CG  ASN A 209      32.717 -53.340  80.443  1.00 85.20           C
ATOM   1647  OD1 ASN A 209      32.674 -54.559  80.283  1.00 85.20           O
ATOM   1648  ND2 ASN A 209      31.603 -52.560  80.415  1.00 85.20           N
ATOM   1649  C   ASN A 209      34.186 -52.075  78.320  1.00 85.20           C
ATOM   1650  O   ASN A 209      34.405 -50.891  78.066  1.00 85.20           O
ATOM   1651  N   GLN A 210      33.307 -52.820  77.619  1.00 39.83           N
ATOM   1652  CA  GLN A 210      32.517 -52.266  76.561  1.00 39.83           C
ATOM   1653  CB  GLN A 210      32.647 -53.042  75.236  1.00 39.83           C
ATOM   1654  CG  GLN A 210      31.812 -52.466  74.092  1.00 39.83           C
ATOM   1655  CD  GLN A 210      32.055 -53.325  72.859  1.00 39.83           C
ATOM   1656  OE1 GLN A 210      33.187 -53.701  72.561  1.00 39.83           O
ATOM   1657  NE2 GLN A 210      30.957 -53.658  72.128  1.00 39.83           N
ATOM   1658  C   GLN A 210      31.095 -52.367  77.003  1.00 39.83           C
ATOM   1659  O   GLN A 210      30.686 -53.379  77.571  1.00 39.83           O
ATOM   1660  N   ALA A 211      30.295 -51.305  76.776  1.00 37.57           N
ATOM   1661  CA  ALA A 211      28.936 -51.383  77.219  1.00 37.57           C
ATOM   1662  CB  ALA A 211      28.565 -50.299  78.244  1.00 37.57           C
ATOM   1663  C   ALA A 211      28.036 -51.234  76.039  1.00 37.57           C
ATOM   1664  O   ALA A 211      28.157 -50.298  75.250  1.00 37.57           O
ATOM   1665  N   CYS A 212      27.096 -52.185  75.894  1.00 56.74           N
ATOM   1666  CA  CYS A 212      26.178 -52.136  74.800  1.00 56.74           C
ATOM   1667  CB  CYS A 212      25.583 -53.506  74.429  1.00 56.74           C
ATOM   1668  SG  CYS A 212      26.834 -54.661  73.791  1.00 56.74           S
ATOM   1669  C   CYS A 212      25.045 -51.244  75.178  1.00 56.74           C
ATOM   1670  O   CYS A 212      24.714 -51.087  76.352  1.00 56.74           O
ATOM   1671  N   GLU A 213      24.432 -50.625  74.156  1.00228.43           N
ATOM   1672  CA  GLU A 213      23.276 -49.799  74.322  1.00228.43           C
ATOM   1673  CB  GLU A 213      22.026 -50.600  74.731  1.00228.43           C
ATOM   1674  CG  GLU A 213      20.731 -49.784  74.710  1.00228.43           C
ATOM   1675  CD  GLU A 213      19.593 -50.701  75.134  1.00228.43           C
ATOM   1676  OE1 GLU A 213      19.867 -51.904  75.392  1.00228.43           O
ATOM   1677  OE2 GLU A 213      18.435 -50.211  75.208  1.00228.43           O
ATOM   1678  C   GLU A 213      23.517 -48.732  75.342  1.00228.43           C
ATOM   1679  O   GLU A 213      22.637 -48.430  76.147  1.00228.43           O
ATOM   1680  N   THR A 214      24.703 -48.096  75.334  1.00127.35           N
ATOM   1681  CA  THR A 214      24.895 -47.068  76.314  1.00127.35           C
ATOM   1682  CB  THR A 214      26.327 -46.784  76.653  1.00127.35           C
ATOM   1683  OG1 THR A 214      27.013 -46.251  75.531  1.00127.35           O
ATOM   1684  CG2 THR A 214      26.980 -48.099  77.095  1.00127.35           C
ATOM   1685  C   THR A 214      24.298 -45.801  75.791  1.00127.35           C
ATOM   1686  O   THR A 214      24.139 -45.623  74.584  1.00127.35           O
ATOM   1687  N   THR A 215      23.929 -44.889  76.713  1.00101.35           N
ATOM   1688  CA  THR A 215      23.369 -43.629  76.323  1.00101.35           C
ATOM   1689  CB  THR A 215      21.992 -43.386  76.868  1.00101.35           C
ATOM   1690  OG1 THR A 215      22.025 -43.349  78.287  1.00101.35           O
ATOM   1691  CG2 THR A 215      21.065 -44.516  76.387  1.00101.35           C
ATOM   1692  C   THR A 215      24.257 -42.570  76.890  1.00101.35           C
ATOM   1693  O   THR A 215      24.815 -42.726  77.975  1.00101.35           O
ATOM   1694  N   GLU A 216      24.416 -41.452  76.159  1.00 33.94           N
ATOM   1695  CA  GLU A 216      25.289 -40.409  76.609  1.00 33.94           C
ATOM   1696  CB  GLU A 216      26.200 -39.867  75.496  1.00 33.94           C
ATOM   1697  CG  GLU A 216      27.189 -40.901  74.956  1.00 33.94           C
ATOM   1698  CD  GLU A 216      27.884 -40.295  73.745  1.00 33.94           C
ATOM   1699  OE1 GLU A 216      27.602 -39.106  73.435  1.00 33.94           O
ATOM   1700  OE2 GLU A 216      28.703 -41.013  73.111  1.00 33.94           O
ATOM   1701  C   GLU A 216      24.440 -39.267  77.066  1.00 33.94           C
ATOM   1702  O   GLU A 216      23.404 -38.967  76.476  1.00 33.94           O
ATOM   1703  N   PHE A 217      24.872 -38.608  78.157  1.00 99.30           N
ATOM   1704  CA  PHE A 217      24.155 -37.497  78.710  1.00 99.30           C
ATOM   1705  CB  PHE A 217      23.801 -37.762  80.185  1.00 99.30           C
ATOM   1706  CG  PHE A 217      23.047 -36.625  80.777  1.00 99.30           C
ATOM   1707  CD1 PHE A 217      21.682 -36.540  80.616  1.00 99.30           C
ATOM   1708  CD2 PHE A 217      23.697 -35.660  81.508  1.00 99.30           C
ATOM   1709  CE1 PHE A 217      20.977 -35.499  81.170  1.00 99.30           C
ATOM   1710  CE2 PHE A 217      22.998 -34.616  82.065  1.00 99.30           C
ATOM   1711  CZ  PHE A 217      21.637 -34.537  81.895  1.00 99.30           C
ATOM   1712  C   PHE A 217      25.100 -36.334  78.657  1.00 99.30           C
ATOM   1713  O   PHE A 217      26.254 -36.455  79.064  1.00 99.30           O
ATOM   1714  N   GLU A 218      24.638 -35.174  78.139  1.00 75.42           N
ATOM   1715  CA  GLU A 218      25.501 -34.028  78.040  1.00 75.42           C
ATOM   1716  CB  GLU A 218      24.946 -32.889  77.169  1.00 75.42           C
ATOM   1717  CG  GLU A 218      24.966 -33.187  75.674  1.00 75.42           C
ATOM   1718  CD  GLU A 218      26.415 -33.163  75.209  1.00 75.42           C
ATOM   1719  OE1 GLU A 218      27.306 -32.906  76.062  1.00 75.42           O
ATOM   1720  OE2 GLU A 218      26.650 -33.399  73.994  1.00 75.42           O
ATOM   1721  C   GLU A 218      25.696 -33.451  79.402  1.00 75.42           C
ATOM   1722  O   GLU A 218      24.763 -33.380  80.201  1.00 75.42           O
ATOM   1723  N   VAL A 219      26.947 -33.059  79.714  1.00 50.17           N
ATOM   1724  CA  VAL A 219      27.228 -32.469  80.989  1.00 50.17           C
ATOM   1725  CB  VAL A 219      28.699 -32.322  81.244  1.00 50.17           C
ATOM   1726  CG1 VAL A 219      28.893 -31.605  82.591  1.00 50.17           C
ATOM   1727  CG2 VAL A 219      29.350 -33.714  81.177  1.00 50.17           C
ATOM   1728  C   VAL A 219      26.627 -31.097  81.082  1.00 50.17           C
ATOM   1729  O   VAL A 219      25.929 -30.783  82.045  1.00 50.17           O
ATOM   1730  N   ILE A 220      26.939 -30.225  80.100  1.00 49.29           N
ATOM   1731  CA  ILE A 220      26.443 -28.875  80.095  1.00 49.29           C
ATOM   1732  CB  ILE A 220      27.178 -27.995  79.126  1.00 49.29           C
ATOM   1733  CG1 ILE A 220      28.667 -27.913  79.500  1.00 49.29           C
ATOM   1734  CG2 ILE A 220      26.474 -26.628  79.097  1.00 49.29           C
ATOM   1735  CD1 ILE A 220      29.536 -27.285  78.411  1.00 49.29           C
ATOM   1736  C   ILE A 220      24.997 -28.832  79.715  1.00 49.29           C
ATOM   1737  O   ILE A 220      24.175 -28.229  80.403  1.00 49.29           O
ATOM   1738  N   TYR A 221      24.661 -29.505  78.599  1.00121.21           N
ATOM   1739  CA  TYR A 221      23.343 -29.492  78.034  1.00121.21           C
ATOM   1740  CB  TYR A 221      23.292 -30.203  76.673  1.00121.21           C
ATOM   1741  CG  TYR A 221      24.194 -29.407  75.791  1.00121.21           C
ATOM   1742  CD1 TYR A 221      25.553 -29.620  75.817  1.00121.21           C
ATOM   1743  CD2 TYR A 221      23.688 -28.442  74.950  1.00121.21           C
ATOM   1744  CE1 TYR A 221      26.396 -28.888  75.014  1.00121.21           C
ATOM   1745  CE2 TYR A 221      24.526 -27.707  74.144  1.00121.21           C
ATOM   1746  CZ  TYR A 221      25.882 -27.930  74.175  1.00121.21           C
ATOM   1747  OH  TYR A 221      26.744 -27.177  73.350  1.00121.21           O
ATOM   1748  C   TYR A 221      22.415 -30.156  78.989  1.00121.21           C
ATOM   1749  O   TYR A 221      21.279 -29.723  79.176  1.00121.21           O
ATOM   1750  N   GLU A 222      22.898 -31.225  79.642  1.00232.03           N
ATOM   1751  CA  GLU A 222      22.088 -31.943  80.577  1.00232.03           C
ATOM   1752  CB  GLU A 222      21.615 -31.068  81.751  1.00232.03           C
ATOM   1753  CG  GLU A 222      20.908 -31.846  82.862  1.00232.03           C
ATOM   1754  CD  GLU A 222      20.708 -30.897  84.034  1.00232.03           C
ATOM   1755  OE1 GLU A 222      21.153 -29.723  83.926  1.00232.03           O
ATOM   1756  OE2 GLU A 222      20.112 -31.333  85.055  1.00232.03           O
ATOM   1757  C   GLU A 222      20.900 -32.497  79.863  1.00232.03           C
ATOM   1758  O   GLU A 222      19.782 -32.469  80.377  1.00232.03           O
ATOM   1759  N   GLY A 223      21.119 -33.028  78.643  1.00 47.35           N
ATOM   1760  CA  GLY A 223      20.035 -33.629  77.926  1.00 47.35           C
ATOM   1761  C   GLY A 223      20.563 -34.839  77.227  1.00 47.35           C
ATOM   1762  O   GLY A 223      21.614 -34.799  76.590  1.00 47.35           O
ATOM   1763  N   VAL A 224      19.826 -35.962  77.327  1.00 36.98           N
ATOM   1764  CA  VAL A 224      20.245 -37.154  76.646  1.00 36.98           C
ATOM   1765  CB  VAL A 224      19.538 -38.391  77.112  1.00 36.98           C
ATOM   1766  CG1 VAL A 224      19.976 -39.569  76.226  1.00 36.98           C
ATOM   1767  CG2 VAL A 224      19.831 -38.593  78.608  1.00 36.98           C
ATOM   1768  C   VAL A 224      19.902 -36.951  75.208  1.00 36.98           C
ATOM   1769  O   VAL A 224      18.862 -36.379  74.889  1.00 36.98           O
ATOM   1770  N   VAL A 225      20.791 -37.395  74.294  1.00 52.81           N
ATOM   1771  CA  VAL A 225      20.519 -37.172  72.907  1.00 52.81           C
ATOM   1772  CB  VAL A 225      21.064 -35.845  72.434  1.00 52.81           C
ATOM   1773  CG1 VAL A 225      20.763 -35.637  70.939  1.00 52.81           C
ATOM   1774  CG2 VAL A 225      20.479 -34.747  73.336  1.00 52.81           C
ATOM   1775  C   VAL A 225      21.197 -38.270  72.140  1.00 52.81           C
ATOM   1776  O   VAL A 225      22.024 -38.996  72.687  1.00 52.81           O
ATOM   1777  N   ASN A 226      20.800 -38.451  70.863  1.00 86.81           N
ATOM   1778  CA  ASN A 226      21.431 -39.393  69.985  1.00 86.81           C
ATOM   1779  CB  ASN A 226      22.950 -39.566  70.184  1.00 86.81           C
ATOM   1780  CG  ASN A 226      23.633 -38.277  69.748  1.00 86.81           C
ATOM   1781  OD1 ASN A 226      24.178 -37.541  70.570  1.00 86.81           O
ATOM   1782  ND2 ASN A 226      23.602 -37.991  68.419  1.00 86.81           N
ATOM   1783  C   ASN A 226      20.764 -40.710  70.146  1.00 86.81           C
ATOM   1784  O   ASN A 226      19.649 -40.804  70.659  1.00 86.81           O
ATOM   1785  N   LYS A 227      21.438 -41.765  69.653  1.00 67.56           N
ATOM   1786  CA  LYS A 227      20.919 -43.092  69.747  1.00 67.56           C
ATOM   1787  CB  LYS A 227      20.766 -43.803  68.391  1.00 67.56           C
ATOM   1788  CG  LYS A 227      19.688 -43.194  67.492  1.00 67.56           C
ATOM   1789  CD  LYS A 227      19.720 -43.729  66.059  1.00 67.56           C
ATOM   1790  CE  LYS A 227      19.251 -45.181  65.942  1.00 67.56           C
ATOM   1791  NZ  LYS A 227      19.312 -45.623  64.531  1.00 67.56           N
ATOM   1792  C   LYS A 227      21.901 -43.885  70.546  1.00 67.56           C
ATOM   1793  O   LYS A 227      22.945 -43.385  70.963  1.00 67.56           O
ATOM   1794  N   THR A 228      21.553 -45.157  70.794  1.00117.56           N
ATOM   1795  CA  THR A 228      22.372 -46.074  71.522  1.00117.56           C
ATOM   1796  CB  THR A 228      21.744 -47.428  71.530  1.00117.56           C
ATOM   1797  OG1 THR A 228      22.655 -48.373  72.052  1.00117.56           O
ATOM   1798  CG2 THR A 228      21.361 -47.805  70.089  1.00117.56           C
ATOM   1799  C   THR A 228      23.679 -46.218  70.813  1.00117.56           C
ATOM   1800  O   THR A 228      23.720 -46.484  69.613  1.00117.56           O
ATOM   1801  N   ILE A 229      24.796 -46.020  71.544  1.00 90.57           N
ATOM   1802  CA  ILE A 229      26.071 -46.222  70.924  1.00 90.57           C
ATOM   1803  CB  ILE A 229      26.810 -44.945  70.632  1.00 90.57           C
ATOM   1804  CG1 ILE A 229      27.989 -45.221  69.685  1.00 90.57           C
ATOM   1805  CG2 ILE A 229      27.197 -44.274  71.960  1.00 90.57           C
ATOM   1806  CD1 ILE A 229      28.538 -43.960  69.021  1.00 90.57           C
ATOM   1807  C   ILE A 229      26.887 -47.089  71.829  1.00 90.57           C
ATOM   1808  O   ILE A 229      27.038 -46.799  73.014  1.00 90.57           O
ATOM   1809  N   SER A 230      27.440 -48.195  71.294  1.00 43.35           N
ATOM   1810  CA  SER A 230      28.209 -49.063  72.136  1.00 43.35           C
ATOM   1811  CB  SER A 230      28.675 -50.347  71.431  1.00 43.35           C
ATOM   1812  OG  SER A 230      27.552 -51.131  71.056  1.00 43.35           O
ATOM   1813  C   SER A 230      29.422 -48.299  72.557  1.00 43.35           C
ATOM   1814  O   SER A 230      30.135 -47.736  71.728  1.00 43.35           O
ATOM   1815  N   LEU A 231      29.706 -48.281  73.873  1.00151.77           N
ATOM   1816  CA  LEU A 231      30.798 -47.485  74.346  1.00151.77           C
ATOM   1817  CB  LEU A 231      30.419 -46.532  75.499  1.00151.77           C
ATOM   1818  CG  LEU A 231      29.765 -47.201  76.727  1.00151.77           C
ATOM   1819  CD1 LEU A 231      30.736 -48.122  77.483  1.00151.77           C
ATOM   1820  CD2 LEU A 231      29.124 -46.146  77.643  1.00151.77           C
ATOM   1821  C   LEU A 231      31.926 -48.353  74.802  1.00151.77           C
ATOM   1822  O   LEU A 231      31.734 -49.509  75.175  1.00151.77           O
ATOM   1823  N   ASP A 232      33.156 -47.802  74.731  1.00 59.62           N
ATOM   1824  CA  ASP A 232      34.329 -48.473  75.205  1.00 59.62           C
ATOM   1825  CB  ASP A 232      35.409 -48.684  74.131  1.00 59.62           C
ATOM   1826  CG  ASP A 232      34.939 -49.794  73.207  1.00 59.62           C
ATOM   1827  OD1 ASP A 232      33.964 -50.497  73.583  1.00 59.62           O
ATOM   1828  OD2 ASP A 232      35.547 -49.957  72.115  1.00 59.62           O
ATOM   1829  C   ASP A 232      34.934 -47.610  76.267  1.00 59.62           C
ATOM   1830  O   ASP A 232      34.949 -46.385  76.153  1.00 59.62           O
ATOM   1831  N   GLY A 233      35.441 -48.234  77.349  1.00 43.03           N
ATOM   1832  CA  GLY A 233      36.046 -47.462  78.396  1.00 43.03           C
ATOM   1833  C   GLY A 233      37.296 -48.165  78.822  1.00 43.03           C
ATOM   1834  O   GLY A 233      37.280 -49.357  79.132  1.00 43.03           O
ATOM   1835  N   ASN A 234      38.420 -47.419  78.857  1.00 90.81           N
ATOM   1836  CA  ASN A 234      39.677 -47.979  79.261  1.00 90.81           C
ATOM   1837  CB  ASN A 234      40.739 -47.936  78.148  1.00 90.81           C
ATOM   1838  CG  ASN A 234      41.968 -48.696  78.625  1.00 90.81           C
ATOM   1839  OD1 ASN A 234      42.076 -49.059  79.796  1.00 90.81           O
ATOM   1840  ND2 ASN A 234      42.928 -48.940  77.694  1.00 90.81           N
ATOM   1841  C   ASN A 234      40.190 -47.139  80.381  1.00 90.81           C
ATOM   1842  O   ASN A 234      40.273 -45.919  80.258  1.00 90.81           O
ATOM   1843  N   ILE A 235      40.565 -47.771  81.509  1.00 88.47           N
ATOM   1844  CA  ILE A 235      41.023 -46.978  82.609  1.00 88.47           C
ATOM   1845  CB  ILE A 235      40.334 -47.308  83.901  1.00 88.47           C
ATOM   1846  CG1 ILE A 235      38.815 -47.089  83.785  1.00 88.47           C
ATOM   1847  CG2 ILE A 235      40.978 -46.444  84.993  1.00 88.47           C
ATOM   1848  CD1 ILE A 235      38.111 -48.092  82.871  1.00 88.47           C
ATOM   1849  C   ILE A 235      42.485 -47.229  82.795  1.00 88.47           C
ATOM   1850  O   ILE A 235      42.910 -48.327  83.154  1.00 88.47           O
ATOM   1851  N   LYS A 236      43.297 -46.188  82.539  1.00 81.02           N
ATOM   1852  CA  LYS A 236      44.716 -46.253  82.717  1.00 81.02           C
ATOM   1853  CB  LYS A 236      45.502 -45.314  81.786  1.00 81.02           C
ATOM   1854  CG  LYS A 236      47.017 -45.513  81.863  1.00 81.02           C
ATOM   1855  CD  LYS A 236      47.785 -44.855  80.715  1.00 81.02           C
ATOM   1856  CE  LYS A 236      49.300 -45.055  80.798  1.00 81.02           C
ATOM   1857  NZ  LYS A 236      49.962 -44.392  79.653  1.00 81.02           N
ATOM   1858  C   LYS A 236      44.987 -45.845  84.125  1.00 81.02           C
ATOM   1859  O   LYS A 236      44.081 -45.458  84.860  1.00 81.02           O
ATOM   1860  N   GLN A 237      46.256 -45.939  84.552  1.00109.85           N
ATOM   1861  CA  GLN A 237      46.552 -45.597  85.909  1.00109.85           C
ATOM   1862  CB  GLN A 237      48.034 -45.796  86.279  1.00109.85           C
ATOM   1863  CG  GLN A 237      48.346 -45.432  87.732  1.00109.85           C
ATOM   1864  CD  GLN A 237      49.829 -45.674  87.973  1.00109.85           C
ATOM   1865  OE1 GLN A 237      50.329 -45.487  89.081  1.00109.85           O
ATOM   1866  NE2 GLN A 237      50.555 -46.106  86.907  1.00109.85           N
ATOM   1867  C   GLN A 237      46.210 -44.153  86.114  1.00109.85           C
ATOM   1868  O   GLN A 237      45.767 -43.777  87.197  1.00109.85           O
ATOM   1869  N   THR A 238      46.498 -43.303  85.107  1.00141.59           N
ATOM   1870  CA  THR A 238      46.236 -41.886  85.135  1.00141.59           C
ATOM   1871  CB  THR A 238      47.071 -41.137  84.138  1.00141.59           C
ATOM   1872  OG1 THR A 238      46.935 -39.737  84.334  1.00141.59           O
ATOM   1873  CG2 THR A 238      46.616 -41.523  82.720  1.00141.59           C
ATOM   1874  C   THR A 238      44.801 -41.494  84.881  1.00141.59           C
ATOM   1875  O   THR A 238      44.278 -40.623  85.570  1.00141.59           O
ATOM   1876  N   HIS A 239      44.106 -42.096  83.889  1.00109.04           N
ATOM   1877  CA  HIS A 239      42.804 -41.560  83.576  1.00109.04           C
ATOM   1878  ND1 HIS A 239      44.301 -41.359  80.604  1.00109.04           N
ATOM   1879  CG  HIS A 239      43.072 -41.015  81.119  1.00109.04           C
ATOM   1880  CB  HIS A 239      42.852 -40.469  82.499  1.00109.04           C
ATOM   1881  NE2 HIS A 239      42.803 -41.784  79.014  1.00109.04           N
ATOM   1882  CD2 HIS A 239      42.169 -41.281  80.136  1.00109.04           C
ATOM   1883  CE1 HIS A 239      44.082 -41.813  79.343  1.00109.04           C
ATOM   1884  C   HIS A 239      41.941 -42.637  83.007  1.00109.04           C
ATOM   1885  O   HIS A 239      42.313 -43.807  82.991  1.00109.04           O
ATOM   1886  N   SER A 240      40.730 -42.255  82.547  1.00 91.60           N
ATOM   1887  CA  SER A 240      39.864 -43.217  81.933  1.00 91.60           C
ATOM   1888  CB  SER A 240      38.677 -43.605  82.828  1.00 91.60           C
ATOM   1889  OG  SER A 240      37.962 -44.677  82.239  1.00 91.60           O
ATOM   1890  C   SER A 240      39.329 -42.577  80.689  1.00 91.60           C
ATOM   1891  O   SER A 240      38.929 -41.414  80.703  1.00 91.60           O
ATOM   1892  N   VAL A 241      39.312 -43.318  79.562  1.00115.22           N
ATOM   1893  CA  VAL A 241      38.837 -42.721  78.351  1.00115.22           C
ATOM   1894  CB  VAL A 241      39.903 -42.585  77.299  1.00115.22           C
ATOM   1895  CG1 VAL A 241      40.523 -43.960  77.030  1.00115.22           C
ATOM   1896  CG2 VAL A 241      39.285 -41.929  76.057  1.00115.22           C
ATOM   1897  C   VAL A 241      37.692 -43.518  77.820  1.00115.22           C
ATOM   1898  O   VAL A 241      37.667 -44.743  77.928  1.00115.22           O
ATOM   1899  N   VAL A 242      36.686 -42.809  77.265  1.00 97.56           N
ATOM   1900  CA  VAL A 242      35.538 -43.460  76.708  1.00 97.56           C
ATOM   1901  CB  VAL A 242      34.246 -43.074  77.371  1.00 97.56           C
ATOM   1902  CG1 VAL A 242      34.288 -43.554  78.832  1.00 97.56           C
ATOM   1903  CG2 VAL A 242      34.046 -41.556  77.227  1.00 97.56           C
ATOM   1904  C   VAL A 242      35.440 -43.074  75.264  1.00 97.56           C
ATOM   1905  O   VAL A 242      35.496 -41.893  74.923  1.00 97.56           O
ATOM   1906  N   TYR A 243      35.324 -44.078  74.368  1.00100.51           N
ATOM   1907  CA  TYR A 243      35.166 -43.784  72.973  1.00100.51           C
ATOM   1908  CB  TYR A 243      36.461 -43.884  72.147  1.00100.51           C
ATOM   1909  CG  TYR A 243      36.903 -45.304  72.106  1.00100.51           C
ATOM   1910  CD1 TYR A 243      37.625 -45.848  73.143  1.00100.51           C
ATOM   1911  CD2 TYR A 243      36.597 -46.087  71.018  1.00100.51           C
ATOM   1912  CE1 TYR A 243      38.034 -47.160  73.094  1.00100.51           C
ATOM   1913  CE2 TYR A 243      37.002 -47.398  70.963  1.00100.51           C
ATOM   1914  CZ  TYR A 243      37.721 -47.935  72.003  1.00100.51           C
ATOM   1915  OH  TYR A 243      38.137 -49.280  71.945  1.00100.51           O
ATOM   1916  C   TYR A 243      34.176 -44.751  72.412  1.00100.51           C
ATOM   1917  O   TYR A 243      34.049 -45.875  72.894  1.00100.51           O
ATOM   1918  N   SER A 244      33.430 -44.328  71.374  1.00 29.54           N
ATOM   1919  CA  SER A 244      32.450 -45.200  70.800  1.00 29.54           C
ATOM   1920  CB  SER A 244      31.464 -44.470  69.875  1.00 29.54           C
ATOM   1921  OG  SER A 244      30.768 -43.476  70.613  1.00 29.54           O
ATOM   1922  C   SER A 244      33.175 -46.225  69.992  1.00 29.54           C
ATOM   1923  O   SER A 244      34.204 -45.938  69.382  1.00 29.54           O
ATOM   1924  N   THR A 245      32.649 -47.466  69.978  1.00114.65           N
ATOM   1925  CA  THR A 245      33.278 -48.508  69.223  1.00114.65           C
ATOM   1926  CB  THR A 245      32.776 -49.880  69.563  1.00114.65           C
ATOM   1927  OG1 THR A 245      31.407 -49.999  69.203  1.00114.65           O
ATOM   1928  CG2 THR A 245      32.933 -50.107  71.072  1.00114.65           C
ATOM   1929  C   THR A 245      32.919 -48.282  67.792  1.00114.65           C
ATOM   1930  O   THR A 245      31.766 -47.985  67.482  1.00114.65           O
ATOM   1931  N   ILE A 246      33.910 -48.403  66.883  1.00113.80           N
ATOM   1932  CA  ILE A 246      33.662 -48.224  65.479  1.00113.80           C
ATOM   1933  CB  ILE A 246      34.087 -46.877  64.970  1.00113.80           C
ATOM   1934  CG1 ILE A 246      33.342 -45.767  65.731  1.00113.80           C
ATOM   1935  CG2 ILE A 246      33.837 -46.835  63.452  1.00113.80           C
ATOM   1936  CD1 ILE A 246      31.823 -45.841  65.584  1.00113.80           C
ATOM   1937  C   ILE A 246      34.465 -49.262  64.748  1.00113.80           C
ATOM   1938  O   ILE A 246      35.479 -49.739  65.254  1.00113.80           O
ATOM   1939  N   SER A 247      34.011 -49.651  63.537  1.00171.26           N
ATOM   1940  CA  SER A 247      34.650 -50.678  62.761  1.00171.26           C
ATOM   1941  CB  SER A 247      33.654 -51.666  62.130  1.00171.26           C
ATOM   1942  OG  SER A 247      32.832 -50.995  61.186  1.00171.26           O
ATOM   1943  C   SER A 247      35.471 -50.112  61.643  1.00171.26           C
ATOM   1944  O   SER A 247      35.853 -48.944  61.628  1.00171.26           O
ATOM   1945  N   ASP A 248      35.763 -51.001  60.672  1.00115.64           N
ATOM   1946  CA  ASP A 248      36.553 -50.760  59.498  1.00115.64           C
ATOM   1947  CB  ASP A 248      36.760 -52.024  58.645  1.00115.64           C
ATOM   1948  CG  ASP A 248      35.405 -52.499  58.134  1.00115.64           C
ATOM   1949  OD1 ASP A 248      34.390 -52.300  58.855  1.00115.64           O
ATOM   1950  OD2 ASP A 248      35.367 -53.065  57.009  1.00115.64           O
ATOM   1951  C   ASP A 248      35.865 -49.752  58.643  1.00115.64           C
ATOM   1952  O   ASP A 248      36.512 -49.018  57.899  1.00115.64           O
ATOM   1953  N   THR A 249      34.527 -49.685  58.731  1.00 93.43           N
ATOM   1954  CA  THR A 249      33.788 -48.790  57.894  1.00 93.43           C
ATOM   1955  CB  THR A 249      32.316 -48.791  58.196  1.00 93.43           C
ATOM   1956  OG1 THR A 249      31.618 -48.008  57.240  1.00 93.43           O
ATOM   1957  CG2 THR A 249      32.093 -48.231  59.611  1.00 93.43           C
ATOM   1958  C   THR A 249      34.306 -47.405  58.132  1.00 93.43           C
ATOM   1959  O   THR A 249      34.387 -46.603  57.203  1.00 93.43           O
ATOM   1960  N   GLN A 250      34.666 -47.080  59.388  1.00100.22           N
ATOM   1961  CA  GLN A 250      35.125 -45.755  59.695  1.00100.22           C
ATOM   1962  CB  GLN A 250      35.338 -45.491  61.198  1.00100.22           C
ATOM   1963  CG  GLN A 250      36.487 -46.283  61.823  1.00100.22           C
ATOM   1964  CD  GLN A 250      36.614 -45.851  63.278  1.00100.22           C
ATOM   1965  OE1 GLN A 250      37.379 -46.430  64.048  1.00100.22           O
ATOM   1966  NE2 GLN A 250      35.845 -44.799  63.668  1.00100.22           N
ATOM   1967  C   GLN A 250      36.431 -45.449  59.011  1.00100.22           C
ATOM   1968  O   GLN A 250      36.615 -44.337  58.519  1.00100.22           O
ATOM   1969  N   VAL A 251      37.374 -46.416  58.953  1.00113.91           N
ATOM   1970  CA  VAL A 251      38.679 -46.138  58.405  1.00113.91           C
ATOM   1971  CB  VAL A 251      39.785 -46.905  59.068  1.00113.91           C
ATOM   1972  CG1 VAL A 251      39.842 -46.494  60.549  1.00113.91           C
ATOM   1973  CG2 VAL A 251      39.548 -48.407  58.838  1.00113.91           C
ATOM   1974  C   VAL A 251      38.713 -46.481  56.950  1.00113.91           C
ATOM   1975  O   VAL A 251      37.933 -47.303  56.471  1.00113.91           O
ATOM   1976  N   PHE A 252      39.625 -45.816  56.206  1.00140.42           N
ATOM   1977  CA  PHE A 252      39.749 -46.010  54.790  1.00140.42           C
ATOM   1978  CB  PHE A 252      39.092 -44.834  54.040  1.00140.42           C
ATOM   1979  CG  PHE A 252      38.703 -45.169  52.638  1.00140.42           C
ATOM   1980  CD1 PHE A 252      39.625 -45.212  51.623  1.00140.42           C
ATOM   1981  CD2 PHE A 252      37.390 -45.444  52.337  1.00140.42           C
ATOM   1982  CE1 PHE A 252      39.258 -45.512  50.332  1.00140.42           C
ATOM   1983  CE2 PHE A 252      37.010 -45.743  51.050  1.00140.42           C
ATOM   1984  CZ  PHE A 252      37.943 -45.776  50.042  1.00140.42           C
ATOM   1985  C   PHE A 252      41.225 -45.957  54.499  1.00140.42           C
ATOM   1986  O   PHE A 252      41.944 -45.133  55.062  1.00140.42           O
ATOM   1987  N   SER A 253      41.719 -46.860  53.631  1.00117.58           N
ATOM   1988  CA  SER A 253      43.111 -46.917  53.270  1.00117.58           C
ATOM   1989  CB  SER A 253      43.483 -48.282  52.678  1.00117.58           C
ATOM   1990  OG  SER A 253      42.738 -48.516  51.492  1.00117.58           O
ATOM   1991  C   SER A 253      43.452 -45.863  52.257  1.00117.58           C
ATOM   1992  O   SER A 253      44.627 -45.579  52.032  1.00117.58           O
ATOM   1993  N   ILE A 254      42.439 -45.249  51.616  1.00 87.56           N
ATOM   1994  CA  ILE A 254      42.708 -44.364  50.517  1.00 87.56           C
ATOM   1995  CB  ILE A 254      42.256 -45.006  49.236  1.00 87.56           C
ATOM   1996  CG1 ILE A 254      42.881 -46.406  49.113  1.00 87.56           C
ATOM   1997  CG2 ILE A 254      42.660 -44.118  48.063  1.00 87.56           C
ATOM   1998  CD1 ILE A 254      42.267 -47.249  47.997  1.00 87.56           C
ATOM   1999  C   ILE A 254      41.960 -43.065  50.723  1.00 87.56           C
ATOM   2000  O   ILE A 254      41.153 -42.941  51.641  1.00 87.56           O
ATOM   2001  N   LYS A 255      42.275 -42.027  49.913  1.00 66.97           N
ATOM   2002  CA  LYS A 255      41.598 -40.754  49.975  1.00 66.97           C
ATOM   2003  CB  LYS A 255      42.465 -39.602  50.507  1.00 66.97           C
ATOM   2004  CG  LYS A 255      42.771 -39.658  52.002  1.00 66.97           C
ATOM   2005  CD  LYS A 255      43.849 -38.655  52.412  1.00 66.97           C
ATOM   2006  CE  LYS A 255      44.045 -38.526  53.922  1.00 66.97           C
ATOM   2007  NZ  LYS A 255      45.106 -37.534  54.202  1.00 66.97           N
ATOM   2008  C   LYS A 255      41.249 -40.358  48.568  1.00 66.97           C
ATOM   2009  O   LYS A 255      41.943 -40.741  47.630  1.00 66.97           O
ATOM   2010  N   THR A 256      40.178 -39.551  48.378  1.00141.92           N
ATOM   2011  CA  THR A 256      39.780 -39.200  47.036  1.00141.92           C
ATOM   2012  CB  THR A 256      38.286 -39.123  46.864  1.00141.92           C
ATOM   2013  OG1 THR A 256      37.967 -38.778  45.525  1.00141.92           O
ATOM   2014  CG2 THR A 256      37.689 -38.105  47.853  1.00141.92           C
ATOM   2015  C   THR A 256      40.391 -37.885  46.623  1.00141.92           C
ATOM   2016  O   THR A 256      39.958 -36.811  47.041  1.00141.92           O
ATOM   2017  N   ARG A 257      41.475 -37.956  45.817  1.00183.70           N
ATOM   2018  CA  ARG A 257      42.175 -36.795  45.329  1.00183.70           C
ATOM   2019  CB  ARG A 257      43.605 -37.107  44.861  1.00183.70           C
ATOM   2020  CG  ARG A 257      44.544 -37.419  46.026  1.00183.70           C
ATOM   2021  CD  ARG A 257      45.048 -36.181  46.776  1.00183.70           C
ATOM   2022  NE  ARG A 257      43.880 -35.543  47.449  1.00183.70           N
ATOM   2023  CZ  ARG A 257      43.382 -34.360  46.986  1.00183.70           C
ATOM   2024  NH1 ARG A 257      43.982 -33.730  45.933  1.00183.70           N
ATOM   2025  NH2 ARG A 257      42.291 -33.799  47.583  1.00183.70           N
ATOM   2026  C   ARG A 257      41.492 -36.015  44.223  1.00183.70           C
ATOM   2027  O   ARG A 257      41.369 -34.796  44.338  1.00183.70           O
ATOM   2028  N   GLU A 258      41.002 -36.665  43.135  1.00108.18           N
ATOM   2029  CA  GLU A 258      40.545 -35.868  42.011  1.00108.18           C
ATOM   2030  CB  GLU A 258      41.668 -35.538  41.010  1.00108.18           C
ATOM   2031  CG  GLU A 258      42.662 -34.485  41.499  1.00108.18           C
ATOM   2032  CD  GLU A 258      42.021 -33.121  41.285  1.00108.18           C
ATOM   2033  OE1 GLU A 258      40.801 -33.086  40.971  1.00108.18           O
ATOM   2034  OE2 GLU A 258      42.742 -32.098  41.425  1.00108.18           O
ATOM   2035  C   GLU A 258      39.486 -36.583  41.205  1.00108.18           C
ATOM   2036  O   GLU A 258      39.054 -37.678  41.562  1.00108.18           O
ATOM   2037  N   GLU A 259      39.031 -35.950  40.086  1.00188.86           N
ATOM   2038  CA  GLU A 259      37.970 -36.506  39.271  1.00188.86           C
ATOM   2039  CB  GLU A 259      36.614 -35.974  39.753  1.00188.86           C
ATOM   2040  CG  GLU A 259      36.577 -34.445  39.666  1.00188.86           C
ATOM   2041  CD  GLU A 259      35.567 -33.886  40.658  1.00188.86           C
ATOM   2042  OE1 GLU A 259      35.755 -34.117  41.882  1.00188.86           O
ATOM   2043  OE2 GLU A 259      34.611 -33.198  40.211  1.00188.86           O
ATOM   2044  C   GLU A 259      38.093 -36.076  37.810  1.00188.86           C
ATOM   2045  O   GLU A 259      38.335 -34.899  37.543  1.00188.86           O
ATOM   2046  N   THR A 260      37.956 -37.035  36.838  1.00216.54           N
ATOM   2047  CA  THR A 260      37.874 -36.809  35.390  1.00216.54           C
ATOM   2048  CB  THR A 260      38.683 -35.648  34.928  1.00216.54           C
ATOM   2049  OG1 THR A 260      38.253 -35.262  33.633  1.00216.54           O
ATOM   2050  CG2 THR A 260      40.166 -36.050  34.929  1.00216.54           C
ATOM   2051  C   THR A 260      38.354 -38.078  34.681  1.00216.54           C
ATOM   2052  O   THR A 260      38.523 -39.032  35.427  1.00216.54           O
ATOM   2053  N   ARG A 261      38.468 -38.190  33.291  1.00196.51           N
ATOM   2054  CA  ARG A 261      39.252 -39.268  32.644  1.00196.51           C
ATOM   2055  CB  ARG A 261      39.350 -40.606  33.406  1.00196.51           C
ATOM   2056  CG  ARG A 261      40.531 -41.484  32.996  1.00196.51           C
ATOM   2057  CD  ARG A 261      40.525 -42.854  33.670  1.00196.51           C
ATOM   2058  NE  ARG A 261      39.827 -43.796  32.752  1.00196.51           N
ATOM   2059  CZ  ARG A 261      39.876 -45.138  32.991  1.00196.51           C
ATOM   2060  NH1 ARG A 261      40.544 -45.611  34.084  1.00196.51           N
ATOM   2061  NH2 ARG A 261      39.260 -46.006  32.137  1.00196.51           N
ATOM   2062  C   ARG A 261      38.857 -39.715  31.250  1.00196.51           C
ATOM   2063  O   ARG A 261      37.710 -39.604  30.816  1.00196.51           O
ATOM   2064  N   ILE A 262      39.873 -40.278  30.534  1.00 73.90           N
ATOM   2065  CA  ILE A 262      39.806 -40.945  29.252  1.00 73.90           C
ATOM   2066  CB  ILE A 262      40.294 -40.093  28.116  1.00 73.90           C
ATOM   2067  CG1 ILE A 262      39.436 -38.824  27.984  1.00 73.90           C
ATOM   2068  CG2 ILE A 262      40.321 -40.961  26.847  1.00 73.90           C
ATOM   2069  CD1 ILE A 262      40.057 -37.764  27.074  1.00 73.90           C
ATOM   2070  C   ILE A 262      40.776 -42.104  29.358  1.00 73.90           C
ATOM   2071  O   ILE A 262      41.837 -41.963  29.966  1.00 73.90           O
ATOM   2072  N   CYS A 263      40.460 -43.280  28.767  1.00 51.64           N
ATOM   2073  CA  CYS A 263      41.343 -44.418  28.887  1.00 51.64           C
ATOM   2074  CB  CYS A 263      40.652 -45.655  29.492  1.00 51.64           C
ATOM   2075  SG  CYS A 263      41.751 -47.094  29.658  1.00 51.64           S
ATOM   2076  C   CYS A 263      41.845 -44.789  27.519  1.00 51.64           C
ATOM   2077  O   CYS A 263      41.251 -44.403  26.514  1.00 51.64           O
ATOM   2078  N   GLY A 264      42.960 -45.559  27.451  1.00 43.05           N
ATOM   2079  CA  GLY A 264      43.567 -45.919  26.193  1.00 43.05           C
ATOM   2080  C   GLY A 264      43.989 -47.365  26.225  1.00 43.05           C
ATOM   2081  O   GLY A 264      43.598 -48.122  27.112  1.00 43.05           O
ATOM   2082  N   TYR A 265      44.834 -47.769  25.244  1.00125.67           N
ATOM   2083  CA  TYR A 265      45.273 -49.130  25.054  1.00125.67           C
ATOM   2084  CB  TYR A 265      44.855 -49.761  23.713  1.00125.67           C
ATOM   2085  CG  TYR A 265      43.411 -50.116  23.739  1.00125.67           C
ATOM   2086  CD1 TYR A 265      42.442 -49.194  23.420  1.00125.67           C
ATOM   2087  CD2 TYR A 265      43.035 -51.395  24.077  1.00125.67           C
ATOM   2088  CE1 TYR A 265      41.113 -49.548  23.445  1.00125.67           C
ATOM   2089  CE2 TYR A 265      41.709 -51.754  24.104  1.00125.67           C
ATOM   2090  CZ  TYR A 265      40.746 -50.828  23.787  1.00125.67           C
ATOM   2091  OH  TYR A 265      39.383 -51.193  23.814  1.00125.67           O
ATOM   2092  C   TYR A 265      46.765 -49.173  25.033  1.00125.67           C
ATOM   2093  O   TYR A 265      47.435 -48.220  25.427  1.00125.67           O
ATOM   2094  N   ASN A 266      47.315 -50.322  24.574  1.00 70.81           N
ATOM   2095  CA  ASN A 266      48.734 -50.525  24.577  1.00 70.81           C
ATOM   2096  CB  ASN A 266      49.506 -49.561  23.659  1.00 70.81           C
ATOM   2097  CG  ASN A 266      49.247 -49.971  22.217  1.00 70.81           C
ATOM   2098  OD1 ASN A 266      49.295 -51.152  21.877  1.00 70.81           O
ATOM   2099  ND2 ASN A 266      48.963 -48.970  21.341  1.00 70.81           N
ATOM   2100  C   ASN A 266      49.152 -50.284  25.981  1.00 70.81           C
ATOM   2101  O   ASN A 266      50.097 -49.546  26.257  1.00 70.81           O
ATOM   2102  N   GLY A 267      48.430 -50.940  26.906  1.00 87.38           N
ATOM   2103  CA  GLY A 267      48.618 -50.733  28.305  1.00 87.38           C
ATOM   2104  C   GLY A 267      47.509 -49.809  28.679  1.00 87.38           C
ATOM   2105  O   GLY A 267      46.904 -49.191  27.806  1.00 87.38           O
ATOM   2106  N   PHE A 268      47.182 -49.687  29.977  1.00 57.35           N
ATOM   2107  CA  PHE A 268      46.098 -48.802  30.283  1.00 57.35           C
ATOM   2108  CB  PHE A 268      45.217 -49.261  31.458  1.00 57.35           C
ATOM   2109  CG  PHE A 268      44.366 -50.383  30.968  1.00 57.35           C
ATOM   2110  CD1 PHE A 268      43.181 -50.115  30.320  1.00 57.35           C
ATOM   2111  CD2 PHE A 268      44.741 -51.693  31.152  1.00 57.35           C
ATOM   2112  CE1 PHE A 268      42.383 -51.136  29.861  1.00 57.35           C
ATOM   2113  CE2 PHE A 268      43.946 -52.719  30.695  1.00 57.35           C
ATOM   2114  CZ  PHE A 268      42.765 -52.442  30.049  1.00 57.35           C
ATOM   2115  C   PHE A 268      46.647 -47.457  30.614  1.00 57.35           C
ATOM   2116  O   PHE A 268      47.574 -47.325  31.412  1.00 57.35           O
ATOM   2117  N   THR A 269      46.094 -46.415  29.967  1.00115.10           N
ATOM   2118  CA  THR A 269      46.511 -45.081  30.264  1.00115.10           C
ATOM   2119  CB  THR A 269      47.315 -44.442  29.165  1.00115.10           C
ATOM   2120  OG1 THR A 269      47.767 -43.159  29.572  1.00115.10           O
ATOM   2121  CG2 THR A 269      46.452 -44.332  27.895  1.00115.10           C
ATOM   2122  C   THR A 269      45.272 -44.273  30.465  1.00115.10           C
ATOM   2123  O   THR A 269      44.349 -44.310  29.652  1.00115.10           O
ATOM   2124  N   THR A 270      45.207 -43.534  31.585  1.00 57.44           N
ATOM   2125  CA  THR A 270      44.072 -42.696  31.811  1.00 57.44           C
ATOM   2126  CB  THR A 270      43.430 -42.915  33.145  1.00 57.44           C
ATOM   2127  OG1 THR A 270      44.341 -42.628  34.196  1.00 57.44           O
ATOM   2128  CG2 THR A 270      42.999 -44.388  33.208  1.00 57.44           C
ATOM   2129  C   THR A 270      44.583 -41.303  31.746  1.00 57.44           C
ATOM   2130  O   THR A 270      45.338 -40.858  32.608  1.00 57.44           O
ATOM   2131  N   ASP A 271      44.190 -40.575  30.690  1.00111.85           N
ATOM   2132  CA  ASP A 271      44.697 -39.249  30.547  1.00111.85           C
ATOM   2133  CB  ASP A 271      45.470 -39.024  29.235  1.00111.85           C
ATOM   2134  CG  ASP A 271      44.513 -39.234  28.068  1.00111.85           C
ATOM   2135  OD1 ASP A 271      43.667 -40.164  28.153  1.00111.85           O
ATOM   2136  OD2 ASP A 271      44.611 -38.462  27.076  1.00111.85           O
ATOM   2137  C   ASP A 271      43.554 -38.303  30.551  1.00111.85           C
ATOM   2138  O   ASP A 271      42.560 -38.508  29.857  1.00111.85           O
ATOM   2139  N   HIS A 272      43.636 -37.251  31.385  1.00109.37           N
ATOM   2140  CA  HIS A 272      42.608 -36.279  31.232  1.00109.37           C
ATOM   2141  ND1 HIS A 272      39.350 -36.069  31.147  1.00109.37           N
ATOM   2142  CG  HIS A 272      40.384 -35.443  31.807  1.00109.37           C
ATOM   2143  CB  HIS A 272      41.580 -36.164  32.351  1.00109.37           C
ATOM   2144  NE2 HIS A 272      38.871 -33.899  31.158  1.00109.37           N
ATOM   2145  CD2 HIS A 272      40.074 -34.118  31.805  1.00109.37           C
ATOM   2146  CE1 HIS A 272      38.474 -35.100  30.780  1.00109.37           C
ATOM   2147  C   HIS A 272      43.279 -34.959  31.073  1.00109.37           C
ATOM   2148  O   HIS A 272      44.323 -34.688  31.666  1.00109.37           O
ATOM   2149  N   PRO A 273      42.701 -34.148  30.236  1.00140.98           N
ATOM   2150  CA  PRO A 273      43.261 -32.853  29.988  1.00140.98           C
ATOM   2151  CD  PRO A 273      41.964 -34.652  29.089  1.00140.98           C
ATOM   2152  CB  PRO A 273      42.515 -32.303  28.775  1.00140.98           C
ATOM   2153  CG  PRO A 273      42.104 -33.572  28.004  1.00140.98           C
ATOM   2154  C   PRO A 273      43.195 -31.995  31.203  1.00140.98           C
ATOM   2155  O   PRO A 273      43.989 -31.063  31.319  1.00140.98           O
ATOM   2156  N   ARG A 274      42.245 -32.280  32.106  1.00141.30           N
ATOM   2157  CA  ARG A 274      42.088 -31.521  33.307  1.00141.30           C
ATOM   2158  CB  ARG A 274      40.872 -31.961  34.139  1.00141.30           C
ATOM   2159  CG  ARG A 274      40.696 -31.155  35.428  1.00141.30           C
ATOM   2160  CD  ARG A 274      39.514 -31.614  36.285  1.00141.30           C
ATOM   2161  NE  ARG A 274      39.521 -30.802  37.535  1.00141.30           N
ATOM   2162  CZ  ARG A 274      38.894 -29.590  37.570  1.00141.30           C
ATOM   2163  NH1 ARG A 274      38.258 -29.117  36.459  1.00141.30           N
ATOM   2164  NH2 ARG A 274      38.900 -28.852  38.719  1.00141.30           N
ATOM   2165  C   ARG A 274      43.297 -31.724  34.164  1.00141.30           C
ATOM   2166  O   ARG A 274      43.796 -30.783  34.780  1.00141.30           O
ATOM   2167  N   ILE A 275      43.815 -32.967  34.199  1.00203.35           N
ATOM   2168  CA  ILE A 275      44.897 -33.309  35.078  1.00203.35           C
ATOM   2169  CB  ILE A 275      44.490 -34.257  36.169  1.00203.35           C
ATOM   2170  CG1 ILE A 275      44.026 -35.597  35.575  1.00203.35           C
ATOM   2171  CG2 ILE A 275      43.426 -33.559  37.033  1.00203.35           C
ATOM   2172  CD1 ILE A 275      43.868 -36.703  36.618  1.00203.35           C
ATOM   2173  C   ILE A 275      45.966 -33.990  34.273  1.00203.35           C
ATOM   2174  O   ILE A 275      46.161 -33.679  33.101  1.00203.35           O
ATOM   2175  N   LEU A 276      46.713 -34.904  34.931  1.00109.28           N
ATOM   2176  CA  LEU A 276      47.851 -35.631  34.428  1.00109.28           C
ATOM   2177  CB  LEU A 276      48.759 -36.166  35.546  1.00109.28           C
ATOM   2178  CG  LEU A 276      49.269 -35.107  36.535  1.00109.28           C
ATOM   2179  CD1 LEU A 276      48.122 -34.479  37.343  1.00109.28           C
ATOM   2180  CD2 LEU A 276      50.374 -35.684  37.434  1.00109.28           C
ATOM   2181  C   LEU A 276      47.391 -36.870  33.727  1.00109.28           C
ATOM   2182  O   LEU A 276      46.207 -37.057  33.455  1.00109.28           O
ATOM   2183  N   ILE A 277      48.368 -37.732  33.373  1.00 88.77           N
ATOM   2184  CA  ILE A 277      48.087 -38.986  32.737  1.00 88.77           C
ATOM   2185  CB  ILE A 277      48.666 -39.091  31.355  1.00 88.77           C
ATOM   2186  CG1 ILE A 277      48.001 -38.069  30.416  1.00 88.77           C
ATOM   2187  CG2 ILE A 277      48.507 -40.547  30.887  1.00 88.77           C
ATOM   2188  CD1 ILE A 277      48.287 -36.612  30.780  1.00 88.77           C
ATOM   2189  C   ILE A 277      48.700 -40.069  33.570  1.00 88.77           C
ATOM   2190  O   ILE A 277      49.850 -39.969  33.994  1.00 88.77           O
ATOM   2191  N   ILE A 278      47.930 -41.141  33.847  1.00 49.96           N
ATOM   2192  CA  ILE A 278      48.468 -42.223  34.619  1.00 49.96           C
ATOM   2193  CB  ILE A 278      47.766 -42.456  35.924  1.00 49.96           C
ATOM   2194  CG1 ILE A 278      47.925 -41.230  36.838  1.00 49.96           C
ATOM   2195  CG2 ILE A 278      48.319 -43.755  36.535  1.00 49.96           C
ATOM   2196  CD1 ILE A 278      47.036 -41.271  38.079  1.00 49.96           C
ATOM   2197  C   ILE A 278      48.330 -43.463  33.800  1.00 49.96           C
ATOM   2198  O   ILE A 278      47.325 -43.661  33.121  1.00 49.96           O
ATOM   2199  N   GLU A 279      49.366 -44.323  33.813  1.00 96.89           N
ATOM   2200  CA  GLU A 279      49.279 -45.547  33.075  1.00 96.89           C
ATOM   2201  CB  GLU A 279      50.519 -45.848  32.213  1.00 96.89           C
ATOM   2202  CG  GLU A 279      51.802 -46.032  33.026  1.00 96.89           C
ATOM   2203  CD  GLU A 279      52.940 -46.323  32.057  1.00 96.89           C
ATOM   2204  OE1 GLU A 279      52.684 -46.315  30.824  1.00 96.89           O
ATOM   2205  OE2 GLU A 279      54.081 -46.558  32.538  1.00 96.89           O
ATOM   2206  C   GLU A 279      49.191 -46.625  34.093  1.00 96.89           C
ATOM   2207  O   GLU A 279      49.963 -46.618  35.043  1.00 96.89           O
ATOM   2208  N   THR A 280      48.253 -47.577  33.930  1.00 49.72           N
ATOM   2209  CA  THR A 280      48.091 -48.613  34.907  1.00 49.72           C
ATOM   2210  CB  THR A 280      46.744 -48.609  35.561  1.00 49.72           C
ATOM   2211  OG1 THR A 280      45.733 -48.890  34.603  1.00 49.72           O
ATOM   2212  CG2 THR A 280      46.516 -47.224  36.185  1.00 49.72           C
ATOM   2213  C   THR A 280      48.210 -49.922  34.207  1.00 49.72           C
ATOM   2214  O   THR A 280      48.289 -49.989  32.982  1.00 49.72           O
ATOM   2215  N   ASP A 281      48.246 -51.008  35.001  1.00 35.54           N
ATOM   2216  CA  ASP A 281      48.351 -52.320  34.448  1.00 35.54           C
ATOM   2217  CB  ASP A 281      48.771 -53.390  35.469  1.00 35.54           C
ATOM   2218  CG  ASP A 281      50.231 -53.155  35.835  1.00 35.54           C
ATOM   2219  OD1 ASP A 281      50.917 -52.408  35.087  1.00 35.54           O
ATOM   2220  OD2 ASP A 281      50.680 -53.722  36.866  1.00 35.54           O
ATOM   2221  C   ASP A 281      47.004 -52.691  33.923  1.00 35.54           C
ATOM   2222  O   ASP A 281      46.019 -51.981  34.120  1.00 35.54           O
ATOM   2223  N   THR A 282      46.958 -53.826  33.207  1.00128.01           N
ATOM   2224  CA  THR A 282      45.772 -54.348  32.597  1.00128.01           C
ATOM   2225  CB  THR A 282      46.050 -55.543  31.733  1.00128.01           C
ATOM   2226  OG1 THR A 282      46.574 -56.605  32.516  1.00128.01           O
ATOM   2227  CG2 THR A 282      47.059 -55.139  30.645  1.00128.01           C
ATOM   2228  C   THR A 282      44.794 -54.775  33.650  1.00128.01           C
ATOM   2229  O   THR A 282      43.587 -54.709  33.427  1.00128.01           O
ATOM   2230  N   ILE A 283      45.292 -55.244  34.813  1.00119.62           N
ATOM   2231  CA  ILE A 283      44.462 -55.797  35.853  1.00119.62           C
ATOM   2232  CB  ILE A 283      45.177 -56.811  36.698  1.00119.62           C
ATOM   2233  CG1 ILE A 283      46.356 -56.160  37.439  1.00119.62           C
ATOM   2234  CG2 ILE A 283      45.588 -57.981  35.788  1.00119.62           C
ATOM   2235  CD1 ILE A 283      46.966 -57.055  38.516  1.00119.62           C
ATOM   2236  C   ILE A 283      43.935 -54.732  36.771  1.00119.62           C
ATOM   2237  O   ILE A 283      44.627 -53.781  37.128  1.00119.62           O
ATOM   2238  N   ARG A 284      42.649 -54.889  37.154  1.00116.62           N
ATOM   2239  CA  ARG A 284      41.914 -54.012  38.022  1.00116.62           C
ATOM   2240  CB  ARG A 284      40.397 -54.253  37.923  1.00116.62           C
ATOM   2241  CG  ARG A 284      39.578 -53.699  39.090  1.00116.62           C
ATOM   2242  CD  ARG A 284      38.114 -54.141  39.030  1.00116.62           C
ATOM   2243  NE  ARG A 284      37.448 -53.775  40.309  1.00116.62           N
ATOM   2244  CZ  ARG A 284      37.126 -54.757  41.199  1.00116.62           C
ATOM   2245  NH1 ARG A 284      37.405 -56.059  40.904  1.00116.62           N
ATOM   2246  NH2 ARG A 284      36.495 -54.442  42.367  1.00116.62           N
ATOM   2247  C   ARG A 284      42.300 -54.250  39.449  1.00116.62           C
ATOM   2248  O   ARG A 284      42.802 -55.310  39.816  1.00116.62           O
ATOM   2249  N   SER A 285      42.095 -53.215  40.285  1.00116.98           N
ATOM   2250  CA  SER A 285      42.302 -53.297  41.694  1.00116.98           C
ATOM   2251  CB  SER A 285      43.157 -52.140  42.229  1.00116.98           C
ATOM   2252  OG  SER A 285      43.329 -52.276  43.628  1.00116.98           O
ATOM   2253  C   SER A 285      40.937 -53.212  42.319  1.00116.98           C
ATOM   2254  O   SER A 285      40.241 -52.210  42.177  1.00116.98           O
ATOM   2255  N   PRO A 286      40.525 -54.236  43.014  1.00141.46           N
ATOM   2256  CA  PRO A 286      39.187 -54.252  43.558  1.00141.46           C
ATOM   2257  CD  PRO A 286      40.966 -55.573  42.661  1.00141.46           C
ATOM   2258  CB  PRO A 286      38.791 -55.722  43.702  1.00141.46           C
ATOM   2259  CG  PRO A 286      40.103 -56.496  43.530  1.00141.46           C
ATOM   2260  C   PRO A 286      38.983 -53.466  44.808  1.00141.46           C
ATOM   2261  O   PRO A 286      39.948 -53.099  45.474  1.00141.46           O
ATOM   2262  N   PHE A 287      37.709 -53.182  45.127  1.00129.07           N
ATOM   2263  CA  PHE A 287      37.359 -52.493  46.331  1.00129.07           C
ATOM   2264  CB  PHE A 287      35.855 -52.188  46.451  1.00129.07           C
ATOM   2265  CG  PHE A 287      35.505 -51.105  45.487  1.00129.07           C
ATOM   2266  CD1 PHE A 287      35.153 -51.398  44.190  1.00129.07           C
ATOM   2267  CD2 PHE A 287      35.526 -49.790  45.891  1.00129.07           C
ATOM   2268  CE1 PHE A 287      34.829 -50.393  43.309  1.00129.07           C
ATOM   2269  CE2 PHE A 287      35.202 -48.781  45.015  1.00129.07           C
ATOM   2270  CZ  PHE A 287      34.852 -49.082  43.721  1.00129.07           C
ATOM   2271  C   PHE A 287      37.721 -53.374  47.486  1.00129.07           C
ATOM   2272  O   PHE A 287      38.211 -52.901  48.509  1.00129.07           O
ATOM   2273  N   THR A 288      37.494 -54.693  47.343  1.00122.62           N
ATOM   2274  CA  THR A 288      37.730 -55.615  48.417  1.00122.62           C
ATOM   2275  CB  THR A 288      37.391 -57.033  48.055  1.00122.62           C
ATOM   2276  OG1 THR A 288      37.501 -57.868  49.198  1.00122.62           O
ATOM   2277  CG2 THR A 288      38.342 -57.514  46.945  1.00122.62           C
ATOM   2278  C   THR A 288      39.170 -55.572  48.815  1.00122.62           C
ATOM   2279  O   THR A 288      39.481 -55.598  50.004  1.00122.62           O
ATOM   2280  N   ARG A 289      40.102 -55.498  47.848  1.00350.04           N
ATOM   2281  CA  ARG A 289      41.474 -55.457  48.260  1.00350.04           C
ATOM   2282  CB  ARG A 289      42.494 -55.585  47.104  1.00350.04           C
ATOM   2283  CG  ARG A 289      42.328 -54.636  45.907  1.00350.04           C
ATOM   2284  CD  ARG A 289      42.605 -53.153  46.157  1.00350.04           C
ATOM   2285  NE  ARG A 289      44.053 -52.958  46.433  1.00350.04           N
ATOM   2286  CZ  ARG A 289      44.509 -51.695  46.683  1.00350.04           C
ATOM   2287  NH1 ARG A 289      43.640 -50.643  46.643  1.00350.04           N
ATOM   2288  NH2 ARG A 289      45.825 -51.476  46.972  1.00350.04           N
ATOM   2289  C   ARG A 289      41.679 -54.181  49.021  1.00350.04           C
ATOM   2290  O   ARG A 289      41.334 -53.100  48.555  1.00350.04           O
ATOM   2291  N   LYS A 290      42.201 -54.294  50.259  1.00209.59           N
ATOM   2292  CA  LYS A 290      42.488 -53.164  51.097  1.00209.59           C
ATOM   2293  CB  LYS A 290      43.408 -52.146  50.397  1.00209.59           C
ATOM   2294  CG  LYS A 290      44.072 -51.129  51.327  1.00209.59           C
ATOM   2295  CD  LYS A 290      45.124 -50.269  50.618  1.00209.59           C
ATOM   2296  CE  LYS A 290      45.963 -49.406  51.563  1.00209.59           C
ATOM   2297  NZ  LYS A 290      46.540 -48.257  50.831  1.00209.59           N
ATOM   2298  C   LYS A 290      41.223 -52.465  51.494  1.00209.59           C
ATOM   2299  O   LYS A 290      40.494 -51.946  50.652  1.00209.59           O
ATOM   2300  N   ALA A 291      40.967 -52.375  52.817  1.00236.32           N
ATOM   2301  CA  ALA A 291      39.734 -51.811  53.296  1.00236.32           C
ATOM   2302  CB  ALA A 291      39.667 -51.703  54.829  1.00236.32           C
ATOM   2303  C   ALA A 291      39.554 -50.435  52.742  1.00236.32           C
ATOM   2304  O   ALA A 291      40.397 -49.556  52.919  1.00236.32           O
ATOM   2305  N   SER A 292      38.420 -50.233  52.038  1.00163.26           N
ATOM   2306  CA  SER A 292      38.055 -48.958  51.492  1.00163.26           C
ATOM   2307  CB  SER A 292      38.945 -48.533  50.314  1.00163.26           C
ATOM   2308  OG  SER A 292      38.794 -49.442  49.233  1.00163.26           O
ATOM   2309  C   SER A 292      36.658 -49.125  50.963  1.00163.26           C
ATOM   2310  O   SER A 292      36.388 -50.052  50.201  1.00163.26           O
ATOM   2311  N   THR A 293      35.727 -48.235  51.360  1.00146.74           N
ATOM   2312  CA  THR A 293      34.346 -48.364  50.975  1.00146.74           C
ATOM   2313  CB  THR A 293      33.445 -47.463  51.767  1.00146.74           C
ATOM   2314  OG1 THR A 293      33.766 -46.100  51.531  1.00146.74           O
ATOM   2315  CG2 THR A 293      33.626 -47.797  53.257  1.00146.74           C
ATOM   2316  C   THR A 293      34.093 -48.118  49.514  1.00146.74           C
ATOM   2317  O   THR A 293      33.438 -48.930  48.865  1.00146.74           O
ATOM   2318  N   GLY A 294      34.607 -47.009  48.942  1.00 53.39           N
ATOM   2319  CA  GLY A 294      34.336 -46.738  47.556  1.00 53.39           C
ATOM   2320  C   GLY A 294      33.132 -45.848  47.451  1.00 53.39           C
ATOM   2321  O   GLY A 294      32.826 -45.329  46.378  1.00 53.39           O
ATOM   2322  N   LYS A 295      32.447 -45.582  48.574  1.00182.36           N
ATOM   2323  CA  LYS A 295      31.188 -44.913  48.443  1.00182.36           C
ATOM   2324  CB  LYS A 295      30.404 -44.848  49.773  1.00182.36           C
ATOM   2325  CG  LYS A 295      31.030 -44.024  50.894  1.00182.36           C
ATOM   2326  CD  LYS A 295      30.166 -44.012  52.160  1.00182.36           C
ATOM   2327  CE  LYS A 295      28.679 -44.280  51.897  1.00182.36           C
ATOM   2328  NZ  LYS A 295      28.438 -45.737  51.709  1.00182.36           N
ATOM   2329  C   LYS A 295      31.308 -43.560  47.796  1.00182.36           C
ATOM   2330  O   LYS A 295      30.556 -43.263  46.871  1.00182.36           O
ATOM   2331  N   ASN A 296      32.284 -42.722  48.185  1.00181.82           N
ATOM   2332  CA  ASN A 296      32.249 -41.401  47.624  1.00181.82           C
ATOM   2333  CB  ASN A 296      32.882 -40.332  48.541  1.00181.82           C
ATOM   2334  CG  ASN A 296      34.321 -40.696  48.878  1.00181.82           C
ATOM   2335  OD1 ASN A 296      34.970 -40.013  49.669  1.00181.82           O
ATOM   2336  ND2 ASN A 296      34.848 -41.800  48.286  1.00181.82           N
ATOM   2337  C   ASN A 296      32.876 -41.327  46.267  1.00181.82           C
ATOM   2338  O   ASN A 296      33.628 -40.399  45.972  1.00181.82           O
ATOM   2339  N   LEU A 297      32.544 -42.287  45.386  1.00109.83           N
ATOM   2340  CA  LEU A 297      33.004 -42.229  44.031  1.00109.83           C
ATOM   2341  CB  LEU A 297      32.770 -43.522  43.248  1.00109.83           C
ATOM   2342  CG  LEU A 297      33.552 -44.712  43.817  1.00109.83           C
ATOM   2343  CD1 LEU A 297      33.316 -46.011  43.024  1.00109.83           C
ATOM   2344  CD2 LEU A 297      35.039 -44.358  44.018  1.00109.83           C
ATOM   2345  C   LEU A 297      32.284 -41.099  43.350  1.00109.83           C
ATOM   2346  O   LEU A 297      32.838 -40.446  42.472  1.00109.83           O
ATOM   2347  N   ASP A 298      31.015 -40.849  43.729  1.00222.78           N
ATOM   2348  CA  ASP A 298      30.232 -39.780  43.168  1.00222.78           C
ATOM   2349  CB  ASP A 298      30.704 -38.384  43.607  1.00222.78           C
ATOM   2350  CG  ASP A 298      30.257 -38.238  45.054  1.00222.78           C
ATOM   2351  OD1 ASP A 298      30.324 -39.259  45.789  1.00222.78           O
ATOM   2352  OD2 ASP A 298      29.847 -37.113  45.449  1.00222.78           O
ATOM   2353  C   ASP A 298      30.197 -39.851  41.671  1.00222.78           C
ATOM   2354  O   ASP A 298      30.168 -38.827  40.986  1.00222.78           O
ATOM   2355  N   LEU A 299      30.155 -41.083  41.134  1.00157.77           N
ATOM   2356  CA  LEU A 299      30.088 -41.333  39.723  1.00157.77           C
ATOM   2357  CB  LEU A 299      29.964 -42.848  39.453  1.00157.77           C
ATOM   2358  CG  LEU A 299      30.851 -43.741  40.353  1.00157.77           C
ATOM   2359  CD1 LEU A 299      30.297 -43.821  41.789  1.00157.77           C
ATOM   2360  CD2 LEU A 299      31.070 -45.131  39.731  1.00157.77           C
ATOM   2361  C   LEU A 299      28.760 -40.794  39.316  1.00157.77           C
ATOM   2362  O   LEU A 299      28.606 -40.065  38.335  1.00157.77           O
ATOM   2363  N   PHE A 300      27.772 -41.132  40.166  1.00339.06           N
ATOM   2364  CA  PHE A 300      26.397 -40.727  40.117  1.00339.06           C
ATOM   2365  CB  PHE A 300      25.710 -41.193  41.409  1.00339.06           C
ATOM   2366  CG  PHE A 300      24.380 -41.833  41.238  1.00339.06           C
ATOM   2367  CD1 PHE A 300      23.244 -41.144  40.889  1.00339.06           C
ATOM   2368  CD2 PHE A 300      24.287 -43.179  41.503  1.00339.06           C
ATOM   2369  CE1 PHE A 300      22.047 -41.815  40.777  1.00339.06           C
ATOM   2370  CE2 PHE A 300      23.098 -43.851  41.396  1.00339.06           C
ATOM   2371  CZ  PHE A 300      21.969 -43.166  41.026  1.00339.06           C
ATOM   2372  C   PHE A 300      26.639 -39.278  40.370  1.00339.06           C
ATOM   2373  O   PHE A 300      27.645 -38.966  40.991  1.00339.06           O
ATOM   2374  N   THR A 301      25.806 -38.367  39.864  1.00231.79           N
ATOM   2375  CA  THR A 301      26.017 -36.957  40.044  1.00231.79           C
ATOM   2376  CB  THR A 301      26.742 -36.449  41.266  1.00231.79           C
ATOM   2377  OG1 THR A 301      26.045 -36.854  42.434  1.00231.79           O
ATOM   2378  CG2 THR A 301      26.796 -34.915  41.197  1.00231.79           C
ATOM   2379  C   THR A 301      26.704 -36.492  38.799  1.00231.79           C
ATOM   2380  O   THR A 301      26.053 -35.871  37.963  1.00231.79           O
ATOM   2381  N   TYR A 302      28.028 -36.753  38.614  1.00241.93           N
ATOM   2382  CA  TYR A 302      28.485 -36.320  37.325  1.00241.93           C
ATOM   2383  CB  TYR A 302      29.905 -35.824  36.975  1.00241.93           C
ATOM   2384  CG  TYR A 302      31.103 -36.421  37.596  1.00241.93           C
ATOM   2385  CD1 TYR A 302      31.586 -37.651  37.230  1.00241.93           C
ATOM   2386  CD2 TYR A 302      31.749 -35.685  38.559  1.00241.93           C
ATOM   2387  CE1 TYR A 302      32.722 -38.134  37.832  1.00241.93           C
ATOM   2388  CE2 TYR A 302      32.881 -36.164  39.158  1.00241.93           C
ATOM   2389  CZ  TYR A 302      33.372 -37.391  38.791  1.00241.93           C
ATOM   2390  OH  TYR A 302      34.545 -37.874  39.408  1.00241.93           O
ATOM   2391  C   TYR A 302      27.820 -37.028  36.187  1.00241.93           C
ATOM   2392  O   TYR A 302      27.519 -36.403  35.170  1.00241.93           O
ATOM   2393  N   PHE A 303      27.542 -38.335  36.294  1.00113.76           N
ATOM   2394  CA  PHE A 303      26.916 -38.973  35.162  1.00113.76           C
ATOM   2395  CB  PHE A 303      26.998 -40.509  35.271  1.00113.76           C
ATOM   2396  CG  PHE A 303      26.726 -41.130  33.941  1.00113.76           C
ATOM   2397  CD1 PHE A 303      27.005 -40.424  32.788  1.00113.76           C
ATOM   2398  CD2 PHE A 303      26.166 -42.387  33.839  1.00113.76           C
ATOM   2399  CE1 PHE A 303      26.756 -40.974  31.553  1.00113.76           C
ATOM   2400  CE2 PHE A 303      25.919 -42.944  32.602  1.00113.76           C
ATOM   2401  CZ  PHE A 303      26.219 -42.233  31.462  1.00113.76           C
ATOM   2402  C   PHE A 303      25.507 -38.464  34.944  1.00113.76           C
ATOM   2403  O   PHE A 303      25.098 -38.296  33.798  1.00113.76           O
ATOM   2404  N   ASN A 304      24.712 -38.182  36.005  1.00158.80           N
ATOM   2405  CA  ASN A 304      23.373 -37.778  35.630  1.00158.80           C
ATOM   2406  CB  ASN A 304      22.273 -38.307  36.577  1.00158.80           C
ATOM   2407  CG  ASN A 304      22.487 -37.676  37.925  1.00158.80           C
ATOM   2408  OD1 ASN A 304      23.611 -37.578  38.409  1.00158.80           O
ATOM   2409  ND2 ASN A 304      21.370 -37.240  38.559  1.00158.80           N
ATOM   2410  C   ASN A 304      23.234 -36.291  35.510  1.00158.80           C
ATOM   2411  O   ASN A 304      22.114 -35.807  35.406  1.00158.80           O
ATOM   2412  N   SER A 305      24.337 -35.524  35.487  1.00142.11           N
ATOM   2413  CA  SER A 305      24.154 -34.126  35.213  1.00142.11           C
ATOM   2414  CB  SER A 305      24.660 -33.159  36.279  1.00142.11           C
ATOM   2415  OG  SER A 305      24.427 -31.831  35.827  1.00142.11           O
ATOM   2416  C   SER A 305      24.933 -33.826  33.961  1.00142.11           C
ATOM   2417  O   SER A 305      24.893 -32.719  33.422  1.00142.11           O
ATOM   2418  N   LYS A 306      25.655 -34.841  33.440  1.00229.11           N
ATOM   2419  CA  LYS A 306      26.450 -34.605  32.276  1.00229.11           C
ATOM   2420  CB  LYS A 306      27.931 -34.987  32.440  1.00229.11           C
ATOM   2421  CG  LYS A 306      28.861 -34.274  31.453  1.00229.11           C
ATOM   2422  CD  LYS A 306      28.985 -32.771  31.724  1.00229.11           C
ATOM   2423  CE  LYS A 306      29.655 -32.426  33.058  1.00229.11           C
ATOM   2424  NZ  LYS A 306      31.022 -31.912  32.818  1.00229.11           N
ATOM   2425  C   LYS A 306      25.876 -35.401  31.145  1.00229.11           C
ATOM   2426  O   LYS A 306      24.887 -34.992  30.537  1.00229.11           O
ATOM   2427  N   ILE A 307      26.478 -36.565  30.820  1.00305.76           N
ATOM   2428  CA  ILE A 307      25.982 -37.200  29.630  1.00305.76           C
ATOM   2429  CB  ILE A 307      27.063 -37.674  28.699  1.00305.76           C
ATOM   2430  CG1 ILE A 307      27.977 -38.716  29.369  1.00305.76           C
ATOM   2431  CG2 ILE A 307      27.795 -36.430  28.168  1.00305.76           C
ATOM   2432  CD1 ILE A 307      28.790 -38.164  30.540  1.00305.76           C
ATOM   2433  C   ILE A 307      25.078 -38.360  29.886  1.00305.76           C
ATOM   2434  O   ILE A 307      25.346 -39.470  29.431  1.00305.76           O
ATOM   2435  N   THR A 308      23.930 -38.128  30.543  1.00126.75           N
ATOM   2436  CA  THR A 308      23.027 -39.222  30.745  1.00126.75           C
ATOM   2437  CB  THR A 308      21.933 -38.912  31.731  1.00126.75           C
ATOM   2438  OG1 THR A 308      21.216 -40.095  32.050  1.00126.75           O
ATOM   2439  CG2 THR A 308      20.986 -37.856  31.133  1.00126.75           C
ATOM   2440  C   THR A 308      22.391 -39.616  29.449  1.00126.75           C
ATOM   2441  O   THR A 308      22.161 -40.797  29.194  1.00126.75           O
ATOM   2442  N   LEU A 309      22.026 -38.628  28.612  1.00164.61           N
ATOM   2443  CA  LEU A 309      21.338 -38.952  27.390  1.00164.61           C
ATOM   2444  CB  LEU A 309      20.614 -37.733  26.762  1.00164.61           C
ATOM   2445  CG  LEU A 309      21.480 -36.744  25.954  1.00164.61           C
ATOM   2446  CD1 LEU A 309      21.829 -37.291  24.558  1.00164.61           C
ATOM   2447  CD2 LEU A 309      20.823 -35.355  25.888  1.00164.61           C
ATOM   2448  C   LEU A 309      22.232 -39.582  26.356  1.00164.61           C
ATOM   2449  O   LEU A 309      21.847 -40.576  25.742  1.00164.61           O
ATOM   2450  N   VAL A 310      23.436 -39.002  26.127  1.00 65.89           N
ATOM   2451  CA  VAL A 310      24.289 -39.406  25.033  1.00 65.89           C
ATOM   2452  CB  VAL A 310      25.389 -38.422  24.745  1.00 65.89           C
ATOM   2453  CG1 VAL A 310      26.216 -38.968  23.565  1.00 65.89           C
ATOM   2454  CG2 VAL A 310      24.770 -37.038  24.486  1.00 65.89           C
ATOM   2455  C   VAL A 310      24.942 -40.752  25.208  1.00 65.89           C
ATOM   2456  O   VAL A 310      24.858 -41.602  24.321  1.00 65.89           O
ATOM   2457  N   GLU A 311      25.601 -40.998  26.359  1.00 66.72           N
ATOM   2458  CA  GLU A 311      26.377 -42.204  26.482  1.00 66.72           C
ATOM   2459  CB  GLU A 311      27.807 -41.958  27.004  1.00 66.72           C
ATOM   2460  CG  GLU A 311      28.690 -41.181  26.022  1.00 66.72           C
ATOM   2461  CD  GLU A 311      30.088 -41.071  26.619  1.00 66.72           C
ATOM   2462  OE1 GLU A 311      30.786 -42.119  26.677  1.00 66.72           O
ATOM   2463  OE2 GLU A 311      30.478 -39.945  27.027  1.00 66.72           O
ATOM   2464  C   GLU A 311      25.706 -43.151  27.427  1.00 66.72           C
ATOM   2465  O   GLU A 311      24.759 -42.790  28.120  1.00 66.72           O
ATOM   2466  N   SER A 312      26.174 -44.421  27.447  1.00 94.15           N
ATOM   2467  CA  SER A 312      25.583 -45.405  28.310  1.00 94.15           C
ATOM   2468  CB  SER A 312      25.012 -46.637  27.580  1.00 94.15           C
ATOM   2469  OG  SER A 312      24.508 -47.575  28.523  1.00 94.15           O
ATOM   2470  C   SER A 312      26.620 -45.903  29.260  1.00 94.15           C
ATOM   2471  O   SER A 312      27.810 -45.892  28.954  1.00 94.15           O
ATOM   2472  N   TYR A 313      26.186 -46.369  30.453  1.00138.54           N
ATOM   2473  CA  TYR A 313      27.139 -46.828  31.420  1.00138.54           C
ATOM   2474  CB  TYR A 313      26.661 -46.721  32.884  1.00138.54           C
ATOM   2475  CG  TYR A 313      25.396 -47.478  33.086  1.00138.54           C
ATOM   2476  CD1 TYR A 313      24.185 -46.861  32.870  1.00138.54           C
ATOM   2477  CD2 TYR A 313      25.420 -48.792  33.494  1.00138.54           C
ATOM   2478  CE1 TYR A 313      23.011 -47.548  33.061  1.00138.54           C
ATOM   2479  CE2 TYR A 313      24.249 -49.484  33.690  1.00138.54           C
ATOM   2480  CZ  TYR A 313      23.044 -48.860  33.473  1.00138.54           C
ATOM   2481  OH  TYR A 313      21.842 -49.569  33.673  1.00138.54           O
ATOM   2482  C   TYR A 313      27.553 -48.225  31.086  1.00138.54           C
ATOM   2483  O   TYR A 313      26.705 -49.106  30.959  1.00138.54           O
ATOM   2484  N   ILE A 314      28.876 -48.483  30.900  1.00187.68           N
ATOM   2485  CA  ILE A 314      29.093 -49.861  30.597  1.00187.68           C
ATOM   2486  CB  ILE A 314      29.519 -50.202  29.183  1.00187.68           C
ATOM   2487  CG1 ILE A 314      31.000 -50.030  28.845  1.00187.68           C
ATOM   2488  CG2 ILE A 314      28.583 -49.395  28.267  1.00187.68           C
ATOM   2489  CD1 ILE A 314      31.767 -51.327  29.128  1.00187.68           C
ATOM   2490  C   ILE A 314      29.916 -50.505  31.663  1.00187.68           C
ATOM   2491  O   ILE A 314      31.058 -50.133  31.930  1.00187.68           O
ATOM   2492  N   GLY A 315      29.289 -51.475  32.356  1.00 30.41           N
ATOM   2493  CA  GLY A 315      29.926 -52.209  33.409  1.00 30.41           C
ATOM   2494  C   GLY A 315      29.867 -51.390  34.656  1.00 30.41           C
ATOM   2495  O   GLY A 315      29.637 -50.182  34.619  1.00 30.41           O
ATOM   2496  N   GLN A 316      30.085 -52.045  35.811  1.00 92.55           N
ATOM   2497  CA  GLN A 316      30.111 -51.332  37.051  1.00 92.55           C
ATOM   2498  CB  GLN A 316      29.783 -52.179  38.295  1.00 92.55           C
ATOM   2499  CG  GLN A 316      28.280 -52.326  38.560  1.00 92.55           C
ATOM   2500  CD  GLN A 316      27.612 -52.939  37.341  1.00 92.55           C
ATOM   2501  OE1 GLN A 316      27.789 -54.119  37.045  1.00 92.55           O
ATOM   2502  NE2 GLN A 316      26.816 -52.111  36.610  1.00 92.55           N
ATOM   2503  C   GLN A 316      31.474 -50.742  37.208  1.00 92.55           C
ATOM   2504  O   GLN A 316      32.402 -51.085  36.479  1.00 92.55           O
ATOM   2505  N   SER A 317      31.618 -49.826  38.186  1.00 97.28           N
ATOM   2506  CA  SER A 317      32.845 -49.112  38.379  1.00 97.28           C
ATOM   2507  CB  SER A 317      32.844 -48.234  39.643  1.00 97.28           C
ATOM   2508  OG  SER A 317      34.087 -47.561  39.777  1.00 97.28           O
ATOM   2509  C   SER A 317      33.975 -50.081  38.497  1.00 97.28           C
ATOM   2510  O   SER A 317      33.842 -51.159  39.076  1.00 97.28           O
ATOM   2511  N   LEU A 318      35.126 -49.691  37.912  1.00153.15           N
ATOM   2512  CA  LEU A 318      36.325 -50.478  37.865  1.00153.15           C
ATOM   2513  CB  LEU A 318      36.758 -50.704  36.404  1.00153.15           C
ATOM   2514  CG  LEU A 318      37.941 -51.660  36.173  1.00153.15           C
ATOM   2515  CD1 LEU A 318      37.506 -53.121  36.340  1.00153.15           C
ATOM   2516  CD2 LEU A 318      38.614 -51.396  34.816  1.00153.15           C
ATOM   2517  C   LEU A 318      37.387 -49.634  38.493  1.00153.15           C
ATOM   2518  O   LEU A 318      37.409 -48.420  38.308  1.00153.15           O
ATOM   2519  N   ASN A 319      38.297 -50.240  39.271  1.00 64.61           N
ATOM   2520  CA  ASN A 319      39.342 -49.445  39.844  1.00 64.61           C
ATOM   2521  CB  ASN A 319      39.466 -49.590  41.370  1.00 64.61           C
ATOM   2522  CG  ASN A 319      38.281 -48.915  42.041  1.00 64.61           C
ATOM   2523  OD1 ASN A 319      37.983 -47.750  41.785  1.00 64.61           O
ATOM   2524  ND2 ASN A 319      37.586 -49.670  42.934  1.00 64.61           N
ATOM   2525  C   ASN A 319      40.630 -49.938  39.278  1.00 64.61           C
ATOM   2526  O   ASN A 319      40.890 -51.135  39.303  1.00 64.61           O
ATOM   2527  N   ASP A 320      41.467 -49.041  38.723  1.00 69.88           N
ATOM   2528  CA  ASP A 320      42.748 -49.476  38.247  1.00 69.88           C
ATOM   2529  CB  ASP A 320      43.067 -49.112  36.785  1.00 69.88           C
ATOM   2530  CG  ASP A 320      42.272 -50.033  35.872  1.00 69.88           C
ATOM   2531  OD1 ASP A 320      41.020 -50.063  36.008  1.00 69.88           O
ATOM   2532  OD2 ASP A 320      42.908 -50.734  35.039  1.00 69.88           O
ATOM   2533  C   ASP A 320      43.765 -48.803  39.094  1.00 69.88           C
ATOM   2534  O   ASP A 320      43.588 -47.655  39.497  1.00 69.88           O
ATOM   2535  N   ILE A 321      44.860 -49.510  39.419  1.00 74.30           N
ATOM   2536  CA  ILE A 321      45.818 -48.844  40.233  1.00 74.30           C
ATOM   2537  CB  ILE A 321      46.037 -49.453  41.588  1.00 74.30           C
ATOM   2538  CG1 ILE A 321      44.781 -49.318  42.462  1.00 74.30           C
ATOM   2539  CG2 ILE A 321      47.285 -48.796  42.200  1.00 74.30           C
ATOM   2540  CD1 ILE A 321      44.924 -50.006  43.818  1.00 74.30           C
ATOM   2541  C   ILE A 321      47.141 -48.839  39.572  1.00 74.30           C
ATOM   2542  O   ILE A 321      47.622 -49.848  39.061  1.00 74.30           O
ATOM   2543  N   TYR A 322      47.751 -47.648  39.541  1.00167.13           N
ATOM   2544  CA  TYR A 322      49.101 -47.572  39.104  1.00167.13           C
ATOM   2545  CB  TYR A 322      49.352 -47.299  37.622  1.00167.13           C
ATOM   2546  CG  TYR A 322      50.788 -47.680  37.407  1.00167.13           C
ATOM   2547  CD1 TYR A 322      51.161 -49.003  37.458  1.00167.13           C
ATOM   2548  CD2 TYR A 322      51.753 -46.739  37.118  1.00167.13           C
ATOM   2549  CE1 TYR A 322      52.468 -49.379  37.256  1.00167.13           C
ATOM   2550  CE2 TYR A 322      53.063 -47.105  36.916  1.00167.13           C
ATOM   2551  CZ  TYR A 322      53.424 -48.428  36.988  1.00167.13           C
ATOM   2552  OH  TYR A 322      54.767 -48.808  36.781  1.00167.13           O
ATOM   2553  C   TYR A 322      49.656 -46.460  39.903  1.00167.13           C
ATOM   2554  O   TYR A 322      49.451 -46.434  41.111  1.00167.13           O
ATOM   2555  N   ASN A 323      50.426 -45.545  39.293  1.00113.44           N
ATOM   2556  CA  ASN A 323      50.809 -44.436  40.107  1.00113.44           C
ATOM   2557  CB  ASN A 323      51.792 -43.472  39.421  1.00113.44           C
ATOM   2558  CG  ASN A 323      53.135 -44.177  39.289  1.00113.44           C
ATOM   2559  OD1 ASN A 323      53.630 -44.396  38.185  1.00113.44           O
ATOM   2560  ND2 ASN A 323      53.746 -44.540  40.449  1.00113.44           N
ATOM   2561  C   ASN A 323      49.517 -43.702  40.338  1.00113.44           C
ATOM   2562  O   ASN A 323      49.080 -42.961  39.458  1.00113.44           O
ATOM   2563  N   MET A 324      48.883 -43.926  41.523  1.00 91.95           N
ATOM   2564  CA  MET A 324      47.615 -43.378  41.937  1.00 91.95           C
ATOM   2565  CB  MET A 324      47.217 -42.060  41.248  1.00 91.95           C
ATOM   2566  CG  MET A 324      48.160 -40.901  41.577  1.00 91.95           C
ATOM   2567  SD  MET A 324      47.727 -39.326  40.781  1.00 91.95           S
ATOM   2568  CE  MET A 324      49.116 -38.402  41.497  1.00 91.95           C
ATOM   2569  C   MET A 324      46.561 -44.404  41.662  1.00 91.95           C
ATOM   2570  O   MET A 324      46.750 -45.293  40.834  1.00 91.95           O
ATOM   2571  N   VAL A 325      45.414 -44.318  42.366  1.00110.85           N
ATOM   2572  CA  VAL A 325      44.369 -45.275  42.140  1.00110.85           C
ATOM   2573  CB  VAL A 325      43.775 -45.831  43.397  1.00110.85           C
ATOM   2574  CG1 VAL A 325      44.869 -46.600  44.156  1.00110.85           C
ATOM   2575  CG2 VAL A 325      43.164 -44.672  44.195  1.00110.85           C
ATOM   2576  C   VAL A 325      43.287 -44.579  41.392  1.00110.85           C
ATOM   2577  O   VAL A 325      43.045 -43.390  41.593  1.00110.85           O
ATOM   2578  N   MET A 326      42.617 -45.307  40.479  1.00109.42           N
ATOM   2579  CA  MET A 326      41.628 -44.661  39.677  1.00109.42           C
ATOM   2580  CB  MET A 326      42.082 -44.535  38.213  1.00109.42           C
ATOM   2581  CG  MET A 326      42.452 -45.898  37.619  1.00109.42           C
ATOM   2582  SD  MET A 326      42.993 -45.881  35.889  1.00109.42           S
ATOM   2583  CE  MET A 326      44.554 -45.019  36.229  1.00109.42           C
ATOM   2584  C   MET A 326      40.360 -45.463  39.662  1.00109.42           C
ATOM   2585  O   MET A 326      40.326 -46.601  39.195  1.00109.42           O
ATOM   2586  N   ALA A 327      39.271 -44.894  40.209  1.00 63.85           N
ATOM   2587  CA  ALA A 327      38.001 -45.532  40.036  1.00 63.85           C
ATOM   2588  CB  ALA A 327      36.941 -45.106  41.065  1.00 63.85           C
ATOM   2589  C   ALA A 327      37.552 -45.046  38.703  1.00 63.85           C
ATOM   2590  O   ALA A 327      37.802 -43.895  38.363  1.00 63.85           O
ATOM   2591  N   GLU A 328      36.890 -45.890  37.896  1.00134.27           N
ATOM   2592  CA  GLU A 328      36.488 -45.399  36.615  1.00134.27           C
ATOM   2593  CB  GLU A 328      37.556 -45.548  35.516  1.00134.27           C
ATOM   2594  CG  GLU A 328      38.263 -46.902  35.510  1.00134.27           C
ATOM   2595  CD  GLU A 328      39.415 -46.776  36.496  1.00134.27           C
ATOM   2596  OE1 GLU A 328      39.663 -45.630  36.956  1.00134.27           O
ATOM   2597  OE2 GLU A 328      40.063 -47.814  36.800  1.00134.27           O
ATOM   2598  C   GLU A 328      35.245 -46.090  36.185  1.00134.27           C
ATOM   2599  O   GLU A 328      34.936 -47.194  36.630  1.00134.27           O
ATOM   2600  N   MET A 329      34.470 -45.398  35.331  1.00134.14           N
ATOM   2601  CA  MET A 329      33.284 -45.963  34.773  1.00134.14           C
ATOM   2602  CB  MET A 329      32.008 -45.270  35.265  1.00134.14           C
ATOM   2603  CG  MET A 329      30.707 -45.999  34.933  1.00134.14           C
ATOM   2604  SD  MET A 329      29.198 -45.096  35.407  1.00134.14           S
ATOM   2605  CE  MET A 329      29.686 -44.842  37.136  1.00134.14           C
ATOM   2606  C   MET A 329      33.385 -45.722  33.305  1.00134.14           C
ATOM   2607  O   MET A 329      33.368 -44.576  32.858  1.00134.14           O
ATOM   2608  N   CYS A 330      33.492 -46.797  32.502  1.00112.75           N
ATOM   2609  CA  CYS A 330      33.638 -46.568  31.099  1.00112.75           C
ATOM   2610  CB  CYS A 330      34.326 -47.694  30.334  1.00112.75           C
ATOM   2611  SG  CYS A 330      33.397 -49.203  30.576  1.00112.75           S
ATOM   2612  C   CYS A 330      32.313 -46.283  30.509  1.00112.75           C
ATOM   2613  O   CYS A 330      31.279 -46.646  31.063  1.00112.75           O
ATOM   2614  N   LYS A 331      32.318 -45.579  29.365  1.00141.00           N
ATOM   2615  CA  LYS A 331      31.075 -45.250  28.747  1.00141.00           C
ATOM   2616  CB  LYS A 331      30.574 -43.828  29.047  1.00141.00           C
ATOM   2617  CG  LYS A 331      30.282 -43.587  30.529  1.00141.00           C
ATOM   2618  CD  LYS A 331      29.789 -42.170  30.829  1.00141.00           C
ATOM   2619  CE  LYS A 331      30.407 -41.093  29.935  1.00141.00           C
ATOM   2620  NZ  LYS A 331      31.867 -41.023  30.152  1.00141.00           N
ATOM   2621  C   LYS A 331      31.243 -45.358  27.268  1.00141.00           C
ATOM   2622  O   LYS A 331      32.361 -45.434  26.766  1.00141.00           O
ATOM   2623  N   LEU A 332      30.111 -45.449  26.542  1.00182.94           N
ATOM   2624  CA  LEU A 332      30.119 -45.410  25.110  1.00182.94           C
ATOM   2625  CB  LEU A 332      30.149 -46.756  24.369  1.00182.94           C
ATOM   2626  CG  LEU A 332      31.562 -47.357  24.298  1.00182.94           C
ATOM   2627  CD1 LEU A 332      31.612 -48.549  23.333  1.00182.94           C
ATOM   2628  CD2 LEU A 332      32.602 -46.277  23.953  1.00182.94           C
ATOM   2629  C   LEU A 332      28.928 -44.636  24.646  1.00182.94           C
ATOM   2630  O   LEU A 332      27.982 -44.411  25.398  1.00182.94           O
ATOM   2631  N   ASP A 333      28.959 -44.204  23.372  1.00103.33           N
ATOM   2632  CA  ASP A 333      27.909 -43.391  22.836  1.00103.33           C
ATOM   2633  CB  ASP A 333      28.275 -42.686  21.518  1.00103.33           C
ATOM   2634  CG  ASP A 333      28.556 -43.752  20.470  1.00103.33           C
ATOM   2635  OD1 ASP A 333      29.180 -44.785  20.831  1.00103.33           O
ATOM   2636  OD2 ASP A 333      28.147 -43.551  19.295  1.00103.33           O
ATOM   2637  C   ASP A 333      26.710 -44.248  22.592  1.00103.33           C
ATOM   2638  O   ASP A 333      26.734 -45.454  22.829  1.00103.33           O
ATOM   2639  N   LYS A 334      25.618 -43.630  22.095  1.00148.64           N
ATOM   2640  CA  LYS A 334      24.378 -44.337  21.950  1.00148.64           C
ATOM   2641  CB  LYS A 334      23.252 -43.491  21.334  1.00148.64           C
ATOM   2642  CG  LYS A 334      21.980 -44.304  21.086  1.00148.64           C
ATOM   2643  CD  LYS A 334      21.385 -44.935  22.347  1.00148.64           C
ATOM   2644  CE  LYS A 334      20.659 -43.951  23.266  1.00148.64           C
ATOM   2645  NZ  LYS A 334      20.127 -44.670  24.446  1.00148.64           N
ATOM   2646  C   LYS A 334      24.554 -45.551  21.098  1.00148.64           C
ATOM   2647  O   LYS A 334      24.146 -46.642  21.493  1.00148.64           O
ATOM   2648  N   VAL A 335      25.173 -45.430  19.913  1.00134.13           N
ATOM   2649  CA  VAL A 335      25.326 -46.635  19.153  1.00134.13           C
ATOM   2650  CB  VAL A 335      24.800 -46.540  17.748  1.00134.13           C
ATOM   2651  CG1 VAL A 335      23.281 -46.312  17.817  1.00134.13           C
ATOM   2652  CG2 VAL A 335      25.558 -45.428  17.000  1.00134.13           C
ATOM   2653  C   VAL A 335      26.792 -46.915  19.078  1.00134.13           C
ATOM   2654  O   VAL A 335      27.581 -46.030  18.750  1.00134.13           O
ATOM   2655  N   ILE A 336      27.210 -48.144  19.447  1.00366.97           N
ATOM   2656  CA  ILE A 336      28.609 -48.440  19.366  1.00366.97           C
ATOM   2657  CB  ILE A 336      29.419 -47.689  20.382  1.00366.97           C
ATOM   2658  CG1 ILE A 336      30.903 -47.656  19.978  1.00366.97           C
ATOM   2659  CG2 ILE A 336      29.149 -48.323  21.758  1.00366.97           C
ATOM   2660  CD1 ILE A 336      31.158 -46.844  18.708  1.00366.97           C
ATOM   2661  C   ILE A 336      28.788 -49.918  19.600  1.00366.97           C
ATOM   2662  O   ILE A 336      27.822 -50.666  19.728  1.00366.97           O
ATOM   2663  N   LEU A 337      30.070 -50.331  19.667  1.00127.38           N
ATOM   2664  CA  LEU A 337      30.675 -51.626  19.853  1.00127.38           C
ATOM   2665  CB  LEU A 337      32.203 -51.583  19.697  1.00127.38           C
ATOM   2666  CG  LEU A 337      32.682 -51.143  18.304  1.00127.38           C
ATOM   2667  CD1 LEU A 337      34.215 -51.122  18.229  1.00127.38           C
ATOM   2668  CD2 LEU A 337      32.046 -51.992  17.193  1.00127.38           C
ATOM   2669  C   LEU A 337      30.420 -52.126  21.243  1.00127.38           C
ATOM   2670  O   LEU A 337      30.766 -53.259  21.573  1.00127.38           O
ATOM   2671  N   GLU A 338      29.810 -51.291  22.096  1.00113.41           N
ATOM   2672  CA  GLU A 338      29.712 -51.481  23.517  1.00113.41           C
ATOM   2673  CB  GLU A 338      28.653 -50.570  24.156  1.00113.41           C
ATOM   2674  CG  GLU A 338      27.247 -50.807  23.603  1.00113.41           C
ATOM   2675  CD  GLU A 338      26.295 -49.868  24.326  1.00113.41           C
ATOM   2676  OE1 GLU A 338      26.209 -49.966  25.579  1.00113.41           O
ATOM   2677  OE2 GLU A 338      25.642 -49.040  23.637  1.00113.41           O
ATOM   2678  C   GLU A 338      29.361 -52.886  23.894  1.00113.41           C
ATOM   2679  O   GLU A 338      29.769 -53.324  24.968  1.00113.41           O
ATOM   2680  N   THR A 339      28.606 -53.629  23.062  1.00111.29           N
ATOM   2681  CA  THR A 339      28.258 -54.972  23.441  1.00111.29           C
ATOM   2682  CB  THR A 339      27.520 -55.697  22.355  1.00111.29           C
ATOM   2683  OG1 THR A 339      28.347 -55.837  21.209  1.00111.29           O
ATOM   2684  CG2 THR A 339      26.263 -54.885  21.998  1.00111.29           C
ATOM   2685  C   THR A 339      29.525 -55.733  23.716  1.00111.29           C
ATOM   2686  O   THR A 339      29.637 -56.423  24.729  1.00111.29           O
ATOM   2687  N   LYS A 340      30.522 -55.617  22.822  1.00 51.70           N
ATOM   2688  CA  LYS A 340      31.791 -56.261  23.008  1.00 51.70           C
ATOM   2689  CB  LYS A 340      32.711 -56.060  21.793  1.00 51.70           C
ATOM   2690  CG  LYS A 340      34.112 -56.645  21.971  1.00 51.70           C
ATOM   2691  CD  LYS A 340      34.995 -56.470  20.735  1.00 51.70           C
ATOM   2692  CE  LYS A 340      36.485 -56.667  21.019  1.00 51.70           C
ATOM   2693  NZ  LYS A 340      37.280 -56.216  19.856  1.00 51.70           N
ATOM   2694  C   LYS A 340      32.507 -55.657  24.180  1.00 51.70           C
ATOM   2695  O   LYS A 340      33.082 -56.366  25.004  1.00 51.70           O
ATOM   2696  N   LEU A 341      32.466 -54.315  24.288  1.00 61.46           N
ATOM   2697  CA  LEU A 341      33.220 -53.594  25.275  1.00 61.46           C
ATOM   2698  CB  LEU A 341      33.187 -52.068  25.082  1.00 61.46           C
ATOM   2699  CG  LEU A 341      33.897 -51.635  23.784  1.00 61.46           C
ATOM   2700  CD1 LEU A 341      34.081 -50.111  23.718  1.00 61.46           C
ATOM   2701  CD2 LEU A 341      35.209 -52.411  23.579  1.00 61.46           C
ATOM   2702  C   LEU A 341      32.777 -53.931  26.663  1.00 61.46           C
ATOM   2703  O   LEU A 341      33.597 -53.943  27.581  1.00 61.46           O
ATOM   2704  N   THR A 342      31.477 -54.205  26.873  1.00100.55           N
ATOM   2705  CA  THR A 342      31.052 -54.509  28.208  1.00100.55           C
ATOM   2706  CB  THR A 342      29.581 -54.808  28.322  1.00100.55           C
ATOM   2707  OG1 THR A 342      29.227 -54.978  29.687  1.00100.55           O
ATOM   2708  CG2 THR A 342      29.238 -56.073  27.514  1.00100.55           C
ATOM   2709  C   THR A 342      31.811 -55.712  28.681  1.00100.55           C
ATOM   2710  O   THR A 342      32.288 -55.744  29.815  1.00100.55           O
ATOM   2711  N   LEU A 343      31.967 -56.729  27.813  1.00 34.06           N
ATOM   2712  CA  LEU A 343      32.665 -57.922  28.194  1.00 34.06           C
ATOM   2713  CB  LEU A 343      32.704 -58.989  27.086  1.00 34.06           C
ATOM   2714  CG  LEU A 343      33.463 -60.266  27.502  1.00 34.06           C
ATOM   2715  CD1 LEU A 343      32.744 -61.005  28.641  1.00 34.06           C
ATOM   2716  CD2 LEU A 343      33.759 -61.165  26.292  1.00 34.06           C
ATOM   2717  C   LEU A 343      34.086 -57.576  28.494  1.00 34.06           C
ATOM   2718  O   LEU A 343      34.667 -58.074  29.457  1.00 34.06           O
ATOM   2719  N   ALA A 344      34.680 -56.688  27.677  1.00 29.70           N
ATOM   2720  CA  ALA A 344      36.064 -56.364  27.848  1.00 29.70           C
ATOM   2721  CB  ALA A 344      36.564 -55.325  26.829  1.00 29.70           C
ATOM   2722  C   ALA A 344      36.256 -55.787  29.210  1.00 29.70           C
ATOM   2723  O   ALA A 344      37.210 -56.127  29.906  1.00 29.70           O
ATOM   2724  N   ARG A 345      35.336 -54.904  29.630  1.00146.87           N
ATOM   2725  CA  ARG A 345      35.431 -54.260  30.908  1.00146.87           C
ATOM   2726  CB  ARG A 345      34.337 -53.213  31.116  1.00146.87           C
ATOM   2727  CG  ARG A 345      34.531 -52.022  30.189  1.00146.87           C
ATOM   2728  CD  ARG A 345      35.743 -51.173  30.571  1.00146.87           C
ATOM   2729  NE  ARG A 345      36.923 -51.735  29.861  1.00146.87           N
ATOM   2730  CZ  ARG A 345      37.763 -50.891  29.194  1.00146.87           C
ATOM   2731  NH1 ARG A 345      37.508 -49.551  29.172  1.00146.87           N
ATOM   2732  NH2 ARG A 345      38.854 -51.386  28.542  1.00146.87           N
ATOM   2733  C   ARG A 345      35.301 -55.273  32.005  1.00146.87           C
ATOM   2734  O   ARG A 345      35.967 -55.171  33.033  1.00146.87           O
ATOM   2735  N   LEU A 346      34.431 -56.280  31.809  1.00 49.64           N
ATOM   2736  CA  LEU A 346      34.154 -57.287  32.797  1.00 49.64           C
ATOM   2737  CB  LEU A 346      33.078 -58.283  32.332  1.00 49.64           C
ATOM   2738  CG  LEU A 346      32.768 -59.385  33.363  1.00 49.64           C
ATOM   2739  CD1 LEU A 346      32.160 -58.800  34.647  1.00 49.64           C
ATOM   2740  CD2 LEU A 346      31.908 -60.499  32.745  1.00 49.64           C
ATOM   2741  C   LEU A 346      35.383 -58.093  33.097  1.00 49.64           C
ATOM   2742  O   LEU A 346      35.609 -58.500  34.235  1.00 49.64           O
ATOM   2743  N   ASN A 347      36.216 -58.330  32.073  1.00 76.67           N
ATOM   2744  CA  ASN A 347      37.365 -59.193  32.151  1.00 76.67           C
ATOM   2745  CB  ASN A 347      38.135 -59.253  30.819  1.00 76.67           C
ATOM   2746  CG  ASN A 347      37.240 -59.917  29.784  1.00 76.67           C
ATOM   2747  OD1 ASN A 347      37.488 -59.832  28.582  1.00 76.67           O
ATOM   2748  ND2 ASN A 347      36.160 -60.592  30.262  1.00 76.67           N
ATOM   2749  C   ASN A 347      38.361 -58.777  33.209  1.00 76.67           C
ATOM   2750  O   ASN A 347      38.982 -59.653  33.809  1.00 76.67           O
ATOM   2751  N   PRO A 348      38.571 -57.516  33.473  1.00156.05           N
ATOM   2752  CA  PRO A 348      39.609 -57.118  34.406  1.00156.05           C
ATOM   2753  CD  PRO A 348      38.451 -56.531  32.410  1.00156.05           C
ATOM   2754  CB  PRO A 348      39.965 -55.665  34.067  1.00156.05           C
ATOM   2755  CG  PRO A 348      38.905 -55.216  33.052  1.00156.05           C
ATOM   2756  C   PRO A 348      39.478 -57.329  35.899  1.00156.05           C
ATOM   2757  O   PRO A 348      40.358 -56.858  36.616  1.00156.05           O
ATOM   2758  N   ASN A 349      38.457 -58.042  36.402  1.00126.27           N
ATOM   2759  CA  ASN A 349      38.109 -58.076  37.804  1.00126.27           C
ATOM   2760  CB  ASN A 349      36.892 -58.990  38.052  1.00126.27           C
ATOM   2761  CG  ASN A 349      36.342 -58.746  39.453  1.00126.27           C
ATOM   2762  OD1 ASN A 349      37.006 -58.998  40.457  1.00126.27           O
ATOM   2763  ND2 ASN A 349      35.081 -58.242  39.524  1.00126.27           N
ATOM   2764  C   ASN A 349      39.160 -58.463  38.852  1.00126.27           C
ATOM   2765  O   ASN A 349      39.308 -57.717  39.815  1.00126.27           O
ATOM   2766  N   GLU A 350      39.935 -59.572  38.756  1.00163.55           N
ATOM   2767  CA  GLU A 350      40.645 -60.022  39.959  1.00163.55           C
ATOM   2768  CB  GLU A 350      40.857 -61.548  39.982  1.00163.55           C
ATOM   2769  CG  GLU A 350      41.744 -62.072  38.851  1.00163.55           C
ATOM   2770  CD  GLU A 350      43.198 -61.903  39.268  1.00163.55           C
ATOM   2771  OE1 GLU A 350      43.559 -62.407  40.365  1.00163.55           O
ATOM   2772  OE2 GLU A 350      43.967 -61.268  38.497  1.00163.55           O
ATOM   2773  C   GLU A 350      41.993 -59.385  40.306  1.00163.55           C
ATOM   2774  O   GLU A 350      42.816 -59.149  39.425  1.00163.55           O
ATOM   2775  N   PHE A 351      42.251 -59.122  41.637  1.00106.30           N
ATOM   2776  CA  PHE A 351      43.523 -58.631  42.176  1.00106.30           C
ATOM   2777  CB  PHE A 351      44.074 -57.424  41.394  1.00106.30           C
ATOM   2778  CG  PHE A 351      45.451 -57.129  41.879  1.00106.30           C
ATOM   2779  CD1 PHE A 351      46.506 -57.932  41.507  1.00106.30           C
ATOM   2780  CD2 PHE A 351      45.694 -56.042  42.685  1.00106.30           C
ATOM   2781  CE1 PHE A 351      47.781 -57.664  41.946  1.00106.30           C
ATOM   2782  CE2 PHE A 351      46.967 -55.769  43.126  1.00106.30           C
ATOM   2783  CZ  PHE A 351      48.013 -56.581  42.758  1.00106.30           C
ATOM   2784  C   PHE A 351      43.359 -58.223  43.647  1.00106.30           C
ATOM   2785  O   PHE A 351      42.237 -58.224  44.141  1.00106.30           O
ATOM   2786  N   VAL A 352      44.464 -57.914  44.409  1.00102.93           N
ATOM   2787  CA  VAL A 352      44.387 -57.418  45.789  1.00102.93           C
ATOM   2788  CB  VAL A 352      44.167 -58.480  46.839  1.00102.93           C
ATOM   2789  CG1 VAL A 352      44.253 -57.801  48.216  1.00102.93           C
ATOM   2790  CG2 VAL A 352      42.835 -59.212  46.613  1.00102.93           C
ATOM   2791  C   VAL A 352      45.707 -56.791  46.205  1.00102.93           C
ATOM   2792  O   VAL A 352      46.754 -57.367  45.918  1.00102.93           O
ATOM   2793  N   THR A 353      45.696 -55.616  46.912  1.00163.97           N
ATOM   2794  CA  THR A 353      46.901 -54.978  47.435  1.00163.97           C
ATOM   2795  CB  THR A 353      47.796 -54.329  46.405  1.00163.97           C
ATOM   2796  OG1 THR A 353      47.039 -53.452  45.585  1.00163.97           O
ATOM   2797  CG2 THR A 353      48.565 -55.363  45.570  1.00163.97           C
ATOM   2798  C   THR A 353      46.569 -53.853  48.395  1.00163.97           C
ATOM   2799  O   THR A 353      45.411 -53.527  48.650  1.00163.97           O
ATOM   2800  N   SER A 354      47.631 -53.237  48.972  1.00122.18           N
ATOM   2801  CA  SER A 354      47.566 -52.065  49.811  1.00122.18           C
ATOM   2802  CB  SER A 354      48.225 -52.250  51.189  1.00122.18           C
ATOM   2803  OG  SER A 354      47.521 -53.229  51.939  1.00122.18           O
ATOM   2804  C   SER A 354      48.383 -51.074  49.053  1.00122.18           C
ATOM   2805  O   SER A 354      49.415 -51.422  48.485  1.00122.18           O
ATOM   2806  N   ILE A 355      47.975 -49.799  49.012  1.00151.82           N
ATOM   2807  CA  ILE A 355      48.722 -48.992  48.098  1.00151.82           C
ATOM   2808  CB  ILE A 355      47.874 -48.402  47.011  1.00151.82           C
ATOM   2809  CG1 ILE A 355      48.757 -47.868  45.874  1.00151.82           C
ATOM   2810  CG2 ILE A 355      46.975 -47.330  47.649  1.00151.82           C
ATOM   2811  CD1 ILE A 355      49.520 -48.961  45.128  1.00151.82           C
ATOM   2812  C   ILE A 355      49.409 -47.858  48.772  1.00151.82           C
ATOM   2813  O   ILE A 355      48.856 -47.196  49.648  1.00151.82           O
ATOM   2814  N   MET A 356      50.667 -47.622  48.354  1.00 48.43           N
ATOM   2815  CA  MET A 356      51.429 -46.512  48.837  1.00 48.43           C
ATOM   2816  CB  MET A 356      52.848 -46.899  49.284  1.00 48.43           C
ATOM   2817  CG  MET A 356      52.857 -47.802  50.520  1.00 48.43           C
ATOM   2818  SD  MET A 356      54.503 -48.386  51.022  1.00 48.43           S
ATOM   2819  CE  MET A 356      54.591 -49.677  49.748  1.00 48.43           C
ATOM   2820  C   MET A 356      51.542 -45.568  47.682  1.00 48.43           C
ATOM   2821  O   MET A 356      51.864 -45.981  46.569  1.00 48.43           O
ATOM   2822  N   LYS A 357      51.261 -44.269  47.910  1.00142.58           N
ATOM   2823  CA  LYS A 357      51.301 -43.350  46.808  1.00142.58           C
ATOM   2824  CB  LYS A 357      50.058 -42.450  46.688  1.00142.58           C
ATOM   2825  CG  LYS A 357      50.087 -41.221  47.601  1.00142.58           C
ATOM   2826  CD  LYS A 357      50.239 -41.541  49.089  1.00142.58           C
ATOM   2827  CE  LYS A 357      50.265 -40.297  49.981  1.00142.58           C
ATOM   2828  NZ  LYS A 357      50.415 -40.694  51.399  1.00142.58           N
ATOM   2829  C   LYS A 357      52.461 -42.430  47.000  1.00142.58           C
ATOM   2830  O   LYS A 357      52.775 -42.016  48.114  1.00142.58           O
ATOM   2831  N   ARG A 358      53.153 -42.108  45.893  1.00106.65           N
ATOM   2832  CA  ARG A 358      54.246 -41.186  45.949  1.00106.65           C
ATOM   2833  CB  ARG A 358      55.358 -41.502  44.941  1.00106.65           C
ATOM   2834  CG  ARG A 358      54.871 -41.516  43.496  1.00106.65           C
ATOM   2835  CD  ARG A 358      55.887 -42.132  42.540  1.00106.65           C
ATOM   2836  NE  ARG A 358      55.939 -43.594  42.826  1.00106.65           N
ATOM   2837  CZ  ARG A 358      56.800 -44.079  43.769  1.00106.65           C
ATOM   2838  NH1 ARG A 358      57.616 -43.225  44.452  1.00106.65           N
ATOM   2839  NH2 ARG A 358      56.843 -45.418  44.030  1.00106.65           N
ATOM   2840  C   ARG A 358      53.694 -39.834  45.647  1.00106.65           C
ATOM   2841  O   ARG A 358      52.596 -39.712  45.106  1.00106.65           O
ATOM   2842  N   ASN A 359      54.418 -38.771  46.048  1.00206.62           N
ATOM   2843  CA  ASN A 359      53.954 -37.460  45.709  1.00206.62           C
ATOM   2844  CB  ASN A 359      53.814 -36.513  46.921  1.00206.62           C
ATOM   2845  CG  ASN A 359      55.158 -36.367  47.623  1.00206.62           C
ATOM   2846  OD1 ASN A 359      55.819 -37.355  47.938  1.00206.62           O
ATOM   2847  ND2 ASN A 359      55.580 -35.098  47.868  1.00206.62           N
ATOM   2848  C   ASN A 359      54.931 -36.882  44.731  1.00206.62           C
ATOM   2849  O   ASN A 359      56.088 -36.637  45.064  1.00206.62           O
ATOM   2850  N   GLY A 360      54.487 -36.657  43.478  1.00 69.69           N
ATOM   2851  CA  GLY A 360      55.368 -36.113  42.480  1.00 69.69           C
ATOM   2852  C   GLY A 360      54.595 -36.023  41.201  1.00 69.69           C
ATOM   2853  O   GLY A 360      53.561 -36.671  41.058  1.00 69.69           O
ATOM   2854  N   TYR A 361      55.081 -35.219  40.226  1.00216.41           N
ATOM   2855  CA  TYR A 361      54.321 -35.073  39.016  1.00216.41           C
ATOM   2856  CB  TYR A 361      54.113 -33.597  38.648  1.00216.41           C
ATOM   2857  CG  TYR A 361      53.486 -32.976  39.848  1.00216.41           C
ATOM   2858  CD1 TYR A 361      54.284 -32.558  40.888  1.00216.41           C
ATOM   2859  CD2 TYR A 361      52.123 -32.819  39.947  1.00216.41           C
ATOM   2860  CE1 TYR A 361      53.735 -31.988  42.011  1.00216.41           C
ATOM   2861  CE2 TYR A 361      51.567 -32.248  41.070  1.00216.41           C
ATOM   2862  CZ  TYR A 361      52.374 -31.832  42.103  1.00216.41           C
ATOM   2863  OH  TYR A 361      51.812 -31.247  43.257  1.00216.41           O
ATOM   2864  C   TYR A 361      55.052 -35.722  37.881  1.00216.41           C
ATOM   2865  O   TYR A 361      55.421 -35.067  36.907  1.00216.41           O
ATOM   2866  N   THR A 362      55.278 -37.044  37.967  1.00123.17           N
ATOM   2867  CA  THR A 362      55.877 -37.741  36.868  1.00123.17           C
ATOM   2868  CB  THR A 362      56.318 -39.133  37.220  1.00123.17           C
ATOM   2869  OG1 THR A 362      57.024 -39.711  36.133  1.00123.17           O
ATOM   2870  CG2 THR A 362      55.086 -39.985  37.572  1.00123.17           C
ATOM   2871  C   THR A 362      54.838 -37.829  35.800  1.00123.17           C
ATOM   2872  O   THR A 362      55.126 -37.742  34.608  1.00123.17           O
ATOM   2873  N   ALA A 363      53.578 -38.010  36.229  1.00 41.95           N
ATOM   2874  CA  ALA A 363      52.467 -38.162  35.342  1.00 41.95           C
ATOM   2875  CB  ALA A 363      51.145 -38.421  36.086  1.00 41.95           C
ATOM   2876  C   ALA A 363      52.292 -36.911  34.546  1.00 41.95           C
ATOM   2877  O   ALA A 363      51.972 -36.975  33.361  1.00 41.95           O
ATOM   2878  N   VAL A 364      52.488 -35.732  35.171  1.00107.08           N
ATOM   2879  CA  VAL A 364      52.253 -34.524  34.434  1.00107.08           C
ATOM   2880  CB  VAL A 364      52.467 -33.240  35.210  1.00107.08           C
ATOM   2881  CG1 VAL A 364      51.461 -33.159  36.363  1.00107.08           C
ATOM   2882  CG2 VAL A 364      53.926 -33.130  35.677  1.00107.08           C
ATOM   2883  C   VAL A 364      53.183 -34.478  33.264  1.00107.08           C
ATOM   2884  O   VAL A 364      52.761 -34.175  32.149  1.00107.08           O
ATOM   2885  N   VAL A 365      54.476 -34.793  33.476  1.00101.74           N
ATOM   2886  CA  VAL A 365      55.406 -34.686  32.394  1.00101.74           C
ATOM   2887  CB  VAL A 365      56.841 -34.925  32.778  1.00101.74           C
ATOM   2888  CG1 VAL A 365      57.236 -33.894  33.849  1.00101.74           C
ATOM   2889  CG2 VAL A 365      57.035 -36.390  33.189  1.00101.74           C
ATOM   2890  C   VAL A 365      55.035 -35.683  31.346  1.00101.74           C
ATOM   2891  O   VAL A 365      55.069 -35.385  30.154  1.00101.74           O
ATOM   2892  N   ALA A 366      54.638 -36.896  31.767  1.00 38.04           N
ATOM   2893  CA  ALA A 366      54.320 -37.916  30.816  1.00 38.04           C
ATOM   2894  CB  ALA A 366      53.873 -39.230  31.480  1.00 38.04           C
ATOM   2895  C   ALA A 366      53.192 -37.433  29.965  1.00 38.04           C
ATOM   2896  O   ALA A 366      53.191 -37.638  28.753  1.00 38.04           O
ATOM   2897  N   GLY A 367      52.193 -36.779  30.581  1.00 34.65           N
ATOM   2898  CA  GLY A 367      51.063 -36.315  29.832  1.00 34.65           C
ATOM   2899  C   GLY A 367      51.486 -35.265  28.851  1.00 34.65           C
ATOM   2900  O   GLY A 367      51.066 -35.288  27.696  1.00 34.65           O
ATOM   2901  N   GLU A 368      52.334 -34.310  29.282  1.00 85.11           N
ATOM   2902  CA  GLU A 368      52.696 -33.234  28.404  1.00 85.11           C
ATOM   2903  CB  GLU A 368      53.593 -32.177  29.072  1.00 85.11           C
ATOM   2904  CG  GLU A 368      54.950 -32.716  29.526  1.00 85.11           C
ATOM   2905  CD  GLU A 368      55.733 -31.560  30.133  1.00 85.11           C
ATOM   2906  OE1 GLU A 368      55.186 -30.425  30.158  1.00 85.11           O
ATOM   2907  OE2 GLU A 368      56.888 -31.796  30.577  1.00 85.11           O
ATOM   2908  C   GLU A 368      53.451 -33.783  27.241  1.00 85.11           C
ATOM   2909  O   GLU A 368      53.185 -33.431  26.093  1.00 85.11           O
ATOM   2910  N   VAL A 369      54.403 -34.690  27.514  1.00 34.21           N
ATOM   2911  CA  VAL A 369      55.217 -35.231  26.470  1.00 34.21           C
ATOM   2912  CB  VAL A 369      56.245 -36.198  26.981  1.00 34.21           C
ATOM   2913  CG1 VAL A 369      56.995 -36.796  25.778  1.00 34.21           C
ATOM   2914  CG2 VAL A 369      57.153 -35.464  27.981  1.00 34.21           C
ATOM   2915  C   VAL A 369      54.344 -35.970  25.510  1.00 34.21           C
ATOM   2916  O   VAL A 369      54.481 -35.820  24.298  1.00 34.21           O
ATOM   2917  N   LEU A 370      53.396 -36.768  26.032  1.00 43.96           N
ATOM   2918  CA  LEU A 370      52.587 -37.588  25.180  1.00 43.96           C
ATOM   2919  CB  LEU A 370      51.606 -38.472  25.969  1.00 43.96           C
ATOM   2920  CG  LEU A 370      52.305 -39.499  26.879  1.00 43.96           C
ATOM   2921  CD1 LEU A 370      51.284 -40.359  27.639  1.00 43.96           C
ATOM   2922  CD2 LEU A 370      53.325 -40.341  26.097  1.00 43.96           C
ATOM   2923  C   LEU A 370      51.786 -36.728  24.257  1.00 43.96           C
ATOM   2924  O   LEU A 370      51.674 -37.027  23.070  1.00 43.96           O
ATOM   2925  N   HIS A 371      51.199 -35.633  24.772  1.00108.56           N
ATOM   2926  CA  HIS A 371      50.382 -34.819  23.922  1.00108.56           C
ATOM   2927  ND1 HIS A 371      47.319 -34.505  25.124  1.00108.56           N
ATOM   2928  CG  HIS A 371      48.576 -34.159  25.568  1.00108.56           C
ATOM   2929  CB  HIS A 371      49.675 -33.675  24.669  1.00108.56           C
ATOM   2930  NE2 HIS A 371      47.323 -34.818  27.325  1.00108.56           N
ATOM   2931  CD2 HIS A 371      48.561 -34.356  26.914  1.00108.56           C
ATOM   2932  CE1 HIS A 371      46.611 -34.891  26.215  1.00108.56           C
ATOM   2933  C   HIS A 371      51.208 -34.202  22.837  1.00108.56           C
ATOM   2934  O   HIS A 371      50.842 -34.262  21.665  1.00108.56           O
ATOM   2935  N   VAL A 372      52.362 -33.606  23.194  1.00 98.16           N
ATOM   2936  CA  VAL A 372      53.166 -32.942  22.206  1.00 98.16           C
ATOM   2937  CB  VAL A 372      54.373 -32.262  22.790  1.00 98.16           C
ATOM   2938  CG1 VAL A 372      53.890 -31.137  23.719  1.00 98.16           C
ATOM   2939  CG2 VAL A 372      55.251 -33.309  23.498  1.00 98.16           C
ATOM   2940  C   VAL A 372      53.627 -33.950  21.203  1.00 98.16           C
ATOM   2941  O   VAL A 372      53.566 -33.717  19.998  1.00 98.16           O
ATOM   2942  N   LEU A 373      54.061 -35.123  21.689  1.00108.67           N
ATOM   2943  CA  LEU A 373      54.585 -36.164  20.858  1.00108.67           C
ATOM   2944  CB  LEU A 373      55.051 -37.372  21.706  1.00108.67           C
ATOM   2945  CG  LEU A 373      55.806 -38.512  20.980  1.00108.67           C
ATOM   2946  CD1 LEU A 373      56.191 -39.613  21.981  1.00108.67           C
ATOM   2947  CD2 LEU A 373      55.032 -39.099  19.790  1.00108.67           C
ATOM   2948  C   LEU A 373      53.496 -36.594  19.928  1.00108.67           C
ATOM   2949  O   LEU A 373      53.744 -36.909  18.770  1.00108.67           O
ATOM   2950  N   GLU A 374      52.238 -36.646  20.387  1.00103.54           N
ATOM   2951  CA  GLU A 374      51.246 -37.081  19.451  1.00103.54           C
ATOM   2952  CB  GLU A 374      49.844 -37.177  20.075  1.00103.54           C
ATOM   2953  CG  GLU A 374      49.728 -38.273  21.137  1.00103.54           C
ATOM   2954  CD  GLU A 374      49.812 -39.621  20.434  1.00103.54           C
ATOM   2955  OE1 GLU A 374      49.797 -39.633  19.174  1.00103.54           O
ATOM   2956  OE2 GLU A 374      49.890 -40.656  21.148  1.00103.54           O
ATOM   2957  C   GLU A 374      51.175 -36.087  18.332  1.00103.54           C
ATOM   2958  O   GLU A 374      51.214 -36.455  17.160  1.00103.54           O
ATOM   2959  N   CYS A 375      51.124 -34.788  18.671  1.00 55.89           N
ATOM   2960  CA  CYS A 375      50.940 -33.770  17.675  1.00 55.89           C
ATOM   2961  CB  CYS A 375      50.813 -32.375  18.311  1.00 55.89           C
ATOM   2962  SG  CYS A 375      50.585 -31.047  17.094  1.00 55.89           S
ATOM   2963  C   CYS A 375      52.078 -33.705  16.699  1.00 55.89           C
ATOM   2964  O   CYS A 375      51.868 -33.813  15.492  1.00 55.89           O
ATOM   2965  N   LYS A 376      53.322 -33.557  17.192  1.00 99.00           N
ATOM   2966  CA  LYS A 376      54.417 -33.320  16.293  1.00 99.00           C
ATOM   2967  CB  LYS A 376      55.708 -32.953  17.051  1.00 99.00           C
ATOM   2968  CG  LYS A 376      55.520 -31.718  17.932  1.00 99.00           C
ATOM   2969  CD  LYS A 376      56.561 -31.585  19.043  1.00 99.00           C
ATOM   2970  CE  LYS A 376      56.318 -30.384  19.959  1.00 99.00           C
ATOM   2971  NZ  LYS A 376      57.191 -30.468  21.150  1.00 99.00           N
ATOM   2972  C   LYS A 376      54.615 -34.505  15.391  1.00 99.00           C
ATOM   2973  O   LYS A 376      54.725 -34.333  14.178  1.00 99.00           O
ATOM   2974  N   PRO A 377      54.666 -35.707  15.899  1.00169.53           N
ATOM   2975  CA  PRO A 377      54.730 -36.790  14.967  1.00169.53           C
ATOM   2976  CD  PRO A 377      55.626 -35.955  16.965  1.00169.53           C
ATOM   2977  CB  PRO A 377      55.092 -38.020  15.786  1.00169.53           C
ATOM   2978  CG  PRO A 377      56.059 -37.427  16.827  1.00169.53           C
ATOM   2979  C   PRO A 377      53.556 -36.918  14.052  1.00169.53           C
ATOM   2980  O   PRO A 377      53.742 -37.412  12.941  1.00169.53           O
ATOM   2981  N   VAL A 378      52.346 -36.511  14.475  1.00 49.68           N
ATOM   2982  CA  VAL A 378      51.250 -36.616  13.560  1.00 49.68           C
ATOM   2983  CB  VAL A 378      49.917 -36.258  14.150  1.00 49.68           C
ATOM   2984  CG1 VAL A 378      48.896 -36.160  13.003  1.00 49.68           C
ATOM   2985  CG2 VAL A 378      49.534 -37.330  15.184  1.00 49.68           C
ATOM   2986  C   VAL A 378      51.487 -35.692  12.413  1.00 49.68           C
ATOM   2987  O   VAL A 378      51.359 -36.092  11.269  1.00 49.68           O
ATOM   2988  N   TYR A 379      51.858 -34.428  12.655  1.00110.11           N
ATOM   2989  CA  TYR A 379      52.011 -33.537  11.539  1.00110.11           C
ATOM   2990  CB  TYR A 379      52.179 -32.075  11.975  1.00110.11           C
ATOM   2991  CG  TYR A 379      50.849 -31.730  12.545  1.00110.11           C
ATOM   2992  CD1 TYR A 379      50.550 -32.011  13.859  1.00110.11           C
ATOM   2993  CD2 TYR A 379      49.889 -31.148  11.752  1.00110.11           C
ATOM   2994  CE1 TYR A 379      49.315 -31.700  14.377  1.00110.11           C
ATOM   2995  CE2 TYR A 379      48.655 -30.838  12.268  1.00110.11           C
ATOM   2996  CZ  TYR A 379      48.364 -31.111  13.581  1.00110.11           C
ATOM   2997  OH  TYR A 379      47.095 -30.790  14.108  1.00110.11           O
ATOM   2998  C   TYR A 379      53.160 -33.949  10.678  1.00110.11           C
ATOM   2999  O   TYR A 379      53.061 -33.948   9.451  1.00110.11           O
ATOM   3000  N   ILE A 380      54.280 -34.345  11.301  1.00 53.09           N
ATOM   3001  CA  ILE A 380      55.460 -34.656  10.554  1.00 53.09           C
ATOM   3002  CB  ILE A 380      56.626 -35.008  11.425  1.00 53.09           C
ATOM   3003  CG1 ILE A 380      56.928 -33.862  12.405  1.00 53.09           C
ATOM   3004  CG2 ILE A 380      57.808 -35.311  10.494  1.00 53.09           C
ATOM   3005  CD1 ILE A 380      57.912 -34.247  13.509  1.00 53.09           C
ATOM   3006  C   ILE A 380      55.189 -35.813   9.641  1.00 53.09           C
ATOM   3007  O   ILE A 380      55.659 -35.820   8.504  1.00 53.09           O
ATOM   3008  N   THR A 381      54.441 -36.837  10.103  1.00 52.52           N
ATOM   3009  CA  THR A 381      54.233 -37.971   9.245  1.00 52.52           C
ATOM   3010  CB  THR A 381      53.516 -39.110   9.919  1.00 52.52           C
ATOM   3011  OG1 THR A 381      54.246 -39.545  11.057  1.00 52.52           O
ATOM   3012  CG2 THR A 381      53.369 -40.263   8.913  1.00 52.52           C
ATOM   3013  C   THR A 381      53.503 -37.549   7.993  1.00 52.52           C
ATOM   3014  O   THR A 381      53.978 -37.856   6.902  1.00 52.52           O
ATOM   3015  N   PRO A 382      52.392 -36.854   8.055  1.00114.45           N
ATOM   3016  CA  PRO A 382      51.847 -36.396   6.814  1.00114.45           C
ATOM   3017  CD  PRO A 382      51.294 -37.397   8.835  1.00114.45           C
ATOM   3018  CB  PRO A 382      50.450 -35.885   7.132  1.00114.45           C
ATOM   3019  CG  PRO A 382      49.988 -36.898   8.190  1.00114.45           C
ATOM   3020  C   PRO A 382      52.717 -35.485   6.021  1.00114.45           C
ATOM   3021  O   PRO A 382      52.531 -35.422   4.808  1.00114.45           O
ATOM   3022  N   ARG A 383      53.656 -34.759   6.648  1.00115.62           N
ATOM   3023  CA  ARG A 383      54.507 -33.939   5.841  1.00115.62           C
ATOM   3024  CB  ARG A 383      55.514 -33.111   6.657  1.00115.62           C
ATOM   3025  CG  ARG A 383      56.244 -32.058   5.820  1.00115.62           C
ATOM   3026  CD  ARG A 383      57.226 -32.643   4.804  1.00115.62           C
ATOM   3027  NE  ARG A 383      57.795 -31.506   4.026  1.00115.62           N
ATOM   3028  CZ  ARG A 383      58.727 -31.740   3.057  1.00115.62           C
ATOM   3029  NH1 ARG A 383      59.146 -33.015   2.807  1.00115.62           N
ATOM   3030  NH2 ARG A 383      59.241 -30.699   2.338  1.00115.62           N
ATOM   3031  C   ARG A 383      55.287 -34.862   4.958  1.00115.62           C
ATOM   3032  O   ARG A 383      55.470 -34.603   3.770  1.00115.62           O
ATOM   3033  N   PHE A 384      55.746 -35.993   5.527  1.00 84.33           N
ATOM   3034  CA  PHE A 384      56.543 -36.935   4.797  1.00 84.33           C
ATOM   3035  CB  PHE A 384      57.001 -38.123   5.657  1.00 84.33           C
ATOM   3036  CG  PHE A 384      57.806 -39.011   4.774  1.00 84.33           C
ATOM   3037  CD1 PHE A 384      59.145 -38.763   4.566  1.00 84.33           C
ATOM   3038  CD2 PHE A 384      57.224 -40.090   4.152  1.00 84.33           C
ATOM   3039  CE1 PHE A 384      59.890 -39.581   3.750  1.00 84.33           C
ATOM   3040  CE2 PHE A 384      57.965 -40.911   3.334  1.00 84.33           C
ATOM   3041  CZ  PHE A 384      59.300 -40.657   3.132  1.00 84.33           C
ATOM   3042  C   PHE A 384      55.734 -37.493   3.666  1.00 84.33           C
ATOM   3043  O   PHE A 384      56.228 -37.617   2.547  1.00 84.33           O
ATOM   3044  N   THR A 385      54.462 -37.843   3.932  1.00 31.13           N
ATOM   3045  CA  THR A 385      53.634 -38.449   2.926  1.00 31.13           C
ATOM   3046  CB  THR A 385      52.263 -38.785   3.437  1.00 31.13           C
ATOM   3047  OG1 THR A 385      52.358 -39.672   4.542  1.00 31.13           O
ATOM   3048  CG2 THR A 385      51.461 -39.439   2.300  1.00 31.13           C
ATOM   3049  C   THR A 385      53.459 -37.497   1.785  1.00 31.13           C
ATOM   3050  O   THR A 385      53.601 -37.876   0.623  1.00 31.13           O
ATOM   3051  N   ASP A 386      53.169 -36.221   2.095  1.00 39.98           N
ATOM   3052  CA  ASP A 386      52.950 -35.219   1.090  1.00 39.98           C
ATOM   3053  CB  ASP A 386      52.583 -33.848   1.682  1.00 39.98           C
ATOM   3054  CG  ASP A 386      51.188 -33.951   2.283  1.00 39.98           C
ATOM   3055  OD1 ASP A 386      50.486 -34.953   1.980  1.00 39.98           O
ATOM   3056  OD2 ASP A 386      50.808 -33.032   3.057  1.00 39.98           O
ATOM   3057  C   ASP A 386      54.236 -35.057   0.349  1.00 39.98           C
ATOM   3058  O   ASP A 386      54.257 -34.738  -0.839  1.00 39.98           O
ATOM   3059  N   GLN A 387      55.347 -35.314   1.057  1.00 64.32           N
ATOM   3060  CA  GLN A 387      56.674 -35.164   0.547  1.00 64.32           C
ATOM   3061  CB  GLN A 387      57.759 -35.562   1.564  1.00 64.32           C
ATOM   3062  CG  GLN A 387      59.184 -35.403   1.035  1.00 64.32           C
ATOM   3063  CD  GLN A 387      60.144 -35.825   2.138  1.00 64.32           C
ATOM   3064  OE1 GLN A 387      59.727 -36.309   3.189  1.00 64.32           O
ATOM   3065  NE2 GLN A 387      61.469 -35.637   1.896  1.00 64.32           N
ATOM   3066  C   GLN A 387      56.799 -36.047  -0.643  1.00 64.32           C
ATOM   3067  O   GLN A 387      57.581 -35.759  -1.548  1.00 64.32           O
ATOM   3068  N   CYS A 388      56.030 -37.156  -0.685  1.00153.69           N
ATOM   3069  CA  CYS A 388      56.060 -38.047  -1.818  1.00153.69           C
ATOM   3070  CB  CYS A 388      55.223 -39.321  -1.613  1.00153.69           C
ATOM   3071  SG  CYS A 388      55.785 -40.422  -0.286  1.00153.69           S
ATOM   3072  C   CYS A 388      55.414 -37.382  -3.011  1.00153.69           C
ATOM   3073  O   CYS A 388      54.856 -38.059  -3.872  1.00153.69           O
ATOM   3074  N   TYR A 389      55.496 -36.041  -3.096  1.00 82.50           N
ATOM   3075  CA  TYR A 389      55.000 -35.211  -4.143  1.00 82.50           C
ATOM   3076  CB  TYR A 389      55.173 -33.714  -3.824  1.00 82.50           C
ATOM   3077  CG  TYR A 389      54.737 -32.916  -5.005  1.00 82.50           C
ATOM   3078  CD1 TYR A 389      53.401 -32.760  -5.296  1.00 82.50           C
ATOM   3079  CD2 TYR A 389      55.667 -32.304  -5.814  1.00 82.50           C
ATOM   3080  CE1 TYR A 389      52.998 -32.020  -6.383  1.00 82.50           C
ATOM   3081  CE2 TYR A 389      55.270 -31.561  -6.901  1.00 82.50           C
ATOM   3082  CZ  TYR A 389      53.934 -31.419  -7.188  1.00 82.50           C
ATOM   3083  OH  TYR A 389      53.527 -30.657  -8.304  1.00 82.50           O
ATOM   3084  C   TYR A 389      55.795 -35.520  -5.358  1.00 82.50           C
ATOM   3085  O   TYR A 389      55.243 -35.597  -6.448  1.00 82.50           O
ATOM   3086  N   GLN A 390      57.096 -35.805  -5.165  1.00156.02           N
ATOM   3087  CA  GLN A 390      58.083 -35.923  -6.200  1.00156.02           C
ATOM   3088  CB  GLN A 390      59.451 -36.379  -5.659  1.00156.02           C
ATOM   3089  CG  GLN A 390      59.459 -37.790  -5.067  1.00156.02           C
ATOM   3090  CD  GLN A 390      59.647 -38.775  -6.211  1.00156.02           C
ATOM   3091  OE1 GLN A 390      59.021 -39.833  -6.248  1.00156.02           O
ATOM   3092  NE2 GLN A 390      60.546 -38.422  -7.169  1.00156.02           N
ATOM   3093  C   GLN A 390      57.640 -36.883  -7.256  1.00156.02           C
ATOM   3094  O   GLN A 390      57.978 -36.702  -8.425  1.00156.02           O
ATOM   3095  N   GLU A 391      56.875 -37.921  -6.886  1.00 82.52           N
ATOM   3096  CA  GLU A 391      56.437 -38.879  -7.857  1.00 82.52           C
ATOM   3097  CB  GLU A 391      55.447 -39.890  -7.256  1.00 82.52           C
ATOM   3098  CG  GLU A 391      54.181 -39.224  -6.711  1.00 82.52           C
ATOM   3099  CD  GLU A 391      53.274 -40.304  -6.141  1.00 82.52           C
ATOM   3100  OE1 GLU A 391      53.694 -41.492  -6.136  1.00 82.52           O
ATOM   3101  OE2 GLU A 391      52.147 -39.954  -5.700  1.00 82.52           O
ATOM   3102  C   GLU A 391      55.698 -38.136  -8.925  1.00 82.52           C
ATOM   3103  O   GLU A 391      55.838 -38.434 -10.109  1.00 82.52           O
ATOM   3104  N   ILE A 392      54.897 -37.128  -8.535  1.00 51.71           N
ATOM   3105  CA  ILE A 392      54.143 -36.393  -9.505  1.00 51.71           C
ATOM   3106  CB  ILE A 392      53.203 -35.380  -8.916  1.00 51.71           C
ATOM   3107  CG1 ILE A 392      52.101 -36.079  -8.105  1.00 51.71           C
ATOM   3108  CG2 ILE A 392      52.663 -34.512 -10.065  1.00 51.71           C
ATOM   3109  CD1 ILE A 392      51.197 -35.105  -7.353  1.00 51.71           C
ATOM   3110  C   ILE A 392      55.064 -35.675 -10.457  1.00 51.71           C
ATOM   3111  O   ILE A 392      54.804 -35.691 -11.658  1.00 51.71           O
ATOM   3112  N   PRO A 393      56.118 -35.039 -10.002  1.00139.14           N
ATOM   3113  CA  PRO A 393      57.002 -34.368 -10.918  1.00139.14           C
ATOM   3114  CD  PRO A 393      56.016 -34.271  -8.775  1.00139.14           C
ATOM   3115  CB  PRO A 393      57.881 -33.447 -10.079  1.00139.14           C
ATOM   3116  CG  PRO A 393      56.958 -33.066  -8.918  1.00139.14           C
ATOM   3117  C   PRO A 393      57.774 -35.246 -11.841  1.00139.14           C
ATOM   3118  O   PRO A 393      58.370 -34.712 -12.776  1.00139.14           O
ATOM   3119  N   VAL A 394      57.801 -36.570 -11.613  1.00103.56           N
ATOM   3120  CA  VAL A 394      58.556 -37.407 -12.497  1.00103.56           C
ATOM   3121  CB  VAL A 394      58.462 -38.876 -12.164  1.00103.56           C
ATOM   3122  CG1 VAL A 394      58.976 -39.084 -10.729  1.00103.56           C
ATOM   3123  CG2 VAL A 394      57.028 -39.382 -12.389  1.00103.56           C
ATOM   3124  C   VAL A 394      57.979 -37.197 -13.860  1.00103.56           C
ATOM   3125  O   VAL A 394      58.698 -37.111 -14.854  1.00103.56           O
ATOM   3126  N   TYR A 395      56.645 -37.045 -13.913  1.00148.78           N
ATOM   3127  CA  TYR A 395      55.935 -36.859 -15.139  1.00148.78           C
ATOM   3128  CB  TYR A 395      54.424 -36.690 -14.919  1.00148.78           C
ATOM   3129  CG  TYR A 395      53.900 -36.032 -16.142  1.00148.78           C
ATOM   3130  CD1 TYR A 395      53.951 -36.661 -17.360  1.00148.78           C
ATOM   3131  CD2 TYR A 395      53.341 -34.778 -16.057  1.00148.78           C
ATOM   3132  CE1 TYR A 395      53.461 -36.028 -18.475  1.00148.78           C
ATOM   3133  CE2 TYR A 395      52.849 -34.147 -17.172  1.00148.78           C
ATOM   3134  CZ  TYR A 395      52.910 -34.775 -18.390  1.00148.78           C
ATOM   3135  OH  TYR A 395      52.411 -34.142 -19.548  1.00148.78           O
ATOM   3136  C   TYR A 395      56.442 -35.631 -15.826  1.00148.78           C
ATOM   3137  O   TYR A 395      56.616 -35.630 -17.043  1.00148.78           O
ATOM   3138  N   TYR A 396      56.692 -34.547 -15.069  1.00 53.21           N
ATOM   3139  CA  TYR A 396      57.154 -33.330 -15.677  1.00 53.21           C
ATOM   3140  CB  TYR A 396      57.424 -32.189 -14.679  1.00 53.21           C
ATOM   3141  CG  TYR A 396      56.188 -31.761 -13.965  1.00 53.21           C
ATOM   3142  CD1 TYR A 396      55.284 -30.895 -14.539  1.00 53.21           C
ATOM   3143  CD2 TYR A 396      55.951 -32.215 -12.691  1.00 53.21           C
ATOM   3144  CE1 TYR A 396      54.159 -30.505 -13.848  1.00 53.21           C
ATOM   3145  CE2 TYR A 396      54.833 -31.832 -11.995  1.00 53.21           C
ATOM   3146  CZ  TYR A 396      53.933 -30.975 -12.575  1.00 53.21           C
ATOM   3147  OH  TYR A 396      52.787 -30.583 -11.852  1.00 53.21           O
ATOM   3148  C   TYR A 396      58.494 -33.581 -16.304  1.00 53.21           C
ATOM   3149  O   TYR A 396      58.761 -33.145 -17.423  1.00 53.21           O
ATOM   3150  N   ASN A 397      59.369 -34.309 -15.588  1.00 50.58           N
ATOM   3151  CA  ASN A 397      60.734 -34.494 -15.995  1.00 50.58           C
ATOM   3152  CB  ASN A 397      61.548 -35.310 -14.978  1.00 50.58           C
ATOM   3153  CG  ASN A 397      61.719 -34.453 -13.735  1.00 50.58           C
ATOM   3154  OD1 ASN A 397      62.343 -33.394 -13.776  1.00 50.58           O
ATOM   3155  ND2 ASN A 397      61.141 -34.920 -12.597  1.00 50.58           N
ATOM   3156  C   ASN A 397      60.834 -35.202 -17.308  1.00 50.58           C
ATOM   3157  O   ASN A 397      61.710 -34.885 -18.110  1.00 50.58           O
ATOM   3158  N   ASN A 398      59.961 -36.189 -17.567  1.00 41.40           N
ATOM   3159  CA  ASN A 398      60.101 -36.933 -18.786  1.00 41.40           C
ATOM   3160  CB  ASN A 398      59.033 -38.028 -18.935  1.00 41.40           C
ATOM   3161  CG  ASN A 398      59.263 -39.043 -17.824  1.00 41.40           C
ATOM   3162  OD1 ASN A 398      60.274 -38.995 -17.125  1.00 41.40           O
ATOM   3163  ND2 ASN A 398      58.302 -39.990 -17.657  1.00 41.40           N
ATOM   3164  C   ASN A 398      59.970 -36.007 -19.954  1.00 41.40           C
ATOM   3165  O   ASN A 398      60.821 -35.995 -20.843  1.00 41.40           O
ATOM   3166  N   ALA A 399      58.909 -35.179 -19.965  1.00 29.93           N
ATOM   3167  CA  ALA A 399      58.659 -34.284 -21.059  1.00 29.93           C
ATOM   3168  CB  ALA A 399      57.349 -33.496 -20.893  1.00 29.93           C
ATOM   3169  C   ALA A 399      59.773 -33.290 -21.151  1.00 29.93           C
ATOM   3170  O   ALA A 399      60.229 -32.949 -22.241  1.00 29.93           O
ATOM   3171  N   THR A 400      60.252 -32.805 -19.993  1.00 32.11           N
ATOM   3172  CA  THR A 400      61.266 -31.792 -19.985  1.00 32.11           C
ATOM   3173  CB  THR A 400      61.625 -31.335 -18.606  1.00 32.11           C
ATOM   3174  OG1 THR A 400      60.468 -30.871 -17.925  1.00 32.11           O
ATOM   3175  CG2 THR A 400      62.630 -30.182 -18.746  1.00 32.11           C
ATOM   3176  C   THR A 400      62.504 -32.328 -20.632  1.00 32.11           C
ATOM   3177  O   THR A 400      63.170 -31.621 -21.387  1.00 32.11           O
ATOM   3178  N   MET A 401      62.837 -33.605 -20.365  1.00108.99           N
ATOM   3179  CA  MET A 401      64.020 -34.197 -20.927  1.00108.99           C
ATOM   3180  CB  MET A 401      64.204 -35.676 -20.555  1.00108.99           C
ATOM   3181  CG  MET A 401      65.302 -36.348 -21.382  1.00108.99           C
ATOM   3182  SD  MET A 401      65.379 -38.157 -21.225  1.00108.99           S
ATOM   3183  CE  MET A 401      66.440 -38.386 -22.682  1.00108.99           C
ATOM   3184  C   MET A 401      63.892 -34.183 -22.415  1.00108.99           C
ATOM   3185  O   MET A 401      64.861 -33.927 -23.126  1.00108.99           O
ATOM   3186  N   PHE A 402      62.685 -34.464 -22.934  1.00 42.03           N
ATOM   3187  CA  PHE A 402      62.538 -34.473 -24.358  1.00 42.03           C
ATOM   3188  CB  PHE A 402      61.121 -34.826 -24.844  1.00 42.03           C
ATOM   3189  CG  PHE A 402      60.914 -36.284 -24.634  1.00 42.03           C
ATOM   3190  CD1 PHE A 402      60.415 -36.760 -23.445  1.00 42.03           C
ATOM   3191  CD2 PHE A 402      61.225 -37.178 -25.632  1.00 42.03           C
ATOM   3192  CE1 PHE A 402      60.225 -38.108 -23.254  1.00 42.03           C
ATOM   3193  CE2 PHE A 402      61.038 -38.528 -25.448  1.00 42.03           C
ATOM   3194  CZ  PHE A 402      60.537 -38.995 -24.256  1.00 42.03           C
ATOM   3195  C   PHE A 402      62.845 -33.103 -24.863  1.00 42.03           C
ATOM   3196  O   PHE A 402      63.501 -32.947 -25.891  1.00 42.03           O
ATOM   3197  N   LEU A 403      62.366 -32.063 -24.153  1.00 51.02           N
ATOM   3198  CA  LEU A 403      62.583 -30.727 -24.624  1.00 51.02           C
ATOM   3199  CB  LEU A 403      61.941 -29.667 -23.713  1.00 51.02           C
ATOM   3200  CG  LEU A 403      60.403 -29.734 -23.682  1.00 51.02           C
ATOM   3201  CD1 LEU A 403      59.812 -28.653 -22.761  1.00 51.02           C
ATOM   3202  CD2 LEU A 403      59.817 -29.685 -25.103  1.00 51.02           C
ATOM   3203  C   LEU A 403      64.052 -30.430 -24.681  1.00 51.02           C
ATOM   3204  O   LEU A 403      64.551 -30.013 -25.725  1.00 51.02           O
ATOM   3205  N   ALA A 404      64.795 -30.629 -23.571  1.00 68.70           N
ATOM   3206  CA  ALA A 404      66.206 -30.380 -23.665  1.00 68.70           C
ATOM   3207  CB  ALA A 404      66.609 -28.975 -23.186  1.00 68.70           C
ATOM   3208  C   ALA A 404      66.926 -31.363 -22.800  1.00 68.70           C
ATOM   3209  O   ALA A 404      67.078 -31.201 -21.591  1.00 68.70           O
ATOM   3210  N   PRO A 405      67.411 -32.368 -23.453  1.00 82.67           N
ATOM   3211  CA  PRO A 405      68.121 -33.459 -22.847  1.00 82.67           C
ATOM   3212  CD  PRO A 405      67.400 -32.418 -24.905  1.00 82.67           C
ATOM   3213  CB  PRO A 405      68.346 -34.439 -24.001  1.00 82.67           C
ATOM   3214  CG  PRO A 405      68.362 -33.556 -25.259  1.00 82.67           C
ATOM   3215  C   PRO A 405      69.407 -33.028 -22.210  1.00 82.67           C
ATOM   3216  O   PRO A 405      69.797 -33.626 -21.209  1.00 82.67           O
ATOM   3217  N   VAL A 406      70.095 -32.013 -22.769  1.00109.79           N
ATOM   3218  CA  VAL A 406      71.381 -31.658 -22.242  1.00109.79           C
ATOM   3219  CB  VAL A 406      72.071 -30.595 -23.061  1.00109.79           C
ATOM   3220  CG1 VAL A 406      71.167 -29.357 -23.176  1.00109.79           C
ATOM   3221  CG2 VAL A 406      73.434 -30.303 -22.411  1.00109.79           C
ATOM   3222  C   VAL A 406      71.266 -31.178 -20.831  1.00109.79           C
ATOM   3223  O   VAL A 406      71.926 -31.708 -19.939  1.00109.79           O
ATOM   3224  N   THR A 407      70.400 -30.177 -20.589  1.00114.67           N
ATOM   3225  CA  THR A 407      70.263 -29.588 -19.291  1.00114.67           C
ATOM   3226  CB  THR A 407      69.474 -28.313 -19.341  1.00114.67           C
ATOM   3227  OG1 THR A 407      68.228 -28.539 -19.981  1.00114.67           O
ATOM   3228  CG2 THR A 407      70.286 -27.264 -20.116  1.00114.67           C
ATOM   3229  C   THR A 407      69.646 -30.538 -18.305  1.00114.67           C
ATOM   3230  O   THR A 407      70.100 -30.621 -17.163  1.00114.67           O
ATOM   3231  N   ARG A 408      68.604 -31.293 -18.705  1.00108.78           N
ATOM   3232  CA  ARG A 408      67.956 -32.157 -17.758  1.00108.78           C
ATOM   3233  CB  ARG A 408      66.737 -32.911 -18.320  1.00108.78           C
ATOM   3234  CG  ARG A 408      65.930 -33.599 -17.215  1.00108.78           C
ATOM   3235  CD  ARG A 408      66.417 -35.007 -16.867  1.00108.78           C
ATOM   3236  NE  ARG A 408      65.798 -35.958 -17.832  1.00108.78           N
ATOM   3237  CZ  ARG A 408      64.634 -36.587 -17.493  1.00108.78           C
ATOM   3238  NH1 ARG A 408      64.046 -36.323 -16.290  1.00108.78           N
ATOM   3239  NH2 ARG A 408      64.065 -37.491 -18.343  1.00108.78           N
ATOM   3240  C   ARG A 408      68.930 -33.188 -17.285  1.00108.78           C
ATOM   3241  O   ARG A 408      69.008 -33.477 -16.092  1.00108.78           O
ATOM   3242  N   VAL A 409      69.702 -33.784 -18.212  1.00126.27           N
ATOM   3243  CA  VAL A 409      70.661 -34.762 -17.785  1.00126.27           C
ATOM   3244  CB  VAL A 409      71.291 -35.617 -18.823  1.00126.27           C
ATOM   3245  CG1 VAL A 409      70.209 -36.599 -19.279  1.00126.27           C
ATOM   3246  CG2 VAL A 409      71.935 -34.725 -19.894  1.00126.27           C
ATOM   3247  C   VAL A 409      71.739 -34.112 -16.999  1.00126.27           C
ATOM   3248  O   VAL A 409      72.340 -34.759 -16.143  1.00126.27           O
ATOM   3249  N   LEU A 410      72.030 -32.826 -17.272  1.00108.04           N
ATOM   3250  CA  LEU A 410      73.091 -32.187 -16.549  1.00108.04           C
ATOM   3251  CB  LEU A 410      73.198 -30.667 -16.783  1.00108.04           C
ATOM   3252  CG  LEU A 410      73.440 -30.204 -18.226  1.00108.04           C
ATOM   3253  CD1 LEU A 410      73.541 -28.672 -18.299  1.00108.04           C
ATOM   3254  CD2 LEU A 410      74.640 -30.918 -18.860  1.00108.04           C
ATOM   3255  C   LEU A 410      72.739 -32.260 -15.099  1.00108.04           C
ATOM   3256  O   LEU A 410      73.577 -32.618 -14.275  1.00108.04           O
ATOM   3257  N   GLN A 411      71.481 -31.906 -14.755  1.00 58.52           N
ATOM   3258  CA  GLN A 411      71.076 -31.896 -13.379  1.00 58.52           C
ATOM   3259  CB  GLN A 411      69.697 -31.252 -13.150  1.00 58.52           C
ATOM   3260  CG  GLN A 411      69.668 -29.750 -13.440  1.00 58.52           C
ATOM   3261  CD  GLN A 411      68.261 -29.242 -13.161  1.00 58.52           C
ATOM   3262  OE1 GLN A 411      68.066 -28.065 -12.856  1.00 58.52           O
ATOM   3263  NE2 GLN A 411      67.251 -30.146 -13.269  1.00 58.52           N
ATOM   3264  C   GLN A 411      71.006 -33.285 -12.819  1.00 58.52           C
ATOM   3265  O   GLN A 411      71.549 -33.550 -11.748  1.00 58.52           O
ATOM   3266  N   THR A 412      70.372 -34.220 -13.553  1.00 62.65           N
ATOM   3267  CA  THR A 412      70.141 -35.545 -13.050  1.00 62.65           C
ATOM   3268  CB  THR A 412      69.374 -36.397 -14.020  1.00 62.65           C
ATOM   3269  OG1 THR A 412      68.136 -35.777 -14.335  1.00 62.65           O
ATOM   3270  CG2 THR A 412      69.118 -37.769 -13.374  1.00 62.65           C
ATOM   3271  C   THR A 412      71.434 -36.242 -12.760  1.00 62.65           C
ATOM   3272  O   THR A 412      71.574 -36.894 -11.726  1.00 62.65           O
ATOM   3273  N   MET A 413      72.390 -36.169 -13.700  1.00163.13           N
ATOM   3274  CA  MET A 413      73.677 -36.797 -13.558  1.00163.13           C
ATOM   3275  CB  MET A 413      74.489 -36.819 -14.863  1.00163.13           C
ATOM   3276  CG  MET A 413      75.859 -37.479 -14.694  1.00163.13           C
ATOM   3277  SD  MET A 413      75.812 -39.263 -14.352  1.00163.13           S
ATOM   3278  CE  MET A 413      77.561 -39.372 -13.875  1.00163.13           C
ATOM   3279  C   MET A 413      74.523 -36.117 -12.525  1.00163.13           C
ATOM   3280  O   MET A 413      75.203 -36.782 -11.744  1.00163.13           O
ATOM   3281  N   GLY A 414      74.500 -34.769 -12.485  1.00 31.74           N
ATOM   3282  CA  GLY A 414      75.337 -34.055 -11.563  1.00 31.74           C
ATOM   3283  C   GLY A 414      76.557 -33.545 -12.279  1.00 31.74           C
ATOM   3284  O   GLY A 414      77.401 -32.892 -11.669  1.00 31.74           O
ATOM   3285  N   THR A 415      76.696 -33.832 -13.590  1.00109.95           N
ATOM   3286  CA  THR A 415      77.841 -33.347 -14.314  1.00109.95           C
ATOM   3287  CB  THR A 415      78.820 -34.424 -14.684  1.00109.95           C
ATOM   3288  OG1 THR A 415      78.206 -35.365 -15.552  1.00109.95           O
ATOM   3289  CG2 THR A 415      79.306 -35.117 -13.400  1.00109.95           C
ATOM   3290  C   THR A 415      77.368 -32.741 -15.605  1.00109.95           C
ATOM   3291  O   THR A 415      76.248 -32.997 -16.043  1.00109.95           O
ATOM   3292  N   GLU A 416      78.212 -31.896 -16.242  1.00104.92           N
ATOM   3293  CA  GLU A 416      77.847 -31.295 -17.498  1.00104.92           C
ATOM   3294  CB  GLU A 416      78.823 -30.190 -17.946  1.00104.92           C
ATOM   3295  CG  GLU A 416      79.044 -29.088 -16.899  1.00104.92           C
ATOM   3296  CD  GLU A 416      77.784 -28.250 -16.733  1.00104.92           C
ATOM   3297  OE1 GLU A 416      76.684 -28.852 -16.611  1.00104.92           O
ATOM   3298  OE2 GLU A 416      77.906 -26.995 -16.722  1.00104.92           O
ATOM   3299  C   GLU A 416      77.922 -32.397 -18.504  1.00104.92           C
ATOM   3300  O   GLU A 416      78.992 -32.960 -18.732  1.00104.92           O
ATOM   3301  N   ILE A 417      76.784 -32.731 -19.145  1.00115.54           N
ATOM   3302  CA  ILE A 417      76.813 -33.824 -20.066  1.00115.54           C
ATOM   3303  CB  ILE A 417      76.379 -35.121 -19.451  1.00115.54           C
ATOM   3304  CG1 ILE A 417      74.917 -35.043 -18.981  1.00115.54           C
ATOM   3305  CG2 ILE A 417      77.382 -35.462 -18.336  1.00115.54           C
ATOM   3306  CD1 ILE A 417      74.339 -36.405 -18.596  1.00115.54           C
ATOM   3307  C   ILE A 417      75.920 -33.525 -21.228  1.00115.54           C
ATOM   3308  O   ILE A 417      75.186 -32.539 -21.234  1.00115.54           O
ATOM   3309  N   ASP A 418      76.019 -34.363 -22.280  1.00 78.65           N
ATOM   3310  CA  ASP A 418      75.200 -34.253 -23.454  1.00 78.65           C
ATOM   3311  CB  ASP A 418      76.010 -34.390 -24.750  1.00 78.65           C
ATOM   3312  CG  ASP A 418      77.030 -33.263 -24.773  1.00 78.65           C
ATOM   3313  OD1 ASP A 418      76.638 -32.090 -24.535  1.00 78.65           O
ATOM   3314  OD2 ASP A 418      78.226 -33.568 -25.027  1.00 78.65           O
ATOM   3315  C   ASP A 418      74.302 -35.449 -23.388  1.00 78.65           C
ATOM   3316  O   ASP A 418      74.628 -36.428 -22.718  1.00 78.65           O
ATOM   3317  N   CYS A 419      73.162 -35.441 -24.106  1.00139.24           N
ATOM   3318  CA  CYS A 419      72.256 -36.494 -23.766  1.00139.24           C
ATOM   3319  CB  CYS A 419      71.529 -36.056 -22.484  1.00139.24           C
ATOM   3320  SG  CYS A 419      69.815 -36.610 -22.288  1.00139.24           S
ATOM   3321  C   CYS A 419      71.203 -36.781 -24.789  1.00139.24           C
ATOM   3322  O   CYS A 419      70.830 -35.959 -25.625  1.00139.24           O
ATOM   3323  N   THR A 420      70.740 -38.040 -24.669  1.00183.82           N
ATOM   3324  CA  THR A 420      69.634 -38.748 -25.233  1.00183.82           C
ATOM   3325  CB  THR A 420      69.983 -39.573 -26.436  1.00183.82           C
ATOM   3326  OG1 THR A 420      70.957 -40.550 -26.096  1.00183.82           O
ATOM   3327  CG2 THR A 420      70.516 -38.646 -27.541  1.00183.82           C
ATOM   3328  C   THR A 420      69.395 -39.701 -24.099  1.00183.82           C
ATOM   3329  O   THR A 420      69.769 -39.348 -22.989  1.00183.82           O
ATOM   3330  N   PRO A 421      68.873 -40.887 -24.176  1.00179.52           N
ATOM   3331  CA  PRO A 421      68.838 -41.670 -22.973  1.00179.52           C
ATOM   3332  CD  PRO A 421      67.793 -41.230 -25.078  1.00179.52           C
ATOM   3333  CB  PRO A 421      67.918 -42.858 -23.279  1.00179.52           C
ATOM   3334  CG  PRO A 421      67.570 -42.721 -24.778  1.00179.52           C
ATOM   3335  C   PRO A 421      70.258 -42.010 -22.610  1.00179.52           C
ATOM   3336  O   PRO A 421      70.493 -42.539 -21.525  1.00179.52           O
ATOM   3337  N   LEU A 422      71.213 -41.723 -23.518  1.00111.38           N
ATOM   3338  CA  LEU A 422      72.605 -41.950 -23.307  1.00111.38           C
ATOM   3339  CB  LEU A 422      73.274 -42.633 -24.511  1.00111.38           C
ATOM   3340  CG  LEU A 422      72.706 -44.042 -24.782  1.00111.38           C
ATOM   3341  CD1 LEU A 422      71.220 -44.006 -25.172  1.00111.38           C
ATOM   3342  CD2 LEU A 422      73.543 -44.779 -25.828  1.00111.38           C
ATOM   3343  C   LEU A 422      73.262 -40.628 -23.062  1.00111.38           C
ATOM   3344  O   LEU A 422      72.885 -39.612 -23.647  1.00111.38           O
ATOM   3345  N   LEU A 423      74.253 -40.603 -22.144  1.00156.34           N
ATOM   3346  CA  LEU A 423      74.885 -39.353 -21.849  1.00156.34           C
ATOM   3347  CB  LEU A 423      74.448 -38.757 -20.490  1.00156.34           C
ATOM   3348  CG  LEU A 423      74.518 -39.712 -19.277  1.00156.34           C
ATOM   3349  CD1 LEU A 423      75.960 -39.954 -18.804  1.00156.34           C
ATOM   3350  CD2 LEU A 423      73.585 -39.248 -18.147  1.00156.34           C
ATOM   3351  C   LEU A 423      76.378 -39.476 -21.899  1.00156.34           C
ATOM   3352  O   LEU A 423      76.993 -40.360 -21.303  1.00156.34           O
ATOM   3353  N   PRO A 424      76.937 -38.616 -22.715  1.00112.47           N
ATOM   3354  CA  PRO A 424      78.371 -38.468 -22.783  1.00112.47           C
ATOM   3355  CD  PRO A 424      76.317 -38.385 -24.009  1.00112.47           C
ATOM   3356  CB  PRO A 424      78.701 -38.092 -24.228  1.00112.47           C
ATOM   3357  CG  PRO A 424      77.366 -37.611 -24.819  1.00112.47           C
ATOM   3358  C   PRO A 424      78.742 -37.392 -21.805  1.00112.47           C
ATOM   3359  O   PRO A 424      77.860 -36.646 -21.386  1.00112.47           O
ATOM   3360  N   ALA A 425      80.028 -37.271 -21.424  1.00 70.62           N
ATOM   3361  CA  ALA A 425      80.381 -36.196 -20.542  1.00 70.62           C
ATOM   3362  CB  ALA A 425      81.338 -36.601 -19.408  1.00 70.62           C
ATOM   3363  C   ALA A 425      81.091 -35.197 -21.391  1.00 70.62           C
ATOM   3364  O   ALA A 425      81.940 -35.591 -22.188  1.00 70.62           O
ATOM   3365  N   LYS A 426      80.785 -33.878 -21.310  1.00199.78           N
ATOM   3366  CA  LYS A 426      81.660 -33.195 -22.200  1.00199.78           C
ATOM   3367  CB  LYS A 426      81.272 -32.960 -23.666  1.00199.78           C
ATOM   3368  CG  LYS A 426      82.453 -33.593 -24.438  1.00199.78           C
ATOM   3369  CD  LYS A 426      82.211 -34.221 -25.811  1.00199.78           C
ATOM   3370  CE  LYS A 426      83.461 -34.920 -26.378  1.00199.78           C
ATOM   3371  NZ  LYS A 426      84.166 -35.707 -25.334  1.00199.78           N
ATOM   3372  C   LYS A 426      82.643 -32.251 -21.623  1.00199.78           C
ATOM   3373  O   LYS A 426      82.682 -31.997 -20.422  1.00199.78           O
ATOM   3374  N   PHE A 427      83.525 -31.779 -22.527  1.00129.60           N
ATOM   3375  CA  PHE A 427      84.746 -31.115 -22.183  1.00129.60           C
ATOM   3376  CB  PHE A 427      85.661 -30.898 -23.396  1.00129.60           C
ATOM   3377  CG  PHE A 427      87.054 -31.211 -22.966  1.00129.60           C
ATOM   3378  CD1 PHE A 427      87.625 -30.619 -21.857  1.00129.60           C
ATOM   3379  CD2 PHE A 427      87.799 -32.090 -23.715  1.00129.60           C
ATOM   3380  CE1 PHE A 427      88.913 -30.932 -21.488  1.00129.60           C
ATOM   3381  CE2 PHE A 427      89.088 -32.398 -23.358  1.00129.60           C
ATOM   3382  CZ  PHE A 427      89.645 -31.825 -22.239  1.00129.60           C
ATOM   3383  C   PHE A 427      84.465 -29.760 -21.639  1.00129.60           C
ATOM   3384  O   PHE A 427      83.657 -29.002 -22.171  1.00129.60           O
ATOM   3385  N   LYS A 428      85.174 -29.423 -20.549  1.00124.50           N
ATOM   3386  CA  LYS A 428      85.067 -28.146 -19.921  1.00124.50           C
ATOM   3387  CB  LYS A 428      85.193 -28.242 -18.391  1.00124.50           C
ATOM   3388  CG  LYS A 428      86.473 -28.950 -17.943  1.00124.50           C
ATOM   3389  CD  LYS A 428      86.716 -28.905 -16.434  1.00124.50           C
ATOM   3390  CE  LYS A 428      87.810 -29.865 -15.963  1.00124.50           C
ATOM   3391  NZ  LYS A 428      87.351 -31.258 -16.151  1.00124.50           N
ATOM   3392  C   LYS A 428      86.196 -27.344 -20.455  1.00124.50           C
ATOM   3393  O   LYS A 428      87.130 -27.864 -21.062  1.00124.50           O
ATOM   3394  N   PHE A 429      86.126 -26.024 -20.248  1.00161.33           N
ATOM   3395  CA  PHE A 429      87.038 -25.149 -20.907  1.00161.33           C
ATOM   3396  CB  PHE A 429      86.303 -24.914 -22.227  1.00161.33           C
ATOM   3397  CG  PHE A 429      87.037 -24.033 -23.106  1.00161.33           C
ATOM   3398  CD1 PHE A 429      86.926 -22.695 -22.857  1.00161.33           C
ATOM   3399  CD2 PHE A 429      87.759 -24.538 -24.158  1.00161.33           C
ATOM   3400  CE1 PHE A 429      87.599 -21.829 -23.653  1.00161.33           C
ATOM   3401  CE2 PHE A 429      88.428 -23.662 -24.959  1.00161.33           C
ATOM   3402  CZ  PHE A 429      88.350 -22.318 -24.694  1.00161.33           C
ATOM   3403  C   PHE A 429      87.095 -23.948 -20.010  1.00161.33           C
ATOM   3404  O   PHE A 429      86.070 -23.515 -19.481  1.00161.33           O
ATOM   3405  N   GLY A 430      88.312 -23.380 -19.829  1.00 37.19           N
ATOM   3406  CA  GLY A 430      88.574 -22.301 -18.905  1.00 37.19           C
ATOM   3407  C   GLY A 430      87.837 -21.083 -19.360  1.00 37.19           C
ATOM   3408  O   GLY A 430      87.730 -20.801 -20.553  1.00 37.19           O
ATOM   3409  N   ASN A 431      87.301 -20.311 -18.395  1.00 95.22           N
ATOM   3410  CA  ASN A 431      86.621 -19.117 -18.788  1.00 95.22           C
ATOM   3411  CB  ASN A 431      85.585 -18.561 -17.819  1.00 95.22           C
ATOM   3412  CG  ASN A 431      84.423 -19.477 -18.179  1.00 95.22           C
ATOM   3413  OD1 ASN A 431      84.572 -20.701 -18.191  1.00 95.22           O
ATOM   3414  ND2 ASN A 431      83.250 -18.881 -18.524  1.00 95.22           N
ATOM   3415  C   ASN A 431      87.605 -18.100 -19.312  1.00 95.22           C
ATOM   3416  O   ASN A 431      87.240 -17.247 -20.118  1.00 95.22           O
ATOM   3417  N   ARG A 432      88.871 -18.162 -18.872  1.00138.84           N
ATOM   3418  CA  ARG A 432      89.812 -17.217 -19.377  1.00138.84           C
ATOM   3419  CB  ARG A 432      91.165 -17.095 -18.619  1.00138.84           C
ATOM   3420  CG  ARG A 432      92.148 -16.160 -19.360  1.00138.84           C
ATOM   3421  CD  ARG A 432      93.331 -15.592 -18.545  1.00138.84           C
ATOM   3422  NE  ARG A 432      94.220 -14.782 -19.449  1.00138.84           N
ATOM   3423  CZ  ARG A 432      94.022 -13.444 -19.667  1.00138.84           C
ATOM   3424  NH1 ARG A 432      92.927 -12.822 -19.146  1.00138.84           N
ATOM   3425  NH2 ARG A 432      94.914 -12.716 -20.408  1.00138.84           N
ATOM   3426  C   ARG A 432      90.109 -17.486 -20.815  1.00138.84           C
ATOM   3427  O   ARG A 432      90.499 -16.570 -21.530  1.00138.84           O
ATOM   3428  N   TRP A 433      90.012 -18.744 -21.290  1.00157.86           N
ATOM   3429  CA  TRP A 433      90.376 -18.890 -22.673  1.00157.86           C
ATOM   3430  CB  TRP A 433      91.117 -20.194 -23.007  1.00157.86           C
ATOM   3431  CG  TRP A 433      92.538 -20.211 -22.516  1.00157.86           C
ATOM   3432  CD2 TRP A 433      93.506 -19.215 -22.878  1.00157.86           C
ATOM   3433  CD1 TRP A 433      93.165 -21.071 -21.664  1.00157.86           C
ATOM   3434  NE1 TRP A 433      94.471 -20.681 -21.483  1.00157.86           N
ATOM   3435  CE2 TRP A 433      94.691 -19.536 -22.220  1.00157.86           C
ATOM   3436  CE3 TRP A 433      93.412 -18.125 -23.696  1.00157.86           C
ATOM   3437  CZ2 TRP A 433      95.810 -18.768 -22.371  1.00157.86           C
ATOM   3438  CZ3 TRP A 433      94.537 -17.346 -23.838  1.00157.86           C
ATOM   3439  CH2 TRP A 433      95.712 -17.662 -23.187  1.00157.86           C
ATOM   3440  C   TRP A 433      89.161 -18.866 -23.531  1.00157.86           C
ATOM   3441  O   TRP A 433      89.036 -19.679 -24.440  1.00157.86           O
ATOM   3442  N   TYR A 434      88.291 -17.870 -23.321  1.00162.09           N
ATOM   3443  CA  TYR A 434      87.049 -17.715 -24.022  1.00162.09           C
ATOM   3444  CB  TYR A 434      85.914 -17.866 -22.982  1.00162.09           C
ATOM   3445  CG  TYR A 434      84.543 -17.504 -23.443  1.00162.09           C
ATOM   3446  CD1 TYR A 434      84.210 -16.193 -23.701  1.00162.09           C
ATOM   3447  CD2 TYR A 434      83.564 -18.466 -23.544  1.00162.09           C
ATOM   3448  CE1 TYR A 434      82.936 -15.852 -24.098  1.00162.09           C
ATOM   3449  CE2 TYR A 434      82.290 -18.131 -23.940  1.00162.09           C
ATOM   3450  CZ  TYR A 434      81.971 -16.824 -24.221  1.00162.09           C
ATOM   3451  OH  TYR A 434      80.660 -16.487 -24.625  1.00162.09           O
ATOM   3452  C   TYR A 434      87.063 -16.297 -24.503  1.00162.09           C
ATOM   3453  O   TYR A 434      87.274 -15.388 -23.705  1.00162.09           O
ATOM   3454  N   THR A 435      86.848 -16.051 -25.813  1.00 45.59           N
ATOM   3455  CA  THR A 435      86.907 -14.694 -26.273  1.00 45.59           C
ATOM   3456  CB  THR A 435      88.087 -14.423 -27.153  1.00 45.59           C
ATOM   3457  OG1 THR A 435      89.285 -14.721 -26.453  1.00 45.59           O
ATOM   3458  CG2 THR A 435      88.067 -12.938 -27.556  1.00 45.59           C
ATOM   3459  C   THR A 435      85.676 -14.395 -27.059  1.00 45.59           C
ATOM   3460  O   THR A 435      85.232 -15.206 -27.869  1.00 45.59           O
ATOM   3461  N   THR A 436      85.082 -13.207 -26.832  1.00124.10           N
ATOM   3462  CA  THR A 436      83.911 -12.853 -27.578  1.00124.10           C
ATOM   3463  CB  THR A 436      82.839 -12.201 -26.756  1.00124.10           C
ATOM   3464  OG1 THR A 436      83.287 -10.945 -26.267  1.00124.10           O
ATOM   3465  CG2 THR A 436      82.499 -13.134 -25.581  1.00124.10           C
ATOM   3466  C   THR A 436      84.362 -11.853 -28.592  1.00124.10           C
ATOM   3467  O   THR A 436      85.061 -10.896 -28.263  1.00124.10           O
ATOM   3468  N   ASP A 437      83.984 -12.082 -29.865  1.00 74.79           N
ATOM   3469  CA  ASP A 437      84.382 -11.218 -30.939  1.00 74.79           C
ATOM   3470  CB  ASP A 437      84.153 -11.834 -32.331  1.00 74.79           C
ATOM   3471  CG  ASP A 437      84.969 -11.039 -33.341  1.00 74.79           C
ATOM   3472  OD1 ASP A 437      85.763 -10.160 -32.911  1.00 74.79           O
ATOM   3473  OD2 ASP A 437      84.818 -11.313 -34.561  1.00 74.79           O
ATOM   3474  C   ASP A 437      83.577  -9.960 -30.853  1.00 74.79           C
ATOM   3475  O   ASP A 437      82.453  -9.958 -30.354  1.00 74.79           O
ATOM   3476  N   GLY A 438      84.163  -8.839 -31.314  1.00 40.70           N
ATOM   3477  CA  GLY A 438      83.513  -7.562 -31.246  1.00 40.70           C
ATOM   3478  C   GLY A 438      82.320  -7.477 -32.150  1.00 40.70           C
ATOM   3479  O   GLY A 438      81.257  -7.025 -31.727  1.00 40.70           O
ATOM   3480  N   ARG A 439      82.443  -7.934 -33.413  1.00 88.60           N
ATOM   3481  CA  ARG A 439      81.372  -7.688 -34.339  1.00 88.60           C
ATOM   3482  CB  ARG A 439      81.868  -7.086 -35.666  1.00 88.60           C
ATOM   3483  CG  ARG A 439      82.508  -5.707 -35.490  1.00 88.60           C
ATOM   3484  CD  ARG A 439      83.029  -5.085 -36.787  1.00 88.60           C
ATOM   3485  NE  ARG A 439      84.193  -5.899 -37.239  1.00 88.60           N
ATOM   3486  CZ  ARG A 439      85.221  -5.297 -37.904  1.00 88.60           C
ATOM   3487  NH1 ARG A 439      85.193  -3.950 -38.125  1.00 88.60           N
ATOM   3488  NH2 ARG A 439      86.279  -6.038 -38.343  1.00 88.60           N
ATOM   3489  C   ARG A 439      80.636  -8.948 -34.668  1.00 88.60           C
ATOM   3490  O   ARG A 439      81.221 -10.008 -34.881  1.00 88.60           O
ATOM   3491  N   LEU A 440      79.294  -8.836 -34.634  1.00130.05           N
ATOM   3492  CA  LEU A 440      78.329  -9.845 -34.971  1.00130.05           C
ATOM   3493  CB  LEU A 440      76.932  -9.554 -34.398  1.00130.05           C
ATOM   3494  CG  LEU A 440      76.893  -9.619 -32.860  1.00130.05           C
ATOM   3495  CD1 LEU A 440      77.789  -8.541 -32.232  1.00130.05           C
ATOM   3496  CD2 LEU A 440      75.450  -9.580 -32.332  1.00130.05           C
ATOM   3497  C   LEU A 440      78.203  -9.999 -36.459  1.00130.05           C
ATOM   3498  O   LEU A 440      77.747 -11.035 -36.937  1.00130.05           O
ATOM   3499  N   ARG A 441      78.525  -8.938 -37.227  1.00106.08           N
ATOM   3500  CA  ARG A 441      78.327  -8.936 -38.653  1.00106.08           C
ATOM   3501  CB  ARG A 441      78.041  -7.524 -39.185  1.00106.08           C
ATOM   3502  CG  ARG A 441      79.183  -6.543 -38.911  1.00106.08           C
ATOM   3503  CD  ARG A 441      78.736  -5.083 -38.874  1.00106.08           C
ATOM   3504  NE  ARG A 441      78.023  -4.796 -40.148  1.00106.08           N
ATOM   3505  CZ  ARG A 441      76.887  -4.041 -40.125  1.00106.08           C
ATOM   3506  NH1 ARG A 441      76.420  -3.552 -38.939  1.00106.08           N
ATOM   3507  NH2 ARG A 441      76.217  -3.779 -41.284  1.00106.08           N
ATOM   3508  C   ARG A 441      79.529  -9.466 -39.373  1.00106.08           C
ATOM   3509  O   ARG A 441      80.671  -9.221 -38.987  1.00106.08           O
ATOM   3510  N   GLU A 442      79.279 -10.219 -40.465  1.00 82.56           N
ATOM   3511  CA  GLU A 442      80.333 -10.768 -41.269  1.00 82.56           C
ATOM   3512  CB  GLU A 442      79.970 -12.125 -41.897  1.00 82.56           C
ATOM   3513  CG  GLU A 442      81.100 -12.744 -42.722  1.00 82.56           C
ATOM   3514  CD  GLU A 442      82.117 -13.332 -41.755  1.00 82.56           C
ATOM   3515  OE1 GLU A 442      81.901 -13.204 -40.520  1.00 82.56           O
ATOM   3516  OE2 GLU A 442      83.121 -13.920 -42.237  1.00 82.56           O
ATOM   3517  C   GLU A 442      80.565  -9.803 -42.388  1.00 82.56           C
ATOM   3518  O   GLU A 442      79.650  -9.466 -43.137  1.00 82.56           O
ATOM   3519  N   THR A 443      81.816  -9.323 -42.510  1.00 86.12           N
ATOM   3520  CA  THR A 443      82.179  -8.356 -43.503  1.00 86.12           C
ATOM   3521  CB  THR A 443      83.583  -7.854 -43.335  1.00 86.12           C
ATOM   3522  OG1 THR A 443      83.744  -7.261 -42.055  1.00 86.12           O
ATOM   3523  CG2 THR A 443      83.869  -6.820 -44.438  1.00 86.12           C
ATOM   3524  C   THR A 443      82.093  -8.960 -44.870  1.00 86.12           C
ATOM   3525  O   THR A 443      81.669  -8.301 -45.818  1.00 86.12           O
ATOM   3526  N   THR A 444      82.480 -10.241 -45.006  1.00 87.49           N
ATOM   3527  CA  THR A 444      82.564 -10.828 -46.311  1.00 87.49           C
ATOM   3528  CB  THR A 444      83.027 -12.260 -46.280  1.00 87.49           C
ATOM   3529  OG1 THR A 444      83.201 -12.744 -47.604  1.00 87.49           O
ATOM   3530  CG2 THR A 444      82.008 -13.123 -45.517  1.00 87.49           C
ATOM   3531  C   THR A 444      81.241 -10.758 -47.005  1.00 87.49           C
ATOM   3532  O   THR A 444      81.173 -10.317 -48.152  1.00 87.49           O
ATOM   3533  N   ALA A 445      80.145 -11.171 -46.343  1.00 37.50           N
ATOM   3534  CA  ALA A 445      78.880 -11.090 -47.012  1.00 37.50           C
ATOM   3535  CB  ALA A 445      78.102 -12.417 -47.015  1.00 37.50           C
ATOM   3536  C   ALA A 445      78.053 -10.090 -46.275  1.00 37.50           C
ATOM   3537  O   ALA A 445      77.836 -10.186 -45.068  1.00 37.50           O
ATOM   3538  N   PRO A 446      77.594  -9.119 -47.005  1.00149.55           N
ATOM   3539  CA  PRO A 446      76.780  -8.091 -46.419  1.00149.55           C
ATOM   3540  CD  PRO A 446      78.369  -8.621 -48.127  1.00149.55           C
ATOM   3541  CB  PRO A 446      76.913  -6.867 -47.331  1.00149.55           C
ATOM   3542  CG  PRO A 446      77.577  -7.401 -48.613  1.00149.55           C
ATOM   3543  C   PRO A 446      75.370  -8.558 -46.249  1.00149.55           C
ATOM   3544  O   PRO A 446      74.991  -9.541 -46.884  1.00149.55           O
ATOM   3545  N   THR A 447      74.603  -7.850 -45.392  1.00197.45           N
ATOM   3546  CA  THR A 447      73.220  -8.080 -45.072  1.00197.45           C
ATOM   3547  CB  THR A 447      72.276  -7.945 -46.239  1.00197.45           C
ATOM   3548  OG1 THR A 447      72.509  -8.956 -47.208  1.00197.45           O
ATOM   3549  CG2 THR A 447      72.477  -6.555 -46.865  1.00197.45           C
ATOM   3550  C   THR A 447      73.052  -9.433 -44.465  1.00197.45           C
ATOM   3551  O   THR A 447      71.974 -10.021 -44.522  1.00197.45           O
ATOM   3552  N   LYS A 448      74.121  -9.952 -43.839  1.00132.14           N
ATOM   3553  CA  LYS A 448      74.051 -11.227 -43.193  1.00132.14           C
ATOM   3554  CB  LYS A 448      74.679 -12.332 -44.065  1.00132.14           C
ATOM   3555  CG  LYS A 448      74.653 -13.736 -43.468  1.00132.14           C
ATOM   3556  CD  LYS A 448      75.006 -14.828 -44.480  1.00132.14           C
ATOM   3557  CE  LYS A 448      76.430 -14.717 -45.029  1.00132.14           C
ATOM   3558  NZ  LYS A 448      76.686 -15.806 -45.998  1.00132.14           N
ATOM   3559  C   LYS A 448      74.889 -11.093 -41.965  1.00132.14           C
ATOM   3560  O   LYS A 448      76.103 -10.924 -42.056  1.00132.14           O
ATOM   3561  N   LEU A 449      74.266 -11.154 -40.775  1.00 98.85           N
ATOM   3562  CA  LEU A 449      75.052 -11.018 -39.585  1.00 98.85           C
ATOM   3563  CB  LEU A 449      74.731  -9.742 -38.789  1.00 98.85           C
ATOM   3564  CG  LEU A 449      75.038  -8.467 -39.604  1.00 98.85           C
ATOM   3565  CD1 LEU A 449      74.099  -8.336 -40.814  1.00 98.85           C
ATOM   3566  CD2 LEU A 449      75.053  -7.207 -38.727  1.00 98.85           C
ATOM   3567  C   LEU A 449      74.791 -12.220 -38.739  1.00 98.85           C
ATOM   3568  O   LEU A 449      73.693 -12.770 -38.752  1.00 98.85           O
ATOM   3569  N   SER A 450      75.804 -12.682 -37.984  1.00 89.66           N
ATOM   3570  CA  SER A 450      75.606 -13.870 -37.204  1.00 89.66           C
ATOM   3571  CB  SER A 450      76.882 -14.368 -36.504  1.00 89.66           C
ATOM   3572  OG  SER A 450      77.305 -13.424 -35.530  1.00 89.66           O
ATOM   3573  C   SER A 450      74.585 -13.584 -36.145  1.00 89.66           C
ATOM   3574  O   SER A 450      74.634 -12.544 -35.490  1.00 89.66           O
ATOM   3575  N   THR A 451      73.621 -14.516 -35.959  1.00120.58           N
ATOM   3576  CA  THR A 451      72.568 -14.322 -34.996  1.00120.58           C
ATOM   3577  CB  THR A 451      71.416 -15.275 -35.119  1.00120.58           C
ATOM   3578  OG1 THR A 451      70.300 -14.776 -34.397  1.00120.58           O
ATOM   3579  CG2 THR A 451      71.829 -16.627 -34.533  1.00120.58           C
ATOM   3580  C   THR A 451      73.101 -14.404 -33.604  1.00120.58           C
ATOM   3581  O   THR A 451      72.663 -13.669 -32.722  1.00120.58           O
ATOM   3582  N   ASP A 452      74.047 -15.327 -33.358  1.00 54.81           N
ATOM   3583  CA  ASP A 452      74.591 -15.467 -32.038  1.00 54.81           C
ATOM   3584  CB  ASP A 452      74.633 -16.927 -31.552  1.00 54.81           C
ATOM   3585  CG  ASP A 452      73.203 -17.413 -31.361  1.00 54.81           C
ATOM   3586  OD1 ASP A 452      72.298 -16.550 -31.213  1.00 54.81           O
ATOM   3587  OD2 ASP A 452      72.997 -18.656 -31.362  1.00 54.81           O
ATOM   3588  C   ASP A 452      76.005 -14.991 -32.095  1.00 54.81           C
ATOM   3589  O   ASP A 452      76.657 -15.076 -33.132  1.00 54.81           O
ATOM   3590  N   ILE A 453      76.520 -14.480 -30.961  1.00 65.33           N
ATOM   3591  CA  ILE A 453      77.854 -13.957 -30.932  1.00 65.33           C
ATOM   3592  CB  ILE A 453      78.180 -13.243 -29.650  1.00 65.33           C
ATOM   3593  CG1 ILE A 453      77.247 -12.037 -29.446  1.00 65.33           C
ATOM   3594  CG2 ILE A 453      79.674 -12.877 -29.677  1.00 65.33           C
ATOM   3595  CD1 ILE A 453      77.307 -11.455 -28.034  1.00 65.33           C
ATOM   3596  C   ILE A 453      78.817 -15.097 -31.054  1.00 65.33           C
ATOM   3597  O   ILE A 453      78.689 -16.118 -30.382  1.00 65.33           O
ATOM   3598  N   VAL A 454      79.802 -14.927 -31.956  1.00117.61           N
ATOM   3599  CA  VAL A 454      80.848 -15.869 -32.243  1.00117.61           C
ATOM   3600  CB  VAL A 454      81.457 -15.587 -33.596  1.00117.61           C
ATOM   3601  CG1 VAL A 454      81.800 -14.087 -33.638  1.00117.61           C
ATOM   3602  CG2 VAL A 454      82.707 -16.453 -33.812  1.00117.61           C
ATOM   3603  C   VAL A 454      81.929 -15.675 -31.229  1.00117.61           C
ATOM   3604  O   VAL A 454      82.187 -14.557 -30.783  1.00117.61           O
ATOM   3605  N   THR A 455      82.589 -16.779 -30.830  1.00 49.02           N
ATOM   3606  CA  THR A 455      83.656 -16.690 -29.879  1.00 49.02           C
ATOM   3607  CB  THR A 455      83.362 -17.338 -28.559  1.00 49.02           C
ATOM   3608  OG1 THR A 455      83.135 -18.730 -28.733  1.00 49.02           O
ATOM   3609  CG2 THR A 455      82.133 -16.665 -27.932  1.00 49.02           C
ATOM   3610  C   THR A 455      84.826 -17.424 -30.443  1.00 49.02           C
ATOM   3611  O   THR A 455      84.727 -18.081 -31.478  1.00 49.02           O
ATOM   3612  N   SER A 456      85.988 -17.274 -29.781  1.00 68.53           N
ATOM   3613  CA  SER A 456      87.164 -18.008 -30.128  1.00 68.53           C
ATOM   3614  CB  SER A 456      88.241 -17.145 -30.811  1.00 68.53           C
ATOM   3615  OG  SER A 456      89.365 -17.935 -31.169  1.00 68.53           O
ATOM   3616  C   SER A 456      87.686 -18.485 -28.815  1.00 68.53           C
ATOM   3617  O   SER A 456      87.600 -17.771 -27.819  1.00 68.53           O
ATOM   3618  N   TRP A 457      88.255 -19.702 -28.786  1.00 92.47           N
ATOM   3619  CA  TRP A 457      88.567 -20.346 -27.543  1.00 92.47           C
ATOM   3620  CB  TRP A 457      87.352 -21.225 -27.213  1.00 92.47           C
ATOM   3621  CG  TRP A 457      86.896 -22.053 -28.403  1.00 92.47           C
ATOM   3622  CD2 TRP A 457      87.283 -23.413 -28.679  1.00 92.47           C
ATOM   3623  CD1 TRP A 457      86.054 -21.685 -29.412  1.00 92.47           C
ATOM   3624  NE1 TRP A 457      85.908 -22.722 -30.305  1.00 92.47           N
ATOM   3625  CE2 TRP A 457      86.653 -23.792 -29.865  1.00 92.47           C
ATOM   3626  CE3 TRP A 457      88.096 -24.277 -28.005  1.00 92.47           C
ATOM   3627  CZ2 TRP A 457      86.831 -25.042 -30.393  1.00 92.47           C
ATOM   3628  CZ3 TRP A 457      88.271 -25.538 -28.538  1.00 92.47           C
ATOM   3629  CH2 TRP A 457      87.651 -25.916 -29.711  1.00 92.47           C
ATOM   3630  C   TRP A 457      89.752 -21.240 -27.761  1.00 92.47           C
ATOM   3631  O   TRP A 457      90.218 -21.398 -28.887  1.00 92.47           O
ATOM   3632  N   THR A 458      90.311 -21.809 -26.668  1.00 71.02           N
ATOM   3633  CA  THR A 458      91.388 -22.751 -26.819  1.00 71.02           C
ATOM   3634  CB  THR A 458      92.749 -22.130 -26.729  1.00 71.02           C
ATOM   3635  OG1 THR A 458      92.919 -21.143 -27.737  1.00 71.02           O
ATOM   3636  CG2 THR A 458      93.782 -23.247 -26.910  1.00 71.02           C
ATOM   3637  C   THR A 458      91.278 -23.756 -25.710  1.00 71.02           C
ATOM   3638  O   THR A 458      91.104 -23.383 -24.548  1.00 71.02           O
ATOM   3639  N   TYR A 459      91.400 -25.062 -26.045  1.00 92.00           N
ATOM   3640  CA  TYR A 459      91.264 -26.092 -25.050  1.00 92.00           C
ATOM   3641  CB  TYR A 459      91.548 -27.507 -25.573  1.00 92.00           C
ATOM   3642  CG  TYR A 459      90.508 -28.064 -26.476  1.00 92.00           C
ATOM   3643  CD1 TYR A 459      90.548 -27.888 -27.842  1.00 92.00           C
ATOM   3644  CD2 TYR A 459      89.488 -28.800 -25.925  1.00 92.00           C
ATOM   3645  CE1 TYR A 459      89.580 -28.450 -28.645  1.00 92.00           C
ATOM   3646  CE2 TYR A 459      88.517 -29.360 -26.718  1.00 92.00           C
ATOM   3647  CZ  TYR A 459      88.564 -29.188 -28.082  1.00 92.00           C
ATOM   3648  OH  TYR A 459      87.575 -29.767 -28.907  1.00 92.00           O
ATOM   3649  C   TYR A 459      92.338 -25.943 -24.034  1.00 92.00           C
ATOM   3650  O   TYR A 459      92.070 -25.771 -22.846  1.00 92.00           O
ATOM   3651  N   THR A 460      93.601 -25.964 -24.495  1.00155.98           N
ATOM   3652  CA  THR A 460      94.685 -25.917 -23.572  1.00155.98           C
ATOM   3653  CB  THR A 460      95.556 -27.158 -23.541  1.00155.98           C
ATOM   3654  OG1 THR A 460      96.796 -26.903 -22.900  1.00155.98           O
ATOM   3655  CG2 THR A 460      95.715 -27.804 -24.921  1.00155.98           C
ATOM   3656  C   THR A 460      95.410 -24.634 -23.742  1.00155.98           C
ATOM   3657  O   THR A 460      95.338 -23.958 -24.763  1.00155.98           O
ATOM   3658  N   PRO A 461      96.058 -24.274 -22.676  1.00 95.48           N
ATOM   3659  CA  PRO A 461      96.713 -23.005 -22.614  1.00 95.48           C
ATOM   3660  CD  PRO A 461      95.679 -24.767 -21.362  1.00 95.48           C
ATOM   3661  CB  PRO A 461      97.250 -22.911 -21.187  1.00 95.48           C
ATOM   3662  CG  PRO A 461      96.235 -23.735 -20.369  1.00 95.48           C
ATOM   3663  C   PRO A 461      97.744 -22.883 -23.691  1.00 95.48           C
ATOM   3664  O   PRO A 461      98.077 -21.758 -24.056  1.00 95.48           O
ATOM   3665  N   LEU A 462      98.308 -24.012 -24.156  1.00100.05           N
ATOM   3666  CA  LEU A 462      99.286 -24.016 -25.208  1.00100.05           C
ATOM   3667  CB  LEU A 462     100.000 -25.369 -25.387  1.00100.05           C
ATOM   3668  CG  LEU A 462     100.984 -25.744 -24.266  1.00100.05           C
ATOM   3669  CD1 LEU A 462     102.171 -24.767 -24.218  1.00100.05           C
ATOM   3670  CD2 LEU A 462     100.270 -25.902 -22.916  1.00100.05           C
ATOM   3671  C   LEU A 462      98.712 -23.713 -26.560  1.00100.05           C
ATOM   3672  O   LEU A 462      99.312 -22.955 -27.318  1.00100.05           O
ATOM   3673  N   PRO A 463      97.576 -24.258 -26.908  1.00 92.78           N
ATOM   3674  CA  PRO A 463      97.141 -24.131 -28.269  1.00 92.78           C
ATOM   3675  CD  PRO A 463      97.103 -25.504 -26.338  1.00 92.78           C
ATOM   3676  CB  PRO A 463      96.142 -25.247 -28.546  1.00 92.78           C
ATOM   3677  CG  PRO A 463      95.840 -25.818 -27.164  1.00 92.78           C
ATOM   3678  C   PRO A 463      96.649 -22.805 -28.725  1.00 92.78           C
ATOM   3679  O   PRO A 463      96.370 -21.931 -27.908  1.00 92.78           O
ATOM   3680  N   ASN A 464      96.569 -22.641 -30.059  1.00118.99           N
ATOM   3681  CA  ASN A 464      96.087 -21.424 -30.623  1.00118.99           C
ATOM   3682  CB  ASN A 464      96.711 -21.020 -31.976  1.00118.99           C
ATOM   3683  CG  ASN A 464      96.527 -22.116 -33.009  1.00118.99           C
ATOM   3684  OD1 ASN A 464      97.441 -22.899 -33.261  1.00118.99           O
ATOM   3685  ND2 ASN A 464      95.318 -22.178 -33.626  1.00118.99           N
ATOM   3686  C   ASN A 464      94.600 -21.464 -30.707  1.00118.99           C
ATOM   3687  O   ASN A 464      93.951 -22.228 -29.996  1.00118.99           O
ATOM   3688  N   LEU A 465      94.045 -20.592 -31.566  1.00201.24           N
ATOM   3689  CA  LEU A 465      92.648 -20.304 -31.727  1.00201.24           C
ATOM   3690  CB  LEU A 465      92.367 -19.231 -32.795  1.00201.24           C
ATOM   3691  CG  LEU A 465      92.973 -17.834 -32.609  1.00201.24           C
ATOM   3692  CD1 LEU A 465      92.612 -16.948 -33.812  1.00201.24           C
ATOM   3693  CD2 LEU A 465      92.561 -17.192 -31.278  1.00201.24           C
ATOM   3694  C   LEU A 465      91.839 -21.434 -32.287  1.00201.24           C
ATOM   3695  O   LEU A 465      92.305 -22.244 -33.087  1.00201.24           O
ATOM   3696  N   MET A 466      90.556 -21.463 -31.853  1.00126.16           N
ATOM   3697  CA  MET A 466      89.524 -22.293 -32.408  1.00126.16           C
ATOM   3698  CB  MET A 466      89.074 -23.547 -31.612  1.00126.16           C
ATOM   3699  CG  MET A 466      89.911 -24.814 -31.858  1.00126.16           C
ATOM   3700  SD  MET A 466      91.375 -25.121 -30.822  1.00126.16           S
ATOM   3701  CE  MET A 466      91.519 -23.460 -30.128  1.00126.16           C
ATOM   3702  C   MET A 466      88.326 -21.403 -32.546  1.00126.16           C
ATOM   3703  O   MET A 466      87.962 -20.692 -31.610  1.00126.16           O
ATOM   3704  N   GLU A 467      87.697 -21.403 -33.738  1.00 99.06           N
ATOM   3705  CA  GLU A 467      86.557 -20.563 -33.984  1.00 99.06           C
ATOM   3706  CB  GLU A 467      86.369 -20.237 -35.476  1.00 99.06           C
ATOM   3707  CG  GLU A 467      86.196 -21.491 -36.332  1.00 99.06           C
ATOM   3708  CD  GLU A 467      86.234 -21.093 -37.801  1.00 99.06           C
ATOM   3709  OE1 GLU A 467      86.824 -20.025 -38.112  1.00 99.06           O
ATOM   3710  OE2 GLU A 467      85.681 -21.860 -38.634  1.00 99.06           O
ATOM   3711  C   GLU A 467      85.334 -21.264 -33.483  1.00 99.06           C
ATOM   3712  O   GLU A 467      85.235 -22.486 -33.555  1.00 99.06           O
ATOM   3713  N   SER A 468      84.356 -20.488 -32.967  1.00 87.92           N
ATOM   3714  CA  SER A 468      83.192 -21.096 -32.385  1.00 87.92           C
ATOM   3715  CB  SER A 468      83.477 -21.532 -30.934  1.00 87.92           C
ATOM   3716  OG  SER A 468      82.355 -22.140 -30.316  1.00 87.92           O
ATOM   3717  C   SER A 468      82.110 -20.062 -32.312  1.00 87.92           C
ATOM   3718  O   SER A 468      82.298 -18.924 -32.729  1.00 87.92           O
ATOM   3719  N   GLY A 469      80.927 -20.449 -31.788  1.00 28.70           N
ATOM   3720  CA  GLY A 469      79.841 -19.528 -31.629  1.00 28.70           C
ATOM   3721  C   GLY A 469      79.233 -19.791 -30.286  1.00 28.70           C
ATOM   3722  O   GLY A 469      79.285 -20.908 -29.774  1.00 28.70           O
ATOM   3723  N   VAL A 470      78.613 -18.755 -29.687  1.00 52.53           N
ATOM   3724  CA  VAL A 470      78.049 -18.894 -28.375  1.00 52.53           C
ATOM   3725  CB  VAL A 470      77.864 -17.584 -27.663  1.00 52.53           C
ATOM   3726  CG1 VAL A 470      77.146 -17.850 -26.330  1.00 52.53           C
ATOM   3727  CG2 VAL A 470      79.225 -16.887 -27.519  1.00 52.53           C
ATOM   3728  C   VAL A 470      76.676 -19.462 -28.510  1.00 52.53           C
ATOM   3729  O   VAL A 470      75.870 -18.998 -29.312  1.00 52.53           O
ATOM   3730  N   TYR A 471      76.371 -20.474 -27.681  1.00130.94           N
ATOM   3731  CA  TYR A 471      75.072 -21.075 -27.653  1.00130.94           C
ATOM   3732  CB  TYR A 471      75.012 -22.580 -27.960  1.00130.94           C
ATOM   3733  CG  TYR A 471      74.709 -22.697 -29.414  1.00130.94           C
ATOM   3734  CD1 TYR A 471      75.603 -22.308 -30.381  1.00130.94           C
ATOM   3735  CD2 TYR A 471      73.493 -23.212 -29.801  1.00130.94           C
ATOM   3736  CE1 TYR A 471      75.283 -22.431 -31.715  1.00130.94           C
ATOM   3737  CE2 TYR A 471      73.166 -23.338 -31.129  1.00130.94           C
ATOM   3738  CZ  TYR A 471      74.065 -22.947 -32.090  1.00130.94           C
ATOM   3739  OH  TYR A 471      73.736 -23.074 -33.456  1.00130.94           O
ATOM   3740  C   TYR A 471      74.503 -20.815 -26.301  1.00130.94           C
ATOM   3741  O   TYR A 471      74.995 -19.958 -25.570  1.00130.94           O
ATOM   3742  N   ASP A 472      73.385 -21.483 -25.977  1.00101.28           N
ATOM   3743  CA  ASP A 472      72.725 -21.246 -24.729  1.00101.28           C
ATOM   3744  CB  ASP A 472      71.293 -21.817 -24.721  1.00101.28           C
ATOM   3745  CG  ASP A 472      70.479 -21.153 -23.621  1.00101.28           C
ATOM   3746  OD1 ASP A 472      71.050 -20.313 -22.878  1.00101.28           O
ATOM   3747  OD2 ASP A 472      69.264 -21.473 -23.517  1.00101.28           O
ATOM   3748  C   ASP A 472      73.504 -21.894 -23.621  1.00101.28           C
ATOM   3749  O   ASP A 472      74.135 -22.933 -23.806  1.00101.28           O
ATOM   3750  N   SER A 473      73.444 -21.276 -22.425  1.00234.40           N
ATOM   3751  CA  SER A 473      74.051 -21.756 -21.214  1.00234.40           C
ATOM   3752  CB  SER A 473      73.358 -23.008 -20.649  1.00234.40           C
ATOM   3753  OG  SER A 473      72.014 -22.704 -20.303  1.00234.40           O
ATOM   3754  C   SER A 473      75.516 -22.044 -21.354  1.00234.40           C
ATOM   3755  O   SER A 473      75.965 -23.152 -21.064  1.00234.40           O
ATOM   3756  N   SER A 474      76.293 -21.047 -21.816  1.00229.19           N
ATOM   3757  CA  SER A 474      77.730 -21.103 -21.871  1.00229.19           C
ATOM   3758  CB  SER A 474      78.395 -21.150 -20.481  1.00229.19           C
ATOM   3759  OG  SER A 474      78.075 -22.360 -19.810  1.00229.19           O
ATOM   3760  C   SER A 474      78.217 -22.265 -22.679  1.00229.19           C
ATOM   3761  O   SER A 474      79.330 -22.745 -22.463  1.00229.19           O
ATOM   3762  N   SER A 475      77.414 -22.749 -23.643  1.00 61.26           N
ATOM   3763  CA  SER A 475      77.883 -23.815 -24.478  1.00 61.26           C
ATOM   3764  CB  SER A 475      76.755 -24.654 -25.099  1.00 61.26           C
ATOM   3765  OG  SER A 475      76.012 -25.308 -24.081  1.00 61.26           O
ATOM   3766  C   SER A 475      78.639 -23.187 -25.608  1.00 61.26           C
ATOM   3767  O   SER A 475      78.320 -22.080 -26.043  1.00 61.26           O
ATOM   3768  N   LEU A 476      79.676 -23.883 -26.118  1.00 65.99           N
ATOM   3769  CA  LEU A 476      80.400 -23.333 -27.228  1.00 65.99           C
ATOM   3770  CB  LEU A 476      81.926 -23.290 -27.017  1.00 65.99           C
ATOM   3771  CG  LEU A 476      82.355 -22.329 -25.893  1.00 65.99           C
ATOM   3772  CD1 LEU A 476      83.882 -22.306 -25.732  1.00 65.99           C
ATOM   3773  CD2 LEU A 476      81.755 -20.926 -26.087  1.00 65.99           C
ATOM   3774  C   LEU A 476      80.117 -24.194 -28.420  1.00 65.99           C
ATOM   3775  O   LEU A 476      80.417 -25.386 -28.415  1.00 65.99           O
ATOM   3776  N   ASP A 477      79.531 -23.602 -29.483  1.00109.11           N
ATOM   3777  CA  ASP A 477      79.183 -24.377 -30.642  1.00109.11           C
ATOM   3778  CB  ASP A 477      77.830 -24.015 -31.262  1.00109.11           C
ATOM   3779  CG  ASP A 477      77.527 -25.055 -32.327  1.00109.11           C
ATOM   3780  OD1 ASP A 477      77.957 -26.225 -32.143  1.00109.11           O
ATOM   3781  OD2 ASP A 477      76.878 -24.693 -33.345  1.00109.11           O
ATOM   3782  C   ASP A 477      80.201 -24.164 -31.722  1.00109.11           C
ATOM   3783  O   ASP A 477      80.631 -23.044 -31.990  1.00109.11           O
ATOM   3784  N   LYS A 478      80.626 -25.275 -32.350  1.00139.45           N
ATOM   3785  CA  LYS A 478      81.599 -25.296 -33.405  1.00139.45           C
ATOM   3786  CB  LYS A 478      82.050 -26.720 -33.765  1.00139.45           C
ATOM   3787  CG  LYS A 478      83.088 -26.753 -34.890  1.00139.45           C
ATOM   3788  CD  LYS A 478      83.724 -28.127 -35.113  1.00139.45           C
ATOM   3789  CE  LYS A 478      82.812 -29.110 -35.851  1.00139.45           C
ATOM   3790  NZ  LYS A 478      82.520 -28.605 -37.211  1.00139.45           N
ATOM   3791  C   LYS A 478      81.085 -24.699 -34.689  1.00139.45           C
ATOM   3792  O   LYS A 478      81.819 -23.992 -35.376  1.00139.45           O
ATOM   3793  N   MET A 479      79.819 -24.977 -35.061  1.00137.57           N
ATOM   3794  CA  MET A 479      79.335 -24.569 -36.356  1.00137.57           C
ATOM   3795  CB  MET A 479      78.286 -25.544 -36.920  1.00137.57           C
ATOM   3796  CG  MET A 479      77.852 -25.254 -38.357  1.00137.57           C
ATOM   3797  SD  MET A 479      76.602 -26.411 -38.992  1.00137.57           S
ATOM   3798  CE  MET A 479      77.671 -27.875 -38.887  1.00137.57           C
ATOM   3799  C   MET A 479      78.680 -23.228 -36.252  1.00137.57           C
ATOM   3800  O   MET A 479      77.766 -23.030 -35.453  1.00137.57           O
ATOM   3801  N   ARG A 480      79.129 -22.272 -37.094  1.00196.45           N
ATOM   3802  CA  ARG A 480      78.611 -20.933 -37.052  1.00196.45           C
ATOM   3803  CB  ARG A 480      79.648 -19.927 -37.573  1.00196.45           C
ATOM   3804  CG  ARG A 480      80.987 -20.019 -36.840  1.00196.45           C
ATOM   3805  CD  ARG A 480      82.173 -19.544 -37.680  1.00196.45           C
ATOM   3806  NE  ARG A 480      82.486 -18.138 -37.309  1.00196.45           N
ATOM   3807  CZ  ARG A 480      83.696 -17.616 -37.665  1.00196.45           C
ATOM   3808  NH1 ARG A 480      84.585 -18.379 -38.364  1.00196.45           N
ATOM   3809  NH2 ARG A 480      84.025 -16.338 -37.322  1.00196.45           N
ATOM   3810  C   ARG A 480      77.463 -20.877 -38.007  1.00196.45           C
ATOM   3811  O   ARG A 480      77.421 -20.038 -38.906  1.00196.45           O
ATOM   3812  N   ASN A 481      76.486 -21.768 -37.795  1.00148.52           N
ATOM   3813  CA  ASN A 481      75.327 -21.908 -38.622  1.00148.52           C
ATOM   3814  CB  ASN A 481      74.529 -23.157 -38.233  1.00148.52           C
ATOM   3815  CG  ASN A 481      73.602 -23.477 -39.382  1.00148.52           C
ATOM   3816  OD1 ASN A 481      73.971 -24.228 -40.281  1.00148.52           O
ATOM   3817  ND2 ASN A 481      72.373 -22.896 -39.359  1.00148.52           N
ATOM   3818  C   ASN A 481      74.415 -20.735 -38.452  1.00148.52           C
ATOM   3819  O   ASN A 481      73.789 -20.289 -39.411  1.00148.52           O
ATOM   3820  N   MET A 482      74.328 -20.202 -37.218  1.00126.20           N
ATOM   3821  CA  MET A 482      73.331 -19.219 -36.901  1.00126.20           C
ATOM   3822  CB  MET A 482      73.044 -19.154 -35.396  1.00126.20           C
ATOM   3823  CG  MET A 482      72.294 -20.391 -34.899  1.00126.20           C
ATOM   3824  SD  MET A 482      70.628 -20.571 -35.607  1.00126.20           S
ATOM   3825  CE  MET A 482      70.242 -22.139 -34.777  1.00126.20           C
ATOM   3826  C   MET A 482      73.669 -17.855 -37.425  1.00126.20           C
ATOM   3827  O   MET A 482      74.644 -17.228 -37.011  1.00126.20           O
ATOM   3828  N   ILE A 483      72.828 -17.370 -38.373  1.00 58.13           N
ATOM   3829  CA  ILE A 483      72.975 -16.071 -38.976  1.00 58.13           C
ATOM   3830  CB  ILE A 483      73.581 -16.127 -40.343  1.00 58.13           C
ATOM   3831  CG1 ILE A 483      74.972 -16.782 -40.289  1.00 58.13           C
ATOM   3832  CG2 ILE A 483      73.597 -14.695 -40.894  1.00 58.13           C
ATOM   3833  CD1 ILE A 483      75.516 -17.169 -41.664  1.00 58.13           C
ATOM   3834  C   ILE A 483      71.600 -15.474 -39.133  1.00 58.13           C
ATOM   3835  O   ILE A 483      70.619 -16.209 -39.216  1.00 58.13           O
ATOM   3836  N   TYR A 484      71.482 -14.122 -39.108  1.00127.84           N
ATOM   3837  CA  TYR A 484      70.219 -13.459 -39.336  1.00127.84           C
ATOM   3838  CB  TYR A 484      69.298 -13.473 -38.102  1.00127.84           C
ATOM   3839  CG  TYR A 484      67.923 -13.090 -38.537  1.00127.84           C
ATOM   3840  CD1 TYR A 484      67.170 -13.977 -39.272  1.00127.84           C
ATOM   3841  CD2 TYR A 484      67.374 -11.875 -38.198  1.00127.84           C
ATOM   3842  CE1 TYR A 484      65.897 -13.656 -39.680  1.00127.84           C
ATOM   3843  CE2 TYR A 484      66.100 -11.548 -38.604  1.00127.84           C
ATOM   3844  CZ  TYR A 484      65.360 -12.436 -39.348  1.00127.84           C
ATOM   3845  OH  TYR A 484      64.054 -12.100 -39.764  1.00127.84           O
ATOM   3846  C   TYR A 484      70.518 -12.022 -39.699  1.00127.84           C
ATOM   3847  O   TYR A 484      71.679 -11.638 -39.805  1.00127.84           O
ATOM   3848  N   GLU A 485      69.480 -11.191 -39.959  1.00135.08           N
ATOM   3849  CA  GLU A 485      69.710  -9.785 -40.205  1.00135.08           C
ATOM   3850  CB  GLU A 485      69.652  -9.409 -41.696  1.00135.08           C
ATOM   3851  CG  GLU A 485      70.088  -7.972 -41.985  1.00135.08           C
ATOM   3852  CD  GLU A 485      70.022  -7.759 -43.490  1.00135.08           C
ATOM   3853  OE1 GLU A 485      69.562  -8.692 -44.201  1.00135.08           O
ATOM   3854  OE2 GLU A 485      70.433  -6.660 -43.950  1.00135.08           O
ATOM   3855  C   GLU A 485      68.605  -9.042 -39.500  1.00135.08           C
ATOM   3856  O   GLU A 485      67.448  -9.411 -39.670  1.00135.08           O
ATOM   3857  N   GLN A 486      68.901  -7.998 -38.677  1.00166.20           N
ATOM   3858  CA  GLN A 486      67.814  -7.305 -38.016  1.00166.20           C
ATOM   3859  CB  GLN A 486      66.984  -8.219 -37.095  1.00166.20           C
ATOM   3860  CG  GLN A 486      65.715  -7.558 -36.553  1.00166.20           C
ATOM   3861  CD  GLN A 486      64.793  -7.287 -37.735  1.00166.20           C
ATOM   3862  OE1 GLN A 486      64.360  -6.156 -37.954  1.00166.20           O
ATOM   3863  NE2 GLN A 486      64.484  -8.352 -38.521  1.00166.20           N
ATOM   3864  C   GLN A 486      68.334  -6.153 -37.185  1.00166.20           C
ATOM   3865  O   GLN A 486      69.533  -5.994 -36.971  1.00166.20           O
ATOM   3866  N   GLY A 487      67.398  -5.297 -36.720  1.00115.78           N
ATOM   3867  CA  GLY A 487      67.586  -4.121 -35.903  1.00115.78           C
ATOM   3868  C   GLY A 487      68.026  -4.485 -34.511  1.00115.78           C
ATOM   3869  O   GLY A 487      68.618  -3.674 -33.802  1.00115.78           O
ATOM   3870  N   GLU A 488      67.700  -5.715 -34.086  1.00140.00           N
ATOM   3871  CA  GLU A 488      67.771  -6.218 -32.741  1.00140.00           C
ATOM   3872  CB  GLU A 488      67.324  -7.687 -32.643  1.00140.00           C
ATOM   3873  CG  GLU A 488      65.824  -7.842 -32.919  1.00140.00           C
ATOM   3874  CD  GLU A 488      65.446  -9.315 -32.884  1.00140.00           C
ATOM   3875  OE1 GLU A 488      65.805 -10.042 -33.849  1.00140.00           O
ATOM   3876  OE2 GLU A 488      64.786  -9.733 -31.896  1.00140.00           O
ATOM   3877  C   GLU A 488      69.040  -6.040 -31.981  1.00140.00           C
ATOM   3878  O   GLU A 488      70.149  -5.993 -32.509  1.00140.00           O
ATOM   3879  N   ARG A 489      68.820  -5.892 -30.654  1.00162.70           N
ATOM   3880  CA  ARG A 489      69.792  -5.804 -29.608  1.00162.70           C
ATOM   3881  CB  ARG A 489      69.590  -4.599 -28.674  1.00162.70           C
ATOM   3882  CG  ARG A 489      69.820  -3.252 -29.361  1.00162.70           C
ATOM   3883  CD  ARG A 489      68.782  -2.933 -30.438  1.00162.70           C
ATOM   3884  NE  ARG A 489      69.123  -1.603 -31.019  1.00162.70           N
ATOM   3885  CZ  ARG A 489      68.595  -0.468 -30.474  1.00162.70           C
ATOM   3886  NH1 ARG A 489      67.770  -0.550 -29.390  1.00162.70           N
ATOM   3887  NH2 ARG A 489      68.890   0.750 -31.015  1.00162.70           N
ATOM   3888  C   ARG A 489      69.561  -7.046 -28.805  1.00162.70           C
ATOM   3889  O   ARG A 489      68.430  -7.525 -28.723  1.00162.70           O
ATOM   3890  N   ARG A 490      70.619  -7.629 -28.207  1.00 77.37           N
ATOM   3891  CA  ARG A 490      70.372  -8.870 -27.533  1.00 77.37           C
ATOM   3892  CB  ARG A 490      70.653 -10.088 -28.423  1.00 77.37           C
ATOM   3893  CG  ARG A 490      69.981 -10.002 -29.789  1.00 77.37           C
ATOM   3894  CD  ARG A 490      70.397 -11.121 -30.740  1.00 77.37           C
ATOM   3895  NE  ARG A 490      70.039 -10.665 -32.110  1.00 77.37           N
ATOM   3896  CZ  ARG A 490      68.773 -10.842 -32.582  1.00 77.37           C
ATOM   3897  NH1 ARG A 490      67.838 -11.479 -31.818  1.00 77.37           N
ATOM   3898  NH2 ARG A 490      68.445 -10.369 -33.819  1.00 77.37           N
ATOM   3899  C   ARG A 490      71.319  -9.006 -26.388  1.00 77.37           C
ATOM   3900  O   ARG A 490      72.319  -8.298 -26.292  1.00 77.37           O
ATOM   3901  N   VAL A 491      70.987  -9.940 -25.475  1.00 41.38           N
ATOM   3902  CA  VAL A 491      71.837 -10.256 -24.366  1.00 41.38           C
ATOM   3903  CB  VAL A 491      71.182 -10.024 -23.037  1.00 41.38           C
ATOM   3904  CG1 VAL A 491      72.181 -10.398 -21.928  1.00 41.38           C
ATOM   3905  CG2 VAL A 491      70.664  -8.579 -22.983  1.00 41.38           C
ATOM   3906  C   VAL A 491      72.069 -11.731 -24.470  1.00 41.38           C
ATOM   3907  O   VAL A 491      71.159 -12.481 -24.818  1.00 41.38           O
ATOM   3908  N   ALA A 492      73.304 -12.192 -24.188  1.00 42.83           N
ATOM   3909  CA  ALA A 492      73.563 -13.599 -24.277  1.00 42.83           C
ATOM   3910  CB  ALA A 492      74.474 -13.985 -25.459  1.00 42.83           C
ATOM   3911  C   ALA A 492      74.269 -14.006 -23.028  1.00 42.83           C
ATOM   3912  O   ALA A 492      75.026 -13.230 -22.448  1.00 42.83           O
ATOM   3913  N   SER A 493      74.021 -15.245 -22.568  1.00139.58           N
ATOM   3914  CA  SER A 493      74.666 -15.676 -21.366  1.00139.58           C
ATOM   3915  CB  SER A 493      74.073 -16.974 -20.789  1.00139.58           C
ATOM   3916  OG  SER A 493      74.759 -17.338 -19.600  1.00139.58           O
ATOM   3917  C   SER A 493      76.104 -15.915 -21.690  1.00139.58           C
ATOM   3918  O   SER A 493      76.429 -16.643 -22.627  1.00139.58           O
ATOM   3919  N   SER A 494      77.008 -15.285 -20.917  1.00 67.41           N
ATOM   3920  CA  SER A 494      78.409 -15.479 -21.134  1.00 67.41           C
ATOM   3921  CB  SER A 494      79.077 -14.300 -21.860  1.00 67.41           C
ATOM   3922  OG  SER A 494      78.957 -13.125 -21.075  1.00 67.41           O
ATOM   3923  C   SER A 494      79.057 -15.609 -19.796  1.00 67.41           C
ATOM   3924  O   SER A 494      78.978 -14.711 -18.958  1.00 67.41           O
ATOM   3925  N   VAL A 495      79.729 -16.753 -19.574  1.00104.93           N
ATOM   3926  CA  VAL A 495      80.400 -17.001 -18.341  1.00104.93           C
ATOM   3927  CB  VAL A 495      81.633 -16.166 -18.155  1.00104.93           C
ATOM   3928  CG1 VAL A 495      82.390 -16.671 -16.916  1.00104.93           C
ATOM   3929  CG2 VAL A 495      82.466 -16.280 -19.443  1.00104.93           C
ATOM   3930  C   VAL A 495      79.383 -16.853 -17.244  1.00104.93           C
ATOM   3931  O   VAL A 495      78.259 -17.327 -17.391  1.00104.93           O
ATOM   3932  N   VAL A 496      79.753 -16.272 -16.085  1.00127.16           N
ATOM   3933  CA  VAL A 496      78.819 -16.141 -15.005  1.00127.16           C
ATOM   3934  CB  VAL A 496      79.400 -15.866 -13.644  1.00127.16           C
ATOM   3935  CG1 VAL A 496      79.632 -14.363 -13.467  1.00127.16           C
ATOM   3936  CG2 VAL A 496      78.449 -16.470 -12.597  1.00127.16           C
ATOM   3937  C   VAL A 496      77.793 -15.091 -15.308  1.00127.16           C
ATOM   3938  O   VAL A 496      76.733 -15.075 -14.686  1.00127.16           O
ATOM   3939  N   TYR A 497      78.079 -14.153 -16.237  1.00 91.77           N
ATOM   3940  CA  TYR A 497      77.136 -13.094 -16.495  1.00 91.77           C
ATOM   3941  CB  TYR A 497      77.621 -11.673 -16.160  1.00 91.77           C
ATOM   3942  CG  TYR A 497      77.495 -11.493 -14.689  1.00 91.77           C
ATOM   3943  CD1 TYR A 497      76.265 -11.193 -14.151  1.00 91.77           C
ATOM   3944  CD2 TYR A 497      78.572 -11.640 -13.848  1.00 91.77           C
ATOM   3945  CE1 TYR A 497      76.108 -11.024 -12.797  1.00 91.77           C
ATOM   3946  CE2 TYR A 497      78.422 -11.471 -12.491  1.00 91.77           C
ATOM   3947  CZ  TYR A 497      77.191 -11.162 -11.965  1.00 91.77           C
ATOM   3948  OH  TYR A 497      77.037 -10.988 -10.573  1.00 91.77           O
ATOM   3949  C   TYR A 497      76.705 -13.084 -17.927  1.00 91.77           C
ATOM   3950  O   TYR A 497      76.542 -14.129 -18.552  1.00 91.77           O
ATOM   3951  N   LYS A 498      76.416 -11.878 -18.458  1.00115.91           N
ATOM   3952  CA  LYS A 498      75.883 -11.784 -19.785  1.00115.91           C
ATOM   3953  CB  LYS A 498      74.424 -11.309 -19.772  1.00115.91           C
ATOM   3954  CG  LYS A 498      73.507 -12.368 -19.155  1.00115.91           C
ATOM   3955  CD  LYS A 498      72.194 -11.824 -18.595  1.00115.91           C
ATOM   3956  CE  LYS A 498      72.317 -11.375 -17.137  1.00115.91           C
ATOM   3957  NZ  LYS A 498      72.759 -12.511 -16.294  1.00115.91           N
ATOM   3958  C   LYS A 498      76.705 -10.838 -20.604  1.00115.91           C
ATOM   3959  O   LYS A 498      77.612 -10.177 -20.101  1.00115.91           O
ATOM   3960  N   VAL A 499      76.427 -10.814 -21.926  1.00 98.83           N
ATOM   3961  CA  VAL A 499      77.089  -9.933 -22.846  1.00 98.83           C
ATOM   3962  CB  VAL A 499      77.969 -10.652 -23.829  1.00 98.83           C
ATOM   3963  CG1 VAL A 499      77.090 -11.561 -24.703  1.00 98.83           C
ATOM   3964  CG2 VAL A 499      78.781  -9.615 -24.623  1.00 98.83           C
ATOM   3965  C   VAL A 499      76.005  -9.242 -23.614  1.00 98.83           C
ATOM   3966  O   VAL A 499      74.990  -9.852 -23.947  1.00 98.83           O
ATOM   3967  N   LEU A 500      76.184  -7.940 -23.914  1.00113.56           N
ATOM   3968  CA  LEU A 500      75.134  -7.221 -24.578  1.00113.56           C
ATOM   3969  CB  LEU A 500      74.680  -5.978 -23.796  1.00113.56           C
ATOM   3970  CG  LEU A 500      74.233  -6.294 -22.358  1.00113.56           C
ATOM   3971  CD1 LEU A 500      73.606  -5.066 -21.679  1.00113.56           C
ATOM   3972  CD2 LEU A 500      73.337  -7.539 -22.309  1.00113.56           C
ATOM   3973  C   LEU A 500      75.641  -6.734 -25.899  1.00113.56           C
ATOM   3974  O   LEU A 500      76.788  -6.305 -26.021  1.00113.56           O
ATOM   3975  N   ALA A 501      74.784  -6.807 -26.937  1.00 35.19           N
ATOM   3976  CA  ALA A 501      75.162  -6.315 -28.228  1.00 35.19           C
ATOM   3977  CB  ALA A 501      75.410  -7.425 -29.264  1.00 35.19           C
ATOM   3978  C   ALA A 501      74.028  -5.486 -28.733  1.00 35.19           C
ATOM   3979  O   ALA A 501      72.861  -5.813 -28.518  1.00 35.19           O
ATOM   3980  N   GLY A 502      74.344  -4.374 -29.424  1.00 42.46           N
ATOM   3981  CA  GLY A 502      73.286  -3.550 -29.926  1.00 42.46           C
ATOM   3982  C   GLY A 502      73.533  -3.332 -31.377  1.00 42.46           C
ATOM   3983  O   GLY A 502      74.537  -2.738 -31.758  1.00 42.46           O
ATOM   3984  N   GLN A 503      72.582  -3.784 -32.215  1.00114.15           N
ATOM   3985  CA  GLN A 503      72.643  -3.634 -33.638  1.00114.15           C
ATOM   3986  CB  GLN A 503      72.603  -2.166 -34.093  1.00114.15           C
ATOM   3987  CG  GLN A 503      71.303  -1.460 -33.703  1.00114.15           C
ATOM   3988  CD  GLN A 503      71.366  -0.025 -34.200  1.00114.15           C
ATOM   3989  OE1 GLN A 503      72.315   0.705 -33.920  1.00114.15           O
ATOM   3990  NE2 GLN A 503      70.322   0.394 -34.964  1.00114.15           N
ATOM   3991  C   GLN A 503      73.886  -4.262 -34.189  1.00114.15           C
ATOM   3992  O   GLN A 503      74.437  -3.794 -35.183  1.00114.15           O
ATOM   3993  N   HIS A 504      74.308  -5.390 -33.590  1.00122.20           N
ATOM   3994  CA  HIS A 504      75.451  -6.192 -33.935  1.00122.20           C
ATOM   3995  ND1 HIS A 504      74.246  -8.726 -35.686  1.00122.20           N
ATOM   3996  CG  HIS A 504      74.315  -7.359 -35.839  1.00122.20           C
ATOM   3997  CB  HIS A 504      75.494  -6.525 -35.434  1.00122.20           C
ATOM   3998  NE2 HIS A 504      72.321  -8.092 -36.599  1.00122.20           N
ATOM   3999  CD2 HIS A 504      73.131  -6.989 -36.398  1.00122.20           C
ATOM   4000  CE1 HIS A 504      73.033  -9.112 -36.157  1.00122.20           C
ATOM   4001  C   HIS A 504      76.798  -5.638 -33.521  1.00122.20           C
ATOM   4002  O   HIS A 504      77.781  -6.299 -33.854  1.00122.20           O
ATOM   4003  N   PRO A 505      76.984  -4.515 -32.861  1.00113.24           N
ATOM   4004  CA  PRO A 505      78.282  -4.349 -32.259  1.00113.24           C
ATOM   4005  CD  PRO A 505      76.643  -3.273 -33.535  1.00113.24           C
ATOM   4006  CB  PRO A 505      78.666  -2.870 -32.341  1.00113.24           C
ATOM   4007  CG  PRO A 505      77.387  -2.166 -32.787  1.00113.24           C
ATOM   4008  C   PRO A 505      78.263  -4.860 -30.857  1.00113.24           C
ATOM   4009  O   PRO A 505      77.179  -5.015 -30.292  1.00113.24           O
ATOM   4010  N   ASN A 506      79.448  -5.101 -30.265  1.00 53.55           N
ATOM   4011  CA  ASN A 506      79.491  -5.576 -28.913  1.00 53.55           C
ATOM   4012  CB  ASN A 506      80.772  -6.367 -28.585  1.00 53.55           C
ATOM   4013  CG  ASN A 506      80.702  -6.834 -27.137  1.00 53.55           C
ATOM   4014  OD1 ASN A 506      80.692  -6.027 -26.208  1.00 53.55           O
ATOM   4015  ND2 ASN A 506      80.653  -8.178 -26.935  1.00 53.55           N
ATOM   4016  C   ASN A 506      79.448  -4.383 -28.018  1.00 53.55           C
ATOM   4017  O   ASN A 506      80.406  -3.613 -27.949  1.00 53.55           O
ATOM   4018  N   THR A 507      78.300  -4.167 -27.340  1.00117.15           N
ATOM   4019  CA  THR A 507      78.217  -3.042 -26.456  1.00117.15           C
ATOM   4020  CB  THR A 507      76.815  -2.699 -26.017  1.00117.15           C
ATOM   4021  OG1 THR A 507      76.819  -1.445 -25.350  1.00117.15           O
ATOM   4022  CG2 THR A 507      76.257  -3.786 -25.086  1.00117.15           C
ATOM   4023  C   THR A 507      79.077  -3.247 -25.244  1.00117.15           C
ATOM   4024  O   THR A 507      79.888  -2.386 -24.910  1.00117.15           O
ATOM   4025  N   GLN A 508      78.956  -4.407 -24.560  1.00102.48           N
ATOM   4026  CA  GLN A 508      79.725  -4.586 -23.358  1.00102.48           C
ATOM   4027  CB  GLN A 508      79.571  -3.410 -22.381  1.00102.48           C
ATOM   4028  CG  GLN A 508      78.129  -3.281 -21.882  1.00102.48           C
ATOM   4029  CD  GLN A 508      78.024  -2.106 -20.921  1.00102.48           C
ATOM   4030  OE1 GLN A 508      79.026  -1.502 -20.541  1.00102.48           O
ATOM   4031  NE2 GLN A 508      76.770  -1.774 -20.511  1.00102.48           N
ATOM   4032  C   GLN A 508      79.169  -5.774 -22.633  1.00102.48           C
ATOM   4033  O   GLN A 508      78.084  -6.256 -22.952  1.00102.48           O
ATOM   4034  N   GLY A 509      79.916  -6.286 -21.633  1.00 27.38           N
ATOM   4035  CA  GLY A 509      79.426  -7.372 -20.829  1.00 27.38           C
ATOM   4036  C   GLY A 509      78.559  -6.760 -19.775  1.00 27.38           C
ATOM   4037  O   GLY A 509      78.620  -5.553 -19.543  1.00 27.38           O
ATOM   4038  N   PHE A 510      77.730  -7.576 -19.088  1.00 69.17           N
ATOM   4039  CA  PHE A 510      76.883  -6.984 -18.093  1.00 69.17           C
ATOM   4040  CB  PHE A 510      75.467  -6.666 -18.602  1.00 69.17           C
ATOM   4041  CG  PHE A 510      74.940  -5.573 -17.738  1.00 69.17           C
ATOM   4042  CD1 PHE A 510      75.324  -4.275 -17.990  1.00 69.17           C
ATOM   4043  CD2 PHE A 510      74.075  -5.822 -16.698  1.00 69.17           C
ATOM   4044  CE1 PHE A 510      74.862  -3.237 -17.217  1.00 69.17           C
ATOM   4045  CE2 PHE A 510      73.609  -4.786 -15.921  1.00 69.17           C
ATOM   4046  CZ  PHE A 510      74.001  -3.494 -16.178  1.00 69.17           C
ATOM   4047  C   PHE A 510      76.779  -7.953 -16.960  1.00 69.17           C
ATOM   4048  O   PHE A 510      77.217  -9.097 -17.075  1.00 69.17           O
ATOM   4049  N   ARG A 511      76.170  -7.511 -15.838  1.00 85.08           N
ATOM   4050  CA  ARG A 511      76.154  -8.290 -14.632  1.00 85.08           C
ATOM   4051  CB  ARG A 511      76.970  -7.648 -13.494  1.00 85.08           C
ATOM   4052  CG  ARG A 511      78.475  -7.579 -13.767  1.00 85.08           C
ATOM   4053  CD  ARG A 511      79.278  -6.944 -12.627  1.00 85.08           C
ATOM   4054  NE  ARG A 511      78.921  -5.497 -12.567  1.00 85.08           N
ATOM   4055  CZ  ARG A 511      79.689  -4.578 -13.222  1.00 85.08           C
ATOM   4056  NH1 ARG A 511      80.797  -4.981 -13.911  1.00 85.08           N
ATOM   4057  NH2 ARG A 511      79.354  -3.256 -13.182  1.00 85.08           N
ATOM   4058  C   ARG A 511      74.757  -8.463 -14.099  1.00 85.08           C
ATOM   4059  O   ARG A 511      73.912  -9.121 -14.704  1.00 85.08           O
ATOM   4060  N   PHE A 512      74.504  -7.843 -12.926  1.00146.09           N
ATOM   4061  CA  PHE A 512      73.378  -8.065 -12.056  1.00146.09           C
ATOM   4062  CB  PHE A 512      73.437  -7.110 -10.847  1.00146.09           C
ATOM   4063  CG  PHE A 512      72.370  -7.464  -9.873  1.00146.09           C
ATOM   4064  CD1 PHE A 512      72.526  -8.543  -9.033  1.00146.09           C
ATOM   4065  CD2 PHE A 512      71.227  -6.705  -9.780  1.00146.09           C
ATOM   4066  CE1 PHE A 512      71.548  -8.873  -8.126  1.00146.09           C
ATOM   4067  CE2 PHE A 512      70.245  -7.030  -8.874  1.00146.09           C
ATOM   4068  CZ  PHE A 512      70.403  -8.116  -8.047  1.00146.09           C
ATOM   4069  C   PHE A 512      72.025  -7.933 -12.691  1.00146.09           C
ATOM   4070  O   PHE A 512      71.272  -8.904 -12.696  1.00146.09           O
ATOM   4071  N   ASP A 513      71.674  -6.769 -13.267  1.00182.69           N
ATOM   4072  CA  ASP A 513      70.370  -6.605 -13.861  1.00182.69           C
ATOM   4073  CB  ASP A 513      70.178  -7.412 -15.158  1.00182.69           C
ATOM   4074  CG  ASP A 513      71.019  -6.760 -16.246  1.00182.69           C
ATOM   4075  OD1 ASP A 513      70.937  -5.511 -16.386  1.00182.69           O
ATOM   4076  OD2 ASP A 513      71.744  -7.503 -16.959  1.00182.69           O
ATOM   4077  C   ASP A 513      69.253  -6.955 -12.921  1.00182.69           C
ATOM   4078  O   ASP A 513      69.479  -7.365 -11.785  1.00182.69           O
ATOM   4079  N   ALA A 514      67.996  -6.729 -13.381  1.00 60.91           N
ATOM   4080  CA  ALA A 514      66.800  -6.990 -12.620  1.00 60.91           C
ATOM   4081  CB  ALA A 514      65.557  -6.260 -13.157  1.00 60.91           C
ATOM   4082  C   ALA A 514      66.509  -8.460 -12.652  1.00 60.91           C
ATOM   4083  O   ALA A 514      66.757  -9.128 -13.655  1.00 60.91           O
ATOM   4084  N   LEU A 515      65.968  -9.006 -11.539  1.00 57.10           N
ATOM   4085  CA  LEU A 515      65.663 -10.408 -11.514  1.00 57.10           C
ATOM   4086  CB  LEU A 515      66.685 -11.267 -10.746  1.00 57.10           C
ATOM   4087  CG  LEU A 515      68.067 -11.359 -11.419  1.00 57.10           C
ATOM   4088  CD1 LEU A 515      68.761  -9.991 -11.468  1.00 57.10           C
ATOM   4089  CD2 LEU A 515      68.936 -12.442 -10.761  1.00 57.10           C
ATOM   4090  C   LEU A 515      64.343 -10.635 -10.848  1.00 57.10           C
ATOM   4091  O   LEU A 515      63.980  -9.942  -9.899  1.00 57.10           O
ATOM   4092  N   VAL A 516      63.574 -11.618 -11.361  1.00 58.76           N
ATOM   4093  CA  VAL A 516      62.353 -11.983 -10.713  1.00 58.76           C
ATOM   4094  CB  VAL A 516      61.106 -11.593 -11.453  1.00 58.76           C
ATOM   4095  CG1 VAL A 516      59.887 -12.086 -10.656  1.00 58.76           C
ATOM   4096  CG2 VAL A 516      61.126 -10.074 -11.687  1.00 58.76           C
ATOM   4097  C   VAL A 516      62.375 -13.466 -10.573  1.00 58.76           C
ATOM   4098  O   VAL A 516      62.931 -14.170 -11.415  1.00 58.76           O
ATOM   4099  N   SER A 517      61.820 -13.987  -9.462  1.00123.98           N
ATOM   4100  CA  SER A 517      61.783 -15.410  -9.347  1.00123.98           C
ATOM   4101  CB  SER A 517      62.886 -15.984  -8.437  1.00123.98           C
ATOM   4102  OG  SER A 517      62.758 -15.482  -7.115  1.00123.98           O
ATOM   4103  C   SER A 517      60.458 -15.800  -8.782  1.00123.98           C
ATOM   4104  O   SER A 517      60.239 -15.764  -7.576  1.00123.98           O
ATOM   4105  N   GLU A 518      59.498 -16.155  -9.645  1.00138.94           N
ATOM   4106  CA  GLU A 518      58.290 -16.706  -9.113  1.00138.94           C
ATOM   4107  CB  GLU A 518      57.173 -16.897 -10.147  1.00138.94           C
ATOM   4108  CG  GLU A 518      55.892 -17.490  -9.557  1.00138.94           C
ATOM   4109  CD  GLU A 518      55.233 -16.433  -8.681  1.00138.94           C
ATOM   4110  OE1 GLU A 518      55.978 -15.624  -8.067  1.00138.94           O
ATOM   4111  OE2 GLU A 518      53.975 -16.422  -8.617  1.00138.94           O
ATOM   4112  C   GLU A 518      58.693 -18.067  -8.693  1.00138.94           C
ATOM   4113  O   GLU A 518      58.121 -18.677  -7.791  1.00138.94           O
ATOM   4114  N   LYS A 519      59.751 -18.549  -9.366  1.00140.06           N
ATOM   4115  CA  LYS A 519      60.152 -19.909  -9.293  1.00140.06           C
ATOM   4116  CB  LYS A 519      61.449 -20.154 -10.077  1.00140.06           C
ATOM   4117  CG  LYS A 519      61.404 -19.531 -11.473  1.00140.06           C
ATOM   4118  CD  LYS A 519      60.152 -19.908 -12.264  1.00140.06           C
ATOM   4119  CE  LYS A 519      60.093 -19.298 -13.665  1.00140.06           C
ATOM   4120  NZ  LYS A 519      58.851 -19.725 -14.346  1.00140.06           N
ATOM   4121  C   LYS A 519      60.396 -20.309  -7.882  1.00140.06           C
ATOM   4122  O   LYS A 519      59.886 -21.336  -7.440  1.00140.06           O
ATOM   4123  N   ILE A 520      61.146 -19.500  -7.118  1.00 90.76           N
ATOM   4124  CA  ILE A 520      61.461 -19.933  -5.790  1.00 90.76           C
ATOM   4125  CB  ILE A 520      62.818 -19.497  -5.318  1.00 90.76           C
ATOM   4126  CG1 ILE A 520      63.917 -20.133  -6.187  1.00 90.76           C
ATOM   4127  CG2 ILE A 520      62.933 -19.858  -3.827  1.00 90.76           C
ATOM   4128  CD1 ILE A 520      63.924 -19.638  -7.633  1.00 90.76           C
ATOM   4129  C   ILE A 520      60.454 -19.385  -4.839  1.00 90.76           C
ATOM   4130  O   ILE A 520      60.070 -18.219  -4.910  1.00 90.76           O
ATOM   4131  N   ILE A 521      59.973 -20.260  -3.936  1.00101.10           N
ATOM   4132  CA  ILE A 521      59.067 -19.860  -2.904  1.00101.10           C
ATOM   4133  CB  ILE A 521      57.863 -20.748  -2.785  1.00101.10           C
ATOM   4134  CG1 ILE A 521      57.051 -20.729  -4.091  1.00101.10           C
ATOM   4135  CG2 ILE A 521      57.063 -20.299  -1.551  1.00101.10           C
ATOM   4136  CD1 ILE A 521      56.547 -19.340  -4.476  1.00101.10           C
ATOM   4137  C   ILE A 521      59.854 -20.024  -1.641  1.00101.10           C
ATOM   4138  O   ILE A 521      60.451 -21.073  -1.404  1.00101.10           O
ATOM   4139  N   ASP A 522      59.887 -18.979  -0.794  1.00 37.80           N
ATOM   4140  CA  ASP A 522      60.718 -19.022   0.375  1.00 37.80           C
ATOM   4141  CB  ASP A 522      61.064 -17.627   0.926  1.00 37.80           C
ATOM   4142  CG  ASP A 522      61.984 -16.936  -0.071  1.00 37.80           C
ATOM   4143  OD1 ASP A 522      62.407 -17.608  -1.050  1.00 37.80           O
ATOM   4144  OD2 ASP A 522      62.277 -15.728   0.134  1.00 37.80           O
ATOM   4145  C   ASP A 522      60.056 -19.777   1.482  1.00 37.80           C
ATOM   4146  O   ASP A 522      58.877 -20.123   1.419  1.00 37.80           O
ATOM   4147  N   GLY A 523      60.857 -20.068   2.530  1.00 37.04           N
ATOM   4148  CA  GLY A 523      60.419 -20.724   3.728  1.00 37.04           C
ATOM   4149  C   GLY A 523      61.536 -20.553   4.710  1.00 37.04           C
ATOM   4150  O   GLY A 523      62.699 -20.769   4.373  1.00 37.04           O
ATOM   4151  N   ALA A 524      61.222 -20.176   5.966  1.00 36.27           N
ATOM   4152  CA  ALA A 524      62.296 -19.962   6.894  1.00 36.27           C
ATOM   4153  CB  ALA A 524      62.397 -18.509   7.391  1.00 36.27           C
ATOM   4154  C   ALA A 524      62.086 -20.823   8.095  1.00 36.27           C
ATOM   4155  O   ALA A 524      60.970 -20.952   8.598  1.00 36.27           O
ATOM   4156  N   ILE A 525      63.177 -21.453   8.576  1.00 45.50           N
ATOM   4157  CA  ILE A 525      63.097 -22.285   9.741  1.00 45.50           C
ATOM   4158  CB  ILE A 525      63.210 -23.749   9.428  1.00 45.50           C
ATOM   4159  CG1 ILE A 525      62.027 -24.207   8.560  1.00 45.50           C
ATOM   4160  CG2 ILE A 525      63.350 -24.513  10.754  1.00 45.50           C
ATOM   4161  CD1 ILE A 525      62.211 -25.604   7.968  1.00 45.50           C
ATOM   4162  C   ILE A 525      64.245 -21.947  10.646  1.00 45.50           C
ATOM   4163  O   ILE A 525      65.376 -21.789  10.191  1.00 45.50           O
ATOM   4164  N   ASN A 526      63.971 -21.822  11.962  1.00 54.59           N
ATOM   4165  CA  ASN A 526      64.992 -21.546  12.936  1.00 54.59           C
ATOM   4166  CB  ASN A 526      64.884 -20.145  13.562  1.00 54.59           C
ATOM   4167  CG  ASN A 526      65.246 -19.126  12.491  1.00 54.59           C
ATOM   4168  OD1 ASN A 526      64.407 -18.338  12.057  1.00 54.59           O
ATOM   4169  ND2 ASN A 526      66.532 -19.141  12.050  1.00 54.59           N
ATOM   4170  C   ASN A 526      64.822 -22.546  14.043  1.00 54.59           C
ATOM   4171  O   ASN A 526      63.707 -22.981  14.326  1.00 54.59           O
ATOM   4172  N   LYS A 527      65.939 -22.940  14.690  1.00 47.59           N
ATOM   4173  CA  LYS A 527      65.929 -23.923  15.744  1.00 47.59           C
ATOM   4174  CB  LYS A 527      67.268 -24.663  15.906  1.00 47.59           C
ATOM   4175  CG  LYS A 527      67.635 -25.536  14.704  1.00 47.59           C
ATOM   4176  CD  LYS A 527      69.087 -26.015  14.720  1.00 47.59           C
ATOM   4177  CE  LYS A 527      69.458 -26.892  13.522  1.00 47.59           C
ATOM   4178  NZ  LYS A 527      70.878 -27.298  13.613  1.00 47.59           N
ATOM   4179  C   LYS A 527      65.636 -23.250  17.054  1.00 47.59           C
ATOM   4180  O   LYS A 527      65.629 -22.023  17.142  1.00 47.59           O
ATOM   4181  N   TYR A 528      65.357 -24.053  18.111  1.00129.53           N
ATOM   4182  CA  TYR A 528      65.074 -23.506  19.419  1.00129.53           C
ATOM   4183  CB  TYR A 528      63.653 -23.794  19.934  1.00129.53           C
ATOM   4184  CG  TYR A 528      62.743 -22.905  19.167  1.00129.53           C
ATOM   4185  CD1 TYR A 528      62.342 -23.238  17.896  1.00129.53           C
ATOM   4186  CD2 TYR A 528      62.294 -21.731  19.727  1.00129.53           C
ATOM   4187  CE1 TYR A 528      61.504 -22.406  17.197  1.00129.53           C
ATOM   4188  CE2 TYR A 528      61.453 -20.896  19.031  1.00129.53           C
ATOM   4189  CZ  TYR A 528      61.056 -21.235  17.761  1.00129.53           C
ATOM   4190  OH  TYR A 528      60.194 -20.384  17.039  1.00129.53           O
ATOM   4191  C   TYR A 528      66.046 -24.051  20.447  1.00129.53           C
ATOM   4192  O   TYR A 528      66.593 -25.133  20.250  1.00129.53           O
ATOM   4193  N   TRP A 529      66.325 -23.285  21.546  1.00129.56           N
ATOM   4194  CA  TRP A 529      67.209 -23.705  22.627  1.00129.56           C
ATOM   4195  CB  TRP A 529      68.673 -23.256  22.446  1.00129.56           C
ATOM   4196  CG  TRP A 529      69.469 -23.982  21.386  1.00129.56           C
ATOM   4197  CD2 TRP A 529      70.651 -23.444  20.773  1.00129.56           C
ATOM   4198  CD1 TRP A 529      69.269 -25.209  20.824  1.00129.56           C
ATOM   4199  NE1 TRP A 529      70.251 -25.469  19.899  1.00129.56           N
ATOM   4200  CE2 TRP A 529      71.109 -24.391  19.857  1.00129.56           C
ATOM   4201  CE3 TRP A 529      71.302 -22.258  20.957  1.00129.56           C
ATOM   4202  CZ2 TRP A 529      72.229 -24.165  19.109  1.00129.56           C
ATOM   4203  CZ3 TRP A 529      72.431 -22.033  20.202  1.00129.56           C
ATOM   4204  CH2 TRP A 529      72.885 -22.968  19.295  1.00129.56           C
ATOM   4205  C   TRP A 529      66.757 -23.072  23.926  1.00129.56           C
ATOM   4206  O   TRP A 529      66.124 -22.017  23.912  1.00129.56           O
ATOM   4207  N   LYS A 530      67.065 -23.701  25.096  1.00102.45           N
ATOM   4208  CA  LYS A 530      66.699 -23.111  26.366  1.00102.45           C
ATOM   4209  CB  LYS A 530      65.180 -23.038  26.593  1.00102.45           C
ATOM   4210  CG  LYS A 530      64.795 -22.344  27.901  1.00102.45           C
ATOM   4211  CD  LYS A 530      63.313 -21.972  27.985  1.00102.45           C
ATOM   4212  CE  LYS A 530      62.928 -21.285  29.298  1.00102.45           C
ATOM   4213  NZ  LYS A 530      61.484 -20.962  29.294  1.00102.45           N
ATOM   4214  C   LYS A 530      67.276 -23.902  27.512  1.00102.45           C
ATOM   4215  O   LYS A 530      67.539 -25.098  27.395  1.00102.45           O
ATOM   4216  N   LYS A 531      67.479 -23.230  28.670  1.00 72.12           N
ATOM   4217  CA  LYS A 531      68.009 -23.852  29.860  1.00 72.12           C
ATOM   4218  CB  LYS A 531      69.347 -23.245  30.319  1.00 72.12           C
ATOM   4219  CG  LYS A 531      69.897 -23.876  31.600  1.00 72.12           C
ATOM   4220  CD  LYS A 531      71.326 -23.442  31.932  1.00 72.12           C
ATOM   4221  CE  LYS A 531      71.780 -23.864  33.331  1.00 72.12           C
ATOM   4222  NZ  LYS A 531      71.004 -23.129  34.356  1.00 72.12           N
ATOM   4223  C   LYS A 531      67.039 -23.612  30.981  1.00 72.12           C
ATOM   4224  O   LYS A 531      66.349 -22.594  31.002  1.00 72.12           O
ATOM   4225  N   LEU A 532      66.947 -24.556  31.946  1.00 64.07           N
ATOM   4226  CA  LEU A 532      66.030 -24.344  33.033  1.00 64.07           C
ATOM   4227  CB  LEU A 532      64.853 -25.335  33.043  1.00 64.07           C
ATOM   4228  CG  LEU A 532      63.950 -25.150  31.806  1.00 64.07           C
ATOM   4229  CD1 LEU A 532      62.710 -26.053  31.857  1.00 64.07           C
ATOM   4230  CD2 LEU A 532      63.598 -23.669  31.593  1.00 64.07           C
ATOM   4231  C   LEU A 532      66.758 -24.413  34.340  1.00 64.07           C
ATOM   4232  O   LEU A 532      67.452 -25.384  34.639  1.00 64.07           O
ATOM   4233  N   LEU A 533      66.618 -23.342  35.148  1.00131.33           N
ATOM   4234  CA  LEU A 533      67.240 -23.253  36.439  1.00131.33           C
ATOM   4235  CB  LEU A 533      67.473 -21.807  36.911  1.00131.33           C
ATOM   4236  CG  LEU A 533      68.139 -21.712  38.296  1.00131.33           C
ATOM   4237  CD1 LEU A 533      69.550 -22.321  38.283  1.00131.33           C
ATOM   4238  CD2 LEU A 533      68.117 -20.267  38.825  1.00131.33           C
ATOM   4239  C   LEU A 533      66.345 -23.911  37.439  1.00131.33           C
ATOM   4240  O   LEU A 533      65.132 -23.986  37.253  1.00131.33           O
ATOM   4241  N   SER A 534      66.933 -24.420  38.540  1.00 37.84           N
ATOM   4242  CA  SER A 534      66.140 -25.064  39.544  1.00 37.84           C
ATOM   4243  CB  SER A 534      66.955 -25.944  40.508  1.00 37.84           C
ATOM   4244  OG  SER A 534      67.847 -25.142  41.266  1.00 37.84           O
ATOM   4245  C   SER A 534      65.456 -24.014  40.359  1.00 37.84           C
ATOM   4246  O   SER A 534      65.996 -22.931  40.574  1.00 37.84           O
ATOM   4247  N   TRP A 535      64.223 -24.310  40.821  1.00114.56           N
ATOM   4248  CA  TRP A 535      63.524 -23.365  41.643  1.00114.56           C
ATOM   4249  CB  TRP A 535      62.481 -22.531  40.880  1.00114.56           C
ATOM   4250  CG  TRP A 535      63.063 -21.644  39.805  1.00114.56           C
ATOM   4251  CD2 TRP A 535      63.909 -20.513  40.059  1.00114.56           C
ATOM   4252  CD1 TRP A 535      62.941 -21.739  38.449  1.00114.56           C
ATOM   4253  NE1 TRP A 535      63.651 -20.731  37.843  1.00114.56           N
ATOM   4254  CE2 TRP A 535      64.255 -19.970  38.822  1.00114.56           C
ATOM   4255  CE3 TRP A 535      64.366 -19.974  41.228  1.00114.56           C
ATOM   4256  CZ2 TRP A 535      65.065 -18.874  38.735  1.00114.56           C
ATOM   4257  CZ3 TRP A 535      65.179 -18.866  41.137  1.00114.56           C
ATOM   4258  CH2 TRP A 535      65.522 -18.328  39.914  1.00114.56           C
ATOM   4259  C   TRP A 535      62.769 -24.148  42.674  1.00114.56           C
ATOM   4260  O   TRP A 535      62.369 -25.283  42.425  1.00114.56           O
ATOM   4261  N   SER A 536      62.570 -23.564  43.875  1.00 84.52           N
ATOM   4262  CA  SER A 536      61.820 -24.243  44.896  1.00 84.52           C
ATOM   4263  CB  SER A 536      62.698 -25.037  45.879  1.00 84.52           C
ATOM   4264  OG  SER A 536      63.531 -24.150  46.613  1.00 84.52           O
ATOM   4265  C   SER A 536      61.100 -23.204  45.698  1.00 84.52           C
ATOM   4266  O   SER A 536      61.597 -22.092  45.871  1.00 84.52           O
ATOM   4267  N   THR A 537      59.883 -23.530  46.186  1.00 62.84           N
ATOM   4268  CA  THR A 537      59.148 -22.578  46.969  1.00 62.84           C
ATOM   4269  CB  THR A 537      57.787 -23.079  47.356  1.00 62.84           C
ATOM   4270  OG1 THR A 537      57.029 -23.385  46.194  1.00 62.84           O
ATOM   4271  CG2 THR A 537      57.078 -21.993  48.182  1.00 62.84           C
ATOM   4272  C   THR A 537      59.900 -22.305  48.241  1.00 62.84           C
ATOM   4273  O   THR A 537      60.237 -21.156  48.520  1.00 62.84           O
ATOM   4274  N   TRP A 538      60.169 -23.366  49.042  1.00127.93           N
ATOM   4275  CA  TRP A 538      60.966 -23.310  50.248  1.00127.93           C
ATOM   4276  CB  TRP A 538      60.442 -22.383  51.367  1.00127.93           C
ATOM   4277  CG  TRP A 538      60.720 -20.904  51.223  1.00127.93           C
ATOM   4278  CD2 TRP A 538      62.017 -20.326  51.437  1.00127.93           C
ATOM   4279  CD1 TRP A 538      59.884 -19.873  50.908  1.00127.93           C
ATOM   4280  NE1 TRP A 538      60.582 -18.688  50.909  1.00127.93           N
ATOM   4281  CE2 TRP A 538      61.895 -18.952  51.235  1.00127.93           C
ATOM   4282  CE3 TRP A 538      63.211 -20.893  51.779  1.00127.93           C
ATOM   4283  CZ2 TRP A 538      62.971 -18.121  51.371  1.00127.93           C
ATOM   4284  CZ3 TRP A 538      64.295 -20.053  51.913  1.00127.93           C
ATOM   4285  CH2 TRP A 538      64.176 -18.694  51.713  1.00127.93           C
ATOM   4286  C   TRP A 538      61.006 -24.682  50.881  1.00127.93           C
ATOM   4287  O   TRP A 538      59.958 -25.237  51.203  1.00127.93           O
ATOM   4288  N   LEU A 539      62.201 -25.311  51.014  1.00178.48           N
ATOM   4289  CA  LEU A 539      62.309 -26.558  51.741  1.00178.48           C
ATOM   4290  CB  LEU A 539      63.534 -27.402  51.313  1.00178.48           C
ATOM   4291  CG  LEU A 539      64.926 -26.896  51.748  1.00178.48           C
ATOM   4292  CD1 LEU A 539      65.222 -27.212  53.224  1.00178.48           C
ATOM   4293  CD2 LEU A 539      66.022 -27.416  50.804  1.00178.48           C
ATOM   4294  C   LEU A 539      62.338 -26.309  53.223  1.00178.48           C
ATOM   4295  O   LEU A 539      61.628 -26.948  53.998  1.00178.48           O
ATOM   4296  N   GLY A 540      63.171 -25.332  53.637  1.00 41.06           N
ATOM   4297  CA  GLY A 540      63.427 -24.999  55.013  1.00 41.06           C
ATOM   4298  C   GLY A 540      62.209 -24.408  55.632  1.00 41.06           C
ATOM   4299  O   GLY A 540      61.932 -24.605  56.813  1.00 41.06           O
ATOM   4300  N   ASN A 541      61.448 -23.649  54.835  1.00 78.34           N
ATOM   4301  CA  ASN A 541      60.320 -22.941  55.352  1.00 78.34           C
ATOM   4302  CB  ASN A 541      59.551 -22.177  54.259  1.00 78.34           C
ATOM   4303  CG  ASN A 541      58.537 -21.260  54.929  1.00 78.34           C
ATOM   4304  OD1 ASN A 541      57.693 -21.704  55.706  1.00 78.34           O
ATOM   4305  ND2 ASN A 541      58.623 -19.937  54.624  1.00 78.34           N
ATOM   4306  C   ASN A 541      59.387 -23.925  55.971  1.00 78.34           C
ATOM   4307  O   ASN A 541      58.746 -23.634  56.979  1.00 78.34           O
ATOM   4308  N   ILE A 542      59.297 -25.130  55.386  1.00 41.65           N
ATOM   4309  CA  ILE A 542      58.386 -26.115  55.884  1.00 41.65           C
ATOM   4310  CB  ILE A 542      58.452 -27.395  55.105  1.00 41.65           C
ATOM   4311  CG1 ILE A 542      58.071 -27.142  53.637  1.00 41.65           C
ATOM   4312  CG2 ILE A 542      57.554 -28.429  55.806  1.00 41.65           C
ATOM   4313  CD1 ILE A 542      58.407 -28.308  52.710  1.00 41.65           C
ATOM   4314  C   ILE A 542      58.746 -26.429  57.301  1.00 41.65           C
ATOM   4315  O   ILE A 542      57.871 -26.511  58.160  1.00 41.65           O
ATOM   4316  N   THR A 543      60.043 -26.604  57.605  1.00100.71           N
ATOM   4317  CA  THR A 543      60.379 -26.941  58.958  1.00100.71           C
ATOM   4318  CB  THR A 543      61.837 -27.248  59.173  1.00100.71           C
ATOM   4319  OG1 THR A 543      62.021 -27.844  60.449  1.00100.71           O
ATOM   4320  CG2 THR A 543      62.663 -25.956  59.080  1.00100.71           C
ATOM   4321  C   THR A 543      59.996 -25.796  59.844  1.00100.71           C
ATOM   4322  O   THR A 543      59.493 -25.996  60.948  1.00100.71           O
ATOM   4323  N   SER A 544      60.225 -24.559  59.365  1.00 42.52           N
ATOM   4324  CA  SER A 544      59.957 -23.365  60.113  1.00 42.52           C
ATOM   4325  CB  SER A 544      60.548 -22.108  59.452  1.00 42.52           C
ATOM   4326  OG  SER A 544      61.965 -22.192  59.422  1.00 42.52           O
ATOM   4327  C   SER A 544      58.479 -23.144  60.238  1.00 42.52           C
ATOM   4328  O   SER A 544      58.041 -22.364  61.084  1.00 42.52           O
ATOM   4329  N   THR A 545      57.659 -23.820  59.410  1.00101.65           N
ATOM   4330  CA  THR A 545      56.248 -23.558  59.443  1.00101.65           C
ATOM   4331  CB  THR A 545      55.447 -24.330  58.427  1.00101.65           C
ATOM   4332  OG1 THR A 545      54.151 -23.763  58.310  1.00101.65           O
ATOM   4333  CG2 THR A 545      55.324 -25.798  58.868  1.00101.65           C
ATOM   4334  C   THR A 545      55.720 -23.890  60.802  1.00101.65           C
ATOM   4335  O   THR A 545      54.870 -23.176  61.332  1.00101.65           O
ATOM   4336  N   ALA A 546      56.217 -24.980  61.415  1.00 45.30           N
ATOM   4337  CA  ALA A 546      55.708 -25.368  62.697  1.00 45.30           C
ATOM   4338  CB  ALA A 546      56.331 -26.665  63.242  1.00 45.30           C
ATOM   4339  C   ALA A 546      55.991 -24.279  63.679  1.00 45.30           C
ATOM   4340  O   ALA A 546      57.043 -23.644  63.649  1.00 45.30           O
ATOM   4341  N   ILE A 547      55.024 -24.050  64.587  1.00 98.11           N
ATOM   4342  CA  ILE A 547      55.116 -23.023  65.581  1.00 98.11           C
ATOM   4343  CB  ILE A 547      53.886 -22.930  66.434  1.00 98.11           C
ATOM   4344  CG1 ILE A 547      52.653 -22.619  65.570  1.00 98.11           C
ATOM   4345  CG2 ILE A 547      54.151 -21.878  67.524  1.00 98.11           C
ATOM   4346  CD1 ILE A 547      52.749 -21.290  64.824  1.00 98.11           C
ATOM   4347  C   ILE A 547      56.256 -23.340  66.491  1.00 98.11           C
ATOM   4348  O   ILE A 547      56.994 -22.447  66.907  1.00 98.11           O
ATOM   4349  N   GLY A 548      56.423 -24.624  66.858  1.00 42.94           N
ATOM   4350  CA  GLY A 548      57.513 -24.903  67.742  1.00 42.94           C
ATOM   4351  C   GLY A 548      58.209 -26.134  67.278  1.00 42.94           C
ATOM   4352  O   GLY A 548      57.611 -27.205  67.179  1.00 42.94           O
ATOM   4353  N   VAL A 549      59.520 -26.010  66.998  1.00108.49           N
ATOM   4354  CA  VAL A 549      60.243 -27.185  66.638  1.00108.49           C
ATOM   4355  CB  VAL A 549      61.467 -26.935  65.803  1.00108.49           C
ATOM   4356  CG1 VAL A 549      61.016 -26.370  64.446  1.00108.49           C
ATOM   4357  CG2 VAL A 549      62.416 -26.001  66.564  1.00108.49           C
ATOM   4358  C   VAL A 549      60.634 -27.801  67.937  1.00108.49           C
ATOM   4359  O   VAL A 549      61.251 -27.168  68.793  1.00108.49           O
ATOM   4360  N   TYR A 550      60.256 -29.076  68.105  1.00 59.61           N
ATOM   4361  CA  TYR A 550      60.431 -29.788  69.331  1.00 59.61           C
ATOM   4362  CB  TYR A 550      59.837 -31.207  69.250  1.00 59.61           C
ATOM   4363  CG  TYR A 550      60.044 -31.900  70.552  1.00 59.61           C
ATOM   4364  CD1 TYR A 550      59.210 -31.655  71.617  1.00 59.61           C
ATOM   4365  CD2 TYR A 550      61.068 -32.809  70.701  1.00 59.61           C
ATOM   4366  CE1 TYR A 550      59.398 -32.299  72.816  1.00 59.61           C
ATOM   4367  CE2 TYR A 550      61.261 -33.456  71.899  1.00 59.61           C
ATOM   4368  CZ  TYR A 550      60.425 -33.201  72.958  1.00 59.61           C
ATOM   4369  OH  TYR A 550      60.619 -33.863  74.188  1.00 59.61           O
ATOM   4370  C   TYR A 550      61.884 -29.898  69.659  1.00 59.61           C
ATOM   4371  O   TYR A 550      62.281 -29.730  70.810  1.00 59.61           O
ATOM   4372  N   ILE A 551      62.723 -30.159  68.643  1.00145.83           N
ATOM   4373  CA  ILE A 551      64.120 -30.396  68.869  1.00145.83           C
ATOM   4374  CB  ILE A 551      64.879 -30.696  67.606  1.00145.83           C
ATOM   4375  CG1 ILE A 551      64.872 -29.489  66.650  1.00145.83           C
ATOM   4376  CG2 ILE A 551      64.281 -31.973  66.994  1.00145.83           C
ATOM   4377  CD1 ILE A 551      63.485 -29.100  66.138  1.00145.83           C
ATOM   4378  C   ILE A 551      64.769 -29.198  69.496  1.00145.83           C
ATOM   4379  O   ILE A 551      65.551 -29.332  70.435  1.00145.83           O
ATOM   4380  N   ILE A 552      64.445 -27.987  69.014  1.00129.04           N
ATOM   4381  CA  ILE A 552      65.105 -26.794  69.470  1.00129.04           C
ATOM   4382  CB  ILE A 552      64.661 -25.544  68.760  1.00129.04           C
ATOM   4383  CG1 ILE A 552      65.686 -24.421  68.988  1.00129.04           C
ATOM   4384  CG2 ILE A 552      63.254 -25.172  69.259  1.00129.04           C
ATOM   4385  CD1 ILE A 552      67.039 -24.688  68.329  1.00129.04           C
ATOM   4386  C   ILE A 552      64.871 -26.571  70.934  1.00129.04           C
ATOM   4387  O   ILE A 552      65.759 -26.102  71.644  1.00129.04           O
ATOM   4388  N   ILE A 553      63.672 -26.917  71.432  1.00 79.77           N
ATOM   4389  CA  ILE A 553      63.267 -26.570  72.764  1.00 79.77           C
ATOM   4390  CB  ILE A 553      61.907 -27.105  73.104  1.00 79.77           C
ATOM   4391  CG1 ILE A 553      60.849 -26.520  72.154  1.00 79.77           C
ATOM   4392  CG2 ILE A 553      61.635 -26.807  74.588  1.00 79.77           C
ATOM   4393  CD1 ILE A 553      59.498 -27.230  72.232  1.00 79.77           C
ATOM   4394  C   ILE A 553      64.218 -27.094  73.809  1.00 79.77           C
ATOM   4395  O   ILE A 553      64.545 -26.370  74.747  1.00 79.77           O
ATOM   4396  N   ARG A 554      64.715 -28.340  73.691  1.00236.37           N
ATOM   4397  CA  ARG A 554      65.510 -28.887  74.766  1.00236.37           C
ATOM   4398  CB  ARG A 554      65.778 -30.394  74.620  1.00236.37           C
ATOM   4399  CG  ARG A 554      64.517 -31.245  74.782  1.00236.37           C
ATOM   4400  CD  ARG A 554      64.772 -32.745  74.639  1.00236.37           C
ATOM   4401  NE  ARG A 554      63.486 -33.447  74.910  1.00236.37           N
ATOM   4402  CZ  ARG A 554      63.164 -33.806  76.188  1.00236.37           C
ATOM   4403  NH1 ARG A 554      64.015 -33.513  77.213  1.00236.37           N
ATOM   4404  NH2 ARG A 554      61.992 -34.459  76.441  1.00236.37           N
ATOM   4405  C   ARG A 554      66.845 -28.192  74.873  1.00236.37           C
ATOM   4406  O   ARG A 554      67.473 -27.888  73.861  1.00236.37           O
ATOM   4407  N   ALA A 555      67.307 -27.910  76.124  1.00310.62           N
ATOM   4408  CA  ALA A 555      68.566 -27.228  76.316  1.00310.62           C
ATOM   4409  CB  ALA A 555      68.536 -25.758  75.864  1.00310.62           C
ATOM   4410  C   ALA A 555      68.967 -27.229  77.772  1.00310.62           C
ATOM   4411  O   ALA A 555      68.340 -27.880  78.606  1.00310.62           O
ATOM   4412  N   LEU A 556      70.081 -26.515  78.085  1.00294.76           N
ATOM   4413  CA  LEU A 556      70.638 -26.387  79.414  1.00294.76           C
ATOM   4414  CB  LEU A 556      72.099 -26.857  79.516  1.00294.76           C
ATOM   4415  CG  LEU A 556      72.285 -28.357  79.222  1.00294.76           C
ATOM   4416  CD1 LEU A 556      71.571 -29.224  80.270  1.00294.76           C
ATOM   4417  CD2 LEU A 556      71.878 -28.700  77.780  1.00294.76           C
ATOM   4418  C   LEU A 556      70.618 -24.929  79.803  1.00294.76           C
ATOM   4419  O   LEU A 556      70.274 -24.079  78.984  1.00294.76           O
ATOM   4420  N   LYS A 557      70.965 -24.592  81.077  1.00290.54           N
ATOM   4421  CA  LYS A 557      70.896 -23.205  81.475  1.00290.54           C
ATOM   4422  CB  LYS A 557      69.471 -22.746  81.822  1.00290.54           C
ATOM   4423  CG  LYS A 557      68.535 -22.713  80.612  1.00290.54           C
ATOM   4424  CD  LYS A 557      67.069 -22.490  80.981  1.00290.54           C
ATOM   4425  CE  LYS A 557      66.766 -21.051  81.402  1.00290.54           C
ATOM   4426  NZ  LYS A 557      65.332 -20.912  81.737  1.00290.54           N
ATOM   4427  C   LYS A 557      71.753 -22.910  82.680  1.00290.54           C
ATOM   4428  O   LYS A 557      72.976 -23.011  82.648  1.00290.54           O
ATOM   4429  N   PHE A 558      71.108 -22.439  83.770  1.00266.57           N
ATOM   4430  CA  PHE A 558      71.760 -22.073  85.003  1.00266.57           C
ATOM   4431  CB  PHE A 558      70.911 -21.099  85.836  1.00266.57           C
ATOM   4432  CG  PHE A 558      70.312 -20.029  84.982  1.00266.57           C
ATOM   4433  CD1 PHE A 558      69.275 -20.329  84.127  1.00266.57           C
ATOM   4434  CD2 PHE A 558      70.727 -18.722  85.070  1.00266.57           C
ATOM   4435  CE1 PHE A 558      68.691 -19.363  83.343  1.00266.57           C
ATOM   4436  CE2 PHE A 558      70.145 -17.749  84.292  1.00266.57           C
ATOM   4437  CZ  PHE A 558      69.130 -18.065  83.423  1.00266.57           C
ATOM   4438  C   PHE A 558      71.666 -23.327  85.814  1.00266.57           C
ATOM   4439  O   PHE A 558      70.579 -23.615  86.313  1.00266.57           O
ATOM   4440  N   THR A 559      72.775 -24.069  86.047  1.00193.76           N
ATOM   4441  CA  THR A 559      72.512 -25.373  86.595  1.00193.76           C
ATOM   4442  CB  THR A 559      72.471 -26.418  85.508  1.00193.76           C
ATOM   4443  OG1 THR A 559      71.801 -27.595  85.938  1.00193.76           O
ATOM   4444  CG2 THR A 559      73.915 -26.744  85.093  1.00193.76           C
ATOM   4445  C   THR A 559      73.486 -25.823  87.653  1.00193.76           C
ATOM   4446  O   THR A 559      74.283 -25.033  88.159  1.00193.76           O
ATOM   4447  N   ILE A 560      73.409 -27.145  87.989  1.00238.53           N
ATOM   4448  CA  ILE A 560      74.074 -27.791  89.095  1.00238.53           C
ATOM   4449  CB  ILE A 560      73.167 -28.729  89.837  1.00238.53           C
ATOM   4450  CG1 ILE A 560      71.960 -27.975  90.417  1.00238.53           C
ATOM   4451  CG2 ILE A 560      74.006 -29.467  90.893  1.00238.53           C
ATOM   4452  CD1 ILE A 560      70.846 -28.904  90.899  1.00238.53           C
ATOM   4453  C   ILE A 560      75.271 -28.613  88.706  1.00238.53           C
ATOM   4454  O   ILE A 560      75.132 -29.763  88.293  1.00238.53           O
ATOM   4455  N   ASP A 561      76.491 -28.060  88.909  1.00130.11           N
ATOM   4456  CA  ASP A 561      77.714 -28.771  88.640  1.00130.11           C
ATOM   4457  CB  ASP A 561      78.608 -28.062  87.610  1.00130.11           C
ATOM   4458  CG  ASP A 561      77.957 -28.192  86.240  1.00130.11           C
ATOM   4459  OD1 ASP A 561      76.960 -28.953  86.128  1.00130.11           O
ATOM   4460  OD2 ASP A 561      78.453 -27.536  85.286  1.00130.11           O
ATOM   4461  C   ASP A 561      78.500 -28.837  89.919  1.00130.11           C
ATOM   4462  O   ASP A 561      79.053 -29.879  90.267  1.00130.11           O
ATOM   4463  N   THR A 562      78.544 -27.718  90.673  1.00 44.26           N
ATOM   4464  CA  THR A 562      79.344 -27.653  91.865  1.00 44.26           C
ATOM   4465  CB  THR A 562      79.552 -26.250  92.360  1.00 44.26           C
ATOM   4466  OG1 THR A 562      80.172 -25.465  91.352  1.00 44.26           O
ATOM   4467  CG2 THR A 562      80.441 -26.291  93.614  1.00 44.26           C
ATOM   4468  C   THR A 562      78.676 -28.429  92.955  1.00 44.26           C
ATOM   4469  O   THR A 562      77.460 -28.617  92.951  1.00 44.26           O
ATOM   4470  N   ILE A 563      79.481 -28.932  93.914  1.00 95.90           N
ATOM   4471  CA  ILE A 563      78.929 -29.683  95.001  1.00 95.90           C
ATOM   4472  CB  ILE A 563      79.214 -31.153  94.918  1.00 95.90           C
ATOM   4473  CG1 ILE A 563      78.576 -31.751  93.653  1.00 95.90           C
ATOM   4474  CG2 ILE A 563      78.723 -31.805  96.222  1.00 95.90           C
ATOM   4475  CD1 ILE A 563      77.055 -31.604  93.612  1.00 95.90           C
ATOM   4476  C   ILE A 563      79.534 -29.194  96.278  1.00 95.90           C
ATOM   4477  O   ILE A 563      80.703 -28.815  96.328  1.00 95.90           O
ATOM   4478  N   ILE A 564      78.722 -29.181  97.353  1.00 61.29           N
ATOM   4479  CA  ILE A 564      79.191 -28.805  98.651  1.00 61.29           C
ATOM   4480  CB  ILE A 564      78.312 -27.792  99.337  1.00 61.29           C
ATOM   4481  CG1 ILE A 564      76.886 -28.332  99.538  1.00 61.29           C
ATOM   4482  CG2 ILE A 564      78.370 -26.491  98.519  1.00 61.29           C
ATOM   4483  CD1 ILE A 564      76.032 -27.478 100.474  1.00 61.29           C
ATOM   4484  C   ILE A 564      79.216 -30.068  99.449  1.00 61.29           C
ATOM   4485  O   ILE A 564      78.198 -30.732  99.634  1.00 61.29           O
ATOM   4486  N   HIS A 565      80.411 -30.441  99.940  1.00163.89           N
ATOM   4487  CA  HIS A 565      80.553 -31.692 100.623  1.00163.89           C
ATOM   4488  ND1 HIS A 565      83.601 -30.694  99.595  1.00163.89           N
ATOM   4489  CG  HIS A 565      83.002 -31.858 100.024  1.00163.89           C
ATOM   4490  CB  HIS A 565      81.988 -31.918 101.126  1.00163.89           C
ATOM   4491  NE2 HIS A 565      84.430 -32.332  98.342  1.00163.89           N
ATOM   4492  CD2 HIS A 565      83.520 -32.849  99.247  1.00163.89           C
ATOM   4493  CE1 HIS A 565      84.445 -31.034  98.589  1.00163.89           C
ATOM   4494  C   HIS A 565      79.662 -31.682 101.811  1.00163.89           C
ATOM   4495  O   HIS A 565      78.882 -32.607 102.027  1.00163.89           O
ATOM   4496  N   ALA A 566      79.753 -30.622 102.626  1.00255.73           N
ATOM   4497  CA  ALA A 566      78.879 -30.572 103.750  1.00255.73           C
ATOM   4498  CB  ALA A 566      79.303 -31.496 104.905  1.00255.73           C
ATOM   4499  C   ALA A 566      78.925 -29.181 104.263  1.00255.73           C
ATOM   4500  O   ALA A 566      79.930 -28.484 104.115  1.00255.73           O
ATOM   4501  N   GLN A 567      77.814 -28.729 104.865  1.00141.28           N
ATOM   4502  CA  GLN A 567      77.844 -27.419 105.432  1.00141.28           C
ATOM   4503  CB  GLN A 567      76.946 -26.410 104.696  1.00141.28           C
ATOM   4504  CG  GLN A 567      76.986 -25.005 105.299  1.00141.28           C
ATOM   4505  CD  GLN A 567      76.064 -24.116 104.476  1.00141.28           C
ATOM   4506  OE1 GLN A 567      75.123 -24.589 103.846  1.00141.28           O
ATOM   4507  NE2 GLN A 567      76.349 -22.784 104.481  1.00141.28           N
ATOM   4508  C   GLN A 567      77.330 -27.547 106.828  1.00141.28           C
ATOM   4509  O   GLN A 567      76.264 -28.126 107.046  1.00141.28           O
ATOM   4510  N   ILE A 568      78.090 -27.042 107.821  1.00105.72           N
ATOM   4511  CA  ILE A 568      77.602 -27.116 109.166  1.00105.72           C
ATOM   4512  CB  ILE A 568      78.508 -27.899 110.083  1.00105.72           C
ATOM   4513  CG1 ILE A 568      79.922 -27.294 110.157  1.00105.72           C
ATOM   4514  CG2 ILE A 568      78.494 -29.361 109.607  1.00105.72           C
ATOM   4515  CD1 ILE A 568      80.774 -27.870 111.286  1.00105.72           C
ATOM   4516  C   ILE A 568      77.406 -25.723 109.687  1.00105.72           C
ATOM   4517  O   ILE A 568      78.325 -25.080 110.191  1.00105.72           O
ATOM   4518  N   LEU A 569      76.165 -25.216 109.579  1.00 43.44           N
ATOM   4519  CA  LEU A 569      75.867 -23.898 110.057  1.00 43.44           C
ATOM   4520  CB  LEU A 569      74.435 -23.454 109.713  1.00 43.44           C
ATOM   4521  CG  LEU A 569      74.090 -22.040 110.216  1.00 43.44           C
ATOM   4522  CD1 LEU A 569      74.961 -20.974 109.528  1.00 43.44           C
ATOM   4523  CD2 LEU A 569      72.585 -21.754 110.087  1.00 43.44           C
ATOM   4524  C   LEU A 569      75.983 -23.920 111.540  1.00 43.44           C
ATOM   4525  O   LEU A 569      76.547 -23.015 112.156  1.00 43.44           O
ATOM   4526  N   TYR A 570      75.472 -25.000 112.150  1.00106.99           N
ATOM   4527  CA  TYR A 570      75.497 -25.087 113.571  1.00106.99           C
ATOM   4528  CB  TYR A 570      74.904 -26.402 114.109  1.00106.99           C
ATOM   4529  CG  TYR A 570      73.445 -26.373 113.811  1.00106.99           C
ATOM   4530  CD1 TYR A 570      72.976 -26.733 112.569  1.00106.99           C
ATOM   4531  CD2 TYR A 570      72.546 -25.985 114.777  1.00106.99           C
ATOM   4532  CE1 TYR A 570      71.629 -26.706 112.294  1.00106.99           C
ATOM   4533  CE2 TYR A 570      71.198 -25.956 114.509  1.00106.99           C
ATOM   4534  CZ  TYR A 570      70.738 -26.318 113.266  1.00106.99           C
ATOM   4535  OH  TYR A 570      69.355 -26.288 112.987  1.00106.99           O
ATOM   4536  C   TYR A 570      76.927 -25.034 113.970  1.00106.99           C
ATOM   4537  O   TYR A 570      77.287 -24.330 114.912  1.00106.99           O
ATOM   4538  N   ASP A 571      77.789 -25.747 113.223  1.00144.28           N
ATOM   4539  CA  ASP A 571      79.172 -25.739 113.571  1.00144.28           C
ATOM   4540  CB  ASP A 571      79.833 -24.351 113.488  1.00144.28           C
ATOM   4541  CG  ASP A 571      80.056 -24.001 112.025  1.00144.28           C
ATOM   4542  OD1 ASP A 571      80.604 -24.866 111.290  1.00144.28           O
ATOM   4543  OD2 ASP A 571      79.674 -22.871 111.619  1.00144.28           O
ATOM   4544  C   ASP A 571      79.276 -26.213 114.978  1.00144.28           C
ATOM   4545  O   ASP A 571      78.507 -27.060 115.428  1.00144.28           O
ATOM   4546  N   ILE A 572      80.263 -25.666 115.702  1.00 57.21           N
ATOM   4547  CA  ILE A 572      80.519 -26.071 117.048  1.00 57.21           C
ATOM   4548  CB  ILE A 572      81.712 -25.377 117.639  1.00 57.21           C
ATOM   4549  CG1 ILE A 572      82.980 -25.714 116.838  1.00 57.21           C
ATOM   4550  CG2 ILE A 572      81.799 -25.761 119.125  1.00 57.21           C
ATOM   4551  CD1 ILE A 572      84.172 -24.820 117.179  1.00 57.21           C
ATOM   4552  C   ILE A 572      79.346 -25.739 117.914  1.00 57.21           C
ATOM   4553  O   ILE A 572      78.911 -26.562 118.719  1.00 57.21           O
ATOM   4554  N   TYR A 573      78.776 -24.531 117.753  1.00 53.87           N
ATOM   4555  CA  TYR A 573      77.739 -24.114 118.653  1.00 53.87           C
ATOM   4556  CB  TYR A 573      77.236 -22.696 118.343  1.00 53.87           C
ATOM   4557  CG  TYR A 573      78.397 -21.790 118.572  1.00 53.87           C
ATOM   4558  CD1 TYR A 573      78.706 -21.356 119.841  1.00 53.87           C
ATOM   4559  CD2 TYR A 573      79.182 -21.380 117.520  1.00 53.87           C
ATOM   4560  CE1 TYR A 573      79.779 -20.523 120.056  1.00 53.87           C
ATOM   4561  CE2 TYR A 573      80.257 -20.547 117.728  1.00 53.87           C
ATOM   4562  CZ  TYR A 573      80.556 -20.118 118.998  1.00 53.87           C
ATOM   4563  OH  TYR A 573      81.659 -19.264 119.214  1.00 53.87           O
ATOM   4564  C   TYR A 573      76.595 -25.063 118.554  1.00 53.87           C
ATOM   4565  O   TYR A 573      76.068 -25.527 119.565  1.00 53.87           O
ATOM   4566  N   GLY A 574      76.193 -25.394 117.319  1.00 97.39           N
ATOM   4567  CA  GLY A 574      75.103 -26.297 117.124  1.00 97.39           C
ATOM   4568  C   GLY A 574      75.500 -27.634 117.657  1.00 97.39           C
ATOM   4569  O   GLY A 574      74.678 -28.366 118.205  1.00 97.39           O
ATOM   4570  N   PHE A 575      76.796 -27.968 117.527  1.00104.83           N
ATOM   4571  CA  PHE A 575      77.295 -29.264 117.885  1.00104.83           C
ATOM   4572  CB  PHE A 575      78.829 -29.343 117.787  1.00104.83           C
ATOM   4573  CG  PHE A 575      79.257 -30.717 118.173  1.00104.83           C
ATOM   4574  CD1 PHE A 575      79.202 -31.752 117.269  1.00104.83           C
ATOM   4575  CD2 PHE A 575      79.725 -30.966 119.443  1.00104.83           C
ATOM   4576  CE1 PHE A 575      79.601 -33.018 117.630  1.00104.83           C
ATOM   4577  CE2 PHE A 575      80.125 -32.229 119.809  1.00104.83           C
ATOM   4578  CZ  PHE A 575      80.063 -33.258 118.902  1.00104.83           C
ATOM   4579  C   PHE A 575      76.913 -29.549 119.296  1.00104.83           C
ATOM   4580  O   PHE A 575      76.442 -30.642 119.605  1.00104.83           O
ATOM   4581  N   SER A 576      77.090 -28.573 120.198  1.00 76.03           N
ATOM   4582  CA  SER A 576      76.747 -28.839 121.561  1.00 76.03           C
ATOM   4583  CB  SER A 576      76.986 -27.631 122.482  1.00 76.03           C
ATOM   4584  OG  SER A 576      78.369 -27.315 122.529  1.00 76.03           O
ATOM   4585  C   SER A 576      75.290 -29.173 121.623  1.00 76.03           C
ATOM   4586  O   SER A 576      74.885 -30.103 122.317  1.00 76.03           O
ATOM   4587  N   TRP A 577      74.466 -28.428 120.867  1.00133.05           N
ATOM   4588  CA  TRP A 577      73.038 -28.578 120.895  1.00133.05           C
ATOM   4589  CB  TRP A 577      72.324 -27.521 120.036  1.00133.05           C
ATOM   4590  CG  TRP A 577      72.507 -26.107 120.536  1.00133.05           C
ATOM   4591  CD2 TRP A 577      71.877 -24.956 119.952  1.00133.05           C
ATOM   4592  CD1 TRP A 577      73.263 -25.648 121.575  1.00133.05           C
ATOM   4593  NE1 TRP A 577      73.147 -24.282 121.673  1.00133.05           N
ATOM   4594  CE2 TRP A 577      72.296 -23.843 120.681  1.00133.05           C
ATOM   4595  CE3 TRP A 577      71.021 -24.837 118.895  1.00133.05           C
ATOM   4596  CZ2 TRP A 577      71.862 -22.588 120.361  1.00133.05           C
ATOM   4597  CZ3 TRP A 577      70.585 -23.570 118.576  1.00133.05           C
ATOM   4598  CH2 TRP A 577      70.998 -22.468 119.295  1.00133.05           C
ATOM   4599  C   TRP A 577      72.629 -29.922 120.380  1.00133.05           C
ATOM   4600  O   TRP A 577      71.726 -30.561 120.915  1.00133.05           O
ATOM   4601  N   HIS A 578      73.295 -30.394 119.317  1.00 63.83           N
ATOM   4602  CA  HIS A 578      72.879 -31.587 118.640  1.00 63.83           C
ATOM   4603  ND1 HIS A 578      72.481 -30.707 115.489  1.00 63.83           N
ATOM   4604  CG  HIS A 578      73.586 -30.849 116.299  1.00 63.83           C
ATOM   4605  CB  HIS A 578      73.712 -31.884 117.379  1.00 63.83           C
ATOM   4606  NE2 HIS A 578      73.944 -29.162 114.843  1.00 63.83           N
ATOM   4607  CD2 HIS A 578      74.470 -29.898 115.889  1.00 63.83           C
ATOM   4608  CE1 HIS A 578      72.748 -29.684 114.638  1.00 63.83           C
ATOM   4609  C   HIS A 578      72.965 -32.820 119.489  1.00 63.83           C
ATOM   4610  O   HIS A 578      72.082 -33.673 119.427  1.00 63.83           O
ATOM   4611  N   LEU A 579      74.001 -32.947 120.332  1.00165.39           N
ATOM   4612  CA  LEU A 579      74.259 -34.228 120.929  1.00165.39           C
ATOM   4613  CB  LEU A 579      75.484 -34.202 121.860  1.00165.39           C
ATOM   4614  CG  LEU A 579      76.796 -33.865 121.128  1.00165.39           C
ATOM   4615  CD1 LEU A 579      77.993 -33.872 122.092  1.00165.39           C
ATOM   4616  CD2 LEU A 579      77.005 -34.775 119.906  1.00165.39           C
ATOM   4617  C   LEU A 579      73.113 -34.785 121.728  1.00165.39           C
ATOM   4618  O   LEU A 579      72.726 -35.933 121.519  1.00165.39           O
ATOM   4619  N   ILE A 580      72.521 -34.008 122.650  1.00 64.33           N
ATOM   4620  CA  ILE A 580      71.564 -34.591 123.552  1.00 64.33           C
ATOM   4621  CB  ILE A 580      71.183 -33.657 124.663  1.00 64.33           C
ATOM   4622  CG1 ILE A 580      72.416 -33.303 125.512  1.00 64.33           C
ATOM   4623  CG2 ILE A 580      70.050 -34.314 125.469  1.00 64.33           C
ATOM   4624  CD1 ILE A 580      72.175 -32.149 126.485  1.00 64.33           C
ATOM   4625  C   ILE A 580      70.282 -35.033 122.907  1.00 64.33           C
ATOM   4626  O   ILE A 580      69.847 -36.168 123.097  1.00 64.33           O
ATOM   4627  N   ALA A 581      69.655 -34.156 122.108  1.00 53.43           N
ATOM   4628  CA  ALA A 581      68.326 -34.390 121.607  1.00 53.43           C
ATOM   4629  CB  ALA A 581      67.776 -33.187 120.821  1.00 53.43           C
ATOM   4630  C   ALA A 581      68.237 -35.579 120.701  1.00 53.43           C
ATOM   4631  O   ALA A 581      67.277 -36.345 120.776  1.00 53.43           O
ATOM   4632  N   SER A 582      69.245 -35.777 119.840  1.00 64.95           N
ATOM   4633  CA  SER A 582      69.159 -36.743 118.782  1.00 64.95           C
ATOM   4634  CB  SER A 582      70.437 -36.791 117.925  1.00 64.95           C
ATOM   4635  OG  SER A 582      70.633 -35.543 117.276  1.00 64.95           O
ATOM   4636  C   SER A 582      68.902 -38.137 119.264  1.00 64.95           C
ATOM   4637  O   SER A 582      68.031 -38.813 118.720  1.00 64.95           O
ATOM   4638  N   PHE A 583      69.625 -38.614 120.297  1.00124.88           N
ATOM   4639  CA  PHE A 583      69.464 -39.999 120.625  1.00124.88           C
ATOM   4640  CB  PHE A 583      70.764 -40.810 120.471  1.00124.88           C
ATOM   4641  CG  PHE A 583      71.143 -40.767 119.033  1.00124.88           C
ATOM   4642  CD1 PHE A 583      70.580 -41.642 118.131  1.00124.88           C
ATOM   4643  CD2 PHE A 583      72.067 -39.851 118.583  1.00124.88           C
ATOM   4644  CE1 PHE A 583      70.933 -41.601 116.802  1.00124.88           C
ATOM   4645  CE2 PHE A 583      72.422 -39.805 117.256  1.00124.88           C
ATOM   4646  CZ  PHE A 583      71.853 -40.681 116.363  1.00124.88           C
ATOM   4647  C   PHE A 583      69.039 -40.151 122.050  1.00124.88           C
ATOM   4648  O   PHE A 583      69.029 -39.198 122.824  1.00124.88           O
ATOM   4649  N   TRP A 584      68.633 -41.395 122.404  1.00135.29           N
ATOM   4650  CA  TRP A 584      68.181 -41.725 123.725  1.00135.29           C
ATOM   4651  CB  TRP A 584      69.242 -41.439 124.805  1.00135.29           C
ATOM   4652  CG  TRP A 584      70.469 -42.312 124.684  1.00135.29           C
ATOM   4653  CD2 TRP A 584      70.631 -43.575 125.347  1.00135.29           C
ATOM   4654  CD1 TRP A 584      71.609 -42.106 123.961  1.00135.29           C
ATOM   4655  NE1 TRP A 584      72.472 -43.162 124.135  1.00135.29           N
ATOM   4656  CE2 TRP A 584      71.881 -44.073 124.985  1.00135.29           C
ATOM   4657  CE3 TRP A 584      69.807 -44.261 126.190  1.00135.29           C
ATOM   4658  CZ2 TRP A 584      72.329 -45.272 125.463  1.00135.29           C
ATOM   4659  CZ3 TRP A 584      70.259 -45.469 126.672  1.00135.29           C
ATOM   4660  CH2 TRP A 584      71.496 -45.965 126.315  1.00135.29           C
ATOM   4661  C   TRP A 584      66.960 -40.932 124.021  1.00135.29           C
ATOM   4662  O   TRP A 584      66.592 -40.743 125.175  1.00135.29           O
ATOM   4663  N   ASP A 585      66.287 -40.458 122.959  1.00 78.96           N
ATOM   4664  CA  ASP A 585      65.092 -39.673 123.135  1.00 78.96           C
ATOM   4665  CB  ASP A 585      64.545 -39.128 121.809  1.00 78.96           C
ATOM   4666  CG  ASP A 585      63.436 -38.131 122.125  1.00 78.96           C
ATOM   4667  OD1 ASP A 585      63.104 -37.976 123.330  1.00 78.96           O
ATOM   4668  OD2 ASP A 585      62.906 -37.509 121.166  1.00 78.96           O
ATOM   4669  C   ASP A 585      64.047 -40.549 123.736  1.00 78.96           C
ATOM   4670  O   ASP A 585      63.325 -40.139 124.640  1.00 78.96           O
ATOM   4671  N   SER A 586      63.951 -41.801 123.254  1.00 65.21           N
ATOM   4672  CA  SER A 586      62.929 -42.692 123.719  1.00 65.21           C
ATOM   4673  CB  SER A 586      62.942 -44.045 122.988  1.00 65.21           C
ATOM   4674  OG  SER A 586      61.912 -44.883 123.491  1.00 65.21           O
ATOM   4675  C   SER A 586      63.150 -42.969 125.171  1.00 65.21           C
ATOM   4676  O   SER A 586      62.201 -43.132 125.935  1.00 65.21           O
ATOM   4677  N   LEU A 587      64.422 -43.011 125.594  1.00 46.33           N
ATOM   4678  CA  LEU A 587      64.757 -43.335 126.948  1.00 46.33           C
ATOM   4679  CB  LEU A 587      66.274 -43.403 127.188  1.00 46.33           C
ATOM   4680  CG  LEU A 587      66.646 -43.749 128.641  1.00 46.33           C
ATOM   4681  CD1 LEU A 587      66.166 -45.159 129.018  1.00 46.33           C
ATOM   4682  CD2 LEU A 587      68.147 -43.539 128.897  1.00 46.33           C
ATOM   4683  C   LEU A 587      64.212 -42.293 127.871  1.00 46.33           C
ATOM   4684  O   LEU A 587      63.774 -42.604 128.978  1.00 46.33           O
ATOM   4685  N   THR A 588      64.206 -41.023 127.432  1.00111.71           N
ATOM   4686  CA  THR A 588      63.828 -39.941 128.294  1.00111.71           C
ATOM   4687  CB  THR A 588      63.878 -38.596 127.628  1.00111.71           C
ATOM   4688  OG1 THR A 588      62.905 -38.518 126.598  1.00111.71           O
ATOM   4689  CG2 THR A 588      65.285 -38.390 127.045  1.00111.71           C
ATOM   4690  C   THR A 588      62.428 -40.134 128.788  1.00111.71           C
ATOM   4691  O   THR A 588      62.141 -39.851 129.950  1.00111.71           O
ATOM   4692  N   ASN A 589      61.514 -40.637 127.938  1.00 96.55           N
ATOM   4693  CA  ASN A 589      60.143 -40.736 128.353  1.00 96.55           C
ATOM   4694  CB  ASN A 589      59.173 -41.217 127.248  1.00 96.55           C
ATOM   4695  CG  ASN A 589      59.540 -42.600 126.724  1.00 96.55           C
ATOM   4696  OD1 ASN A 589      59.712 -43.554 127.481  1.00 96.55           O
ATOM   4697  ND2 ASN A 589      59.637 -42.715 125.372  1.00 96.55           N
ATOM   4698  C   ASN A 589      60.026 -41.618 129.561  1.00 96.55           C
ATOM   4699  O   ASN A 589      59.200 -41.364 130.435  1.00 96.55           O
ATOM   4700  N   LEU A 590      60.857 -42.670 129.660  1.00133.56           N
ATOM   4701  CA  LEU A 590      60.758 -43.575 130.766  1.00133.56           C
ATOM   4702  CB  LEU A 590      61.789 -44.714 130.696  1.00133.56           C
ATOM   4703  CG  LEU A 590      61.616 -45.624 129.465  1.00133.56           C
ATOM   4704  CD1 LEU A 590      62.672 -46.741 129.445  1.00133.56           C
ATOM   4705  CD2 LEU A 590      60.176 -46.152 129.358  1.00133.56           C
ATOM   4706  C   LEU A 590      61.018 -42.817 132.027  1.00133.56           C
ATOM   4707  O   LEU A 590      60.341 -43.016 133.036  1.00133.56           O
ATOM   4708  N   LEU A 591      62.003 -41.903 131.993  1.00 36.01           N
ATOM   4709  CA  LEU A 591      62.361 -41.160 133.164  1.00 36.01           C
ATOM   4710  CB  LEU A 591      63.519 -40.179 132.918  1.00 36.01           C
ATOM   4711  CG  LEU A 591      63.917 -39.374 134.170  1.00 36.01           C
ATOM   4712  CD1 LEU A 591      64.443 -40.297 135.283  1.00 36.01           C
ATOM   4713  CD2 LEU A 591      64.892 -38.243 133.824  1.00 36.01           C
ATOM   4714  C   LEU A 591      61.177 -40.359 133.591  1.00 36.01           C
ATOM   4715  O   LEU A 591      60.906 -40.225 134.783  1.00 36.01           O
ATOM   4716  N   SER A 592      60.427 -39.816 132.615  1.00 64.60           N
ATOM   4717  CA  SER A 592      59.296 -38.995 132.934  1.00 64.60           C
ATOM   4718  CB  SER A 592      58.564 -38.479 131.685  1.00 64.60           C
ATOM   4719  OG  SER A 592      57.457 -37.679 132.063  1.00 64.60           O
ATOM   4720  C   SER A 592      58.324 -39.811 133.723  1.00 64.60           C
ATOM   4721  O   SER A 592      57.713 -39.318 134.668  1.00 64.60           O
ATOM   4722  N   HIS A 593      58.167 -41.093 133.358  1.00 61.98           N
ATOM   4723  CA  HIS A 593      57.225 -41.944 134.017  1.00 61.98           C
ATOM   4724  ND1 HIS A 593      56.163 -44.989 135.059  1.00 61.98           N
ATOM   4725  CG  HIS A 593      56.074 -44.216 133.923  1.00 61.98           C
ATOM   4726  CB  HIS A 593      57.184 -43.355 133.397  1.00 61.98           C
ATOM   4727  NE2 HIS A 593      54.123 -45.306 134.233  1.00 61.98           N
ATOM   4728  CD2 HIS A 593      54.821 -44.421 133.432  1.00 61.98           C
ATOM   4729  CE1 HIS A 593      54.969 -45.620 135.197  1.00 61.98           C
ATOM   4730  C   HIS A 593      57.620 -42.086 135.452  1.00 61.98           C
ATOM   4731  O   HIS A 593      56.782 -42.020 136.348  1.00 61.98           O
ATOM   4732  N   LYS A 594      58.924 -42.285 135.710  1.00145.03           N
ATOM   4733  CA  LYS A 594      59.384 -42.453 137.056  1.00145.03           C
ATOM   4734  CB  LYS A 594      60.891 -42.755 137.133  1.00145.03           C
ATOM   4735  CG  LYS A 594      61.378 -43.087 138.544  1.00145.03           C
ATOM   4736  CD  LYS A 594      60.861 -44.428 139.069  1.00145.03           C
ATOM   4737  CE  LYS A 594      61.546 -45.638 138.430  1.00145.03           C
ATOM   4738  NZ  LYS A 594      61.227 -45.697 136.986  1.00145.03           N
ATOM   4739  C   LYS A 594      59.142 -41.184 137.809  1.00145.03           C
ATOM   4740  O   LYS A 594      58.729 -41.207 138.966  1.00145.03           O
ATOM   4741  N   ASN A 595      59.392 -40.034 137.156  1.00 49.40           N
ATOM   4742  CA  ASN A 595      59.267 -38.759 137.800  1.00 49.40           C
ATOM   4743  CB  ASN A 595      59.655 -37.596 136.872  1.00 49.40           C
ATOM   4744  CG  ASN A 595      61.149 -37.695 136.597  1.00 49.40           C
ATOM   4745  OD1 ASN A 595      61.576 -37.786 135.447  1.00 49.40           O
ATOM   4746  ND2 ASN A 595      61.969 -37.675 137.682  1.00 49.40           N
ATOM   4747  C   ASN A 595      57.851 -38.547 138.224  1.00 49.40           C
ATOM   4748  O   ASN A 595      57.586 -38.147 139.357  1.00 49.40           O
ATOM   4749  N   ILE A 596      56.894 -38.829 137.325  1.00 83.38           N
ATOM   4750  CA  ILE A 596      55.516 -38.606 137.643  1.00 83.38           C
ATOM   4751  CB  ILE A 596      54.592 -38.877 136.490  1.00 83.38           C
ATOM   4752  CG1 ILE A 596      54.614 -40.362 136.099  1.00 83.38           C
ATOM   4753  CG2 ILE A 596      55.001 -37.941 135.341  1.00 83.38           C
ATOM   4754  CD1 ILE A 596      53.493 -40.758 135.139  1.00 83.38           C
ATOM   4755  C   ILE A 596      55.141 -39.516 138.767  1.00 83.38           C
ATOM   4756  O   ILE A 596      54.435 -39.116 139.691  1.00 83.38           O
ATOM   4757  N   ARG A 597      55.613 -40.774 138.714  1.00 85.49           N
ATOM   4758  CA  ARG A 597      55.263 -41.729 139.723  1.00 85.49           C
ATOM   4759  CB  ARG A 597      55.877 -43.117 139.479  1.00 85.49           C
ATOM   4760  CG  ARG A 597      55.346 -43.822 138.231  1.00 85.49           C
ATOM   4761  CD  ARG A 597      55.899 -45.238 138.058  1.00 85.49           C
ATOM   4762  NE  ARG A 597      55.243 -46.100 139.081  1.00 85.49           N
ATOM   4763  CZ  ARG A 597      55.542 -47.430 139.149  1.00 85.49           C
ATOM   4764  NH1 ARG A 597      56.451 -47.971 138.287  1.00 85.49           N
ATOM   4765  NH2 ARG A 597      54.932 -48.219 140.082  1.00 85.49           N
ATOM   4766  C   ARG A 597      55.777 -41.260 141.049  1.00 85.49           C
ATOM   4767  O   ARG A 597      55.065 -41.305 142.050  1.00 85.49           O
ATOM   4768  N   LYS A 598      57.033 -40.779 141.083  1.00 94.36           N
ATOM   4769  CA  LYS A 598      57.647 -40.378 142.314  1.00 94.36           C
ATOM   4770  CB  LYS A 598      59.106 -39.938 142.103  1.00 94.36           C
ATOM   4771  CG  LYS A 598      59.985 -40.051 143.349  1.00 94.36           C
ATOM   4772  CD  LYS A 598      61.480 -39.999 143.021  1.00 94.36           C
ATOM   4773  CE  LYS A 598      62.385 -40.527 144.136  1.00 94.36           C
ATOM   4774  NZ  LYS A 598      62.288 -39.659 145.327  1.00 94.36           N
ATOM   4775  C   LYS A 598      56.868 -39.227 142.868  1.00 94.36           C
ATOM   4776  O   LYS A 598      56.618 -39.147 144.068  1.00 94.36           O
ATOM   4777  N   GLU A 599      56.452 -38.302 141.987  1.00123.60           N
ATOM   4778  CA  GLU A 599      55.684 -37.165 142.394  1.00123.60           C
ATOM   4779  CB  GLU A 599      55.375 -36.236 141.215  1.00123.60           C
ATOM   4780  CG  GLU A 599      54.081 -35.454 141.406  1.00123.60           C
ATOM   4781  CD  GLU A 599      52.998 -36.302 140.753  1.00123.60           C
ATOM   4782  OE1 GLU A 599      53.196 -36.704 139.576  1.00123.60           O
ATOM   4783  OE2 GLU A 599      51.977 -36.586 141.431  1.00123.60           O
ATOM   4784  C   GLU A 599      54.386 -37.608 142.984  1.00123.60           C
ATOM   4785  O   GLU A 599      53.963 -37.095 144.018  1.00123.60           O
ATOM   4786  N   THR A 600      53.719 -38.577 142.333  1.00 86.42           N
ATOM   4787  CA  THR A 600      52.436 -39.044 142.771  1.00 86.42           C
ATOM   4788  CB  THR A 600      51.842 -40.058 141.839  1.00 86.42           C
ATOM   4789  OG1 THR A 600      51.699 -39.503 140.540  1.00 86.42           O
ATOM   4790  CG2 THR A 600      50.470 -40.483 142.389  1.00 86.42           C
ATOM   4791  C   THR A 600      52.589 -39.699 144.105  1.00 86.42           C
ATOM   4792  O   THR A 600      51.743 -39.544 144.984  1.00 86.42           O
ATOM   4793  N   LEU A 601      53.704 -40.429 144.294  1.00108.53           N
ATOM   4794  CA  LEU A 601      53.919 -41.210 145.471  1.00108.53           C
ATOM   4795  CB  LEU A 601      55.273 -41.956 145.420  1.00108.53           C
ATOM   4796  CG  LEU A 601      55.542 -43.019 146.516  1.00108.53           C
ATOM   4797  CD1 LEU A 601      56.924 -43.657 146.303  1.00108.53           C
ATOM   4798  CD2 LEU A 601      55.389 -42.485 147.952  1.00108.53           C
ATOM   4799  C   LEU A 601      53.907 -40.305 146.665  1.00108.53           C
ATOM   4800  O   LEU A 601      53.310 -40.643 147.685  1.00108.53           O
ATOM   4801  N   ASN A 602      54.538 -39.120 146.583  1.00238.17           N
ATOM   4802  CA  ASN A 602      54.558 -38.319 147.773  1.00238.17           C
ATOM   4803  CB  ASN A 602      55.557 -37.149 147.753  1.00238.17           C
ATOM   4804  CG  ASN A 602      55.581 -36.571 149.163  1.00238.17           C
ATOM   4805  OD1 ASN A 602      54.958 -37.108 150.077  1.00238.17           O
ATOM   4806  ND2 ASN A 602      56.311 -35.440 149.353  1.00238.17           N
ATOM   4807  C   ASN A 602      53.198 -37.733 147.974  1.00238.17           C
ATOM   4808  O   ASN A 602      52.631 -37.135 147.063  1.00238.17           O
ATOM   4809  N   VAL A 603      52.626 -37.909 149.185  1.00305.58           N
ATOM   4810  CA  VAL A 603      51.314 -37.390 149.423  1.00305.58           C
ATOM   4811  CB  VAL A 603      50.243 -38.438 149.407  1.00305.58           C
ATOM   4812  CG1 VAL A 603      50.162 -39.033 147.992  1.00305.58           C
ATOM   4813  CG2 VAL A 603      50.568 -39.476 150.491  1.00305.58           C
ATOM   4814  C   VAL A 603      51.296 -36.738 150.763  1.00305.58           C
ATOM   4815  O   VAL A 603      52.229 -36.874 151.550  1.00305.58           O
ATOM   4816  N   LYS A 604      50.218 -35.984 151.038  1.00133.81           N
ATOM   4817  CA  LYS A 604      50.155 -35.309 152.294  1.00133.81           C
ATOM   4818  CB  LYS A 604      49.141 -34.152 152.302  1.00133.81           C
ATOM   4819  CG  LYS A 604      49.520 -33.017 151.348  1.00133.81           C
ATOM   4820  CD  LYS A 604      48.379 -32.035 151.075  1.00133.81           C
ATOM   4821  CE  LYS A 604      48.763 -30.903 150.120  1.00133.81           C
ATOM   4822  NZ  LYS A 604      47.606 -30.003 149.909  1.00133.81           N
ATOM   4823  C   LYS A 604      49.719 -36.304 153.313  1.00133.81           C
ATOM   4824  O   LYS A 604      48.747 -36.090 154.035  1.00133.81           O
ATOM   4825  N   ARG A 605      50.443 -37.436 153.389  1.00 94.08           N
ATOM   4826  CA  ARG A 605      50.189 -38.398 154.414  1.00 94.08           C
ATOM   4827  CB  ARG A 605      50.998 -39.700 154.278  1.00 94.08           C
ATOM   4828  CG  ARG A 605      50.469 -40.641 153.194  1.00 94.08           C
ATOM   4829  CD  ARG A 605      51.174 -41.999 153.158  1.00 94.08           C
ATOM   4830  NE  ARG A 605      52.580 -41.769 152.723  1.00 94.08           N
ATOM   4831  CZ  ARG A 605      52.901 -41.823 151.398  1.00 94.08           C
ATOM   4832  NH1 ARG A 605      51.933 -42.081 150.471  1.00 94.08           N
ATOM   4833  NH2 ARG A 605      54.191 -41.620 150.999  1.00 94.08           N
ATOM   4834  C   ARG A 605      50.622 -37.729 155.669  1.00 94.08           C
ATOM   4835  O   ARG A 605      50.051 -37.929 156.739  1.00 94.08           O
ATOM   4836  N   ASP A 606      51.657 -36.881 155.529  1.00106.06           N
ATOM   4837  CA  ASP A 606      52.252 -36.168 156.615  1.00106.06           C
ATOM   4838  CB  ASP A 606      53.432 -35.278 156.182  1.00106.06           C
ATOM   4839  CG  ASP A 606      52.921 -34.212 155.222  1.00106.06           C
ATOM   4840  OD1 ASP A 606      51.957 -34.503 154.465  1.00106.06           O
ATOM   4841  OD2 ASP A 606      53.492 -33.089 155.234  1.00106.06           O
ATOM   4842  C   ASP A 606      51.209 -35.293 157.212  1.00106.06           C
ATOM   4843  O   ASP A 606      51.266 -34.976 158.399  1.00106.06           O
ATOM   4844  N   GLU A 607      50.225 -34.877 156.397  1.00 48.29           N
ATOM   4845  CA  GLU A 607      49.184 -34.037 156.900  1.00 48.29           C
ATOM   4846  CB  GLU A 607      48.099 -33.743 155.852  1.00 48.29           C
ATOM   4847  CG  GLU A 607      47.019 -32.773 156.335  1.00 48.29           C
ATOM   4848  CD  GLU A 607      46.115 -32.459 155.151  1.00 48.29           C
ATOM   4849  OE1 GLU A 607      46.468 -32.872 154.014  1.00 48.29           O
ATOM   4850  OE2 GLU A 607      45.064 -31.799 155.366  1.00 48.29           O
ATOM   4851  C   GLU A 607      48.560 -34.786 158.035  1.00 48.29           C
ATOM   4852  O   GLU A 607      48.223 -34.199 159.062  1.00 48.29           O
ATOM   4853  N   ASN A 608      48.410 -36.117 157.878  1.00 69.45           N
ATOM   4854  CA  ASN A 608      47.881 -36.936 158.931  1.00 69.45           C
ATOM   4855  CB  ASN A 608      47.176 -38.205 158.424  1.00 69.45           C
ATOM   4856  CG  ASN A 608      45.895 -37.782 157.721  1.00 69.45           C
ATOM   4857  OD1 ASN A 608      44.944 -37.327 158.355  1.00 69.45           O
ATOM   4858  ND2 ASN A 608      45.868 -37.930 156.369  1.00 69.45           N
ATOM   4859  C   ASN A 608      49.040 -37.377 159.779  1.00 69.45           C
ATOM   4860  O   ASN A 608      50.111 -37.697 159.267  1.00 69.45           O
ATOM   4861  N   ASN A 609      48.850 -37.365 161.114  1.00175.89           N
ATOM   4862  CA  ASN A 609      49.867 -37.712 162.071  1.00175.89           C
ATOM   4863  CB  ASN A 609      49.483 -37.333 163.511  1.00175.89           C
ATOM   4864  CG  ASN A 609      50.711 -37.475 164.400  1.00175.89           C
ATOM   4865  OD1 ASN A 609      51.308 -38.546 164.499  1.00175.89           O
ATOM   4866  ND2 ASN A 609      51.107 -36.358 165.067  1.00175.89           N
ATOM   4867  C   ASN A 609      50.183 -39.187 162.081  1.00175.89           C
ATOM   4868  O   ASN A 609      51.348 -39.566 162.171  1.00175.89           O
ATOM   4869  N   ARG A 610      49.156 -40.048 161.936  1.00172.31           N
ATOM   4870  CA  ARG A 610      49.218 -41.478 162.111  1.00172.31           C
ATOM   4871  CB  ARG A 610      47.865 -42.149 161.827  1.00172.31           C
ATOM   4872  CG  ARG A 610      47.870 -43.668 161.999  1.00172.31           C
ATOM   4873  CD  ARG A 610      46.591 -44.336 161.489  1.00172.31           C
ATOM   4874  NE  ARG A 610      46.725 -45.802 161.716  1.00172.31           N
ATOM   4875  CZ  ARG A 610      46.323 -46.343 162.902  1.00172.31           C
ATOM   4876  NH1 ARG A 610      45.774 -45.544 163.864  1.00172.31           N
ATOM   4877  NH2 ARG A 610      46.464 -47.682 163.126  1.00172.31           N
ATOM   4878  C   ARG A 610      50.215 -42.102 161.187  1.00172.31           C
ATOM   4879  O   ARG A 610      50.850 -43.097 161.537  1.00172.31           O
ATOM   4880  N   CYS A 611      50.400 -41.534 159.985  1.00 81.60           N
ATOM   4881  CA  CYS A 611      51.241 -42.146 158.997  1.00 81.60           C
ATOM   4882  CB  CYS A 611      51.387 -41.287 157.730  1.00 81.60           C
ATOM   4883  SG  CYS A 611      49.811 -41.078 156.846  1.00 81.60           S
ATOM   4884  C   CYS A 611      52.614 -42.353 159.559  1.00 81.60           C
ATOM   4885  O   CYS A 611      53.275 -43.334 159.222  1.00 81.60           O
ATOM   4886  N   SER A 612      53.097 -41.437 160.418  1.00101.16           N
ATOM   4887  CA  SER A 612      54.430 -41.578 160.925  1.00101.16           C
ATOM   4888  CB  SER A 612      54.791 -40.497 161.959  1.00101.16           C
ATOM   4889  OG  SER A 612      54.785 -39.217 161.346  1.00101.16           O
ATOM   4890  C   SER A 612      54.580 -42.909 161.603  1.00101.16           C
ATOM   4891  O   SER A 612      55.336 -43.757 161.131  1.00101.16           O
ATOM   4892  N   ASN A 613      53.862 -43.142 162.722  1.00 59.60           N
ATOM   4893  CA  ASN A 613      54.014 -44.403 163.389  1.00 59.60           C
ATOM   4894  CB  ASN A 613      54.380 -44.262 164.879  1.00 59.60           C
ATOM   4895  CG  ASN A 613      55.793 -43.701 164.963  1.00 59.60           C
ATOM   4896  OD1 ASN A 613      56.701 -44.165 164.275  1.00 59.60           O
ATOM   4897  ND2 ASN A 613      55.986 -42.670 165.829  1.00 59.60           N
ATOM   4898  C   ASN A 613      52.707 -45.123 163.325  1.00 59.60           C
ATOM   4899  O   ASN A 613      51.806 -44.878 164.126  1.00 59.60           O
ATOM   4900  N   GLU A 614      52.571 -46.029 162.341  1.00120.10           N
ATOM   4901  CA  GLU A 614      51.357 -46.771 162.185  1.00120.10           C
ATOM   4902  CB  GLU A 614      51.314 -47.554 160.862  1.00120.10           C
ATOM   4903  CG  GLU A 614      49.973 -48.240 160.597  1.00120.10           C
ATOM   4904  CD  GLU A 614      48.974 -47.168 160.188  1.00120.10           C
ATOM   4905  OE1 GLU A 614      49.347 -45.965 160.232  1.00120.10           O
ATOM   4906  OE2 GLU A 614      47.825 -47.536 159.825  1.00120.10           O
ATOM   4907  C   GLU A 614      51.211 -47.767 163.295  1.00120.10           C
ATOM   4908  O   GLU A 614      50.152 -47.875 163.910  1.00120.10           O
ATOM   4909  N   ASN A 615      52.299 -48.505 163.589  1.00 47.95           N
ATOM   4910  CA  ASN A 615      52.261 -49.582 164.538  1.00 47.95           C
ATOM   4911  CB  ASN A 615      53.577 -50.377 164.594  1.00 47.95           C
ATOM   4912  CG  ASN A 615      53.744 -51.097 163.263  1.00 47.95           C
ATOM   4913  OD1 ASN A 615      52.916 -50.966 162.362  1.00 47.95           O
ATOM   4914  ND2 ASN A 615      54.844 -51.887 163.137  1.00 47.95           N
ATOM   4915  C   ASN A 615      52.001 -49.061 165.915  1.00 47.95           C
ATOM   4916  O   ASN A 615      51.233 -49.651 166.673  1.00 47.95           O
ATOM   4917  N   GLN A 616      52.629 -47.924 166.259  1.00105.91           N
ATOM   4918  CA  GLN A 616      52.558 -47.377 167.580  1.00105.91           C
ATOM   4919  CB  GLN A 616      53.399 -46.099 167.742  1.00105.91           C
ATOM   4920  CG  GLN A 616      53.333 -45.500 169.148  1.00105.91           C
ATOM   4921  CD  GLN A 616      54.201 -44.251 169.167  1.00105.91           C
ATOM   4922  OE1 GLN A 616      54.824 -43.896 168.167  1.00105.91           O
ATOM   4923  NE2 GLN A 616      54.247 -43.561 170.339  1.00105.91           N
ATOM   4924  C   GLN A 616      51.149 -47.022 167.912  1.00105.91           C
ATOM   4925  O   GLN A 616      50.732 -47.174 169.059  1.00105.91           O
ATOM   4926  N   VAL A 617      50.379 -46.494 166.943  1.00192.35           N
ATOM   4927  CA  VAL A 617      49.018 -46.194 167.272  1.00192.35           C
ATOM   4928  CB  VAL A 617      48.647 -44.774 166.929  1.00192.35           C
ATOM   4929  CG1 VAL A 617      48.887 -44.532 165.428  1.00192.35           C
ATOM   4930  CG2 VAL A 617      47.203 -44.513 167.395  1.00192.35           C
ATOM   4931  C   VAL A 617      48.114 -47.130 166.519  1.00192.35           C
ATOM   4932  O   VAL A 617      47.254 -46.704 165.748  1.00192.35           O
ATOM   4933  N   PRO A 618      48.276 -48.407 166.745  1.00139.89           N
ATOM   4934  CA  PRO A 618      47.491 -49.397 166.062  1.00139.89           C
ATOM   4935  CD  PRO A 618      48.782 -48.914 168.009  1.00139.89           C
ATOM   4936  CB  PRO A 618      47.925 -50.734 166.656  1.00139.89           C
ATOM   4937  CG  PRO A 618      48.255 -50.355 168.112  1.00139.89           C
ATOM   4938  C   PRO A 618      46.027 -49.194 166.282  1.00139.89           C
ATOM   4939  O   PRO A 618      45.276 -49.172 165.308  1.00139.89           O
ATOM   4940  N   GLN A 619      45.593 -49.042 167.550  1.00164.26           N
ATOM   4941  CA  GLN A 619      44.185 -48.899 167.769  1.00164.26           C
ATOM   4942  CB  GLN A 619      43.623 -49.794 168.886  1.00164.26           C
ATOM   4943  CG  GLN A 619      43.633 -51.282 168.531  1.00164.26           C
ATOM   4944  CD  GLN A 619      43.056 -52.054 169.711  1.00164.26           C
ATOM   4945  OE1 GLN A 619      42.789 -51.487 170.770  1.00164.26           O
ATOM   4946  NE2 GLN A 619      42.853 -53.386 169.522  1.00164.26           N
ATOM   4947  C   GLN A 619      43.938 -47.480 168.154  1.00164.26           C
ATOM   4948  O   GLN A 619      44.014 -47.113 169.328  1.00164.26           O
ATOM   4949  N   ASN A 620      43.630 -46.660 167.139  1.00171.03           N
ATOM   4950  CA  ASN A 620      43.350 -45.276 167.354  1.00171.03           C
ATOM   4951  CB  ASN A 620      43.249 -44.484 166.035  1.00171.03           C
ATOM   4952  CG  ASN A 620      42.068 -45.018 165.234  1.00171.03           C
ATOM   4953  OD1 ASN A 620      41.127 -44.286 164.930  1.00171.03           O
ATOM   4954  ND2 ASN A 620      42.118 -46.328 164.871  1.00171.03           N
ATOM   4955  C   ASN A 620      42.049 -45.116 168.071  1.00171.03           C
ATOM   4956  O   ASN A 620      41.917 -44.276 168.960  1.00171.03           O
ATOM   4957  N   ASP A 621      41.052 -45.950 167.703  1.00 47.53           N
ATOM   4958  CA  ASP A 621      39.744 -45.897 168.304  1.00 47.53           C
ATOM   4959  CB  ASP A 621      38.735 -46.831 167.609  1.00 47.53           C
ATOM   4960  CG  ASP A 621      38.457 -46.266 166.222  1.00 47.53           C
ATOM   4961  OD1 ASP A 621      38.898 -45.118 165.948  1.00 47.53           O
ATOM   4962  OD2 ASP A 621      37.787 -46.975 165.422  1.00 47.53           O
ATOM   4963  C   ASP A 621      39.765 -46.287 169.755  1.00 47.53           C
ATOM   4964  O   ASP A 621      39.214 -45.571 170.589  1.00 47.53           O
ATOM   4965  N   GLN A 622      40.423 -47.412 170.108  1.00 83.02           N
ATOM   4966  CA  GLN A 622      40.332 -47.824 171.485  1.00 83.02           C
ATOM   4967  CB  GLN A 622      40.112 -49.334 171.650  1.00 83.02           C
ATOM   4968  CG  GLN A 622      40.004 -49.768 173.110  1.00 83.02           C
ATOM   4969  CD  GLN A 622      39.787 -51.276 173.141  1.00 83.02           C
ATOM   4970  OE1 GLN A 622      39.741 -51.929 172.100  1.00 83.02           O
ATOM   4971  NE2 GLN A 622      39.637 -51.846 174.367  1.00 83.02           N
ATOM   4972  C   GLN A 622      41.595 -47.464 172.176  1.00 83.02           C
ATOM   4973  O   GLN A 622      42.688 -47.848 171.764  1.00 83.02           O
ATOM   4974  N   ASN A 623      41.468 -46.692 173.270  1.00 97.85           N
ATOM   4975  CA  ASN A 623      42.619 -46.331 174.040  1.00 97.85           C
ATOM   4976  CB  ASN A 623      43.534 -45.327 173.318  1.00 97.85           C
ATOM   4977  CG  ASN A 623      44.895 -45.300 174.003  1.00 97.85           C
ATOM   4978  OD1 ASN A 623      45.153 -46.053 174.941  1.00 97.85           O
ATOM   4979  ND2 ASN A 623      45.799 -44.406 173.519  1.00 97.85           N
ATOM   4980  C   ASN A 623      42.114 -45.665 175.275  1.00 97.85           C
ATOM   4981  O   ASN A 623      40.957 -45.255 175.339  1.00 97.85           O
ATOM   4982  N   THR A 624      42.974 -45.555 176.303  1.00178.04           N
ATOM   4983  CA  THR A 624      42.580 -44.847 177.478  1.00178.04           C
ATOM   4984  CB  THR A 624      42.980 -45.524 178.758  1.00178.04           C
ATOM   4985  OG1 THR A 624      42.400 -46.818 178.828  1.00178.04           O
ATOM   4986  CG2 THR A 624      42.504 -44.664 179.942  1.00178.04           C
ATOM   4987  C   THR A 624      43.323 -43.557 177.409  1.00178.04           C
ATOM   4988  O   THR A 624      44.540 -43.547 177.236  1.00178.04           O
ATOM   4989  N   THR A 625      42.606 -42.424 177.520  1.00264.79           N
ATOM   4990  CA  THR A 625      43.296 -41.179 177.382  1.00264.79           C
ATOM   4991  CB  THR A 625      42.815 -40.349 176.228  1.00264.79           C
ATOM   4992  OG1 THR A 625      43.669 -39.230 176.040  1.00264.79           O
ATOM   4993  CG2 THR A 625      41.379 -39.883 176.518  1.00264.79           C
ATOM   4994  C   THR A 625      43.094 -40.372 178.619  1.00264.79           C
ATOM   4995  O   THR A 625      42.091 -40.512 179.317  1.00264.79           O
ATOM   4996  N   GLU A 626      44.086 -39.513 178.924  1.00 54.04           N
ATOM   4997  CA  GLU A 626      44.014 -38.650 180.063  1.00 54.04           C
ATOM   4998  CB  GLU A 626      45.204 -38.791 181.025  1.00 54.04           C
ATOM   4999  CG  GLU A 626      45.255 -40.129 181.764  1.00 54.04           C
ATOM   5000  CD  GLU A 626      46.480 -40.113 182.667  1.00 54.04           C
ATOM   5001  OE1 GLU A 626      47.289 -39.154 182.546  1.00 54.04           O
ATOM   5002  OE2 GLU A 626      46.624 -41.056 183.489  1.00 54.04           O
ATOM   5003  C   GLU A 626      44.057 -37.255 179.538  1.00 54.04           C
ATOM   5004  O   GLU A 626      44.741 -36.968 178.557  1.00 54.04           O
ATOM   5005  N   VAL A 627      43.296 -36.346 180.176  1.00 76.05           N
ATOM   5006  CA  VAL A 627      43.278 -34.977 179.752  1.00 76.05           C
ATOM   5007  CB  VAL A 627      42.279 -34.146 180.507  1.00 76.05           C
ATOM   5008  CG1 VAL A 627      42.643 -34.151 182.001  1.00 76.05           C
ATOM   5009  CG2 VAL A 627      42.251 -32.741 179.881  1.00 76.05           C
ATOM   5010  C   VAL A 627      44.638 -34.395 179.974  1.00 76.05           C
ATOM   5011  O   VAL A 627      45.154 -33.661 179.133  1.00 76.05           O
ATOM   5012  N   THR A 628      45.261 -34.733 181.117  1.00 92.93           N
ATOM   5013  CA  THR A 628      46.539 -34.191 181.471  1.00 92.93           C
ATOM   5014  CB  THR A 628      47.019 -34.672 182.809  1.00 92.93           C
ATOM   5015  OG1 THR A 628      47.207 -36.079 182.786  1.00 92.93           O
ATOM   5016  CG2 THR A 628      45.972 -34.294 183.871  1.00 92.93           C
ATOM   5017  C   THR A 628      47.546 -34.620 180.456  1.00 92.93           C
ATOM   5018  O   THR A 628      48.398 -33.835 180.044  1.00 92.93           O
ATOM   5019  N   GLU A 629      47.471 -35.885 180.012  1.00 59.66           N
ATOM   5020  CA  GLU A 629      48.447 -36.366 179.080  1.00 59.66           C
ATOM   5021  CB  GLU A 629      48.226 -37.838 178.689  1.00 59.66           C
ATOM   5022  CG  GLU A 629      48.491 -38.821 179.832  1.00 59.66           C
ATOM   5023  CD  GLU A 629      49.996 -38.887 180.053  1.00 59.66           C
ATOM   5024  OE1 GLU A 629      50.737 -38.210 179.292  1.00 59.66           O
ATOM   5025  OE2 GLU A 629      50.425 -39.618 180.986  1.00 59.66           O
ATOM   5026  C   GLU A 629      48.355 -35.551 177.832  1.00 59.66           C
ATOM   5027  O   GLU A 629      49.373 -35.147 177.270  1.00 59.66           O
ATOM   5028  N   LEU A 630      47.123 -35.269 177.372  1.00 45.36           N
ATOM   5029  CA  LEU A 630      46.956 -34.521 176.158  1.00 45.36           C
ATOM   5030  CB  LEU A 630      45.481 -34.327 175.774  1.00 45.36           C
ATOM   5031  CG  LEU A 630      45.293 -33.523 174.474  1.00 45.36           C
ATOM   5032  CD1 LEU A 630      45.870 -34.276 173.266  1.00 45.36           C
ATOM   5033  CD2 LEU A 630      43.823 -33.115 174.274  1.00 45.36           C
ATOM   5034  C   LEU A 630      47.541 -33.164 176.356  1.00 45.36           C
ATOM   5035  O   LEU A 630      48.249 -32.651 175.490  1.00 45.36           O
ATOM   5036  N   SER A 631      47.271 -32.544 177.514  1.00 26.73           N
ATOM   5037  CA  SER A 631      47.779 -31.232 177.736  1.00 26.73           C
ATOM   5038  CB  SER A 631      47.323 -30.605 179.070  1.00 26.73           C
ATOM   5039  OG  SER A 631      47.884 -31.312 180.166  1.00 26.73           O
ATOM   5040  C   SER A 631      49.269 -31.325 177.757  1.00 26.73           C
ATOM   5041  O   SER A 631      49.967 -30.405 177.333  1.00 26.73           O
ATOM   5042  N   ASP A 632      49.800 -32.460 178.246  1.00 72.16           N
ATOM   5043  CA  ASP A 632      51.223 -32.597 178.307  1.00 72.16           C
ATOM   5044  CB  ASP A 632      51.665 -33.924 178.950  1.00 72.16           C
ATOM   5045  CG  ASP A 632      53.170 -33.871 179.179  1.00 72.16           C
ATOM   5046  OD1 ASP A 632      53.808 -32.884 178.724  1.00 72.16           O
ATOM   5047  OD2 ASP A 632      53.700 -34.816 179.821  1.00 72.16           O
ATOM   5048  C   ASP A 632      51.769 -32.560 176.915  1.00 72.16           C
ATOM   5049  O   ASP A 632      52.734 -31.847 176.643  1.00 72.16           O
ATOM   5050  N   TYR A 633      51.154 -33.309 175.977  1.00127.56           N
ATOM   5051  CA  TYR A 633      51.718 -33.316 174.658  1.00127.56           C
ATOM   5052  CB  TYR A 633      51.086 -34.292 173.660  1.00127.56           C
ATOM   5053  CG  TYR A 633      51.848 -34.009 172.410  1.00127.56           C
[truncated: 823,633 more chars]
