# Supplementary material for: In and Outs of Chuviridae Endogenous Viral Elements: Origin of a Potentially New Retrovirus and Signature of Ancient and Ongoing Arms Race in Mosquito Genomes
Source: Front Genet. 2020 Oct 22;11:542437. doi: 10.3389/fgene.2020.542437 (PMC7642597; doi:10.3389/fgene.2020.542437)
Supplement: Supplementary file 1 [file Data_Sheet_1.ZIP › Supplementary_Material_Anakin_MS_v2/Supplementary_Material_9/CQuJoh_supercont3_115_915756_917654_MC.B99990004.pdb]

EXPDTA    THEORETICAL MODEL, MODELLER 9.23 2019/11/20 17:50:47
REMARK   6 MODELLER OBJECTIVE FUNCTION:     12493.8389
REMARK   6 MODELLER BEST TEMPLATE % SEQ ID:  13.835
REMARK   6 SEQUENCE: CQuJoh_supercont3_115_915756_917654_MC
REMARK   6 ALIGNMENT: multchain.ali
REMARK   6 SCRIPT: /home/crhisllane/Doutorado/Filipe/modeller_to_multichain/modelagem.py
REMARK   6 TEMPLATE: 6BM8 1:A - 694:A MODELS 1:A - 709:A AT 13.8%
REMARK   6 TEMPLATE: 6BM8 1:B - 694:B MODELS 710:B - 1418:B AT 13.8%
REMARK   6 TEMPLATE: 6BM8 1:C - 694:C MODELS 1419:C - 2127:C AT 13.8%
SSBOND   1 CYS A  275    CYS A  328                          1555   1555  2.03
SSBOND   2 CYS B  984    CYS B 1037                          1555   1555  2.03
SSBOND   3 CYS C 1693    CYS C 1746                          1555   1555  2.03
ATOM      1  N   ILE A   1      61.582 -67.795  36.333  1.00105.26           N
ATOM      2  CA  ILE A   1      62.408 -66.628  36.716  1.00105.26           C
ATOM      3  CB  ILE A   1      63.425 -67.032  37.745  1.00105.26           C
ATOM      4  CG1 ILE A   1      64.096 -65.790  38.354  1.00105.26           C
ATOM      5  CG2 ILE A   1      64.410 -68.015  37.090  1.00105.26           C
ATOM      6  CD1 ILE A   1      63.146 -64.936  39.193  1.00105.26           C
ATOM      7  C   ILE A   1      63.121 -66.088  35.523  1.00105.26           C
ATOM      8  O   ILE A   1      63.296 -64.878  35.387  1.00105.26           O
ATOM      9  N   HIS A   2      63.538 -66.983  34.608  1.00 96.21           N
ATOM     10  CA  HIS A   2      64.256 -66.524  33.461  1.00 96.21           C
ATOM     11  ND1 HIS A   2      65.948 -67.032  30.635  1.00 96.21           N
ATOM     12  CG  HIS A   2      66.264 -66.843  31.961  1.00 96.21           C
ATOM     13  CB  HIS A   2      65.466 -67.400  33.101  1.00 96.21           C
ATOM     14  NE2 HIS A   2      67.787 -65.783  30.679  1.00 96.21           N
ATOM     15  CD2 HIS A   2      67.390 -66.079  31.971  1.00 96.21           C
ATOM     16  CE1 HIS A   2      66.890 -66.376  29.912  1.00 96.21           C
ATOM     17  C   HIS A   2      63.333 -66.534  32.289  1.00 96.21           C
ATOM     18  O   HIS A   2      62.687 -67.541  31.997  1.00 96.21           O
ATOM     19  N   SER A   3      63.236 -65.380  31.598  1.00 69.98           N
ATOM     20  CA  SER A   3      62.413 -65.293  30.430  1.00 69.98           C
ATOM     21  CB  SER A   3      61.075 -64.570  30.671  1.00 69.98           C
ATOM     22  OG  SER A   3      60.326 -64.518  29.465  1.00 69.98           O
ATOM     23  C   SER A   3      63.174 -64.487  29.426  1.00 69.98           C
ATOM     24  O   SER A   3      63.910 -63.564  29.779  1.00 69.98           O
ATOM     25  N   LYS A   4      63.022 -64.836  28.134  1.00 40.74           N
ATOM     26  CA  LYS A   4      63.700 -64.116  27.098  1.00 40.74           C
ATOM     27  CB  LYS A   4      64.756 -64.941  26.342  1.00 40.74           C
ATOM     28  CG  LYS A   4      65.988 -65.319  27.164  1.00 40.74           C
ATOM     29  CD  LYS A   4      66.867 -66.360  26.465  1.00 40.74           C
ATOM     30  CE  LYS A   4      68.185 -66.649  27.185  1.00 40.74           C
ATOM     31  NZ  LYS A   4      68.957 -67.665  26.435  1.00 40.74           N
ATOM     32  C   LYS A   4      62.668 -63.751  26.084  1.00 40.74           C
ATOM     33  O   LYS A   4      61.563 -64.290  26.085  1.00 40.74           O
ATOM     34  N   SER A   5      63.006 -62.805  25.188  1.00 73.80           N
ATOM     35  CA  SER A   5      62.064 -62.409  24.182  1.00 73.80           C
ATOM     36  CB  SER A   5      62.516 -61.195  23.352  1.00 73.80           C
ATOM     37  OG  SER A   5      61.529 -60.876  22.382  1.00 73.80           O
ATOM     38  C   SER A   5      61.897 -63.557  23.246  1.00 73.80           C
ATOM     39  O   SER A   5      62.864 -64.223  22.880  1.00 73.80           O
ATOM     40  N   GLU A   6      60.643 -63.814  22.830  1.00 71.23           N
ATOM     41  CA  GLU A   6      60.402 -64.907  21.943  1.00 71.23           C
ATOM     42  CB  GLU A   6      58.911 -65.092  21.616  1.00 71.23           C
ATOM     43  CG  GLU A   6      58.071 -65.477  22.836  1.00 71.23           C
ATOM     44  CD  GLU A   6      58.540 -66.840  23.324  1.00 71.23           C
ATOM     45  OE1 GLU A   6      59.457 -67.417  22.680  1.00 71.23           O
ATOM     46  OE2 GLU A   6      57.990 -67.323  24.350  1.00 71.23           O
ATOM     47  C   GLU A   6      61.118 -64.613  20.670  1.00 71.23           C
ATOM     48  O   GLU A   6      61.797 -65.474  20.114  1.00 71.23           O
ATOM     49  N   GLU A   7      61.004 -63.368  20.176  1.00 62.01           N
ATOM     50  CA  GLU A   7      61.683 -63.072  18.951  1.00 62.01           C
ATOM     51  CB  GLU A   7      60.807 -62.334  17.924  1.00 62.01           C
ATOM     52  CG  GLU A   7      59.704 -63.211  17.329  1.00 62.01           C
ATOM     53  CD  GLU A   7      58.915 -62.372  16.335  1.00 62.01           C
ATOM     54  OE1 GLU A   7      59.173 -61.141  16.267  1.00 62.01           O
ATOM     55  OE2 GLU A   7      58.043 -62.950  15.633  1.00 62.01           O
ATOM     56  C   GLU A   7      62.852 -62.200  19.248  1.00 62.01           C
ATOM     57  O   GLU A   7      62.750 -60.972  19.217  1.00 62.01           O
ATOM     58  N   VAL A   8      63.991 -62.839  19.584  1.00121.57           N
ATOM     59  CA  VAL A   8      65.216 -62.117  19.726  1.00121.57           C
ATOM     60  CB  VAL A   8      66.329 -62.939  20.320  1.00121.57           C
ATOM     61  CG1 VAL A   8      65.933 -63.304  21.760  1.00121.57           C
ATOM     62  CG2 VAL A   8      66.597 -64.170  19.437  1.00121.57           C
ATOM     63  C   VAL A   8      65.573 -61.730  18.335  1.00121.57           C
ATOM     64  O   VAL A   8      66.037 -60.620  18.074  1.00121.57           O
ATOM     65  N   SER A   9      65.345 -62.676  17.401  1.00139.23           N
ATOM     66  CA  SER A   9      65.594 -62.451  16.014  1.00139.23           C
ATOM     67  CB  SER A   9      66.906 -63.075  15.511  1.00139.23           C
ATOM     68  OG  SER A   9      68.016 -62.458  16.146  1.00139.23           O
ATOM     69  C   SER A   9      64.478 -63.101  15.260  1.00139.23           C
ATOM     70  O   SER A   9      63.965 -64.158  15.625  1.00139.23           O
ATOM     71  N   PRO A  10      64.091 -62.430  14.219  1.00160.43           N
ATOM     72  CA  PRO A  10      63.060 -62.924  13.348  1.00160.43           C
ATOM     73  CD  PRO A  10      64.064 -60.981  14.304  1.00160.43           C
ATOM     74  CB  PRO A  10      62.470 -61.706  12.643  1.00160.43           C
ATOM     75  CG  PRO A  10      62.777 -60.543  13.594  1.00160.43           C
ATOM     76  C   PRO A  10      63.717 -63.848  12.383  1.00160.43           C
ATOM     77  O   PRO A  10      64.886 -64.179  12.576  1.00160.43           O
ATOM     78  N   GLN A  11      62.982 -64.299  11.351  1.00 82.75           N
ATOM     79  CA  GLN A  11      63.631 -65.080  10.347  1.00 82.75           C
ATOM     80  CB  GLN A  11      62.704 -65.455   9.177  1.00 82.75           C
ATOM     81  CG  GLN A  11      61.605 -66.448   9.555  1.00 82.75           C
ATOM     82  CD  GLN A  11      62.260 -67.807   9.764  1.00 82.75           C
ATOM     83  OE1 GLN A  11      63.480 -67.941   9.685  1.00 82.75           O
ATOM     84  NE2 GLN A  11      61.427 -68.847  10.036  1.00 82.75           N
ATOM     85  C   GLN A  11      64.686 -64.169   9.813  1.00 82.75           C
ATOM     86  O   GLN A  11      65.809 -64.591   9.540  1.00 82.75           O
ATOM     87  N   ASN A  12      64.344 -62.873   9.674  1.00168.08           N
ATOM     88  CA  ASN A  12      65.317 -61.914   9.243  1.00168.08           C
ATOM     89  CB  ASN A  12      64.766 -60.482   9.129  1.00168.08           C
ATOM     90  CG  ASN A  12      63.780 -60.449   7.970  1.00168.08           C
ATOM     91  OD1 ASN A  12      62.695 -61.023   8.044  1.00168.08           O
ATOM     92  ND2 ASN A  12      64.163 -59.751   6.867  1.00168.08           N
ATOM     93  C   ASN A  12      66.358 -61.926  10.318  1.00168.08           C
ATOM     94  O   ASN A  12      66.067 -62.237  11.470  1.00168.08           O
ATOM     95  N   PRO A  13      67.563 -61.584   9.973  1.00183.17           N
ATOM     96  CA  PRO A  13      68.682 -61.744  10.864  1.00183.17           C
ATOM     97  CD  PRO A  13      67.795 -60.538   8.990  1.00183.17           C
ATOM     98  CB  PRO A  13      69.842 -61.013  10.191  1.00183.17           C
ATOM     99  CG  PRO A  13      69.140 -59.906   9.386  1.00183.17           C
ATOM    100  C   PRO A  13      68.506 -61.287  12.281  1.00183.17           C
ATOM    101  O   PRO A  13      68.828 -62.066  13.176  1.00183.17           O
ATOM    102  N   LYS A  14      68.017 -60.060  12.540  1.00268.95           N
ATOM    103  CA  LYS A  14      67.932 -59.672  13.920  1.00268.95           C
ATOM    104  CB  LYS A  14      68.988 -58.633  14.334  1.00268.95           C
ATOM    105  CG  LYS A  14      70.424 -59.148  14.220  1.00268.95           C
ATOM    106  CD  LYS A  14      70.703 -60.386  15.075  1.00268.95           C
ATOM    107  CE  LYS A  14      70.813 -60.090  16.572  1.00268.95           C
ATOM    108  NZ  LYS A  14      71.083 -61.340  17.317  1.00268.95           N
ATOM    109  C   LYS A  14      66.593 -59.054  14.149  1.00268.95           C
ATOM    110  O   LYS A  14      65.953 -58.565  13.219  1.00268.95           O
ATOM    111  N   LYS A  15      66.128 -59.085  15.413  1.00288.71           N
ATOM    112  CA  LYS A  15      64.891 -58.455  15.748  1.00288.71           C
ATOM    113  CB  LYS A  15      64.055 -59.233  16.780  1.00288.71           C
ATOM    114  CG  LYS A  15      62.665 -58.641  17.012  1.00288.71           C
ATOM    115  CD  LYS A  15      61.779 -58.680  15.766  1.00288.71           C
ATOM    116  CE  LYS A  15      62.110 -57.586  14.749  1.00288.71           C
ATOM    117  NZ  LYS A  15      61.210 -57.693  13.578  1.00288.71           N
ATOM    118  C   LYS A  15      65.282 -57.155  16.352  1.00288.71           C
ATOM    119  O   LYS A  15      66.466 -56.829  16.410  1.00288.71           O
ATOM    120  N   GLU A  16      64.302 -56.350  16.791  1.00107.11           N
ATOM    121  CA  GLU A  16      64.689 -55.088  17.335  1.00107.11           C
ATOM    122  CB  GLU A  16      63.507 -54.158  17.661  1.00107.11           C
ATOM    123  CG  GLU A  16      63.943 -52.759  18.101  1.00107.11           C
ATOM    124  CD  GLU A  16      62.697 -51.894  18.234  1.00107.11           C
ATOM    125  OE1 GLU A  16      61.711 -52.366  18.860  1.00107.11           O
ATOM    126  OE2 GLU A  16      62.714 -50.751  17.704  1.00107.11           O
ATOM    127  C   GLU A  16      65.453 -55.339  18.591  1.00107.11           C
ATOM    128  O   GLU A  16      65.008 -56.072  19.473  1.00107.11           O
ATOM    129  N   ASN A  17      66.654 -54.737  18.684  1.00 99.89           N
ATOM    130  CA  ASN A  17      67.450 -54.878  19.864  1.00 99.89           C
ATOM    131  CB  ASN A  17      68.938 -54.544  19.664  1.00 99.89           C
ATOM    132  CG  ASN A  17      69.560 -55.663  18.843  1.00 99.89           C
ATOM    133  OD1 ASN A  17      69.314 -56.841  19.095  1.00 99.89           O
ATOM    134  ND2 ASN A  17      70.387 -55.287  17.831  1.00 99.89           N
ATOM    135  C   ASN A  17      66.903 -53.911  20.856  1.00 99.89           C
ATOM    136  O   ASN A  17      66.333 -52.886  20.485  1.00 99.89           O
ATOM    137  N   ASP A  18      67.033 -54.230  22.156  1.00 38.86           N
ATOM    138  CA  ASP A  18      66.527 -53.324  23.142  1.00 38.86           C
ATOM    139  CB  ASP A  18      66.283 -53.969  24.514  1.00 38.86           C
ATOM    140  CG  ASP A  18      65.123 -54.944  24.376  1.00 38.86           C
ATOM    141  OD1 ASP A  18      64.469 -54.938  23.299  1.00 38.86           O
ATOM    142  OD2 ASP A  18      64.878 -55.714  25.343  1.00 38.86           O
ATOM    143  C   ASP A  18      67.521 -52.227  23.315  1.00 38.86           C
ATOM    144  O   ASP A  18      68.703 -52.387  23.017  1.00 38.86           O
ATOM    145  N   ALA A  19      67.051 -51.058  23.787  1.00 38.93           N
ATOM    146  CA  ALA A  19      67.965 -49.979  24.001  1.00 38.93           C
ATOM    147  CB  ALA A  19      67.802 -48.827  22.994  1.00 38.93           C
ATOM    148  C   ALA A  19      67.697 -49.418  25.357  1.00 38.93           C
ATOM    149  O   ALA A  19      66.548 -49.224  25.752  1.00 38.93           O
ATOM    150  N   LYS A  20      68.778 -49.154  26.112  1.00154.79           N
ATOM    151  CA  LYS A  20      68.648 -48.539  27.397  1.00154.79           C
ATOM    152  CB  LYS A  20      69.594 -49.147  28.454  1.00154.79           C
ATOM    153  CG  LYS A  20      69.432 -48.594  29.874  1.00154.79           C
ATOM    154  CD  LYS A  20      69.783 -47.111  30.020  1.00154.79           C
ATOM    155  CE  LYS A  20      69.618 -46.580  31.446  1.00154.79           C
ATOM    156  NZ  LYS A  20      68.192 -46.616  31.841  1.00154.79           N
ATOM    157  C   LYS A  20      69.055 -47.123  27.165  1.00154.79           C
ATOM    158  O   LYS A  20      70.164 -46.864  26.701  1.00154.79           O
ATOM    159  N   SER A  21      68.160 -46.161  27.461  1.00 51.44           N
ATOM    160  CA  SER A  21      68.525 -44.804  27.190  1.00 51.44           C
ATOM    161  CB  SER A  21      67.627 -44.145  26.128  1.00 51.44           C
ATOM    162  OG  SER A  21      67.696 -44.867  24.908  1.00 51.44           O
ATOM    163  C   SER A  21      68.363 -44.013  28.446  1.00 51.44           C
ATOM    164  O   SER A  21      67.261 -43.893  28.977  1.00 51.44           O
ATOM    165  N   ASP A  22      69.472 -43.430  28.942  1.00 82.63           N
ATOM    166  CA  ASP A  22      69.426 -42.669  30.156  1.00 82.63           C
ATOM    167  CB  ASP A  22      70.740 -42.701  30.960  1.00 82.63           C
ATOM    168  CG  ASP A  22      71.839 -42.066  30.120  1.00 82.63           C
ATOM    169  OD1 ASP A  22      71.688 -42.035  28.870  1.00 82.63           O
ATOM    170  OD2 ASP A  22      72.848 -41.606  30.719  1.00 82.63           O
ATOM    171  C   ASP A  22      69.119 -41.243  29.836  1.00 82.63           C
ATOM    172  O   ASP A  22      69.001 -40.859  28.673  1.00 82.63           O
ATOM    173  N   ASP A  23      68.966 -40.419  30.891  1.00 76.34           N
ATOM    174  CA  ASP A  23      68.688 -39.028  30.700  1.00 76.34           C
ATOM    175  CB  ASP A  23      68.295 -38.288  31.993  1.00 76.34           C
ATOM    176  CG  ASP A  23      69.457 -38.359  32.976  1.00 76.34           C
ATOM    177  OD1 ASP A  23      70.320 -39.263  32.817  1.00 76.34           O
ATOM    178  OD2 ASP A  23      69.491 -37.509  33.905  1.00 76.34           O
ATOM    179  C   ASP A  23      69.926 -38.400  30.148  1.00 76.34           C
ATOM    180  O   ASP A  23      71.039 -38.848  30.418  1.00 76.34           O
ATOM    181  N   SER A  24      69.751 -37.343  29.332  1.00 39.22           N
ATOM    182  CA  SER A  24      70.866 -36.713  28.690  1.00 39.22           C
ATOM    183  CB  SER A  24      70.515 -36.104  27.322  1.00 39.22           C
ATOM    184  OG  SER A  24      69.584 -35.044  27.485  1.00 39.22           O
ATOM    185  C   SER A  24      71.411 -35.616  29.542  1.00 39.22           C
ATOM    186  O   SER A  24      70.872 -35.292  30.600  1.00 39.22           O
ATOM    187  N   LYS A  25      72.540 -35.037  29.082  1.00 78.61           N
ATOM    188  CA  LYS A  25      73.165 -33.935  29.748  1.00 78.61           C
ATOM    189  CB  LYS A  25      74.663 -34.136  30.031  1.00 78.61           C
ATOM    190  CG  LYS A  25      75.295 -32.958  30.775  1.00 78.61           C
ATOM    191  CD  LYS A  25      76.682 -33.257  31.349  1.00 78.61           C
ATOM    192  CE  LYS A  25      77.305 -32.068  32.084  1.00 78.61           C
ATOM    193  NZ  LYS A  25      78.634 -32.441  32.617  1.00 78.61           N
ATOM    194  C   LYS A  25      73.038 -32.763  28.832  1.00 78.61           C
ATOM    195  O   LYS A  25      72.877 -32.926  27.628  1.00 78.61           O
ATOM    196  N   HIS A  26      73.178 -31.549  29.390  1.00139.32           N
ATOM    197  CA  HIS A  26      72.967 -30.291  28.730  1.00139.32           C
ATOM    198  ND1 HIS A  26      75.594 -28.345  29.507  1.00139.32           N
ATOM    199  CG  HIS A  26      74.570 -28.970  30.183  1.00139.32           C
ATOM    200  CB  HIS A  26      73.167 -29.085  29.665  1.00139.32           C
ATOM    201  NE2 HIS A  26      76.456 -29.092  31.415  1.00139.32           N
ATOM    202  CD2 HIS A  26      75.114 -29.421  31.347  1.00139.32           C
ATOM    203  CE1 HIS A  26      76.698 -28.447  30.289  1.00139.32           C
ATOM    204  C   HIS A  26      73.918 -30.129  27.586  1.00139.32           C
ATOM    205  O   HIS A  26      73.725 -29.256  26.742  1.00139.32           O
ATOM    206  N   GLU A  27      74.997 -30.930  27.542  1.00 91.54           N
ATOM    207  CA  GLU A  27      76.009 -30.732  26.544  1.00 91.54           C
ATOM    208  CB  GLU A  27      77.120 -31.792  26.611  1.00 91.54           C
ATOM    209  CG  GLU A  27      76.617 -33.215  26.364  1.00 91.54           C
ATOM    210  CD  GLU A  27      77.809 -34.156  26.446  1.00 91.54           C
ATOM    211  OE1 GLU A  27      78.950 -33.651  26.621  1.00 91.54           O
ATOM    212  OE2 GLU A  27      77.596 -35.393  26.331  1.00 91.54           O
ATOM    213  C   GLU A  27      75.460 -30.769  25.145  1.00 91.54           C
ATOM    214  O   GLU A  27      75.716 -29.848  24.371  1.00 91.54           O
ATOM    215  N   ASN A  28      74.673 -31.794  24.764  1.00 74.70           N
ATOM    216  CA  ASN A  28      74.250 -31.835  23.389  1.00 74.70           C
ATOM    217  CB  ASN A  28      74.243 -33.255  22.794  1.00 74.70           C
ATOM    218  CG  ASN A  28      74.026 -33.150  21.290  1.00 74.70           C
ATOM    219  OD1 ASN A  28      73.102 -32.484  20.824  1.00 74.70           O
ATOM    220  ND2 ASN A  28      74.907 -33.823  20.504  1.00 74.70           N
ATOM    221  C   ASN A  28      72.858 -31.298  23.286  1.00 74.70           C
ATOM    222  O   ASN A  28      71.972 -31.700  24.037  1.00 74.70           O
ATOM    223  N   ILE A  29      72.644 -30.341  22.356  1.00149.09           N
ATOM    224  CA  ILE A  29      71.335 -29.782  22.166  1.00149.09           C
ATOM    225  CB  ILE A  29      71.126 -28.478  22.885  1.00149.09           C
ATOM    226  CG1 ILE A  29      72.065 -27.385  22.340  1.00149.09           C
ATOM    227  CG2 ILE A  29      71.291 -28.742  24.391  1.00149.09           C
ATOM    228  CD1 ILE A  29      73.552 -27.674  22.543  1.00149.09           C
ATOM    229  C   ILE A  29      71.147 -29.512  20.701  1.00149.09           C
ATOM    230  O   ILE A  29      72.105 -29.203  19.993  1.00149.09           O
ATOM    231  N   THR A  30      69.894 -29.625  20.205  1.00 97.96           N
ATOM    232  CA  THR A  30      69.629 -29.380  18.814  1.00 97.96           C
ATOM    233  CB  THR A  30      69.469 -30.634  18.003  1.00 97.96           C
ATOM    234  OG1 THR A  30      69.394 -30.319  16.620  1.00 97.96           O
ATOM    235  CG2 THR A  30      68.190 -31.356  18.458  1.00 97.96           C
ATOM    236  C   THR A  30      68.344 -28.617  18.691  1.00 97.96           C
ATOM    237  O   THR A  30      67.599 -28.471  19.659  1.00 97.96           O
ATOM    238  N   SER A  31      68.059 -28.097  17.474  1.00 86.95           N
ATOM    239  CA  SER A  31      66.860 -27.336  17.256  1.00 86.95           C
ATOM    240  CB  SER A  31      67.085 -25.819  17.168  1.00 86.95           C
ATOM    241  OG  SER A  31      67.875 -25.510  16.029  1.00 86.95           O
ATOM    242  C   SER A  31      66.262 -27.762  15.949  1.00 86.95           C
ATOM    243  O   SER A  31      66.882 -28.467  15.153  1.00 86.95           O
ATOM    244  N   SER A  32      65.000 -27.352  15.713  1.00 79.56           N
ATOM    245  CA  SER A  32      64.309 -27.723  14.516  1.00 79.56           C
ATOM    246  CB  SER A  32      62.804 -27.941  14.730  1.00 79.56           C
ATOM    247  OG  SER A  32      62.188 -28.316  13.508  1.00 79.56           O
ATOM    248  C   SER A  32      64.475 -26.653  13.483  1.00 79.56           C
ATOM    249  O   SER A  32      64.920 -25.542  13.766  1.00 79.56           O
ATOM    250  N   THR A  33      64.108 -26.988  12.231  1.00 45.90           N
ATOM    251  CA  THR A  33      64.194 -26.071  11.136  1.00 45.90           C
ATOM    252  CB  THR A  33      64.288 -26.783   9.811  1.00 45.90           C
ATOM    253  OG1 THR A  33      65.373 -27.699   9.844  1.00 45.90           O
ATOM    254  CG2 THR A  33      64.542 -25.766   8.683  1.00 45.90           C
ATOM    255  C   THR A  33      62.940 -25.247  11.170  1.00 45.90           C
ATOM    256  O   THR A  33      62.047 -25.493  11.978  1.00 45.90           O
ATOM    257  N   GLN A  34      62.861 -24.215  10.310  1.00 94.75           N
ATOM    258  CA  GLN A  34      61.722 -23.352  10.258  1.00 94.75           C
ATOM    259  CB  GLN A  34      62.061 -21.922  10.702  1.00 94.75           C
ATOM    260  CG  GLN A  34      63.147 -21.281   9.841  1.00 94.75           C
ATOM    261  CD  GLN A  34      63.419 -19.889  10.390  1.00 94.75           C
ATOM    262  OE1 GLN A  34      62.533 -19.036  10.429  1.00 94.75           O
ATOM    263  NE2 GLN A  34      64.682 -19.652  10.835  1.00 94.75           N
ATOM    264  C   GLN A  34      61.229 -23.328   8.846  1.00 94.75           C
ATOM    265  O   GLN A  34      61.922 -23.751   7.922  1.00 94.75           O
ATOM    266  N   THR A  35      59.997 -22.823   8.648  1.00 42.85           N
ATOM    267  CA  THR A  35      59.396 -22.836   7.349  1.00 42.85           C
ATOM    268  CB  THR A  35      58.050 -22.174   7.318  1.00 42.85           C
ATOM    269  OG1 THR A  35      57.164 -22.817   8.223  1.00 42.85           O
ATOM    270  CG2 THR A  35      57.498 -22.248   5.885  1.00 42.85           C
ATOM    271  C   THR A  35      60.268 -22.100   6.389  1.00 42.85           C
ATOM    272  O   THR A  35      60.468 -20.892   6.500  1.00 42.85           O
ATOM    273  N   ASN A  36      60.806 -22.834   5.398  1.00 44.68           N
ATOM    274  CA  ASN A  36      61.618 -22.213   4.401  1.00 44.68           C
ATOM    275  CB  ASN A  36      62.400 -23.218   3.542  1.00 44.68           C
ATOM    276  CG  ASN A  36      63.420 -23.883   4.453  1.00 44.68           C
ATOM    277  OD1 ASN A  36      64.406 -23.270   4.857  1.00 44.68           O
ATOM    278  ND2 ASN A  36      63.170 -25.174   4.800  1.00 44.68           N
ATOM    279  C   ASN A  36      60.684 -21.466   3.513  1.00 44.68           C
ATOM    280  O   ASN A  36      59.543 -21.877   3.305  1.00 44.68           O
ATOM    281  N   LYS A  37      61.144 -20.328   2.966  1.00 99.68           N
ATOM    282  CA  LYS A  37      60.264 -19.567   2.138  1.00 99.68           C
ATOM    283  CB  LYS A  37      60.894 -18.276   1.587  1.00 99.68           C
ATOM    284  CG  LYS A  37      61.187 -17.236   2.668  1.00 99.68           C
ATOM    285  CD  LYS A  37      62.289 -17.661   3.640  1.00 99.68           C
ATOM    286  CE  LYS A  37      62.583 -16.621   4.724  1.00 99.68           C
ATOM    287  NZ  LYS A  37      61.488 -16.610   5.722  1.00 99.68           N
ATOM    288  C   LYS A  37      59.898 -20.429   0.980  1.00 99.68           C
ATOM    289  O   LYS A  37      60.751 -21.057   0.356  1.00 99.68           O
ATOM    290  N   ARG A  38      58.588 -20.479   0.681  1.00146.07           N
ATOM    291  CA  ARG A  38      58.081 -21.287  -0.385  1.00146.07           C
ATOM    292  CB  ARG A  38      56.570 -21.530  -0.258  1.00146.07           C
ATOM    293  CG  ARG A  38      56.192 -22.152   1.087  1.00146.07           C
ATOM    294  CD  ARG A  38      54.691 -22.133   1.375  1.00146.07           C
ATOM    295  NE  ARG A  38      54.490 -22.761   2.711  1.00146.07           N
ATOM    296  CZ  ARG A  38      54.608 -22.007   3.843  1.00146.07           C
ATOM    297  NH1 ARG A  38      54.914 -20.680   3.752  1.00146.07           N
ATOM    298  NH2 ARG A  38      54.421 -22.582   5.068  1.00146.07           N
ATOM    299  C   ARG A  38      58.317 -20.553  -1.664  1.00146.07           C
ATOM    300  O   ARG A  38      58.320 -19.324  -1.696  1.00146.07           O
ATOM    301  N   VAL A  39      58.534 -21.306  -2.759  1.00 95.70           N
ATOM    302  CA  VAL A  39      58.753 -20.723  -4.051  1.00 95.70           C
ATOM    303  CB  VAL A  39      59.324 -21.681  -5.055  1.00 95.70           C
ATOM    304  CG1 VAL A  39      60.722 -22.111  -4.576  1.00 95.70           C
ATOM    305  CG2 VAL A  39      58.341 -22.851  -5.232  1.00 95.70           C
ATOM    306  C   VAL A  39      57.428 -20.261  -4.561  1.00 95.70           C
ATOM    307  O   VAL A  39      56.383 -20.691  -4.079  1.00 95.70           O
ATOM    308  N   LEU A  40      57.441 -19.320  -5.526  1.00 94.14           N
ATOM    309  CA  LEU A  40      56.222 -18.811  -6.078  1.00 94.14           C
ATOM    310  CB  LEU A  40      56.143 -17.276  -6.122  1.00 94.14           C
ATOM    311  CG  LEU A  40      57.148 -16.616  -7.088  1.00 94.14           C
ATOM    312  CD1 LEU A  40      57.004 -15.085  -7.072  1.00 94.14           C
ATOM    313  CD2 LEU A  40      58.589 -17.076  -6.809  1.00 94.14           C
ATOM    314  C   LEU A  40      56.116 -19.297  -7.491  1.00 94.14           C
ATOM    315  O   LEU A  40      57.091 -19.767  -8.075  1.00 94.14           O
ATOM    316  N   ARG A  41      54.899 -19.215  -8.063  1.00137.25           N
ATOM    317  CA  ARG A  41      54.664 -19.650  -9.409  1.00137.25           C
ATOM    318  CB  ARG A  41      53.178 -19.868  -9.737  1.00137.25           C
ATOM    319  CG  ARG A  41      52.334 -18.602  -9.585  1.00137.25           C
ATOM    320  CD  ARG A  41      51.942 -18.292  -8.139  1.00137.25           C
ATOM    321  NE  ARG A  41      51.033 -19.380  -7.681  1.00137.25           N
ATOM    322  CZ  ARG A  41      49.690 -19.280  -7.901  1.00137.25           C
ATOM    323  NH1 ARG A  41      49.185 -18.188  -8.545  1.00137.25           N
ATOM    324  NH2 ARG A  41      48.853 -20.271  -7.478  1.00137.25           N
ATOM    325  C   ARG A  41      55.173 -18.595 -10.339  1.00137.25           C
ATOM    326  O   ARG A  41      55.299 -17.425  -9.982  1.00137.25           O
ATOM    327  N   PRO A  42      55.503 -19.021 -11.527  1.00 64.93           N
ATOM    328  CA  PRO A  42      55.968 -18.121 -12.545  1.00 64.93           C
ATOM    329  CD  PRO A  42      55.992 -20.372 -11.733  1.00 64.93           C
ATOM    330  CB  PRO A  42      56.731 -18.974 -13.561  1.00 64.93           C
ATOM    331  CG  PRO A  42      56.328 -20.421 -13.231  1.00 64.93           C
ATOM    332  C   PRO A  42      54.810 -17.390 -13.135  1.00 64.93           C
ATOM    333  O   PRO A  42      53.677 -17.846 -12.981  1.00 64.93           O
ATOM    334  N   ARG A  43      55.068 -16.252 -13.806  1.00120.03           N
ATOM    335  CA  ARG A  43      53.991 -15.504 -14.377  1.00120.03           C
ATOM    336  CB  ARG A  43      54.464 -14.240 -15.111  1.00120.03           C
ATOM    337  CG  ARG A  43      55.114 -13.203 -14.191  1.00120.03           C
ATOM    338  CD  ARG A  43      55.586 -11.943 -14.921  1.00120.03           C
ATOM    339  NE  ARG A  43      54.379 -11.118 -15.211  1.00120.03           N
ATOM    340  CZ  ARG A  43      53.907 -10.248 -14.270  1.00120.03           C
ATOM    341  NH1 ARG A  43      54.549 -10.125 -13.072  1.00120.03           N
ATOM    342  NH2 ARG A  43      52.792  -9.504 -14.528  1.00120.03           N
ATOM    343  C   ARG A  43      53.318 -16.382 -15.378  1.00120.03           C
ATOM    344  O   ARG A  43      52.097 -16.528 -15.347  1.00120.03           O
ATOM    345  N   SER A  44      54.120 -17.023 -16.257  1.00195.09           N
ATOM    346  CA  SER A  44      53.608 -17.904 -17.271  1.00195.09           C
ATOM    347  CB  SER A  44      53.135 -19.260 -16.716  1.00195.09           C
ATOM    348  OG  SER A  44      52.055 -19.070 -15.813  1.00195.09           O
ATOM    349  C   SER A  44      52.462 -17.239 -17.956  1.00195.09           C
ATOM    350  O   SER A  44      51.333 -17.723 -17.893  1.00195.09           O
ATOM    351  N   LYS A  45      52.722 -16.099 -18.624  1.00133.86           N
ATOM    352  CA  LYS A  45      51.640 -15.383 -19.228  1.00133.86           C
ATOM    353  CB  LYS A  45      52.084 -14.120 -19.986  1.00133.86           C
ATOM    354  CG  LYS A  45      50.920 -13.305 -20.551  1.00133.86           C
ATOM    355  CD  LYS A  45      51.319 -11.897 -20.998  1.00133.86           C
ATOM    356  CE  LYS A  45      51.645 -10.956 -19.835  1.00133.86           C
ATOM    357  NZ  LYS A  45      52.022  -9.622 -20.352  1.00133.86           N
ATOM    358  C   LYS A  45      50.947 -16.282 -20.192  1.00133.86           C
ATOM    359  O   LYS A  45      51.433 -16.552 -21.289  1.00133.86           O
ATOM    360  N   LEU A  46      49.771 -16.775 -19.771  1.00 31.68           N
ATOM    361  CA  LEU A  46      48.954 -17.601 -20.599  1.00 31.68           C
ATOM    362  CB  LEU A  46      47.726 -18.163 -19.863  1.00 31.68           C
ATOM    363  CG  LEU A  46      48.082 -19.107 -18.698  1.00 31.68           C
ATOM    364  CD1 LEU A  46      46.816 -19.639 -18.005  1.00 31.68           C
ATOM    365  CD2 LEU A  46      49.028 -20.229 -19.154  1.00 31.68           C
ATOM    366  C   LEU A  46      48.459 -16.720 -21.689  1.00 31.68           C
ATOM    367  O   LEU A  46      48.349 -17.125 -22.846  1.00 31.68           O
ATOM    368  N   LYS A  47      48.167 -15.459 -21.326  1.00 56.95           N
ATOM    369  CA  LYS A  47      47.597 -14.540 -22.258  1.00 56.95           C
ATOM    370  CB  LYS A  47      47.339 -13.142 -21.671  1.00 56.95           C
ATOM    371  CG  LYS A  47      46.258 -13.137 -20.588  1.00 56.95           C
ATOM    372  CD  LYS A  47      46.186 -11.834 -19.789  1.00 56.95           C
ATOM    373  CE  LYS A  47      45.095 -11.838 -18.716  1.00 56.95           C
ATOM    374  NZ  LYS A  47      45.094 -10.550 -17.987  1.00 56.95           N
ATOM    375  C   LYS A  47      48.515 -14.395 -23.418  1.00 56.95           C
ATOM    376  O   LYS A  47      49.720 -14.198 -23.275  1.00 56.95           O
ATOM    377  N   ASN A  48      47.923 -14.507 -24.617  1.00 58.90           N
ATOM    378  CA  ASN A  48      48.634 -14.376 -25.847  1.00 58.90           C
ATOM    379  CB  ASN A  48      48.671 -15.670 -26.681  1.00 58.90           C
ATOM    380  CG  ASN A  48      49.500 -16.711 -25.941  1.00 58.90           C
ATOM    381  OD1 ASN A  48      49.517 -17.884 -26.309  1.00 58.90           O
ATOM    382  ND2 ASN A  48      50.204 -16.277 -24.862  1.00 58.90           N
ATOM    383  C   ASN A  48      47.852 -13.384 -26.636  1.00 58.90           C
ATOM    384  O   ASN A  48      46.830 -12.883 -26.170  1.00 58.90           O
ATOM    385  N   ILE A  49      48.319 -13.054 -27.852  1.00 37.08           N
ATOM    386  CA  ILE A  49      47.579 -12.099 -28.619  1.00 37.08           C
ATOM    387  CB  ILE A  49      48.440 -11.089 -29.317  1.00 37.08           C
ATOM    388  CG1 ILE A  49      49.225 -10.254 -28.292  1.00 37.08           C
ATOM    389  CG2 ILE A  49      47.536 -10.250 -30.235  1.00 37.08           C
ATOM    390  CD1 ILE A  49      50.334  -9.408 -28.917  1.00 37.08           C
ATOM    391  C   ILE A  49      46.835 -12.851 -29.669  1.00 37.08           C
ATOM    392  O   ILE A  49      47.425 -13.547 -30.493  1.00 37.08           O
ATOM    393  N   CYS A  50      45.494 -12.734 -29.646  1.00 31.34           N
ATOM    394  CA  CYS A  50      44.683 -13.415 -30.610  1.00 31.34           C
ATOM    395  CB  CYS A  50      43.188 -13.450 -30.248  1.00 31.34           C
ATOM    396  SG  CYS A  50      42.858 -14.419 -28.745  1.00 31.34           S
ATOM    397  C   CYS A  50      44.819 -12.685 -31.903  1.00 31.34           C
ATOM    398  O   CYS A  50      45.136 -11.497 -31.928  1.00 31.34           O
ATOM    399  N   GLY A  51      44.598 -13.398 -33.023  1.00 23.89           N
ATOM    400  CA  GLY A  51      44.708 -12.768 -34.303  1.00 23.89           C
ATOM    401  C   GLY A  51      44.379 -13.787 -35.345  1.00 23.89           C
ATOM    402  O   GLY A  51      44.128 -14.952 -35.041  1.00 23.89           O
ATOM    403  N   LEU A  52      44.360 -13.349 -36.619  1.00 86.22           N
ATOM    404  CA  LEU A  52      44.080 -14.233 -37.714  1.00 86.22           C
ATOM    405  CB  LEU A  52      42.968 -13.727 -38.648  1.00 86.22           C
ATOM    406  CG  LEU A  52      41.586 -13.644 -37.972  1.00 86.22           C
ATOM    407  CD1 LEU A  52      41.583 -12.618 -36.828  1.00 86.22           C
ATOM    408  CD2 LEU A  52      40.474 -13.392 -39.003  1.00 86.22           C
ATOM    409  C   LEU A  52      45.333 -14.329 -38.522  1.00 86.22           C
ATOM    410  O   LEU A  52      46.100 -13.371 -38.610  1.00 86.22           O
ATOM    411  N   ALA A  53      45.587 -15.501 -39.135  1.00 48.50           N
ATOM    412  CA  ALA A  53      46.809 -15.627 -39.870  1.00 48.50           C
ATOM    413  CB  ALA A  53      47.866 -16.484 -39.152  1.00 48.50           C
ATOM    414  C   ALA A  53      46.540 -16.287 -41.183  1.00 48.50           C
ATOM    415  O   ALA A  53      45.545 -16.989 -41.355  1.00 48.50           O
ATOM    416  N   ALA A  54      47.424 -16.013 -42.166  1.00 51.41           N
ATOM    417  CA  ALA A  54      47.387 -16.652 -43.448  1.00 51.41           C
ATOM    418  CB  ALA A  54      46.859 -15.748 -44.572  1.00 51.41           C
ATOM    419  C   ALA A  54      48.818 -16.968 -43.761  1.00 51.41           C
ATOM    420  O   ALA A  54      49.676 -16.093 -43.672  1.00 51.41           O
ATOM    421  N   LEU A  55      49.114 -18.224 -44.153  1.00147.76           N
ATOM    422  CA  LEU A  55      50.478 -18.604 -44.397  1.00147.76           C
ATOM    423  CB  LEU A  55      50.894 -19.896 -43.670  1.00147.76           C
ATOM    424  CG  LEU A  55      50.878 -19.779 -42.134  1.00147.76           C
ATOM    425  CD1 LEU A  55      51.306 -21.099 -41.469  1.00147.76           C
ATOM    426  CD2 LEU A  55      51.717 -18.581 -41.656  1.00147.76           C
ATOM    427  C   LEU A  55      50.669 -18.850 -45.857  1.00147.76           C
ATOM    428  O   LEU A  55      49.780 -19.369 -46.530  1.00147.76           O
ATOM    429  N   ALA A  56      51.860 -18.478 -46.379  1.00 41.07           N
ATOM    430  CA  ALA A  56      52.179 -18.634 -47.772  1.00 41.07           C
ATOM    431  CB  ALA A  56      52.483 -17.305 -48.483  1.00 41.07           C
ATOM    432  C   ALA A  56      53.407 -19.488 -47.882  1.00 41.07           C
ATOM    433  O   ALA A  56      54.213 -19.567 -46.954  1.00 41.07           O
ATOM    434  N   PHE A  57      53.561 -20.164 -49.041  1.00110.45           N
ATOM    435  CA  PHE A  57      54.653 -21.064 -49.276  1.00110.45           C
ATOM    436  CB  PHE A  57      54.218 -22.537 -49.174  1.00110.45           C
ATOM    437  CG  PHE A  57      53.050 -22.681 -50.089  1.00110.45           C
ATOM    438  CD1 PHE A  57      53.220 -22.896 -51.437  1.00110.45           C
ATOM    439  CD2 PHE A  57      51.771 -22.591 -49.589  1.00110.45           C
ATOM    440  CE1 PHE A  57      52.136 -23.020 -52.271  1.00110.45           C
ATOM    441  CE2 PHE A  57      50.682 -22.716 -50.418  1.00110.45           C
ATOM    442  CZ  PHE A  57      50.862 -22.930 -51.763  1.00110.45           C
ATOM    443  C   PHE A  57      55.183 -20.841 -50.661  1.00110.45           C
ATOM    444  O   PHE A  57      54.602 -20.107 -51.459  1.00110.45           O
ATOM    445  N   MET A  58      56.329 -21.483 -50.977  1.00 73.36           N
ATOM    446  CA  MET A  58      56.940 -21.333 -52.268  1.00 73.36           C
ATOM    447  CB  MET A  58      58.321 -22.001 -52.377  1.00 73.36           C
ATOM    448  CG  MET A  58      59.010 -21.768 -53.723  1.00 73.36           C
ATOM    449  SD  MET A  58      60.648 -22.543 -53.878  1.00 73.36           S
ATOM    450  CE  MET A  58      60.941 -21.953 -55.571  1.00 73.36           C
ATOM    451  C   MET A  58      56.035 -21.981 -53.268  1.00 73.36           C
ATOM    452  O   MET A  58      55.461 -23.037 -53.012  1.00 73.36           O
ATOM    453  N   MET A  59      55.894 -21.359 -54.454  1.00132.09           N
ATOM    454  CA  MET A  59      54.975 -21.857 -55.436  1.00132.09           C
ATOM    455  CB  MET A  59      54.329 -20.749 -56.287  1.00132.09           C
ATOM    456  CG  MET A  59      53.339 -21.280 -57.327  1.00132.09           C
ATOM    457  SD  MET A  59      52.557 -19.995 -58.347  1.00132.09           S
ATOM    458  CE  MET A  59      54.074 -19.570 -59.252  1.00132.09           C
ATOM    459  C   MET A  59      55.681 -22.783 -56.375  1.00132.09           C
ATOM    460  O   MET A  59      56.515 -22.360 -57.174  1.00132.09           O
ATOM    461  N   LEU A  60      55.416 -24.097 -56.216  1.00114.36           N
ATOM    462  CA  LEU A  60      55.875 -25.136 -57.098  1.00114.36           C
ATOM    463  CB  LEU A  60      55.777 -26.534 -56.461  1.00114.36           C
ATOM    464  CG  LEU A  60      56.672 -26.714 -55.221  1.00114.36           C
ATOM    465  CD1 LEU A  60      58.161 -26.610 -55.589  1.00114.36           C
ATOM    466  CD2 LEU A  60      56.265 -25.756 -54.089  1.00114.36           C
ATOM    467  C   LEU A  60      55.039 -25.159 -58.339  1.00114.36           C
ATOM    468  O   LEU A  60      55.534 -25.410 -59.438  1.00114.36           O
ATOM    469  N   PHE A  61      53.724 -24.915 -58.179  1.00 59.15           N
ATOM    470  CA  PHE A  61      52.828 -25.003 -59.293  1.00 59.15           C
ATOM    471  CB  PHE A  61      51.378 -24.600 -58.965  1.00 59.15           C
ATOM    472  CG  PHE A  61      50.800 -25.576 -57.999  1.00 59.15           C
ATOM    473  CD1 PHE A  61      51.004 -25.430 -56.646  1.00 59.15           C
ATOM    474  CD2 PHE A  61      50.043 -26.634 -58.448  1.00 59.15           C
ATOM    475  CE1 PHE A  61      50.465 -26.329 -55.755  1.00 59.15           C
ATOM    476  CE2 PHE A  61      49.502 -27.536 -57.563  1.00 59.15           C
ATOM    477  CZ  PHE A  61      49.714 -27.384 -56.214  1.00 59.15           C
ATOM    478  C   PHE A  61      53.305 -24.050 -60.332  1.00 59.15           C
ATOM    479  O   PHE A  61      53.600 -22.890 -60.051  1.00 59.15           O
ATOM    480  N   SER A  62      53.388 -24.534 -61.582  1.00 75.68           N
ATOM    481  CA  SER A  62      53.837 -23.711 -62.658  1.00 75.68           C
ATOM    482  CB  SER A  62      54.214 -24.542 -63.893  1.00 75.68           C
ATOM    483  OG  SER A  62      54.651 -23.702 -64.946  1.00 75.68           O
ATOM    484  C   SER A  62      52.694 -22.817 -63.022  1.00 75.68           C
ATOM    485  O   SER A  62      51.535 -23.126 -62.748  1.00 75.68           O
ATOM    486  N   LEU A  63      53.000 -21.656 -63.627  1.00 86.06           N
ATOM    487  CA  LEU A  63      51.939 -20.789 -64.037  1.00 86.06           C
ATOM    488  CB  LEU A  63      52.405 -19.392 -64.484  1.00 86.06           C
ATOM    489  CG  LEU A  63      51.245 -18.481 -64.923  1.00 86.06           C
ATOM    490  CD1 LEU A  63      50.287 -18.200 -63.756  1.00 86.06           C
ATOM    491  CD2 LEU A  63      51.763 -17.199 -65.593  1.00 86.06           C
ATOM    492  C   LEU A  63      51.295 -21.448 -65.208  1.00 86.06           C
ATOM    493  O   LEU A  63      51.979 -21.954 -66.096  1.00 86.06           O
ATOM    494  N   ALA A  64      49.952 -21.475 -65.238  1.00 35.03           N
ATOM    495  CA  ALA A  64      49.302 -22.118 -66.340  1.00 35.03           C
ATOM    496  CB  ALA A  64      48.478 -23.349 -65.931  1.00 35.03           C
ATOM    497  C   ALA A  64      48.358 -21.136 -66.949  1.00 35.03           C
ATOM    498  O   ALA A  64      47.698 -20.369 -66.250  1.00 35.03           O
ATOM    499  N   PHE A  65      48.285 -21.139 -68.292  1.00 53.90           N
ATOM    500  CA  PHE A  65      47.420 -20.237 -68.989  1.00 53.90           C
ATOM    501  CB  PHE A  65      48.069 -18.867 -69.266  1.00 53.90           C
ATOM    502  CG  PHE A  65      49.329 -19.078 -70.035  1.00 53.90           C
ATOM    503  CD1 PHE A  65      50.511 -19.342 -69.381  1.00 53.90           C
ATOM    504  CD2 PHE A  65      49.333 -19.006 -71.409  1.00 53.90           C
ATOM    505  CE1 PHE A  65      51.678 -19.534 -70.084  1.00 53.90           C
ATOM    506  CE2 PHE A  65      50.497 -19.197 -72.117  1.00 53.90           C
ATOM    507  CZ  PHE A  65      51.672 -19.461 -71.456  1.00 53.90           C
ATOM    508  C   PHE A  65      47.055 -20.875 -70.294  1.00 53.90           C
ATOM    509  O   PHE A  65      47.402 -22.027 -70.548  1.00 53.90           O
ATOM    510  N   GLY A  66      46.318 -20.145 -71.157  1.00 29.44           N
ATOM    511  CA  GLY A  66      45.899 -20.734 -72.398  1.00 29.44           C
ATOM    512  C   GLY A  66      46.479 -19.957 -73.536  1.00 29.44           C
ATOM    513  O   GLY A  66      46.846 -18.791 -73.397  1.00 29.44           O
ATOM    514  N   SER A  67      46.574 -20.618 -74.710  1.00 37.20           N
ATOM    515  CA  SER A  67      47.095 -19.998 -75.894  1.00 37.20           C
ATOM    516  CB  SER A  67      48.624 -20.103 -76.023  1.00 37.20           C
ATOM    517  OG  SER A  67      49.009 -21.461 -76.174  1.00 37.20           O
ATOM    518  C   SER A  67      46.504 -20.716 -77.067  1.00 37.20           C
ATOM    519  O   SER A  67      45.747 -21.672 -76.905  1.00 37.20           O
ATOM    520  N   GLY A  68      46.823 -20.253 -78.293  1.00 28.90           N
ATOM    521  CA  GLY A  68      46.289 -20.901 -79.458  1.00 28.90           C
ATOM    522  C   GLY A  68      47.420 -21.157 -80.404  1.00 28.90           C
ATOM    523  O   GLY A  68      48.356 -20.366 -80.502  1.00 28.90           O
ATOM    524  N   ILE A  69      47.350 -22.278 -81.151  1.00146.23           N
ATOM    525  CA  ILE A  69      48.410 -22.590 -82.067  1.00146.23           C
ATOM    526  CB  ILE A  69      49.148 -23.867 -81.740  1.00146.23           C
ATOM    527  CG1 ILE A  69      48.247 -25.118 -81.792  1.00146.23           C
ATOM    528  CG2 ILE A  69      49.808 -23.657 -80.368  1.00146.23           C
ATOM    529  CD1 ILE A  69      47.884 -25.610 -83.194  1.00146.23           C
ATOM    530  C   ILE A  69      47.850 -22.683 -83.452  1.00146.23           C
ATOM    531  O   ILE A  69      46.710 -23.106 -83.636  1.00146.23           O
ATOM    532  N   SER A  70      48.632 -22.236 -84.463  1.00111.41           N
ATOM    533  CA  SER A  70      48.196 -22.318 -85.831  1.00111.41           C
ATOM    534  CB  SER A  70      47.776 -20.957 -86.409  1.00111.41           C
ATOM    535  OG  SER A  70      47.363 -21.101 -87.760  1.00111.41           O
ATOM    536  C   SER A  70      49.325 -22.834 -86.683  1.00111.41           C
ATOM    537  O   SER A  70      50.318 -22.143 -86.902  1.00111.41           O
ATOM    538  N   PRO A  71      49.218 -24.077 -87.080  1.00184.98           N
ATOM    539  CA  PRO A  71      50.204 -24.640 -87.981  1.00184.98           C
ATOM    540  CD  PRO A  71      48.905 -25.018 -86.012  1.00184.98           C
ATOM    541  CB  PRO A  71      50.760 -25.876 -87.277  1.00184.98           C
ATOM    542  CG  PRO A  71      49.602 -26.331 -86.382  1.00184.98           C
ATOM    543  C   PRO A  71      49.643 -25.009 -89.327  1.00184.98           C
ATOM    544  O   PRO A  71      48.448 -24.834 -89.567  1.00184.98           O
ATOM    545  N   GLY A  72      50.508 -25.571 -90.202  1.00 51.69           N
ATOM    546  CA  GLY A  72      50.089 -26.106 -91.468  1.00 51.69           C
ATOM    547  C   GLY A  72      50.953 -27.303 -91.719  1.00 51.69           C
ATOM    548  O   GLY A  72      52.137 -27.172 -92.022  1.00 51.69           O
ATOM    549  N   ILE A  73      50.372 -28.515 -91.632  1.00 53.65           N
ATOM    550  CA  ILE A  73      51.169 -29.689 -91.834  1.00 53.65           C
ATOM    551  CB  ILE A  73      50.558 -30.935 -91.263  1.00 53.65           C
ATOM    552  CG1 ILE A  73      50.410 -30.812 -89.737  1.00 53.65           C
ATOM    553  CG2 ILE A  73      51.419 -32.129 -91.706  1.00 53.65           C
ATOM    554  CD1 ILE A  73      49.540 -31.906 -89.118  1.00 53.65           C
ATOM    555  C   ILE A  73      51.299 -29.889 -93.304  1.00 53.65           C
ATOM    556  O   ILE A  73      50.307 -29.900 -94.033  1.00 53.65           O
ATOM    557  N   ILE A  74      52.549 -30.036 -93.782  1.00 49.83           N
ATOM    558  CA  ILE A  74      52.738 -30.234 -95.185  1.00 49.83           C
ATOM    559  CB  ILE A  74      53.723 -29.283 -95.801  1.00 49.83           C
ATOM    560  CG1 ILE A  74      53.216 -27.836 -95.686  1.00 49.83           C
ATOM    561  CG2 ILE A  74      53.977 -29.735 -97.249  1.00 49.83           C
ATOM    562  CD1 ILE A  74      54.268 -26.792 -96.057  1.00 49.83           C
ATOM    563  C   ILE A  74      53.275 -31.615 -95.372  1.00 49.83           C
ATOM    564  O   ILE A  74      54.364 -31.942 -94.902  1.00 49.83           O
ATOM    565  N   ALA A  75      52.498 -32.473 -96.060  1.00 50.84           N
ATOM    566  CA  ALA A  75      52.939 -33.808 -96.320  1.00 50.84           C
ATOM    567  CB  ALA A  75      51.985 -34.884 -95.774  1.00 50.84           C
ATOM    568  C   ALA A  75      52.979 -33.957 -97.809  1.00 50.84           C
ATOM    569  O   ALA A  75      51.998 -33.702 -98.504  1.00 50.84           O
ATOM    570  N   TYR A  76      54.144 -34.400 -98.309  1.00 97.73           N
ATOM    571  CA  TYR A  76      54.509 -34.540 -99.691  1.00 97.73           C
ATOM    572  CB  TYR A  76      55.728 -33.613 -99.877  1.00 97.73           C
ATOM    573  CG  TYR A  76      56.536 -33.762-101.116  1.00 97.73           C
ATOM    574  CD1 TYR A  76      57.473 -34.765-101.209  1.00 97.73           C
ATOM    575  CD2 TYR A  76      56.385 -32.885-102.164  1.00 97.73           C
ATOM    576  CE1 TYR A  76      58.245 -34.898-102.337  1.00 97.73           C
ATOM    577  CE2 TYR A  76      57.155 -33.012-103.295  1.00 97.73           C
ATOM    578  CZ  TYR A  76      58.085 -34.020-103.380  1.00 97.73           C
ATOM    579  OH  TYR A  76      58.880 -34.153-104.537  1.00 97.73           O
ATOM    580  C   TYR A  76      54.941 -35.963 -99.830  1.00 97.73           C
ATOM    581  O   TYR A  76      55.842 -36.403 -99.118  1.00 97.73           O
ATOM    582  N   ASP A  77      54.316 -36.729-100.746  1.00 64.95           N
ATOM    583  CA  ASP A  77      54.669 -38.118-100.810  1.00 64.95           C
ATOM    584  CB  ASP A  77      53.516 -39.062-100.421  1.00 64.95           C
ATOM    585  CG  ASP A  77      53.190 -38.840 -98.951  1.00 64.95           C
ATOM    586  OD1 ASP A  77      53.960 -38.106 -98.276  1.00 64.95           O
ATOM    587  OD2 ASP A  77      52.160 -39.398 -98.485  1.00 64.95           O
ATOM    588  C   ASP A  77      55.049 -38.489-102.205  1.00 64.95           C
ATOM    589  O   ASP A  77      54.536 -37.938-103.180  1.00 64.95           O
ATOM    590  N   CYS A  78      55.997 -39.440-102.320  1.00 54.28           N
ATOM    591  CA  CYS A  78      56.363 -39.980-103.593  1.00 54.28           C
ATOM    592  CB  CYS A  78      57.869 -40.250-103.747  1.00 54.28           C
ATOM    593  SG  CYS A  78      58.862 -38.727-103.706  1.00 54.28           S
ATOM    594  C   CYS A  78      55.670 -41.298-103.655  1.00 54.28           C
ATOM    595  O   CYS A  78      55.606 -42.010-102.655  1.00 54.28           O
ATOM    596  N   ALA A  79      55.085 -41.644-104.816  1.00 46.58           N
ATOM    597  CA  ALA A  79      54.449 -42.925-104.907  1.00 46.58           C
ATOM    598  CB  ALA A  79      52.915 -42.845-104.980  1.00 46.58           C
ATOM    599  C   ALA A  79      54.917 -43.560-106.176  1.00 46.58           C
ATOM    600  O   ALA A  79      54.977 -42.908-107.219  1.00 46.58           O
ATOM    601  N   ASN A  80      55.271 -44.859-106.106  1.00 76.98           N
ATOM    602  CA  ASN A  80      55.702 -45.577-107.271  1.00 76.98           C
ATOM    603  CB  ASN A  80      57.090 -46.224-107.115  1.00 76.98           C
ATOM    604  CG  ASN A  80      58.123 -45.114-106.987  1.00 76.98           C
ATOM    605  OD1 ASN A  80      58.021 -44.074-107.635  1.00 76.98           O
ATOM    606  ND2 ASN A  80      59.147 -45.338-106.120  1.00 76.98           N
ATOM    607  C   ASN A  80      54.722 -46.689-107.459  1.00 76.98           C
ATOM    608  O   ASN A  80      54.453 -47.464-106.543  1.00 76.98           O
ATOM    609  N   PRO A  81      54.154 -46.746-108.630  1.00116.36           N
ATOM    610  CA  PRO A  81      53.180 -47.771-108.895  1.00116.36           C
ATOM    611  CD  PRO A  81      53.798 -45.491-109.276  1.00116.36           C
ATOM    612  CB  PRO A  81      52.252 -47.216-109.974  1.00116.36           C
ATOM    613  CG  PRO A  81      52.378 -45.693-109.826  1.00116.36           C
ATOM    614  C   PRO A  81      53.767 -49.087-109.286  1.00116.36           C
ATOM    615  O   PRO A  81      54.907 -49.132-109.749  1.00116.36           O
ATOM    616  N   GLU A  82      52.972 -50.161-109.107  1.00 66.45           N
ATOM    617  CA  GLU A  82      53.304 -51.500-109.490  1.00 66.45           C
ATOM    618  CB  GLU A  82      53.440 -52.478-108.311  1.00 66.45           C
ATOM    619  CG  GLU A  82      54.673 -52.217-107.443  1.00 66.45           C
ATOM    620  CD  GLU A  82      54.691 -53.248-106.324  1.00 66.45           C
ATOM    621  OE1 GLU A  82      54.356 -54.430-106.605  1.00 66.45           O
ATOM    622  OE2 GLU A  82      55.032 -52.867-105.173  1.00 66.45           O
ATOM    623  C   GLU A  82      52.148 -51.956-110.318  1.00 66.45           C
ATOM    624  O   GLU A  82      51.227 -51.182-110.575  1.00 66.45           O
ATOM    625  N   ILE A  83      52.164 -53.222-110.776  1.00 50.73           N
ATOM    626  CA  ILE A  83      51.094 -53.642-111.630  1.00 50.73           C
ATOM    627  CB  ILE A  83      51.226 -55.071-112.067  1.00 50.73           C
ATOM    628  CG1 ILE A  83      52.516 -55.266-112.881  1.00 50.73           C
ATOM    629  CG2 ILE A  83      49.948 -55.453-112.833  1.00 50.73           C
ATOM    630  CD1 ILE A  83      52.876 -56.734-113.105  1.00 50.73           C
ATOM    631  C   ILE A  83      49.812 -53.528-110.871  1.00 50.73           C
ATOM    632  O   ILE A  83      48.868 -52.897-111.343  1.00 50.73           O
ATOM    633  N   ASN A  84      49.739 -54.118-109.663  1.00165.34           N
ATOM    634  CA  ASN A  84      48.520 -53.970-108.924  1.00165.34           C
ATOM    635  CB  ASN A  84      47.713 -55.276-108.830  1.00165.34           C
ATOM    636  CG  ASN A  84      48.560 -56.308-108.099  1.00165.34           C
ATOM    637  OD1 ASN A  84      48.236 -56.720-106.986  1.00165.34           O
ATOM    638  ND2 ASN A  84      49.676 -56.744-108.743  1.00165.34           N
ATOM    639  C   ASN A  84      48.884 -53.569-107.533  1.00165.34           C
ATOM    640  O   ASN A  84      48.279 -54.038-106.570  1.00165.34           O
ATOM    641  N   LEU A  85      49.880 -52.676-107.387  1.00107.89           N
ATOM    642  CA  LEU A  85      50.270 -52.279-106.064  1.00107.89           C
ATOM    643  CB  LEU A  85      51.411 -53.122-105.463  1.00107.89           C
ATOM    644  CG  LEU A  85      51.115 -54.628-105.308  1.00107.89           C
ATOM    645  CD1 LEU A  85      51.067 -55.344-106.667  1.00107.89           C
ATOM    646  CD2 LEU A  85      52.099 -55.286-104.327  1.00107.89           C
ATOM    647  C   LEU A  85      50.809 -50.889-106.141  1.00107.89           C
ATOM    648  O   LEU A  85      51.172 -50.411-107.214  1.00107.89           O
ATOM    649  N   THR A  86      50.840 -50.189-104.989  1.00110.53           N
ATOM    650  CA  THR A  86      51.434 -48.885-104.931  1.00110.53           C
ATOM    651  CB  THR A  86      50.431 -47.772-104.836  1.00110.53           C
ATOM    652  OG1 THR A  86      51.080 -46.515-104.960  1.00110.53           O
ATOM    653  CG2 THR A  86      49.710 -47.870-103.480  1.00110.53           C
ATOM    654  C   THR A  86      52.272 -48.839-103.683  1.00110.53           C
ATOM    655  O   THR A  86      51.866 -49.353-102.642  1.00110.53           O
ATOM    656  N   THR A  87      53.469 -48.218-103.757  1.00117.01           N
ATOM    657  CA  THR A  87      54.341 -48.123-102.614  1.00117.01           C
ATOM    658  CB  THR A  87      55.661 -48.809-102.805  1.00117.01           C
ATOM    659  OG1 THR A  87      56.386 -48.831-101.584  1.00117.01           O
ATOM    660  CG2 THR A  87      56.456 -48.057-103.886  1.00117.01           C
ATOM    661  C   THR A  87      54.624 -46.666-102.385  1.00117.01           C
ATOM    662  O   THR A  87      54.436 -45.857-103.291  1.00117.01           O
ATOM    663  N   TYR A  88      55.095 -46.291-101.169  1.00157.96           N
ATOM    664  CA  TYR A  88      55.254 -44.888-100.865  1.00157.96           C
ATOM    665  CB  TYR A  88      54.216 -44.375 -99.848  1.00157.96           C
ATOM    666  CG  TYR A  88      52.837 -44.607-100.360  1.00157.96           C
ATOM    667  CD1 TYR A  88      52.258 -45.850-100.254  1.00157.96           C
ATOM    668  CD2 TYR A  88      52.111 -43.584-100.922  1.00157.96           C
ATOM    669  CE1 TYR A  88      50.983 -46.074-100.717  1.00157.96           C
ATOM    670  CE2 TYR A  88      50.835 -43.803-101.386  1.00157.96           C
ATOM    671  CZ  TYR A  88      50.270 -45.049-101.286  1.00157.96           C
ATOM    672  OH  TYR A  88      48.963 -45.278-101.763  1.00157.96           O
ATOM    673  C   TYR A  88      56.578 -44.591-100.191  1.00157.96           C
ATOM    674  O   TYR A  88      57.329 -45.497 -99.826  1.00157.96           O
ATOM    675  N   SER A  89      56.874 -43.263-100.079  1.00132.41           N
ATOM    676  CA  SER A  89      57.939 -42.575 -99.377  1.00132.41           C
ATOM    677  CB  SER A  89      59.147 -42.229-100.265  1.00132.41           C
ATOM    678  OG  SER A  89      60.135 -41.551 -99.502  1.00132.41           O
ATOM    679  C   SER A  89      57.292 -41.271 -98.978  1.00132.41           C
ATOM    680  O   SER A  89      56.595 -40.666 -99.793  1.00132.41           O
ATOM    681  N   LEU A  90      57.474 -40.779 -97.730  1.00112.52           N
ATOM    682  CA  LEU A  90      56.714 -39.601 -97.399  1.00112.52           C
ATOM    683  CB  LEU A  90      55.490 -39.895 -96.514  1.00112.52           C
ATOM    684  CG  LEU A  90      54.443 -40.822 -97.160  1.00112.52           C
ATOM    685  CD1 LEU A  90      55.003 -42.235 -97.387  1.00112.52           C
ATOM    686  CD2 LEU A  90      53.135 -40.828 -96.354  1.00112.52           C
ATOM    687  C   LEU A  90      57.531 -38.598 -96.641  1.00112.52           C
ATOM    688  O   LEU A  90      58.364 -38.945 -95.806  1.00112.52           O
ATOM    689  N   LEU A  91      57.293 -37.302 -96.922  1.00129.35           N
ATOM    690  CA  LEU A  91      57.938 -36.253 -96.189  1.00129.35           C
ATOM    691  CB  LEU A  91      58.687 -35.249 -97.093  1.00129.35           C
ATOM    692  CG  LEU A  91      59.449 -34.127 -96.353  1.00129.35           C
ATOM    693  CD1 LEU A  91      58.506 -33.114 -95.684  1.00129.35           C
ATOM    694  CD2 LEU A  91      60.485 -34.712 -95.380  1.00129.35           C
ATOM    695  C   LEU A  91      56.836 -35.527 -95.484  1.00129.35           C
ATOM    696  O   LEU A  91      55.871 -35.093 -96.111  1.00129.35           O
ATOM    697  N   ASP A  92      56.943 -35.405 -94.147  1.00 85.96           N
ATOM    698  CA  ASP A  92      55.928 -34.731 -93.391  1.00 85.96           C
ATOM    699  CB  ASP A  92      55.203 -35.657 -92.398  1.00 85.96           C
ATOM    700  CG  ASP A  92      53.984 -34.940 -91.833  1.00 85.96           C
ATOM    701  OD1 ASP A  92      53.769 -33.751 -92.192  1.00 85.96           O
ATOM    702  OD2 ASP A  92      53.251 -35.576 -91.030  1.00 85.96           O
ATOM    703  C   ASP A  92      56.608 -33.665 -92.597  1.00 85.96           C
ATOM    704  O   ASP A  92      57.670 -33.895 -92.020  1.00 85.96           O
ATOM    705  N   VAL A  93      56.019 -32.455 -92.559  1.00100.31           N
ATOM    706  CA  VAL A  93      56.654 -31.401 -91.828  1.00100.31           C
ATOM    707  CB  VAL A  93      57.550 -30.573 -92.691  1.00100.31           C
ATOM    708  CG1 VAL A  93      58.692 -31.465 -93.203  1.00100.31           C
ATOM    709  CG2 VAL A  93      56.707 -29.947 -93.814  1.00100.31           C
ATOM    710  C   VAL A  93      55.596 -30.493 -91.294  1.00100.31           C
ATOM    711  O   VAL A  93      54.428 -30.582 -91.670  1.00100.31           O
ATOM    712  N   ALA A  94      55.998 -29.600 -90.370  1.00 36.31           N
ATOM    713  CA  ALA A  94      55.088 -28.649 -89.808  1.00 36.31           C
ATOM    714  CB  ALA A  94      55.165 -28.555 -88.273  1.00 36.31           C
ATOM    715  C   ALA A  94      55.488 -27.319 -90.355  1.00 36.31           C
ATOM    716  O   ALA A  94      56.675 -27.025 -90.487  1.00 36.31           O
ATOM    717  N   SER A  95      54.501 -26.475 -90.705  1.00 81.10           N
ATOM    718  CA  SER A  95      54.842 -25.206 -91.272  1.00 81.10           C
ATOM    719  CB  SER A  95      54.428 -25.061 -92.744  1.00 81.10           C
ATOM    720  OG  SER A  95      55.156 -25.980 -93.543  1.00 81.10           O
ATOM    721  C   SER A  95      54.139 -24.137 -90.505  1.00 81.10           C
ATOM    722  O   SER A  95      53.035 -24.329 -90.001  1.00 81.10           O
ATOM    723  N   CYS A  96      54.796 -22.971 -90.391  1.00 84.82           N
ATOM    724  CA  CYS A  96      54.210 -21.867 -89.698  1.00 84.82           C
ATOM    725  CB  CYS A  96      55.245 -20.820 -89.267  1.00 84.82           C
ATOM    726  SG  CYS A  96      56.157 -20.176 -90.703  1.00 84.82           S
ATOM    727  C   CYS A  96      53.242 -21.195 -90.613  1.00 84.82           C
ATOM    728  O   CYS A  96      53.342 -21.294 -91.836  1.00 84.82           O
ATOM    729  N   VAL A  97      52.246 -20.502 -90.022  1.00 54.74           N
ATOM    730  CA  VAL A  97      51.280 -19.757 -90.774  1.00 54.74           C
ATOM    731  CB  VAL A  97      49.883 -19.890 -90.236  1.00 54.74           C
ATOM    732  CG1 VAL A  97      48.942 -18.991 -91.056  1.00 54.74           C
ATOM    733  CG2 VAL A  97      49.489 -21.378 -90.252  1.00 54.74           C
ATOM    734  C   VAL A  97      51.706 -18.328 -90.630  1.00 54.74           C
ATOM    735  O   VAL A  97      52.055 -17.883 -89.537  1.00 54.74           O
ATOM    736  N   PRO A  98      51.692 -17.598 -91.715  1.00 80.06           N
ATOM    737  CA  PRO A  98      52.180 -16.240 -91.703  1.00 80.06           C
ATOM    738  CD  PRO A  98      51.874 -18.229 -93.010  1.00 80.06           C
ATOM    739  CB  PRO A  98      52.341 -15.850 -93.168  1.00 80.06           C
ATOM    740  CG  PRO A  98      52.608 -17.192 -93.875  1.00 80.06           C
ATOM    741  C   PRO A  98      51.316 -15.306 -90.920  1.00 80.06           C
ATOM    742  O   PRO A  98      50.133 -15.582 -90.749  1.00 80.06           O
ATOM    743  N   PRO A  99      51.887 -14.235 -90.431  1.00 77.27           N
ATOM    744  CA  PRO A  99      51.157 -13.308 -89.614  1.00 77.27           C
ATOM    745  CD  PRO A  99      52.981 -13.580 -91.132  1.00 77.27           C
ATOM    746  CB  PRO A  99      52.113 -12.142 -89.386  1.00 77.27           C
ATOM    747  CG  PRO A  99      52.911 -12.104 -90.700  1.00 77.27           C
ATOM    748  C   PRO A  99      49.919 -12.826 -90.301  1.00 77.27           C
ATOM    749  O   PRO A  99      48.873 -12.745 -89.658  1.00 77.27           O
ATOM    750  N   SER A 100      50.016 -12.492 -91.600  1.00 33.62           N
ATOM    751  CA  SER A 100      48.889 -11.932 -92.286  1.00 33.62           C
ATOM    752  CB  SER A 100      49.215 -11.490 -93.724  1.00 33.62           C
ATOM    753  OG  SER A 100      49.519 -12.619 -94.529  1.00 33.62           O
ATOM    754  C   SER A 100      47.803 -12.949 -92.367  1.00 33.62           C
ATOM    755  O   SER A 100      46.634 -12.648 -92.133  1.00 33.62           O
ATOM    756  N   LYS A 101      48.175 -14.203 -92.670  1.00109.36           N
ATOM    757  CA  LYS A 101      47.200 -15.236 -92.861  1.00109.36           C
ATOM    758  CB  LYS A 101      47.837 -16.577 -93.254  1.00109.36           C
ATOM    759  CG  LYS A 101      48.488 -16.537 -94.638  1.00109.36           C
ATOM    760  CD  LYS A 101      49.694 -15.599 -94.715  1.00109.36           C
ATOM    761  CE  LYS A 101      50.346 -15.550 -96.097  1.00109.36           C
ATOM    762  NZ  LYS A 101      51.484 -14.605 -96.080  1.00109.36           N
ATOM    763  C   LYS A 101      46.432 -15.432 -91.597  1.00109.36           C
ATOM    764  O   LYS A 101      45.227 -15.676 -91.628  1.00109.36           O
ATOM    765  N   ASN A 102      47.121 -15.369 -90.445  1.00 60.06           N
ATOM    766  CA  ASN A 102      46.430 -15.565 -89.208  1.00 60.06           C
ATOM    767  CB  ASN A 102      47.377 -15.601 -87.997  1.00 60.06           C
ATOM    768  CG  ASN A 102      48.200 -16.877 -88.086  1.00 60.06           C
ATOM    769  OD1 ASN A 102      49.377 -16.847 -88.442  1.00 60.06           O
ATOM    770  ND2 ASN A 102      47.564 -18.033 -87.755  1.00 60.06           N
ATOM    771  C   ASN A 102      45.474 -14.441 -88.992  1.00 60.06           C
ATOM    772  O   ASN A 102      44.292 -14.662 -88.730  1.00 60.06           O
ATOM    773  N   ILE A 103      45.963 -13.190 -89.104  1.00111.49           N
ATOM    774  CA  ILE A 103      45.087 -12.102 -88.803  1.00111.49           C
ATOM    775  CB  ILE A 103      45.804 -10.788 -88.736  1.00111.49           C
ATOM    776  CG1 ILE A 103      46.863 -10.828 -87.623  1.00111.49           C
ATOM    777  CG2 ILE A 103      44.753  -9.685 -88.534  1.00111.49           C
ATOM    778  CD1 ILE A 103      46.272 -11.101 -86.241  1.00111.49           C
ATOM    779  C   ILE A 103      44.000 -11.978 -89.827  1.00111.49           C
ATOM    780  O   ILE A 103      42.821 -12.003 -89.479  1.00111.49           O
ATOM    781  N   THR A 104      44.356 -11.839 -91.121  1.00130.14           N
ATOM    782  CA  THR A 104      43.310 -11.635 -92.083  1.00130.14           C
ATOM    783  CB  THR A 104      43.796 -11.059 -93.389  1.00130.14           C
ATOM    784  OG1 THR A 104      42.690 -10.808 -94.243  1.00130.14           O
ATOM    785  CG2 THR A 104      44.797 -12.010 -94.069  1.00130.14           C
ATOM    786  C   THR A 104      42.499 -12.868 -92.365  1.00130.14           C
ATOM    787  O   THR A 104      41.299 -12.912 -92.107  1.00130.14           O
ATOM    788  N   THR A 105      43.141 -13.939 -92.862  1.00 54.83           N
ATOM    789  CA  THR A 105      42.366 -15.062 -93.298  1.00 54.83           C
ATOM    790  CB  THR A 105      43.195 -16.069 -94.044  1.00 54.83           C
ATOM    791  OG1 THR A 105      43.851 -15.447 -95.141  1.00 54.83           O
ATOM    792  CG2 THR A 105      42.266 -17.184 -94.555  1.00 54.83           C
ATOM    793  C   THR A 105      41.739 -15.767 -92.138  1.00 54.83           C
ATOM    794  O   THR A 105      40.534 -16.016 -92.136  1.00 54.83           O
ATOM    795  N   THR A 106      42.548 -16.118 -91.120  1.00 54.38           N
ATOM    796  CA  THR A 106      42.011 -16.881 -90.034  1.00 54.38           C
ATOM    797  CB  THR A 106      43.071 -17.373 -89.094  1.00 54.38           C
ATOM    798  OG1 THR A 106      44.012 -18.170 -89.797  1.00 54.38           O
ATOM    799  CG2 THR A 106      42.393 -18.208 -87.994  1.00 54.38           C
ATOM    800  C   THR A 106      41.041 -16.083 -89.225  1.00 54.38           C
ATOM    801  O   THR A 106      39.872 -16.443 -89.095  1.00 54.38           O
ATOM    802  N   GLU A 107      41.518 -14.958 -88.667  1.00159.07           N
ATOM    803  CA  GLU A 107      40.728 -14.184 -87.757  1.00159.07           C
ATOM    804  CB  GLU A 107      41.607 -13.160 -87.009  1.00159.07           C
ATOM    805  CG  GLU A 107      40.845 -11.989 -86.387  1.00159.07           C
ATOM    806  CD  GLU A 107      39.802 -12.541 -85.430  1.00159.07           C
ATOM    807  OE1 GLU A 107      40.180 -13.236 -84.450  1.00159.07           O
ATOM    808  OE2 GLU A 107      38.598 -12.272 -85.680  1.00159.07           O
ATOM    809  C   GLU A 107      39.581 -13.439 -88.380  1.00159.07           C
ATOM    810  O   GLU A 107      38.430 -13.677 -88.016  1.00159.07           O
ATOM    811  N   VAL A 108      39.847 -12.544 -89.358  1.00135.95           N
ATOM    812  CA  VAL A 108      38.792 -11.658 -89.785  1.00135.95           C
ATOM    813  CB  VAL A 108      39.240 -10.444 -90.567  1.00135.95           C
ATOM    814  CG1 VAL A 108      39.567 -10.807 -92.023  1.00135.95           C
ATOM    815  CG2 VAL A 108      38.138  -9.381 -90.446  1.00135.95           C
ATOM    816  C   VAL A 108      37.690 -12.322 -90.536  1.00135.95           C
ATOM    817  O   VAL A 108      36.516 -12.164 -90.199  1.00135.95           O
ATOM    818  N   LYS A 109      38.036 -13.130 -91.548  1.00178.28           N
ATOM    819  CA  LYS A 109      37.022 -13.660 -92.405  1.00178.28           C
ATOM    820  CB  LYS A 109      37.575 -14.306 -93.680  1.00178.28           C
ATOM    821  CG  LYS A 109      38.273 -13.314 -94.604  1.00178.28           C
ATOM    822  CD  LYS A 109      39.114 -14.001 -95.676  1.00178.28           C
ATOM    823  CE  LYS A 109      39.797 -13.024 -96.630  1.00178.28           C
ATOM    824  NZ  LYS A 109      40.666 -13.768 -97.566  1.00178.28           N
ATOM    825  C   LYS A 109      36.336 -14.718 -91.651  1.00178.28           C
ATOM    826  O   LYS A 109      36.687 -14.964 -90.498  1.00178.28           O
ATOM    827  N   ILE A 110      35.285 -15.305 -92.263  1.00193.57           N
ATOM    828  CA  ILE A 110      34.758 -16.468 -91.638  1.00193.57           C
ATOM    829  CB  ILE A 110      33.645 -17.133 -92.409  1.00193.57           C
ATOM    830  CG1 ILE A 110      34.110 -17.617 -93.794  1.00193.57           C
ATOM    831  CG2 ILE A 110      32.471 -16.139 -92.474  1.00193.57           C
ATOM    832  CD1 ILE A 110      34.580 -16.498 -94.723  1.00193.57           C
ATOM    833  C   ILE A 110      35.978 -17.318 -91.636  1.00193.57           C
ATOM    834  O   ILE A 110      36.606 -17.504 -92.677  1.00193.57           O
ATOM    835  N   GLN A 111      36.358 -17.752 -90.420  1.00136.88           N
ATOM    836  CA  GLN A 111      37.581 -18.420 -90.099  1.00136.88           C
ATOM    837  CB  GLN A 111      37.453 -19.258 -88.819  1.00136.88           C
ATOM    838  CG  GLN A 111      36.889 -18.490 -87.619  1.00136.88           C
ATOM    839  CD  GLN A 111      37.918 -17.492 -87.117  1.00136.88           C
ATOM    840  OE1 GLN A 111      38.916 -17.866 -86.501  1.00136.88           O
ATOM    841  NE2 GLN A 111      37.660 -16.183 -87.381  1.00136.88           N
ATOM    842  C   GLN A 111      37.916 -19.360 -91.213  1.00136.88           C
ATOM    843  O   GLN A 111      37.350 -20.446 -91.325  1.00136.88           O
ATOM    844  N   VAL A 112      38.847 -18.923 -92.088  1.00106.37           N
ATOM    845  CA  VAL A 112      39.263 -19.693 -93.222  1.00106.37           C
ATOM    846  CB  VAL A 112      38.752 -19.191 -94.546  1.00106.37           C
ATOM    847  CG1 VAL A 112      37.226 -19.362 -94.593  1.00106.37           C
ATOM    848  CG2 VAL A 112      39.229 -17.742 -94.739  1.00106.37           C
ATOM    849  C   VAL A 112      40.754 -19.619 -93.283  1.00106.37           C
ATOM    850  O   VAL A 112      41.367 -18.840 -92.558  1.00106.37           O
ATOM    851  N   LEU A 113      41.392 -20.481 -94.105  1.00112.17           N
ATOM    852  CA  LEU A 113      42.821 -20.377 -94.203  1.00112.17           C
ATOM    853  CB  LEU A 113      43.561 -21.268 -93.174  1.00112.17           C
ATOM    854  CG  LEU A 113      45.048 -20.919 -92.891  1.00112.17           C
ATOM    855  CD1 LEU A 113      45.556 -21.675 -91.654  1.00112.17           C
ATOM    856  CD2 LEU A 113      45.984 -21.162 -94.083  1.00112.17           C
ATOM    857  C   LEU A 113      43.195 -20.703 -95.613  1.00112.17           C
ATOM    858  O   LEU A 113      42.463 -21.409 -96.305  1.00112.17           O
ATOM    859  N   GLN A 114      44.326 -20.162 -96.109  1.00137.58           N
ATOM    860  CA  GLN A 114      44.669 -20.450 -97.466  1.00137.58           C
ATOM    861  CB  GLN A 114      45.751 -19.553 -98.105  1.00137.58           C
ATOM    862  CG  GLN A 114      47.172 -19.767 -97.581  1.00137.58           C
ATOM    863  CD  GLN A 114      47.372 -18.975 -96.300  1.00137.58           C
ATOM    864  OE1 GLN A 114      46.546 -18.142 -95.931  1.00137.58           O
ATOM    865  NE2 GLN A 114      48.513 -19.236 -95.607  1.00137.58           N
ATOM    866  C   GLN A 114      45.164 -21.852 -97.548  1.00137.58           C
ATOM    867  O   GLN A 114      45.750 -22.399 -96.615  1.00137.58           O
ATOM    868  N   LYS A 115      44.880 -22.463 -98.704  1.00 88.65           N
ATOM    869  CA  LYS A 115      45.227 -23.796 -99.084  1.00 88.65           C
ATOM    870  CB  LYS A 115      44.551 -24.145-100.422  1.00 88.65           C
ATOM    871  CG  LYS A 115      44.490 -25.631-100.749  1.00 88.65           C
ATOM    872  CD  LYS A 115      43.570 -25.961-101.926  1.00 88.65           C
ATOM    873  CE  LYS A 115      43.506 -27.453-102.259  1.00 88.65           C
ATOM    874  NZ  LYS A 115      42.593 -27.679-103.401  1.00 88.65           N
ATOM    875  C   LYS A 115      46.712 -23.873 -99.268  1.00 88.65           C
ATOM    876  O   LYS A 115      47.306 -24.938 -99.120  1.00 88.65           O
ATOM    877  N   ASN A 116      47.350 -22.751 -99.651  1.00 58.41           N
ATOM    878  CA  ASN A 116      48.760 -22.772 -99.921  1.00 58.41           C
ATOM    879  CB  ASN A 116      49.187 -21.788-101.020  1.00 58.41           C
ATOM    880  CG  ASN A 116      48.617 -22.305-102.332  1.00 58.41           C
ATOM    881  OD1 ASN A 116      47.406 -22.463-102.477  1.00 58.41           O
ATOM    882  ND2 ASN A 116      49.513 -22.584-103.316  1.00 58.41           N
ATOM    883  C   ASN A 116      49.537 -22.437 -98.689  1.00 58.41           C
ATOM    884  O   ASN A 116      49.051 -21.756 -97.788  1.00 58.41           O
ATOM    885  N   HIS A 117      50.785 -22.946 -98.618  1.00109.51           N
ATOM    886  CA  HIS A 117      51.649 -22.640 -97.517  1.00109.51           C
ATOM    887  ND1 HIS A 117      49.916 -25.104 -96.224  1.00109.51           N
ATOM    888  CG  HIS A 117      51.008 -24.387 -95.792  1.00109.51           C
ATOM    889  CB  HIS A 117      52.087 -23.863 -96.692  1.00109.51           C
ATOM    890  NE2 HIS A 117      49.720 -24.919 -94.017  1.00109.51           N
ATOM    891  CD2 HIS A 117      50.872 -24.282 -94.442  1.00109.51           C
ATOM    892  CE1 HIS A 117      49.179 -25.398 -95.123  1.00109.51           C
ATOM    893  C   HIS A 117      52.889 -22.018 -98.066  1.00109.51           C
ATOM    894  O   HIS A 117      53.404 -22.422 -99.107  1.00109.51           O
ATOM    895  N   LYS A 118      53.376 -20.970 -97.378  1.00 54.58           N
ATOM    896  CA  LYS A 118      54.599 -20.339 -97.765  1.00 54.58           C
ATOM    897  CB  LYS A 118      54.378 -18.988 -98.466  1.00 54.58           C
ATOM    898  CG  LYS A 118      55.632 -18.404 -99.115  1.00 54.58           C
ATOM    899  CD  LYS A 118      55.323 -17.279-100.105  1.00 54.58           C
ATOM    900  CE  LYS A 118      56.563 -16.678-100.770  1.00 54.58           C
ATOM    901  NZ  LYS A 118      56.159 -15.645-101.749  1.00 54.58           N
ATOM    902  C   LYS A 118      55.308 -20.079 -96.480  1.00 54.58           C
ATOM    903  O   LYS A 118      54.788 -19.374 -95.617  1.00 54.58           O
ATOM    904  N   GLY A 119      56.519 -20.638 -96.307  1.00 27.90           N
ATOM    905  CA  GLY A 119      57.161 -20.443 -95.044  1.00 27.90           C
ATOM    906  C   GLY A 119      58.627 -20.600 -95.235  1.00 27.90           C
ATOM    907  O   GLY A 119      59.094 -20.967 -96.312  1.00 27.90           O
ATOM    908  N   THR A 120      59.393 -20.332 -94.163  1.00 43.11           N
ATOM    909  CA  THR A 120      60.814 -20.420 -94.265  1.00 43.11           C
ATOM    910  CB  THR A 120      61.533 -19.321 -93.540  1.00 43.11           C
ATOM    911  OG1 THR A 120      61.270 -19.401 -92.147  1.00 43.11           O
ATOM    912  CG2 THR A 120      61.050 -17.969 -94.092  1.00 43.11           C
ATOM    913  C   THR A 120      61.235 -21.707 -93.643  1.00 43.11           C
ATOM    914  O   THR A 120      60.869 -22.021 -92.510  1.00 43.11           O
ATOM    915  N   THR A 121      61.986 -22.509 -94.418  1.00133.16           N
ATOM    916  CA  THR A 121      62.510 -23.746 -93.933  1.00133.16           C
ATOM    917  CB  THR A 121      61.732 -24.945 -94.392  1.00133.16           C
ATOM    918  OG1 THR A 121      62.313 -26.131 -93.871  1.00133.16           O
ATOM    919  CG2 THR A 121      61.739 -24.986 -95.929  1.00133.16           C
ATOM    920  C   THR A 121      63.887 -23.895 -94.495  1.00133.16           C
ATOM    921  O   THR A 121      64.118 -23.641 -95.675  1.00133.16           O
ATOM    922  N   GLN A 122      64.844 -24.304 -93.645  1.00118.80           N
ATOM    923  CA  GLN A 122      66.176 -24.597 -94.086  1.00118.80           C
ATOM    924  CB  GLN A 122      66.235 -25.866 -94.955  1.00118.80           C
ATOM    925  CG  GLN A 122      65.738 -27.117 -94.228  1.00118.80           C
ATOM    926  CD  GLN A 122      65.805 -28.282 -95.203  1.00118.80           C
ATOM    927  OE1 GLN A 122      66.883 -28.680 -95.643  1.00118.80           O
ATOM    928  NE2 GLN A 122      64.615 -28.838 -95.558  1.00118.80           N
ATOM    929  C   GLN A 122      66.759 -23.468 -94.887  1.00118.80           C
ATOM    930  O   GLN A 122      67.367 -23.695 -95.932  1.00118.80           O
ATOM    931  N   VAL A 123      66.604 -22.222 -94.405  1.00147.87           N
ATOM    932  CA  VAL A 123      67.215 -21.068 -95.010  1.00147.87           C
ATOM    933  CB  VAL A 123      68.717 -21.265 -95.079  1.00147.87           C
ATOM    934  CG1 VAL A 123      69.439 -20.058 -95.711  1.00147.87           C
ATOM    935  CG2 VAL A 123      69.204 -21.592 -93.658  1.00147.87           C
ATOM    936  C   VAL A 123      66.619 -20.817 -96.377  1.00147.87           C
ATOM    937  O   VAL A 123      67.168 -20.082 -97.198  1.00147.87           O
ATOM    938  N   TYR A 124      65.436 -21.389 -96.668  1.00126.66           N
ATOM    939  CA  TYR A 124      64.848 -21.090 -97.944  1.00126.66           C
ATOM    940  CB  TYR A 124      65.110 -22.145 -99.031  1.00126.66           C
ATOM    941  CG  TYR A 124      66.514 -21.937 -99.484  1.00126.66           C
ATOM    942  CD1 TYR A 124      67.575 -22.381 -98.732  1.00126.66           C
ATOM    943  CD2 TYR A 124      66.764 -21.287-100.670  1.00126.66           C
ATOM    944  CE1 TYR A 124      68.867 -22.184 -99.161  1.00126.66           C
ATOM    945  CE2 TYR A 124      68.052 -21.086-101.104  1.00126.66           C
ATOM    946  CZ  TYR A 124      69.107 -21.535-100.348  1.00126.66           C
ATOM    947  OH  TYR A 124      70.431 -21.330-100.791  1.00126.66           O
ATOM    948  C   TYR A 124      63.374 -20.916 -97.803  1.00126.66           C
ATOM    949  O   TYR A 124      62.768 -21.375 -96.836  1.00126.66           O
ATOM    950  N   GLN A 125      62.770 -20.192 -98.769  1.00 71.61           N
ATOM    951  CA  GLN A 125      61.348 -20.017 -98.779  1.00 71.61           C
ATOM    952  CB  GLN A 125      60.840 -18.778 -99.520  1.00 71.61           C
ATOM    953  CG  GLN A 125      61.118 -17.447 -98.837  1.00 71.61           C
ATOM    954  CD  GLN A 125      60.244 -16.458 -99.584  1.00 71.61           C
ATOM    955  OE1 GLN A 125      59.381 -16.859-100.364  1.00 71.61           O
ATOM    956  NE2 GLN A 125      60.459 -15.137 -99.340  1.00 71.61           N
ATOM    957  C   GLN A 125      60.772 -21.165 -99.527  1.00 71.61           C
ATOM    958  O   GLN A 125      61.400 -21.708-100.435  1.00 71.61           O
ATOM    959  N   CYS A 126      59.550 -21.580 -99.153  1.00 52.81           N
ATOM    960  CA  CYS A 126      58.948 -22.656 -99.873  1.00 52.81           C
ATOM    961  CB  CYS A 126      59.137 -24.025 -99.200  1.00 52.81           C
ATOM    962  SG  CYS A 126      58.366 -25.379-100.136  1.00 52.81           S
ATOM    963  C   CYS A 126      57.483 -22.390 -99.957  1.00 52.81           C
ATOM    964  O   CYS A 126      56.895 -21.802 -99.049  1.00 52.81           O
ATOM    965  N   LYS A 127      56.857 -22.794-101.079  1.00 81.65           N
ATOM    966  CA  LYS A 127      55.438 -22.646-101.187  1.00 81.65           C
ATOM    967  CB  LYS A 127      54.967 -21.591-102.206  1.00 81.65           C
ATOM    968  CG  LYS A 127      53.458 -21.339-102.126  1.00 81.65           C
ATOM    969  CD  LYS A 127      52.997 -20.043-102.799  1.00 81.65           C
ATOM    970  CE  LYS A 127      51.487 -19.811-102.709  1.00 81.65           C
ATOM    971  NZ  LYS A 127      51.133 -18.517-103.334  1.00 81.65           N
ATOM    972  C   LYS A 127      54.890 -23.973-101.592  1.00 81.65           C
ATOM    973  O   LYS A 127      55.332 -24.568-102.575  1.00 81.65           O
ATOM    974  N   VAL A 128      53.909 -24.476-100.820  1.00 35.85           N
ATOM    975  CA  VAL A 128      53.326 -25.746-101.119  1.00 35.85           C
ATOM    976  CB  VAL A 128      53.252 -26.664 -99.933  1.00 35.85           C
ATOM    977  CG1 VAL A 128      52.501 -27.942-100.343  1.00 35.85           C
ATOM    978  CG2 VAL A 128      54.680 -26.918 -99.422  1.00 35.85           C
ATOM    979  C   VAL A 128      51.927 -25.487-101.568  1.00 35.85           C
ATOM    980  O   VAL A 128      51.207 -24.690-100.970  1.00 35.85           O
ATOM    981  N   ILE A 129      51.506 -26.166-102.652  1.00 89.11           N
ATOM    982  CA  ILE A 129      50.183 -25.960-103.157  1.00 89.11           C
ATOM    983  CB  ILE A 129      50.146 -25.755-104.647  1.00 89.11           C
ATOM    984  CG1 ILE A 129      48.732 -25.369-105.107  1.00 89.11           C
ATOM    985  CG2 ILE A 129      50.724 -27.005-105.331  1.00 89.11           C
ATOM    986  CD1 ILE A 129      48.680 -24.860-106.547  1.00 89.11           C
ATOM    987  C   ILE A 129      49.382 -27.174-102.818  1.00 89.11           C
ATOM    988  O   ILE A 129      49.794 -28.298-103.098  1.00 89.11           O
ATOM    989  N   LEU A 130      48.219 -26.987-102.160  1.00 57.96           N
ATOM    990  CA  LEU A 130      47.447 -28.148-101.833  1.00 57.96           C
ATOM    991  CB  LEU A 130      46.326 -27.917-100.808  1.00 57.96           C
ATOM    992  CG  LEU A 130      45.419 -29.143-100.576  1.00 57.96           C
ATOM    993  CD1 LEU A 130      46.198 -30.339-100.008  1.00 57.96           C
ATOM    994  CD2 LEU A 130      44.200 -28.773 -99.716  1.00 57.96           C
ATOM    995  C   LEU A 130      46.838 -28.700-103.074  1.00 57.96           C
ATOM    996  O   LEU A 130      46.228 -27.979-103.862  1.00 57.96           O
ATOM    997  N   LYS A 131      47.015 -30.019-103.279  1.00112.02           N
ATOM    998  CA  LYS A 131      46.453 -30.690-104.413  1.00112.02           C
ATOM    999  CB  LYS A 131      44.924 -30.522-104.498  1.00112.02           C
ATOM   1000  CG  LYS A 131      44.115 -31.183-103.381  1.00112.02           C
ATOM   1001  CD  LYS A 131      44.116 -32.709-103.422  1.00112.02           C
ATOM   1002  CE  LYS A 131      43.215 -33.341-102.360  1.00112.02           C
ATOM   1003  NZ  LYS A 131      42.998 -34.775-102.658  1.00112.02           N
ATOM   1004  C   LYS A 131      46.995 -30.038-105.643  1.00112.02           C
ATOM   1005  O   LYS A 131      46.447 -30.213-106.730  1.00112.02           O
ATOM   1006  N   ARG A 132      48.112 -29.301-105.519  1.00134.16           N
ATOM   1007  CA  ARG A 132      48.623 -28.594-106.654  1.00134.16           C
ATOM   1008  CB  ARG A 132      49.080 -29.509-107.804  1.00134.16           C
ATOM   1009  CG  ARG A 132      50.377 -30.265-107.512  1.00134.16           C
ATOM   1010  CD  ARG A 132      50.826 -31.165-108.665  1.00134.16           C
ATOM   1011  NE  ARG A 132      50.949 -30.307-109.878  1.00134.16           N
ATOM   1012  CZ  ARG A 132      52.102 -29.616-110.115  1.00134.16           C
ATOM   1013  NH1 ARG A 132      53.149 -29.715-109.245  1.00134.16           N
ATOM   1014  NH2 ARG A 132      52.206 -28.823-111.221  1.00134.16           N
ATOM   1015  C   ARG A 132      47.547 -27.685-107.175  1.00134.16           C
ATOM   1016  O   ARG A 132      47.409 -27.515-108.385  1.00134.16           O
ATOM   1017  N   SER A 133      46.751 -27.079-106.267  1.00 40.39           N
ATOM   1018  CA  SER A 133      45.721 -26.148-106.646  1.00 40.39           C
ATOM   1019  CB  SER A 133      44.327 -26.788-106.776  1.00 40.39           C
ATOM   1020  OG  SER A 133      44.316 -27.730-107.838  1.00 40.39           O
ATOM   1021  C   SER A 133      45.637 -25.138-105.537  1.00 40.39           C
ATOM   1022  O   SER A 133      46.075 -25.410-104.422  1.00 40.39           O
ATOM   1023  N   ILE A 134      45.085 -23.933-105.806  1.00 99.35           N
ATOM   1024  CA  ILE A 134      45.029 -22.940-104.765  1.00 99.35           C
ATOM   1025  CB  ILE A 134      45.859 -21.725-105.062  1.00 99.35           C
ATOM   1026  CG1 ILE A 134      45.315 -20.995-106.302  1.00 99.35           C
ATOM   1027  CG2 ILE A 134      47.324 -22.171-105.204  1.00 99.35           C
ATOM   1028  CD1 ILE A 134      45.906 -19.598-106.493  1.00 99.35           C
ATOM   1029  C   ILE A 134      43.618 -22.463-104.597  1.00 99.35           C
ATOM   1030  O   ILE A 134      42.934 -22.160-105.573  1.00 99.35           O
ATOM   1031  N   LYS A 135      43.139 -22.406-103.335  1.00106.64           N
ATOM   1032  CA  LYS A 135      41.825 -21.890-103.072  1.00106.64           C
ATOM   1033  CB  LYS A 135      40.689 -22.832-103.509  1.00106.64           C
ATOM   1034  CG  LYS A 135      39.295 -22.246-103.277  1.00106.64           C
ATOM   1035  CD  LYS A 135      38.181 -22.980-104.028  1.00106.64           C
ATOM   1036  CE  LYS A 135      37.762 -24.300-103.376  1.00106.64           C
ATOM   1037  NZ  LYS A 135      36.682 -24.930-104.167  1.00106.64           N
ATOM   1038  C   LYS A 135      41.701 -21.693-101.592  1.00106.64           C
ATOM   1039  O   LYS A 135      42.375 -22.362-100.810  1.00106.64           O
ATOM   1040  N   HIS A 136      40.840 -20.746-101.167  1.00 46.60           N
ATOM   1041  CA  HIS A 136      40.638 -20.516 -99.765  1.00 46.60           C
ATOM   1042  ND1 HIS A 136      41.619 -17.369 -99.283  1.00 46.60           N
ATOM   1043  CG  HIS A 136      40.596 -17.995 -99.959  1.00 46.60           C
ATOM   1044  CB  HIS A 136      39.876 -19.214 -99.462  1.00 46.60           C
ATOM   1045  NE2 HIS A 136      41.310 -16.228-101.167  1.00 46.60           N
ATOM   1046  CD2 HIS A 136      40.420 -17.286-101.107  1.00 46.60           C
ATOM   1047  CE1 HIS A 136      42.009 -16.319-100.050  1.00 46.60           C
ATOM   1048  C   HIS A 136      39.812 -21.655 -99.266  1.00 46.60           C
ATOM   1049  O   HIS A 136      38.925 -22.140 -99.967  1.00 46.60           O
ATOM   1050  N   CYS A 137      40.091 -22.124 -98.036  1.00 74.91           N
ATOM   1051  CA  CYS A 137      39.360 -23.244 -97.524  1.00 74.91           C
ATOM   1052  CB  CYS A 137      40.226 -24.512 -97.422  1.00 74.91           C
ATOM   1053  SG  CYS A 137      41.874 -24.173 -96.735  1.00 74.91           S
ATOM   1054  C   CYS A 137      38.821 -22.898 -96.173  1.00 74.91           C
ATOM   1055  O   CYS A 137      39.367 -22.055 -95.464  1.00 74.91           O
ATOM   1056  N   GLY A 138      37.703 -23.553 -95.798  1.00 26.70           N
ATOM   1057  CA  GLY A 138      37.035 -23.269 -94.561  1.00 26.70           C
ATOM   1058  C   GLY A 138      37.687 -24.008 -93.437  1.00 26.70           C
ATOM   1059  O   GLY A 138      38.476 -24.931 -93.637  1.00 26.70           O
ATOM   1060  N   MET A 139      37.325 -23.600 -92.206  1.00 83.68           N
ATOM   1061  CA  MET A 139      37.822 -24.154 -90.985  1.00 83.68           C
ATOM   1062  CB  MET A 139      38.194 -23.034 -89.994  1.00 83.68           C
ATOM   1063  CG  MET A 139      39.338 -22.132 -90.477  1.00 83.68           C
ATOM   1064  SD  MET A 139      39.962 -20.974 -89.222  1.00 83.68           S
ATOM   1065  CE  MET A 139      41.315 -20.305 -90.234  1.00 83.68           C
ATOM   1066  C   MET A 139      36.678 -24.903 -90.368  1.00 83.68           C
ATOM   1067  O   MET A 139      35.675 -24.300 -89.989  1.00 83.68           O
ATOM   1068  N   HIS A 140      36.790 -26.241 -90.237  1.00111.39           N
ATOM   1069  CA  HIS A 140      35.691 -26.968 -89.662  1.00111.39           C
ATOM   1070  ND1 HIS A 140      36.975 -29.052 -92.007  1.00111.39           N
ATOM   1071  CG  HIS A 140      36.135 -29.137 -90.920  1.00111.39           C
ATOM   1072  CB  HIS A 140      35.129 -28.089 -90.556  1.00111.39           C
ATOM   1073  NE2 HIS A 140      37.432 -30.981 -91.002  1.00111.39           N
ATOM   1074  CD2 HIS A 140      36.426 -30.322 -90.317  1.00111.39           C
ATOM   1075  CE1 HIS A 140      37.729 -30.179 -92.009  1.00111.39           C
ATOM   1076  C   HIS A 140      36.153 -27.580 -88.378  1.00111.39           C
ATOM   1077  O   HIS A 140      37.341 -27.828 -88.183  1.00111.39           O
ATOM   1078  N   SER A 141      35.204 -27.842 -87.457  1.00 33.36           N
ATOM   1079  CA  SER A 141      35.561 -28.336 -86.160  1.00 33.36           C
ATOM   1080  CB  SER A 141      34.390 -28.350 -85.159  1.00 33.36           C
ATOM   1081  OG  SER A 141      33.392 -29.266 -85.587  1.00 33.36           O
ATOM   1082  C   SER A 141      36.092 -29.733 -86.263  1.00 33.36           C
ATOM   1083  O   SER A 141      35.729 -30.496 -87.158  1.00 33.36           O
ATOM   1084  N   HIS A 142      36.989 -30.087 -85.317  1.00114.33           N
ATOM   1085  CA  HIS A 142      37.588 -31.389 -85.257  1.00114.33           C
ATOM   1086  ND1 HIS A 142      40.345 -30.034 -85.628  1.00114.33           N
ATOM   1087  CG  HIS A 142      40.101 -31.098 -84.792  1.00114.33           C
ATOM   1088  CB  HIS A 142      38.758 -31.520 -84.271  1.00114.33           C
ATOM   1089  NE2 HIS A 142      42.328 -30.873 -85.076  1.00114.33           N
ATOM   1090  CD2 HIS A 142      41.322 -31.607 -84.482  1.00114.33           C
ATOM   1091  CE1 HIS A 142      41.694 -29.945 -85.760  1.00114.33           C
ATOM   1092  C   HIS A 142      36.555 -32.373 -84.823  1.00114.33           C
ATOM   1093  O   HIS A 142      35.527 -32.013 -84.254  1.00114.33           O
ATOM   1094  N   THR A 143      36.818 -33.663 -85.105  1.00 98.50           N
ATOM   1095  CA  THR A 143      35.910 -34.714 -84.762  1.00 98.50           C
ATOM   1096  CB  THR A 143      36.297 -36.046 -85.332  1.00 98.50           C
ATOM   1097  OG1 THR A 143      35.261 -36.993 -85.118  1.00 98.50           O
ATOM   1098  CG2 THR A 143      37.597 -36.512 -84.654  1.00 98.50           C
ATOM   1099  C   THR A 143      35.907 -34.839 -83.275  1.00 98.50           C
ATOM   1100  O   THR A 143      36.723 -34.229 -82.585  1.00 98.50           O
ATOM   1101  N   SER A 144      34.961 -35.634 -82.743  1.00 36.99           N
ATOM   1102  CA  SER A 144      34.842 -35.757 -81.322  1.00 36.99           C
ATOM   1103  CB  SER A 144      33.694 -36.682 -80.880  1.00 36.99           C
ATOM   1104  OG  SER A 144      33.947 -38.015 -81.302  1.00 36.99           O
ATOM   1105  C   SER A 144      36.114 -36.319 -80.780  1.00 36.99           C
ATOM   1106  O   SER A 144      36.631 -37.324 -81.267  1.00 36.99           O
ATOM   1107  N   ASP A 145      36.655 -35.645 -79.748  1.00 87.18           N
ATOM   1108  CA  ASP A 145      37.849 -36.077 -79.083  1.00 87.18           C
ATOM   1109  CB  ASP A 145      39.062 -35.167 -79.351  1.00 87.18           C
ATOM   1110  CG  ASP A 145      40.324 -35.903 -78.916  1.00 87.18           C
ATOM   1111  OD1 ASP A 145      40.201 -37.059 -78.433  1.00 87.18           O
ATOM   1112  OD2 ASP A 145      41.431 -35.319 -79.067  1.00 87.18           O
ATOM   1113  C   ASP A 145      37.533 -36.013 -77.623  1.00 87.18           C
ATOM   1114  O   ASP A 145      36.727 -35.186 -77.199  1.00 87.18           O
ATOM   1115  N   TYR A 146      38.158 -36.877 -76.803  1.00173.80           N
ATOM   1116  CA  TYR A 146      37.800 -36.862 -75.416  1.00173.80           C
ATOM   1117  CB  TYR A 146      37.442 -38.242 -74.841  1.00173.80           C
ATOM   1118  CG  TYR A 146      37.034 -38.014 -73.427  1.00173.80           C
ATOM   1119  CD1 TYR A 146      35.755 -37.598 -73.137  1.00173.80           C
ATOM   1120  CD2 TYR A 146      37.921 -38.212 -72.394  1.00173.80           C
ATOM   1121  CE1 TYR A 146      35.362 -37.381 -71.838  1.00173.80           C
ATOM   1122  CE2 TYR A 146      37.534 -37.996 -71.092  1.00173.80           C
ATOM   1123  CZ  TYR A 146      36.254 -37.580 -70.813  1.00173.80           C
ATOM   1124  OH  TYR A 146      35.857 -37.359 -69.477  1.00173.80           O
ATOM   1125  C   TYR A 146      38.964 -36.345 -74.637  1.00173.80           C
ATOM   1126  O   TYR A 146      40.120 -36.605 -74.967  1.00173.80           O
ATOM   1127  N   GLU A 147      38.653 -35.549 -73.595  1.00235.83           N
ATOM   1128  CA  GLU A 147      39.608 -34.955 -72.709  1.00235.83           C
ATOM   1129  CB  GLU A 147      40.318 -35.954 -71.769  1.00235.83           C
ATOM   1130  CG  GLU A 147      41.197 -36.989 -72.475  1.00235.83           C
ATOM   1131  CD  GLU A 147      41.827 -37.887 -71.417  1.00235.83           C
ATOM   1132  OE1 GLU A 147      41.512 -37.698 -70.212  1.00235.83           O
ATOM   1133  OE2 GLU A 147      42.630 -38.778 -71.803  1.00235.83           O
ATOM   1134  C   GLU A 147      40.635 -34.233 -73.513  1.00235.83           C
ATOM   1135  O   GLU A 147      41.824 -34.277 -73.203  1.00235.83           O
ATOM   1136  N   HIS A 148      40.191 -33.525 -74.566  1.00 98.47           N
ATOM   1137  CA  HIS A 148      41.114 -32.790 -75.376  1.00 98.47           C
ATOM   1138  ND1 HIS A 148      42.272 -31.690 -78.403  1.00 98.47           N
ATOM   1139  CG  HIS A 148      42.402 -32.790 -77.585  1.00 98.47           C
ATOM   1140  CB  HIS A 148      41.282 -33.389 -76.785  1.00 98.47           C
ATOM   1141  NE2 HIS A 148      44.392 -32.346 -78.554  1.00 98.47           N
ATOM   1142  CD2 HIS A 148      43.703 -33.176 -77.688  1.00 98.47           C
ATOM   1143  CE1 HIS A 148      43.491 -31.469 -78.959  1.00 98.47           C
ATOM   1144  C   HIS A 148      40.547 -31.418 -75.527  1.00 98.47           C
ATOM   1145  O   HIS A 148      39.428 -31.148 -75.092  1.00 98.47           O
ATOM   1146  N   ASP A 149      41.331 -30.498 -76.118  1.00 32.45           N
ATOM   1147  CA  ASP A 149      40.846 -29.169 -76.340  1.00 32.45           C
ATOM   1148  CB  ASP A 149      41.959 -28.123 -76.524  1.00 32.45           C
ATOM   1149  CG  ASP A 149      42.635 -27.922 -75.175  1.00 32.45           C
ATOM   1150  OD1 ASP A 149      42.096 -28.437 -74.159  1.00 32.45           O
ATOM   1151  OD2 ASP A 149      43.697 -27.246 -75.142  1.00 32.45           O
ATOM   1152  C   ASP A 149      40.041 -29.213 -77.597  1.00 32.45           C
ATOM   1153  O   ASP A 149      39.863 -30.277 -78.188  1.00 32.45           O
ATOM   1154  N   TYR A 150      39.506 -28.055 -78.035  1.00102.92           N
ATOM   1155  CA  TYR A 150      38.722 -28.092 -79.233  1.00102.92           C
ATOM   1156  CB  TYR A 150      37.486 -27.172 -79.238  1.00102.92           C
ATOM   1157  CG  TYR A 150      37.924 -25.765 -79.416  1.00102.92           C
ATOM   1158  CD1 TYR A 150      38.320 -25.009 -78.340  1.00102.92           C
ATOM   1159  CD2 TYR A 150      37.936 -25.208 -80.676  1.00102.92           C
ATOM   1160  CE1 TYR A 150      38.719 -23.709 -78.538  1.00102.92           C
ATOM   1161  CE2 TYR A 150      38.334 -23.909 -80.877  1.00102.92           C
ATOM   1162  CZ  TYR A 150      38.729 -23.157 -79.798  1.00102.92           C
ATOM   1163  OH  TYR A 150      39.142 -21.821 -79.987  1.00102.92           O
ATOM   1164  C   TYR A 150      39.625 -27.688 -80.351  1.00102.92           C
ATOM   1165  O   TYR A 150      40.362 -26.710 -80.243  1.00102.92           O
ATOM   1166  N   ALA A 151      39.608 -28.459 -81.458  1.00 50.18           N
ATOM   1167  CA  ALA A 151      40.518 -28.153 -82.521  1.00 50.18           C
ATOM   1168  CB  ALA A 151      41.599 -29.217 -82.741  1.00 50.18           C
ATOM   1169  C   ALA A 151      39.779 -27.921 -83.801  1.00 50.18           C
ATOM   1170  O   ALA A 151      38.593 -28.223 -83.917  1.00 50.18           O
ATOM   1171  N   TYR A 152      40.485 -27.316 -84.784  1.00190.43           N
ATOM   1172  CA  TYR A 152      39.967 -26.995 -86.090  1.00190.43           C
ATOM   1173  CB  TYR A 152      39.693 -25.482 -86.272  1.00190.43           C
ATOM   1174  CG  TYR A 152      40.422 -25.044 -87.503  1.00190.43           C
ATOM   1175  CD1 TYR A 152      39.871 -25.115 -88.762  1.00190.43           C
ATOM   1176  CD2 TYR A 152      41.702 -24.552 -87.381  1.00190.43           C
ATOM   1177  CE1 TYR A 152      40.595 -24.718 -89.863  1.00190.43           C
ATOM   1178  CE2 TYR A 152      42.428 -24.149 -88.476  1.00190.43           C
ATOM   1179  CZ  TYR A 152      41.872 -24.235 -89.726  1.00190.43           C
ATOM   1180  OH  TYR A 152      42.605 -23.827 -90.861  1.00190.43           O
ATOM   1181  C   TYR A 152      40.943 -27.384 -87.158  1.00190.43           C
ATOM   1182  O   TYR A 152      42.154 -27.342 -86.940  1.00190.43           O
ATOM   1183  N   ILE A 153      40.431 -27.821 -88.334  1.00122.72           N
ATOM   1184  CA  ILE A 153      41.289 -28.149 -89.436  1.00122.72           C
ATOM   1185  CB  ILE A 153      41.711 -29.580 -89.393  1.00122.72           C
ATOM   1186  CG1 ILE A 153      42.904 -29.807 -90.316  1.00122.72           C
ATOM   1187  CG2 ILE A 153      40.490 -30.459 -89.707  1.00122.72           C
ATOM   1188  CD1 ILE A 153      43.632 -31.100 -89.990  1.00122.72           C
ATOM   1189  C   ILE A 153      40.556 -27.907 -90.724  1.00122.72           C
ATOM   1190  O   ILE A 153      39.326 -27.946 -90.766  1.00122.72           O
ATOM   1191  N   VAL A 154      41.294 -27.516 -91.786  1.00 70.18           N
ATOM   1192  CA  VAL A 154      40.717 -27.407 -93.098  1.00 70.18           C
ATOM   1193  CB  VAL A 154      41.515 -26.575 -94.045  1.00 70.18           C
ATOM   1194  CG1 VAL A 154      40.872 -26.754 -95.430  1.00 70.18           C
ATOM   1195  CG2 VAL A 154      41.544 -25.121 -93.543  1.00 70.18           C
ATOM   1196  C   VAL A 154      40.590 -28.745 -93.767  1.00 70.18           C
ATOM   1197  O   VAL A 154      39.526 -29.105 -94.270  1.00 70.18           O
ATOM   1198  N   LYS A 155      41.685 -29.537 -93.765  1.00146.65           N
ATOM   1199  CA  LYS A 155      41.709 -30.729 -94.567  1.00146.65           C
ATOM   1200  CB  LYS A 155      43.011 -30.855 -95.375  1.00146.65           C
ATOM   1201  CG  LYS A 155      42.984 -31.970 -96.417  1.00146.65           C
ATOM   1202  CD  LYS A 155      44.112 -31.870 -97.445  1.00146.65           C
ATOM   1203  CE  LYS A 155      45.506 -32.043 -96.841  1.00146.65           C
ATOM   1204  NZ  LYS A 155      45.707 -33.449 -96.424  1.00146.65           N
ATOM   1205  C   LYS A 155      41.575 -31.948 -93.713  1.00146.65           C
ATOM   1206  O   LYS A 155      42.335 -32.164 -92.772  1.00146.65           O
ATOM   1207  N   ASP A 156      40.525 -32.737 -94.004  1.00 70.85           N
ATOM   1208  CA  ASP A 156      40.248 -33.992 -93.371  1.00 70.85           C
ATOM   1209  CB  ASP A 156      38.766 -34.407 -93.491  1.00 70.85           C
ATOM   1210  CG  ASP A 156      38.386 -34.558 -94.957  1.00 70.85           C
ATOM   1211  OD1 ASP A 156      39.082 -33.960 -95.819  1.00 70.85           O
ATOM   1212  OD2 ASP A 156      37.383 -35.271 -95.232  1.00 70.85           O
ATOM   1213  C   ASP A 156      41.098 -35.104 -93.922  1.00 70.85           C
ATOM   1214  O   ASP A 156      41.435 -36.044 -93.206  1.00 70.85           O
ATOM   1215  N   PHE A 157      41.466 -35.026 -95.217  1.00142.23           N
ATOM   1216  CA  PHE A 157      42.045 -36.154 -95.897  1.00142.23           C
ATOM   1217  CB  PHE A 157      40.940 -36.666 -96.845  1.00142.23           C
ATOM   1218  CG  PHE A 157      41.163 -37.956 -97.552  1.00142.23           C
ATOM   1219  CD1 PHE A 157      41.768 -37.986 -98.787  1.00142.23           C
ATOM   1220  CD2 PHE A 157      40.718 -39.133 -96.997  1.00142.23           C
ATOM   1221  CE1 PHE A 157      41.946 -39.178 -99.449  1.00142.23           C
ATOM   1222  CE2 PHE A 157      40.891 -40.327 -97.654  1.00142.23           C
ATOM   1223  CZ  PHE A 157      41.506 -40.350 -98.882  1.00142.23           C
ATOM   1224  C   PHE A 157      43.191 -35.660 -96.740  1.00142.23           C
ATOM   1225  O   PHE A 157      43.129 -34.563 -97.288  1.00142.23           O
ATOM   1226  N   LYS A 158      44.264 -36.471 -96.889  1.00131.81           N
ATOM   1227  CA  LYS A 158      45.423 -36.073 -97.647  1.00131.81           C
ATOM   1228  CB  LYS A 158      46.721 -36.770 -97.192  1.00131.81           C
ATOM   1229  CG  LYS A 158      47.959 -36.342 -97.983  1.00131.81           C
ATOM   1230  CD  LYS A 158      49.296 -36.774 -97.380  1.00131.81           C
ATOM   1231  CE  LYS A 158      50.440 -36.727 -98.393  1.00131.81           C
ATOM   1232  NZ  LYS A 158      50.166 -37.679 -99.493  1.00131.81           N
ATOM   1233  C   LYS A 158      45.204 -36.388 -99.100  1.00131.81           C
ATOM   1234  O   LYS A 158      44.288 -37.126 -99.457  1.00131.81           O
ATOM   1235  N   THR A 159      46.046 -35.805 -99.979  1.00134.69           N
ATOM   1236  CA  THR A 159      45.906 -36.004-101.389  1.00134.69           C
ATOM   1237  CB  THR A 159      45.864 -34.719-102.159  1.00134.69           C
ATOM   1238  OG1 THR A 159      45.724 -34.978-103.548  1.00134.69           O
ATOM   1239  CG2 THR A 159      47.150 -33.933-101.870  1.00134.69           C
ATOM   1240  C   THR A 159      47.052 -36.807-101.915  1.00134.69           C
ATOM   1241  O   THR A 159      48.167 -36.761-101.396  1.00134.69           O
ATOM   1242  N   ASP A 160      46.766 -37.608-102.961  1.00 78.23           N
ATOM   1243  CA  ASP A 160      47.749 -38.413-103.620  1.00 78.23           C
ATOM   1244  CB  ASP A 160      47.797 -39.859-103.107  1.00 78.23           C
ATOM   1245  CG  ASP A 160      48.463 -39.789-101.737  1.00 78.23           C
ATOM   1246  OD1 ASP A 160      49.599 -39.249-101.668  1.00 78.23           O
ATOM   1247  OD2 ASP A 160      47.845 -40.247-100.741  1.00 78.23           O
ATOM   1248  C   ASP A 160      47.417 -38.389-105.076  1.00 78.23           C
ATOM   1249  O   ASP A 160      46.265 -38.212-105.467  1.00 78.23           O
ATOM   1250  N   GLU A 161      48.451 -38.547-105.918  1.00142.47           N
ATOM   1251  CA  GLU A 161      48.335 -38.445-107.344  1.00142.47           C
ATOM   1252  CB  GLU A 161      49.694 -38.399-108.036  1.00142.47           C
ATOM   1253  CG  GLU A 161      50.458 -39.692-107.769  1.00142.47           C
ATOM   1254  CD  GLU A 161      51.019 -39.635-106.354  1.00142.47           C
ATOM   1255  OE1 GLU A 161      51.970 -38.841-106.126  1.00142.47           O
ATOM   1256  OE2 GLU A 161      50.499 -40.381-105.481  1.00142.47           O
ATOM   1257  C   GLU A 161      47.652 -39.649-107.899  1.00142.47           C
ATOM   1258  O   GLU A 161      47.510 -40.681-107.244  1.00142.47           O
ATOM   1259  N   CYS A 162      47.197 -39.503-109.157  1.00 92.38           N
ATOM   1260  CA  CYS A 162      46.563 -40.538-109.915  1.00 92.38           C
ATOM   1261  CB  CYS A 162      46.079 -40.038-111.285  1.00 92.38           C
ATOM   1262  SG  CYS A 162      45.769 -41.398-112.444  1.00 92.38           S
ATOM   1263  C   CYS A 162      47.587 -41.590-110.184  1.00 92.38           C
ATOM   1264  O   CYS A 162      48.777 -41.299-110.288  1.00 92.38           O
ATOM   1265  N   LYS A 163      47.143 -42.856-110.298  1.00128.05           N
ATOM   1266  CA  LYS A 163      48.083 -43.905-110.532  1.00128.05           C
ATOM   1267  CB  LYS A 163      47.646 -45.267-109.961  1.00128.05           C
ATOM   1268  CG  LYS A 163      46.316 -45.795-110.502  1.00128.05           C
ATOM   1269  CD  LYS A 163      46.034 -47.235-110.066  1.00128.05           C
ATOM   1270  CE  LYS A 163      45.941 -47.396-108.545  1.00128.05           C
ATOM   1271  NZ  LYS A 163      45.671 -48.808-108.191  1.00128.05           N
ATOM   1272  C   LYS A 163      48.355 -44.039-111.989  1.00128.05           C
ATOM   1273  O   LYS A 163      47.449 -44.053-112.822  1.00128.05           O
ATOM   1274  N   MET A 164      49.658 -44.120-112.318  1.00103.51           N
ATOM   1275  CA  MET A 164      50.076 -44.293-113.671  1.00103.51           C
ATOM   1276  CB  MET A 164      51.154 -43.287-114.109  1.00103.51           C
ATOM   1277  CG  MET A 164      50.601 -41.862-114.206  1.00103.51           C
ATOM   1278  SD  MET A 164      51.834 -40.566-114.532  1.00103.51           S
ATOM   1279  CE  MET A 164      52.352 -40.403-112.800  1.00103.51           C
ATOM   1280  C   MET A 164      50.623 -45.680-113.760  1.00103.51           C
ATOM   1281  O   MET A 164      51.470 -46.078-112.961  1.00103.51           O
ATOM   1282  N   ALA A 165      50.117 -46.451-114.742  1.00161.64           N
ATOM   1283  CA  ALA A 165      50.489 -47.822-114.936  1.00161.64           C
ATOM   1284  CB  ALA A 165      49.747 -48.484-116.109  1.00161.64           C
ATOM   1285  C   ALA A 165      51.934 -47.853-115.255  1.00161.64           C
ATOM   1286  O   ALA A 165      52.661 -48.744-114.818  1.00161.64           O
ATOM   1287  N   HIS A 166      52.402 -46.894-116.066  1.00248.65           N
ATOM   1288  CA  HIS A 166      53.811 -46.927-116.245  1.00248.65           C
ATOM   1289  ND1 HIS A 166      54.280 -43.541-116.345  1.00248.65           N
ATOM   1290  CG  HIS A 166      53.752 -44.539-117.132  1.00248.65           C
ATOM   1291  CB  HIS A 166      54.339 -45.911-117.274  1.00248.65           C
ATOM   1292  NE2 HIS A 166      52.466 -42.693-117.317  1.00248.65           N
ATOM   1293  CD2 HIS A 166      52.645 -44.004-117.717  1.00248.65           C
ATOM   1294  CE1 HIS A 166      53.472 -42.460-116.494  1.00248.65           C
ATOM   1295  C   HIS A 166      54.351 -46.599-114.903  1.00248.65           C
ATOM   1296  O   HIS A 166      54.168 -45.490-114.403  1.00248.65           O
ATOM   1297  N   LEU A 167      55.004 -47.597-114.278  1.00219.67           N
ATOM   1298  CA  LEU A 167      55.542 -47.406-112.981  1.00219.67           C
ATOM   1299  CB  LEU A 167      56.368 -48.610-112.499  1.00219.67           C
ATOM   1300  CG  LEU A 167      55.626 -49.955-112.634  1.00219.67           C
ATOM   1301  CD1 LEU A 167      56.358 -51.078-111.880  1.00219.67           C
ATOM   1302  CD2 LEU A 167      54.135 -49.835-112.280  1.00219.67           C
ATOM   1303  C   LEU A 167      56.464 -46.251-113.124  1.00219.67           C
ATOM   1304  O   LEU A 167      57.499 -46.341-113.783  1.00219.67           O
ATOM   1305  N   LEU A 168      56.058 -45.107-112.550  1.00177.50           N
ATOM   1306  CA  LEU A 168      56.885 -43.943-112.592  1.00177.50           C
ATOM   1307  CB  LEU A 168      56.474 -42.871-113.611  1.00177.50           C
ATOM   1308  CG  LEU A 168      55.232 -42.070-113.177  1.00177.50           C
ATOM   1309  CD1 LEU A 168      54.860 -41.010-114.224  1.00177.50           C
ATOM   1310  CD2 LEU A 168      54.060 -42.996-112.818  1.00177.50           C
ATOM   1311  C   LEU A 168      56.739 -43.297-111.259  1.00177.50           C
ATOM   1312  O   LEU A 168      55.732 -43.482-110.577  1.00177.50           O
ATOM   1313  N   GLY A 169      57.759 -42.534-110.840  1.00 64.98           N
ATOM   1314  CA  GLY A 169      57.637 -41.864-109.583  1.00 64.98           C
ATOM   1315  C   GLY A 169      56.687 -40.733-109.779  1.00 64.98           C
ATOM   1316  O   GLY A 169      56.674 -40.086-110.825  1.00 64.98           O
ATOM   1317  N   THR A 170      55.859 -40.467-108.756  1.00117.03           N
ATOM   1318  CA  THR A 170      54.925 -39.388-108.830  1.00117.03           C
ATOM   1319  CB  THR A 170      53.541 -39.857-109.107  1.00117.03           C
ATOM   1320  OG1 THR A 170      52.656 -38.749-109.174  1.00117.03           O
ATOM   1321  CG2 THR A 170      53.150 -40.844-107.996  1.00117.03           C
ATOM   1322  C   THR A 170      54.948 -38.712-107.498  1.00117.03           C
ATOM   1323  O   THR A 170      55.333 -39.311-106.497  1.00117.03           O
ATOM   1324  N   ILE A 171      54.552 -37.425-107.453  1.00 47.58           N
ATOM   1325  CA  ILE A 171      54.618 -36.731-106.202  1.00 47.58           C
ATOM   1326  CB  ILE A 171      55.665 -35.667-106.213  1.00 47.58           C
ATOM   1327  CG1 ILE A 171      57.042 -36.292-106.497  1.00 47.58           C
ATOM   1328  CG2 ILE A 171      55.575 -34.920-104.877  1.00 47.58           C
ATOM   1329  CD1 ILE A 171      58.097 -35.286-106.951  1.00 47.58           C
ATOM   1330  C   ILE A 171      53.307 -36.058-105.954  1.00 47.58           C
ATOM   1331  O   ILE A 171      52.694 -35.513-106.870  1.00 47.58           O
ATOM   1332  N   ASP A 172      52.823 -36.103-104.695  1.00 95.01           N
ATOM   1333  CA  ASP A 172      51.603 -35.414-104.402  1.00 95.01           C
ATOM   1334  CB  ASP A 172      50.371 -36.326-104.275  1.00 95.01           C
ATOM   1335  CG  ASP A 172      49.143 -35.439-104.452  1.00 95.01           C
ATOM   1336  OD1 ASP A 172      49.069 -34.381-103.775  1.00 95.01           O
ATOM   1337  OD2 ASP A 172      48.271 -35.794-105.288  1.00 95.01           O
ATOM   1338  C   ASP A 172      51.794 -34.684-103.111  1.00 95.01           C
ATOM   1339  O   ASP A 172      52.299 -35.235-102.134  1.00 95.01           O
ATOM   1340  N   ILE A 173      51.390 -33.402-103.071  1.00161.83           N
ATOM   1341  CA  ILE A 173      51.593 -32.642-101.873  1.00161.83           C
ATOM   1342  CB  ILE A 173      52.331 -31.349-102.086  1.00161.83           C
ATOM   1343  CG1 ILE A 173      51.542 -30.404-103.005  1.00161.83           C
ATOM   1344  CG2 ILE A 173      53.728 -31.691-102.624  1.00161.83           C
ATOM   1345  CD1 ILE A 173      51.346 -30.928-104.428  1.00161.83           C
ATOM   1346  C   ILE A 173      50.265 -32.316-101.267  1.00161.83           C
ATOM   1347  O   ILE A 173      49.265 -32.189-101.973  1.00161.83           O
ATOM   1348  N   ALA A 174      50.213 -32.250 -99.917  1.00 71.41           N
ATOM   1349  CA  ALA A 174      48.985 -31.893 -99.264  1.00 71.41           C
ATOM   1350  CB  ALA A 174      48.200 -33.110 -98.745  1.00 71.41           C
ATOM   1351  C   ALA A 174      49.272 -31.015 -98.075  1.00 71.41           C
ATOM   1352  O   ALA A 174      50.061 -31.355 -97.195  1.00 71.41           O
ATOM   1353  N   PRO A 175      48.692 -29.839 -98.105  1.00184.73           N
ATOM   1354  CA  PRO A 175      48.760 -28.954 -96.961  1.00184.73           C
ATOM   1355  CD  PRO A 175      48.880 -29.100 -99.343  1.00184.73           C
ATOM   1356  CB  PRO A 175      48.864 -27.535 -97.513  1.00184.73           C
ATOM   1357  CG  PRO A 175      49.403 -27.718 -98.936  1.00184.73           C
ATOM   1358  C   PRO A 175      47.560 -29.091 -96.069  1.00184.73           C
ATOM   1359  O   PRO A 175      46.481 -29.408 -96.568  1.00184.73           O
ATOM   1360  N   ASP A 176      47.699 -28.799 -94.759  1.00 71.22           N
ATOM   1361  CA  ASP A 176      46.566 -28.875 -93.883  1.00 71.22           C
ATOM   1362  CB  ASP A 176      46.537 -30.192 -93.099  1.00 71.22           C
ATOM   1363  CG  ASP A 176      45.106 -30.438 -92.678  1.00 71.22           C
ATOM   1364  OD1 ASP A 176      44.320 -29.454 -92.633  1.00 71.22           O
ATOM   1365  OD2 ASP A 176      44.784 -31.626 -92.415  1.00 71.22           O
ATOM   1366  C   ASP A 176      46.718 -27.751 -92.905  1.00 71.22           C
ATOM   1367  O   ASP A 176      47.705 -27.686 -92.176  1.00 71.22           O
ATOM   1368  N   GLN A 177      45.742 -26.824 -92.869  1.00 94.08           N
ATOM   1369  CA  GLN A 177      45.855 -25.696 -91.990  1.00 94.08           C
ATOM   1370  CB  GLN A 177      45.211 -24.445 -92.592  1.00 94.08           C
ATOM   1371  CG  GLN A 177      45.779 -24.097 -93.968  1.00 94.08           C
ATOM   1372  CD  GLN A 177      45.157 -25.043 -94.987  1.00 94.08           C
ATOM   1373  OE1 GLN A 177      44.015 -25.475 -94.834  1.00 94.08           O
ATOM   1374  NE2 GLN A 177      45.930 -25.383 -96.054  1.00 94.08           N
ATOM   1375  C   GLN A 177      45.088 -26.041 -90.757  1.00 94.08           C
ATOM   1376  O   GLN A 177      43.866 -26.169 -90.794  1.00 94.08           O
ATOM   1377  N   THR A 178      45.786 -26.188 -89.615  1.00114.23           N
ATOM   1378  CA  THR A 178      45.081 -26.589 -88.436  1.00114.23           C
ATOM   1379  CB  THR A 178      45.537 -27.911 -87.894  1.00114.23           C
ATOM   1380  OG1 THR A 178      46.887 -27.828 -87.462  1.00114.23           O
ATOM   1381  CG2 THR A 178      45.410 -28.958 -89.012  1.00114.23           C
ATOM   1382  C   THR A 178      45.306 -25.584 -87.357  1.00114.23           C
ATOM   1383  O   THR A 178      46.373 -24.984 -87.256  1.00114.23           O
ATOM   1384  N   ILE A 179      44.267 -25.359 -86.529  1.00 46.85           N
ATOM   1385  CA  ILE A 179      44.398 -24.476 -85.409  1.00 46.85           C
ATOM   1386  CB  ILE A 179      43.547 -23.241 -85.490  1.00 46.85           C
ATOM   1387  CG1 ILE A 179      43.971 -22.377 -86.691  1.00 46.85           C
ATOM   1388  CG2 ILE A 179      43.644 -22.506 -84.143  1.00 46.85           C
ATOM   1389  CD1 ILE A 179      42.993 -21.248 -87.009  1.00 46.85           C
ATOM   1390  C   ILE A 179      43.969 -25.240 -84.202  1.00 46.85           C
ATOM   1391  O   ILE A 179      42.963 -25.947 -84.232  1.00 46.85           O
ATOM   1392  N   ARG A 180      44.753 -25.147 -83.109  1.00105.83           N
ATOM   1393  CA  ARG A 180      44.366 -25.849 -81.922  1.00105.83           C
ATOM   1394  CB  ARG A 180      45.069 -27.208 -81.766  1.00105.83           C
ATOM   1395  CG  ARG A 180      44.580 -28.018 -80.564  1.00105.83           C
ATOM   1396  CD  ARG A 180      45.283 -29.369 -80.414  1.00105.83           C
ATOM   1397  NE  ARG A 180      44.986 -30.165 -81.638  1.00105.83           N
ATOM   1398  CZ  ARG A 180      45.564 -31.389 -81.814  1.00105.83           C
ATOM   1399  NH1 ARG A 180      46.393 -31.896 -80.855  1.00105.83           N
ATOM   1400  NH2 ARG A 180      45.315 -32.106 -82.948  1.00105.83           N
ATOM   1401  C   ARG A 180      44.725 -25.017 -80.735  1.00105.83           C
ATOM   1402  O   ARG A 180      45.841 -24.515 -80.624  1.00105.83           O
ATOM   1403  N   GLU A 181      43.765 -24.833 -79.809  1.00 47.47           N
ATOM   1404  CA  GLU A 181      44.068 -24.109 -78.607  1.00 47.47           C
ATOM   1405  CB  GLU A 181      42.837 -23.559 -77.870  1.00 47.47           C
ATOM   1406  CG  GLU A 181      42.167 -22.382 -78.573  1.00 47.47           C
ATOM   1407  CD  GLU A 181      40.984 -21.962 -77.717  1.00 47.47           C
ATOM   1408  OE1 GLU A 181      40.612 -22.749 -76.805  1.00 47.47           O
ATOM   1409  OE2 GLU A 181      40.447 -20.846 -77.950  1.00 47.47           O
ATOM   1410  C   GLU A 181      44.718 -25.081 -77.680  1.00 47.47           C
ATOM   1411  O   GLU A 181      44.349 -26.255 -77.639  1.00 47.47           O
ATOM   1412  N   LEU A 182      45.722 -24.615 -76.912  1.00 94.48           N
ATOM   1413  CA  LEU A 182      46.386 -25.497 -75.999  1.00 94.48           C
ATOM   1414  CB  LEU A 182      47.744 -26.023 -76.497  1.00 94.48           C
ATOM   1415  CG  LEU A 182      47.655 -26.982 -77.699  1.00 94.48           C
ATOM   1416  CD1 LEU A 182      46.888 -28.262 -77.334  1.00 94.48           C
ATOM   1417  CD2 LEU A 182      47.102 -26.279 -78.945  1.00 94.48           C
ATOM   1418  C   LEU A 182      46.660 -24.762 -74.729  1.00 94.48           C
ATOM   1419  O   LEU A 182      46.581 -23.536 -74.666  1.00 94.48           O
ATOM   1420  N   GLN A 183      46.965 -25.528 -73.662  1.00 79.28           N
ATOM   1421  CA  GLN A 183      47.308 -24.971 -72.384  1.00 79.28           C
ATOM   1422  CB  GLN A 183      46.996 -25.915 -71.214  1.00 79.28           C
ATOM   1423  CG  GLN A 183      45.528 -26.345 -71.141  1.00 79.28           C
ATOM   1424  CD  GLN A 183      44.690 -25.154 -70.702  1.00 79.28           C
ATOM   1425  OE1 GLN A 183      45.217 -24.097 -70.361  1.00 79.28           O
ATOM   1426  NE2 GLN A 183      43.342 -25.331 -70.707  1.00 79.28           N
ATOM   1427  C   GLN A 183      48.793 -24.770 -72.403  1.00 79.28           C
ATOM   1428  O   GLN A 183      49.499 -25.401 -73.188  1.00 79.28           O
ATOM   1429  N   ARG A 184      49.307 -23.857 -71.556  1.00 45.42           N
ATOM   1430  CA  ARG A 184      50.726 -23.645 -71.497  1.00 45.42           C
ATOM   1431  CB  ARG A 184      51.189 -22.325 -72.137  1.00 45.42           C
ATOM   1432  CG  ARG A 184      51.202 -22.331 -73.665  1.00 45.42           C
ATOM   1433  CD  ARG A 184      51.660 -20.998 -74.262  1.00 45.42           C
ATOM   1434  NE  ARG A 184      51.940 -21.222 -75.708  1.00 45.42           N
ATOM   1435  CZ  ARG A 184      53.212 -21.512 -76.112  1.00 45.42           C
ATOM   1436  NH1 ARG A 184      54.223 -21.565 -75.197  1.00 45.42           N
ATOM   1437  NH2 ARG A 184      53.475 -21.741 -77.431  1.00 45.42           N
ATOM   1438  C   ARG A 184      51.124 -23.579 -70.055  1.00 45.42           C
ATOM   1439  O   ARG A 184      50.369 -23.094 -69.214  1.00 45.42           O
ATOM   1440  N   ASN A 185      52.335 -24.083 -69.739  1.00 53.19           N
ATOM   1441  CA  ASN A 185      52.828 -24.049 -68.391  1.00 53.19           C
ATOM   1442  CB  ASN A 185      53.053 -25.443 -67.778  1.00 53.19           C
ATOM   1443  CG  ASN A 185      51.690 -26.071 -67.521  1.00 53.19           C
ATOM   1444  OD1 ASN A 185      51.346 -27.101 -68.098  1.00 53.19           O
ATOM   1445  ND2 ASN A 185      50.888 -25.433 -66.626  1.00 53.19           N
ATOM   1446  C   ASN A 185      54.153 -23.358 -68.422  1.00 53.19           C
ATOM   1447  O   ASN A 185      54.884 -23.464 -69.405  1.00 53.19           O
ATOM   1448  N   SER A 186      54.495 -22.598 -67.358  1.00121.72           N
ATOM   1449  CA  SER A 186      55.773 -21.952 -67.414  1.00121.72           C
ATOM   1450  CB  SER A 186      55.714 -20.528 -67.995  1.00121.72           C
ATOM   1451  OG  SER A 186      55.295 -20.567 -69.351  1.00121.72           O
ATOM   1452  C   SER A 186      56.383 -21.822 -66.058  1.00121.72           C
ATOM   1453  O   SER A 186      55.749 -21.377 -65.099  1.00121.72           O
ATOM   1454  N   THR A 187      57.645 -22.283 -65.958  1.00177.05           N
ATOM   1455  CA  THR A 187      58.460 -22.087 -64.800  1.00177.05           C
ATOM   1456  CB  THR A 187      59.650 -23.003 -64.761  1.00177.05           C
ATOM   1457  OG1 THR A 187      60.322 -22.880 -63.516  1.00177.05           O
ATOM   1458  CG2 THR A 187      60.599 -22.648 -65.918  1.00177.05           C
ATOM   1459  C   THR A 187      58.962 -20.668 -64.814  1.00177.05           C
ATOM   1460  O   THR A 187      59.044 -20.023 -63.771  1.00177.05           O
ATOM   1461  N   SER A 188      59.316 -20.132 -66.007  1.00166.75           N
ATOM   1462  CA  SER A 188      59.879 -18.812 -66.036  1.00166.75           C
ATOM   1463  CB  SER A 188      61.345 -18.769 -65.573  1.00166.75           C
ATOM   1464  OG  SER A 188      61.438 -19.150 -64.208  1.00166.75           O
ATOM   1465  C   SER A 188      59.852 -18.284 -67.437  1.00166.75           C
ATOM   1466  O   SER A 188      58.804 -18.190 -68.073  1.00166.75           O
ATOM   1467  N   ARG A 189      61.041 -17.894 -67.936  1.00126.48           N
ATOM   1468  CA  ARG A 189      61.196 -17.277 -69.223  1.00126.48           C
ATOM   1469  CB  ARG A 189      62.660 -16.923 -69.533  1.00126.48           C
ATOM   1470  CG  ARG A 189      62.846 -16.193 -70.864  1.00126.48           C
ATOM   1471  CD  ARG A 189      62.880 -17.124 -72.076  1.00126.48           C
ATOM   1472  NE  ARG A 189      64.060 -18.019 -71.915  1.00126.48           N
ATOM   1473  CZ  ARG A 189      65.294 -17.600 -72.322  1.00126.48           C
ATOM   1474  NH1 ARG A 189      65.449 -16.353 -72.856  1.00126.48           N
ATOM   1475  NH2 ARG A 189      66.372 -18.426 -72.191  1.00126.48           N
ATOM   1476  C   ARG A 189      60.711 -18.200 -70.294  1.00126.48           C
ATOM   1477  O   ARG A 189      60.078 -17.759 -71.252  1.00126.48           O
ATOM   1478  N   GLY A 190      61.003 -19.508 -70.182  1.00 32.07           N
ATOM   1479  CA  GLY A 190      60.552 -20.391 -71.218  1.00 32.07           C
ATOM   1480  C   GLY A 190      59.150 -20.804 -70.908  1.00 32.07           C
ATOM   1481  O   GLY A 190      58.667 -20.638 -69.790  1.00 32.07           O
ATOM   1482  N   LYS A 191      58.461 -21.363 -71.922  1.00 86.13           N
ATOM   1483  CA  LYS A 191      57.117 -21.834 -71.773  1.00 86.13           C
ATOM   1484  CB  LYS A 191      56.081 -20.976 -72.514  1.00 86.13           C
ATOM   1485  CG  LYS A 191      56.070 -19.515 -72.074  1.00 86.13           C
ATOM   1486  CD  LYS A 191      55.314 -18.597 -73.033  1.00 86.13           C
ATOM   1487  CE  LYS A 191      55.985 -18.468 -74.401  1.00 86.13           C
ATOM   1488  NZ  LYS A 191      55.188 -17.572 -75.266  1.00 86.13           N
ATOM   1489  C   LYS A 191      57.091 -23.150 -72.476  1.00 86.13           C
ATOM   1490  O   LYS A 191      57.919 -23.410 -73.348  1.00 86.13           O
ATOM   1491  N   ILE A 192      56.126 -24.017 -72.124  1.00163.88           N
ATOM   1492  CA  ILE A 192      56.053 -25.303 -72.747  1.00163.88           C
ATOM   1493  CB  ILE A 192      56.274 -26.431 -71.784  1.00163.88           C
ATOM   1494  CG1 ILE A 192      56.276 -27.776 -72.525  1.00163.88           C
ATOM   1495  CG2 ILE A 192      55.205 -26.329 -70.685  1.00163.88           C
ATOM   1496  CD1 ILE A 192      57.459 -27.964 -73.471  1.00163.88           C
ATOM   1497  C   ILE A 192      54.670 -25.459 -73.286  1.00163.88           C
ATOM   1498  O   ILE A 192      53.754 -24.737 -72.897  1.00163.88           O
ATOM   1499  N   LEU A 193      54.500 -26.376 -74.255  1.00101.88           N
ATOM   1500  CA  LEU A 193      53.195 -26.624 -74.785  1.00101.88           C
ATOM   1501  CB  LEU A 193      53.059 -26.350 -76.290  1.00101.88           C
ATOM   1502  CG  LEU A 193      53.273 -24.869 -76.653  1.00101.88           C
ATOM   1503  CD1 LEU A 193      54.743 -24.452 -76.493  1.00101.88           C
ATOM   1504  CD2 LEU A 193      52.705 -24.548 -78.039  1.00101.88           C
ATOM   1505  C   LEU A 193      52.893 -28.068 -74.546  1.00101.88           C
ATOM   1506  O   LEU A 193      53.797 -28.874 -74.335  1.00101.88           O
ATOM   1507  N   VAL A 194      51.595 -28.421 -74.577  1.00 50.20           N
ATOM   1508  CA  VAL A 194      51.127 -29.756 -74.338  1.00 50.20           C
ATOM   1509  CB  VAL A 194      49.634 -29.872 -74.432  1.00 50.20           C
ATOM   1510  CG1 VAL A 194      49.248 -31.355 -74.293  1.00 50.20           C
ATOM   1511  CG2 VAL A 194      49.002 -28.962 -73.366  1.00 50.20           C
ATOM   1512  C   VAL A 194      51.720 -30.636 -75.390  1.00 50.20           C
ATOM   1513  O   VAL A 194      51.956 -31.822 -75.173  1.00 50.20           O
ATOM   1514  N   VAL A 195      51.961 -30.049 -76.572  1.00 62.86           N
ATOM   1515  CA  VAL A 195      52.517 -30.701 -77.720  1.00 62.86           C
ATOM   1516  CB  VAL A 195      52.629 -29.792 -78.912  1.00 62.86           C
ATOM   1517  CG1 VAL A 195      53.326 -30.549 -80.056  1.00 62.86           C
ATOM   1518  CG2 VAL A 195      51.223 -29.284 -79.270  1.00 62.86           C
ATOM   1519  C   VAL A 195      53.893 -31.164 -77.370  1.00 62.86           C
ATOM   1520  O   VAL A 195      54.450 -32.032 -78.038  1.00 62.86           O
ATOM   1521  N   GLY A 196      54.512 -30.549 -76.348  1.00 37.55           N
ATOM   1522  CA  GLY A 196      55.828 -30.951 -75.952  1.00 37.55           C
ATOM   1523  C   GLY A 196      56.793 -30.015 -76.593  1.00 37.55           C
ATOM   1524  O   GLY A 196      57.993 -30.058 -76.324  1.00 37.55           O
ATOM   1525  N   ASN A 197      56.282 -29.143 -77.479  1.00 52.94           N
ATOM   1526  CA  ASN A 197      57.130 -28.176 -78.106  1.00 52.94           C
ATOM   1527  CB  ASN A 197      56.592 -27.657 -79.451  1.00 52.94           C
ATOM   1528  CG  ASN A 197      56.697 -28.788 -80.464  1.00 52.94           C
ATOM   1529  OD1 ASN A 197      57.531 -29.682 -80.332  1.00 52.94           O
ATOM   1530  ND2 ASN A 197      55.830 -28.746 -81.512  1.00 52.94           N
ATOM   1531  C   ASN A 197      57.231 -27.015 -77.172  1.00 52.94           C
ATOM   1532  O   ASN A 197      56.305 -26.730 -76.414  1.00 52.94           O
ATOM   1533  N   VAL A 198      58.376 -26.310 -77.202  1.00110.24           N
ATOM   1534  CA  VAL A 198      58.566 -25.208 -76.307  1.00110.24           C
ATOM   1535  CB  VAL A 198      59.829 -25.296 -75.500  1.00110.24           C
ATOM   1536  CG1 VAL A 198      59.777 -26.550 -74.616  1.00110.24           C
ATOM   1537  CG2 VAL A 198      61.026 -25.259 -76.462  1.00110.24           C
ATOM   1538  C   VAL A 198      58.686 -23.960 -77.117  1.00110.24           C
ATOM   1539  O   VAL A 198      58.848 -24.002 -78.336  1.00110.24           O
ATOM   1540  N   VAL A 199      58.545 -22.803 -76.440  1.00 64.34           N
ATOM   1541  CA  VAL A 199      58.715 -21.541 -77.095  1.00 64.34           C
ATOM   1542  CB  VAL A 199      57.488 -20.678 -77.046  1.00 64.34           C
ATOM   1543  CG1 VAL A 199      57.807 -19.325 -77.707  1.00 64.34           C
ATOM   1544  CG2 VAL A 199      56.336 -21.439 -77.726  1.00 64.34           C
ATOM   1545  C   VAL A 199      59.822 -20.828 -76.375  1.00 64.34           C
ATOM   1546  O   VAL A 199      59.808 -20.668 -75.156  1.00 64.34           O
ATOM   1547  N   GLY A 200      60.808 -20.355 -77.155  1.00 72.88           N
ATOM   1548  CA  GLY A 200      62.028 -19.746 -76.705  1.00 72.88           C
ATOM   1549  C   GLY A 200      61.799 -18.453 -75.992  1.00 72.88           C
ATOM   1550  O   GLY A 200      62.662 -18.011 -75.237  1.00 72.88           O
ATOM   1551  N   SER A 201      60.690 -17.754 -76.283  1.00121.99           N
ATOM   1552  CA  SER A 201      60.498 -16.449 -75.713  1.00121.99           C
ATOM   1553  CB  SER A 201      59.615 -15.542 -76.583  1.00121.99           C
ATOM   1554  OG  SER A 201      60.234 -15.331 -77.842  1.00121.99           O
ATOM   1555  C   SER A 201      59.872 -16.513 -74.356  1.00121.99           C
ATOM   1556  O   SER A 201      59.420 -17.559 -73.895  1.00121.99           O
ATOM   1557  N   THR A 202      59.854 -15.350 -73.671  1.00125.36           N
ATOM   1558  CA  THR A 202      59.276 -15.237 -72.366  1.00125.36           C
ATOM   1559  CB  THR A 202      59.819 -14.079 -71.582  1.00125.36           C
ATOM   1560  OG1 THR A 202      59.349 -14.127 -70.243  1.00125.36           O
ATOM   1561  CG2 THR A 202      59.379 -12.770 -72.260  1.00125.36           C
ATOM   1562  C   THR A 202      57.805 -15.029 -72.538  1.00125.36           C
ATOM   1563  O   THR A 202      57.352 -14.530 -73.566  1.00125.36           O
ATOM   1564  N   CYS A 203      57.023 -15.408 -71.510  1.00 79.69           N
ATOM   1565  CA  CYS A 203      55.592 -15.338 -71.572  1.00 79.69           C
ATOM   1566  CB  CYS A 203      54.912 -15.826 -70.278  1.00 79.69           C
ATOM   1567  SG  CYS A 203      55.293 -17.550 -69.848  1.00 79.69           S
ATOM   1568  C   CYS A 203      55.170 -13.916 -71.742  1.00 79.69           C
ATOM   1569  O   CYS A 203      54.279 -13.622 -72.538  1.00 79.69           O
ATOM   1570  N   GLN A 204      55.783 -12.985 -70.989  1.00266.61           N
ATOM   1571  CA  GLN A 204      55.329 -11.633 -71.119  1.00266.61           C
ATOM   1572  CB  GLN A 204      54.855 -11.024 -69.786  1.00266.61           C
ATOM   1573  CG  GLN A 204      55.940 -10.949 -68.708  1.00266.61           C
ATOM   1574  CD  GLN A 204      56.197 -12.360 -68.193  1.00266.61           C
ATOM   1575  OE1 GLN A 204      55.293 -13.023 -67.686  1.00266.61           O
ATOM   1576  NE2 GLN A 204      57.463 -12.838 -68.330  1.00266.61           N
ATOM   1577  C   GLN A 204      56.434 -10.788 -71.659  1.00266.61           C
ATOM   1578  O   GLN A 204      57.412 -10.494 -70.974  1.00266.61           O
ATOM   1579  N   GLY A 205      56.289 -10.349 -72.922  1.00 80.98           N
ATOM   1580  CA  GLY A 205      57.302  -9.515 -73.492  1.00 80.98           C
ATOM   1581  C   GLY A 205      56.659  -8.695 -74.556  1.00 80.98           C
ATOM   1582  O   GLY A 205      55.685  -9.118 -75.178  1.00 80.98           O
ATOM   1583  N   GLY A 206      57.210  -7.488 -74.792  1.00 64.41           N
ATOM   1584  CA  GLY A 206      56.670  -6.630 -75.799  1.00 64.41           C
ATOM   1585  C   GLY A 206      57.338  -5.295 -75.749  1.00 64.41           C
ATOM   1586  O   GLY A 206      57.594  -4.748 -74.681  1.00 64.41           O
ATOM   1587  N   ILE A 207      57.621  -4.709 -76.927  1.00183.71           N
ATOM   1588  CA  ILE A 207      58.204  -3.403 -76.923  1.00183.71           C
ATOM   1589  CB  ILE A 207      58.548  -2.889 -78.302  1.00183.71           C
ATOM   1590  CG1 ILE A 207      59.242  -1.521 -78.219  1.00183.71           C
ATOM   1591  CG2 ILE A 207      57.282  -2.836 -79.160  1.00183.71           C
ATOM   1592  CD1 ILE A 207      60.636  -1.574 -77.605  1.00183.71           C
ATOM   1593  C   ILE A 207      57.172  -2.517 -76.325  1.00183.71           C
ATOM   1594  O   ILE A 207      57.480  -1.651 -75.510  1.00183.71           O
ATOM   1595  N   TYR A 208      55.895  -2.738 -76.694  1.00319.19           N
ATOM   1596  CA  TYR A 208      54.895  -1.851 -76.186  1.00319.19           C
ATOM   1597  CB  TYR A 208      53.802  -1.468 -77.196  1.00319.19           C
ATOM   1598  CG  TYR A 208      54.460  -0.372 -77.957  1.00319.19           C
ATOM   1599  CD1 TYR A 208      55.349  -0.627 -78.976  1.00319.19           C
ATOM   1600  CD2 TYR A 208      54.196   0.932 -77.614  1.00319.19           C
ATOM   1601  CE1 TYR A 208      55.966   0.398 -79.658  1.00319.19           C
ATOM   1602  CE2 TYR A 208      54.808   1.958 -78.291  1.00319.19           C
ATOM   1603  CZ  TYR A 208      55.692   1.698 -79.311  1.00319.19           C
ATOM   1604  OH  TYR A 208      56.313   2.766 -79.995  1.00319.19           O
ATOM   1605  C   TYR A 208      54.302  -2.302 -74.893  1.00319.19           C
ATOM   1606  O   TYR A 208      53.822  -3.425 -74.755  1.00319.19           O
ATOM   1607  N   LYS A 209      54.368  -1.375 -73.909  1.00204.68           N
ATOM   1608  CA  LYS A 209      53.893  -1.484 -72.558  1.00204.68           C
ATOM   1609  CB  LYS A 209      53.655  -2.924 -72.071  1.00204.68           C
ATOM   1610  CG  LYS A 209      52.807  -3.000 -70.801  1.00204.68           C
ATOM   1611  CD  LYS A 209      51.362  -2.540 -71.017  1.00204.68           C
ATOM   1612  CE  LYS A 209      50.491  -2.622 -69.762  1.00204.68           C
ATOM   1613  NZ  LYS A 209      50.219  -4.039 -69.432  1.00204.68           N
ATOM   1614  C   LYS A 209      55.000  -0.907 -71.743  1.00204.68           C
ATOM   1615  O   LYS A 209      55.803  -0.131 -72.253  1.00204.68           O
ATOM   1616  N   THR A 210      55.091  -1.265 -70.447  1.00132.64           N
ATOM   1617  CA  THR A 210      56.245  -0.834 -69.708  1.00132.64           C
ATOM   1618  CB  THR A 210      56.183  -1.167 -68.247  1.00132.64           C
ATOM   1619  OG1 THR A 210      57.269  -0.568 -67.556  1.00132.64           O
ATOM   1620  CG2 THR A 210      56.223  -2.696 -68.090  1.00132.64           C
ATOM   1621  C   THR A 210      57.360  -1.612 -70.326  1.00132.64           C
ATOM   1622  O   THR A 210      57.076  -2.531 -71.088  1.00132.64           O
ATOM   1623  N   PRO A 211      58.608  -1.317 -70.083  1.00111.16           N
ATOM   1624  CA  PRO A 211      59.621  -2.043 -70.795  1.00111.16           C
ATOM   1625  CD  PRO A 211      59.052   0.022 -69.751  1.00111.16           C
ATOM   1626  CB  PRO A 211      60.940  -1.313 -70.520  1.00111.16           C
ATOM   1627  CG  PRO A 211      60.563  -0.177 -69.538  1.00111.16           C
ATOM   1628  C   PRO A 211      59.613  -3.512 -70.551  1.00111.16           C
ATOM   1629  O   PRO A 211      60.159  -3.975 -69.551  1.00111.16           O
ATOM   1630  N   LEU A 212      58.978  -4.246 -71.479  1.00146.66           N
ATOM   1631  CA  LEU A 212      58.894  -5.663 -71.505  1.00146.66           C
ATOM   1632  CB  LEU A 212      57.743  -6.183 -72.362  1.00146.66           C
ATOM   1633  CG  LEU A 212      56.347  -5.708 -71.917  1.00146.66           C
ATOM   1634  CD1 LEU A 212      55.255  -6.274 -72.838  1.00146.66           C
ATOM   1635  CD2 LEU A 212      56.085  -6.009 -70.435  1.00146.66           C
ATOM   1636  C   LEU A 212      60.172  -6.171 -72.063  1.00146.66           C
ATOM   1637  O   LEU A 212      60.552  -7.307 -71.782  1.00146.66           O
ATOM   1638  N   TYR A 213      60.840  -5.334 -72.895  1.00323.45           N
ATOM   1639  CA  TYR A 213      62.010  -5.783 -73.589  1.00323.45           C
ATOM   1640  CB  TYR A 213      62.765  -4.713 -74.397  1.00323.45           C
ATOM   1641  CG  TYR A 213      63.877  -5.446 -75.072  1.00323.45           C
ATOM   1642  CD1 TYR A 213      63.656  -6.091 -76.269  1.00323.45           C
ATOM   1643  CD2 TYR A 213      65.132  -5.502 -74.510  1.00323.45           C
ATOM   1644  CE1 TYR A 213      64.669  -6.776 -76.897  1.00323.45           C
ATOM   1645  CE2 TYR A 213      66.150  -6.186 -75.135  1.00323.45           C
ATOM   1646  CZ  TYR A 213      65.919  -6.825 -76.330  1.00323.45           C
ATOM   1647  OH  TYR A 213      66.962  -7.528 -76.970  1.00323.45           O
ATOM   1648  C   TYR A 213      62.961  -6.330 -72.580  1.00323.45           C
ATOM   1649  O   TYR A 213      63.473  -5.631 -71.708  1.00323.45           O
ATOM   1650  N   THR A 214      63.182  -7.647 -72.713  1.00268.02           N
ATOM   1651  CA  THR A 214      64.039  -8.467 -71.918  1.00268.02           C
ATOM   1652  CB  THR A 214      63.288  -9.359 -70.963  1.00268.02           C
ATOM   1653  OG1 THR A 214      64.195 -10.143 -70.202  1.00268.02           O
ATOM   1654  CG2 THR A 214      62.302 -10.250 -71.745  1.00268.02           C
ATOM   1655  C   THR A 214      64.692  -9.313 -72.964  1.00268.02           C
ATOM   1656  O   THR A 214      65.014  -8.808 -74.038  1.00268.02           O
ATOM   1657  N   TRP A 215      64.923 -10.615 -72.715  1.00136.16           N
ATOM   1658  CA  TRP A 215      65.557 -11.354 -73.763  1.00136.16           C
ATOM   1659  CB  TRP A 215      66.683 -12.277 -73.263  1.00136.16           C
ATOM   1660  CG  TRP A 215      67.360 -13.062 -74.358  1.00136.16           C
ATOM   1661  CD2 TRP A 215      68.271 -12.488 -75.309  1.00136.16           C
ATOM   1662  CD1 TRP A 215      67.229 -14.377 -74.693  1.00136.16           C
ATOM   1663  NE1 TRP A 215      68.002 -14.662 -75.793  1.00136.16           N
ATOM   1664  CE2 TRP A 215      68.646 -13.507 -76.184  1.00136.16           C
ATOM   1665  CE3 TRP A 215      68.747 -11.216 -75.446  1.00136.16           C
ATOM   1666  CZ2 TRP A 215      69.508 -13.265 -77.217  1.00136.16           C
ATOM   1667  CZ3 TRP A 215      69.622 -10.978 -76.482  1.00136.16           C
ATOM   1668  CH2 TRP A 215      69.994 -11.984 -77.350  1.00136.16           C
ATOM   1669  C   TRP A 215      64.548 -12.180 -74.501  1.00136.16           C
ATOM   1670  O   TRP A 215      63.801 -12.961 -73.913  1.00136.16           O
ATOM   1671  N   THR A 216      64.503 -11.995 -75.837  1.00 54.54           N
ATOM   1672  CA  THR A 216      63.642 -12.751 -76.702  1.00 54.54           C
ATOM   1673  CB  THR A 216      62.432 -11.988 -77.168  1.00 54.54           C
ATOM   1674  OG1 THR A 216      61.669 -11.546 -76.054  1.00 54.54           O
ATOM   1675  CG2 THR A 216      61.570 -12.908 -78.046  1.00 54.54           C
ATOM   1676  C   THR A 216      64.466 -13.096 -77.909  1.00 54.54           C
ATOM   1677  O   THR A 216      65.497 -12.472 -78.158  1.00 54.54           O
ATOM   1678  N   ASP A 217      64.040 -14.115 -78.683  1.00 74.62           N
ATOM   1679  CA  ASP A 217      64.811 -14.567 -79.809  1.00 74.62           C
ATOM   1680  CB  ASP A 217      64.175 -15.773 -80.504  1.00 74.62           C
ATOM   1681  CG  ASP A 217      64.170 -16.928 -79.515  1.00 74.62           C
ATOM   1682  OD1 ASP A 217      64.992 -16.906 -78.561  1.00 74.62           O
ATOM   1683  OD2 ASP A 217      63.328 -17.847 -79.695  1.00 74.62           O
ATOM   1684  C   ASP A 217      64.964 -13.492 -80.854  1.00 74.62           C
ATOM   1685  O   ASP A 217      66.088 -13.207 -81.264  1.00 74.62           O
ATOM   1686  N   ALA A 218      63.865 -12.845 -81.313  1.00 91.28           N
ATOM   1687  CA  ALA A 218      64.040 -11.870 -82.364  1.00 91.28           C
ATOM   1688  CB  ALA A 218      64.164 -12.512 -83.756  1.00 91.28           C
ATOM   1689  C   ALA A 218      62.860 -10.946 -82.404  1.00 91.28           C
ATOM   1690  O   ALA A 218      61.732 -11.331 -82.102  1.00 91.28           O
ATOM   1691  N   LEU A 219      63.118  -9.682 -82.797  1.00111.11           N
ATOM   1692  CA  LEU A 219      62.129  -8.640 -82.830  1.00111.11           C
ATOM   1693  CB  LEU A 219      62.752  -7.258 -83.115  1.00111.11           C
ATOM   1694  CG  LEU A 219      63.731  -6.781 -82.017  1.00111.11           C
ATOM   1695  CD1 LEU A 219      64.937  -7.724 -81.879  1.00111.11           C
ATOM   1696  CD2 LEU A 219      64.169  -5.325 -82.243  1.00111.11           C
ATOM   1697  C   LEU A 219      61.085  -8.898 -83.879  1.00111.11           C
ATOM   1698  O   LEU A 219      59.891  -8.853 -83.584  1.00111.11           O
ATOM   1699  N   VAL A 220      61.492  -9.203 -85.132  1.00207.11           N
ATOM   1700  CA  VAL A 220      60.484  -9.369 -86.151  1.00207.11           C
ATOM   1701  CB  VAL A 220      60.850  -8.710 -87.442  1.00207.11           C
ATOM   1702  CG1 VAL A 220      62.253  -9.187 -87.851  1.00207.11           C
ATOM   1703  CG2 VAL A 220      59.750  -9.010 -88.479  1.00207.11           C
ATOM   1704  C   VAL A 220      60.268 -10.823 -86.397  1.00207.11           C
ATOM   1705  O   VAL A 220      60.642 -11.383 -87.425  1.00207.11           O
ATOM   1706  N   TYR A 221      59.596 -11.460 -85.439  1.00245.34           N
ATOM   1707  CA  TYR A 221      59.332 -12.863 -85.449  1.00245.34           C
ATOM   1708  CB  TYR A 221      60.325 -13.462 -84.448  1.00245.34           C
ATOM   1709  CG  TYR A 221      60.472 -14.938 -84.394  1.00245.34           C
ATOM   1710  CD1 TYR A 221      60.990 -15.709 -85.420  1.00245.34           C
ATOM   1711  CD2 TYR A 221      60.169 -15.528 -83.199  1.00245.34           C
ATOM   1712  CE1 TYR A 221      61.134 -17.072 -85.259  1.00245.34           C
ATOM   1713  CE2 TYR A 221      60.313 -16.874 -83.038  1.00245.34           C
ATOM   1714  CZ  TYR A 221      60.790 -17.654 -84.057  1.00245.34           C
ATOM   1715  OH  TYR A 221      60.914 -19.038 -83.831  1.00245.34           O
ATOM   1716  C   TYR A 221      57.953 -12.895 -84.894  1.00245.34           C
ATOM   1717  O   TYR A 221      57.109 -13.697 -85.296  1.00245.34           O
ATOM   1718  N   TYR A 222      57.684 -11.947 -83.967  1.00317.17           N
ATOM   1719  CA  TYR A 222      56.344 -11.882 -83.484  1.00317.17           C
ATOM   1720  CB  TYR A 222      55.804 -11.218 -82.203  1.00317.17           C
ATOM   1721  CG  TYR A 222      56.393 -11.275 -80.874  1.00317.17           C
ATOM   1722  CD1 TYR A 222      56.020 -12.246 -79.997  1.00317.17           C
ATOM   1723  CD2 TYR A 222      57.226 -10.264 -80.473  1.00317.17           C
ATOM   1724  CE1 TYR A 222      56.542 -12.281 -78.740  1.00317.17           C
ATOM   1725  CE2 TYR A 222      57.748 -10.288 -79.213  1.00317.17           C
ATOM   1726  CZ  TYR A 222      57.414 -11.302 -78.351  1.00317.17           C
ATOM   1727  OH  TYR A 222      57.961 -11.336 -77.047  1.00317.17           O
ATOM   1728  C   TYR A 222      55.961 -10.544 -83.976  1.00317.17           C
ATOM   1729  O   TYR A 222      56.694  -9.830 -84.657  1.00317.17           O
ATOM   1730  N   GLU A 223      54.747 -10.203 -83.537  1.00154.30           N
ATOM   1731  CA  GLU A 223      54.077  -8.963 -83.701  1.00154.30           C
ATOM   1732  CB  GLU A 223      53.215  -8.996 -84.971  1.00154.30           C
ATOM   1733  CG  GLU A 223      52.248 -10.182 -84.926  1.00154.30           C
ATOM   1734  CD  GLU A 223      52.109 -10.724 -86.341  1.00154.30           C
ATOM   1735  OE1 GLU A 223      51.722  -9.942 -87.252  1.00154.30           O
ATOM   1736  OE2 GLU A 223      52.418 -11.937 -86.523  1.00154.30           O
ATOM   1737  C   GLU A 223      53.134  -9.017 -82.552  1.00154.30           C
ATOM   1738  O   GLU A 223      52.627 -10.086 -82.215  1.00154.30           O
ATOM   1739  N   PHE A 224      52.928  -7.884 -81.876  1.00202.37           N
ATOM   1740  CA  PHE A 224      51.896  -7.874 -80.894  1.00202.37           C
ATOM   1741  CB  PHE A 224      52.462  -7.865 -79.452  1.00202.37           C
ATOM   1742  CG  PHE A 224      53.637  -6.956 -79.505  1.00202.37           C
ATOM   1743  CD1 PHE A 224      54.870  -7.481 -79.818  1.00202.37           C
ATOM   1744  CD2 PHE A 224      53.510  -5.609 -79.286  1.00202.37           C
ATOM   1745  CE1 PHE A 224      55.976  -6.675 -79.903  1.00202.37           C
ATOM   1746  CE2 PHE A 224      54.616  -4.800 -79.370  1.00202.37           C
ATOM   1747  CZ  PHE A 224      55.845  -5.333 -79.679  1.00202.37           C
ATOM   1748  C   PHE A 224      51.045  -6.690 -81.194  1.00202.37           C
ATOM   1749  O   PHE A 224      51.545  -5.573 -81.298  1.00202.37           O
ATOM   1750  N   GLU A 225      49.726  -6.921 -81.353  1.00115.10           N
ATOM   1751  CA  GLU A 225      48.840  -5.882 -81.794  1.00115.10           C
ATOM   1752  CB  GLU A 225      47.813  -6.402 -82.834  1.00115.10           C
ATOM   1753  CG  GLU A 225      47.388  -5.386 -83.903  1.00115.10           C
ATOM   1754  CD  GLU A 225      46.213  -4.570 -83.398  1.00115.10           C
ATOM   1755  OE1 GLU A 225      45.058  -5.049 -83.557  1.00115.10           O
ATOM   1756  OE2 GLU A 225      46.444  -3.455 -82.859  1.00115.10           O
ATOM   1757  C   GLU A 225      48.128  -5.364 -80.597  1.00115.10           C
ATOM   1758  O   GLU A 225      47.654  -6.128 -79.756  1.00115.10           O
ATOM   1759  N   ILE A 226      48.045  -4.025 -80.503  1.00102.70           N
ATOM   1760  CA  ILE A 226      47.472  -3.388 -79.362  1.00102.70           C
ATOM   1761  CB  ILE A 226      48.096  -2.039 -79.106  1.00102.70           C
ATOM   1762  CG1 ILE A 226      47.854  -1.102 -80.307  1.00102.70           C
ATOM   1763  CG2 ILE A 226      49.587  -2.254 -78.786  1.00102.70           C
ATOM   1764  CD1 ILE A 226      48.228   0.358 -80.044  1.00102.70           C
ATOM   1765  C   ILE A 226      46.000  -3.230 -79.566  1.00102.70           C
ATOM   1766  O   ILE A 226      45.556  -2.733 -80.597  1.00102.70           O
ATOM   1767  N   GLY A 227      45.192  -3.659 -78.575  1.00 31.98           N
ATOM   1768  CA  GLY A 227      43.773  -3.511 -78.695  1.00 31.98           C
ATOM   1769  C   GLY A 227      43.272  -4.505 -79.689  1.00 31.98           C
ATOM   1770  O   GLY A 227      42.524  -4.148 -80.595  1.00 31.98           O
ATOM   1771  N   LEU A 228      43.686  -5.780 -79.571  1.00 64.29           N
ATOM   1772  CA  LEU A 228      43.209  -6.733 -80.532  1.00 64.29           C
ATOM   1773  CB  LEU A 228      44.155  -7.931 -80.750  1.00 64.29           C
ATOM   1774  CG  LEU A 228      43.646  -8.940 -81.801  1.00 64.29           C
ATOM   1775  CD1 LEU A 228      43.507  -8.285 -83.188  1.00 64.29           C
ATOM   1776  CD2 LEU A 228      44.491 -10.222 -81.816  1.00 64.29           C
ATOM   1777  C   LEU A 228      41.872  -7.270 -80.105  1.00 64.29           C
ATOM   1778  O   LEU A 228      41.464  -7.126 -78.952  1.00 64.29           O
ATOM   1779  N   TYR A 229      41.152  -7.866 -81.082  1.00135.66           N
ATOM   1780  CA  TYR A 229      39.869  -8.476 -80.894  1.00135.66           C
ATOM   1781  CB  TYR A 229      38.735  -7.816 -81.703  1.00135.66           C
ATOM   1782  CG  TYR A 229      38.138  -6.749 -80.847  1.00135.66           C
ATOM   1783  CD1 TYR A 229      38.649  -5.474 -80.805  1.00135.66           C
ATOM   1784  CD2 TYR A 229      37.043  -7.064 -80.078  1.00135.66           C
ATOM   1785  CE1 TYR A 229      38.069  -4.524 -79.993  1.00135.66           C
ATOM   1786  CE2 TYR A 229      36.457  -6.118 -79.267  1.00135.66           C
ATOM   1787  CZ  TYR A 229      36.973  -4.840 -79.221  1.00135.66           C
ATOM   1788  OH  TYR A 229      36.388  -3.859 -78.392  1.00135.66           O
ATOM   1789  C   TYR A 229      39.941  -9.929 -81.246  1.00135.66           C
ATOM   1790  O   TYR A 229      40.636 -10.334 -82.178  1.00135.66           O
ATOM   1791  N   ASP A 230      39.228 -10.750 -80.443  1.00107.66           N
ATOM   1792  CA  ASP A 230      39.158 -12.180 -80.590  1.00107.66           C
ATOM   1793  CB  ASP A 230      39.370 -12.927 -79.254  1.00107.66           C
ATOM   1794  CG  ASP A 230      39.144 -14.425 -79.449  1.00107.66           C
ATOM   1795  OD1 ASP A 230      37.963 -14.829 -79.610  1.00107.66           O
ATOM   1796  OD2 ASP A 230      40.139 -15.197 -79.406  1.00107.66           O
ATOM   1797  C   ASP A 230      37.790 -12.520 -81.067  1.00107.66           C
ATOM   1798  O   ASP A 230      36.797 -11.905 -80.684  1.00107.66           O
ATOM   1799  N   TYR A 231      37.728 -13.522 -81.953  1.00152.09           N
ATOM   1800  CA  TYR A 231      36.509 -13.898 -82.594  1.00152.09           C
ATOM   1801  CB  TYR A 231      36.730 -13.452 -84.049  1.00152.09           C
ATOM   1802  CG  TYR A 231      35.538 -12.982 -84.800  1.00152.09           C
ATOM   1803  CD1 TYR A 231      34.709 -12.032 -84.254  1.00152.09           C
ATOM   1804  CD2 TYR A 231      35.321 -13.406 -86.090  1.00152.09           C
ATOM   1805  CE1 TYR A 231      33.628 -11.558 -84.964  1.00152.09           C
ATOM   1806  CE2 TYR A 231      34.245 -12.929 -86.803  1.00152.09           C
ATOM   1807  CZ  TYR A 231      33.395 -12.012 -86.239  1.00152.09           C
ATOM   1808  OH  TYR A 231      32.289 -11.522 -86.969  1.00152.09           O
ATOM   1809  C   TYR A 231      36.533 -15.405 -82.522  1.00152.09           C
ATOM   1810  O   TYR A 231      37.527 -16.027 -82.894  1.00152.09           O
ATOM   1811  N   SER A 232      35.441 -16.045 -82.065  1.00 50.50           N
ATOM   1812  CA  SER A 232      35.485 -17.471 -81.877  1.00 50.50           C
ATOM   1813  CB  SER A 232      34.308 -18.022 -81.042  1.00 50.50           C
ATOM   1814  OG  SER A 232      34.427 -17.587 -79.695  1.00 50.50           O
ATOM   1815  C   SER A 232      35.484 -18.193 -83.180  1.00 50.50           C
ATOM   1816  O   SER A 232      34.782 -17.818 -84.116  1.00 50.50           O
ATOM   1817  N   ALA A 233      36.300 -19.265 -83.241  1.00 56.41           N
ATOM   1818  CA  ALA A 233      36.407 -20.129 -84.377  1.00 56.41           C
ATOM   1819  CB  ALA A 233      37.540 -21.160 -84.236  1.00 56.41           C
ATOM   1820  C   ALA A 233      35.122 -20.868 -84.531  1.00 56.41           C
ATOM   1821  O   ALA A 233      34.640 -21.096 -85.638  1.00 56.41           O
ATOM   1822  N   THR A 234      34.514 -21.249 -83.402  1.00192.38           N
ATOM   1823  CA  THR A 234      33.259 -21.934 -83.471  1.00192.38           C
ATOM   1824  CB  THR A 234      33.022 -22.839 -82.269  1.00192.38           C
ATOM   1825  OG1 THR A 234      33.245 -22.161 -81.037  1.00192.38           O
ATOM   1826  CG2 THR A 234      33.954 -24.056 -82.324  1.00192.38           C
ATOM   1827  C   THR A 234      32.186 -20.882 -83.539  1.00192.38           C
ATOM   1828  O   THR A 234      31.894 -20.306 -84.602  1.00192.38           O
ATOM   1829  N   ILE A 235      31.573 -20.614 -82.359  1.00269.08           N
ATOM   1830  CA  ILE A 235      30.525 -19.671 -82.271  1.00269.08           C
ATOM   1831  CB  ILE A 235      29.567 -19.843 -81.119  1.00269.08           C
ATOM   1832  CG1 ILE A 235      28.774 -21.159 -81.262  1.00269.08           C
ATOM   1833  CG2 ILE A 235      28.635 -18.626 -81.112  1.00269.08           C
ATOM   1834  CD1 ILE A 235      27.873 -21.214 -82.499  1.00269.08           C
ATOM   1835  C   ILE A 235      31.145 -18.330 -82.278  1.00269.08           C
ATOM   1836  O   ILE A 235      31.477 -17.734 -81.258  1.00269.08           O
ATOM   1837  N   ASP A 236      31.265 -17.880 -83.535  1.00225.69           N
ATOM   1838  CA  ASP A 236      31.776 -16.739 -84.209  1.00225.69           C
ATOM   1839  CB  ASP A 236      31.228 -16.876 -85.651  1.00225.69           C
ATOM   1840  CG  ASP A 236      31.762 -15.853 -86.624  1.00225.69           C
ATOM   1841  OD1 ASP A 236      32.532 -14.954 -86.198  1.00225.69           O
ATOM   1842  OD2 ASP A 236      31.398 -15.971 -87.827  1.00225.69           O
ATOM   1843  C   ASP A 236      31.253 -15.462 -83.607  1.00225.69           C
ATOM   1844  O   ASP A 236      30.848 -14.571 -84.349  1.00225.69           O
ATOM   1845  N   PHE A 237      31.208 -15.292 -82.264  1.00166.97           N
ATOM   1846  CA  PHE A 237      30.958 -13.928 -81.891  1.00166.97           C
ATOM   1847  CB  PHE A 237      29.530 -13.411 -81.591  1.00166.97           C
ATOM   1848  CG  PHE A 237      28.836 -13.971 -80.408  1.00166.97           C
ATOM   1849  CD1 PHE A 237      28.996 -13.375 -79.177  1.00166.97           C
ATOM   1850  CD2 PHE A 237      27.985 -15.044 -80.550  1.00166.97           C
ATOM   1851  CE1 PHE A 237      28.335 -13.871 -78.082  1.00166.97           C
ATOM   1852  CE2 PHE A 237      27.323 -15.541 -79.454  1.00166.97           C
ATOM   1853  CZ  PHE A 237      27.500 -14.955 -78.222  1.00166.97           C
ATOM   1854  C   PHE A 237      32.051 -13.413 -81.022  1.00166.97           C
ATOM   1855  O   PHE A 237      32.496 -14.037 -80.059  1.00166.97           O
ATOM   1856  N   GLU A 238      32.522 -12.219 -81.428  1.00 94.24           N
ATOM   1857  CA  GLU A 238      33.648 -11.523 -80.901  1.00 94.24           C
ATOM   1858  CB  GLU A 238      33.732 -10.098 -81.462  1.00 94.24           C
ATOM   1859  CG  GLU A 238      32.415  -9.326 -81.305  1.00 94.24           C
ATOM   1860  CD  GLU A 238      32.527  -8.002 -82.049  1.00 94.24           C
ATOM   1861  OE1 GLU A 238      33.632  -7.398 -82.007  1.00 94.24           O
ATOM   1862  OE2 GLU A 238      31.514  -7.580 -82.671  1.00 94.24           O
ATOM   1863  C   GLU A 238      33.519 -11.403 -79.425  1.00 94.24           C
ATOM   1864  O   GLU A 238      32.429 -11.228 -78.882  1.00 94.24           O
ATOM   1865  N   ASN A 239      34.671 -11.535 -78.742  1.00 98.30           N
ATOM   1866  CA  ASN A 239      34.752 -11.394 -77.324  1.00 98.30           C
ATOM   1867  CB  ASN A 239      36.101 -11.882 -76.766  1.00 98.30           C
ATOM   1868  CG  ASN A 239      36.054 -11.949 -75.249  1.00 98.30           C
ATOM   1869  OD1 ASN A 239      37.095 -12.047 -74.602  1.00 98.30           O
ATOM   1870  ND2 ASN A 239      34.826 -11.913 -74.665  1.00 98.30           N
ATOM   1871  C   ASN A 239      34.654  -9.923 -77.074  1.00 98.30           C
ATOM   1872  O   ASN A 239      35.104  -9.120 -77.890  1.00 98.30           O
ATOM   1873  N   ASP A 240      34.052  -9.522 -75.935  1.00123.87           N
ATOM   1874  CA  ASP A 240      33.887  -8.115 -75.679  1.00123.87           C
ATOM   1875  CB  ASP A 240      32.595  -7.776 -74.903  1.00123.87           C
ATOM   1876  CG  ASP A 240      32.337  -6.258 -74.931  1.00123.87           C
ATOM   1877  OD1 ASP A 240      33.131  -5.488 -75.541  1.00123.87           O
ATOM   1878  OD2 ASP A 240      31.314  -5.846 -74.320  1.00123.87           O
ATOM   1879  C   ASP A 240      35.044  -7.632 -74.861  1.00123.87           C
ATOM   1880  O   ASP A 240      34.993  -6.572 -74.241  1.00123.87           O
ATOM   1881  N   MET A 241      36.150  -8.384 -74.851  1.00 46.60           N
ATOM   1882  CA  MET A 241      37.254  -7.862 -74.111  1.00 46.60           C
ATOM   1883  CB  MET A 241      37.920  -8.882 -73.173  1.00 46.60           C
ATOM   1884  CG  MET A 241      37.064  -9.301 -71.977  1.00 46.60           C
ATOM   1885  SD  MET A 241      37.842 -10.584 -70.947  1.00 46.60           S
ATOM   1886  CE  MET A 241      39.259  -9.583 -70.409  1.00 46.60           C
ATOM   1887  C   MET A 241      38.266  -7.486 -75.137  1.00 46.60           C
ATOM   1888  O   MET A 241      38.348  -8.112 -76.193  1.00 46.60           O
ATOM   1889  N   ILE A 242      39.046  -6.423 -74.866  1.00 83.25           N
ATOM   1890  CA  ILE A 242      40.060  -6.057 -75.806  1.00 83.25           C
ATOM   1891  CB  ILE A 242      40.308  -4.586 -75.947  1.00 83.25           C
ATOM   1892  CG1 ILE A 242      39.040  -3.837 -76.396  1.00 83.25           C
ATOM   1893  CG2 ILE A 242      41.495  -4.441 -76.917  1.00 83.25           C
ATOM   1894  CD1 ILE A 242      37.967  -3.730 -75.313  1.00 83.25           C
ATOM   1895  C   ILE A 242      41.315  -6.616 -75.241  1.00 83.25           C
ATOM   1896  O   ILE A 242      41.743  -6.212 -74.162  1.00 83.25           O
ATOM   1897  N   LYS A 243      41.929  -7.573 -75.961  1.00145.80           N
ATOM   1898  CA  LYS A 243      43.090  -8.222 -75.435  1.00145.80           C
ATOM   1899  CB  LYS A 243      42.996  -9.754 -75.523  1.00145.80           C
ATOM   1900  CG  LYS A 243      42.858 -10.256 -76.963  1.00145.80           C
ATOM   1901  CD  LYS A 243      42.936 -11.777 -77.098  1.00145.80           C
ATOM   1902  CE  LYS A 243      42.106 -12.521 -76.048  1.00145.80           C
ATOM   1903  NZ  LYS A 243      40.677 -12.143 -76.164  1.00145.80           N
ATOM   1904  C   LYS A 243      44.285  -7.824 -76.229  1.00145.80           C
ATOM   1905  O   LYS A 243      44.272  -7.866 -77.459  1.00145.80           O
ATOM   1906  N   LEU A 244      45.358  -7.402 -75.532  1.00 60.22           N
ATOM   1907  CA  LEU A 244      46.563  -7.158 -76.259  1.00 60.22           C
ATOM   1908  CB  LEU A 244      47.685  -6.494 -75.424  1.00 60.22           C
ATOM   1909  CG  LEU A 244      47.376  -5.043 -74.991  1.00 60.22           C
ATOM   1910  CD1 LEU A 244      46.129  -4.981 -74.096  1.00 60.22           C
ATOM   1911  CD2 LEU A 244      48.598  -4.365 -74.347  1.00 60.22           C
ATOM   1912  C   LEU A 244      47.013  -8.528 -76.648  1.00 60.22           C
ATOM   1913  O   LEU A 244      46.965  -9.451 -75.836  1.00 60.22           O
ATOM   1914  N   ARG A 245      47.445  -8.720 -77.908  1.00120.28           N
ATOM   1915  CA  ARG A 245      47.781 -10.068 -78.238  1.00120.28           C
ATOM   1916  CB  ARG A 245      46.860 -10.734 -79.274  1.00120.28           C
ATOM   1917  CG  ARG A 245      47.159 -12.229 -79.431  1.00120.28           C
ATOM   1918  CD  ARG A 245      46.279 -12.975 -80.438  1.00120.28           C
ATOM   1919  NE  ARG A 245      44.909 -13.091 -79.864  1.00120.28           N
ATOM   1920  CZ  ARG A 245      44.590 -14.122 -79.027  1.00120.28           C
ATOM   1921  NH1 ARG A 245      45.539 -15.027 -78.648  1.00120.28           N
ATOM   1922  NH2 ARG A 245      43.313 -14.248 -78.563  1.00120.28           N
ATOM   1923  C   ARG A 245      49.172 -10.134 -78.762  1.00120.28           C
ATOM   1924  O   ARG A 245      49.694  -9.171 -79.322  1.00120.28           O
ATOM   1925  N   ASN A 246      49.821 -11.295 -78.534  1.00 97.36           N
ATOM   1926  CA  ASN A 246      51.137 -11.508 -79.060  1.00 97.36           C
ATOM   1927  CB  ASN A 246      52.205 -11.988 -78.054  1.00 97.36           C
ATOM   1928  CG  ASN A 246      52.632 -10.888 -77.098  1.00 97.36           C
ATOM   1929  OD1 ASN A 246      53.456 -11.119 -76.218  1.00 97.36           O
ATOM   1930  ND2 ASN A 246      52.076  -9.659 -77.248  1.00 97.36           N
ATOM   1931  C   ASN A 246      51.044 -12.680 -79.982  1.00 97.36           C
ATOM   1932  O   ASN A 246      50.347 -13.652 -79.695  1.00 97.36           O
ATOM   1933  N   GLY A 247      51.766 -12.617 -81.117  1.00 40.41           N
ATOM   1934  CA  GLY A 247      51.783 -13.720 -82.026  1.00 40.41           C
ATOM   1935  C   GLY A 247      53.212 -13.952 -82.388  1.00 40.41           C
ATOM   1936  O   GLY A 247      53.901 -13.071 -82.900  1.00 40.41           O
ATOM   1937  N   ILE A 248      53.687 -15.179 -82.125  1.00 57.54           N
ATOM   1938  CA  ILE A 248      55.045 -15.534 -82.393  1.00 57.54           C
ATOM   1939  CB  ILE A 248      55.743 -16.122 -81.204  1.00 57.54           C
ATOM   1940  CG1 ILE A 248      55.746 -15.160 -80.016  1.00 57.54           C
ATOM   1941  CG2 ILE A 248      57.161 -16.523 -81.630  1.00 57.54           C
ATOM   1942  CD1 ILE A 248      56.304 -15.802 -78.747  1.00 57.54           C
ATOM   1943  C   ILE A 248      54.980 -16.648 -83.381  1.00 57.54           C
ATOM   1944  O   ILE A 248      54.112 -17.515 -83.305  1.00 57.54           O
ATOM   1945  N   GLU A 249      55.907 -16.634 -84.347  1.00100.78           N
ATOM   1946  CA  GLU A 249      55.931 -17.622 -85.373  1.00100.78           C
ATOM   1947  CB  GLU A 249      56.009 -16.964 -86.760  1.00100.78           C
ATOM   1948  CG  GLU A 249      56.335 -17.912 -87.912  1.00100.78           C
ATOM   1949  CD  GLU A 249      56.947 -17.038 -89.000  1.00100.78           C
ATOM   1950  OE1 GLU A 249      57.347 -15.891 -88.660  1.00100.78           O
ATOM   1951  OE2 GLU A 249      57.038 -17.502 -90.169  1.00100.78           O
ATOM   1952  C   GLU A 249      57.190 -18.389 -85.221  1.00100.78           C
ATOM   1953  O   GLU A 249      58.218 -17.813 -84.894  1.00100.78           O
ATOM   1954  N   SER A 250      57.147 -19.714 -85.447  1.00103.18           N
ATOM   1955  CA  SER A 250      58.352 -20.484 -85.391  1.00103.18           C
ATOM   1956  CB  SER A 250      58.226 -21.781 -84.569  1.00103.18           C
ATOM   1957  OG  SER A 250      57.997 -21.479 -83.199  1.00103.18           O
ATOM   1958  C   SER A 250      58.651 -20.859 -86.811  1.00103.18           C
ATOM   1959  O   SER A 250      57.757 -20.995 -87.643  1.00103.18           O
ATOM   1960  N   PRO A 251      59.914 -20.998 -87.096  1.00280.36           N
ATOM   1961  CA  PRO A 251      60.340 -21.338 -88.426  1.00280.36           C
ATOM   1962  CD  PRO A 251      60.867 -20.090 -86.483  1.00280.36           C
ATOM   1963  CB  PRO A 251      61.779 -20.862 -88.571  1.00280.36           C
ATOM   1964  CG  PRO A 251      61.887 -19.713 -87.571  1.00280.36           C
ATOM   1965  C   PRO A 251      60.240 -22.788 -88.711  1.00280.36           C
ATOM   1966  O   PRO A 251      59.522 -23.499 -88.021  1.00280.36           O
ATOM   1967  N   PHE A 252      60.888 -23.259 -89.783  1.00261.87           N
ATOM   1968  CA  PHE A 252      60.851 -24.671 -89.959  1.00261.87           C
ATOM   1969  CB  PHE A 252      61.045 -25.079 -91.429  1.00261.87           C
ATOM   1970  CG  PHE A 252      60.827 -26.545 -91.552  1.00261.87           C
ATOM   1971  CD1 PHE A 252      61.848 -27.438 -91.322  1.00261.87           C
ATOM   1972  CD2 PHE A 252      59.589 -27.024 -91.901  1.00261.87           C
ATOM   1973  CE1 PHE A 252      61.644 -28.793 -91.437  1.00261.87           C
ATOM   1974  CE2 PHE A 252      59.382 -28.376 -92.018  1.00261.87           C
ATOM   1975  CZ  PHE A 252      60.404 -29.265 -91.788  1.00261.87           C
ATOM   1976  C   PHE A 252      62.034 -25.205 -89.222  1.00261.87           C
ATOM   1977  O   PHE A 252      63.067 -25.498 -89.821  1.00261.87           O
ATOM   1978  N   ALA A 253      61.932 -25.316 -87.885  1.00200.53           N
ATOM   1979  CA  ALA A 253      62.987 -26.000 -87.206  1.00200.53           C
ATOM   1980  CB  ALA A 253      63.257 -25.479 -85.784  1.00200.53           C
ATOM   1981  C   ALA A 253      62.385 -27.351 -87.087  1.00200.53           C
ATOM   1982  O   ALA A 253      61.619 -27.630 -86.166  1.00200.53           O
ATOM   1983  N   HIS A 254      62.717 -28.225 -88.049  1.00238.46           N
ATOM   1984  CA  HIS A 254      62.075 -29.498 -88.127  1.00238.46           C
ATOM   1985  ND1 HIS A 254      60.681 -32.339 -86.996  1.00238.46           N
ATOM   1986  CG  HIS A 254      61.949 -31.810 -87.082  1.00238.46           C
ATOM   1987  CB  HIS A 254      62.287 -30.363 -86.871  1.00238.46           C
ATOM   1988  NE2 HIS A 254      62.041 -34.027 -87.494  1.00238.46           N
ATOM   1989  CD2 HIS A 254      62.767 -32.855 -87.387  1.00238.46           C
ATOM   1990  CE1 HIS A 254      60.793 -33.668 -87.251  1.00238.46           C
ATOM   1991  C   HIS A 254      60.614 -29.207 -88.276  1.00238.46           C
ATOM   1992  O   HIS A 254      59.761 -30.008 -87.898  1.00238.46           O
ATOM   1993  N   GLY A 255      60.304 -28.028 -88.856  1.00101.53           N
ATOM   1994  CA  GLY A 255      58.959 -27.592 -89.080  1.00101.53           C
ATOM   1995  C   GLY A 255      58.478 -26.949 -87.817  1.00101.53           C
ATOM   1996  O   GLY A 255      58.862 -27.359 -86.723  1.00101.53           O
ATOM   1997  N   ARG A 256      57.620 -25.912 -87.928  1.00322.47           N
ATOM   1998  CA  ARG A 256      57.082 -25.359 -86.723  1.00322.47           C
ATOM   1999  CB  ARG A 256      57.970 -24.363 -85.966  1.00322.47           C
ATOM   2000  CG  ARG A 256      59.250 -24.982 -85.400  1.00322.47           C
ATOM   2001  CD  ARG A 256      59.031 -25.751 -84.096  1.00322.47           C
ATOM   2002  NE  ARG A 256      58.448 -24.796 -83.112  1.00322.47           N
ATOM   2003  CZ  ARG A 256      58.219 -25.190 -81.825  1.00322.47           C
ATOM   2004  NH1 ARG A 256      58.575 -26.443 -81.418  1.00322.47           N
ATOM   2005  NH2 ARG A 256      57.630 -24.328 -80.945  1.00322.47           N
ATOM   2006  C   ARG A 256      55.769 -24.703 -86.982  1.00322.47           C
ATOM   2007  O   ARG A 256      55.138 -24.923 -88.014  1.00322.47           O
ATOM   2008  N   TYR A 257      55.312 -23.898 -85.998  1.00105.26           N
ATOM   2009  CA  TYR A 257      54.021 -23.278 -86.065  1.00105.26           C
ATOM   2010  CB  TYR A 257      52.959 -24.024 -85.239  1.00105.26           C
ATOM   2011  CG  TYR A 257      53.439 -24.095 -83.826  1.00105.26           C
ATOM   2012  CD1 TYR A 257      54.369 -25.040 -83.456  1.00105.26           C
ATOM   2013  CD2 TYR A 257      52.957 -23.232 -82.868  1.00105.26           C
ATOM   2014  CE1 TYR A 257      54.816 -25.117 -82.157  1.00105.26           C
ATOM   2015  CE2 TYR A 257      53.400 -23.304 -81.567  1.00105.26           C
ATOM   2016  CZ  TYR A 257      54.332 -24.248 -81.210  1.00105.26           C
ATOM   2017  OH  TYR A 257      54.788 -24.323 -79.877  1.00105.26           O
ATOM   2018  C   TYR A 257      54.084 -21.877 -85.539  1.00105.26           C
ATOM   2019  O   TYR A 257      55.150 -21.382 -85.181  1.00105.26           O
ATOM   2020  N   LEU A 258      52.917 -21.189 -85.539  1.00144.62           N
ATOM   2021  CA  LEU A 258      52.801 -19.843 -85.045  1.00144.62           C
ATOM   2022  CB  LEU A 258      52.266 -18.867 -86.119  1.00144.62           C
ATOM   2023  CG  LEU A 258      52.259 -17.358 -85.772  1.00144.62           C
ATOM   2024  CD1 LEU A 258      51.697 -16.546 -86.952  1.00144.62           C
ATOM   2025  CD2 LEU A 258      51.509 -17.032 -84.465  1.00144.62           C
ATOM   2026  C   LEU A 258      51.814 -19.899 -83.917  1.00144.62           C
ATOM   2027  O   LEU A 258      50.757 -20.513 -84.041  1.00144.62           O
ATOM   2028  N   ASP A 259      52.140 -19.255 -82.776  1.00100.87           N
ATOM   2029  CA  ASP A 259      51.266 -19.291 -81.638  1.00100.87           C
ATOM   2030  CB  ASP A 259      51.899 -19.954 -80.399  1.00100.87           C
ATOM   2031  CG  ASP A 259      53.128 -19.157 -79.979  1.00100.87           C
ATOM   2032  OD1 ASP A 259      53.831 -18.621 -80.878  1.00100.87           O
ATOM   2033  OD2 ASP A 259      53.381 -19.079 -78.747  1.00100.87           O
ATOM   2034  C   ASP A 259      50.871 -17.897 -81.265  1.00100.87           C
ATOM   2035  O   ASP A 259      51.647 -16.956 -81.416  1.00100.87           O
ATOM   2036  N   SER A 260      49.624 -17.735 -80.777  1.00 42.38           N
ATOM   2037  CA  SER A 260      49.161 -16.447 -80.352  1.00 42.38           C
ATOM   2038  CB  SER A 260      47.905 -15.954 -81.089  1.00 42.38           C
ATOM   2039  OG  SER A 260      46.798 -16.794 -80.795  1.00 42.38           O
ATOM   2040  C   SER A 260      48.788 -16.582 -78.918  1.00 42.38           C
ATOM   2041  O   SER A 260      48.392 -17.657 -78.466  1.00 42.38           O
ATOM   2042  N   GLU A 261      48.932 -15.490 -78.148  1.00137.79           N
ATOM   2043  CA  GLU A 261      48.596 -15.626 -76.770  1.00137.79           C
ATOM   2044  CB  GLU A 261      49.738 -16.267 -75.959  1.00137.79           C
ATOM   2045  CG  GLU A 261      49.411 -16.563 -74.495  1.00137.79           C
ATOM   2046  CD  GLU A 261      50.123 -15.537 -73.625  1.00137.79           C
ATOM   2047  OE1 GLU A 261      51.361 -15.380 -73.793  1.00137.79           O
ATOM   2048  OE2 GLU A 261      49.444 -14.904 -72.774  1.00137.79           O
ATOM   2049  C   GLU A 261      48.272 -14.293 -76.197  1.00137.79           C
ATOM   2050  O   GLU A 261      48.814 -13.263 -76.595  1.00137.79           O
ATOM   2051  N   ASP A 262      47.315 -14.309 -75.256  1.00152.38           N
ATOM   2052  CA  ASP A 262      46.914 -13.168 -74.502  1.00152.38           C
ATOM   2053  CB  ASP A 262      45.449 -12.777 -74.766  1.00152.38           C
ATOM   2054  CG  ASP A 262      44.552 -13.977 -74.477  1.00152.38           C
ATOM   2055  OD1 ASP A 262      44.823 -15.071 -75.041  1.00152.38           O
ATOM   2056  OD2 ASP A 262      43.584 -13.816 -73.686  1.00152.38           O
ATOM   2057  C   ASP A 262      47.062 -13.590 -73.082  1.00152.38           C
ATOM   2058  O   ASP A 262      47.578 -12.847 -72.252  1.00152.38           O
ATOM   2059  N   GLY A 263      46.648 -14.840 -72.785  1.00 54.20           N
ATOM   2060  CA  GLY A 263      46.771 -15.388 -71.466  1.00 54.20           C
ATOM   2061  C   GLY A 263      45.414 -15.855 -71.061  1.00 54.20           C
ATOM   2062  O   GLY A 263      44.508 -15.946 -71.888  1.00 54.20           O
ATOM   2063  N   TYR A 264      45.235 -16.183 -69.766  1.00117.43           N
ATOM   2064  CA  TYR A 264      43.912 -16.540 -69.357  1.00117.43           C
ATOM   2065  CB  TYR A 264      43.772 -17.007 -67.890  1.00117.43           C
ATOM   2066  CG  TYR A 264      43.972 -15.912 -66.899  1.00117.43           C
ATOM   2067  CD1 TYR A 264      42.952 -15.030 -66.625  1.00117.43           C
ATOM   2068  CD2 TYR A 264      45.161 -15.787 -66.217  1.00117.43           C
ATOM   2069  CE1 TYR A 264      43.121 -14.029 -65.699  1.00117.43           C
ATOM   2070  CE2 TYR A 264      45.336 -14.787 -65.289  1.00117.43           C
ATOM   2071  CZ  TYR A 264      44.314 -13.904 -65.029  1.00117.43           C
ATOM   2072  OH  TYR A 264      44.485 -12.877 -64.077  1.00117.43           O
ATOM   2073  C   TYR A 264      43.157 -15.281 -69.586  1.00117.43           C
ATOM   2074  O   TYR A 264      41.995 -15.278 -69.992  1.00117.43           O
ATOM   2075  N   ILE A 265      43.857 -14.164 -69.340  1.00103.92           N
ATOM   2076  CA  ILE A 265      43.350 -12.852 -69.582  1.00103.92           C
ATOM   2077  CB  ILE A 265      43.371 -11.968 -68.372  1.00103.92           C
ATOM   2078  CG1 ILE A 265      42.550 -10.691 -68.621  1.00103.92           C
ATOM   2079  CG2 ILE A 265      44.842 -11.721 -68.000  1.00103.92           C
ATOM   2080  CD1 ILE A 265      42.259  -9.892 -67.352  1.00103.92           C
ATOM   2081  C   ILE A 265      44.308 -12.277 -70.574  1.00103.92           C
ATOM   2082  O   ILE A 265      45.223 -12.963 -71.026  1.00103.92           O
ATOM   2083  N   THR A 266      44.120 -11.002 -70.949  1.00205.35           N
ATOM   2084  CA  THR A 266      44.918 -10.396 -71.974  1.00205.35           C
ATOM   2085  CB  THR A 266      44.598  -8.946 -72.188  1.00205.35           C
ATOM   2086  OG1 THR A 266      44.923  -8.193 -71.028  1.00205.35           O
ATOM   2087  CG2 THR A 266      43.096  -8.824 -72.489  1.00205.35           C
ATOM   2088  C   THR A 266      46.365 -10.485 -71.624  1.00205.35           C
ATOM   2089  O   THR A 266      46.712 -10.959 -70.543  1.00205.35           O
ATOM   2090  N   TRP A 267      47.251 -10.099 -72.582  1.00123.94           N
ATOM   2091  CA  TRP A 267      48.654 -10.073 -72.286  1.00123.94           C
ATOM   2092  CB  TRP A 267      49.505  -9.439 -73.402  1.00123.94           C
ATOM   2093  CG  TRP A 267      50.994  -9.586 -73.211  1.00123.94           C
ATOM   2094  CD2 TRP A 267      51.777  -8.866 -72.245  1.00123.94           C
ATOM   2095  CD1 TRP A 267      51.857 -10.415 -73.865  1.00123.94           C
ATOM   2096  NE1 TRP A 267      53.129 -10.254 -73.375  1.00123.94           N
ATOM   2097  CE2 TRP A 267      53.095  -9.305 -72.376  1.00123.94           C
ATOM   2098  CE3 TRP A 267      51.428  -7.921 -71.324  1.00123.94           C
ATOM   2099  CZ2 TRP A 267      54.088  -8.803 -71.586  1.00123.94           C
ATOM   2100  CZ3 TRP A 267      52.433  -7.416 -70.528  1.00123.94           C
ATOM   2101  CH2 TRP A 267      53.737  -7.849 -70.658  1.00123.94           C
ATOM   2102  C   TRP A 267      48.681  -9.153 -71.111  1.00123.94           C
ATOM   2103  O   TRP A 267      48.477  -7.948 -71.251  1.00123.94           O
ATOM   2104  N   GLU A 268      48.921  -9.714 -69.910  1.00 95.33           N
ATOM   2105  CA  GLU A 268      48.792  -8.945 -68.708  1.00 95.33           C
ATOM   2106  CB  GLU A 268      47.890  -9.603 -67.641  1.00 95.33           C
ATOM   2107  CG  GLU A 268      47.642  -8.721 -66.413  1.00 95.33           C
ATOM   2108  CD  GLU A 268      46.743  -9.471 -65.439  1.00 95.33           C
ATOM   2109  OE1 GLU A 268      46.014 -10.393 -65.892  1.00 95.33           O
ATOM   2110  OE2 GLU A 268      46.770  -9.127 -64.227  1.00 95.33           O
ATOM   2111  C   GLU A 268      50.151  -8.784 -68.131  1.00 95.33           C
ATOM   2112  O   GLU A 268      51.115  -9.396 -68.588  1.00 95.33           O
ATOM   2113  N   THR A 269      50.258  -7.912 -67.114  1.00106.97           N
ATOM   2114  CA  THR A 269      51.524  -7.663 -66.503  1.00106.97           C
ATOM   2115  CB  THR A 269      51.516  -6.475 -65.588  1.00106.97           C
ATOM   2116  OG1 THR A 269      50.606  -6.686 -64.518  1.00106.97           O
ATOM   2117  CG2 THR A 269      51.102  -5.237 -66.400  1.00106.97           C
ATOM   2118  C   THR A 269      51.885  -8.857 -65.682  1.00106.97           C
ATOM   2119  O   THR A 269      51.042  -9.701 -65.381  1.00106.97           O
ATOM   2120  N   SER A 270      53.185  -8.967 -65.351  1.00 92.33           N
ATOM   2121  CA  SER A 270      53.734 -10.070 -64.618  1.00 92.33           C
ATOM   2122  CB  SER A 270      55.271 -10.104 -64.672  1.00 92.33           C
ATOM   2123  OG  SER A 270      55.807  -8.960 -64.023  1.00 92.33           O
ATOM   2124  C   SER A 270      53.349 -10.069 -63.163  1.00 92.33           C
ATOM   2125  O   SER A 270      53.002 -11.111 -62.613  1.00 92.33           O
ATOM   2126  N   MET A 271      53.373  -8.903 -62.492  1.00 76.25           N
ATOM   2127  CA  MET A 271      53.223  -8.899 -61.060  1.00 76.25           C
ATOM   2128  CB  MET A 271      53.357  -7.485 -60.468  1.00 76.25           C
ATOM   2129  CG  MET A 271      54.733  -6.862 -60.722  1.00 76.25           C
ATOM   2130  SD  MET A 271      54.960  -5.184 -60.054  1.00 76.25           S
ATOM   2131  CE  MET A 271      55.215  -5.708 -58.336  1.00 76.25           C
ATOM   2132  C   MET A 271      51.900  -9.453 -60.626  1.00 76.25           C
ATOM   2133  O   MET A 271      51.838 -10.274 -59.712  1.00 76.25           O
ATOM   2134  N   ASN A 272      50.801  -9.027 -61.267  1.00 50.87           N
ATOM   2135  CA  ASN A 272      49.501  -9.487 -60.873  1.00 50.87           C
ATOM   2136  CB  ASN A 272      48.364  -8.753 -61.603  1.00 50.87           C
ATOM   2137  CG  ASN A 272      48.361  -7.303 -61.141  1.00 50.87           C
ATOM   2138  OD1 ASN A 272      49.015  -6.948 -60.161  1.00 50.87           O
ATOM   2139  ND2 ASN A 272      47.599  -6.437 -61.863  1.00 50.87           N
ATOM   2140  C   ASN A 272      49.380 -10.941 -61.209  1.00 50.87           C
ATOM   2141  O   ASN A 272      48.655 -11.683 -60.550  1.00 50.87           O
ATOM   2142  N   GLN A 273      50.030 -11.367 -62.302  1.00118.00           N
ATOM   2143  CA  GLN A 273      49.885 -12.719 -62.760  1.00118.00           C
ATOM   2144  CB  GLN A 273      50.311 -12.921 -64.228  1.00118.00           C
ATOM   2145  CG  GLN A 273      51.792 -12.677 -64.504  1.00118.00           C
ATOM   2146  CD  GLN A 273      52.037 -12.922 -65.985  1.00118.00           C
ATOM   2147  OE1 GLN A 273      52.174 -14.063 -66.424  1.00118.00           O
ATOM   2148  NE2 GLN A 273      52.097 -11.820 -66.780  1.00118.00           N
ATOM   2149  C   GLN A 273      50.584 -13.756 -61.927  1.00118.00           C
ATOM   2150  O   GLN A 273      50.003 -14.805 -61.655  1.00118.00           O
ATOM   2151  N   ARG A 274      51.835 -13.511 -61.479  1.00171.92           N
ATOM   2152  CA  ARG A 274      52.542 -14.591 -60.842  1.00171.92           C
ATOM   2153  CB  ARG A 274      53.785 -15.045 -61.633  1.00171.92           C
ATOM   2154  CG  ARG A 274      54.479 -16.276 -61.045  1.00171.92           C
ATOM   2155  CD  ARG A 274      55.775 -16.659 -61.763  1.00171.92           C
ATOM   2156  NE  ARG A 274      56.869 -15.815 -61.203  1.00171.92           N
ATOM   2157  CZ  ARG A 274      58.146 -15.954 -61.664  1.00171.92           C
ATOM   2158  NH1 ARG A 274      58.421 -16.852 -62.656  1.00171.92           N
ATOM   2159  NH2 ARG A 274      59.151 -15.196 -61.136  1.00171.92           N
ATOM   2160  C   ARG A 274      53.015 -14.175 -59.490  1.00171.92           C
ATOM   2161  O   ARG A 274      53.001 -12.996 -59.140  1.00171.92           O
ATOM   2162  N   CYS A 275      53.415 -15.172 -58.672  1.00 59.19           N
ATOM   2163  CA  CYS A 275      53.885 -14.875 -57.357  1.00 59.19           C
ATOM   2164  CB  CYS A 275      52.715 -14.731 -56.373  1.00 59.19           C
ATOM   2165  SG  CYS A 275      53.148 -13.957 -54.793  1.00 59.19           S
ATOM   2166  C   CYS A 275      54.737 -16.029 -56.920  1.00 59.19           C
ATOM   2167  O   CYS A 275      54.400 -17.189 -57.155  1.00 59.19           O
ATOM   2168  N   GLU A 276      55.882 -15.739 -56.273  1.00115.55           N
ATOM   2169  CA  GLU A 276      56.754 -16.787 -55.833  1.00115.55           C
ATOM   2170  CB  GLU A 276      58.070 -16.270 -55.223  1.00115.55           C
ATOM   2171  CG  GLU A 276      59.001 -17.394 -54.760  1.00115.55           C
ATOM   2172  CD  GLU A 276      59.537 -18.101 -55.996  1.00115.55           C
ATOM   2173  OE1 GLU A 276      58.706 -18.499 -56.856  1.00115.55           O
ATOM   2174  OE2 GLU A 276      60.783 -18.251 -56.101  1.00115.55           O
ATOM   2175  C   GLU A 276      56.040 -17.565 -54.780  1.00115.55           C
ATOM   2176  O   GLU A 276      56.192 -18.779 -54.689  1.00115.55           O
ATOM   2177  N   GLU A 277      55.255 -16.874 -53.934  1.00 47.69           N
ATOM   2178  CA  GLU A 277      54.548 -17.532 -52.872  1.00 47.69           C
ATOM   2179  CB  GLU A 277      54.444 -16.682 -51.593  1.00 47.69           C
ATOM   2180  CG  GLU A 277      55.794 -16.445 -50.916  1.00 47.69           C
ATOM   2181  CD  GLU A 277      55.561 -15.597 -49.674  1.00 47.69           C
ATOM   2182  OE1 GLU A 277      54.387 -15.206 -49.434  1.00 47.69           O
ATOM   2183  OE2 GLU A 277      56.556 -15.330 -48.947  1.00 47.69           O
ATOM   2184  C   GLU A 277      53.154 -17.854 -53.314  1.00 47.69           C
ATOM   2185  O   GLU A 277      52.710 -17.434 -54.381  1.00 47.69           O
ATOM   2186  N   THR A 278      52.449 -18.676 -52.505  1.00 49.69           N
ATOM   2187  CA  THR A 278      51.079 -19.025 -52.762  1.00 49.69           C
ATOM   2188  CB  THR A 278      50.929 -20.352 -53.443  1.00 49.69           C
ATOM   2189  OG1 THR A 278      51.642 -20.347 -54.671  1.00 49.69           O
ATOM   2190  CG2 THR A 278      49.436 -20.610 -53.703  1.00 49.69           C
ATOM   2191  C   THR A 278      50.410 -19.117 -51.420  1.00 49.69           C
ATOM   2192  O   THR A 278      51.085 -19.260 -50.402  1.00 49.69           O
ATOM   2193  N   ASP A 279      49.061 -19.045 -51.374  1.00117.13           N
ATOM   2194  CA  ASP A 279      48.392 -19.062 -50.099  1.00117.13           C
ATOM   2195  CB  ASP A 279      47.063 -18.281 -50.080  1.00117.13           C
ATOM   2196  CG  ASP A 279      46.099 -18.882 -51.096  1.00117.13           C
ATOM   2197  OD1 ASP A 279      46.575 -19.550 -52.052  1.00117.13           O
ATOM   2198  OD2 ASP A 279      44.868 -18.670 -50.930  1.00117.13           O
ATOM   2199  C   ASP A 279      48.128 -20.475 -49.665  1.00117.13           C
ATOM   2200  O   ASP A 279      47.324 -21.189 -50.262  1.00117.13           O
ATOM   2201  N   PHE A 280      48.878 -20.933 -48.639  1.00 82.93           N
ATOM   2202  CA  PHE A 280      48.739 -22.258 -48.103  1.00 82.93           C
ATOM   2203  CB  PHE A 280      49.953 -22.690 -47.266  1.00 82.93           C
ATOM   2204  CG  PHE A 280      49.794 -24.150 -47.017  1.00 82.93           C
ATOM   2205  CD1 PHE A 280      50.210 -25.062 -47.960  1.00 82.93           C
ATOM   2206  CD2 PHE A 280      49.230 -24.609 -45.850  1.00 82.93           C
ATOM   2207  CE1 PHE A 280      50.066 -26.412 -47.740  1.00 82.93           C
ATOM   2208  CE2 PHE A 280      49.083 -25.957 -45.625  1.00 82.93           C
ATOM   2209  CZ  PHE A 280      49.502 -26.860 -46.571  1.00 82.93           C
ATOM   2210  C   PHE A 280      47.520 -22.422 -47.242  1.00 82.93           C
ATOM   2211  O   PHE A 280      46.767 -23.380 -47.406  1.00 82.93           O
ATOM   2212  N   GLU A 281      47.273 -21.501 -46.288  1.00124.59           N
ATOM   2213  CA  GLU A 281      46.153 -21.784 -45.437  1.00124.59           C
ATOM   2214  CB  GLU A 281      46.443 -22.908 -44.441  1.00124.59           C
ATOM   2215  CG  GLU A 281      47.689 -22.639 -43.605  1.00124.59           C
ATOM   2216  CD  GLU A 281      47.985 -23.916 -42.847  1.00124.59           C
ATOM   2217  OE1 GLU A 281      47.138 -24.306 -41.999  1.00124.59           O
ATOM   2218  OE2 GLU A 281      49.054 -24.526 -43.113  1.00124.59           O
ATOM   2219  C   GLU A 281      45.761 -20.568 -44.667  1.00124.59           C
ATOM   2220  O   GLU A 281      46.538 -19.628 -44.501  1.00124.59           O
ATOM   2221  N   VAL A 282      44.502 -20.563 -44.185  1.00 48.73           N
ATOM   2222  CA  VAL A 282      44.025 -19.452 -43.418  1.00 48.73           C
ATOM   2223  CB  VAL A 282      42.837 -18.781 -44.034  1.00 48.73           C
ATOM   2224  CG1 VAL A 282      42.419 -17.617 -43.121  1.00 48.73           C
ATOM   2225  CG2 VAL A 282      43.211 -18.356 -45.463  1.00 48.73           C
ATOM   2226  C   VAL A 282      43.615 -19.971 -42.079  1.00 48.73           C
ATOM   2227  O   VAL A 282      42.941 -20.995 -41.978  1.00 48.73           O
ATOM   2228  N   ILE A 283      44.035 -19.274 -41.004  1.00 83.60           N
ATOM   2229  CA  ILE A 283      43.674 -19.712 -39.689  1.00 83.60           C
ATOM   2230  CB  ILE A 283      44.857 -20.051 -38.829  1.00 83.60           C
ATOM   2231  CG1 ILE A 283      45.646 -21.226 -39.432  1.00 83.60           C
ATOM   2232  CG2 ILE A 283      44.338 -20.325 -37.407  1.00 83.60           C
ATOM   2233  CD1 ILE A 283      46.342 -20.888 -40.749  1.00 83.60           C
ATOM   2234  C   ILE A 283      42.948 -18.594 -39.016  1.00 83.60           C
ATOM   2235  O   ILE A 283      43.485 -17.500 -38.847  1.00 83.60           O
ATOM   2236  N   TYR A 284      41.677 -18.844 -38.648  1.00107.55           N
ATOM   2237  CA  TYR A 284      40.889 -17.876 -37.949  1.00107.55           C
ATOM   2238  CB  TYR A 284      39.389 -18.224 -37.911  1.00107.55           C
ATOM   2239  CG  TYR A 284      39.200 -19.576 -37.317  1.00107.55           C
ATOM   2240  CD1 TYR A 284      39.105 -19.743 -35.955  1.00107.55           C
ATOM   2241  CD2 TYR A 284      39.108 -20.680 -38.131  1.00107.55           C
ATOM   2242  CE1 TYR A 284      38.923 -20.993 -35.412  1.00107.55           C
ATOM   2243  CE2 TYR A 284      38.926 -21.933 -37.597  1.00107.55           C
ATOM   2244  CZ  TYR A 284      38.833 -22.091 -36.235  1.00107.55           C
ATOM   2245  OH  TYR A 284      38.645 -23.378 -35.688  1.00107.55           O
ATOM   2246  C   TYR A 284      41.415 -17.719 -36.560  1.00107.55           C
ATOM   2247  O   TYR A 284      41.491 -16.605 -36.044  1.00107.55           O
ATOM   2248  N   GLU A 285      41.782 -18.834 -35.900  1.00 57.84           N
ATOM   2249  CA  GLU A 285      42.284 -18.696 -34.565  1.00 57.84           C
ATOM   2250  CB  GLU A 285      41.614 -19.641 -33.553  1.00 57.84           C
ATOM   2251  CG  GLU A 285      40.162 -19.273 -33.244  1.00 57.84           C
ATOM   2252  CD  GLU A 285      39.624 -20.280 -32.237  1.00 57.84           C
ATOM   2253  OE1 GLU A 285      40.355 -21.257 -31.927  1.00 57.84           O
ATOM   2254  OE2 GLU A 285      38.471 -20.086 -31.766  1.00 57.84           O
ATOM   2255  C   GLU A 285      43.743 -19.006 -34.562  1.00 57.84           C
ATOM   2256  O   GLU A 285      44.151 -20.168 -34.546  1.00 57.84           O
ATOM   2257  N   GLY A 286      44.571 -17.946 -34.552  1.00 36.34           N
ATOM   2258  CA  GLY A 286      45.989 -18.115 -34.476  1.00 36.34           C
ATOM   2259  C   GLY A 286      46.395 -17.273 -33.317  1.00 36.34           C
ATOM   2260  O   GLY A 286      46.006 -16.110 -33.224  1.00 36.34           O
ATOM   2261  N   ILE A 287      47.199 -17.833 -32.396  1.00 94.56           N
ATOM   2262  CA  ILE A 287      47.534 -17.054 -31.245  1.00 94.56           C
ATOM   2263  CB  ILE A 287      47.191 -17.733 -29.948  1.00 94.56           C
ATOM   2264  CG1 ILE A 287      47.999 -19.032 -29.787  1.00 94.56           C
ATOM   2265  CG2 ILE A 287      45.668 -17.944 -29.911  1.00 94.56           C
ATOM   2266  CD1 ILE A 287      47.925 -19.624 -28.380  1.00 94.56           C
ATOM   2267  C   ILE A 287      49.003 -16.802 -31.246  1.00 94.56           C
ATOM   2268  O   ILE A 287      49.807 -17.722 -31.386  1.00 94.56           O
ATOM   2269  N   VAL A 288      49.384 -15.518 -31.104  1.00 92.71           N
ATOM   2270  CA  VAL A 288      50.772 -15.178 -31.060  1.00 92.71           C
ATOM   2271  CB  VAL A 288      51.084 -13.835 -31.654  1.00 92.71           C
ATOM   2272  CG1 VAL A 288      50.744 -13.870 -33.153  1.00 92.71           C
ATOM   2273  CG2 VAL A 288      50.317 -12.761 -30.864  1.00 92.71           C
ATOM   2274  C   VAL A 288      51.170 -15.137 -29.625  1.00 92.71           C
ATOM   2275  O   VAL A 288      50.432 -14.638 -28.776  1.00 92.71           O
ATOM   2276  N   ASN A 289      52.355 -15.693 -29.314  1.00 75.16           N
ATOM   2277  CA  ASN A 289      52.806 -15.693 -27.957  1.00 75.16           C
ATOM   2278  CB  ASN A 289      52.624 -17.057 -27.267  1.00 75.16           C
ATOM   2279  CG  ASN A 289      52.853 -16.904 -25.768  1.00 75.16           C
ATOM   2280  OD1 ASN A 289      53.007 -15.797 -25.255  1.00 75.16           O
ATOM   2281  ND2 ASN A 289      52.873 -18.054 -25.041  1.00 75.16           N
ATOM   2282  C   ASN A 289      54.269 -15.407 -27.975  1.00 75.16           C
ATOM   2283  O   ASN A 289      54.961 -15.707 -28.947  1.00 75.16           O
ATOM   2284  N   LYS A 290      54.776 -14.782 -26.898  1.00 73.02           N
ATOM   2285  CA  LYS A 290      56.186 -14.570 -26.802  1.00 73.02           C
ATOM   2286  CB  LYS A 290      56.567 -13.216 -26.181  1.00 73.02           C
ATOM   2287  CG  LYS A 290      56.156 -12.017 -27.039  1.00 73.02           C
ATOM   2288  CD  LYS A 290      56.231 -10.678 -26.301  1.00 73.02           C
ATOM   2289  CE  LYS A 290      55.819  -9.481 -27.161  1.00 73.02           C
ATOM   2290  NZ  LYS A 290      55.920  -8.234 -26.371  1.00 73.02           N
ATOM   2291  C   LYS A 290      56.659 -15.642 -25.878  1.00 73.02           C
ATOM   2292  O   LYS A 290      56.194 -15.738 -24.744  1.00 73.02           O
ATOM   2293  N   THR A 291      57.591 -16.496 -26.342  1.00 51.48           N
ATOM   2294  CA  THR A 291      58.002 -17.576 -25.495  1.00 51.48           C
ATOM   2295  CB  THR A 291      57.537 -18.916 -25.991  1.00 51.48           C
ATOM   2296  OG1 THR A 291      56.121 -18.929 -26.099  1.00 51.48           O
ATOM   2297  CG2 THR A 291      57.996 -20.008 -25.009  1.00 51.48           C
ATOM   2298  C   THR A 291      59.492 -17.607 -25.450  1.00 51.48           C
ATOM   2299  O   THR A 291      60.155 -17.098 -26.354  1.00 51.48           O
ATOM   2300  N   VAL A 292      60.041 -18.175 -24.351  1.00 65.11           N
ATOM   2301  CA  VAL A 292      61.456 -18.322 -24.170  1.00 65.11           C
ATOM   2302  CB  VAL A 292      62.204 -18.661 -25.440  1.00 65.11           C
ATOM   2303  CG1 VAL A 292      63.698 -18.906 -25.145  1.00 65.11           C
ATOM   2304  CG2 VAL A 292      61.504 -19.868 -26.088  1.00 65.11           C
ATOM   2305  C   VAL A 292      61.878 -17.012 -23.585  1.00 65.11           C
ATOM   2306  O   VAL A 292      61.252 -16.518 -22.648  1.00 65.11           O
ATOM   2307  N   ASP A 293      62.953 -16.409 -24.115  1.00 30.58           N
ATOM   2308  CA  ASP A 293      63.376 -15.129 -23.648  1.00 30.58           C
ATOM   2309  CB  ASP A 293      64.593 -14.582 -24.413  1.00 30.58           C
ATOM   2310  CG  ASP A 293      65.806 -15.423 -24.035  1.00 30.58           C
ATOM   2311  OD1 ASP A 293      65.740 -16.122 -22.989  1.00 30.58           O
ATOM   2312  OD2 ASP A 293      66.813 -15.378 -24.790  1.00 30.58           O
ATOM   2313  C   ASP A 293      62.220 -14.231 -23.925  1.00 30.58           C
ATOM   2314  O   ASP A 293      61.995 -13.246 -23.224  1.00 30.58           O
ATOM   2315  N   GLY A 294      61.439 -14.581 -24.963  1.00 46.87           N
ATOM   2316  CA  GLY A 294      60.314 -13.782 -25.336  1.00 46.87           C
ATOM   2317  C   GLY A 294      60.707 -13.055 -26.570  1.00 46.87           C
ATOM   2318  O   GLY A 294      59.918 -12.311 -27.149  1.00 46.87           O
ATOM   2319  N   ASP A 295      61.967 -13.251 -26.990  1.00143.00           N
ATOM   2320  CA  ASP A 295      62.435 -12.624 -28.184  1.00143.00           C
ATOM   2321  CB  ASP A 295      63.925 -12.900 -28.450  1.00143.00           C
ATOM   2322  CG  ASP A 295      64.731 -12.178 -27.381  1.00143.00           C
ATOM   2323  OD1 ASP A 295      64.124 -11.372 -26.626  1.00143.00           O
ATOM   2324  OD2 ASP A 295      65.964 -12.425 -27.301  1.00143.00           O
ATOM   2325  C   ASP A 295      61.662 -13.185 -29.336  1.00143.00           C
ATOM   2326  O   ASP A 295      61.215 -12.444 -30.209  1.00143.00           O
ATOM   2327  N   THR A 296      61.455 -14.517 -29.349  1.00 60.47           N
ATOM   2328  CA  THR A 296      60.813 -15.158 -30.464  1.00 60.47           C
ATOM   2329  CB  THR A 296      61.281 -16.577 -30.647  1.00 60.47           C
ATOM   2330  OG1 THR A 296      62.691 -16.601 -30.814  1.00 60.47           O
ATOM   2331  CG2 THR A 296      60.607 -17.190 -31.887  1.00 60.47           C
ATOM   2332  C   THR A 296      59.333 -15.180 -30.242  1.00 60.47           C
ATOM   2333  O   THR A 296      58.859 -15.046 -29.114  1.00 60.47           O
ATOM   2334  N   VAL A 297      58.558 -15.332 -31.339  1.00 90.71           N
ATOM   2335  CA  VAL A 297      57.131 -15.392 -31.225  1.00 90.71           C
ATOM   2336  CB  VAL A 297      56.411 -14.319 -31.988  1.00 90.71           C
ATOM   2337  CG1 VAL A 297      56.685 -14.510 -33.487  1.00 90.71           C
ATOM   2338  CG2 VAL A 297      54.919 -14.379 -31.617  1.00 90.71           C
ATOM   2339  C   VAL A 297      56.674 -16.711 -31.755  1.00 90.71           C
ATOM   2340  O   VAL A 297      57.255 -17.254 -32.694  1.00 90.71           O
ATOM   2341  N   LYS A 298      55.621 -17.277 -31.132  1.00 66.59           N
ATOM   2342  CA  LYS A 298      55.113 -18.536 -31.584  1.00 66.59           C
ATOM   2343  CB  LYS A 298      55.196 -19.652 -30.529  1.00 66.59           C
ATOM   2344  CG  LYS A 298      56.634 -20.088 -30.238  1.00 66.59           C
ATOM   2345  CD  LYS A 298      56.773 -20.972 -28.997  1.00 66.59           C
ATOM   2346  CE  LYS A 298      58.214 -21.402 -28.716  1.00 66.59           C
ATOM   2347  NZ  LYS A 298      58.694 -22.301 -29.789  1.00 66.59           N
ATOM   2348  C   LYS A 298      53.678 -18.350 -31.956  1.00 66.59           C
ATOM   2349  O   LYS A 298      52.911 -17.736 -31.217  1.00 66.59           O
ATOM   2350  N   ASN A 299      53.281 -18.871 -33.137  1.00 58.82           N
ATOM   2351  CA  ASN A 299      51.912 -18.741 -33.540  1.00 58.82           C
ATOM   2352  CB  ASN A 299      51.718 -18.304 -35.002  1.00 58.82           C
ATOM   2353  CG  ASN A 299      52.153 -16.850 -35.114  1.00 58.82           C
ATOM   2354  OD1 ASN A 299      51.981 -16.214 -36.152  1.00 58.82           O
ATOM   2355  ND2 ASN A 299      52.735 -16.307 -34.011  1.00 58.82           N
ATOM   2356  C   ASN A 299      51.276 -20.078 -33.380  1.00 58.82           C
ATOM   2357  O   ASN A 299      51.597 -21.026 -34.096  1.00 58.82           O
ATOM   2358  N   LYS A 300      50.338 -20.186 -32.424  1.00 71.23           N
ATOM   2359  CA  LYS A 300      49.723 -21.456 -32.210  1.00 71.23           C
ATOM   2360  CB  LYS A 300      49.689 -21.875 -30.730  1.00 71.23           C
ATOM   2361  CG  LYS A 300      51.073 -22.108 -30.126  1.00 71.23           C
ATOM   2362  CD  LYS A 300      51.068 -22.184 -28.599  1.00 71.23           C
ATOM   2363  CE  LYS A 300      50.435 -23.463 -28.048  1.00 71.23           C
ATOM   2364  NZ  LYS A 300      50.474 -23.450 -26.569  1.00 71.23           N
ATOM   2365  C   LYS A 300      48.311 -21.372 -32.671  1.00 71.23           C
ATOM   2366  O   LYS A 300      47.547 -20.520 -32.221  1.00 71.23           O
ATOM   2367  N   ASN A 301      47.927 -22.263 -33.602  1.00103.09           N
ATOM   2368  CA  ASN A 301      46.555 -22.284 -33.992  1.00103.09           C
ATOM   2369  CB  ASN A 301      46.306 -23.004 -35.328  1.00103.09           C
ATOM   2370  CG  ASN A 301      46.937 -22.171 -36.435  1.00103.09           C
ATOM   2371  OD1 ASN A 301      47.089 -22.630 -37.565  1.00103.09           O
ATOM   2372  ND2 ASN A 301      47.324 -20.911 -36.099  1.00103.09           N
ATOM   2373  C   ASN A 301      45.904 -23.080 -32.913  1.00103.09           C
ATOM   2374  O   ASN A 301      46.045 -24.300 -32.852  1.00103.09           O
ATOM   2375  N   LEU A 302      45.207 -22.383 -32.000  1.00 85.96           N
ATOM   2376  CA  LEU A 302      44.583 -23.021 -30.881  1.00 85.96           C
ATOM   2377  CB  LEU A 302      43.987 -22.017 -29.878  1.00 85.96           C
ATOM   2378  CG  LEU A 302      45.045 -21.145 -29.179  1.00 85.96           C
ATOM   2379  CD1 LEU A 302      44.397 -20.165 -28.190  1.00 85.96           C
ATOM   2380  CD2 LEU A 302      46.143 -22.008 -28.536  1.00 85.96           C
ATOM   2381  C   LEU A 302      43.474 -23.891 -31.354  1.00 85.96           C
ATOM   2382  O   LEU A 302      43.302 -25.004 -30.859  1.00 85.96           O
ATOM   2383  N   ALA A 303      42.710 -23.408 -32.352  1.00187.74           N
ATOM   2384  CA  ALA A 303      41.551 -24.126 -32.786  1.00187.74           C
ATOM   2385  CB  ALA A 303      40.844 -23.475 -33.987  1.00187.74           C
ATOM   2386  C   ALA A 303      41.952 -25.504 -33.184  1.00187.74           C
ATOM   2387  O   ALA A 303      42.909 -25.708 -33.930  1.00187.74           O
ATOM   2388  N   GLN A 304      41.211 -26.492 -32.652  1.00 93.95           N
ATOM   2389  CA  GLN A 304      41.456 -27.864 -32.957  1.00 93.95           C
ATOM   2390  CB  GLN A 304      40.510 -28.811 -32.198  1.00 93.95           C
ATOM   2391  CG  GLN A 304      40.739 -30.293 -32.497  1.00 93.95           C
ATOM   2392  CD  GLN A 304      39.732 -31.089 -31.676  1.00 93.95           C
ATOM   2393  OE1 GLN A 304      39.209 -32.106 -32.128  1.00 93.95           O
ATOM   2394  NE2 GLN A 304      39.457 -30.616 -30.431  1.00 93.95           N
ATOM   2395  C   GLN A 304      41.162 -28.011 -34.402  1.00 93.95           C
ATOM   2396  O   GLN A 304      41.875 -28.689 -35.139  1.00 93.95           O
ATOM   2397  N   HIS A 305      40.088 -27.337 -34.839  1.00 63.75           N
ATOM   2398  CA  HIS A 305      39.678 -27.430 -36.200  1.00 63.75           C
ATOM   2399  ND1 HIS A 305      38.493 -25.897 -38.942  1.00 63.75           N
ATOM   2400  CG  HIS A 305      37.985 -26.683 -37.930  1.00 63.75           C
ATOM   2401  CB  HIS A 305      38.423 -26.593 -36.499  1.00 63.75           C
ATOM   2402  NE2 HIS A 305      36.980 -27.235 -39.874  1.00 63.75           N
ATOM   2403  CD2 HIS A 305      37.063 -27.494 -38.517  1.00 63.75           C
ATOM   2404  CE1 HIS A 305      37.858 -26.270 -40.081  1.00 63.75           C
ATOM   2405  C   HIS A 305      40.772 -26.908 -37.063  1.00 63.75           C
ATOM   2406  O   HIS A 305      41.140 -27.557 -38.041  1.00 63.75           O
ATOM   2407  N   ALA A 306      41.337 -25.728 -36.730  1.00123.08           N
ATOM   2408  CA  ALA A 306      42.302 -25.225 -37.654  1.00123.08           C
ATOM   2409  CB  ALA A 306      42.839 -23.839 -37.255  1.00123.08           C
ATOM   2410  C   ALA A 306      43.467 -26.152 -37.722  1.00123.08           C
ATOM   2411  O   ALA A 306      43.783 -26.700 -38.777  1.00123.08           O
ATOM   2412  N   ILE A 307      44.116 -26.395 -36.574  1.00439.01           N
ATOM   2413  CA  ILE A 307      45.245 -27.270 -36.586  1.00439.01           C
ATOM   2414  CB  ILE A 307      46.267 -26.854 -37.607  1.00439.01           C
ATOM   2415  CG1 ILE A 307      47.314 -27.951 -37.852  1.00439.01           C
ATOM   2416  CG2 ILE A 307      46.861 -25.514 -37.141  1.00439.01           C
ATOM   2417  CD1 ILE A 307      46.785 -29.119 -38.681  1.00439.01           C
ATOM   2418  C   ILE A 307      45.870 -27.057 -35.259  1.00439.01           C
ATOM   2419  O   ILE A 307      45.572 -26.074 -34.593  1.00439.01           O
ATOM   2420  N   TYR A 308      46.741 -27.960 -34.798  1.00221.47           N
ATOM   2421  CA  TYR A 308      47.456 -27.594 -33.621  1.00221.47           C
ATOM   2422  CB  TYR A 308      47.414 -28.628 -32.484  1.00221.47           C
ATOM   2423  CG  TYR A 308      46.056 -28.524 -31.876  1.00221.47           C
ATOM   2424  CD1 TYR A 308      45.818 -27.596 -30.889  1.00221.47           C
ATOM   2425  CD2 TYR A 308      45.020 -29.324 -32.295  1.00221.47           C
ATOM   2426  CE1 TYR A 308      44.576 -27.472 -30.315  1.00221.47           C
ATOM   2427  CE2 TYR A 308      43.773 -29.208 -31.725  1.00221.47           C
ATOM   2428  CZ  TYR A 308      43.549 -28.282 -30.733  1.00221.47           C
ATOM   2429  OH  TYR A 308      42.272 -28.158 -30.144  1.00221.47           O
ATOM   2430  C   TYR A 308      48.858 -27.408 -34.077  1.00221.47           C
ATOM   2431  O   TYR A 308      49.606 -28.368 -34.255  1.00221.47           O
ATOM   2432  N   SER A 309      49.241 -26.138 -34.298  1.00 75.84           N
ATOM   2433  CA  SER A 309      50.552 -25.889 -34.801  1.00 75.84           C
ATOM   2434  CB  SER A 309      50.581 -25.683 -36.324  1.00 75.84           C
ATOM   2435  OG  SER A 309      50.131 -26.860 -36.980  1.00 75.84           O
ATOM   2436  C   SER A 309      51.052 -24.636 -34.173  1.00 75.84           C
ATOM   2437  O   SER A 309      50.278 -23.761 -33.787  1.00 75.84           O
ATOM   2438  N   THR A 310      52.386 -24.542 -34.035  1.00112.67           N
ATOM   2439  CA  THR A 310      52.980 -23.361 -33.494  1.00112.67           C
ATOM   2440  CB  THR A 310      53.622 -23.583 -32.157  1.00112.67           C
ATOM   2441  OG1 THR A 310      52.674 -24.102 -31.237  1.00112.67           O
ATOM   2442  CG2 THR A 310      54.145 -22.235 -31.645  1.00112.67           C
ATOM   2443  C   THR A 310      54.065 -22.984 -34.450  1.00112.67           C
ATOM   2444  O   THR A 310      54.675 -23.853 -35.072  1.00112.67           O
ATOM   2445  N   VAL A 311      54.333 -21.674 -34.610  1.00106.99           N
ATOM   2446  CA  VAL A 311      55.352 -21.288 -35.541  1.00106.99           C
ATOM   2447  CB  VAL A 311      54.844 -20.489 -36.704  1.00106.99           C
ATOM   2448  CG1 VAL A 311      53.836 -21.349 -37.484  1.00106.99           C
ATOM   2449  CG2 VAL A 311      54.277 -19.161 -36.183  1.00106.99           C
ATOM   2450  C   VAL A 311      56.348 -20.437 -34.826  1.00106.99           C
ATOM   2451  O   VAL A 311      56.018 -19.757 -33.857  1.00106.99           O
ATOM   2452  N   SER A 312      57.613 -20.470 -35.288  1.00 89.13           N
ATOM   2453  CA  SER A 312      58.632 -19.671 -34.677  1.00 89.13           C
ATOM   2454  CB  SER A 312      59.948 -20.431 -34.453  1.00 89.13           C
ATOM   2455  OG  SER A 312      60.460 -20.884 -35.696  1.00 89.13           O
ATOM   2456  C   SER A 312      58.902 -18.536 -35.607  1.00 89.13           C
ATOM   2457  O   SER A 312      59.001 -18.715 -36.820  1.00 89.13           O
ATOM   2458  N   ASN A 313      59.016 -17.321 -35.044  1.00 98.51           N
ATOM   2459  CA  ASN A 313      59.189 -16.152 -35.849  1.00 98.51           C
ATOM   2460  CB  ASN A 313      57.846 -15.426 -36.036  1.00 98.51           C
ATOM   2461  CG  ASN A 313      58.052 -14.033 -36.595  1.00 98.51           C
ATOM   2462  OD1 ASN A 313      58.799 -13.822 -37.549  1.00 98.51           O
ATOM   2463  ND2 ASN A 313      57.359 -13.049 -35.959  1.00 98.51           N
ATOM   2464  C   ASN A 313      60.134 -15.233 -35.151  1.00 98.51           C
ATOM   2465  O   ASN A 313      60.224 -15.226 -33.925  1.00 98.51           O
ATOM   2466  N   THR A 314      60.879 -14.435 -35.939  1.00 98.55           N
ATOM   2467  CA  THR A 314      61.784 -13.486 -35.368  1.00 98.55           C
ATOM   2468  CB  THR A 314      62.831 -12.994 -36.324  1.00 98.55           C
ATOM   2469  OG1 THR A 314      62.221 -12.307 -37.408  1.00 98.55           O
ATOM   2470  CG2 THR A 314      63.631 -14.200 -36.843  1.00 98.55           C
ATOM   2471  C   THR A 314      60.951 -12.318 -34.967  1.00 98.55           C
ATOM   2472  O   THR A 314      59.803 -12.193 -35.383  1.00 98.55           O
ATOM   2473  N   HIS A 315      61.503 -11.429 -34.125  1.00 80.18           N
ATOM   2474  CA  HIS A 315      60.731 -10.321 -33.651  1.00 80.18           C
ATOM   2475  ND1 HIS A 315      63.962  -9.513 -33.248  1.00 80.18           N
ATOM   2476  CG  HIS A 315      62.752  -8.858 -33.200  1.00 80.18           C
ATOM   2477  CB  HIS A 315      61.496  -9.454 -32.636  1.00 80.18           C
ATOM   2478  NE2 HIS A 315      64.292  -7.505 -34.143  1.00 80.18           N
ATOM   2479  CD2 HIS A 315      62.971  -7.633 -33.752  1.00 80.18           C
ATOM   2480  CE1 HIS A 315      64.847  -8.658 -33.820  1.00 80.18           C
ATOM   2481  C   HIS A 315      60.355  -9.439 -34.799  1.00 80.18           C
ATOM   2482  O   HIS A 315      59.199  -9.040 -34.926  1.00 80.18           O
ATOM   2483  N   LEU A 316      61.326  -9.132 -35.680  1.00128.91           N
ATOM   2484  CA  LEU A 316      61.090  -8.226 -36.767  1.00128.91           C
ATOM   2485  CB  LEU A 316      62.380  -7.774 -37.472  1.00128.91           C
ATOM   2486  CG  LEU A 316      62.119  -6.878 -38.695  1.00128.91           C
ATOM   2487  CD1 LEU A 316      61.363  -5.605 -38.295  1.00128.91           C
ATOM   2488  CD2 LEU A 316      63.418  -6.585 -39.462  1.00128.91           C
ATOM   2489  C   LEU A 316      60.230  -8.870 -37.799  1.00128.91           C
ATOM   2490  O   LEU A 316      60.306 -10.072 -38.040  1.00128.91           O
ATOM   2491  N   PHE A 317      59.364  -8.059 -38.437  1.00119.49           N
ATOM   2492  CA  PHE A 317      58.522  -8.582 -39.468  1.00119.49           C
ATOM   2493  CB  PHE A 317      57.209  -7.808 -39.648  1.00119.49           C
ATOM   2494  CG  PHE A 317      56.387  -8.176 -38.461  1.00119.49           C
ATOM   2495  CD1 PHE A 317      56.628  -7.600 -37.235  1.00119.49           C
ATOM   2496  CD2 PHE A 317      55.380  -9.107 -38.572  1.00119.49           C
ATOM   2497  CE1 PHE A 317      55.872  -7.943 -36.139  1.00119.49           C
ATOM   2498  CE2 PHE A 317      54.621  -9.453 -37.480  1.00119.49           C
ATOM   2499  CZ  PHE A 317      54.866  -8.871 -36.260  1.00119.49           C
ATOM   2500  C   PHE A 317      59.293  -8.585 -40.737  1.00119.49           C
ATOM   2501  O   PHE A 317      60.186  -7.765 -40.943  1.00119.49           O
ATOM   2502  N   SER A 318      58.975  -9.552 -41.615  1.00154.51           N
ATOM   2503  CA  SER A 318      59.678  -9.665 -42.854  1.00154.51           C
ATOM   2504  CB  SER A 318      59.330 -10.941 -43.630  1.00154.51           C
ATOM   2505  OG  SER A 318      57.949 -10.936 -43.951  1.00154.51           O
ATOM   2506  C   SER A 318      59.286  -8.512 -43.709  1.00154.51           C
ATOM   2507  O   SER A 318      58.156  -8.029 -43.663  1.00154.51           O
ATOM   2508  N   ILE A 319      60.234  -8.040 -44.534  1.00155.87           N
ATOM   2509  CA  ILE A 319      59.932  -6.933 -45.387  1.00155.87           C
ATOM   2510  CB  ILE A 319      61.136  -6.098 -45.695  1.00155.87           C
ATOM   2511  CG1 ILE A 319      60.763  -4.918 -46.607  1.00155.87           C
ATOM   2512  CG2 ILE A 319      62.217  -7.033 -46.258  1.00155.87           C
ATOM   2513  CD1 ILE A 319      59.833  -3.905 -45.936  1.00155.87           C
ATOM   2514  C   ILE A 319      59.395  -7.493 -46.664  1.00155.87           C
ATOM   2515  O   ILE A 319      60.033  -8.307 -47.331  1.00155.87           O
ATOM   2516  N   LYS A 320      58.178  -7.050 -47.020  1.00111.98           N
ATOM   2517  CA  LYS A 320      57.476  -7.512 -48.181  1.00111.98           C
ATOM   2518  CB  LYS A 320      56.096  -6.850 -48.334  1.00111.98           C
ATOM   2519  CG  LYS A 320      55.085  -7.223 -47.249  1.00111.98           C
ATOM   2520  CD  LYS A 320      54.705  -8.703 -47.241  1.00111.98           C
ATOM   2521  CE  LYS A 320      53.692  -9.061 -46.151  1.00111.98           C
ATOM   2522  NZ  LYS A 320      52.365  -8.498 -46.481  1.00111.98           N
ATOM   2523  C   LYS A 320      58.247  -7.140 -49.405  1.00111.98           C
ATOM   2524  O   LYS A 320      58.306  -7.903 -50.368  1.00111.98           O
ATOM   2525  N   THR A 321      58.878  -5.953 -49.389  1.00 31.91           N
ATOM   2526  CA  THR A 321      59.564  -5.477 -50.555  1.00 31.91           C
ATOM   2527  CB  THR A 321      60.266  -4.171 -50.326  1.00 31.91           C
ATOM   2528  OG1 THR A 321      61.274  -4.322 -49.338  1.00 31.91           O
ATOM   2529  CG2 THR A 321      59.230  -3.127 -49.874  1.00 31.91           C
ATOM   2530  C   THR A 321      60.600  -6.486 -50.920  1.00 31.91           C
ATOM   2531  O   THR A 321      60.809  -6.773 -52.098  1.00 31.91           O
ATOM   2532  N   ARG A 322      61.270  -7.071 -49.912  1.00120.42           N
ATOM   2533  CA  ARG A 322      62.285  -8.040 -50.195  1.00120.42           C
ATOM   2534  CB  ARG A 322      63.030  -8.549 -48.951  1.00120.42           C
ATOM   2535  CG  ARG A 322      64.269  -7.710 -48.624  1.00120.42           C
ATOM   2536  CD  ARG A 322      63.996  -6.216 -48.451  1.00120.42           C
ATOM   2537  NE  ARG A 322      65.297  -5.563 -48.139  1.00120.42           N
ATOM   2538  CZ  ARG A 322      65.771  -5.580 -46.859  1.00120.42           C
ATOM   2539  NH1 ARG A 322      65.069  -6.229 -45.885  1.00120.42           N
ATOM   2540  NH2 ARG A 322      66.946  -4.956 -46.555  1.00120.42           N
ATOM   2541  C   ARG A 322      61.680  -9.193 -50.921  1.00120.42           C
ATOM   2542  O   ARG A 322      62.326  -9.777 -51.791  1.00120.42           O
ATOM   2543  N   GLU A 323      60.430  -9.566 -50.594  1.00108.45           N
ATOM   2544  CA  GLU A 323      59.869 -10.670 -51.314  1.00108.45           C
ATOM   2545  CB  GLU A 323      58.461 -11.079 -50.856  1.00108.45           C
ATOM   2546  CG  GLU A 323      57.958 -12.344 -51.556  1.00108.45           C
ATOM   2547  CD  GLU A 323      58.799 -13.519 -51.080  1.00108.45           C
ATOM   2548  OE1 GLU A 323      59.703 -13.296 -50.231  1.00108.45           O
ATOM   2549  OE2 GLU A 323      58.550 -14.657 -51.561  1.00108.45           O
ATOM   2550  C   GLU A 323      59.813 -10.291 -52.757  1.00108.45           C
ATOM   2551  O   GLU A 323      59.522  -9.149 -53.108  1.00108.45           O
ATOM   2552  N   LYS A 324      60.121 -11.261 -53.637  1.00 77.00           N
ATOM   2553  CA  LYS A 324      60.156 -10.979 -55.040  1.00 77.00           C
ATOM   2554  CB  LYS A 324      61.180 -11.825 -55.809  1.00 77.00           C
ATOM   2555  CG  LYS A 324      61.217 -11.522 -57.308  1.00 77.00           C
ATOM   2556  CD  LYS A 324      62.426 -12.129 -58.022  1.00 77.00           C
ATOM   2557  CE  LYS A 324      62.466 -11.830 -59.521  1.00 77.00           C
ATOM   2558  NZ  LYS A 324      63.664 -12.452 -60.129  1.00 77.00           N
ATOM   2559  C   LYS A 324      58.831 -11.321 -55.634  1.00 77.00           C
ATOM   2560  O   LYS A 324      58.278 -12.393 -55.393  1.00 77.00           O
ATOM   2561  N   LYS A 325      58.288 -10.384 -56.434  1.00 83.77           N
ATOM   2562  CA  LYS A 325      57.069 -10.609 -57.152  1.00 83.77           C
ATOM   2563  CB  LYS A 325      57.202 -11.704 -58.222  1.00 83.77           C
ATOM   2564  CG  LYS A 325      58.163 -11.340 -59.354  1.00 83.77           C
ATOM   2565  CD  LYS A 325      58.575 -12.539 -60.211  1.00 83.77           C
ATOM   2566  CE  LYS A 325      59.535 -12.179 -61.345  1.00 83.77           C
ATOM   2567  NZ  LYS A 325      58.832 -11.358 -62.356  1.00 83.77           N
ATOM   2568  C   LYS A 325      56.005 -11.040 -56.195  1.00 83.77           C
ATOM   2569  O   LYS A 325      55.149 -11.853 -56.544  1.00 83.77           O
ATOM   2570  N   LYS A 326      56.008 -10.486 -54.967  1.00178.71           N
ATOM   2571  CA  LYS A 326      55.026 -10.906 -54.012  1.00178.71           C
ATOM   2572  CB  LYS A 326      55.585 -10.928 -52.582  1.00178.71           C
ATOM   2573  CG  LYS A 326      54.619 -11.454 -51.520  1.00178.71           C
ATOM   2574  CD  LYS A 326      55.288 -11.606 -50.155  1.00178.71           C
ATOM   2575  CE  LYS A 326      55.840 -10.282 -49.623  1.00178.71           C
ATOM   2576  NZ  LYS A 326      56.657 -10.518 -48.414  1.00178.71           N
ATOM   2577  C   LYS A 326      53.907  -9.914 -54.013  1.00178.71           C
ATOM   2578  O   LYS A 326      53.507  -9.406 -52.967  1.00178.71           O
ATOM   2579  N   VAL A 327      53.376  -9.608 -55.206  1.00 56.50           N
ATOM   2580  CA  VAL A 327      52.247  -8.737 -55.346  1.00 56.50           C
ATOM   2581  CB  VAL A 327      51.988  -8.352 -56.770  1.00 56.50           C
ATOM   2582  CG1 VAL A 327      50.712  -7.497 -56.824  1.00 56.50           C
ATOM   2583  CG2 VAL A 327      53.239  -7.649 -57.319  1.00 56.50           C
ATOM   2584  C   VAL A 327      51.041  -9.471 -54.866  1.00 56.50           C
ATOM   2585  O   VAL A 327      50.081  -8.872 -54.387  1.00 56.50           O
ATOM   2586  N   CYS A 328      51.062 -10.806 -55.027  1.00 48.63           N
ATOM   2587  CA  CYS A 328      49.954 -11.659 -54.707  1.00 48.63           C
ATOM   2588  CB  CYS A 328      50.226 -13.142 -55.022  1.00 48.63           C
ATOM   2589  SG  CYS A 328      51.360 -13.931 -53.835  1.00 48.63           S
ATOM   2590  C   CYS A 328      49.670 -11.599 -53.240  1.00 48.63           C
ATOM   2591  O   CYS A 328      48.514 -11.655 -52.826  1.00 48.63           O
ATOM   2592  N   ASN A 329      50.724 -11.475 -52.415  1.00 83.91           N
ATOM   2593  CA  ASN A 329      50.576 -11.597 -50.995  1.00 83.91           C
ATOM   2594  CB  ASN A 329      51.915 -11.443 -50.252  1.00 83.91           C
ATOM   2595  CG  ASN A 329      51.695 -11.750 -48.776  1.00 83.91           C
ATOM   2596  OD1 ASN A 329      50.962 -11.047 -48.081  1.00 83.91           O
ATOM   2597  ND2 ASN A 329      52.350 -12.833 -48.279  1.00 83.91           N
ATOM   2598  C   ASN A 329      49.632 -10.579 -50.434  1.00 83.91           C
ATOM   2599  O   ASN A 329      48.715 -10.928 -49.692  1.00 83.91           O
ATOM   2600  N   HIS A 330      49.808  -9.296 -50.789  1.00 74.40           N
ATOM   2601  CA  HIS A 330      49.021  -8.263 -50.180  1.00 74.40           C
ATOM   2602  ND1 HIS A 330      51.876  -6.879 -51.246  1.00 74.40           N
ATOM   2603  CG  HIS A 330      50.829  -6.513 -50.430  1.00 74.40           C
ATOM   2604  CB  HIS A 330      49.396  -6.865 -50.698  1.00 74.40           C
ATOM   2605  NE2 HIS A 330      52.759  -5.735 -49.557  1.00 74.40           N
ATOM   2606  CD2 HIS A 330      51.386  -5.814 -49.403  1.00 74.40           C
ATOM   2607  CE1 HIS A 330      53.006  -6.388 -50.678  1.00 74.40           C
ATOM   2608  C   HIS A 330      47.571  -8.471 -50.472  1.00 74.40           C
ATOM   2609  O   HIS A 330      46.743  -8.478 -49.561  1.00 74.40           O
ATOM   2610  N   GLU A 331      47.232  -8.677 -51.755  1.00103.13           N
ATOM   2611  CA  GLU A 331      45.856  -8.777 -52.136  1.00103.13           C
ATOM   2612  CB  GLU A 331      45.670  -8.940 -53.654  1.00103.13           C
ATOM   2613  CG  GLU A 331      44.204  -9.029 -54.080  1.00103.13           C
ATOM   2614  CD  GLU A 331      43.598  -7.636 -53.975  1.00103.13           C
ATOM   2615  OE1 GLU A 331      43.956  -6.906 -53.012  1.00103.13           O
ATOM   2616  OE2 GLU A 331      42.773  -7.281 -54.859  1.00103.13           O
ATOM   2617  C   GLU A 331      45.234  -9.969 -51.484  1.00103.13           C
ATOM   2618  O   GLU A 331      44.142  -9.880 -50.926  1.00103.13           O
ATOM   2619  N   GLY A 332      45.928 -11.120 -51.519  1.00 30.80           N
ATOM   2620  CA  GLY A 332      45.340 -12.327 -51.020  1.00 30.80           C
ATOM   2621  C   GLY A 332      45.071 -12.237 -49.550  1.00 30.80           C
ATOM   2622  O   GLY A 332      43.982 -12.587 -49.098  1.00 30.80           O
ATOM   2623  N   TYR A 333      46.045 -11.750 -48.757  1.00112.65           N
ATOM   2624  CA  TYR A 333      45.836 -11.760 -47.339  1.00112.65           C
ATOM   2625  CB  TYR A 333      47.066 -11.361 -46.489  1.00112.65           C
ATOM   2626  CG  TYR A 333      47.309  -9.887 -46.494  1.00112.65           C
ATOM   2627  CD1 TYR A 333      46.613  -9.064 -45.635  1.00112.65           C
ATOM   2628  CD2 TYR A 333      48.251  -9.324 -47.324  1.00112.65           C
ATOM   2629  CE1 TYR A 333      46.829  -7.706 -45.616  1.00112.65           C
ATOM   2630  CE2 TYR A 333      48.471  -7.966 -47.307  1.00112.65           C
ATOM   2631  CZ  TYR A 333      47.762  -7.153 -46.457  1.00112.65           C
ATOM   2632  OH  TYR A 333      47.993  -5.761 -46.449  1.00112.65           O
ATOM   2633  C   TYR A 333      44.714 -10.831 -47.024  1.00112.65           C
ATOM   2634  O   TYR A 333      43.886 -11.111 -46.159  1.00112.65           O
ATOM   2635  N   SER A 334      44.675  -9.684 -47.723  1.00 77.96           N
ATOM   2636  CA  SER A 334      43.677  -8.686 -47.480  1.00 77.96           C
ATOM   2637  CB  SER A 334      43.861  -7.435 -48.358  1.00 77.96           C
ATOM   2638  OG  SER A 334      45.083  -6.788 -48.035  1.00 77.96           O
ATOM   2639  C   SER A 334      42.318  -9.236 -47.781  1.00 77.96           C
ATOM   2640  O   SER A 334      41.371  -8.995 -47.042  1.00 77.96           O
ATOM   2641  N   THR A 335      42.140  -9.983 -48.878  1.00104.63           N
ATOM   2642  CA  THR A 335      40.798 -10.427 -49.115  1.00104.63           C
ATOM   2643  CB  THR A 335      40.624 -11.088 -50.455  1.00104.63           C
ATOM   2644  OG1 THR A 335      39.256 -11.406 -50.665  1.00104.63           O
ATOM   2645  CG2 THR A 335      41.492 -12.356 -50.528  1.00104.63           C
ATOM   2646  C   THR A 335      40.375 -11.389 -48.046  1.00104.63           C
ATOM   2647  O   THR A 335      39.289 -11.265 -47.481  1.00104.63           O
ATOM   2648  N   ASP A 336      41.246 -12.360 -47.717  1.00 85.60           N
ATOM   2649  CA  ASP A 336      40.874 -13.410 -46.815  1.00 85.60           C
ATOM   2650  CB  ASP A 336      41.950 -14.507 -46.716  1.00 85.60           C
ATOM   2651  CG  ASP A 336      41.363 -15.696 -45.965  1.00 85.60           C
ATOM   2652  OD1 ASP A 336      40.996 -15.534 -44.770  1.00 85.60           O
ATOM   2653  OD2 ASP A 336      41.260 -16.785 -46.590  1.00 85.60           O
ATOM   2654  C   ASP A 336      40.606 -12.903 -45.433  1.00 85.60           C
ATOM   2655  O   ASP A 336      39.580 -13.238 -44.842  1.00 85.60           O
ATOM   2656  N   HIS A 337      41.499 -12.064 -44.879  1.00 59.10           N
ATOM   2657  CA  HIS A 337      41.318 -11.701 -43.503  1.00 59.10           C
ATOM   2658  ND1 HIS A 337      43.991 -12.535 -41.602  1.00 59.10           N
ATOM   2659  CG  HIS A 337      43.709 -11.828 -42.750  1.00 59.10           C
ATOM   2660  CB  HIS A 337      42.516 -10.934 -42.911  1.00 59.10           C
ATOM   2661  NE2 HIS A 337      45.580 -13.048 -43.070  1.00 59.10           N
ATOM   2662  CD2 HIS A 337      44.691 -12.151 -43.636  1.00 59.10           C
ATOM   2663  CE1 HIS A 337      45.119 -13.248 -41.849  1.00 59.10           C
ATOM   2664  C   HIS A 337      40.041 -10.942 -43.310  1.00 59.10           C
ATOM   2665  O   HIS A 337      39.277 -11.271 -42.406  1.00 59.10           O
ATOM   2666  N   PRO A 338      39.749  -9.951 -44.102  1.00102.59           N
ATOM   2667  CA  PRO A 338      38.477  -9.322 -43.910  1.00102.59           C
ATOM   2668  CD  PRO A 338      40.759  -8.933 -44.328  1.00102.59           C
ATOM   2669  CB  PRO A 338      38.525  -8.042 -44.730  1.00102.59           C
ATOM   2670  CG  PRO A 338      39.995  -7.616 -44.566  1.00102.59           C
ATOM   2671  C   PRO A 338      37.293 -10.207 -44.114  1.00102.59           C
ATOM   2672  O   PRO A 338      36.259  -9.942 -43.504  1.00102.59           O
ATOM   2673  N   ARG A 339      37.387 -11.251 -44.955  1.00 69.27           N
ATOM   2674  CA  ARG A 339      36.239 -12.093 -45.106  1.00 69.27           C
ATOM   2675  CB  ARG A 339      36.447 -13.190 -46.167  1.00 69.27           C
ATOM   2676  CG  ARG A 339      35.237 -14.106 -46.354  1.00 69.27           C
ATOM   2677  CD  ARG A 339      35.365 -15.056 -47.547  1.00 69.27           C
ATOM   2678  NE  ARG A 339      36.657 -15.787 -47.413  1.00 69.27           N
ATOM   2679  CZ  ARG A 339      37.782 -15.291 -48.006  1.00 69.27           C
ATOM   2680  NH1 ARG A 339      37.721 -14.130 -48.722  1.00 69.27           N
ATOM   2681  NH2 ARG A 339      38.968 -15.957 -47.888  1.00 69.27           N
ATOM   2682  C   ARG A 339      35.974 -12.756 -43.785  1.00 69.27           C
ATOM   2683  O   ARG A 339      34.837 -12.786 -43.314  1.00 69.27           O
ATOM   2684  N   ILE A 340      37.032 -13.288 -43.144  1.00 37.40           N
ATOM   2685  CA  ILE A 340      36.888 -13.981 -41.894  1.00 37.40           C
ATOM   2686  CB  ILE A 340      38.161 -14.616 -41.422  1.00 37.40           C
ATOM   2687  CG1 ILE A 340      38.624 -15.690 -42.416  1.00 37.40           C
ATOM   2688  CG2 ILE A 340      37.926 -15.153 -40.001  1.00 37.40           C
ATOM   2689  CD1 ILE A 340      40.037 -16.188 -42.134  1.00 37.40           C
ATOM   2690  C   ILE A 340      36.462 -13.025 -40.824  1.00 37.40           C
ATOM   2691  O   ILE A 340      35.554 -13.316 -40.046  1.00 37.40           O
ATOM   2692  N   LEU A 341      37.101 -11.841 -40.778  1.00 96.98           N
ATOM   2693  CA  LEU A 341      36.865 -10.888 -39.731  1.00 96.98           C
ATOM   2694  CB  LEU A 341      37.713  -9.612 -39.940  1.00 96.98           C
ATOM   2695  CG  LEU A 341      37.720  -8.550 -38.814  1.00 96.98           C
ATOM   2696  CD1 LEU A 341      38.615  -7.370 -39.219  1.00 96.98           C
ATOM   2697  CD2 LEU A 341      36.320  -8.074 -38.391  1.00 96.98           C
ATOM   2698  C   LEU A 341      35.431 -10.498 -39.777  1.00 96.98           C
ATOM   2699  O   LEU A 341      34.752 -10.457 -38.752  1.00 96.98           O
ATOM   2700  N   ILE A 342      34.915 -10.221 -40.982  1.00 33.87           N
ATOM   2701  CA  ILE A 342      33.566  -9.764 -41.059  1.00 33.87           C
ATOM   2702  CB  ILE A 342      33.131  -9.483 -42.467  1.00 33.87           C
ATOM   2703  CG1 ILE A 342      33.986  -8.361 -43.077  1.00 33.87           C
ATOM   2704  CG2 ILE A 342      31.625  -9.175 -42.448  1.00 33.87           C
ATOM   2705  CD1 ILE A 342      33.811  -8.214 -44.589  1.00 33.87           C
ATOM   2706  C   ILE A 342      32.684 -10.836 -40.519  1.00 33.87           C
ATOM   2707  O   ILE A 342      31.760 -10.558 -39.757  1.00 33.87           O
ATOM   2708  N   LEU A 343      32.930 -12.101 -40.906  1.00115.70           N
ATOM   2709  CA  LEU A 343      31.992 -13.088 -40.468  1.00115.70           C
ATOM   2710  CB  LEU A 343      32.286 -14.460 -41.121  1.00115.70           C
ATOM   2711  CG  LEU A 343      31.218 -15.575 -40.976  1.00115.70           C
ATOM   2712  CD1 LEU A 343      31.687 -16.850 -41.691  1.00115.70           C
ATOM   2713  CD2 LEU A 343      30.812 -15.869 -39.525  1.00115.70           C
ATOM   2714  C   LEU A 343      32.015 -13.254 -38.972  1.00115.70           C
ATOM   2715  O   LEU A 343      31.050 -12.904 -38.295  1.00115.70           O
ATOM   2716  N   GLU A 344      33.120 -13.803 -38.413  1.00 71.75           N
ATOM   2717  CA  GLU A 344      33.159 -14.126 -37.005  1.00 71.75           C
ATOM   2718  CB  GLU A 344      34.163 -15.250 -36.696  1.00 71.75           C
ATOM   2719  CG  GLU A 344      34.218 -15.618 -35.212  1.00 71.75           C
ATOM   2720  CD  GLU A 344      35.239 -16.734 -35.040  1.00 71.75           C
ATOM   2721  OE1 GLU A 344      35.467 -17.483 -36.027  1.00 71.75           O
ATOM   2722  OE2 GLU A 344      35.798 -16.857 -33.918  1.00 71.75           O
ATOM   2723  C   GLU A 344      33.479 -13.001 -36.059  1.00 71.75           C
ATOM   2724  O   GLU A 344      32.739 -12.739 -35.113  1.00 71.75           O
ATOM   2725  N   GLU A 345      34.607 -12.312 -36.316  1.00123.07           N
ATOM   2726  CA  GLU A 345      35.243 -11.368 -35.430  1.00123.07           C
ATOM   2727  CB  GLU A 345      36.669 -11.019 -35.889  1.00123.07           C
ATOM   2728  CG  GLU A 345      37.609 -12.226 -35.940  1.00123.07           C
ATOM   2729  CD  GLU A 345      37.776 -12.768 -34.528  1.00123.07           C
ATOM   2730  OE1 GLU A 345      37.114 -12.226 -33.603  1.00123.07           O
ATOM   2731  OE2 GLU A 345      38.567 -13.734 -34.358  1.00123.07           O
ATOM   2732  C   GLU A 345      34.524 -10.071 -35.267  1.00123.07           C
ATOM   2733  O   GLU A 345      34.592  -9.468 -34.198  1.00123.07           O
ATOM   2734  N   ASN A 346      33.837  -9.592 -36.317  1.00212.04           N
ATOM   2735  CA  ASN A 346      33.290  -8.268 -36.279  1.00212.04           C
ATOM   2736  CB  ASN A 346      32.485  -7.890 -37.535  1.00212.04           C
ATOM   2737  CG  ASN A 346      31.251  -8.778 -37.597  1.00212.04           C
ATOM   2738  OD1 ASN A 346      31.270  -9.923 -37.150  1.00212.04           O
ATOM   2739  ND2 ASN A 346      30.142  -8.235 -38.168  1.00212.04           N
ATOM   2740  C   ASN A 346      32.391  -8.106 -35.097  1.00212.04           C
ATOM   2741  O   ASN A 346      31.514  -8.922 -34.831  1.00212.04           O
ATOM   2742  N   GLY A 347      32.645  -7.043 -34.316  1.00225.25           N
ATOM   2743  CA  GLY A 347      31.813  -6.691 -33.205  1.00225.25           C
ATOM   2744  C   GLY A 347      32.444  -7.153 -31.930  1.00225.25           C
ATOM   2745  O   GLY A 347      32.413  -6.441 -30.928  1.00225.25           O
ATOM   2746  N   PHE A 348      33.013  -8.373 -31.926  1.00 73.91           N
ATOM   2747  CA  PHE A 348      33.628  -8.900 -30.743  1.00 73.91           C
ATOM   2748  CB  PHE A 348      33.986 -10.390 -30.878  1.00 73.91           C
ATOM   2749  CG  PHE A 348      34.578 -10.842 -29.587  1.00 73.91           C
ATOM   2750  CD1 PHE A 348      33.768 -11.193 -28.531  1.00 73.91           C
ATOM   2751  CD2 PHE A 348      35.942 -10.924 -29.431  1.00 73.91           C
ATOM   2752  CE1 PHE A 348      34.310 -11.612 -27.339  1.00 73.91           C
ATOM   2753  CE2 PHE A 348      36.491 -11.342 -28.241  1.00 73.91           C
ATOM   2754  CZ  PHE A 348      35.674 -11.687 -27.191  1.00 73.91           C
ATOM   2755  C   PHE A 348      34.892  -8.151 -30.457  1.00 73.91           C
ATOM   2756  O   PHE A 348      35.113  -7.698 -29.335  1.00 73.91           O
ATOM   2757  N   LYS A 349      35.748  -7.982 -31.485  1.00 45.93           N
ATOM   2758  CA  LYS A 349      37.015  -7.343 -31.282  1.00 45.93           C
ATOM   2759  CB  LYS A 349      38.214  -8.301 -31.383  1.00 45.93           C
ATOM   2760  CG  LYS A 349      38.282  -9.326 -30.249  1.00 45.93           C
ATOM   2761  CD  LYS A 349      39.256 -10.474 -30.517  1.00 45.93           C
ATOM   2762  CE  LYS A 349      39.324 -11.499 -29.383  1.00 45.93           C
ATOM   2763  NZ  LYS A 349      40.280 -12.574 -29.728  1.00 45.93           N
ATOM   2764  C   LYS A 349      37.196  -6.317 -32.350  1.00 45.93           C
ATOM   2765  O   LYS A 349      36.354  -6.158 -33.233  1.00 45.93           O
ATOM   2766  N   SER A 350      38.312  -5.566 -32.264  1.00 79.57           N
ATOM   2767  CA  SER A 350      38.609  -4.561 -33.238  1.00 79.57           C
ATOM   2768  CB  SER A 350      38.589  -3.132 -32.673  1.00 79.57           C
ATOM   2769  OG  SER A 350      38.894  -2.197 -33.700  1.00 79.57           O
ATOM   2770  C   SER A 350      39.997  -4.825 -33.729  1.00 79.57           C
ATOM   2771  O   SER A 350      40.812  -5.453 -33.056  1.00 79.57           O
ATOM   2772  N   PRO A 351      40.268  -4.368 -34.917  1.00 92.92           N
ATOM   2773  CA  PRO A 351      41.564  -4.579 -35.498  1.00 92.92           C
ATOM   2774  CD  PRO A 351      39.232  -4.261 -35.929  1.00 92.92           C
ATOM   2775  CB  PRO A 351      41.383  -4.447 -37.013  1.00 92.92           C
ATOM   2776  CG  PRO A 351      39.989  -3.818 -37.189  1.00 92.92           C
ATOM   2777  C   PRO A 351      42.619  -3.677 -34.940  1.00 92.92           C
ATOM   2778  O   PRO A 351      42.298  -2.604 -34.433  1.00 92.92           O
ATOM   2779  N   PHE A 352      43.887  -4.122 -35.033  1.00115.78           N
ATOM   2780  CA  PHE A 352      45.057  -3.401 -34.615  1.00115.78           C
ATOM   2781  CB  PHE A 352      45.829  -4.061 -33.460  1.00115.78           C
ATOM   2782  CG  PHE A 352      45.108  -3.802 -32.183  1.00115.78           C
ATOM   2783  CD1 PHE A 352      44.089  -4.625 -31.767  1.00115.78           C
ATOM   2784  CD2 PHE A 352      45.455  -2.723 -31.403  1.00115.78           C
ATOM   2785  CE1 PHE A 352      43.432  -4.375 -30.585  1.00115.78           C
ATOM   2786  CE2 PHE A 352      44.802  -2.469 -30.221  1.00115.78           C
ATOM   2787  CZ  PHE A 352      43.787  -3.298 -29.809  1.00115.78           C
ATOM   2788  C   PHE A 352      45.970  -3.436 -35.797  1.00115.78           C
ATOM   2789  O   PHE A 352      45.595  -3.945 -36.847  1.00115.78           O
ATOM   2790  N   MET A 353      47.196  -2.897 -35.670  1.00174.44           N
ATOM   2791  CA  MET A 353      48.098  -2.881 -36.791  1.00174.44           C
ATOM   2792  CB  MET A 353      49.488  -2.313 -36.461  1.00174.44           C
ATOM   2793  CG  MET A 353      50.431  -2.282 -37.666  1.00174.44           C
ATOM   2794  SD  MET A 353      49.986  -1.061 -38.938  1.00174.44           S
ATOM   2795  CE  MET A 353      50.384   0.388 -37.918  1.00174.44           C
ATOM   2796  C   MET A 353      48.276  -4.295 -37.266  1.00174.44           C
ATOM   2797  O   MET A 353      47.973  -5.237 -36.538  1.00174.44           O
ATOM   2798  N   LYS A 354      48.725  -4.480 -38.530  1.00158.98           N
ATOM   2799  CA  LYS A 354      48.866  -5.809 -39.073  1.00158.98           C
ATOM   2800  CB  LYS A 354      47.896  -6.102 -40.230  1.00158.98           C
ATOM   2801  CG  LYS A 354      48.078  -5.170 -41.429  1.00158.98           C
ATOM   2802  CD  LYS A 354      47.830  -3.698 -41.101  1.00158.98           C
ATOM   2803  CE  LYS A 354      48.011  -2.765 -42.300  1.00158.98           C
ATOM   2804  NZ  LYS A 354      47.747  -1.366 -41.896  1.00158.98           N
ATOM   2805  C   LYS A 354      50.262  -6.001 -39.594  1.00158.98           C
ATOM   2806  O   LYS A 354      50.946  -5.017 -39.869  1.00158.98           O
ATOM   2807  N   GLN A 355      50.723  -7.277 -39.744  1.00 86.38           N
ATOM   2808  CA  GLN A 355      52.092  -7.472 -40.159  1.00 86.38           C
ATOM   2809  CB  GLN A 355      53.085  -7.303 -38.994  1.00 86.38           C
ATOM   2810  CG  GLN A 355      53.107  -5.880 -38.428  1.00 86.38           C
ATOM   2811  CD  GLN A 355      53.973  -5.844 -37.178  1.00 86.38           C
ATOM   2812  OE1 GLN A 355      55.090  -5.329 -37.198  1.00 86.38           O
ATOM   2813  NE2 GLN A 355      53.439  -6.392 -36.054  1.00 86.38           N
ATOM   2814  C   GLN A 355      52.318  -8.836 -40.748  1.00 86.38           C
ATOM   2815  O   GLN A 355      51.472  -9.726 -40.675  1.00 86.38           O
ATOM   2816  N   ALA A 356      53.496  -9.009 -41.394  1.00 57.83           N
ATOM   2817  CA  ALA A 356      53.870 -10.278 -41.949  1.00 57.83           C
ATOM   2818  CB  ALA A 356      54.059 -10.246 -43.474  1.00 57.83           C
ATOM   2819  C   ALA A 356      55.185 -10.654 -41.344  1.00 57.83           C
ATOM   2820  O   ALA A 356      56.164  -9.918 -41.459  1.00 57.83           O
ATOM   2821  N   SER A 357      55.251 -11.834 -40.698  1.00 94.82           N
ATOM   2822  CA  SER A 357      56.492 -12.224 -40.101  1.00 94.82           C
ATOM   2823  CB  SER A 357      56.400 -12.561 -38.605  1.00 94.82           C
ATOM   2824  OG  SER A 357      55.659 -13.751 -38.391  1.00 94.82           O
ATOM   2825  C   SER A 357      56.990 -13.423 -40.833  1.00 94.82           C
ATOM   2826  O   SER A 357      56.218 -14.158 -41.446  1.00 94.82           O
ATOM   2827  N   ASP A 358      58.321 -13.630 -40.814  1.00 41.64           N
ATOM   2828  CA  ASP A 358      58.882 -14.750 -41.509  1.00 41.64           C
ATOM   2829  CB  ASP A 358      60.359 -14.577 -41.902  1.00 41.64           C
ATOM   2830  CG  ASP A 358      60.445 -13.606 -43.067  1.00 41.64           C
ATOM   2831  OD1 ASP A 358      59.558 -13.672 -43.960  1.00 41.64           O
ATOM   2832  OD2 ASP A 358      61.403 -12.788 -43.084  1.00 41.64           O
ATOM   2833  C   ASP A 358      58.827 -15.926 -40.600  1.00 41.64           C
ATOM   2834  O   ASP A 358      59.301 -15.877 -39.466  1.00 41.64           O
ATOM   2835  N   LYS A 359      58.232 -17.030 -41.084  1.00104.56           N
ATOM   2836  CA  LYS A 359      58.166 -18.189 -40.254  1.00104.56           C
ATOM   2837  CB  LYS A 359      56.929 -19.069 -40.496  1.00104.56           C
ATOM   2838  CG  LYS A 359      55.628 -18.347 -40.140  1.00104.56           C
ATOM   2839  CD  LYS A 359      55.601 -17.837 -38.696  1.00104.56           C
ATOM   2840  CE  LYS A 359      54.369 -16.996 -38.353  1.00104.56           C
ATOM   2841  NZ  LYS A 359      54.531 -16.386 -37.015  1.00104.56           N
ATOM   2842  C   LYS A 359      59.381 -18.995 -40.531  1.00104.56           C
ATOM   2843  O   LYS A 359      59.809 -19.108 -41.680  1.00104.56           O
ATOM   2844  N   ASN A 360      59.979 -19.566 -39.463  1.00123.33           N
ATOM   2845  CA  ASN A 360      61.128 -20.389 -39.675  1.00123.33           C
ATOM   2846  CB  ASN A 360      61.707 -21.035 -38.403  1.00123.33           C
ATOM   2847  CG  ASN A 360      63.131 -21.491 -38.713  1.00123.33           C
ATOM   2848  OD1 ASN A 360      64.095 -20.818 -38.356  1.00123.33           O
ATOM   2849  ND2 ASN A 360      63.280 -22.659 -39.394  1.00123.33           N
ATOM   2850  C   ASN A 360      60.600 -21.465 -40.556  1.00123.33           C
ATOM   2851  O   ASN A 360      59.401 -21.737 -40.507  1.00123.33           O
ATOM   2852  N   TYR A 361      61.472 -22.098 -41.369  1.00377.34           N
ATOM   2853  CA  TYR A 361      61.042 -23.062 -42.343  1.00377.34           C
ATOM   2854  CB  TYR A 361      60.024 -24.077 -41.729  1.00377.34           C
ATOM   2855  CG  TYR A 361      59.102 -24.738 -42.704  1.00377.34           C
ATOM   2856  CD1 TYR A 361      59.544 -25.608 -43.674  1.00377.34           C
ATOM   2857  CD2 TYR A 361      57.753 -24.477 -42.627  1.00377.34           C
ATOM   2858  CE1 TYR A 361      58.657 -26.195 -44.548  1.00377.34           C
ATOM   2859  CE2 TYR A 361      56.863 -25.059 -43.497  1.00377.34           C
ATOM   2860  CZ  TYR A 361      57.314 -25.922 -44.464  1.00377.34           C
ATOM   2861  OH  TYR A 361      56.407 -26.524 -45.362  1.00377.34           O
ATOM   2862  C   TYR A 361      60.523 -22.357 -43.574  1.00377.34           C
ATOM   2863  O   TYR A 361      60.046 -22.975 -44.524  1.00377.34           O
ATOM   2864  N   ASP A 362      60.761 -21.033 -43.646  1.00105.90           N
ATOM   2865  CA  ASP A 362      60.387 -20.208 -44.761  1.00105.90           C
ATOM   2866  CB  ASP A 362      61.198 -20.452 -46.030  1.00105.90           C
ATOM   2867  CG  ASP A 362      62.619 -19.971 -45.770  1.00105.90           C
ATOM   2868  OD1 ASP A 362      62.857 -19.400 -44.672  1.00105.90           O
ATOM   2869  OD2 ASP A 362      63.485 -20.164 -46.666  1.00105.90           O
ATOM   2870  C   ASP A 362      58.933 -20.282 -45.087  1.00105.90           C
ATOM   2871  O   ASP A 362      58.556 -20.555 -46.225  1.00105.90           O
ATOM   2872  N   MET A 363      58.071 -20.052 -44.080  1.00 80.08           N
ATOM   2873  CA  MET A 363      56.671 -19.926 -44.358  1.00 80.08           C
ATOM   2874  CB  MET A 363      55.743 -20.766 -43.462  1.00 80.08           C
ATOM   2875  CG  MET A 363      55.776 -22.266 -43.755  1.00 80.08           C
ATOM   2876  SD  MET A 363      54.483 -23.214 -42.897  1.00 80.08           S
ATOM   2877  CE  MET A 363      53.105 -22.526 -43.858  1.00 80.08           C
ATOM   2878  C   MET A 363      56.347 -18.489 -44.097  1.00 80.08           C
ATOM   2879  O   MET A 363      56.516 -17.996 -42.984  1.00 80.08           O
ATOM   2880  N   PHE A 364      55.876 -17.766 -45.127  1.00101.33           N
ATOM   2881  CA  PHE A 364      55.585 -16.372 -44.960  1.00101.33           C
ATOM   2882  CB  PHE A 364      55.368 -15.687 -46.320  1.00101.33           C
ATOM   2883  CG  PHE A 364      55.343 -14.213 -46.141  1.00101.33           C
ATOM   2884  CD1 PHE A 364      56.522 -13.508 -46.168  1.00101.33           C
ATOM   2885  CD2 PHE A 364      54.157 -13.540 -45.959  1.00101.33           C
ATOM   2886  CE1 PHE A 364      56.523 -12.147 -46.010  1.00101.33           C
ATOM   2887  CE2 PHE A 364      54.152 -12.176 -45.799  1.00101.33           C
ATOM   2888  CZ  PHE A 364      55.337 -11.482 -45.825  1.00101.33           C
ATOM   2889  C   PHE A 364      54.302 -16.288 -44.200  1.00101.33           C
ATOM   2890  O   PHE A 364      53.340 -16.985 -44.522  1.00101.33           O
ATOM   2891  N   THR A 365      54.237 -15.423 -43.169  1.00118.39           N
ATOM   2892  CA  THR A 365      53.005 -15.402 -42.445  1.00118.39           C
ATOM   2893  CB  THR A 365      53.109 -15.855 -41.020  1.00118.39           C
ATOM   2894  OG1 THR A 365      51.813 -16.059 -40.477  1.00118.39           O
ATOM   2895  CG2 THR A 365      53.838 -14.767 -40.224  1.00118.39           C
ATOM   2896  C   THR A 365      52.459 -14.016 -42.413  1.00118.39           C
ATOM   2897  O   THR A 365      53.187 -13.031 -42.286  1.00118.39           O
ATOM   2898  N   TYR A 366      51.126 -13.927 -42.555  1.00108.26           N
ATOM   2899  CA  TYR A 366      50.428 -12.688 -42.429  1.00108.26           C
ATOM   2900  CB  TYR A 366      49.439 -12.410 -43.570  1.00108.26           C
ATOM   2901  CG  TYR A 366      48.774 -11.110 -43.272  1.00108.26           C
ATOM   2902  CD1 TYR A 366      49.363  -9.919 -43.631  1.00108.26           C
ATOM   2903  CD2 TYR A 366      47.560 -11.083 -42.626  1.00108.26           C
ATOM   2904  CE1 TYR A 366      48.744  -8.723 -43.354  1.00108.26           C
ATOM   2905  CE2 TYR A 366      46.936  -9.892 -42.347  1.00108.26           C
ATOM   2906  CZ  TYR A 366      47.529  -8.708 -42.713  1.00108.26           C
ATOM   2907  OH  TYR A 366      46.891  -7.483 -42.429  1.00108.26           O
ATOM   2908  C   TYR A 366      49.621 -12.866 -41.189  1.00108.26           C
ATOM   2909  O   TYR A 366      48.818 -13.793 -41.093  1.00108.26           O
ATOM   2910  N   PHE A 367      49.837 -11.997 -40.187  1.00 72.07           N
ATOM   2911  CA  PHE A 367      49.137 -12.166 -38.951  1.00 72.07           C
ATOM   2912  CB  PHE A 367      50.085 -12.618 -37.821  1.00 72.07           C
ATOM   2913  CG  PHE A 367      49.327 -12.866 -36.560  1.00 72.07           C
ATOM   2914  CD1 PHE A 367      48.618 -14.033 -36.389  1.00 72.07           C
ATOM   2915  CD2 PHE A 367      49.347 -11.945 -35.538  1.00 72.07           C
ATOM   2916  CE1 PHE A 367      47.926 -14.270 -35.225  1.00 72.07           C
ATOM   2917  CE2 PHE A 367      48.657 -12.178 -34.371  1.00 72.07           C
ATOM   2918  CZ  PHE A 367      47.943 -13.341 -34.213  1.00 72.07           C
ATOM   2919  C   PHE A 367      48.560 -10.841 -38.581  1.00 72.07           C
ATOM   2920  O   PHE A 367      49.233  -9.816 -38.682  1.00 72.07           O
ATOM   2921  N   ASN A 368      47.279 -10.824 -38.158  1.00 91.21           N
ATOM   2922  CA  ASN A 368      46.702  -9.577 -37.754  1.00 91.21           C
ATOM   2923  CB  ASN A 368      45.475  -9.145 -38.580  1.00 91.21           C
ATOM   2924  CG  ASN A 368      44.354 -10.151 -38.377  1.00 91.21           C
ATOM   2925  OD1 ASN A 368      44.587 -11.356 -38.305  1.00 91.21           O
ATOM   2926  ND2 ASN A 368      43.096  -9.645 -38.285  1.00 91.21           N
ATOM   2927  C   ASN A 368      46.288  -9.704 -36.325  1.00 91.21           C
ATOM   2928  O   ASN A 368      45.557 -10.622 -35.952  1.00 91.21           O
ATOM   2929  N   SER A 369      46.774  -8.776 -35.478  1.00 37.45           N
ATOM   2930  CA  SER A 369      46.442  -8.808 -34.085  1.00 37.45           C
ATOM   2931  CB  SER A 369      47.441  -8.049 -33.195  1.00 37.45           C
ATOM   2932  OG  SER A 369      47.416  -6.664 -33.505  1.00 37.45           O
ATOM   2933  C   SER A 369      45.108  -8.163 -33.917  1.00 37.45           C
ATOM   2934  O   SER A 369      44.654  -7.415 -34.782  1.00 37.45           O
ATOM   2935  N   LYS A 370      44.425  -8.478 -32.800  1.00 80.93           N
ATOM   2936  CA  LYS A 370      43.160  -7.869 -32.518  1.00 80.93           C
ATOM   2937  CB  LYS A 370      41.962  -8.565 -33.179  1.00 80.93           C
ATOM   2938  CG  LYS A 370      41.926  -8.388 -34.695  1.00 80.93           C
ATOM   2939  CD  LYS A 370      40.858  -9.233 -35.387  1.00 80.93           C
ATOM   2940  CE  LYS A 370      40.717  -8.900 -36.870  1.00 80.93           C
ATOM   2941  NZ  LYS A 370      40.523  -7.442 -37.030  1.00 80.93           N
ATOM   2942  C   LYS A 370      42.948  -7.951 -31.043  1.00 80.93           C
ATOM   2943  O   LYS A 370      43.405  -8.893 -30.397  1.00 80.93           O
ATOM   2944  N   ILE A 371      42.262  -6.947 -30.461  1.00 57.16           N
ATOM   2945  CA  ILE A 371      42.024  -6.998 -29.048  1.00 57.16           C
ATOM   2946  CB  ILE A 371      42.920  -6.098 -28.248  1.00 57.16           C
ATOM   2947  CG1 ILE A 371      44.388  -6.517 -28.425  1.00 57.16           C
ATOM   2948  CG2 ILE A 371      42.443  -6.126 -26.787  1.00 57.16           C
ATOM   2949  CD1 ILE A 371      45.380  -5.494 -27.874  1.00 57.16           C
ATOM   2950  C   ILE A 371      40.620  -6.570 -28.775  1.00 57.16           C
ATOM   2951  O   ILE A 371      40.051  -5.748 -29.493  1.00 57.16           O
ATOM   2952  N   THR A 372      40.003  -7.188 -27.750  1.00145.23           N
ATOM   2953  CA  THR A 372      38.685  -6.822 -27.325  1.00145.23           C
ATOM   2954  CB  THR A 372      38.066  -7.827 -26.397  1.00145.23           C
ATOM   2955  OG1 THR A 372      36.710  -7.491 -26.144  1.00145.23           O
ATOM   2956  CG2 THR A 372      38.864  -7.862 -25.085  1.00145.23           C
ATOM   2957  C   THR A 372      38.727  -5.491 -26.624  1.00145.23           C
ATOM   2958  O   THR A 372      37.859  -4.647 -26.842  1.00145.23           O
ATOM   2959  N   LEU A 373      39.752  -5.249 -25.773  1.00108.59           N
ATOM   2960  CA  LEU A 373      39.774  -4.024 -25.017  1.00108.59           C
ATOM   2961  CB  LEU A 373      40.753  -4.021 -23.826  1.00108.59           C
ATOM   2962  CG  LEU A 373      40.421  -5.028 -22.709  1.00108.59           C
ATOM   2963  CD1 LEU A 373      40.628  -6.476 -23.176  1.00108.59           C
ATOM   2964  CD2 LEU A 373      41.192  -4.703 -21.419  1.00108.59           C
ATOM   2965  C   LEU A 373      40.200  -2.906 -25.910  1.00108.59           C
ATOM   2966  O   LEU A 373      41.290  -2.922 -26.479  1.00108.59           O
ATOM   2967  N   VAL A 374      39.314  -1.903 -26.055  1.00 36.20           N
ATOM   2968  CA  VAL A 374      39.548  -0.742 -26.864  1.00 36.20           C
ATOM   2969  CB  VAL A 374      38.316   0.096 -27.033  1.00 36.20           C
ATOM   2970  CG1 VAL A 374      38.686   1.354 -27.837  1.00 36.20           C
ATOM   2971  CG2 VAL A 374      37.223  -0.767 -27.685  1.00 36.20           C
ATOM   2972  C   VAL A 374      40.592   0.128 -26.239  1.00 36.20           C
ATOM   2973  O   VAL A 374      41.434   0.702 -26.928  1.00 36.20           O
ATOM   2974  N   GLU A 375      40.566   0.232 -24.899  1.00 45.20           N
ATOM   2975  CA  GLU A 375      41.402   1.144 -24.174  1.00 45.20           C
ATOM   2976  CB  GLU A 375      41.189   1.010 -22.658  1.00 45.20           C
ATOM   2977  CG  GLU A 375      39.763   1.344 -22.215  1.00 45.20           C
ATOM   2978  CD  GLU A 375      39.594   0.863 -20.782  1.00 45.20           C
ATOM   2979  OE1 GLU A 375      40.597   0.367 -20.202  1.00 45.20           O
ATOM   2980  OE2 GLU A 375      38.458   0.980 -20.248  1.00 45.20           O
ATOM   2981  C   GLU A 375      42.844   0.843 -24.439  1.00 45.20           C
ATOM   2982  O   GLU A 375      43.643   1.755 -24.646  1.00 45.20           O
ATOM   2983  N   SER A 376      43.210  -0.450 -24.446  1.00 90.00           N
ATOM   2984  CA  SER A 376      44.571  -0.877 -24.615  1.00 90.00           C
ATOM   2985  CB  SER A 376      44.762  -2.372 -24.309  1.00 90.00           C
ATOM   2986  OG  SER A 376      44.467  -2.633 -22.945  1.00 90.00           O
ATOM   2987  C   SER A 376      45.011  -0.654 -26.029  1.00 90.00           C
ATOM   2988  O   SER A 376      46.181  -0.847 -26.355  1.00 90.00           O
ATOM   2989  N   TYR A 377      44.094  -0.201 -26.900  1.00 56.51           N
ATOM   2990  CA  TYR A 377      44.362  -0.095 -28.307  1.00 56.51           C
ATOM   2991  CB  TYR A 377      43.173   0.523 -29.073  1.00 56.51           C
ATOM   2992  CG  TYR A 377      43.510   0.612 -30.525  1.00 56.51           C
ATOM   2993  CD1 TYR A 377      44.225   1.677 -31.022  1.00 56.51           C
ATOM   2994  CD2 TYR A 377      43.095  -0.372 -31.395  1.00 56.51           C
ATOM   2995  CE1 TYR A 377      44.533   1.756 -32.359  1.00 56.51           C
ATOM   2996  CE2 TYR A 377      43.400  -0.299 -32.734  1.00 56.51           C
ATOM   2997  CZ  TYR A 377      44.121   0.766 -33.218  1.00 56.51           C
ATOM   2998  OH  TYR A 377      44.435   0.841 -34.591  1.00 56.51           O
ATOM   2999  C   TYR A 377      45.552   0.777 -28.554  1.00 56.51           C
ATOM   3000  O   TYR A 377      46.425   0.422 -29.345  1.00 56.51           O
ATOM   3001  N   ILE A 378      45.650   1.924 -27.867  1.00 92.77           N
ATOM   3002  CA  ILE A 378      46.687   2.841 -28.234  1.00 92.77           C
ATOM   3003  CB  ILE A 378      46.636   4.122 -27.444  1.00 92.77           C
ATOM   3004  CG1 ILE A 378      47.657   5.128 -28.000  1.00 92.77           C
ATOM   3005  CG2 ILE A 378      46.803   3.804 -25.950  1.00 92.77           C
ATOM   3006  CD1 ILE A 378      47.475   6.544 -27.458  1.00 92.77           C
ATOM   3007  C   ILE A 378      48.046   2.241 -28.082  1.00 92.77           C
ATOM   3008  O   ILE A 378      48.842   2.266 -29.020  1.00 92.77           O
ATOM   3009  N   GLY A 379      48.349   1.653 -26.917  1.00 23.50           N
ATOM   3010  CA  GLY A 379      49.672   1.144 -26.732  1.00 23.50           C
ATOM   3011  C   GLY A 379      49.909  -0.001 -27.653  1.00 23.50           C
ATOM   3012  O   GLY A 379      50.988  -0.132 -28.225  1.00 23.50           O
ATOM   3013  N   GLN A 380      48.900  -0.871 -27.821  1.00 74.06           N
ATOM   3014  CA  GLN A 380      49.113  -2.036 -28.622  1.00 74.06           C
ATOM   3015  CB  GLN A 380      47.889  -2.963 -28.672  1.00 74.06           C
ATOM   3016  CG  GLN A 380      47.585  -3.613 -27.323  1.00 74.06           C
ATOM   3017  CD  GLN A 380      48.723  -4.572 -27.002  1.00 74.06           C
ATOM   3018  OE1 GLN A 380      49.051  -5.456 -27.793  1.00 74.06           O
ATOM   3019  NE2 GLN A 380      49.350  -4.389 -25.808  1.00 74.06           N
ATOM   3020  C   GLN A 380      49.425  -1.602 -30.013  1.00 74.06           C
ATOM   3021  O   GLN A 380      50.324  -2.147 -30.650  1.00 74.06           O
ATOM   3022  N   LYS A 381      48.704  -0.585 -30.517  1.00 65.52           N
ATOM   3023  CA  LYS A 381      48.936  -0.155 -31.861  1.00 65.52           C
ATOM   3024  CB  LYS A 381      48.012   0.997 -32.289  1.00 65.52           C
ATOM   3025  CG  LYS A 381      48.149   1.368 -33.767  1.00 65.52           C
ATOM   3026  CD  LYS A 381      47.024   2.269 -34.282  1.00 65.52           C
ATOM   3027  CE  LYS A 381      47.168   2.640 -35.759  1.00 65.52           C
ATOM   3028  NZ  LYS A 381      46.035   3.495 -36.180  1.00 65.52           N
ATOM   3029  C   LYS A 381      50.344   0.327 -31.957  1.00 65.52           C
ATOM   3030  O   LYS A 381      51.072  -0.025 -32.884  1.00 65.52           O
ATOM   3031  N   LEU A 382      50.781   1.128 -30.970  1.00141.63           N
ATOM   3032  CA  LEU A 382      52.110   1.655 -31.023  1.00141.63           C
ATOM   3033  CB  LEU A 382      52.449   2.540 -29.814  1.00141.63           C
ATOM   3034  CG  LEU A 382      51.573   3.799 -29.729  1.00141.63           C
ATOM   3035  CD1 LEU A 382      51.989   4.699 -28.555  1.00141.63           C
ATOM   3036  CD2 LEU A 382      51.546   4.533 -31.076  1.00141.63           C
ATOM   3037  C   LEU A 382      53.049   0.500 -30.990  1.00141.63           C
ATOM   3038  O   LEU A 382      53.968   0.411 -31.797  1.00141.63           O
ATOM   3039  N   ASN A 383      52.803  -0.456 -30.082  1.00 69.32           N
ATOM   3040  CA  ASN A 383      53.715  -1.548 -29.942  1.00 69.32           C
ATOM   3041  CB  ASN A 383      53.282  -2.559 -28.865  1.00 69.32           C
ATOM   3042  CG  ASN A 383      54.400  -3.578 -28.680  1.00 69.32           C
ATOM   3043  OD1 ASN A 383      54.841  -4.220 -29.632  1.00 69.32           O
ATOM   3044  ND2 ASN A 383      54.880  -3.728 -27.416  1.00 69.32           N
ATOM   3045  C   ASN A 383      53.774  -2.273 -31.245  1.00 69.32           C
ATOM   3046  O   ASN A 383      54.851  -2.650 -31.705  1.00 69.32           O
ATOM   3047  N   ASP A 384      52.611  -2.468 -31.889  1.00 39.17           N
ATOM   3048  CA  ASP A 384      52.580  -3.211 -33.112  1.00 39.17           C
ATOM   3049  CB  ASP A 384      51.156  -3.385 -33.670  1.00 39.17           C
ATOM   3050  CG  ASP A 384      50.399  -4.328 -32.745  1.00 39.17           C
ATOM   3051  OD1 ASP A 384      51.054  -4.938 -31.858  1.00 39.17           O
ATOM   3052  OD2 ASP A 384      49.157  -4.453 -32.917  1.00 39.17           O
ATOM   3053  C   ASP A 384      53.386  -2.497 -34.153  1.00 39.17           C
ATOM   3054  O   ASP A 384      54.148  -3.125 -34.886  1.00 39.17           O
ATOM   3055  N   VAL A 385      53.265  -1.157 -34.235  1.00 89.41           N
ATOM   3056  CA  VAL A 385      53.947  -0.433 -35.272  1.00 89.41           C
ATOM   3057  CB  VAL A 385      53.632   1.038 -35.320  1.00 89.41           C
ATOM   3058  CG1 VAL A 385      54.326   1.754 -34.152  1.00 89.41           C
ATOM   3059  CG2 VAL A 385      54.053   1.572 -36.700  1.00 89.41           C
ATOM   3060  C   VAL A 385      55.427  -0.584 -35.093  1.00 89.41           C
ATOM   3061  O   VAL A 385      56.171  -0.647 -36.069  1.00 89.41           O
ATOM   3062  N   TYR A 386      55.895  -0.662 -33.834  1.00105.69           N
ATOM   3063  CA  TYR A 386      57.305  -0.751 -33.570  1.00105.69           C
ATOM   3064  CB  TYR A 386      57.699  -0.758 -32.078  1.00105.69           C
ATOM   3065  CG  TYR A 386      57.555   0.623 -31.532  1.00105.69           C
ATOM   3066  CD1 TYR A 386      58.535   1.562 -31.757  1.00105.69           C
ATOM   3067  CD2 TYR A 386      56.447   0.991 -30.808  1.00105.69           C
ATOM   3068  CE1 TYR A 386      58.414   2.840 -31.263  1.00105.69           C
ATOM   3069  CE2 TYR A 386      56.316   2.265 -30.309  1.00105.69           C
ATOM   3070  CZ  TYR A 386      57.302   3.193 -30.537  1.00105.69           C
ATOM   3071  OH  TYR A 386      57.173   4.503 -30.029  1.00105.69           O
ATOM   3072  C   TYR A 386      57.887  -1.988 -34.186  1.00105.69           C
ATOM   3073  O   TYR A 386      59.028  -1.972 -34.645  1.00105.69           O
ATOM   3074  N   ASN A 387      57.119  -3.088 -34.227  1.00 63.54           N
ATOM   3075  CA  ASN A 387      57.639  -4.362 -34.643  1.00 63.54           C
ATOM   3076  CB  ASN A 387      56.555  -5.451 -34.703  1.00 63.54           C
ATOM   3077  CG  ASN A 387      56.127  -5.771 -33.278  1.00 63.54           C
ATOM   3078  OD1 ASN A 387      54.997  -5.495 -32.877  1.00 63.54           O
ATOM   3079  ND2 ASN A 387      57.057  -6.369 -32.486  1.00 63.54           N
ATOM   3080  C   ASN A 387      58.282  -4.295 -35.999  1.00 63.54           C
ATOM   3081  O   ASN A 387      59.356  -4.864 -36.196  1.00 63.54           O
ATOM   3082  N   THR A 388      57.669  -3.614 -36.983  1.00120.70           N
ATOM   3083  CA  THR A 388      58.301  -3.588 -38.274  1.00120.70           C
ATOM   3084  CB  THR A 388      57.425  -3.044 -39.364  1.00120.70           C
ATOM   3085  OG1 THR A 388      57.085  -1.692 -39.090  1.00120.70           O
ATOM   3086  CG2 THR A 388      56.154  -3.905 -39.451  1.00120.70           C
ATOM   3087  C   THR A 388      59.505  -2.706 -38.175  1.00120.70           C
ATOM   3088  O   THR A 388      59.541  -1.778 -37.370  1.00120.70           O
ATOM   3089  N   ILE A 389      60.541  -2.993 -38.990  1.00 71.76           N
ATOM   3090  CA  ILE A 389      61.748  -2.221 -38.930  1.00 71.76           C
ATOM   3091  CB  ILE A 389      62.883  -2.970 -38.283  1.00 71.76           C
ATOM   3092  CG1 ILE A 389      62.514  -3.320 -36.830  1.00 71.76           C
ATOM   3093  CG2 ILE A 389      64.169  -2.133 -38.388  1.00 71.76           C
ATOM   3094  CD1 ILE A 389      63.460  -4.334 -36.188  1.00 71.76           C
ATOM   3095  C   ILE A 389      62.149  -1.871 -40.329  1.00 71.76           C
ATOM   3096  O   ILE A 389      61.792  -2.565 -41.280  1.00 71.76           O
ATOM   3097  N   MET A 390      62.889  -0.753 -40.487  1.00249.22           N
ATOM   3098  CA  MET A 390      63.333  -0.329 -41.782  1.00249.22           C
ATOM   3099  CB  MET A 390      63.105   1.171 -42.047  1.00249.22           C
ATOM   3100  CG  MET A 390      63.572   1.627 -43.431  1.00249.22           C
ATOM   3101  SD  MET A 390      63.316   3.396 -43.766  1.00249.22           S
ATOM   3102  CE  MET A 390      64.013   3.341 -45.442  1.00249.22           C
ATOM   3103  C   MET A 390      64.806  -0.574 -41.866  1.00249.22           C
ATOM   3104  O   MET A 390      65.513  -0.519 -40.862  1.00249.22           O
ATOM   3105  N   THR A 391      65.305  -0.880 -43.081  1.00242.59           N
ATOM   3106  CA  THR A 391      66.705  -1.143 -43.251  1.00242.59           C
ATOM   3107  CB  THR A 391      66.993  -2.614 -43.404  1.00242.59           C
ATOM   3108  OG1 THR A 391      66.471  -3.320 -42.289  1.00242.59           O
ATOM   3109  CG2 THR A 391      68.513  -2.841 -43.480  1.00242.59           C
ATOM   3110  C   THR A 391      67.133  -0.444 -44.506  1.00242.59           C
ATOM   3111  O   THR A 391      66.299   0.004 -45.291  1.00242.59           O
ATOM   3112  N   GLU A 392      68.460  -0.307 -44.710  1.00296.83           N
ATOM   3113  CA  GLU A 392      68.974   0.329 -45.888  1.00296.83           C
ATOM   3114  CB  GLU A 392      70.476   0.653 -45.811  1.00296.83           C
ATOM   3115  CG  GLU A 392      70.809   1.766 -44.814  1.00296.83           C
ATOM   3116  CD  GLU A 392      70.611   1.222 -43.406  1.00296.83           C
ATOM   3117  OE1 GLU A 392      71.179   0.139 -43.104  1.00296.83           O
ATOM   3118  OE2 GLU A 392      69.886   1.882 -42.615  1.00296.83           O
ATOM   3119  C   GLU A 392      68.756  -0.606 -47.034  1.00296.83           C
ATOM   3120  O   GLU A 392      68.723  -1.823 -46.861  1.00296.83           O
ATOM   3121  N   MET A 393      68.575  -0.039 -48.244  1.00360.66           N
ATOM   3122  CA  MET A 393      68.320  -0.805 -49.431  1.00360.66           C
ATOM   3123  CB  MET A 393      67.663   0.024 -50.548  1.00360.66           C
ATOM   3124  CG  MET A 393      68.572   1.131 -51.089  1.00360.66           C
ATOM   3125  SD  MET A 393      67.836   2.136 -52.413  1.00360.66           S
ATOM   3126  CE  MET A 393      69.296   3.194 -52.632  1.00360.66           C
ATOM   3127  C   MET A 393      69.618  -1.324 -49.964  1.00360.66           C
ATOM   3128  O   MET A 393      70.679  -0.795 -49.635  1.00360.66           O
ATOM   3129  N   CYS A 394      69.582  -2.396 -50.795  1.00196.04           N
ATOM   3130  CA  CYS A 394      68.381  -3.098 -51.160  1.00196.04           C
ATOM   3131  CB  CYS A 394      67.542  -2.388 -52.235  1.00196.04           C
ATOM   3132  SG  CYS A 394      68.428  -2.219 -53.814  1.00196.04           S
ATOM   3133  C   CYS A 394      68.799  -4.413 -51.746  1.00196.04           C
ATOM   3134  O   CYS A 394      69.872  -4.528 -52.334  1.00196.04           O
ATOM   3135  N   LYS A 395      67.960  -5.453 -51.580  1.00 47.47           N
ATOM   3136  CA  LYS A 395      68.262  -6.740 -52.141  1.00 47.47           C
ATOM   3137  CB  LYS A 395      69.027  -7.668 -51.182  1.00 47.47           C
ATOM   3138  CG  LYS A 395      70.435  -7.173 -50.846  1.00 47.47           C
ATOM   3139  CD  LYS A 395      71.076  -7.906 -49.666  1.00 47.47           C
ATOM   3140  CE  LYS A 395      72.484  -7.411 -49.329  1.00 47.47           C
ATOM   3141  NZ  LYS A 395      73.025  -8.171 -48.181  1.00 47.47           N
ATOM   3142  C   LYS A 395      66.946  -7.391 -52.423  1.00 47.47           C
ATOM   3143  O   LYS A 395      65.917  -6.966 -51.904  1.00 47.47           O
ATOM   3144  N   ILE A 396      66.947  -8.427 -53.283  1.00134.84           N
ATOM   3145  CA  ILE A 396      65.744  -9.139 -53.611  1.00134.84           C
ATOM   3146  CB  ILE A 396      65.380  -8.987 -55.066  1.00134.84           C
ATOM   3147  CG1 ILE A 396      64.019  -9.617 -55.412  1.00134.84           C
ATOM   3148  CG2 ILE A 396      66.550  -9.553 -55.888  1.00134.84           C
ATOM   3149  CD1 ILE A 396      64.011 -11.146 -55.396  1.00134.84           C
ATOM   3150  C   ILE A 396      66.023 -10.582 -53.338  1.00134.84           C
ATOM   3151  O   ILE A 396      67.108 -11.078 -53.639  1.00134.84           O
ATOM   3152  N   ASP A 397      65.052 -11.293 -52.729  1.00 98.65           N
ATOM   3153  CA  ASP A 397      65.265 -12.682 -52.449  1.00 98.65           C
ATOM   3154  CB  ASP A 397      65.802 -12.945 -51.030  1.00 98.65           C
ATOM   3155  CG  ASP A 397      64.776 -12.447 -50.020  1.00 98.65           C
ATOM   3156  OD1 ASP A 397      63.844 -11.709 -50.434  1.00 98.65           O
ATOM   3157  OD2 ASP A 397      64.917 -12.796 -48.817  1.00 98.65           O
ATOM   3158  C   ASP A 397      63.968 -13.418 -52.584  1.00 98.65           C
ATOM   3159  O   ASP A 397      62.890 -12.832 -52.505  1.00 98.65           O
ATOM   3160  N   LYS A 398      64.053 -14.742 -52.833  1.00169.01           N
ATOM   3161  CA  LYS A 398      62.882 -15.567 -52.901  1.00169.01           C
ATOM   3162  CB  LYS A 398      62.910 -16.614 -54.027  1.00169.01           C
ATOM   3163  CG  LYS A 398      63.909 -17.746 -53.785  1.00169.01           C
ATOM   3164  CD  LYS A 398      65.357 -17.277 -53.636  1.00169.01           C
ATOM   3165  CE  LYS A 398      66.053 -16.988 -54.966  1.00169.01           C
ATOM   3166  NZ  LYS A 398      67.442 -16.541 -54.719  1.00169.01           N
ATOM   3167  C   LYS A 398      62.840 -16.306 -51.602  1.00169.01           C
ATOM   3168  O   LYS A 398      63.800 -16.264 -50.835  1.00169.01           O
ATOM   3169  N   ALA A 399      61.711 -16.973 -51.294  1.00 39.92           N
ATOM   3170  CA  ALA A 399      61.657 -17.700 -50.058  1.00 39.92           C
ATOM   3171  CB  ALA A 399      60.366 -17.460 -49.256  1.00 39.92           C
ATOM   3172  C   ALA A 399      61.711 -19.157 -50.391  1.00 39.92           C
ATOM   3173  O   ALA A 399      60.972 -19.639 -51.248  1.00 39.92           O
ATOM   3174  N   MET A 400      62.596 -19.909 -49.708  1.00149.63           N
ATOM   3175  CA  MET A 400      62.714 -21.305 -50.006  1.00149.63           C
ATOM   3176  CB  MET A 400      64.170 -21.798 -49.971  1.00149.63           C
ATOM   3177  CG  MET A 400      64.360 -23.190 -50.568  1.00149.63           C
ATOM   3178  SD  MET A 400      64.160 -23.264 -52.374  1.00149.63           S
ATOM   3179  CE  MET A 400      65.638 -22.274 -52.742  1.00149.63           C
ATOM   3180  C   MET A 400      61.949 -22.054 -48.966  1.00149.63           C
ATOM   3181  O   MET A 400      62.366 -22.135 -47.814  1.00149.63           O
ATOM   3182  N   MET A 401      60.813 -22.655 -49.367  1.00114.70           N
ATOM   3183  CA  MET A 401      59.951 -23.325 -48.437  1.00114.70           C
ATOM   3184  CB  MET A 401      58.469 -23.176 -48.814  1.00114.70           C
ATOM   3185  CG  MET A 401      57.949 -21.755 -48.609  1.00114.70           C
ATOM   3186  SD  MET A 401      58.758 -20.495 -49.640  1.00114.70           S
ATOM   3187  CE  MET A 401      57.823 -19.100 -48.948  1.00114.70           C
ATOM   3188  C   MET A 401      60.277 -24.783 -48.440  1.00114.70           C
ATOM   3189  O   MET A 401      60.634 -25.353 -49.469  1.00114.70           O
ATOM   3190  N   GLU A 402      60.186 -25.415 -47.251  1.00 96.51           N
ATOM   3191  CA  GLU A 402      60.483 -26.812 -47.116  1.00 96.51           C
ATOM   3192  CB  GLU A 402      61.142 -27.186 -45.775  1.00 96.51           C
ATOM   3193  CG  GLU A 402      61.516 -28.666 -45.666  1.00 96.51           C
ATOM   3194  CD  GLU A 402      62.162 -28.891 -44.305  1.00 96.51           C
ATOM   3195  OE1 GLU A 402      62.416 -27.878 -43.600  1.00 96.51           O
ATOM   3196  OE2 GLU A 402      62.411 -30.076 -43.953  1.00 96.51           O
ATOM   3197  C   GLU A 402      59.218 -27.604 -47.262  1.00 96.51           C
ATOM   3198  O   GLU A 402      58.115 -27.058 -47.257  1.00 96.51           O
ATOM   3199  N   THR A 403      59.388 -28.919 -47.508  1.00148.85           N
ATOM   3200  CA  THR A 403      58.354 -29.901 -47.678  1.00148.85           C
ATOM   3201  CB  THR A 403      58.841 -31.115 -48.411  1.00148.85           C
ATOM   3202  OG1 THR A 403      59.876 -31.752 -47.679  1.00148.85           O
ATOM   3203  CG2 THR A 403      59.361 -30.676 -49.791  1.00148.85           C
ATOM   3204  C   THR A 403      57.721 -30.363 -46.388  1.00148.85           C
ATOM   3205  O   THR A 403      56.545 -30.720 -46.396  1.00148.85           O
ATOM   3206  N   LYS A 404      58.466 -30.412 -45.256  1.00108.99           N
ATOM   3207  CA  LYS A 404      57.919 -31.020 -44.063  1.00108.99           C
ATOM   3208  CB  LYS A 404      58.918 -31.905 -43.295  1.00108.99           C
ATOM   3209  CG  LYS A 404      59.259 -33.228 -43.984  1.00108.99           C
ATOM   3210  CD  LYS A 404      60.112 -33.075 -45.243  1.00108.99           C
ATOM   3211  CE  LYS A 404      60.445 -34.407 -45.919  1.00108.99           C
ATOM   3212  NZ  LYS A 404      61.270 -34.172 -47.125  1.00108.99           N
ATOM   3213  C   LYS A 404      57.400 -30.014 -43.067  1.00108.99           C
ATOM   3214  O   LYS A 404      58.010 -28.978 -42.813  1.00108.99           O
ATOM   3215  N   LEU A 405      56.196 -30.333 -42.536  1.00208.87           N
ATOM   3216  CA  LEU A 405      55.358 -29.714 -41.536  1.00208.87           C
ATOM   3217  CB  LEU A 405      53.886 -30.145 -41.674  1.00208.87           C
ATOM   3218  CG  LEU A 405      53.675 -31.671 -41.761  1.00208.87           C
ATOM   3219  CD1 LEU A 405      54.099 -32.392 -40.470  1.00208.87           C
ATOM   3220  CD2 LEU A 405      52.234 -32.005 -42.180  1.00208.87           C
ATOM   3221  C   LEU A 405      55.783 -30.002 -40.120  1.00208.87           C
ATOM   3222  O   LEU A 405      55.349 -29.327 -39.188  1.00208.87           O
ATOM   3223  N   THR A 406      56.643 -31.013 -39.927  1.00109.01           N
ATOM   3224  CA  THR A 406      56.947 -31.672 -38.685  1.00109.01           C
ATOM   3225  CB  THR A 406      58.219 -32.459 -38.821  1.00109.01           C
ATOM   3226  OG1 THR A 406      58.054 -33.509 -39.762  1.00109.01           O
ATOM   3227  CG2 THR A 406      58.670 -32.980 -37.451  1.00109.01           C
ATOM   3228  C   THR A 406      57.143 -30.776 -37.505  1.00109.01           C
ATOM   3229  O   THR A 406      56.551 -31.062 -36.469  1.00109.01           O
ATOM   3230  N   LEU A 407      57.920 -29.683 -37.591  1.00140.44           N
ATOM   3231  CA  LEU A 407      58.203 -28.923 -36.397  1.00140.44           C
ATOM   3232  CB  LEU A 407      58.776 -27.528 -36.641  1.00140.44           C
ATOM   3233  CG  LEU A 407      58.766 -26.788 -35.288  1.00140.44           C
ATOM   3234  CD1 LEU A 407      60.125 -26.822 -34.612  1.00140.44           C
ATOM   3235  CD2 LEU A 407      57.993 -25.466 -35.286  1.00140.44           C
ATOM   3236  C   LEU A 407      56.947 -28.482 -35.715  1.00140.44           C
ATOM   3237  O   LEU A 407      56.858 -28.553 -34.491  1.00140.44           O
ATOM   3238  N   ALA A 408      55.942 -28.017 -36.477  1.00 59.36           N
ATOM   3239  CA  ALA A 408      54.825 -27.398 -35.826  1.00 59.36           C
ATOM   3240  CB  ALA A 408      53.741 -26.941 -36.817  1.00 59.36           C
ATOM   3241  C   ALA A 408      54.181 -28.350 -34.869  1.00 59.36           C
ATOM   3242  O   ALA A 408      53.957 -28.000 -33.712  1.00 59.36           O
ATOM   3243  N   ARG A 409      53.861 -29.577 -35.306  1.00136.86           N
ATOM   3244  CA  ARG A 409      53.333 -30.505 -34.350  1.00136.86           C
ATOM   3245  CB  ARG A 409      52.862 -31.830 -34.969  1.00136.86           C
ATOM   3246  CG  ARG A 409      51.653 -31.815 -35.901  1.00136.86           C
ATOM   3247  CD  ARG A 409      51.364 -33.235 -36.396  1.00136.86           C
ATOM   3248  NE  ARG A 409      50.186 -33.208 -37.302  1.00136.86           N
ATOM   3249  CZ  ARG A 409      50.339 -32.930 -38.628  1.00136.86           C
ATOM   3250  NH1 ARG A 409      51.577 -32.648 -39.129  1.00136.86           N
ATOM   3251  NH2 ARG A 409      49.253 -32.936 -39.454  1.00136.86           N
ATOM   3252  C   ARG A 409      54.431 -30.982 -33.441  1.00136.86           C
ATOM   3253  O   ARG A 409      54.297 -30.994 -32.220  1.00136.86           O
ATOM   3254  N   LEU A 410      55.532 -31.417 -34.094  1.00170.64           N
ATOM   3255  CA  LEU A 410      56.663 -32.169 -33.608  1.00170.64           C
ATOM   3256  CB  LEU A 410      57.350 -32.994 -34.707  1.00170.64           C
ATOM   3257  CG  LEU A 410      56.362 -34.035 -35.262  1.00170.64           C
ATOM   3258  CD1 LEU A 410      57.030 -35.060 -36.190  1.00170.64           C
ATOM   3259  CD2 LEU A 410      55.579 -34.681 -34.112  1.00170.64           C
ATOM   3260  C   LEU A 410      57.727 -31.524 -32.756  1.00170.64           C
ATOM   3261  O   LEU A 410      58.343 -32.238 -31.972  1.00170.64           O
ATOM   3262  N   ASN A 411      58.041 -30.222 -32.904  1.00247.94           N
ATOM   3263  CA  ASN A 411      59.113 -29.567 -32.181  1.00247.94           C
ATOM   3264  CB  ASN A 411      58.959 -28.045 -32.230  1.00247.94           C
ATOM   3265  CG  ASN A 411      60.103 -27.389 -31.478  1.00247.94           C
ATOM   3266  OD1 ASN A 411      61.244 -27.420 -31.928  1.00247.94           O
ATOM   3267  ND2 ASN A 411      59.796 -26.768 -30.307  1.00247.94           N
ATOM   3268  C   ASN A 411      58.965 -29.880 -30.751  1.00247.94           C
ATOM   3269  O   ASN A 411      58.379 -29.012 -30.100  1.00247.94           O
ATOM   3270  N   PRO A 412      59.829 -30.821 -30.296  1.00276.39           N
ATOM   3271  CA  PRO A 412      59.507 -31.703 -29.172  1.00276.39           C
ATOM   3272  CD  PRO A 412      61.183 -30.318 -30.148  1.00276.39           C
ATOM   3273  CB  PRO A 412      60.520 -31.413 -28.078  1.00276.39           C
ATOM   3274  CG  PRO A 412      61.756 -30.974 -28.884  1.00276.39           C
ATOM   3275  C   PRO A 412      58.124 -31.339 -28.928  1.00276.39           C
ATOM   3276  O   PRO A 412      57.891 -30.454 -28.111  1.00276.39           O
ATOM   3277  N   THR A 413      57.245 -32.083 -29.639  1.00287.95           N
ATOM   3278  CA  THR A 413      55.970 -31.642 -30.122  1.00287.95           C
ATOM   3279  CB  THR A 413      54.803 -32.523 -29.750  1.00287.95           C
ATOM   3280  OG1 THR A 413      54.829 -32.871 -28.377  1.00287.95           O
ATOM   3281  CG2 THR A 413      54.879 -33.798 -30.606  1.00287.95           C
ATOM   3282  C   THR A 413      55.812 -30.171 -29.893  1.00287.95           C
ATOM   3283  O   THR A 413      55.600 -29.676 -28.791  1.00287.95           O
ATOM   3284  N   GLU A 414      55.960 -29.403 -30.995  1.00131.84           N
ATOM   3285  CA  GLU A 414      55.961 -27.982 -30.850  1.00131.84           C
ATOM   3286  CB  GLU A 414      56.108 -27.236 -32.186  1.00131.84           C
ATOM   3287  CG  GLU A 414      56.076 -25.714 -32.030  1.00131.84           C
ATOM   3288  CD  GLU A 414      57.418 -25.265 -31.476  1.00131.84           C
ATOM   3289  OE1 GLU A 414      58.421 -25.354 -32.233  1.00131.84           O
ATOM   3290  OE2 GLU A 414      57.461 -24.828 -30.295  1.00131.84           O
ATOM   3291  C   GLU A 414      54.672 -27.551 -30.262  1.00131.84           C
ATOM   3292  O   GLU A 414      54.636 -27.009 -29.159  1.00131.84           O
ATOM   3293  N   PHE A 415      53.564 -27.802 -30.976  1.00 78.65           N
ATOM   3294  CA  PHE A 415      52.333 -27.363 -30.408  1.00 78.65           C
ATOM   3295  CB  PHE A 415      51.147 -27.405 -31.383  1.00 78.65           C
ATOM   3296  CG  PHE A 415      50.013 -26.779 -30.648  1.00 78.65           C
ATOM   3297  CD1 PHE A 415      49.799 -25.422 -30.726  1.00 78.65           C
ATOM   3298  CD2 PHE A 415      49.176 -27.542 -29.866  1.00 78.65           C
ATOM   3299  CE1 PHE A 415      48.758 -24.836 -30.046  1.00 78.65           C
ATOM   3300  CE2 PHE A 415      48.135 -26.960 -29.183  1.00 78.65           C
ATOM   3301  CZ  PHE A 415      47.924 -25.606 -29.272  1.00 78.65           C
ATOM   3302  C   PHE A 415      51.976 -28.241 -29.257  1.00 78.65           C
ATOM   3303  O   PHE A 415      51.702 -27.775 -28.153  1.00 78.65           O
ATOM   3304  N   VAL A 416      52.006 -29.563 -29.504  1.00 74.14           N
ATOM   3305  CA  VAL A 416      51.513 -30.519 -28.557  1.00 74.14           C
ATOM   3306  CB  VAL A 416      51.430 -31.878 -29.164  1.00 74.14           C
ATOM   3307  CG1 VAL A 416      50.934 -32.867 -28.102  1.00 74.14           C
ATOM   3308  CG2 VAL A 416      50.506 -31.755 -30.388  1.00 74.14           C
ATOM   3309  C   VAL A 416      52.327 -30.564 -27.311  1.00 74.14           C
ATOM   3310  O   VAL A 416      51.785 -30.473 -26.214  1.00 74.14           O
ATOM   3311  N   ASN A 417      53.655 -30.697 -27.436  1.00104.87           N
ATOM   3312  CA  ASN A 417      54.470 -30.769 -26.263  1.00104.87           C
ATOM   3313  CB  ASN A 417      55.917 -31.211 -26.444  1.00104.87           C
ATOM   3314  CG  ASN A 417      56.525 -31.465 -25.070  1.00104.87           C
ATOM   3315  OD1 ASN A 417      57.739 -31.387 -24.893  1.00104.87           O
ATOM   3316  ND2 ASN A 417      55.661 -31.787 -24.071  1.00104.87           N
ATOM   3317  C   ASN A 417      54.473 -29.439 -25.606  1.00104.87           C
ATOM   3318  O   ASN A 417      54.666 -29.339 -24.398  1.00104.87           O
ATOM   3319  N   SER A 418      54.311 -28.361 -26.389  1.00 81.37           N
ATOM   3320  CA  SER A 418      54.253 -27.091 -25.737  1.00 81.37           C
ATOM   3321  CB  SER A 418      54.034 -25.922 -26.711  1.00 81.37           C
ATOM   3322  OG  SER A 418      53.984 -24.695 -25.998  1.00 81.37           O
ATOM   3323  C   SER A 418      53.071 -27.148 -24.823  1.00 81.37           C
ATOM   3324  O   SER A 418      53.128 -26.687 -23.683  1.00 81.37           O
ATOM   3325  N   ILE A 419      51.959 -27.724 -25.316  1.00103.74           N
ATOM   3326  CA  ILE A 419      50.757 -27.832 -24.539  1.00103.74           C
ATOM   3327  CB  ILE A 419      49.600 -28.351 -25.342  1.00103.74           C
ATOM   3328  CG1 ILE A 419      49.273 -27.386 -26.492  1.00103.74           C
ATOM   3329  CG2 ILE A 419      48.423 -28.586 -24.380  1.00103.74           C
ATOM   3330  CD1 ILE A 419      48.879 -25.987 -26.018  1.00103.74           C
ATOM   3331  C   ILE A 419      50.963 -28.777 -23.392  1.00103.74           C
ATOM   3332  O   ILE A 419      50.614 -28.466 -22.255  1.00103.74           O
ATOM   3333  N   VAL A 420      51.547 -29.960 -23.663  1.00 46.99           N
ATOM   3334  CA  VAL A 420      51.724 -30.957 -22.647  1.00 46.99           C
ATOM   3335  CB  VAL A 420      52.372 -32.202 -23.177  1.00 46.99           C
ATOM   3336  CG1 VAL A 420      52.623 -33.166 -22.007  1.00 46.99           C
ATOM   3337  CG2 VAL A 420      51.478 -32.782 -24.286  1.00 46.99           C
ATOM   3338  C   VAL A 420      52.617 -30.405 -21.587  1.00 46.99           C
ATOM   3339  O   VAL A 420      52.316 -30.489 -20.398  1.00 46.99           O
ATOM   3340  N   LYS A 421      53.746 -29.806 -22.000  1.00101.19           N
ATOM   3341  CA  LYS A 421      54.675 -29.295 -21.043  1.00101.19           C
ATOM   3342  CB  LYS A 421      55.940 -28.700 -21.685  1.00101.19           C
ATOM   3343  CG  LYS A 421      56.805 -29.728 -22.416  1.00101.19           C
ATOM   3344  CD  LYS A 421      57.919 -29.095 -23.252  1.00101.19           C
ATOM   3345  CE  LYS A 421      57.405 -28.227 -24.403  1.00101.19           C
ATOM   3346  NZ  LYS A 421      58.545 -27.643 -25.144  1.00101.19           N
ATOM   3347  C   LYS A 421      54.019 -28.200 -20.268  1.00101.19           C
ATOM   3348  O   LYS A 421      54.062 -28.187 -19.041  1.00101.19           O
ATOM   3349  N   ARG A 422      53.359 -27.264 -20.970  1.00130.68           N
ATOM   3350  CA  ARG A 422      52.779 -26.120 -20.326  1.00130.68           C
ATOM   3351  CB  ARG A 422      52.146 -25.140 -21.327  1.00130.68           C
ATOM   3352  CG  ARG A 422      51.521 -23.910 -20.666  1.00130.68           C
ATOM   3353  CD  ARG A 422      52.548 -22.927 -20.103  1.00130.68           C
ATOM   3354  NE  ARG A 422      53.118 -22.176 -21.257  1.00130.68           N
ATOM   3355  CZ  ARG A 422      54.086 -21.237 -21.049  1.00130.68           C
ATOM   3356  NH1 ARG A 422      54.548 -21.000 -19.787  1.00130.68           N
ATOM   3357  NH2 ARG A 422      54.594 -20.537 -22.105  1.00130.68           N
ATOM   3358  C   ARG A 422      51.691 -26.539 -19.394  1.00130.68           C
ATOM   3359  O   ARG A 422      51.589 -26.034 -18.277  1.00130.68           O
ATOM   3360  N   ASP A 423      50.864 -27.499 -19.834  1.00119.61           N
ATOM   3361  CA  ASP A 423      49.692 -27.880 -19.108  1.00119.61           C
ATOM   3362  CB  ASP A 423      48.768 -28.824 -19.896  1.00119.61           C
ATOM   3363  CG  ASP A 423      48.101 -28.019 -21.002  1.00119.61           C
ATOM   3364  OD1 ASP A 423      48.287 -26.773 -21.020  1.00119.61           O
ATOM   3365  OD2 ASP A 423      47.390 -28.638 -21.837  1.00119.61           O
ATOM   3366  C   ASP A 423      50.038 -28.565 -17.833  1.00119.61           C
ATOM   3367  O   ASP A 423      50.747 -28.042 -16.974  1.00119.61           O
ATOM   3368  N   GLY A 424      49.509 -29.789 -17.692  1.00 98.88           N
ATOM   3369  CA  GLY A 424      49.620 -30.513 -16.470  1.00 98.88           C
ATOM   3370  C   GLY A 424      51.047 -30.727 -16.120  1.00 98.88           C
ATOM   3371  O   GLY A 424      51.393 -30.624 -14.950  1.00 98.88           O
ATOM   3372  N   TYR A 425      51.929 -31.031 -17.090  1.00171.69           N
ATOM   3373  CA  TYR A 425      53.250 -31.364 -16.641  1.00171.69           C
ATOM   3374  CB  TYR A 425      54.179 -31.807 -17.782  1.00171.69           C
ATOM   3375  CG  TYR A 425      53.734 -33.163 -18.208  1.00171.69           C
ATOM   3376  CD1 TYR A 425      52.663 -33.323 -19.057  1.00171.69           C
ATOM   3377  CD2 TYR A 425      54.397 -34.279 -17.753  1.00171.69           C
ATOM   3378  CE1 TYR A 425      52.260 -34.580 -19.443  1.00171.69           C
ATOM   3379  CE2 TYR A 425      53.999 -35.538 -18.137  1.00171.69           C
ATOM   3380  CZ  TYR A 425      52.928 -35.689 -18.983  1.00171.69           C
ATOM   3381  OH  TYR A 425      52.516 -36.979 -19.379  1.00171.69           O
ATOM   3382  C   TYR A 425      53.906 -30.223 -15.924  1.00171.69           C
ATOM   3383  O   TYR A 425      54.260 -30.356 -14.754  1.00171.69           O
ATOM   3384  N   THR A 426      54.061 -29.056 -16.570  1.00 45.34           N
ATOM   3385  CA  THR A 426      54.699 -27.981 -15.866  1.00 45.34           C
ATOM   3386  CB  THR A 426      55.137 -26.856 -16.759  1.00 45.34           C
ATOM   3387  OG1 THR A 426      56.088 -27.322 -17.705  1.00 45.34           O
ATOM   3388  CG2 THR A 426      55.757 -25.751 -15.888  1.00 45.34           C
ATOM   3389  C   THR A 426      53.776 -27.406 -14.842  1.00 45.34           C
ATOM   3390  O   THR A 426      54.165 -27.170 -13.700  1.00 45.34           O
ATOM   3391  N   ALA A 427      52.511 -27.168 -15.231  1.00 40.97           N
ATOM   3392  CA  ALA A 427      51.606 -26.500 -14.345  1.00 40.97           C
ATOM   3393  CB  ALA A 427      50.249 -26.195 -15.003  1.00 40.97           C
ATOM   3394  C   ALA A 427      51.334 -27.327 -13.131  1.00 40.97           C
ATOM   3395  O   ALA A 427      51.412 -26.824 -12.011  1.00 40.97           O
ATOM   3396  N   VAL A 428      51.028 -28.628 -13.306  1.00123.54           N
ATOM   3397  CA  VAL A 428      50.657 -29.378 -12.143  1.00123.54           C
ATOM   3398  CB  VAL A 428      50.106 -30.769 -12.369  1.00123.54           C
ATOM   3399  CG1 VAL A 428      49.041 -30.701 -13.474  1.00123.54           C
ATOM   3400  CG2 VAL A 428      51.225 -31.818 -12.511  1.00123.54           C
ATOM   3401  C   VAL A 428      51.850 -29.520 -11.259  1.00123.54           C
ATOM   3402  O   VAL A 428      51.743 -29.401 -10.040  1.00123.54           O
ATOM   3403  N   VAL A 429      53.034 -29.760 -11.854  1.00 95.79           N
ATOM   3404  CA  VAL A 429      54.185 -29.999 -11.039  1.00 95.79           C
ATOM   3405  CB  VAL A 429      55.431 -30.332 -11.811  1.00 95.79           C
ATOM   3406  CG1 VAL A 429      55.207 -31.668 -12.540  1.00 95.79           C
ATOM   3407  CG2 VAL A 429      55.786 -29.158 -12.735  1.00 95.79           C
ATOM   3408  C   VAL A 429      54.452 -28.787 -10.212  1.00 95.79           C
ATOM   3409  O   VAL A 429      54.778 -28.895  -9.032  1.00 95.79           O
ATOM   3410  N   ALA A 430      54.320 -27.589 -10.806  1.00 30.88           N
ATOM   3411  CA  ALA A 430      54.602 -26.404 -10.052  1.00 30.88           C
ATOM   3412  CB  ALA A 430      54.475 -25.120 -10.891  1.00 30.88           C
ATOM   3413  C   ALA A 430      53.632 -26.295  -8.918  1.00 30.88           C
ATOM   3414  O   ALA A 430      54.020 -26.014  -7.784  1.00 30.88           O
ATOM   3415  N   GLY A 431      52.337 -26.545  -9.189  1.00 28.13           N
ATOM   3416  CA  GLY A 431      51.339 -26.382  -8.173  1.00 28.13           C
ATOM   3417  C   GLY A 431      51.600 -27.336  -7.052  1.00 28.13           C
ATOM   3418  O   GLY A 431      51.484 -26.974  -5.882  1.00 28.13           O
ATOM   3419  N   GLU A 432      51.956 -28.590  -7.384  1.00 87.84           N
ATOM   3420  CA  GLU A 432      52.174 -29.586  -6.375  1.00 87.84           C
ATOM   3421  CB  GLU A 432      52.455 -30.989  -6.941  1.00 87.84           C
ATOM   3422  CG  GLU A 432      53.759 -31.086  -7.732  1.00 87.84           C
ATOM   3423  CD  GLU A 432      53.966 -32.543  -8.123  1.00 87.84           C
ATOM   3424  OE1 GLU A 432      53.086 -33.377  -7.778  1.00 87.84           O
ATOM   3425  OE2 GLU A 432      55.006 -32.841  -8.767  1.00 87.84           O
ATOM   3426  C   GLU A 432      53.359 -29.201  -5.550  1.00 87.84           C
ATOM   3427  O   GLU A 432      53.376 -29.409  -4.339  1.00 87.84           O
ATOM   3428  N   VAL A 433      54.390 -28.625  -6.190  1.00 34.84           N
ATOM   3429  CA  VAL A 433      55.587 -28.285  -5.478  1.00 34.84           C
ATOM   3430  CB  VAL A 433      56.627 -27.656  -6.357  1.00 34.84           C
ATOM   3431  CG1 VAL A 433      57.806 -27.211  -5.477  1.00 34.84           C
ATOM   3432  CG2 VAL A 433      57.013 -28.662  -7.453  1.00 34.84           C
ATOM   3433  C   VAL A 433      55.243 -27.297  -4.406  1.00 34.84           C
ATOM   3434  O   VAL A 433      55.709 -27.401  -3.274  1.00 34.84           O
ATOM   3435  N   LEU A 434      54.409 -26.299  -4.731  1.00 45.48           N
ATOM   3436  CA  LEU A 434      54.081 -25.304  -3.756  1.00 45.48           C
ATOM   3437  CB  LEU A 434      53.180 -24.197  -4.332  1.00 45.48           C
ATOM   3438  CG  LEU A 434      53.815 -23.440  -5.513  1.00 45.48           C
ATOM   3439  CD1 LEU A 434      52.884 -22.335  -6.037  1.00 45.48           C
ATOM   3440  CD2 LEU A 434      55.221 -22.928  -5.162  1.00 45.48           C
ATOM   3441  C   LEU A 434      53.326 -25.934  -2.628  1.00 45.48           C
ATOM   3442  O   LEU A 434      53.614 -25.677  -1.459  1.00 45.48           O
ATOM   3443  N   HIS A 435      52.348 -26.803  -2.949  1.00107.75           N
ATOM   3444  CA  HIS A 435      51.502 -27.330  -1.916  1.00107.75           C
ATOM   3445  ND1 HIS A 435      50.761 -30.559  -1.660  1.00107.75           N
ATOM   3446  CG  HIS A 435      50.624 -29.627  -2.664  1.00107.75           C
ATOM   3447  CB  HIS A 435      50.316 -28.178  -2.421  1.00107.75           C
ATOM   3448  NE2 HIS A 435      51.028 -31.650  -3.577  1.00107.75           N
ATOM   3449  CD2 HIS A 435      50.790 -30.311  -3.828  1.00107.75           C
ATOM   3450  CE1 HIS A 435      50.999 -31.751  -2.261  1.00107.75           C
ATOM   3451  C   HIS A 435      52.294 -28.165  -0.958  1.00107.75           C
ATOM   3452  O   HIS A 435      52.086 -28.091   0.252  1.00107.75           O
ATOM   3453  N   ILE A 436      53.225 -28.986  -1.476  1.00 95.97           N
ATOM   3454  CA  ILE A 436      53.998 -29.859  -0.641  1.00 95.97           C
ATOM   3455  CB  ILE A 436      54.907 -30.742  -1.457  1.00 95.97           C
ATOM   3456  CG1 ILE A 436      55.947 -29.919  -2.236  1.00 95.97           C
ATOM   3457  CG2 ILE A 436      54.020 -31.594  -2.374  1.00 95.97           C
ATOM   3458  CD1 ILE A 436      57.053 -30.732  -2.906  1.00 95.97           C
ATOM   3459  C   ILE A 436      54.834 -29.029   0.279  1.00 95.97           C
ATOM   3460  O   ILE A 436      54.909 -29.292   1.479  1.00 95.97           O
ATOM   3461  N   LEU A 437      55.463 -27.972  -0.264  1.00 43.63           N
ATOM   3462  CA  LEU A 437      56.336 -27.166   0.525  1.00 43.63           C
ATOM   3463  CB  LEU A 437      56.966 -26.015  -0.277  1.00 43.63           C
ATOM   3464  CG  LEU A 437      57.884 -26.492  -1.416  1.00 43.63           C
ATOM   3465  CD1 LEU A 437      58.489 -25.306  -2.181  1.00 43.63           C
ATOM   3466  CD2 LEU A 437      58.946 -27.475  -0.899  1.00 43.63           C
ATOM   3467  C   LEU A 437      55.529 -26.556   1.618  1.00 43.63           C
ATOM   3468  O   LEU A 437      55.958 -26.523   2.761  1.00 43.63           O
ATOM   3469  N   GLU A 438      54.319 -26.067   1.317  1.00 49.34           N
ATOM   3470  CA  GLU A 438      53.521 -25.432   2.325  1.00 49.34           C
ATOM   3471  CB  GLU A 438      52.194 -24.905   1.758  1.00 49.34           C
ATOM   3472  CG  GLU A 438      52.383 -23.835   0.685  1.00 49.34           C
ATOM   3473  CD  GLU A 438      51.010 -23.427   0.175  1.00 49.34           C
ATOM   3474  OE1 GLU A 438      50.001 -24.018   0.646  1.00 49.34           O
ATOM   3475  OE2 GLU A 438      50.952 -22.520  -0.696  1.00 49.34           O
ATOM   3476  C   GLU A 438      53.161 -26.439   3.369  1.00 49.34           C
ATOM   3477  O   GLU A 438      53.112 -26.129   4.558  1.00 49.34           O
ATOM   3478  N   CYS A 439      52.880 -27.678   2.934  1.00 41.69           N
ATOM   3479  CA  CYS A 439      52.426 -28.701   3.828  1.00 41.69           C
ATOM   3480  CB  CYS A 439      52.068 -30.002   3.092  1.00 41.69           C
ATOM   3481  SG  CYS A 439      51.254 -31.212   4.174  1.00 41.69           S
ATOM   3482  C   CYS A 439      53.477 -29.016   4.849  1.00 41.69           C
ATOM   3483  O   CYS A 439      53.178 -29.102   6.039  1.00 41.69           O
ATOM   3484  N   LYS A 440      54.748 -29.177   4.425  1.00 79.80           N
ATOM   3485  CA  LYS A 440      55.755 -29.565   5.373  1.00 79.80           C
ATOM   3486  CB  LYS A 440      57.127 -29.812   4.715  1.00 79.80           C
ATOM   3487  CG  LYS A 440      57.123 -30.977   3.723  1.00 79.80           C
ATOM   3488  CD  LYS A 440      58.345 -31.004   2.802  1.00 79.80           C
ATOM   3489  CE  LYS A 440      58.324 -29.913   1.729  1.00 79.80           C
ATOM   3490  NZ  LYS A 440      59.537 -30.006   0.887  1.00 79.80           N
ATOM   3491  C   LYS A 440      55.849 -28.502   6.434  1.00 79.80           C
ATOM   3492  O   LYS A 440      55.846 -28.832   7.617  1.00 79.80           O
ATOM   3493  N   PRO A 441      55.927 -27.242   6.091  1.00119.27           N
ATOM   3494  CA  PRO A 441      55.873 -26.280   7.145  1.00119.27           C
ATOM   3495  CD  PRO A 441      57.063 -26.857   5.281  1.00119.27           C
ATOM   3496  CB  PRO A 441      56.254 -24.938   6.520  1.00119.27           C
ATOM   3497  CG  PRO A 441      56.939 -25.327   5.194  1.00119.27           C
ATOM   3498  C   PRO A 441      54.617 -26.270   7.958  1.00119.27           C
ATOM   3499  O   PRO A 441      54.680 -25.848   9.110  1.00119.27           O
ATOM   3500  N   VAL A 442      53.473 -26.702   7.402  1.00 40.28           N
ATOM   3501  CA  VAL A 442      52.247 -26.729   8.151  1.00 40.28           C
ATOM   3502  CB  VAL A 442      51.065 -27.127   7.316  1.00 40.28           C
ATOM   3503  CG1 VAL A 442      49.836 -27.249   8.232  1.00 40.28           C
ATOM   3504  CG2 VAL A 442      50.897 -26.101   6.183  1.00 40.28           C
ATOM   3505  C   VAL A 442      52.373 -27.740   9.256  1.00 40.28           C
ATOM   3506  O   VAL A 442      51.822 -27.561  10.341  1.00 40.28           O
ATOM   3507  N   TYR A 443      53.120 -28.829   8.995  1.00 75.20           N
ATOM   3508  CA  TYR A 443      53.289 -29.963   9.870  1.00 75.20           C
ATOM   3509  CB  TYR A 443      54.248 -31.044   9.335  1.00 75.20           C
ATOM   3510  CG  TYR A 443      53.698 -31.787   8.169  1.00 75.20           C
ATOM   3511  CD1 TYR A 443      52.756 -32.774   8.345  1.00 75.20           C
ATOM   3512  CD2 TYR A 443      54.155 -31.518   6.901  1.00 75.20           C
ATOM   3513  CE1 TYR A 443      52.265 -33.473   7.268  1.00 75.20           C
ATOM   3514  CE2 TYR A 443      53.670 -32.211   5.820  1.00 75.20           C
ATOM   3515  CZ  TYR A 443      52.724 -33.189   6.005  1.00 75.20           C
ATOM   3516  OH  TYR A 443      52.230 -33.898   4.891  1.00 75.20           O
ATOM   3517  C   TYR A 443      53.930 -29.584  11.172  1.00 75.20           C
ATOM   3518  O   TYR A 443      53.592 -30.146  12.213  1.00 75.20           O
ATOM   3519  N   VAL A 444      54.861 -28.616  11.150  1.00116.61           N
ATOM   3520  CA  VAL A 444      55.720 -28.310  12.263  1.00116.61           C
ATOM   3521  CB  VAL A 444      56.464 -27.023  12.049  1.00116.61           C
ATOM   3522  CG1 VAL A 444      55.433 -25.911  11.787  1.00116.61           C
ATOM   3523  CG2 VAL A 444      57.337 -26.745  13.283  1.00116.61           C
ATOM   3524  C   VAL A 444      54.936 -28.149  13.525  1.00116.61           C
ATOM   3525  O   VAL A 444      55.404 -28.560  14.584  1.00116.61           O
ATOM   3526  N   THR A 445      53.744 -27.532  13.476  1.00 39.36           N
ATOM   3527  CA  THR A 445      52.986 -27.367  14.687  1.00 39.36           C
ATOM   3528  CB  THR A 445      51.698 -26.624  14.462  1.00 39.36           C
ATOM   3529  OG1 THR A 445      51.969 -25.341  13.917  1.00 39.36           O
ATOM   3530  CG2 THR A 445      50.946 -26.483  15.800  1.00 39.36           C
ATOM   3531  C   THR A 445      52.632 -28.721  15.235  1.00 39.36           C
ATOM   3532  O   THR A 445      52.754 -28.975  16.431  1.00 39.36           O
ATOM   3533  N   VAL A 446      52.190 -29.647  14.369  1.00 33.52           N
ATOM   3534  CA  VAL A 446      51.823 -30.953  14.834  1.00 33.52           C
ATOM   3535  CB  VAL A 446      51.416 -31.862  13.716  1.00 33.52           C
ATOM   3536  CG1 VAL A 446      51.228 -33.267  14.300  1.00 33.52           C
ATOM   3537  CG2 VAL A 446      50.165 -31.291  13.029  1.00 33.52           C
ATOM   3538  C   VAL A 446      53.024 -31.576  15.465  1.00 33.52           C
ATOM   3539  O   VAL A 446      52.944 -32.174  16.537  1.00 33.52           O
ATOM   3540  N   ARG A 447      54.180 -31.439  14.799  1.00117.19           N
ATOM   3541  CA  ARG A 447      55.409 -32.001  15.271  1.00117.19           C
ATOM   3542  CB  ARG A 447      56.568 -31.822  14.276  1.00117.19           C
ATOM   3543  CG  ARG A 447      56.487 -32.754  13.064  1.00117.19           C
ATOM   3544  CD  ARG A 447      55.261 -32.529  12.176  1.00117.19           C
ATOM   3545  NE  ARG A 447      55.341 -33.509  11.056  1.00117.19           N
ATOM   3546  CZ  ARG A 447      54.205 -34.076  10.555  1.00117.19           C
ATOM   3547  NH1 ARG A 447      52.990 -33.758  11.089  1.00117.19           N
ATOM   3548  NH2 ARG A 447      54.282 -34.955   9.513  1.00117.19           N
ATOM   3549  C   ARG A 447      55.798 -31.337  16.558  1.00117.19           C
ATOM   3550  O   ARG A 447      56.464 -31.958  17.383  1.00117.19           O
ATOM   3551  N   ILE A 448      55.471 -30.039  16.741  1.00102.09           N
ATOM   3552  CA  ILE A 448      55.889 -29.376  17.947  1.00102.09           C
ATOM   3553  CB  ILE A 448      55.814 -27.870  17.912  1.00102.09           C
ATOM   3554  CG1 ILE A 448      56.679 -27.291  19.044  1.00102.09           C
ATOM   3555  CG2 ILE A 448      54.352 -27.411  17.998  1.00102.09           C
ATOM   3556  CD1 ILE A 448      56.918 -25.787  18.920  1.00102.09           C
ATOM   3557  C   ILE A 448      55.149 -29.875  19.152  1.00102.09           C
ATOM   3558  O   ILE A 448      55.761 -30.189  20.171  1.00102.09           O
ATOM   3559  N   THR A 449      53.808 -29.963  19.075  1.00 35.71           N
ATOM   3560  CA  THR A 449      53.040 -30.421  20.198  1.00 35.71           C
ATOM   3561  CB  THR A 449      51.562 -30.328  19.965  1.00 35.71           C
ATOM   3562  OG1 THR A 449      51.192 -28.985  19.692  1.00 35.71           O
ATOM   3563  CG2 THR A 449      50.834 -30.834  21.222  1.00 35.71           C
ATOM   3564  C   THR A 449      53.370 -31.860  20.419  1.00 35.71           C
ATOM   3565  O   THR A 449      53.524 -32.312  21.553  1.00 35.71           O
ATOM   3566  N   GLU A 450      53.492 -32.618  19.314  1.00 78.64           N
ATOM   3567  CA  GLU A 450      53.757 -34.023  19.397  1.00 78.64           C
ATOM   3568  CB  GLU A 450      53.800 -34.723  18.029  1.00 78.64           C
ATOM   3569  CG  GLU A 450      54.940 -34.238  17.133  1.00 78.64           C
ATOM   3570  CD  GLU A 450      54.992 -35.145  15.912  1.00 78.64           C
ATOM   3571  OE1 GLU A 450      54.306 -36.201  15.935  1.00 78.64           O
ATOM   3572  OE2 GLU A 450      55.722 -34.798  14.945  1.00 78.64           O
ATOM   3573  C   GLU A 450      55.095 -34.230  20.024  1.00 78.64           C
ATOM   3574  O   GLU A 450      55.273 -35.117  20.856  1.00 78.64           O
ATOM   3575  N   ARG A 451      56.074 -33.394  19.647  1.00163.52           N
ATOM   3576  CA  ARG A 451      57.402 -33.519  20.168  1.00163.52           C
ATOM   3577  CB  ARG A 451      58.331 -32.422  19.642  1.00163.52           C
ATOM   3578  CG  ARG A 451      59.693 -32.432  20.323  1.00163.52           C
ATOM   3579  CD  ARG A 451      60.541 -31.203  20.000  1.00163.52           C
ATOM   3580  NE  ARG A 451      60.608 -31.108  18.518  1.00163.52           N
ATOM   3581  CZ  ARG A 451      59.627 -30.430  17.856  1.00163.52           C
ATOM   3582  NH1 ARG A 451      58.658 -29.783  18.564  1.00163.52           N
ATOM   3583  NH2 ARG A 451      59.611 -30.402  16.493  1.00163.52           N
ATOM   3584  C   ARG A 451      57.330 -33.329  21.644  1.00163.52           C
ATOM   3585  O   ARG A 451      58.041 -33.982  22.405  1.00163.52           O
ATOM   3586  N   CYS A 452      56.470 -32.399  22.088  1.00 78.50           N
ATOM   3587  CA  CYS A 452      56.367 -32.125  23.489  1.00 78.50           C
ATOM   3588  CB  CYS A 452      55.370 -30.998  23.800  1.00 78.50           C
ATOM   3589  SG  CYS A 452      55.884 -29.401  23.105  1.00 78.50           S
ATOM   3590  C   CYS A 452      55.886 -33.348  24.211  1.00 78.50           C
ATOM   3591  O   CYS A 452      56.398 -33.682  25.278  1.00 78.50           O
ATOM   3592  N   PHE A 453      54.893 -34.062  23.643  1.00 91.22           N
ATOM   3593  CA  PHE A 453      54.296 -35.162  24.350  1.00 91.22           C
ATOM   3594  CB  PHE A 453      53.138 -35.804  23.565  1.00 91.22           C
ATOM   3595  CG  PHE A 453      52.562 -36.896  24.399  1.00 91.22           C
ATOM   3596  CD1 PHE A 453      51.689 -36.607  25.423  1.00 91.22           C
ATOM   3597  CD2 PHE A 453      52.882 -38.210  24.152  1.00 91.22           C
ATOM   3598  CE1 PHE A 453      51.153 -37.612  26.194  1.00 91.22           C
ATOM   3599  CE2 PHE A 453      52.350 -39.220  24.918  1.00 91.22           C
ATOM   3600  CZ  PHE A 453      51.484 -38.922  25.943  1.00 91.22           C
ATOM   3601  C   PHE A 453      55.303 -36.234  24.656  1.00 91.22           C
ATOM   3602  O   PHE A 453      55.467 -36.608  25.816  1.00 91.22           O
ATOM   3603  N   GLN A 454      56.017 -36.757  23.636  1.00 49.62           N
ATOM   3604  CA  GLN A 454      56.989 -37.784  23.902  1.00 49.62           C
ATOM   3605  CB  GLN A 454      56.581 -39.168  23.368  1.00 49.62           C
ATOM   3606  CG  GLN A 454      55.378 -39.778  24.088  1.00 49.62           C
ATOM   3607  CD  GLN A 454      55.074 -41.124  23.445  1.00 49.62           C
ATOM   3608  OE1 GLN A 454      55.689 -41.504  22.450  1.00 49.62           O
ATOM   3609  NE2 GLN A 454      54.093 -41.866  24.025  1.00 49.62           N
ATOM   3610  C   GLN A 454      58.244 -37.403  23.188  1.00 49.62           C
ATOM   3611  O   GLN A 454      58.370 -37.578  21.979  1.00 49.62           O
ATOM   3612  N   GLU A 455      59.235 -36.909  23.943  1.00112.53           N
ATOM   3613  CA  GLU A 455      60.437 -36.412  23.349  1.00112.53           C
ATOM   3614  CB  GLU A 455      61.349 -35.723  24.379  1.00112.53           C
ATOM   3615  CG  GLU A 455      61.776 -36.634  25.531  1.00112.53           C
ATOM   3616  CD  GLU A 455      60.629 -36.719  26.531  1.00112.53           C
ATOM   3617  OE1 GLU A 455      59.632 -35.970  26.356  1.00112.53           O
ATOM   3618  OE2 GLU A 455      60.740 -37.531  27.489  1.00112.53           O
ATOM   3619  C   GLU A 455      61.219 -37.505  22.687  1.00112.53           C
ATOM   3620  O   GLU A 455      61.736 -37.322  21.586  1.00112.53           O
ATOM   3621  N   ILE A 456      61.317 -38.683  23.326  1.00 50.08           N
ATOM   3622  CA  ILE A 456      62.205 -39.690  22.821  1.00 50.08           C
ATOM   3623  CB  ILE A 456      62.258 -40.905  23.703  1.00 50.08           C
ATOM   3624  CG1 ILE A 456      62.780 -40.534  25.101  1.00 50.08           C
ATOM   3625  CG2 ILE A 456      63.105 -41.974  22.991  1.00 50.08           C
ATOM   3626  CD1 ILE A 456      62.583 -41.640  26.137  1.00 50.08           C
ATOM   3627  C   ILE A 456      61.810 -40.155  21.449  1.00 50.08           C
ATOM   3628  O   ILE A 456      62.673 -40.239  20.576  1.00 50.08           O
ATOM   3629  N   PRO A 457      60.569 -40.473  21.191  1.00 90.14           N
ATOM   3630  CA  PRO A 457      60.205 -40.965  19.890  1.00 90.14           C
ATOM   3631  CD  PRO A 457      59.621 -40.880  22.211  1.00 90.14           C
ATOM   3632  CB  PRO A 457      58.773 -41.495  20.020  1.00 90.14           C
ATOM   3633  CG  PRO A 457      58.312 -41.045  21.423  1.00 90.14           C
ATOM   3634  C   PRO A 457      60.413 -39.967  18.798  1.00 90.14           C
ATOM   3635  O   PRO A 457      60.910 -40.343  17.737  1.00 90.14           O
ATOM   3636  N   ILE A 458      60.056 -38.691  19.034  1.00 91.30           N
ATOM   3637  CA  ILE A 458      60.199 -37.690  18.018  1.00 91.30           C
ATOM   3638  CB  ILE A 458      59.539 -36.388  18.372  1.00 91.30           C
ATOM   3639  CG1 ILE A 458      58.007 -36.551  18.347  1.00 91.30           C
ATOM   3640  CG2 ILE A 458      60.050 -35.316  17.394  1.00 91.30           C
ATOM   3641  CD1 ILE A 458      57.461 -37.520  19.393  1.00 91.30           C
ATOM   3642  C   ILE A 458      61.646 -37.446  17.730  1.00 91.30           C
ATOM   3643  O   ILE A 458      62.038 -37.315  16.571  1.00 91.30           O
ATOM   3644  N   SER A 459      62.485 -37.374  18.780  1.00 68.15           N
ATOM   3645  CA  SER A 459      63.881 -37.108  18.575  1.00 68.15           C
ATOM   3646  CB  SER A 459      64.669 -37.007  19.892  1.00 68.15           C
ATOM   3647  OG  SER A 459      66.039 -36.750  19.621  1.00 68.15           O
ATOM   3648  C   SER A 459      64.461 -38.245  17.790  1.00 68.15           C
ATOM   3649  O   SER A 459      65.284 -38.044  16.898  1.00 68.15           O
ATOM   3650  N   TYR A 460      64.023 -39.477  18.102  1.00155.33           N
ATOM   3651  CA  TYR A 460      64.507 -40.654  17.441  1.00155.33           C
ATOM   3652  CB  TYR A 460      63.829 -41.910  18.019  1.00155.33           C
ATOM   3653  CG  TYR A 460      63.932 -43.060  17.074  1.00155.33           C
ATOM   3654  CD1 TYR A 460      65.077 -43.815  16.961  1.00155.33           C
ATOM   3655  CD2 TYR A 460      62.842 -43.391  16.302  1.00155.33           C
ATOM   3656  CE1 TYR A 460      65.129 -44.876  16.087  1.00155.33           C
ATOM   3657  CE2 TYR A 460      62.888 -44.449  15.428  1.00155.33           C
ATOM   3658  CZ  TYR A 460      64.034 -45.195  15.319  1.00155.33           C
ATOM   3659  OH  TYR A 460      64.078 -46.282  14.422  1.00155.33           O
ATOM   3660  C   TYR A 460      64.183 -40.569  15.987  1.00155.33           C
ATOM   3661  O   TYR A 460      65.055 -40.748  15.140  1.00155.33           O
ATOM   3662  N   ASN A 461      62.921 -40.254  15.655  1.00 67.21           N
ATOM   3663  CA  ASN A 461      62.536 -40.207  14.277  1.00 67.21           C
ATOM   3664  CB  ASN A 461      61.030 -39.947  14.090  1.00 67.21           C
ATOM   3665  CG  ASN A 461      60.678 -40.153  12.622  1.00 67.21           C
ATOM   3666  OD1 ASN A 461      61.338 -39.627  11.728  1.00 67.21           O
ATOM   3667  ND2 ASN A 461      59.606 -40.949  12.365  1.00 67.21           N
ATOM   3668  C   ASN A 461      63.271 -39.094  13.601  1.00 67.21           C
ATOM   3669  O   ASN A 461      63.740 -39.243  12.474  1.00 67.21           O
ATOM   3670  N   ASN A 462      63.381 -37.939  14.285  1.00 44.43           N
ATOM   3671  CA  ASN A 462      63.973 -36.774  13.696  1.00 44.43           C
ATOM   3672  CB  ASN A 462      63.876 -35.540  14.607  1.00 44.43           C
ATOM   3673  CG  ASN A 462      62.408 -35.160  14.735  1.00 44.43           C
ATOM   3674  OD1 ASN A 462      61.559 -35.658  13.997  1.00 44.43           O
ATOM   3675  ND2 ASN A 462      62.098 -34.245  15.692  1.00 44.43           N
ATOM   3676  C   ASN A 462      65.425 -36.980  13.404  1.00 44.43           C
ATOM   3677  O   ASN A 462      65.868 -36.732  12.283  1.00 44.43           O
ATOM   3678  N   ASN A 463      66.207 -37.452  14.395  1.00 98.18           N
ATOM   3679  CA  ASN A 463      67.619 -37.556  14.164  1.00 98.18           C
ATOM   3680  CB  ASN A 463      68.380 -38.116  15.379  1.00 98.18           C
ATOM   3681  CG  ASN A 463      69.876 -37.956  15.139  1.00 98.18           C
ATOM   3682  OD1 ASN A 463      70.344 -37.972  14.001  1.00 98.18           O
ATOM   3683  ND2 ASN A 463      70.653 -37.800  16.244  1.00 98.18           N
ATOM   3684  C   ASN A 463      67.833 -38.492  13.025  1.00 98.18           C
ATOM   3685  O   ASN A 463      68.395 -38.104  12.002  1.00 98.18           O
ATOM   3686  N   SER A 464      67.344 -39.736  13.165  1.00217.19           N
ATOM   3687  CA  SER A 464      67.473 -40.699  12.109  1.00217.19           C
ATOM   3688  CB  SER A 464      68.916 -41.185  11.850  1.00217.19           C
ATOM   3689  OG  SER A 464      69.707 -40.177  11.240  1.00217.19           O
ATOM   3690  C   SER A 464      66.735 -41.920  12.536  1.00217.19           C
ATOM   3691  O   SER A 464      66.585 -42.187  13.724  1.00217.19           O
ATOM   3692  N   MET A 465      66.267 -42.717  11.562  1.00115.47           N
ATOM   3693  CA  MET A 465      65.601 -43.925  11.934  1.00115.47           C
ATOM   3694  CB  MET A 465      65.104 -44.737  10.727  1.00115.47           C
ATOM   3695  CG  MET A 465      64.383 -46.028  11.116  1.00115.47           C
ATOM   3696  SD  MET A 465      63.702 -46.964   9.715  1.00115.47           S
ATOM   3697  CE  MET A 465      62.309 -45.832   9.438  1.00115.47           C
ATOM   3698  C   MET A 465      66.631 -44.737  12.642  1.00115.47           C
ATOM   3699  O   MET A 465      66.365 -45.361  13.667  1.00115.47           O
ATOM   3700  N   PHE A 466      67.860 -44.710  12.104  1.00 25.13           N
ATOM   3701  CA  PHE A 466      68.943 -45.455  12.663  1.00 25.13           C
ATOM   3702  CB  PHE A 466      70.233 -45.332  11.836  1.00 25.13           C
ATOM   3703  CG  PHE A 466      69.982 -45.986  10.521  1.00 25.13           C
ATOM   3704  CD1 PHE A 466      69.371 -45.293   9.502  1.00 25.13           C
ATOM   3705  CD2 PHE A 466      70.356 -47.292  10.308  1.00 25.13           C
ATOM   3706  CE1 PHE A 466      69.138 -45.894   8.287  1.00 25.13           C
ATOM   3707  CE2 PHE A 466      70.125 -47.899   9.096  1.00 25.13           C
ATOM   3708  CZ  PHE A 466      69.515 -47.199   8.082  1.00 25.13           C
ATOM   3709  C   PHE A 466      69.236 -44.931  14.031  1.00 25.13           C
ATOM   3710  O   PHE A 466      69.456 -45.706  14.960  1.00 25.13           O
ATOM   3711  N   LEU A 467      69.228 -43.596  14.206  1.00 63.38           N
ATOM   3712  CA  LEU A 467      69.647 -43.094  15.480  1.00 63.38           C
ATOM   3713  CB  LEU A 467      70.301 -41.704  15.404  1.00 63.38           C
ATOM   3714  CG  LEU A 467      71.619 -41.688  14.608  1.00 63.38           C
ATOM   3715  CD1 LEU A 467      72.231 -40.280  14.570  1.00 63.38           C
ATOM   3716  CD2 LEU A 467      72.600 -42.750  15.128  1.00 63.38           C
ATOM   3717  C   LEU A 467      68.489 -42.994  16.413  1.00 63.38           C
ATOM   3718  O   LEU A 467      67.530 -42.265  16.169  1.00 63.38           O
ATOM   3719  N   THR A 468      68.559 -43.751  17.525  1.00146.56           N
ATOM   3720  CA  THR A 468      67.559 -43.659  18.545  1.00146.56           C
ATOM   3721  CB  THR A 468      66.952 -44.991  18.911  1.00146.56           C
ATOM   3722  OG1 THR A 468      65.972 -44.823  19.925  1.00146.56           O
ATOM   3723  CG2 THR A 468      68.040 -45.986  19.338  1.00146.56           C
ATOM   3724  C   THR A 468      68.212 -43.037  19.741  1.00146.56           C
ATOM   3725  O   THR A 468      68.899 -43.678  20.530  1.00146.56           O
ATOM   3726  N   PRO A 469      68.050 -41.751  19.832  1.00 87.35           N
ATOM   3727  CA  PRO A 469      68.633 -41.036  20.935  1.00 87.35           C
ATOM   3728  CD  PRO A 469      68.067 -40.956  18.614  1.00 87.35           C
ATOM   3729  CB  PRO A 469      69.161 -39.726  20.362  1.00 87.35           C
ATOM   3730  CG  PRO A 469      68.357 -39.523  19.072  1.00 87.35           C
ATOM   3731  C   PRO A 469      67.664 -40.813  22.052  1.00 87.35           C
ATOM   3732  O   PRO A 469      66.473 -41.067  21.880  1.00 87.35           O
ATOM   3733  N   VAL A 470      68.166 -40.328  23.207  1.00107.82           N
ATOM   3734  CA  VAL A 470      67.316 -39.967  24.303  1.00107.82           C
ATOM   3735  CB  VAL A 470      67.885 -40.268  25.655  1.00107.82           C
ATOM   3736  CG1 VAL A 470      69.057 -39.310  25.900  1.00107.82           C
ATOM   3737  CG2 VAL A 470      66.762 -40.144  26.699  1.00107.82           C
ATOM   3738  C   VAL A 470      67.155 -38.487  24.212  1.00107.82           C
ATOM   3739  O   VAL A 470      67.974 -37.809  23.595  1.00107.82           O
ATOM   3740  N   THR A 471      66.054 -37.938  24.757  1.00121.22           N
ATOM   3741  CA  THR A 471      65.946 -36.513  24.709  1.00121.22           C
ATOM   3742  CB  THR A 471      65.345 -35.992  23.439  1.00121.22           C
ATOM   3743  OG1 THR A 471      65.293 -34.573  23.463  1.00121.22           O
ATOM   3744  CG2 THR A 471      63.944 -36.583  23.282  1.00121.22           C
ATOM   3745  C   THR A 471      65.134 -36.039  25.867  1.00121.22           C
ATOM   3746  O   THR A 471      64.356 -36.787  26.457  1.00121.22           O
ATOM   3747  N   ARG A 472      65.340 -34.761  26.237  1.00122.82           N
ATOM   3748  CA  ARG A 472      64.616 -34.139  27.305  1.00122.82           C
ATOM   3749  CB  ARG A 472      65.367 -34.164  28.646  1.00122.82           C
ATOM   3750  CG  ARG A 472      66.735 -33.481  28.598  1.00122.82           C
ATOM   3751  CD  ARG A 472      67.565 -33.689  29.866  1.00122.82           C
ATOM   3752  NE  ARG A 472      66.865 -32.992  30.981  1.00122.82           N
ATOM   3753  CZ  ARG A 472      67.182 -31.699  31.280  1.00122.82           C
ATOM   3754  NH1 ARG A 472      68.152 -31.053  30.569  1.00122.82           N
ATOM   3755  NH2 ARG A 472      66.532 -31.053  32.292  1.00122.82           N
ATOM   3756  C   ARG A 472      64.431 -32.717  26.895  1.00122.82           C
ATOM   3757  O   ARG A 472      65.203 -32.190  26.096  1.00122.82           O
ATOM   3758  N   ILE A 473      63.403 -32.045  27.442  1.00151.44           N
ATOM   3759  CA  ILE A 473      63.173 -30.703  27.007  1.00151.44           C
ATOM   3760  CB  ILE A 473      61.721 -30.299  27.014  1.00151.44           C
ATOM   3761  CG1 ILE A 473      61.123 -30.344  28.432  1.00151.44           C
ATOM   3762  CG2 ILE A 473      60.987 -31.202  26.008  1.00151.44           C
ATOM   3763  CD1 ILE A 473      61.109 -31.737  29.061  1.00151.44           C
ATOM   3764  C   ILE A 473      63.923 -29.783  27.907  1.00151.44           C
ATOM   3765  O   ILE A 473      63.712 -29.763  29.119  1.00151.44           O
ATOM   3766  N   LEU A 474      64.876 -29.022  27.330  1.00184.90           N
ATOM   3767  CA  LEU A 474      65.563 -28.078  28.155  1.00184.90           C
ATOM   3768  CB  LEU A 474      67.114 -28.193  28.100  1.00184.90           C
ATOM   3769  CG  LEU A 474      67.853 -27.995  26.754  1.00184.90           C
ATOM   3770  CD1 LEU A 474      67.151 -28.746  25.618  1.00184.90           C
ATOM   3771  CD2 LEU A 474      68.249 -26.541  26.456  1.00184.90           C
ATOM   3772  C   LEU A 474      65.046 -26.726  27.788  1.00184.90           C
ATOM   3773  O   LEU A 474      65.651 -25.975  27.026  1.00184.90           O
ATOM   3774  N   GLN A 475      63.871 -26.385  28.349  1.00161.87           N
ATOM   3775  CA  GLN A 475      63.268 -25.122  28.059  1.00161.87           C
ATOM   3776  CB  GLN A 475      64.238 -23.939  28.191  1.00161.87           C
ATOM   3777  CG  GLN A 475      63.532 -22.589  28.277  1.00161.87           C
ATOM   3778  CD  GLN A 475      62.870 -22.528  29.645  1.00161.87           C
ATOM   3779  OE1 GLN A 475      62.139 -23.438  30.035  1.00161.87           O
ATOM   3780  NE2 GLN A 475      63.136 -21.429  30.401  1.00161.87           N
ATOM   3781  C   GLN A 475      62.718 -25.217  26.675  1.00161.87           C
ATOM   3782  O   GLN A 475      62.066 -26.202  26.334  1.00161.87           O
ATOM   3783  N   ILE A 476      62.927 -24.181  25.840  1.00237.44           N
ATOM   3784  CA  ILE A 476      62.398 -24.279  24.513  1.00237.44           C
ATOM   3785  CB  ILE A 476      61.894 -22.944  24.018  1.00237.44           C
ATOM   3786  CG1 ILE A 476      62.942 -21.815  24.162  1.00237.44           C
ATOM   3787  CG2 ILE A 476      60.588 -22.652  24.776  1.00237.44           C
ATOM   3788  CD1 ILE A 476      64.138 -21.841  23.213  1.00237.44           C
ATOM   3789  C   ILE A 476      63.423 -24.854  23.581  1.00237.44           C
ATOM   3790  O   ILE A 476      63.593 -24.399  22.451  1.00237.44           O
ATOM   3791  N   ARG A 477      64.059 -25.965  24.001  1.00202.40           N
ATOM   3792  CA  ARG A 477      65.059 -26.599  23.191  1.00202.40           C
ATOM   3793  CB  ARG A 477      66.477 -26.050  23.431  1.00202.40           C
ATOM   3794  CG  ARG A 477      66.583 -24.529  23.274  1.00202.40           C
ATOM   3795  CD  ARG A 477      66.246 -23.998  21.878  1.00202.40           C
ATOM   3796  NE  ARG A 477      67.349 -24.374  20.950  1.00202.40           N
ATOM   3797  CZ  ARG A 477      67.491 -23.699  19.771  1.00202.40           C
ATOM   3798  NH1 ARG A 477      66.630 -22.688  19.459  1.00202.40           N
ATOM   3799  NH2 ARG A 477      68.493 -24.027  18.905  1.00202.40           N
ATOM   3800  C   ARG A 477      65.065 -28.037  23.601  1.00202.40           C
ATOM   3801  O   ARG A 477      64.376 -28.411  24.549  1.00202.40           O
ATOM   3802  N   GLY A 478      65.830 -28.893  22.892  1.00 29.38           N
ATOM   3803  CA  GLY A 478      65.838 -30.277  23.272  1.00 29.38           C
ATOM   3804  C   GLY A 478      67.253 -30.722  23.435  1.00 29.38           C
ATOM   3805  O   GLY A 478      68.142 -30.335  22.679  1.00 29.38           O
ATOM   3806  N   THR A 479      67.481 -31.580  24.445  1.00 49.78           N
ATOM   3807  CA  THR A 479      68.790 -32.076  24.742  1.00 49.78           C
ATOM   3808  CB  THR A 479      69.133 -31.925  26.180  1.00 49.78           C
ATOM   3809  OG1 THR A 479      69.129 -30.557  26.562  1.00 49.78           O
ATOM   3810  CG2 THR A 479      70.511 -32.540  26.367  1.00 49.78           C
ATOM   3811  C   THR A 479      68.778 -33.546  24.449  1.00 49.78           C
ATOM   3812  O   THR A 479      67.755 -34.206  24.619  1.00 49.78           O
ATOM   3813  N   GLU A 480      69.928 -34.102  24.005  1.00107.18           N
ATOM   3814  CA  GLU A 480      69.943 -35.478  23.589  1.00107.18           C
ATOM   3815  CB  GLU A 480      69.781 -35.577  22.065  1.00107.18           C
ATOM   3816  CG  GLU A 480      69.808 -36.989  21.492  1.00107.18           C
ATOM   3817  CD  GLU A 480      69.959 -36.831  19.985  1.00107.18           C
ATOM   3818  OE1 GLU A 480      71.126 -36.771  19.513  1.00107.18           O
ATOM   3819  OE2 GLU A 480      68.912 -36.760  19.287  1.00107.18           O
ATOM   3820  C   GLU A 480      71.264 -36.119  23.903  1.00107.18           C
ATOM   3821  O   GLU A 480      72.281 -35.444  24.058  1.00107.18           O
ATOM   3822  N   ILE A 481      71.248 -37.465  24.058  1.00114.83           N
ATOM   3823  CA  ILE A 481      72.440 -38.259  24.189  1.00114.83           C
ATOM   3824  CB  ILE A 481      72.939 -38.449  25.596  1.00114.83           C
ATOM   3825  CG1 ILE A 481      71.944 -39.232  26.459  1.00114.83           C
ATOM   3826  CG2 ILE A 481      73.280 -37.059  26.158  1.00114.83           C
ATOM   3827  CD1 ILE A 481      72.527 -39.649  27.807  1.00114.83           C
ATOM   3828  C   ILE A 481      72.121 -39.598  23.583  1.00114.83           C
ATOM   3829  O   ILE A 481      70.967 -40.022  23.579  1.00114.83           O
ATOM   3830  N   GLU A 482      73.140 -40.301  23.049  1.00 43.46           N
ATOM   3831  CA  GLU A 482      72.920 -41.554  22.376  1.00 43.46           C
ATOM   3832  CB  GLU A 482      74.167 -42.074  21.639  1.00 43.46           C
ATOM   3833  CG  GLU A 482      74.601 -41.199  20.462  1.00 43.46           C
ATOM   3834  CD  GLU A 482      75.835 -41.838  19.841  1.00 43.46           C
ATOM   3835  OE1 GLU A 482      76.262 -42.910  20.349  1.00 43.46           O
ATOM   3836  OE2 GLU A 482      76.369 -41.264  18.854  1.00 43.46           O
ATOM   3837  C   GLU A 482      72.528 -42.604  23.369  1.00 43.46           C
ATOM   3838  O   GLU A 482      72.934 -42.570  24.530  1.00 43.46           O
ATOM   3839  N   CYS A 483      71.698 -43.567  22.914  1.00 93.84           N
ATOM   3840  CA  CYS A 483      71.233 -44.653  23.731  1.00 93.84           C
ATOM   3841  CB  CYS A 483      69.904 -45.253  23.258  1.00 93.84           C
ATOM   3842  SG  CYS A 483      70.071 -46.046  21.639  1.00 93.84           S
ATOM   3843  C   CYS A 483      72.254 -45.748  23.676  1.00 93.84           C
ATOM   3844  O   CYS A 483      73.284 -45.614  23.017  1.00 93.84           O
ATOM   3845  N   THR A 484      72.008 -46.854  24.413  1.00103.72           N
ATOM   3846  CA  THR A 484      72.925 -47.961  24.395  1.00103.72           C
ATOM   3847  CB  THR A 484      73.518 -48.267  25.740  1.00103.72           C
ATOM   3848  OG1 THR A 484      74.536 -49.249  25.617  1.00103.72           O
ATOM   3849  CG2 THR A 484      72.403 -48.767  26.674  1.00103.72           C
ATOM   3850  C   THR A 484      72.188 -49.185  23.937  1.00103.72           C
ATOM   3851  O   THR A 484      71.074 -49.466  24.376  1.00103.72           O
ATOM   3852  N   PRO A 485      72.790 -49.905  23.028  1.00 64.39           N
ATOM   3853  CA  PRO A 485      72.160 -51.108  22.550  1.00 64.39           C
ATOM   3854  CD  PRO A 485      73.534 -49.236  21.972  1.00 64.39           C
ATOM   3855  CB  PRO A 485      72.793 -51.411  21.194  1.00 64.39           C
ATOM   3856  CG  PRO A 485      73.246 -50.032  20.688  1.00 64.39           C
ATOM   3857  C   PRO A 485      72.291 -52.233  23.523  1.00 64.39           C
ATOM   3858  O   PRO A 485      73.293 -52.291  24.236  1.00 64.39           O
ATOM   3859  N   LEU A 486      71.285 -53.131  23.575  1.00162.46           N
ATOM   3860  CA  LEU A 486      71.344 -54.276  24.432  1.00162.46           C
ATOM   3861  CB  LEU A 486      70.572 -54.110  25.752  1.00162.46           C
ATOM   3862  CG  LEU A 486      71.128 -53.019  26.688  1.00162.46           C
ATOM   3863  CD1 LEU A 486      72.566 -53.339  27.129  1.00162.46           C
ATOM   3864  CD2 LEU A 486      70.972 -51.614  26.086  1.00162.46           C
ATOM   3865  C   LEU A 486      70.735 -55.417  23.673  1.00162.46           C
ATOM   3866  O   LEU A 486      69.721 -55.252  22.995  1.00162.46           O
ATOM   3867  N   LEU A 487      71.350 -56.613  23.768  1.00 83.99           N
ATOM   3868  CA  LEU A 487      70.885 -57.763  23.044  1.00 83.99           C
ATOM   3869  CB  LEU A 487      71.935 -58.882  22.928  1.00 83.99           C
ATOM   3870  CG  LEU A 487      73.178 -58.475  22.115  1.00 83.99           C
ATOM   3871  CD1 LEU A 487      72.818 -58.198  20.646  1.00 83.99           C
ATOM   3872  CD2 LEU A 487      73.922 -57.305  22.780  1.00 83.99           C
ATOM   3873  C   LEU A 487      69.693 -58.331  23.745  1.00 83.99           C
ATOM   3874  O   LEU A 487      69.500 -58.126  24.941  1.00 83.99           O
ATOM   3875  N   SER A 488      68.842 -59.041  22.978  1.00 80.19           N
ATOM   3876  CA  SER A 488      67.630 -59.638  23.469  1.00 80.19           C
ATOM   3877  CB  SER A 488      66.751 -60.204  22.343  1.00 80.19           C
ATOM   3878  OG  SER A 488      65.570 -60.777  22.887  1.00 80.19           O
ATOM   3879  C   SER A 488      67.941 -60.766  24.400  1.00 80.19           C
ATOM   3880  O   SER A 488      67.263 -60.953  25.408  1.00 80.19           O
ATOM   3881  N   ALA A 489      68.992 -61.547  24.088  1.00 50.43           N
ATOM   3882  CA  ALA A 489      69.370 -62.680  24.887  1.00 50.43           C
ATOM   3883  CB  ALA A 489      70.600 -63.419  24.333  1.00 50.43           C
ATOM   3884  C   ALA A 489      69.726 -62.158  26.240  1.00 50.43           C
ATOM   3885  O   ALA A 489      69.581 -62.840  27.253  1.00 50.43           O
ATOM   3886  N   LYS A 490      70.260 -60.929  26.248  1.00141.89           N
ATOM   3887  CA  LYS A 490      70.744 -60.197  27.383  1.00141.89           C
ATOM   3888  CB  LYS A 490      71.449 -58.891  26.975  1.00141.89           C
ATOM   3889  CG  LYS A 490      72.465 -59.058  25.844  1.00141.89           C
ATOM   3890  CD  LYS A 490      73.580 -60.068  26.114  1.00141.89           C
ATOM   3891  CE  LYS A 490      74.556 -60.193  24.942  1.00141.89           C
ATOM   3892  NZ  LYS A 490      75.554 -61.248  25.214  1.00141.89           N
ATOM   3893  C   LYS A 490      69.629 -59.785  28.306  1.00141.89           C
ATOM   3894  O   LYS A 490      69.901 -59.474  29.461  1.00141.89           O
ATOM   3895  N   PHE A 491      68.371 -59.681  27.821  1.00112.44           N
ATOM   3896  CA  PHE A 491      67.277 -59.192  28.628  1.00112.44           C
ATOM   3897  CB  PHE A 491      66.222 -58.405  27.831  1.00112.44           C
ATOM   3898  CG  PHE A 491      66.767 -57.059  27.527  1.00112.44           C
ATOM   3899  CD1 PHE A 491      67.576 -56.866  26.436  1.00112.44           C
ATOM   3900  CD2 PHE A 491      66.471 -55.991  28.343  1.00112.44           C
ATOM   3901  CE1 PHE A 491      68.083 -55.621  26.163  1.00112.44           C
ATOM   3902  CE2 PHE A 491      66.977 -54.742  28.074  1.00112.44           C
ATOM   3903  CZ  PHE A 491      67.786 -54.556  26.980  1.00112.44           C
ATOM   3904  C   PHE A 491      66.518 -60.310  29.276  1.00112.44           C
ATOM   3905  O   PHE A 491      66.371 -61.397  28.719  1.00112.44           O
ATOM   3906  N   ILE A 492      65.998 -60.041  30.495  1.00 45.17           N
ATOM   3907  CA  ILE A 492      65.216 -60.996  31.225  1.00 45.17           C
ATOM   3908  CB  ILE A 492      65.851 -61.439  32.512  1.00 45.17           C
ATOM   3909  CG1 ILE A 492      67.184 -62.154  32.237  1.00 45.17           C
ATOM   3910  CG2 ILE A 492      64.832 -62.304  33.273  1.00 45.17           C
ATOM   3911  CD1 ILE A 492      68.023 -62.387  33.493  1.00 45.17           C
ATOM   3912  C   ILE A 492      63.929 -60.331  31.581  1.00 45.17           C
ATOM   3913  O   ILE A 492      63.878 -59.122  31.804  1.00 45.17           O
ATOM   3914  N   PHE A 493      62.835 -61.115  31.620  1.00162.77           N
ATOM   3915  CA  PHE A 493      61.580 -60.520  31.939  1.00162.77           C
ATOM   3916  CB  PHE A 493      60.546 -60.728  30.827  1.00162.77           C
ATOM   3917  CG  PHE A 493      61.244 -60.152  29.648  1.00162.77           C
ATOM   3918  CD1 PHE A 493      61.150 -58.811  29.359  1.00162.77           C
ATOM   3919  CD2 PHE A 493      62.031 -60.956  28.857  1.00162.77           C
ATOM   3920  CE1 PHE A 493      61.817 -58.289  28.277  1.00162.77           C
ATOM   3921  CE2 PHE A 493      62.699 -60.439  27.773  1.00162.77           C
ATOM   3922  CZ  PHE A 493      62.590 -59.102  27.483  1.00162.77           C
ATOM   3923  C   PHE A 493      61.105 -61.149  33.197  1.00162.77           C
ATOM   3924  O   PHE A 493      61.170 -62.365  33.375  1.00162.77           O
ATOM   3925  N   GLY A 494      60.616 -60.302  34.113  1.00 95.93           N
ATOM   3926  CA  GLY A 494      60.074 -60.780  35.340  1.00 95.93           C
ATOM   3927  C   GLY A 494      58.687 -61.115  34.938  1.00 95.93           C
ATOM   3928  O   GLY A 494      58.490 -61.743  33.905  1.00 95.93           O
ATOM   3929  N   GLY A 495      57.667 -60.631  35.649  1.00230.74           N
ATOM   3930  CA  GLY A 495      56.363 -61.100  35.297  1.00230.74           C
ATOM   3931  C   GLY A 495      55.645 -61.225  36.575  1.00230.74           C
ATOM   3932  O   GLY A 495      54.425 -61.362  36.628  1.00230.74           O
ATOM   3933  N   ARG A 496      56.438 -61.163  37.644  1.00168.50           N
ATOM   3934  CA  ARG A 496      55.965 -61.155  38.980  1.00168.50           C
ATOM   3935  CB  ARG A 496      56.444 -62.373  39.784  1.00168.50           C
ATOM   3936  CG  ARG A 496      55.901 -63.704  39.260  1.00168.50           C
ATOM   3937  CD  ARG A 496      56.384 -64.920  40.053  1.00168.50           C
ATOM   3938  NE  ARG A 496      57.860 -65.014  39.869  1.00168.50           N
ATOM   3939  CZ  ARG A 496      58.539 -66.104  40.332  1.00168.50           C
ATOM   3940  NH1 ARG A 496      57.865 -67.116  40.952  1.00168.50           N
ATOM   3941  NH2 ARG A 496      59.892 -66.182  40.171  1.00168.50           N
ATOM   3942  C   ARG A 496      56.653 -59.964  39.547  1.00168.50           C
ATOM   3943  O   ARG A 496      56.934 -59.006  38.824  1.00168.50           O
ATOM   3944  N   TRP A 497      56.874 -59.978  40.873  1.00244.33           N
ATOM   3945  CA  TRP A 497      57.603 -58.934  41.523  1.00244.33           C
ATOM   3946  CB  TRP A 497      56.844 -58.262  42.685  1.00244.33           C
ATOM   3947  CG  TRP A 497      57.611 -57.136  43.340  1.00244.33           C
ATOM   3948  CD2 TRP A 497      58.251 -57.222  44.623  1.00244.33           C
ATOM   3949  CD1 TRP A 497      57.839 -55.873  42.879  1.00244.33           C
ATOM   3950  NE1 TRP A 497      58.591 -55.169  43.788  1.00244.33           N
ATOM   3951  CE2 TRP A 497      58.849 -55.986  44.868  1.00244.33           C
ATOM   3952  CE3 TRP A 497      58.334 -58.246  45.523  1.00244.33           C
ATOM   3953  CZ2 TRP A 497      59.542 -55.754  46.022  1.00244.33           C
ATOM   3954  CZ3 TRP A 497      59.033 -58.008  46.685  1.00244.33           C
ATOM   3955  CH2 TRP A 497      59.626 -56.786  46.930  1.00244.33           C
ATOM   3956  C   TRP A 497      58.802 -59.631  42.079  1.00244.33           C
ATOM   3957  O   TRP A 497      58.935 -60.843  41.919  1.00244.33           O
ATOM   3958  N   TYR A 498      59.729 -58.904  42.732  1.00205.22           N
ATOM   3959  CA  TYR A 498      60.893 -59.611  43.167  1.00205.22           C
ATOM   3960  CB  TYR A 498      62.187 -58.791  43.037  1.00205.22           C
ATOM   3961  CG  TYR A 498      62.431 -58.591  41.581  1.00205.22           C
ATOM   3962  CD1 TYR A 498      61.789 -57.588  40.892  1.00205.22           C
ATOM   3963  CD2 TYR A 498      63.305 -59.410  40.904  1.00205.22           C
ATOM   3964  CE1 TYR A 498      62.015 -57.406  39.548  1.00205.22           C
ATOM   3965  CE2 TYR A 498      63.535 -59.232  39.560  1.00205.22           C
ATOM   3966  CZ  TYR A 498      62.889 -58.228  38.880  1.00205.22           C
ATOM   3967  OH  TYR A 498      63.124 -58.043  37.500  1.00205.22           O
ATOM   3968  C   TYR A 498      60.740 -59.995  44.598  1.00205.22           C
ATOM   3969  O   TYR A 498      61.162 -59.279  45.504  1.00205.22           O
ATOM   3970  N   THR A 499      60.106 -61.160  44.810  1.00318.41           N
ATOM   3971  CA  THR A 499      59.957 -61.739  46.109  1.00318.41           C
ATOM   3972  CB  THR A 499      58.918 -61.059  46.955  1.00318.41           C
ATOM   3973  OG1 THR A 499      58.829 -61.689  48.224  1.00318.41           O
ATOM   3974  CG2 THR A 499      57.570 -61.086  46.226  1.00318.41           C
ATOM   3975  C   THR A 499      59.572 -63.158  45.871  1.00318.41           C
ATOM   3976  O   THR A 499      59.154 -63.504  44.768  1.00318.41           O
ATOM   3977  N   THR A 500      59.732 -64.035  46.882  1.00205.91           N
ATOM   3978  CA  THR A 500      59.282 -65.375  46.644  1.00205.91           C
ATOM   3979  CB  THR A 500      59.494 -66.301  47.802  1.00205.91           C
ATOM   3980  OG1 THR A 500      60.876 -66.374  48.127  1.00205.91           O
ATOM   3981  CG2 THR A 500      58.963 -67.694  47.425  1.00205.91           C
ATOM   3982  C   THR A 500      57.813 -65.205  46.446  1.00205.91           C
ATOM   3983  O   THR A 500      57.082 -64.905  47.389  1.00205.91           O
ATOM   3984  N   ASP A 501      57.358 -65.368  45.189  1.00270.92           N
ATOM   3985  CA  ASP A 501      55.981 -65.184  44.834  1.00270.92           C
ATOM   3986  CB  ASP A 501      54.982 -65.764  45.852  1.00270.92           C
ATOM   3987  CG  ASP A 501      55.099 -67.281  45.817  1.00270.92           C
ATOM   3988  OD1 ASP A 501      55.823 -67.797  44.924  1.00270.92           O
ATOM   3989  OD2 ASP A 501      54.464 -67.943  46.680  1.00270.92           O
ATOM   3990  C   ASP A 501      55.714 -63.725  44.682  1.00270.92           C
ATOM   3991  O   ASP A 501      55.685 -62.989  45.666  1.00270.92           O
ATOM   3992  N   GLY A 502      55.491 -63.272  43.430  1.00163.48           N
ATOM   3993  CA  GLY A 502      55.262 -61.873  43.215  1.00163.48           C
ATOM   3994  C   GLY A 502      54.530 -61.690  41.928  1.00163.48           C
ATOM   3995  O   GLY A 502      54.152 -62.653  41.262  1.00163.48           O
ATOM   3996  N   ARG A 503      54.298 -60.413  41.571  1.00245.63           N
ATOM   3997  CA  ARG A 503      53.609 -60.060  40.368  1.00245.63           C
ATOM   3998  CB  ARG A 503      52.085 -60.018  40.552  1.00245.63           C
ATOM   3999  CG  ARG A 503      51.491 -61.393  40.867  1.00245.63           C
ATOM   4000  CD  ARG A 503      50.064 -61.336  41.412  1.00245.63           C
ATOM   4001  NE  ARG A 503      50.134 -60.643  42.729  1.00245.63           N
ATOM   4002  CZ  ARG A 503      50.451 -61.347  43.855  1.00245.63           C
ATOM   4003  NH1 ARG A 503      50.704 -62.686  43.774  1.00245.63           N
ATOM   4004  NH2 ARG A 503      50.522 -60.711  45.061  1.00245.63           N
ATOM   4005  C   ARG A 503      54.061 -58.679  40.025  1.00245.63           C
ATOM   4006  O   ARG A 503      54.945 -58.126  40.678  1.00245.63           O
ATOM   4007  N   LEU A 504      53.475 -58.091  38.968  1.00137.16           N
ATOM   4008  CA  LEU A 504      53.792 -56.741  38.610  1.00137.16           C
ATOM   4009  CB  LEU A 504      52.996 -56.231  37.397  1.00137.16           C
ATOM   4010  CG  LEU A 504      53.393 -56.918  36.076  1.00137.16           C
ATOM   4011  CD1 LEU A 504      53.123 -58.430  36.127  1.00137.16           C
ATOM   4012  CD2 LEU A 504      52.731 -56.234  34.870  1.00137.16           C
ATOM   4013  C   LEU A 504      53.401 -55.944  39.810  1.00137.16           C
ATOM   4014  O   LEU A 504      53.948 -54.877  40.082  1.00137.16           O
ATOM   4015  N   ARG A 505      52.398 -56.460  40.539  1.00170.08           N
ATOM   4016  CA  ARG A 505      51.920 -55.900  41.766  1.00170.08           C
ATOM   4017  CB  ARG A 505      50.675 -56.657  42.261  1.00170.08           C
ATOM   4018  CG  ARG A 505      50.243 -56.348  43.691  1.00170.08           C
ATOM   4019  CD  ARG A 505      48.834 -56.847  44.016  1.00170.08           C
ATOM   4020  NE  ARG A 505      48.811 -58.322  43.810  1.00170.08           N
ATOM   4021  CZ  ARG A 505      47.768 -59.054  44.301  1.00170.08           C
ATOM   4022  NH1 ARG A 505      46.760 -58.431  44.979  1.00170.08           N
ATOM   4023  NH2 ARG A 505      47.728 -60.406  44.113  1.00170.08           N
ATOM   4024  C   ARG A 505      53.000 -56.037  42.796  1.00170.08           C
ATOM   4025  O   ARG A 505      53.827 -56.946  42.734  1.00170.08           O
ATOM   4026  N   GLU A 506      53.024 -55.101  43.767  1.00 78.83           N
ATOM   4027  CA  GLU A 506      54.022 -55.096  44.798  1.00 78.83           C
ATOM   4028  CB  GLU A 506      54.404 -53.676  45.252  1.00 78.83           C
ATOM   4029  CG  GLU A 506      55.135 -52.861  44.185  1.00 78.83           C
ATOM   4030  CD  GLU A 506      56.611 -53.218  44.262  1.00 78.83           C
ATOM   4031  OE1 GLU A 506      57.021 -53.795  45.304  1.00 78.83           O
ATOM   4032  OE2 GLU A 506      57.348 -52.914  43.286  1.00 78.83           O
ATOM   4033  C   GLU A 506      53.443 -55.785  45.991  1.00 78.83           C
ATOM   4034  O   GLU A 506      52.336 -55.476  46.429  1.00 78.83           O
ATOM   4035  N   THR A 507      54.185 -56.767  46.534  1.00 97.50           N
ATOM   4036  CA  THR A 507      53.728 -57.479  47.690  1.00 97.50           C
ATOM   4037  CB  THR A 507      54.620 -58.630  48.047  1.00 97.50           C
ATOM   4038  OG1 THR A 507      55.913 -58.159  48.395  1.00 97.50           O
ATOM   4039  CG2 THR A 507      54.709 -59.577  46.839  1.00 97.50           C
ATOM   4040  C   THR A 507      53.716 -56.546  48.857  1.00 97.50           C
ATOM   4041  O   THR A 507      52.769 -56.528  49.641  1.00 97.50           O
ATOM   4042  N   THR A 508      54.781 -55.733  48.994  1.00 85.44           N
ATOM   4043  CA  THR A 508      54.907 -54.875  50.135  1.00 85.44           C
ATOM   4044  CB  THR A 508      56.221 -54.144  50.175  1.00 85.44           C
ATOM   4045  OG1 THR A 508      56.333 -53.407  51.383  1.00 85.44           O
ATOM   4046  CG2 THR A 508      56.338 -53.210  48.958  1.00 85.44           C
ATOM   4047  C   THR A 508      53.794 -53.876  50.174  1.00 85.44           C
ATOM   4048  O   THR A 508      53.143 -53.716  51.205  1.00 85.44           O
ATOM   4049  N   GLU A 509      53.518 -53.184  49.053  1.00110.58           N
ATOM   4050  CA  GLU A 509      52.480 -52.198  49.112  1.00110.58           C
ATOM   4051  CB  GLU A 509      52.953 -50.788  48.719  1.00110.58           C
ATOM   4052  CG  GLU A 509      51.869 -49.718  48.861  1.00110.58           C
ATOM   4053  CD  GLU A 509      51.729 -49.390  50.340  1.00110.58           C
ATOM   4054  OE1 GLU A 509      52.694 -49.671  51.101  1.00110.58           O
ATOM   4055  OE2 GLU A 509      50.658 -48.853  50.729  1.00110.58           O
ATOM   4056  C   GLU A 509      51.409 -52.582  48.148  1.00110.58           C
ATOM   4057  O   GLU A 509      51.618 -52.664  46.939  1.00110.58           O
ATOM   4058  N   PRO A 510      50.261 -52.839  48.698  1.00 68.05           N
ATOM   4059  CA  PRO A 510      49.135 -53.176  47.869  1.00 68.05           C
ATOM   4060  CD  PRO A 510      50.256 -53.597  49.941  1.00 68.05           C
ATOM   4061  CB  PRO A 510      48.197 -54.007  48.742  1.00 68.05           C
ATOM   4062  CG  PRO A 510      49.123 -54.623  49.801  1.00 68.05           C
ATOM   4063  C   PRO A 510      48.470 -51.939  47.352  1.00 68.05           C
ATOM   4064  O   PRO A 510      48.816 -50.840  47.780  1.00 68.05           O
ATOM   4065  N   ASN A 511      47.518 -52.117  46.417  1.00 58.75           N
ATOM   4066  CA  ASN A 511      46.705 -51.068  45.870  1.00 58.75           C
ATOM   4067  CB  ASN A 511      46.039 -50.206  46.957  1.00 58.75           C
ATOM   4068  CG  ASN A 511      45.079 -51.078  47.756  1.00 58.75           C
ATOM   4069  OD1 ASN A 511      44.580 -52.089  47.265  1.00 58.75           O
ATOM   4070  ND2 ASN A 511      44.811 -50.674  49.027  1.00 58.75           N
ATOM   4071  C   ASN A 511      47.538 -50.157  45.033  1.00 58.75           C
ATOM   4072  O   ASN A 511      47.044 -49.151  44.525  1.00 58.75           O
ATOM   4073  N   LYS A 512      48.823 -50.494  44.841  1.00 57.08           N
ATOM   4074  CA  LYS A 512      49.644 -49.694  43.985  1.00 57.08           C
ATOM   4075  CB  LYS A 512      50.568 -48.734  44.752  1.00 57.08           C
ATOM   4076  CG  LYS A 512      49.812 -47.678  45.561  1.00 57.08           C
ATOM   4077  CD  LYS A 512      50.682 -46.964  46.598  1.00 57.08           C
ATOM   4078  CE  LYS A 512      49.928 -45.908  47.408  1.00 57.08           C
ATOM   4079  NZ  LYS A 512      50.833 -45.295  48.406  1.00 57.08           N
ATOM   4080  C   LYS A 512      50.516 -50.676  43.283  1.00 57.08           C
ATOM   4081  O   LYS A 512      51.386 -51.282  43.905  1.00 57.08           O
ATOM   4082  N   LEU A 513      50.320 -50.862  41.965  1.00 71.52           N
ATOM   4083  CA  LEU A 513      51.090 -51.878  41.312  1.00 71.52           C
ATOM   4084  CB  LEU A 513      50.223 -52.985  40.698  1.00 71.52           C
ATOM   4085  CG  LEU A 513      49.182 -53.521  41.693  1.00 71.52           C
ATOM   4086  CD1 LEU A 513      48.578 -54.856  41.227  1.00 71.52           C
ATOM   4087  CD2 LEU A 513      49.723 -53.513  43.129  1.00 71.52           C
ATOM   4088  C   LEU A 513      51.838 -51.242  40.186  1.00 71.52           C
ATOM   4089  O   LEU A 513      51.523 -50.128  39.771  1.00 71.52           O
ATOM   4090  N   THR A 514      52.865 -51.947  39.665  1.00112.29           N
ATOM   4091  CA  THR A 514      53.662 -51.397  38.608  1.00112.29           C
ATOM   4092  CB  THR A 514      54.935 -52.152  38.363  1.00112.29           C
ATOM   4093  OG1 THR A 514      54.647 -53.477  37.941  1.00112.29           O
ATOM   4094  CG2 THR A 514      55.745 -52.177  39.670  1.00112.29           C
ATOM   4095  C   THR A 514      52.868 -51.421  37.344  1.00112.29           C
ATOM   4096  O   THR A 514      52.083 -52.334  37.093  1.00112.29           O
ATOM   4097  N   THR A 515      53.022 -50.349  36.546  1.00 56.55           N
ATOM   4098  CA  THR A 515      52.370 -50.201  35.280  1.00 56.55           C
ATOM   4099  CB  THR A 515      52.466 -48.803  34.743  1.00 56.55           C
ATOM   4100  OG1 THR A 515      53.823 -48.463  34.501  1.00 56.55           O
ATOM   4101  CG2 THR A 515      51.854 -47.838  35.773  1.00 56.55           C
ATOM   4102  C   THR A 515      52.991 -51.108  34.261  1.00 56.55           C
ATOM   4103  O   THR A 515      52.290 -51.673  33.423  1.00 56.55           O
ATOM   4104  N   ASP A 516      54.334 -51.257  34.291  1.00 69.23           N
ATOM   4105  CA  ASP A 516      55.001 -52.020  33.274  1.00 69.23           C
ATOM   4106  CB  ASP A 516      55.951 -51.175  32.408  1.00 69.23           C
ATOM   4107  CG  ASP A 516      55.102 -50.191  31.617  1.00 69.23           C
ATOM   4108  OD1 ASP A 516      53.851 -50.250  31.756  1.00 69.23           O
ATOM   4109  OD2 ASP A 516      55.691 -49.368  30.866  1.00 69.23           O
ATOM   4110  C   ASP A 516      55.827 -53.098  33.907  1.00 69.23           C
ATOM   4111  O   ASP A 516      56.250 -52.985  35.056  1.00 69.23           O
ATOM   4112  N   ILE A 517      56.091 -54.170  33.128  1.00167.77           N
ATOM   4113  CA  ILE A 517      56.811 -55.338  33.553  1.00167.77           C
ATOM   4114  CB  ILE A 517      56.816 -56.460  32.552  1.00167.77           C
ATOM   4115  CG1 ILE A 517      57.323 -57.753  33.212  1.00167.77           C
ATOM   4116  CG2 ILE A 517      57.648 -56.026  31.338  1.00167.77           C
ATOM   4117  CD1 ILE A 517      56.385 -58.296  34.289  1.00167.77           C
ATOM   4118  C   ILE A 517      58.230 -55.003  33.892  1.00167.77           C
ATOM   4119  O   ILE A 517      58.756 -53.965  33.490  1.00167.77           O
ATOM   4120  N   VAL A 518      58.864 -55.871  34.715  1.00113.45           N
ATOM   4121  CA  VAL A 518      60.216 -55.643  35.148  1.00113.45           C
ATOM   4122  CB  VAL A 518      60.449 -56.005  36.585  1.00113.45           C
ATOM   4123  CG1 VAL A 518      59.573 -55.099  37.468  1.00113.45           C
ATOM   4124  CG2 VAL A 518      60.174 -57.507  36.763  1.00113.45           C
ATOM   4125  C   VAL A 518      61.144 -56.484  34.324  1.00113.45           C
ATOM   4126  O   VAL A 518      60.797 -57.590  33.913  1.00113.45           O
ATOM   4127  N   THR A 519      62.355 -55.959  34.029  1.00 47.56           N
ATOM   4128  CA  THR A 519      63.292 -56.728  33.261  1.00 47.56           C
ATOM   4129  CB  THR A 519      63.456 -56.271  31.844  1.00 47.56           C
ATOM   4130  OG1 THR A 519      64.047 -54.983  31.818  1.00 47.56           O
ATOM   4131  CG2 THR A 519      62.074 -56.238  31.171  1.00 47.56           C
ATOM   4132  C   THR A 519      64.642 -56.662  33.899  1.00 47.56           C
ATOM   4133  O   THR A 519      64.979 -55.701  34.590  1.00 47.56           O
ATOM   4134  N   ASP A 520      65.441 -57.729  33.694  1.00 51.61           N
ATOM   4135  CA  ASP A 520      66.789 -57.788  34.182  1.00 51.61           C
ATOM   4136  CB  ASP A 520      67.021 -58.923  35.191  1.00 51.61           C
ATOM   4137  CG  ASP A 520      66.271 -58.581  36.470  1.00 51.61           C
ATOM   4138  OD1 ASP A 520      65.806 -57.416  36.589  1.00 51.61           O
ATOM   4139  OD2 ASP A 520      66.149 -59.481  37.343  1.00 51.61           O
ATOM   4140  C   ASP A 520      67.650 -58.060  32.988  1.00 51.61           C
ATOM   4141  O   ASP A 520      67.736 -59.192  32.516  1.00 51.61           O
ATOM   4142  N   TRP A 521      68.325 -57.018  32.467  1.00 72.32           N
ATOM   4143  CA  TRP A 521      69.120 -57.194  31.286  1.00 72.32           C
ATOM   4144  CB  TRP A 521      68.768 -56.202  30.169  1.00 72.32           C
ATOM   4145  CG  TRP A 521      68.774 -54.756  30.598  1.00 72.32           C
ATOM   4146  CD2 TRP A 521      69.898 -53.872  30.478  1.00 72.32           C
ATOM   4147  CD1 TRP A 521      67.761 -54.021  31.141  1.00 72.32           C
ATOM   4148  NE1 TRP A 521      68.185 -52.735  31.372  1.00 72.32           N
ATOM   4149  CE2 TRP A 521      69.497 -52.628  30.967  1.00 72.32           C
ATOM   4150  CE3 TRP A 521      71.160 -54.079  29.998  1.00 72.32           C
ATOM   4151  CZ2 TRP A 521      70.355 -51.568  30.983  1.00 72.32           C
ATOM   4152  CZ3 TRP A 521      72.024 -53.008  30.018  1.00 72.32           C
ATOM   4153  CH2 TRP A 521      71.626 -51.778  30.501  1.00 72.32           C
ATOM   4154  C   TRP A 521      70.563 -57.014  31.626  1.00 72.32           C
ATOM   4155  O   TRP A 521      70.910 -56.551  32.711  1.00 72.32           O
ATOM   4156  N   THR A 522      71.452 -57.448  30.709  1.00 41.46           N
ATOM   4157  CA  THR A 522      72.856 -57.261  30.924  1.00 41.46           C
ATOM   4158  CB  THR A 522      73.617 -58.521  31.181  1.00 41.46           C
ATOM   4159  OG1 THR A 522      73.108 -59.185  32.328  1.00 41.46           O
ATOM   4160  CG2 THR A 522      75.084 -58.124  31.404  1.00 41.46           C
ATOM   4161  C   THR A 522      73.426 -56.654  29.682  1.00 41.46           C
ATOM   4162  O   THR A 522      72.997 -56.961  28.571  1.00 41.46           O
ATOM   4163  N   TYR A 523      74.430 -55.774  29.849  1.00 51.72           N
ATOM   4164  CA  TYR A 523      75.043 -55.092  28.747  1.00 51.72           C
ATOM   4165  CB  TYR A 523      76.139 -54.108  29.190  1.00 51.72           C
ATOM   4166  CG  TYR A 523      75.499 -52.998  29.950  1.00 51.72           C
ATOM   4167  CD1 TYR A 523      74.974 -51.913  29.286  1.00 51.72           C
ATOM   4168  CD2 TYR A 523      75.425 -53.039  31.324  1.00 51.72           C
ATOM   4169  CE1 TYR A 523      74.386 -50.883  29.981  1.00 51.72           C
ATOM   4170  CE2 TYR A 523      74.838 -52.012  32.024  1.00 51.72           C
ATOM   4171  CZ  TYR A 523      74.318 -50.931  31.352  1.00 51.72           C
ATOM   4172  OH  TYR A 523      73.714 -49.875  32.067  1.00 51.72           O
ATOM   4173  C   TYR A 523      75.707 -56.096  27.860  1.00 51.72           C
ATOM   4174  O   TYR A 523      75.609 -56.013  26.637  1.00 51.72           O
ATOM   4175  N   THR A 524      76.432 -57.067  28.443  1.00 43.85           N
ATOM   4176  CA  THR A 524      77.044 -58.042  27.592  1.00 43.85           C
ATOM   4177  CB  THR A 524      78.518 -57.822  27.381  1.00 43.85           C
ATOM   4178  OG1 THR A 524      78.739 -56.522  26.852  1.00 43.85           O
ATOM   4179  CG2 THR A 524      79.065 -58.872  26.398  1.00 43.85           C
ATOM   4180  C   THR A 524      76.775 -59.374  28.215  1.00 43.85           C
ATOM   4181  O   THR A 524      76.354 -59.449  29.367  1.00 43.85           O
ATOM   4182  N   SER A 525      77.001 -60.467  27.464  1.00 72.91           N
ATOM   4183  CA  SER A 525      76.681 -61.773  27.963  1.00 72.91           C
ATOM   4184  CB  SER A 525      77.119 -62.903  27.019  1.00 72.91           C
ATOM   4185  OG  SER A 525      76.769 -64.163  27.574  1.00 72.91           O
ATOM   4186  C   SER A 525      77.418 -61.972  29.246  1.00 72.91           C
ATOM   4187  O   SER A 525      76.886 -62.548  30.193  1.00 72.91           O
ATOM   4188  N   LEU A 526      78.679 -61.515  29.285  1.00 83.58           N
ATOM   4189  CA  LEU A 526      79.531 -61.605  30.437  1.00 83.58           C
ATOM   4190  CB  LEU A 526      80.990 -61.226  30.126  1.00 83.58           C
ATOM   4191  CG  LEU A 526      81.682 -62.193  29.148  1.00 83.58           C
ATOM   4192  CD1 LEU A 526      81.832 -63.594  29.763  1.00 83.58           C
ATOM   4193  CD2 LEU A 526      80.976 -62.211  27.784  1.00 83.58           C
ATOM   4194  C   LEU A 526      79.068 -60.710  31.554  1.00 83.58           C
ATOM   4195  O   LEU A 526      79.132 -61.100  32.719  1.00 83.58           O
ATOM   4196  N   PRO A 527      78.591 -59.530  31.259  1.00160.96           N
ATOM   4197  CA  PRO A 527      78.267 -58.626  32.326  1.00160.96           C
ATOM   4198  CD  PRO A 527      79.173 -58.799  30.150  1.00160.96           C
ATOM   4199  CB  PRO A 527      78.046 -57.270  31.666  1.00160.96           C
ATOM   4200  CG  PRO A 527      79.042 -57.305  30.495  1.00160.96           C
ATOM   4201  C   PRO A 527      77.211 -59.041  33.292  1.00160.96           C
ATOM   4202  O   PRO A 527      76.402 -59.919  32.995  1.00160.96           O
ATOM   4203  N   ASN A 528      77.253 -58.421  34.488  1.00 85.86           N
ATOM   4204  CA  ASN A 528      76.357 -58.725  35.560  1.00 85.86           C
ATOM   4205  CB  ASN A 528      76.736 -58.052  36.890  1.00 85.86           C
ATOM   4206  CG  ASN A 528      76.655 -56.545  36.695  1.00 85.86           C
ATOM   4207  OD1 ASN A 528      76.826 -56.040  35.587  1.00 85.86           O
ATOM   4208  ND2 ASN A 528      76.390 -55.803  37.804  1.00 85.86           N
ATOM   4209  C   ASN A 528      74.994 -58.258  35.182  1.00 85.86           C
ATOM   4210  O   ASN A 528      74.821 -57.403  34.314  1.00 85.86           O
ATOM   4211  N   LEU A 529      73.981 -58.859  35.827  1.00 46.38           N
ATOM   4212  CA  LEU A 529      72.620 -58.541  35.538  1.00 46.38           C
ATOM   4213  CB  LEU A 529      71.646 -59.580  36.121  1.00 46.38           C
ATOM   4214  CG  LEU A 529      70.168 -59.321  35.792  1.00 46.38           C
ATOM   4215  CD1 LEU A 529      69.914 -59.439  34.281  1.00 46.38           C
ATOM   4216  CD2 LEU A 529      69.246 -60.227  36.624  1.00 46.38           C
ATOM   4217  C   LEU A 529      72.309 -57.208  36.144  1.00 46.38           C
ATOM   4218  O   LEU A 529      72.765 -56.888  37.241  1.00 46.38           O
ATOM   4219  N   MET A 530      71.529 -56.383  35.415  1.00101.91           N
ATOM   4220  CA  MET A 530      71.130 -55.096  35.906  1.00101.91           C
ATOM   4221  CB  MET A 530      71.675 -53.924  35.069  1.00101.91           C
ATOM   4222  CG  MET A 530      73.197 -53.775  35.129  1.00101.91           C
ATOM   4223  SD  MET A 530      73.845 -53.266  36.750  1.00101.91           S
ATOM   4224  CE  MET A 530      75.572 -53.150  36.200  1.00101.91           C
ATOM   4225  C   MET A 530      69.635 -55.048  35.813  1.00101.91           C
ATOM   4226  O   MET A 530      69.062 -55.408  34.787  1.00101.91           O
ATOM   4227  N   GLU A 531      68.965 -54.614  36.899  1.00 86.65           N
ATOM   4228  CA  GLU A 531      67.530 -54.570  36.911  1.00 86.65           C
ATOM   4229  CB  GLU A 531      66.921 -54.756  38.311  1.00 86.65           C
ATOM   4230  CG  GLU A 531      67.322 -53.673  39.310  1.00 86.65           C
ATOM   4231  CD  GLU A 531      66.647 -53.995  40.636  1.00 86.65           C
ATOM   4232  OE1 GLU A 531      66.158 -55.146  40.788  1.00 86.65           O
ATOM   4233  OE2 GLU A 531      66.611 -53.092  41.514  1.00 86.65           O
ATOM   4234  C   GLU A 531      67.056 -53.258  36.364  1.00 86.65           C
ATOM   4235  O   GLU A 531      67.749 -52.245  36.455  1.00 86.65           O
ATOM   4236  N   ALA A 532      65.844 -53.259  35.764  1.00 37.19           N
ATOM   4237  CA  ALA A 532      65.276 -52.065  35.207  1.00 37.19           C
ATOM   4238  CB  ALA A 532      65.908 -51.648  33.869  1.00 37.19           C
ATOM   4239  C   ALA A 532      63.827 -52.338  34.950  1.00 37.19           C
ATOM   4240  O   ALA A 532      63.349 -53.453  35.153  1.00 37.19           O
ATOM   4241  N   GLY A 533      63.077 -51.305  34.517  1.00 33.19           N
ATOM   4242  CA  GLY A 533      61.682 -51.491  34.245  1.00 33.19           C
ATOM   4243  C   GLY A 533      61.469 -51.269  32.783  1.00 33.19           C
ATOM   4244  O   GLY A 533      61.926 -50.277  32.217  1.00 33.19           O
ATOM   4245  N   ILE A 534      60.724 -52.189  32.140  1.00114.18           N
ATOM   4246  CA  ILE A 534      60.469 -52.081  30.734  1.00114.18           C
ATOM   4247  CB  ILE A 534      59.704 -53.240  30.162  1.00114.18           C
ATOM   4248  CG1 ILE A 534      59.739 -53.200  28.626  1.00114.18           C
ATOM   4249  CG2 ILE A 534      58.285 -53.211  30.751  1.00114.18           C
ATOM   4250  CD1 ILE A 534      59.240 -54.488  27.971  1.00114.18           C
ATOM   4251  C   ILE A 534      59.664 -50.846  30.510  1.00114.18           C
ATOM   4252  O   ILE A 534      58.725 -50.551  31.246  1.00114.18           O
ATOM   4253  N   TYR A 535      60.023 -50.097  29.455  1.00155.80           N
ATOM   4254  CA  TYR A 535      59.395 -48.847  29.154  1.00155.80           C
ATOM   4255  CB  TYR A 535      60.411 -47.684  29.137  1.00155.80           C
ATOM   4256  CG  TYR A 535      59.704 -46.375  29.022  1.00155.80           C
ATOM   4257  CD1 TYR A 535      59.038 -45.847  30.105  1.00155.80           C
ATOM   4258  CD2 TYR A 535      59.725 -45.664  27.844  1.00155.80           C
ATOM   4259  CE1 TYR A 535      58.388 -44.640  30.009  1.00155.80           C
ATOM   4260  CE2 TYR A 535      59.077 -44.457  27.741  1.00155.80           C
ATOM   4261  CZ  TYR A 535      58.406 -43.944  28.824  1.00155.80           C
ATOM   4262  OH  TYR A 535      57.739 -42.704  28.722  1.00155.80           O
ATOM   4263  C   TYR A 535      58.810 -49.016  27.787  1.00155.80           C
ATOM   4264  O   TYR A 535      58.835 -50.110  27.225  1.00155.80           O
ATOM   4265  N   ASP A 536      58.192 -47.955  27.242  1.00 57.90           N
ATOM   4266  CA  ASP A 536      57.607 -48.068  25.942  1.00 57.90           C
ATOM   4267  CB  ASP A 536      56.748 -46.855  25.547  1.00 57.90           C
ATOM   4268  CG  ASP A 536      55.507 -46.851  26.429  1.00 57.90           C
ATOM   4269  OD1 ASP A 536      55.313 -47.844  27.180  1.00 57.90           O
ATOM   4270  OD2 ASP A 536      54.735 -45.857  26.361  1.00 57.90           O
ATOM   4271  C   ASP A 536      58.707 -48.191  24.933  1.00 57.90           C
ATOM   4272  O   ASP A 536      59.811 -47.686  25.125  1.00 57.90           O
ATOM   4273  N   GLU A 537      58.410 -48.896  23.823  1.00235.86           N
ATOM   4274  CA  GLU A 537      59.309 -49.058  22.718  1.00235.86           C
ATOM   4275  CB  GLU A 537      59.583 -47.742  21.965  1.00235.86           C
ATOM   4276  CG  GLU A 537      60.359 -47.934  20.660  1.00235.86           C
ATOM   4277  CD  GLU A 537      60.557 -46.567  20.024  1.00235.86           C
ATOM   4278  OE1 GLU A 537      60.269 -45.548  20.708  1.00235.86           O
ATOM   4279  OE2 GLU A 537      61.000 -46.521  18.846  1.00235.86           O
ATOM   4280  C   GLU A 537      60.624 -49.635  23.151  1.00235.86           C
ATOM   4281  O   GLU A 537      61.682 -49.178  22.719  1.00235.86           O
ATOM   4282  N   ALA A 538      60.583 -50.657  24.025  1.00248.93           N
ATOM   4283  CA  ALA A 538      61.735 -51.415  24.425  1.00248.93           C
ATOM   4284  CB  ALA A 538      62.412 -52.132  23.243  1.00248.93           C
ATOM   4285  C   ALA A 538      62.777 -50.594  25.119  1.00248.93           C
ATOM   4286  O   ALA A 538      63.899 -51.062  25.304  1.00248.93           O
ATOM   4287  N   SER A 539      62.464 -49.365  25.555  1.00116.87           N
ATOM   4288  CA  SER A 539      63.499 -48.669  26.265  1.00116.87           C
ATOM   4289  CB  SER A 539      63.219 -47.170  26.460  1.00116.87           C
ATOM   4290  OG  SER A 539      64.290 -46.562  27.168  1.00116.87           O
ATOM   4291  C   SER A 539      63.569 -49.297  27.620  1.00116.87           C
ATOM   4292  O   SER A 539      62.563 -49.379  28.322  1.00116.87           O
ATOM   4293  N   ILE A 540      64.761 -49.749  28.045  1.00155.19           N
ATOM   4294  CA  ILE A 540      64.776 -50.317  29.356  1.00155.19           C
ATOM   4295  CB  ILE A 540      65.642 -51.532  29.511  1.00155.19           C
ATOM   4296  CG1 ILE A 540      65.528 -51.999  30.966  1.00155.19           C
ATOM   4297  CG2 ILE A 540      67.072 -51.220  29.038  1.00155.19           C
ATOM   4298  CD1 ILE A 540      64.082 -52.243  31.390  1.00155.19           C
ATOM   4299  C   ILE A 540      65.210 -49.260  30.308  1.00155.19           C
ATOM   4300  O   ILE A 540      66.397 -49.005  30.502  1.00155.19           O
ATOM   4301  N   GLU A 541      64.217 -48.613  30.952  1.00 67.73           N
ATOM   4302  CA  GLU A 541      64.508 -47.542  31.853  1.00 67.73           C
ATOM   4303  CB  GLU A 541      63.267 -46.739  32.278  1.00 67.73           C
ATOM   4304  CG  GLU A 541      62.638 -45.935  31.139  1.00 67.73           C
ATOM   4305  CD  GLU A 541      63.604 -44.819  30.766  1.00 67.73           C
ATOM   4306  OE1 GLU A 541      64.751 -44.831  31.288  1.00 67.73           O
ATOM   4307  OE2 GLU A 541      63.209 -43.942  29.953  1.00 67.73           O
ATOM   4308  C   GLU A 541      65.126 -48.112  33.087  1.00 67.73           C
ATOM   4309  O   GLU A 541      64.702 -49.151  33.589  1.00 67.73           O
ATOM   4310  N   LYS A 542      66.181 -47.438  33.588  1.00104.76           N
ATOM   4311  CA  LYS A 542      66.877 -47.890  34.757  1.00104.76           C
ATOM   4312  CB  LYS A 542      68.172 -47.101  35.021  1.00104.76           C
ATOM   4313  CG  LYS A 542      69.050 -47.724  36.108  1.00104.76           C
ATOM   4314  CD  LYS A 542      69.664 -49.064  35.694  1.00104.76           C
ATOM   4315  CE  LYS A 542      70.547 -49.698  36.772  1.00104.76           C
ATOM   4316  NZ  LYS A 542      71.093 -50.984  36.283  1.00104.76           N
ATOM   4317  C   LYS A 542      66.016 -47.756  35.974  1.00104.76           C
ATOM   4318  O   LYS A 542      65.897 -48.691  36.765  1.00104.76           O
ATOM   4319  N   MET A 543      65.368 -46.588  36.148  1.00 62.66           N
ATOM   4320  CA  MET A 543      64.622 -46.359  37.352  1.00 62.66           C
ATOM   4321  CB  MET A 543      64.342 -44.869  37.619  1.00 62.66           C
ATOM   4322  CG  MET A 543      65.607 -44.049  37.878  1.00 62.66           C
ATOM   4323  SD  MET A 543      65.306 -42.282  38.186  1.00 62.66           S
ATOM   4324  CE  MET A 543      64.922 -41.889  36.455  1.00 62.66           C
ATOM   4325  C   MET A 543      63.304 -47.049  37.262  1.00 62.66           C
ATOM   4326  O   MET A 543      62.638 -47.017  36.228  1.00 62.66           O
ATOM   4327  N   ARG A 544      62.895 -47.706  38.365  1.00 86.61           N
ATOM   4328  CA  ARG A 544      61.609 -48.333  38.364  1.00 86.61           C
ATOM   4329  CB  ARG A 544      61.597 -49.724  39.019  1.00 86.61           C
ATOM   4330  CG  ARG A 544      62.358 -50.779  38.214  1.00 86.61           C
ATOM   4331  CD  ARG A 544      62.355 -52.167  38.856  1.00 86.61           C
ATOM   4332  NE  ARG A 544      63.129 -53.074  37.962  1.00 86.61           N
ATOM   4333  CZ  ARG A 544      63.479 -54.321  38.394  1.00 86.61           C
ATOM   4334  NH1 ARG A 544      63.130 -54.732  39.647  1.00 86.61           N
ATOM   4335  NH2 ARG A 544      64.179 -55.156  37.572  1.00 86.61           N
ATOM   4336  C   ARG A 544      60.715 -47.449  39.162  1.00 86.61           C
ATOM   4337  O   ARG A 544      60.611 -47.586  40.381  1.00 86.61           O
ATOM   4338  N   ASN A 545      60.052 -46.493  38.485  1.00111.13           N
ATOM   4339  CA  ASN A 545      59.174 -45.628  39.209  1.00111.13           C
ATOM   4340  CB  ASN A 545      59.752 -44.215  39.385  1.00111.13           C
ATOM   4341  CG  ASN A 545      59.936 -43.609  38.001  1.00111.13           C
ATOM   4342  OD1 ASN A 545      60.297 -44.302  37.051  1.00111.13           O
ATOM   4343  ND2 ASN A 545      59.677 -42.280  37.879  1.00111.13           N
ATOM   4344  C   ASN A 545      57.907 -45.492  38.434  1.00111.13           C
ATOM   4345  O   ASN A 545      57.287 -44.429  38.432  1.00111.13           O
ATOM   4346  N   MET A 546      57.466 -46.571  37.768  1.00 91.44           N
ATOM   4347  CA  MET A 546      56.235 -46.446  37.054  1.00 91.44           C
ATOM   4348  CB  MET A 546      56.304 -46.984  35.614  1.00 91.44           C
ATOM   4349  CG  MET A 546      57.245 -46.183  34.712  1.00 91.44           C
ATOM   4350  SD  MET A 546      57.354 -46.795  33.004  1.00 91.44           S
ATOM   4351  CE  MET A 546      58.360 -48.248  33.422  1.00 91.44           C
ATOM   4352  C   MET A 546      55.246 -47.276  37.792  1.00 91.44           C
ATOM   4353  O   MET A 546      55.183 -48.492  37.614  1.00 91.44           O
ATOM   4354  N   ILE A 547      54.444 -46.628  38.653  1.00 70.36           N
ATOM   4355  CA  ILE A 547      53.475 -47.365  39.401  1.00 70.36           C
ATOM   4356  CB  ILE A 547      53.724 -47.361  40.882  1.00 70.36           C
ATOM   4357  CG1 ILE A 547      55.075 -48.020  41.207  1.00 70.36           C
ATOM   4358  CG2 ILE A 547      52.527 -48.049  41.559  1.00 70.36           C
ATOM   4359  CD1 ILE A 547      56.282 -47.213  40.730  1.00 70.36           C
ATOM   4360  C   ILE A 547      52.161 -46.700  39.188  1.00 70.36           C
ATOM   4361  O   ILE A 547      52.069 -45.473  39.165  1.00 70.36           O
ATOM   4362  N   TYR A 548      51.103 -47.506  38.999  1.00140.82           N
ATOM   4363  CA  TYR A 548      49.808 -46.928  38.825  1.00140.82           C
ATOM   4364  CB  TYR A 548      49.272 -47.076  37.388  1.00140.82           C
ATOM   4365  CG  TYR A 548      48.108 -46.160  37.222  1.00140.82           C
ATOM   4366  CD1 TYR A 548      46.833 -46.564  37.533  1.00140.82           C
ATOM   4367  CD2 TYR A 548      48.298 -44.882  36.749  1.00140.82           C
ATOM   4368  CE1 TYR A 548      45.763 -45.715  37.378  1.00140.82           C
ATOM   4369  CE2 TYR A 548      47.234 -44.025  36.592  1.00140.82           C
ATOM   4370  CZ  TYR A 548      45.964 -44.442  36.906  1.00140.82           C
ATOM   4371  OH  TYR A 548      44.869 -43.566  36.745  1.00140.82           O
ATOM   4372  C   TYR A 548      48.916 -47.677  39.758  1.00140.82           C
ATOM   4373  O   TYR A 548      49.165 -48.841  40.068  1.00140.82           O
ATOM   4374  N   GLU A 549      47.861 -47.016  40.266  1.00 27.54           N
ATOM   4375  CA  GLU A 549      46.987 -47.700  41.170  1.00 27.54           C
ATOM   4376  CB  GLU A 549      45.900 -46.792  41.768  1.00 27.54           C
ATOM   4377  CG  GLU A 549      46.457 -45.695  42.677  1.00 27.54           C
ATOM   4378  CD  GLU A 549      45.289 -44.851  43.166  1.00 27.54           C
ATOM   4379  OE1 GLU A 549      44.132 -45.159  42.774  1.00 27.54           O
ATOM   4380  OE2 GLU A 549      45.539 -43.885  43.936  1.00 27.54           O
ATOM   4381  C   GLU A 549      46.308 -48.757  40.370  1.00 27.54           C
ATOM   4382  O   GLU A 549      45.992 -48.564  39.199  1.00 27.54           O
ATOM   4383  N   GLN A 550      46.076 -49.932  40.970  1.00150.93           N
ATOM   4384  CA  GLN A 550      45.434 -50.927  40.174  1.00150.93           C
ATOM   4385  CB  GLN A 550      45.824 -52.362  40.581  1.00150.93           C
ATOM   4386  CG  GLN A 550      45.533 -52.721  42.042  1.00150.93           C
ATOM   4387  CD  GLN A 550      46.747 -52.374  42.887  1.00150.93           C
ATOM   4388  OE1 GLN A 550      47.477 -51.426  42.601  1.00150.93           O
ATOM   4389  NE2 GLN A 550      46.984 -53.186  43.950  1.00150.93           N
ATOM   4390  C   GLN A 550      43.958 -50.747  40.314  1.00150.93           C
ATOM   4391  O   GLN A 550      43.319 -51.374  41.157  1.00150.93           O
ATOM   4392  N   GLY A 551      43.380 -49.873  39.464  1.00 68.35           N
ATOM   4393  CA  GLY A 551      41.967 -49.634  39.482  1.00 68.35           C
ATOM   4394  C   GLY A 551      41.586 -49.275  40.878  1.00 68.35           C
ATOM   4395  O   GLY A 551      42.032 -48.271  41.430  1.00 68.35           O
ATOM   4396  N   ASN A 552      40.732 -50.124  41.477  1.00103.78           N
ATOM   4397  CA  ASN A 552      40.298 -49.964  42.829  1.00103.78           C
ATOM   4398  CB  ASN A 552      39.088 -50.839  43.194  1.00103.78           C
ATOM   4399  CG  ASN A 552      37.879 -50.305  42.440  1.00103.78           C
ATOM   4400  OD1 ASN A 552      37.850 -49.146  42.029  1.00103.78           O
ATOM   4401  ND2 ASN A 552      36.846 -51.172  42.257  1.00103.78           N
ATOM   4402  C   ASN A 552      41.448 -50.406  43.662  1.00103.78           C
ATOM   4403  O   ASN A 552      42.602 -50.201  43.290  1.00103.78           O
ATOM   4404  N   GLN A 553      41.164 -50.993  44.839  1.00 96.06           N
ATOM   4405  CA  GLN A 553      42.244 -51.444  45.662  1.00 96.06           C
ATOM   4406  CB  GLN A 553      41.763 -52.172  46.928  1.00 96.06           C
ATOM   4407  CG  GLN A 553      40.939 -51.287  47.868  1.00 96.06           C
ATOM   4408  CD  GLN A 553      41.860 -50.226  48.453  1.00 96.06           C
ATOM   4409  OE1 GLN A 553      42.700 -49.661  47.754  1.00 96.06           O
ATOM   4410  NE2 GLN A 553      41.704 -49.948  49.776  1.00 96.06           N
ATOM   4411  C   GLN A 553      43.004 -52.427  44.831  1.00 96.06           C
ATOM   4412  O   GLN A 553      44.232 -52.386  44.767  1.00 96.06           O
ATOM   4413  N   LYS A 554      42.279 -53.327  44.142  1.00240.51           N
ATOM   4414  CA  LYS A 554      42.933 -54.253  43.267  1.00240.51           C
ATOM   4415  CB  LYS A 554      42.650 -55.728  43.600  1.00240.51           C
ATOM   4416  CG  LYS A 554      43.342 -56.711  42.654  1.00240.51           C
ATOM   4417  CD  LYS A 554      44.869 -56.684  42.727  1.00240.51           C
ATOM   4418  CE  LYS A 554      45.532 -57.677  41.772  1.00240.51           C
ATOM   4419  NZ  LYS A 554      47.000 -57.495  41.794  1.00240.51           N
ATOM   4420  C   LYS A 554      42.404 -53.995  41.895  1.00240.51           C
ATOM   4421  O   LYS A 554      41.206 -53.785  41.713  1.00240.51           O
ATOM   4422  N   ALA A 555      43.296 -53.981  40.886  1.00 66.99           N
ATOM   4423  CA  ALA A 555      42.828 -53.757  39.555  1.00 66.99           C
ATOM   4424  CB  ALA A 555      43.950 -53.497  38.536  1.00 66.99           C
ATOM   4425  C   ALA A 555      42.132 -55.009  39.155  1.00 66.99           C
ATOM   4426  O   ALA A 555      42.584 -56.107  39.478  1.00 66.99           O
ATOM   4427  N   VAL A 556      41.005 -54.877  38.435  1.00 58.03           N
ATOM   4428  CA  VAL A 556      40.283 -56.055  38.067  1.00 58.03           C
ATOM   4429  CB  VAL A 556      38.843 -56.032  38.487  1.00 58.03           C
ATOM   4430  CG1 VAL A 556      38.157 -57.299  37.948  1.00 58.03           C
ATOM   4431  CG2 VAL A 556      38.778 -55.887  40.016  1.00 58.03           C
ATOM   4432  C   VAL A 556      40.302 -56.164  36.581  1.00 58.03           C
ATOM   4433  O   VAL A 556      40.331 -55.160  35.871  1.00 58.03           O
ATOM   4434  N   ALA A 557      40.297 -57.417  36.085  1.00211.19           N
ATOM   4435  CA  ALA A 557      40.286 -57.683  34.679  1.00211.19           C
ATOM   4436  CB  ALA A 557      38.956 -57.311  34.001  1.00211.19           C
ATOM   4437  C   ALA A 557      41.380 -56.901  34.028  1.00211.19           C
ATOM   4438  O   ALA A 557      41.162 -56.239  33.015  1.00211.19           O
ATOM   4439  N   ASN A 558      42.601 -56.964  34.589  1.00 70.65           N
ATOM   4440  CA  ASN A 558      43.663 -56.216  33.989  1.00 70.65           C
ATOM   4441  CB  ASN A 558      44.778 -55.827  34.978  1.00 70.65           C
ATOM   4442  CG  ASN A 558      45.682 -54.812  34.293  1.00 70.65           C
ATOM   4443  OD1 ASN A 558      45.651 -54.658  33.073  1.00 70.65           O
ATOM   4444  ND2 ASN A 558      46.516 -54.102  35.099  1.00 70.65           N
ATOM   4445  C   ASN A 558      44.275 -57.065  32.927  1.00 70.65           C
ATOM   4446  O   ASN A 558      44.859 -58.110  33.205  1.00 70.65           O
ATOM   4447  N   ILE A 559      44.124 -56.637  31.663  1.00 74.88           N
ATOM   4448  CA  ILE A 559      44.719 -57.345  30.573  1.00 74.88           C
ATOM   4449  CB  ILE A 559      43.738 -57.787  29.529  1.00 74.88           C
ATOM   4450  CG1 ILE A 559      42.731 -58.786  30.126  1.00 74.88           C
ATOM   4451  CG2 ILE A 559      44.538 -58.353  28.344  1.00 74.88           C
ATOM   4452  CD1 ILE A 559      41.798 -58.169  31.166  1.00 74.88           C
ATOM   4453  C   ILE A 559      45.627 -56.357  29.922  1.00 74.88           C
ATOM   4454  O   ILE A 559      45.232 -55.221  29.659  1.00 74.88           O
ATOM   4455  N   LEU A 560      46.881 -56.760  29.658  1.00 63.64           N
ATOM   4456  CA  LEU A 560      47.808 -55.804  29.136  1.00 63.64           C
ATOM   4457  CB  LEU A 560      48.776 -55.340  30.233  1.00 63.64           C
ATOM   4458  CG  LEU A 560      48.082 -54.601  31.392  1.00 63.64           C
ATOM   4459  CD1 LEU A 560      49.097 -54.157  32.458  1.00 63.64           C
ATOM   4460  CD2 LEU A 560      47.215 -53.443  30.874  1.00 63.64           C
ATOM   4461  C   LEU A 560      48.645 -56.456  28.092  1.00 63.64           C
ATOM   4462  O   LEU A 560      49.127 -57.575  28.264  1.00 63.64           O
ATOM   4463  N   GLY A 561      48.843 -55.753  26.962  1.00 50.63           N
ATOM   4464  CA  GLY A 561      49.731 -56.253  25.958  1.00 50.63           C
ATOM   4465  C   GLY A 561      50.855 -55.270  25.921  1.00 50.63           C
ATOM   4466  O   GLY A 561      50.632 -54.070  25.774  1.00 50.63           O
ATOM   4467  N   LYS A 562      52.104 -55.758  26.054  1.00107.09           N
ATOM   4468  CA  LYS A 562      53.234 -54.876  26.069  1.00107.09           C
ATOM   4469  CB  LYS A 562      54.109 -55.005  27.328  1.00107.09           C
ATOM   4470  CG  LYS A 562      53.597 -54.191  28.515  1.00107.09           C
ATOM   4471  CD  LYS A 562      53.605 -52.688  28.229  1.00107.09           C
ATOM   4472  CE  LYS A 562      53.272 -51.815  29.438  1.00107.09           C
ATOM   4473  NZ  LYS A 562      53.456 -50.389  29.084  1.00107.09           N
ATOM   4474  C   LYS A 562      54.100 -55.196  24.903  1.00107.09           C
ATOM   4475  O   LYS A 562      53.925 -56.220  24.247  1.00107.09           O
ATOM   4476  N   ILE A 563      55.070 -54.307  24.618  1.00102.98           N
ATOM   4477  CA  ILE A 563      55.924 -54.514  23.493  1.00102.98           C
ATOM   4478  CB  ILE A 563      56.243 -53.254  22.735  1.00102.98           C
ATOM   4479  CG1 ILE A 563      56.981 -53.591  21.429  1.00102.98           C
ATOM   4480  CG2 ILE A 563      57.007 -52.297  23.666  1.00102.98           C
ATOM   4481  CD1 ILE A 563      57.081 -52.410  20.463  1.00102.98           C
ATOM   4482  C   ILE A 563      57.202 -55.103  23.986  1.00102.98           C
ATOM   4483  O   ILE A 563      57.819 -54.593  24.923  1.00102.98           O
ATOM   4484  N   LEU A 564      57.591 -56.257  23.404  1.00 88.23           N
ATOM   4485  CA  LEU A 564      58.847 -56.844  23.756  1.00 88.23           C
ATOM   4486  CB  LEU A 564      58.776 -57.968  24.787  1.00 88.23           C
ATOM   4487  CG  LEU A 564      60.166 -58.548  25.084  1.00 88.23           C
ATOM   4488  CD1 LEU A 564      61.123 -57.438  25.544  1.00 88.23           C
ATOM   4489  CD2 LEU A 564      60.083 -59.729  26.063  1.00 88.23           C
ATOM   4490  C   LEU A 564      59.483 -57.428  22.531  1.00 88.23           C
ATOM   4491  O   LEU A 564      58.989 -58.393  21.948  1.00 88.23           O
ATOM   4492  N   THR A 565      60.602 -56.808  22.119  1.00178.69           N
ATOM   4493  CA  THR A 565      61.510 -57.223  21.092  1.00178.69           C
ATOM   4494  CB  THR A 565      62.597 -58.123  21.604  1.00178.69           C
ATOM   4495  OG1 THR A 565      63.330 -57.470  22.631  1.00178.69           O
ATOM   4496  CG2 THR A 565      63.531 -58.478  20.435  1.00178.69           C
ATOM   4497  C   THR A 565      60.878 -57.896  19.931  1.00178.69           C
ATOM   4498  O   THR A 565      60.915 -59.111  19.862  1.00178.69           O
ATOM   4499  N   GLY A 566      60.245 -57.174  18.999  1.00214.70           N
ATOM   4500  CA  GLY A 566      59.818 -57.831  17.793  1.00214.70           C
ATOM   4501  C   GLY A 566      58.484 -58.466  17.989  1.00214.70           C
ATOM   4502  O   GLY A 566      57.836 -58.855  17.019  1.00214.70           O
ATOM   4503  N   GLN A 567      58.034 -58.588  19.248  1.00 88.55           N
ATOM   4504  CA  GLN A 567      56.768 -59.206  19.508  1.00 88.55           C
ATOM   4505  CB  GLN A 567      56.860 -60.700  19.855  1.00 88.55           C
ATOM   4506  CG  GLN A 567      57.258 -61.592  18.678  1.00 88.55           C
ATOM   4507  CD  GLN A 567      57.191 -63.038  19.152  1.00 88.55           C
ATOM   4508  OE1 GLN A 567      57.276 -63.972  18.356  1.00 88.55           O
ATOM   4509  NE2 GLN A 567      57.023 -63.230  20.488  1.00 88.55           N
ATOM   4510  C   GLN A 567      56.176 -58.520  20.692  1.00 88.55           C
ATOM   4511  O   GLN A 567      56.632 -57.449  21.088  1.00 88.55           O
ATOM   4512  N   HIS A 568      55.107 -59.107  21.268  1.00138.76           N
ATOM   4513  CA  HIS A 568      54.502 -58.490  22.413  1.00138.76           C
ATOM   4514  ND1 HIS A 568      51.259 -59.034  21.048  1.00138.76           N
ATOM   4515  CG  HIS A 568      52.413 -58.291  20.932  1.00138.76           C
ATOM   4516  CB  HIS A 568      53.196 -57.735  22.085  1.00138.76           C
ATOM   4517  NE2 HIS A 568      51.656 -58.811  18.871  1.00138.76           N
ATOM   4518  CD2 HIS A 568      52.641 -58.167  19.596  1.00138.76           C
ATOM   4519  CE1 HIS A 568      50.848 -59.315  19.785  1.00138.76           C
ATOM   4520  C   HIS A 568      54.269 -59.497  23.503  1.00138.76           C
ATOM   4521  O   HIS A 568      54.050 -60.677  23.241  1.00138.76           O
ATOM   4522  N   PRO A 569      54.464 -59.062  24.732  1.00138.15           N
ATOM   4523  CA  PRO A 569      54.144 -59.913  25.857  1.00138.15           C
ATOM   4524  CD  PRO A 569      55.682 -58.308  24.986  1.00138.15           C
ATOM   4525  CB  PRO A 569      55.136 -59.585  26.965  1.00138.15           C
ATOM   4526  CG  PRO A 569      56.316 -58.953  26.229  1.00138.15           C
ATOM   4527  C   PRO A 569      52.746 -59.660  26.341  1.00138.15           C
ATOM   4528  O   PRO A 569      52.317 -58.508  26.334  1.00138.15           O
ATOM   4529  N   SER A 570      52.038 -60.681  26.854  1.00 49.39           N
ATOM   4530  CA  SER A 570      50.723 -60.393  27.346  1.00 49.39           C
ATOM   4531  CB  SER A 570      49.609 -61.174  26.625  1.00 49.39           C
ATOM   4532  OG  SER A 570      48.344 -60.831  27.172  1.00 49.39           O
ATOM   4533  C   SER A 570      50.690 -60.799  28.780  1.00 49.39           C
ATOM   4534  O   SER A 570      51.179 -61.867  29.143  1.00 49.39           O
ATOM   4535  N   TYR A 571      50.114 -59.934  29.640  1.00 73.67           N
ATOM   4536  CA  TYR A 571      50.028 -60.257  31.033  1.00 73.67           C
ATOM   4537  CB  TYR A 571      50.758 -59.264  31.955  1.00 73.67           C
ATOM   4538  CG  TYR A 571      52.175 -59.159  31.509  1.00 73.67           C
ATOM   4539  CD1 TYR A 571      53.016 -60.244  31.566  1.00 73.67           C
ATOM   4540  CD2 TYR A 571      52.671 -57.956  31.058  1.00 73.67           C
ATOM   4541  CE1 TYR A 571      54.324 -60.135  31.158  1.00 73.67           C
ATOM   4542  CE2 TYR A 571      53.979 -57.842  30.649  1.00 73.67           C
ATOM   4543  CZ  TYR A 571      54.808 -58.935  30.697  1.00 73.67           C
ATOM   4544  OH  TYR A 571      56.152 -58.826  30.280  1.00 73.67           O
ATOM   4545  C   TYR A 571      48.589 -60.156  31.398  1.00 73.67           C
ATOM   4546  O   TYR A 571      47.883 -59.261  30.935  1.00 73.67           O
ATOM   4547  N   GLN A 572      48.112 -61.105  32.224  1.00 43.20           N
ATOM   4548  CA  GLN A 572      46.761 -61.059  32.687  1.00 43.20           C
ATOM   4549  CB  GLN A 572      45.983 -62.362  32.446  1.00 43.20           C
ATOM   4550  CG  GLN A 572      45.799 -62.704  30.967  1.00 43.20           C
ATOM   4551  CD  GLN A 572      45.019 -64.008  30.878  1.00 43.20           C
ATOM   4552  OE1 GLN A 572      44.604 -64.570  31.890  1.00 43.20           O
ATOM   4553  NE2 GLN A 572      44.814 -64.507  29.629  1.00 43.20           N
ATOM   4554  C   GLN A 572      46.847 -60.874  34.162  1.00 43.20           C
ATOM   4555  O   GLN A 572      47.480 -61.661  34.865  1.00 43.20           O
ATOM   4556  N   GLY A 573      46.238 -59.788  34.662  1.00 68.69           N
ATOM   4557  CA  GLY A 573      46.156 -59.587  36.071  1.00 68.69           C
ATOM   4558  C   GLY A 573      47.503 -59.455  36.698  1.00 68.69           C
ATOM   4559  O   GLY A 573      47.797 -60.118  37.691  1.00 68.69           O
ATOM   4560  N   PHE A 574      48.356 -58.580  36.143  1.00247.51           N
ATOM   4561  CA  PHE A 574      49.628 -58.316  36.746  1.00247.51           C
ATOM   4562  CB  PHE A 574      49.509 -57.732  38.167  1.00247.51           C
ATOM   4563  CG  PHE A 574      48.817 -56.420  38.043  1.00247.51           C
ATOM   4564  CD1 PHE A 574      49.504 -55.305  37.625  1.00247.51           C
ATOM   4565  CD2 PHE A 574      47.480 -56.305  38.348  1.00247.51           C
ATOM   4566  CE1 PHE A 574      48.868 -54.092  37.507  1.00247.51           C
ATOM   4567  CE2 PHE A 574      46.838 -55.094  38.232  1.00247.51           C
ATOM   4568  CZ  PHE A 574      47.532 -53.986  37.810  1.00247.51           C
ATOM   4569  C   PHE A 574      50.482 -59.539  36.831  1.00247.51           C
ATOM   4570  O   PHE A 574      51.237 -59.691  37.789  1.00247.51           O
ATOM   4571  N   LYS A 575      50.404 -60.446  35.839  1.00 72.46           N
ATOM   4572  CA  LYS A 575      51.275 -61.587  35.891  1.00 72.46           C
ATOM   4573  CB  LYS A 575      50.613 -62.836  36.496  1.00 72.46           C
ATOM   4574  CG  LYS A 575      50.244 -62.686  37.974  1.00 72.46           C
ATOM   4575  CD  LYS A 575      49.309 -63.788  38.479  1.00 72.46           C
ATOM   4576  CE  LYS A 575      48.933 -63.648  39.955  1.00 72.46           C
ATOM   4577  NZ  LYS A 575      48.030 -64.751  40.354  1.00 72.46           N
ATOM   4578  C   LYS A 575      51.652 -61.937  34.487  1.00 72.46           C
ATOM   4579  O   LYS A 575      50.896 -61.691  33.549  1.00 72.46           O
ATOM   4580  N   PHE A 576      52.847 -62.539  34.315  1.00 76.35           N
ATOM   4581  CA  PHE A 576      53.325 -62.891  33.013  1.00 76.35           C
ATOM   4582  CB  PHE A 576      54.791 -63.369  33.049  1.00 76.35           C
ATOM   4583  CG  PHE A 576      55.283 -63.713  31.683  1.00 76.35           C
ATOM   4584  CD1 PHE A 576      55.689 -62.726  30.815  1.00 76.35           C
ATOM   4585  CD2 PHE A 576      55.366 -65.024  31.275  1.00 76.35           C
ATOM   4586  CE1 PHE A 576      56.152 -63.035  29.558  1.00 76.35           C
ATOM   4587  CE2 PHE A 576      55.829 -65.342  30.019  1.00 76.35           C
ATOM   4588  CZ  PHE A 576      56.222 -64.347  29.156  1.00 76.35           C
ATOM   4589  C   PHE A 576      52.458 -63.986  32.482  1.00 76.35           C
ATOM   4590  O   PHE A 576      52.273 -65.021  33.121  1.00 76.35           O
ATOM   4591  N   ASP A 577      51.893 -63.762  31.280  1.00132.28           N
ATOM   4592  CA  ASP A 577      51.061 -64.740  30.646  1.00132.28           C
ATOM   4593  CB  ASP A 577      49.844 -64.132  29.931  1.00132.28           C
ATOM   4594  CG  ASP A 577      48.956 -65.272  29.454  1.00132.28           C
ATOM   4595  OD1 ASP A 577      49.369 -66.451  29.619  1.00132.28           O
ATOM   4596  OD2 ASP A 577      47.855 -64.979  28.916  1.00132.28           O
ATOM   4597  C   ASP A 577      51.913 -65.400  29.612  1.00132.28           C
ATOM   4598  O   ASP A 577      52.648 -66.341  29.909  1.00132.28           O
ATOM   4599  N   ALA A 578      51.829 -64.921  28.355  1.00 44.71           N
ATOM   4600  CA  ALA A 578      52.625 -65.522  27.325  1.00 44.71           C
ATOM   4601  CB  ALA A 578      51.874 -66.596  26.521  1.00 44.71           C
ATOM   4602  C   ALA A 578      53.047 -64.460  26.360  1.00 44.71           C
ATOM   4603  O   ALA A 578      52.462 -63.380  26.305  1.00 44.71           O
ATOM   4604  N   LEU A 579      54.108 -64.755  25.579  1.00 45.48           N
ATOM   4605  CA  LEU A 579      54.614 -63.833  24.602  1.00 45.48           C
ATOM   4606  CB  LEU A 579      56.144 -63.890  24.448  1.00 45.48           C
ATOM   4607  CG  LEU A 579      56.911 -63.576  25.746  1.00 45.48           C
ATOM   4608  CD1 LEU A 579      58.431 -63.599  25.516  1.00 45.48           C
ATOM   4609  CD2 LEU A 579      56.422 -62.268  26.385  1.00 45.48           C
ATOM   4610  C   LEU A 579      54.030 -64.229  23.286  1.00 45.48           C
ATOM   4611  O   LEU A 579      53.917 -65.416  22.985  1.00 45.48           O
ATOM   4612  N   ILE A 580      53.625 -63.238  22.464  1.00158.56           N
ATOM   4613  CA  ILE A 580      53.047 -63.564  21.193  1.00158.56           C
ATOM   4614  CB  ILE A 580      51.560 -63.348  21.102  1.00158.56           C
ATOM   4615  CG1 ILE A 580      51.179 -61.884  21.355  1.00158.56           C
ATOM   4616  CG2 ILE A 580      50.887 -64.335  22.070  1.00158.56           C
ATOM   4617  CD1 ILE A 580      51.453 -61.421  22.783  1.00158.56           C
ATOM   4618  C   ILE A 580      53.719 -62.794  20.102  1.00158.56           C
ATOM   4619  O   ILE A 580      54.385 -61.782  20.318  1.00158.56           O
ATOM   4620  N   PRO A 581      53.579 -63.345  18.924  1.00 84.23           N
ATOM   4621  CA  PRO A 581      54.125 -62.758  17.729  1.00 84.23           C
ATOM   4622  CD  PRO A 581      53.418 -64.782  18.796  1.00 84.23           C
ATOM   4623  CB  PRO A 581      54.177 -63.878  16.686  1.00 84.23           C
ATOM   4624  CG  PRO A 581      53.321 -65.011  17.281  1.00 84.23           C
ATOM   4625  C   PRO A 581      53.286 -61.588  17.318  1.00 84.23           C
ATOM   4626  O   PRO A 581      52.180 -61.440  17.834  1.00 84.23           O
ATOM   4627  N   GLN A 582      53.815 -60.731  16.422  1.00 88.66           N
ATOM   4628  CA  GLN A 582      53.139 -59.546  15.976  1.00 88.66           C
ATOM   4629  CB  GLN A 582      54.027 -58.646  15.104  1.00 88.66           C
ATOM   4630  CG  GLN A 582      54.431 -59.285  13.775  1.00 88.66           C
ATOM   4631  CD  GLN A 582      55.296 -58.288  13.018  1.00 88.66           C
ATOM   4632  OE1 GLN A 582      55.957 -57.442  13.616  1.00 88.66           O
ATOM   4633  NE2 GLN A 582      55.297 -58.394  11.661  1.00 88.66           N
ATOM   4634  C   GLN A 582      51.935 -59.894  15.154  1.00 88.66           C
ATOM   4635  O   GLN A 582      50.875 -59.291  15.305  1.00 88.66           O
ATOM   4636  N   GLU A 583      52.064 -60.916  14.292  1.00 82.55           N
ATOM   4637  CA  GLU A 583      51.065 -61.281  13.326  1.00 82.55           C
ATOM   4638  CB  GLU A 583      51.508 -62.449  12.427  1.00 82.55           C
ATOM   4639  CG  GLU A 583      50.530 -62.749  11.289  1.00 82.55           C
ATOM   4640  CD  GLU A 583      51.087 -63.917  10.487  1.00 82.55           C
ATOM   4641  OE1 GLU A 583      52.188 -64.411  10.849  1.00 82.55           O
ATOM   4642  OE2 GLU A 583      50.417 -64.333   9.504  1.00 82.55           O
ATOM   4643  C   GLU A 583      49.793 -61.681  13.994  1.00 82.55           C
ATOM   4644  O   GLU A 583      48.715 -61.522  13.424  1.00 82.55           O
ATOM   4645  N   ILE A 584      49.873 -62.204  15.226  1.00 88.31           N
ATOM   4646  CA  ILE A 584      48.698 -62.734  15.854  1.00 88.31           C
ATOM   4647  CB  ILE A 584      48.967 -63.247  17.243  1.00 88.31           C
ATOM   4648  CG1 ILE A 584      47.738 -63.998  17.784  1.00 88.31           C
ATOM   4649  CG2 ILE A 584      49.428 -62.073  18.123  1.00 88.31           C
ATOM   4650  CD1 ILE A 584      48.025 -64.795  19.055  1.00 88.31           C
ATOM   4651  C   ILE A 584      47.622 -61.696  15.938  1.00 88.31           C
ATOM   4652  O   ILE A 584      46.467 -61.985  15.632  1.00 88.31           O
ATOM   4653  N   LEU A 585      47.954 -60.455  16.340  1.00 40.53           N
ATOM   4654  CA  LEU A 585      46.927 -59.463  16.476  1.00 40.53           C
ATOM   4655  CB  LEU A 585      47.360 -58.246  17.309  1.00 40.53           C
ATOM   4656  CG  LEU A 585      47.684 -58.586  18.775  1.00 40.53           C
ATOM   4657  CD1 LEU A 585      48.111 -57.339  19.562  1.00 40.53           C
ATOM   4658  CD2 LEU A 585      46.525 -59.344  19.440  1.00 40.53           C
ATOM   4659  C   LEU A 585      46.541 -58.966  15.125  1.00 40.53           C
ATOM   4660  O   LEU A 585      47.379 -58.822  14.236  1.00 40.53           O
ATOM   4661  N   GLU A 586      45.237 -58.683  14.942  1.00 64.01           N
ATOM   4662  CA  GLU A 586      44.802 -58.159  13.686  1.00 64.01           C
ATOM   4663  CB  GLU A 586      43.275 -58.026  13.565  1.00 64.01           C
ATOM   4664  CG  GLU A 586      42.811 -57.472  12.216  1.00 64.01           C
ATOM   4665  CD  GLU A 586      41.290 -57.421  12.227  1.00 64.01           C
ATOM   4666  OE1 GLU A 586      40.688 -57.930  13.210  1.00 64.01           O
ATOM   4667  OE2 GLU A 586      40.709 -56.875  11.251  1.00 64.01           O
ATOM   4668  C   GLU A 586      45.405 -56.801  13.590  1.00 64.01           C
ATOM   4669  O   GLU A 586      45.502 -56.085  14.585  1.00 64.01           O
ATOM   4670  N   ASN A 587      45.848 -56.414  12.384  1.00 38.67           N
ATOM   4671  CA  ASN A 587      46.476 -55.136  12.278  1.00 38.67           C
ATOM   4672  CB  ASN A 587      47.870 -55.184  11.627  1.00 38.67           C
ATOM   4673  CG  ASN A 587      48.818 -55.882  12.592  1.00 38.67           C
ATOM   4674  OD1 ASN A 587      48.858 -55.567  13.781  1.00 38.67           O
ATOM   4675  ND2 ASN A 587      49.601 -56.864  12.070  1.00 38.67           N
ATOM   4676  C   ASN A 587      45.620 -54.280  11.422  1.00 38.67           C
ATOM   4677  O   ASN A 587      44.989 -54.757  10.479  1.00 38.67           O
ATOM   4678  N   VAL A 588      45.557 -52.977  11.748  1.00 85.83           N
ATOM   4679  CA  VAL A 588      44.790 -52.146  10.887  1.00 85.83           C
ATOM   4680  CB  VAL A 588      44.655 -50.735  11.375  1.00 85.83           C
ATOM   4681  CG1 VAL A 588      43.896 -49.921  10.315  1.00 85.83           C
ATOM   4682  CG2 VAL A 588      43.971 -50.757  12.751  1.00 85.83           C
ATOM   4683  C   VAL A 588      45.581 -52.137   9.636  1.00 85.83           C
ATOM   4684  O   VAL A 588      46.646 -51.522   9.568  1.00 85.83           O
ATOM   4685  N   LEU A 589      45.081 -52.894   8.639  1.00279.42           N
ATOM   4686  CA  LEU A 589      45.710 -53.007   7.364  1.00279.42           C
ATOM   4687  CB  LEU A 589      46.593 -54.257   7.219  1.00279.42           C
ATOM   4688  CG  LEU A 589      47.270 -54.369   5.841  1.00279.42           C
ATOM   4689  CD1 LEU A 589      48.237 -53.199   5.596  1.00279.42           C
ATOM   4690  CD2 LEU A 589      47.936 -55.741   5.656  1.00279.42           C
ATOM   4691  C   LEU A 589      44.618 -53.123   6.358  1.00279.42           C
ATOM   4692  O   LEU A 589      43.665 -53.880   6.541  1.00279.42           O
ATOM   4693  N   ASN A 590      44.728 -52.348   5.269  1.00188.83           N
ATOM   4694  CA  ASN A 590      43.748 -52.379   4.226  1.00188.83           C
ATOM   4695  CB  ASN A 590      42.519 -51.500   4.509  1.00188.83           C
ATOM   4696  CG  ASN A 590      41.716 -52.160   5.623  1.00188.83           C
ATOM   4697  OD1 ASN A 590      41.389 -53.343   5.549  1.00188.83           O
ATOM   4698  ND2 ASN A 590      41.396 -51.377   6.689  1.00188.83           N
ATOM   4699  C   ASN A 590      44.432 -51.816   3.033  1.00188.83           C
ATOM   4700  O   ASN A 590      45.660 -51.801   2.962  1.00188.83           O
ATOM   4701  N   LYS A 591      43.641 -51.362   2.048  1.00 77.10           N
ATOM   4702  CA  LYS A 591      44.243 -50.706   0.933  1.00 77.10           C
ATOM   4703  CB  LYS A 591      43.207 -50.149  -0.058  1.00 77.10           C
ATOM   4704  CG  LYS A 591      42.383 -51.234  -0.751  1.00 77.10           C
ATOM   4705  CD  LYS A 591      41.136 -50.697  -1.457  1.00 77.10           C
ATOM   4706  CE  LYS A 591      40.042 -50.235  -0.491  1.00 77.10           C
ATOM   4707  NZ  LYS A 591      38.876 -49.732  -1.250  1.00 77.10           N
ATOM   4708  C   LYS A 591      44.926 -49.553   1.577  1.00 77.10           C
ATOM   4709  O   LYS A 591      46.029 -49.160   1.202  1.00 77.10           O
ATOM   4710  N   TYR A 592      44.256 -49.004   2.605  1.00261.89           N
ATOM   4711  CA  TYR A 592      44.811 -47.950   3.392  1.00261.89           C
ATOM   4712  CB  TYR A 592      43.788 -46.867   3.787  1.00261.89           C
ATOM   4713  CG  TYR A 592      42.688 -47.509   4.562  1.00261.89           C
ATOM   4714  CD1 TYR A 592      42.777 -47.653   5.928  1.00261.89           C
ATOM   4715  CD2 TYR A 592      41.562 -47.965   3.916  1.00261.89           C
ATOM   4716  CE1 TYR A 592      41.758 -48.245   6.636  1.00261.89           C
ATOM   4717  CE2 TYR A 592      40.540 -48.558   4.619  1.00261.89           C
ATOM   4718  CZ  TYR A 592      40.638 -48.699   5.983  1.00261.89           C
ATOM   4719  OH  TYR A 592      39.591 -49.306   6.708  1.00261.89           O
ATOM   4720  C   TYR A 592      45.333 -48.598   4.634  1.00261.89           C
ATOM   4721  O   TYR A 592      44.695 -49.478   5.209  1.00261.89           O
ATOM   4722  N   TRP A 593      46.545 -48.194   5.052  1.00210.65           N
ATOM   4723  CA  TRP A 593      47.176 -48.749   6.213  1.00210.65           C
ATOM   4724  CB  TRP A 593      48.673 -48.419   6.314  1.00210.65           C
ATOM   4725  CG  TRP A 593      49.496 -49.127   5.265  1.00210.65           C
ATOM   4726  CD2 TRP A 593      49.696 -48.638   3.930  1.00210.65           C
ATOM   4727  CD1 TRP A 593      50.159 -50.316   5.345  1.00210.65           C
ATOM   4728  NE1 TRP A 593      50.759 -50.601   4.142  1.00210.65           N
ATOM   4729  CE2 TRP A 593      50.483 -49.576   3.262  1.00210.65           C
ATOM   4730  CE3 TRP A 593      49.259 -47.503   3.310  1.00210.65           C
ATOM   4731  CZ2 TRP A 593      50.846 -49.392   1.958  1.00210.65           C
ATOM   4732  CZ3 TRP A 593      49.629 -47.319   1.996  1.00210.65           C
ATOM   4733  CH2 TRP A 593      50.408 -48.245   1.333  1.00210.65           C
ATOM   4734  C   TRP A 593      46.472 -48.207   7.411  1.00210.65           C
ATOM   4735  O   TRP A 593      45.516 -47.445   7.274  1.00210.65           O
ATOM   4736  N   ASN A 594      46.908 -48.626   8.621  1.00137.87           N
ATOM   4737  CA  ASN A 594      46.245 -48.208   9.816  1.00137.87           C
ATOM   4738  CB  ASN A 594      46.981 -48.639  11.097  1.00137.87           C
ATOM   4739  CG  ASN A 594      46.094 -48.336  12.302  1.00137.87           C
ATOM   4740  OD1 ASN A 594      45.164 -47.535  12.228  1.00137.87           O
ATOM   4741  ND2 ASN A 594      46.389 -49.000  13.452  1.00137.87           N
ATOM   4742  C   ASN A 594      46.188 -46.717   9.821  1.00137.87           C
ATOM   4743  O   ASN A 594      45.107 -46.145   9.949  1.00137.87           O
ATOM   4744  N   LYS A 595      47.333 -46.034   9.649  1.00254.53           N
ATOM   4745  CA  LYS A 595      47.235 -44.606   9.630  1.00254.53           C
ATOM   4746  CB  LYS A 595      48.063 -43.934  10.737  1.00254.53           C
ATOM   4747  CG  LYS A 595      49.574 -44.083  10.542  1.00254.53           C
ATOM   4748  CD  LYS A 595      50.053 -45.535  10.495  1.00254.53           C
ATOM   4749  CE  LYS A 595      50.077 -46.222  11.862  1.00254.53           C
ATOM   4750  NZ  LYS A 595      48.701 -46.581  12.270  1.00254.53           N
ATOM   4751  C   LYS A 595      47.808 -44.149   8.336  1.00254.53           C
ATOM   4752  O   LYS A 595      48.108 -42.970   8.156  1.00254.53           O
ATOM   4753  N   PHE A 596      47.932 -45.074   7.372  1.00 73.24           N
ATOM   4754  CA  PHE A 596      48.539 -44.676   6.146  1.00 73.24           C
ATOM   4755  CB  PHE A 596      49.633 -45.643   5.660  1.00 73.24           C
ATOM   4756  CG  PHE A 596      50.705 -45.698   6.695  1.00 73.24           C
ATOM   4757  CD1 PHE A 596      51.626 -44.684   6.817  1.00 73.24           C
ATOM   4758  CD2 PHE A 596      50.797 -46.780   7.541  1.00 73.24           C
ATOM   4759  CE1 PHE A 596      52.614 -44.744   7.772  1.00 73.24           C
ATOM   4760  CE2 PHE A 596      51.782 -46.848   8.497  1.00 73.24           C
ATOM   4761  CZ  PHE A 596      52.694 -45.827   8.615  1.00 73.24           C
ATOM   4762  C   PHE A 596      47.483 -44.671   5.104  1.00 73.24           C
ATOM   4763  O   PHE A 596      46.652 -45.574   5.028  1.00 73.24           O
ATOM   4764  N   VAL A 597      47.468 -43.614   4.283  1.00 62.88           N
ATOM   4765  CA  VAL A 597      46.563 -43.641   3.186  1.00 62.88           C
ATOM   4766  CB  VAL A 597      46.053 -42.288   2.783  1.00 62.88           C
ATOM   4767  CG1 VAL A 597      45.198 -42.446   1.514  1.00 62.88           C
ATOM   4768  CG2 VAL A 597      45.296 -41.677   3.974  1.00 62.88           C
ATOM   4769  C   VAL A 597      47.421 -44.141   2.094  1.00 62.88           C
ATOM   4770  O   VAL A 597      48.592 -43.764   2.046  1.00 62.88           O
ATOM   4771  N   SER A 598      46.899 -45.052   1.246  1.00 95.25           N
ATOM   4772  CA  SER A 598      47.734 -45.482   0.170  1.00 95.25           C
ATOM   4773  CB  SER A 598      47.057 -46.481  -0.788  1.00 95.25           C
ATOM   4774  OG  SER A 598      45.918 -45.894  -1.401  1.00 95.25           O
ATOM   4775  C   SER A 598      48.017 -44.220  -0.565  1.00 95.25           C
ATOM   4776  O   SER A 598      47.133 -43.629  -1.183  1.00 95.25           O
ATOM   4777  N   TRP A 599      49.282 -43.774  -0.474  1.00144.27           N
ATOM   4778  CA  TRP A 599      49.661 -42.526  -1.046  1.00144.27           C
ATOM   4779  CB  TRP A 599      51.168 -42.264  -0.870  1.00144.27           C
ATOM   4780  CG  TRP A 599      52.049 -43.349  -1.444  1.00144.27           C
ATOM   4781  CD2 TRP A 599      52.536 -43.343  -2.793  1.00144.27           C
ATOM   4782  CD1 TRP A 599      52.513 -44.496  -0.870  1.00144.27           C
ATOM   4783  NE1 TRP A 599      53.247 -45.213  -1.784  1.00144.27           N
ATOM   4784  CE2 TRP A 599      53.269 -44.514  -2.973  1.00144.27           C
ATOM   4785  CE3 TRP A 599      52.385 -42.431  -3.797  1.00144.27           C
ATOM   4786  CZ2 TRP A 599      53.862 -44.794  -4.171  1.00144.27           C
ATOM   4787  CZ3 TRP A 599      52.978 -42.718  -5.005  1.00144.27           C
ATOM   4788  CH2 TRP A 599      53.699 -43.878  -5.188  1.00144.27           C
ATOM   4789  C   TRP A 599      49.352 -42.687  -2.479  1.00144.27           C
ATOM   4790  O   TRP A 599      48.739 -41.827  -3.109  1.00144.27           O
ATOM   4791  N   SER A 600      49.763 -43.839  -3.017  1.00115.72           N
ATOM   4792  CA  SER A 600      49.402 -44.125  -4.351  1.00115.72           C
ATOM   4793  CB  SER A 600      50.064 -43.230  -5.411  1.00115.72           C
ATOM   4794  OG  SER A 600      49.629 -43.606  -6.709  1.00115.72           O
ATOM   4795  C   SER A 600      49.815 -45.514  -4.616  1.00115.72           C
ATOM   4796  O   SER A 600      50.670 -46.072  -3.927  1.00115.72           O
ATOM   4797  N   ASN A 601      49.194 -46.118  -5.640  1.00127.10           N
ATOM   4798  CA  ASN A 601      49.656 -47.402  -6.034  1.00127.10           C
ATOM   4799  CB  ASN A 601      48.805 -48.063  -7.131  1.00127.10           C
ATOM   4800  CG  ASN A 601      47.444 -48.392  -6.539  1.00127.10           C
ATOM   4801  OD1 ASN A 601      47.345 -48.910  -5.428  1.00127.10           O
ATOM   4802  ND2 ASN A 601      46.360 -48.077  -7.298  1.00127.10           N
ATOM   4803  C   ASN A 601      50.971 -47.070  -6.629  1.00127.10           C
ATOM   4804  O   ASN A 601      51.202 -45.898  -6.932  1.00127.10           O
ATOM   4805  N   TRP A 602      51.865 -48.072  -6.771  1.00177.64           N
ATOM   4806  CA  TRP A 602      53.150 -47.775  -7.327  1.00177.64           C
ATOM   4807  CB  TRP A 602      54.019 -49.015  -7.603  1.00177.64           C
ATOM   4808  CG  TRP A 602      54.483 -49.763  -6.376  1.00177.64           C
ATOM   4809  CD2 TRP A 602      55.397 -50.869  -6.423  1.00177.64           C
ATOM   4810  CD1 TRP A 602      54.170 -49.574  -5.062  1.00177.64           C
ATOM   4811  NE1 TRP A 602      54.831 -50.497  -4.286  1.00177.64           N
ATOM   4812  CE2 TRP A 602      55.590 -51.300  -5.112  1.00177.64           C
ATOM   4813  CE3 TRP A 602      56.023 -51.475  -7.474  1.00177.64           C
ATOM   4814  CZ2 TRP A 602      56.418 -52.350  -4.830  1.00177.64           C
ATOM   4815  CZ3 TRP A 602      56.857 -52.533  -7.188  1.00177.64           C
ATOM   4816  CH2 TRP A 602      57.050 -52.962  -5.891  1.00177.64           C
ATOM   4817  C   TRP A 602      52.869 -47.147  -8.644  1.00177.64           C
ATOM   4818  O   TRP A 602      52.363 -47.788  -9.563  1.00177.64           O
ATOM   4819  N   ILE A 603      53.176 -45.840  -8.735  1.00147.82           N
ATOM   4820  CA  ILE A 603      52.877 -45.131  -9.933  1.00147.82           C
ATOM   4821  CB  ILE A 603      53.325 -43.699  -9.909  1.00147.82           C
ATOM   4822  CG1 ILE A 603      52.596 -42.927  -8.797  1.00147.82           C
ATOM   4823  CG2 ILE A 603      53.102 -43.111 -11.312  1.00147.82           C
ATOM   4824  CD1 ILE A 603      51.079 -42.890  -8.978  1.00147.82           C
ATOM   4825  C   ILE A 603      53.633 -45.829 -10.999  1.00147.82           C
ATOM   4826  O   ILE A 603      54.829 -46.082 -10.866  1.00147.82           O
ATOM   4827  N   GLY A 604      52.936 -46.204 -12.081  1.00 31.36           N
ATOM   4828  CA  GLY A 604      53.639 -46.892 -13.111  1.00 31.36           C
ATOM   4829  C   GLY A 604      54.363 -45.862 -13.900  1.00 31.36           C
ATOM   4830  O   GLY A 604      53.791 -44.847 -14.296  1.00 31.36           O
ATOM   4831  N   LYS A 605      55.661 -46.107 -14.145  1.00 64.14           N
ATOM   4832  CA  LYS A 605      56.421 -45.203 -14.946  1.00 64.14           C
ATOM   4833  CB  LYS A 605      57.942 -45.370 -14.791  1.00 64.14           C
ATOM   4834  CG  LYS A 605      58.458 -44.995 -13.400  1.00 64.14           C
ATOM   4835  CD  LYS A 605      59.887 -45.468 -13.126  1.00 64.14           C
ATOM   4836  CE  LYS A 605      60.402 -45.089 -11.736  1.00 64.14           C
ATOM   4837  NZ  LYS A 605      59.748 -45.925 -10.705  1.00 64.14           N
ATOM   4838  C   LYS A 605      56.067 -45.538 -16.350  1.00 64.14           C
ATOM   4839  O   LYS A 605      55.638 -46.654 -16.639  1.00 64.14           O
ATOM   4840  N   MET A 606      56.212 -44.567 -17.265  1.00108.85           N
ATOM   4841  CA  MET A 606      55.868 -44.856 -18.621  1.00108.85           C
ATOM   4842  CB  MET A 606      55.911 -43.627 -19.546  1.00108.85           C
ATOM   4843  CG  MET A 606      54.809 -42.599 -19.291  1.00108.85           C
ATOM   4844  SD  MET A 606      53.164 -43.120 -19.851  1.00108.85           S
ATOM   4845  CE  MET A 606      53.523 -42.884 -21.615  1.00108.85           C
ATOM   4846  C   MET A 606      56.893 -45.801 -19.146  1.00108.85           C
ATOM   4847  O   MET A 606      58.092 -45.597 -18.967  1.00108.85           O
ATOM   4848  N   THR A 607      56.431 -46.876 -19.809  1.00 97.13           N
ATOM   4849  CA  THR A 607      57.348 -47.810 -20.384  1.00 97.13           C
ATOM   4850  CB  THR A 607      56.765 -49.177 -20.585  1.00 97.13           C
ATOM   4851  OG1 THR A 607      55.671 -49.115 -21.489  1.00 97.13           O
ATOM   4852  CG2 THR A 607      56.299 -49.718 -19.223  1.00 97.13           C
ATOM   4853  C   THR A 607      57.705 -47.266 -21.725  1.00 97.13           C
ATOM   4854  O   THR A 607      57.017 -46.396 -22.256  1.00 97.13           O
ATOM   4855  N   SER A 608      58.816 -47.752 -22.305  1.00 68.38           N
ATOM   4856  CA  SER A 608      59.188 -47.262 -23.596  1.00 68.38           C
ATOM   4857  CB  SER A 608      60.601 -47.680 -24.036  1.00 68.38           C
ATOM   4858  OG  SER A 608      60.667 -49.091 -24.186  1.00 68.38           O
ATOM   4859  C   SER A 608      58.217 -47.830 -24.572  1.00 68.38           C
ATOM   4860  O   SER A 608      57.670 -48.912 -24.368  1.00 68.38           O
ATOM   4861  N   THR A 609      57.961 -47.086 -25.661  1.00 57.13           N
ATOM   4862  CA  THR A 609      57.042 -47.539 -26.659  1.00 57.13           C
ATOM   4863  CB  THR A 609      55.761 -46.760 -26.646  1.00 57.13           C
ATOM   4864  OG1 THR A 609      55.132 -46.882 -25.379  1.00 57.13           O
ATOM   4865  CG2 THR A 609      54.835 -47.289 -27.749  1.00 57.13           C
ATOM   4866  C   THR A 609      57.715 -47.290 -27.971  1.00 57.13           C
ATOM   4867  O   THR A 609      58.656 -46.500 -28.041  1.00 57.13           O
ATOM   4868  N   SER A 610      57.274 -47.961 -29.057  1.00144.48           N
ATOM   4869  CA  SER A 610      58.016 -47.730 -30.260  1.00144.48           C
ATOM   4870  CB  SER A 610      58.981 -48.880 -30.563  1.00144.48           C
ATOM   4871  OG  SER A 610      59.927 -49.006 -29.511  1.00144.48           O
ATOM   4872  C   SER A 610      57.122 -47.600 -31.465  1.00144.48           C
ATOM   4873  O   SER A 610      56.463 -48.558 -31.860  1.00144.48           O
ATOM   4874  N   ILE A 611      57.095 -46.398 -32.089  1.00164.90           N
ATOM   4875  CA  ILE A 611      56.382 -46.163 -33.314  1.00164.90           C
ATOM   4876  CB  ILE A 611      54.925 -45.816 -33.096  1.00164.90           C
ATOM   4877  CG1 ILE A 611      54.125 -45.840 -34.414  1.00164.90           C
ATOM   4878  CG2 ILE A 611      54.827 -44.497 -32.310  1.00164.90           C
ATOM   4879  CD1 ILE A 611      54.500 -44.759 -35.425  1.00164.90           C
ATOM   4880  C   ILE A 611      57.081 -45.061 -34.054  1.00164.90           C
ATOM   4881  O   ILE A 611      57.184 -43.935 -33.578  1.00164.90           O
ATOM   4882  N   GLY A 612      57.557 -45.351 -35.277  1.00 99.42           N
ATOM   4883  CA  GLY A 612      58.278 -44.378 -36.048  1.00 99.42           C
ATOM   4884  C   GLY A 612      59.242 -45.192 -36.834  1.00 99.42           C
ATOM   4885  O   GLY A 612      59.436 -46.363 -36.534  1.00 99.42           O
ATOM   4886  N   ILE A 613      59.960 -44.588 -37.788  1.00144.30           N
ATOM   4887  CA  ILE A 613      60.710 -45.384 -38.708  1.00144.30           C
ATOM   4888  CB  ILE A 613      61.397 -44.537 -39.735  1.00144.30           C
ATOM   4889  CG1 ILE A 613      61.719 -45.394 -40.959  1.00144.30           C
ATOM   4890  CG2 ILE A 613      62.614 -43.847 -39.097  1.00144.30           C
ATOM   4891  CD1 ILE A 613      62.261 -44.591 -42.135  1.00144.30           C
ATOM   4892  C   ILE A 613      61.713 -46.298 -38.055  1.00144.30           C
ATOM   4893  O   ILE A 613      61.754 -47.479 -38.397  1.00144.30           O
ATOM   4894  N   TYR A 614      62.538 -45.836 -37.095  1.00 48.13           N
ATOM   4895  CA  TYR A 614      63.486 -46.775 -36.553  1.00 48.13           C
ATOM   4896  CB  TYR A 614      64.539 -46.158 -35.619  1.00 48.13           C
ATOM   4897  CG  TYR A 614      65.306 -45.162 -36.420  1.00 48.13           C
ATOM   4898  CD1 TYR A 614      64.804 -43.895 -36.612  1.00 48.13           C
ATOM   4899  CD2 TYR A 614      66.520 -45.489 -36.978  1.00 48.13           C
ATOM   4900  CE1 TYR A 614      65.501 -42.967 -37.349  1.00 48.13           C
ATOM   4901  CE2 TYR A 614      67.222 -44.565 -37.717  1.00 48.13           C
ATOM   4902  CZ  TYR A 614      66.713 -43.302 -37.903  1.00 48.13           C
ATOM   4903  OH  TYR A 614      67.431 -42.352 -38.660  1.00 48.13           O
ATOM   4904  C   TYR A 614      62.718 -47.836 -35.826  1.00 48.13           C
ATOM   4905  O   TYR A 614      63.031 -49.020 -35.934  1.00 48.13           O
ATOM   4906  N   PHE A 615      61.665 -47.456 -35.075  1.00201.88           N
ATOM   4907  CA  PHE A 615      60.852 -48.469 -34.469  1.00201.88           C
ATOM   4908  CB  PHE A 615      60.183 -48.040 -33.161  1.00201.88           C
ATOM   4909  CG  PHE A 615      61.322 -48.127 -32.195  1.00201.88           C
ATOM   4910  CD1 PHE A 615      61.670 -49.346 -31.656  1.00201.88           C
ATOM   4911  CD2 PHE A 615      62.065 -47.022 -31.847  1.00201.88           C
ATOM   4912  CE1 PHE A 615      62.712 -49.461 -30.769  1.00201.88           C
ATOM   4913  CE2 PHE A 615      63.110 -47.131 -30.960  1.00201.88           C
ATOM   4914  CZ  PHE A 615      63.435 -48.349 -30.416  1.00201.88           C
ATOM   4915  C   PHE A 615      59.920 -48.866 -35.554  1.00201.88           C
ATOM   4916  O   PHE A 615      60.374 -48.935 -36.693  1.00201.88           O
ATOM   4917  N   ILE A 616      58.638 -49.179 -35.295  1.00177.40           N
ATOM   4918  CA  ILE A 616      57.901 -49.567 -36.466  1.00177.40           C
ATOM   4919  CB  ILE A 616      56.520 -50.088 -36.167  1.00177.40           C
ATOM   4920  CG1 ILE A 616      55.848 -50.588 -37.456  1.00177.40           C
ATOM   4921  CG2 ILE A 616      55.729 -49.010 -35.406  1.00177.40           C
ATOM   4922  CD1 ILE A 616      56.527 -51.817 -38.058  1.00177.40           C
ATOM   4923  C   ILE A 616      57.809 -48.368 -37.363  1.00177.40           C
ATOM   4924  O   ILE A 616      57.163 -47.366 -37.060  1.00177.40           O
ATOM   4925  N   PHE A 617      58.530 -48.450 -38.501  1.00176.18           N
ATOM   4926  CA  PHE A 617      58.652 -47.358 -39.421  1.00176.18           C
ATOM   4927  CB  PHE A 617      59.768 -47.558 -40.464  1.00176.18           C
ATOM   4928  CG  PHE A 617      59.418 -48.750 -41.290  1.00176.18           C
ATOM   4929  CD1 PHE A 617      58.647 -48.621 -42.423  1.00176.18           C
ATOM   4930  CD2 PHE A 617      59.861 -50.002 -40.929  1.00176.18           C
ATOM   4931  CE1 PHE A 617      58.323 -49.720 -43.183  1.00176.18           C
ATOM   4932  CE2 PHE A 617      59.542 -51.105 -41.685  1.00176.18           C
ATOM   4933  CZ  PHE A 617      58.772 -50.965 -42.815  1.00176.18           C
ATOM   4934  C   PHE A 617      57.373 -47.235 -40.155  1.00176.18           C
ATOM   4935  O   PHE A 617      56.712 -48.232 -40.438  1.00176.18           O
ATOM   4936  N   ARG A 618      56.969 -45.994 -40.474  1.00 84.59           N
ATOM   4937  CA  ARG A 618      55.739 -45.908 -41.188  1.00 84.59           C
ATOM   4938  CB  ARG A 618      54.563 -45.357 -40.363  1.00 84.59           C
ATOM   4939  CG  ARG A 618      53.246 -45.318 -41.139  1.00 84.59           C
ATOM   4940  CD  ARG A 618      52.067 -44.771 -40.333  1.00 84.59           C
ATOM   4941  NE  ARG A 618      50.872 -44.791 -41.222  1.00 84.59           N
ATOM   4942  CZ  ARG A 618      49.651 -44.425 -40.734  1.00 84.59           C
ATOM   4943  NH1 ARG A 618      49.528 -44.025 -39.435  1.00 84.59           N
ATOM   4944  NH2 ARG A 618      48.554 -44.457 -41.546  1.00 84.59           N
ATOM   4945  C   ARG A 618      55.904 -45.021 -42.367  1.00 84.59           C
ATOM   4946  O   ARG A 618      56.412 -43.904 -42.284  1.00 84.59           O
ATOM   4947  N   ALA A 619      55.451 -45.544 -43.514  1.00 80.07           N
ATOM   4948  CA  ALA A 619      55.406 -44.850 -44.757  1.00 80.07           C
ATOM   4949  CB  ALA A 619      56.302 -45.462 -45.847  1.00 80.07           C
ATOM   4950  C   ALA A 619      53.993 -45.059 -45.173  1.00 80.07           C
ATOM   4951  O   ALA A 619      53.292 -45.887 -44.595  1.00 80.07           O
ATOM   4952  N   ILE A 620      53.522 -44.315 -46.180  1.00265.59           N
ATOM   4953  CA  ILE A 620      52.155 -44.465 -46.570  1.00265.59           C
ATOM   4954  CB  ILE A 620      51.463 -43.133 -46.733  1.00265.59           C
ATOM   4955  CG1 ILE A 620      51.650 -42.306 -45.451  1.00265.59           C
ATOM   4956  CG2 ILE A 620      49.965 -43.351 -47.020  1.00265.59           C
ATOM   4957  CD1 ILE A 620      51.060 -42.970 -44.208  1.00265.59           C
ATOM   4958  C   ILE A 620      52.256 -45.158 -47.894  1.00265.59           C
ATOM   4959  O   ILE A 620      53.320 -45.664 -48.233  1.00265.59           O
ATOM   4960  N   LYS A 621      51.164 -45.282 -48.662  1.00129.84           N
ATOM   4961  CA  LYS A 621      51.304 -45.909 -49.941  1.00129.84           C
ATOM   4962  CB  LYS A 621      50.006 -45.951 -50.762  1.00129.84           C
ATOM   4963  CG  LYS A 621      50.205 -46.592 -52.138  1.00129.84           C
ATOM   4964  CD  LYS A 621      50.639 -48.059 -52.083  1.00129.84           C
ATOM   4965  CE  LYS A 621      52.110 -48.254 -51.710  1.00129.84           C
ATOM   4966  NZ  LYS A 621      52.435 -49.697 -51.680  1.00129.84           N
ATOM   4967  C   LYS A 621      52.285 -45.085 -50.690  1.00129.84           C
ATOM   4968  O   LYS A 621      53.021 -45.584 -51.540  1.00129.84           O
ATOM   4969  N   PHE A 622      52.332 -43.785 -50.363  1.00142.15           N
ATOM   4970  CA  PHE A 622      53.211 -42.932 -51.083  1.00142.15           C
ATOM   4971  CB  PHE A 622      52.944 -41.447 -50.797  1.00142.15           C
ATOM   4972  CG  PHE A 622      51.514 -41.222 -51.155  1.00142.15           C
ATOM   4973  CD1 PHE A 622      50.523 -41.538 -50.253  1.00142.15           C
ATOM   4974  CD2 PHE A 622      51.157 -40.708 -52.380  1.00142.15           C
ATOM   4975  CE1 PHE A 622      49.197 -41.344 -50.563  1.00142.15           C
ATOM   4976  CE2 PHE A 622      49.833 -40.511 -52.696  1.00142.15           C
ATOM   4977  CZ  PHE A 622      48.850 -40.828 -51.788  1.00142.15           C
ATOM   4978  C   PHE A 622      54.612 -43.250 -50.685  1.00142.15           C
ATOM   4979  O   PHE A 622      55.058 -42.943 -49.581  1.00142.15           O
ATOM   4980  N   THR A 623      55.334 -43.906 -51.608  1.00 56.90           N
ATOM   4981  CA  THR A 623      56.719 -44.212 -51.441  1.00 56.90           C
ATOM   4982  CB  THR A 623      57.026 -45.680 -51.376  1.00 56.90           C
ATOM   4983  OG1 THR A 623      56.680 -46.312 -52.599  1.00 56.90           O
ATOM   4984  CG2 THR A 623      56.232 -46.298 -50.213  1.00 56.90           C
ATOM   4985  C   THR A 623      57.339 -43.685 -52.688  1.00 56.90           C
ATOM   4986  O   THR A 623      56.634 -43.342 -53.635  1.00 56.90           O
ATOM   4987  N   ILE A 624      58.676 -43.585 -52.724  1.00 81.96           N
ATOM   4988  CA  ILE A 624      59.293 -43.049 -53.899  1.00 81.96           C
ATOM   4989  CB  ILE A 624      60.786 -42.963 -53.779  1.00 81.96           C
ATOM   4990  CG1 ILE A 624      61.181 -42.011 -52.637  1.00 81.96           C
ATOM   4991  CG2 ILE A 624      61.347 -42.547 -55.149  1.00 81.96           C
ATOM   4992  CD1 ILE A 624      60.693 -40.578 -52.843  1.00 81.96           C
ATOM   4993  C   ILE A 624      58.989 -43.957 -55.044  1.00 81.96           C
ATOM   4994  O   ILE A 624      58.648 -43.503 -56.135  1.00 81.96           O
ATOM   4995  N   ASP A 625      59.093 -45.277 -54.812  1.00 54.97           N
ATOM   4996  CA  ASP A 625      58.879 -46.231 -55.859  1.00 54.97           C
ATOM   4997  CB  ASP A 625      59.103 -47.682 -55.396  1.00 54.97           C
ATOM   4998  CG  ASP A 625      60.592 -47.871 -55.135  1.00 54.97           C
ATOM   4999  OD1 ASP A 625      61.371 -46.930 -55.445  1.00 54.97           O
ATOM   5000  OD2 ASP A 625      60.973 -48.961 -54.628  1.00 54.97           O
ATOM   5001  C   ASP A 625      57.469 -46.117 -56.342  1.00 54.97           C
ATOM   5002  O   ASP A 625      57.206 -46.176 -57.541  1.00 54.97           O
ATOM   5003  N   THR A 626      56.512 -45.930 -55.421  1.00 33.19           N
ATOM   5004  CA  THR A 626      55.140 -45.863 -55.827  1.00 33.19           C
ATOM   5005  CB  THR A 626      54.205 -45.659 -54.671  1.00 33.19           C
ATOM   5006  OG1 THR A 626      54.347 -46.708 -53.726  1.00 33.19           O
ATOM   5007  CG2 THR A 626      52.764 -45.617 -55.207  1.00 33.19           C
ATOM   5008  C   THR A 626      54.969 -44.682 -56.721  1.00 33.19           C
ATOM   5009  O   THR A 626      54.215 -44.747 -57.688  1.00 33.19           O
ATOM   5010  N   ILE A 627      55.637 -43.559 -56.393  1.00 40.79           N
ATOM   5011  CA  ILE A 627      55.524 -42.349 -57.158  1.00 40.79           C
ATOM   5012  CB  ILE A 627      56.244 -41.200 -56.517  1.00 40.79           C
ATOM   5013  CG1 ILE A 627      55.642 -40.897 -55.136  1.00 40.79           C
ATOM   5014  CG2 ILE A 627      56.197 -40.007 -57.487  1.00 40.79           C
ATOM   5015  CD1 ILE A 627      56.496 -39.951 -54.293  1.00 40.79           C
ATOM   5016  C   ILE A 627      56.119 -42.541 -58.518  1.00 40.79           C
ATOM   5017  O   ILE A 627      55.515 -42.167 -59.523  1.00 40.79           O
ATOM   5018  N   VAL A 628      57.319 -43.148 -58.593  1.00 89.68           N
ATOM   5019  CA  VAL A 628      57.942 -43.302 -59.873  1.00 89.68           C
ATOM   5020  CB  VAL A 628      59.293 -43.964 -59.819  1.00 89.68           C
ATOM   5021  CG1 VAL A 628      59.142 -45.409 -59.322  1.00 89.68           C
ATOM   5022  CG2 VAL A 628      59.935 -43.861 -61.213  1.00 89.68           C
ATOM   5023  C   VAL A 628      57.027 -44.130 -60.709  1.00 89.68           C
ATOM   5024  O   VAL A 628      56.833 -43.857 -61.892  1.00 89.68           O
ATOM   5025  N   HIS A 629      56.435 -45.170 -60.097  1.00 41.37           N
ATOM   5026  CA  HIS A 629      55.503 -46.018 -60.779  1.00 41.37           C
ATOM   5027  ND1 HIS A 629      57.148 -48.367 -59.056  1.00 41.37           N
ATOM   5028  CG  HIS A 629      56.060 -48.338 -59.900  1.00 41.37           C
ATOM   5029  CB  HIS A 629      55.048 -47.231 -59.948  1.00 41.37           C
ATOM   5030  NE2 HIS A 629      57.233 -50.231 -60.267  1.00 41.37           N
ATOM   5031  CD2 HIS A 629      56.127 -49.484 -60.632  1.00 41.37           C
ATOM   5032  CE1 HIS A 629      57.814 -49.521 -59.317  1.00 41.37           C
ATOM   5033  C   HIS A 629      54.286 -45.219 -61.119  1.00 41.37           C
ATOM   5034  O   HIS A 629      53.677 -45.418 -62.169  1.00 41.37           O
ATOM   5035  N   GLY A 630      53.898 -44.283 -60.235  1.00 25.24           N
ATOM   5036  CA  GLY A 630      52.710 -43.516 -60.455  1.00 25.24           C
ATOM   5037  C   GLY A 630      52.886 -42.788 -61.743  1.00 25.24           C
ATOM   5038  O   GLY A 630      51.956 -42.693 -62.542  1.00 25.24           O
ATOM   5039  N   LYS A 631      54.091 -42.239 -61.981  1.00142.29           N
ATOM   5040  CA  LYS A 631      54.289 -41.595 -63.241  1.00142.29           C
ATOM   5041  CB  LYS A 631      55.683 -40.963 -63.397  1.00142.29           C
ATOM   5042  CG  LYS A 631      55.948 -39.813 -62.422  1.00142.29           C
ATOM   5043  CD  LYS A 631      54.998 -38.626 -62.593  1.00142.29           C
ATOM   5044  CE  LYS A 631      55.383 -37.695 -63.746  1.00142.29           C
ATOM   5045  NZ  LYS A 631      56.635 -36.977 -63.419  1.00142.29           N
ATOM   5046  C   LYS A 631      54.166 -42.693 -64.239  1.00142.29           C
ATOM   5047  O   LYS A 631      54.784 -43.746 -64.096  1.00142.29           O
ATOM   5048  N   ILE A 632      53.356 -42.475 -65.286  1.00159.56           N
ATOM   5049  CA  ILE A 632      53.118 -43.543 -66.205  1.00159.56           C
ATOM   5050  CB  ILE A 632      52.066 -43.210 -67.233  1.00159.56           C
ATOM   5051  CG1 ILE A 632      51.526 -44.482 -67.913  1.00159.56           C
ATOM   5052  CG2 ILE A 632      52.646 -42.177 -68.210  1.00159.56           C
ATOM   5053  CD1 ILE A 632      52.546 -45.251 -68.751  1.00159.56           C
[truncated: 950,902 more chars]
