# Supplementary material for: In and Outs of Chuviridae Endogenous Viral Elements: Origin of a Potentially New Retrovirus and Signature of Ancient and Ongoing Arms Race in Mosquito Genomes
Source: Front Genet. 2020 Oct 22;11:542437. doi: 10.3389/fgene.2020.542437 (PMC7642597; doi:10.3389/fgene.2020.542437)
Supplement: Supplementary file 1 [file Data_Sheet_1.ZIP › Supplementary_Material_Anakin_MS_v2/Supplementary_Material_9/CQuJoh_supercont3_170_68751_64226_MC.B99990004.pdb]

EXPDTA    THEORETICAL MODEL, MODELLER 9.23 2019/11/22 14:52:06
REMARK   6 MODELLER OBJECTIVE FUNCTION:     14301.0078
REMARK   6 MODELLER BEST TEMPLATE % SEQ ID:  19.865
REMARK   6 SEQUENCE: CQuJoh_supercont3_170_68751_64226_MC
REMARK   6 ALIGNMENT: multchain.ali
REMARK   6 SCRIPT: /home/crhisllane/Doutorado/Filipe/modeller_to_multichain/modelagem.py
REMARK   6 TEMPLATE: 6ESC 1:A - 638:A MODELS 2:A - 681:A AT 19.9%
REMARK   6 TEMPLATE: 6ESC 1:B - 638:B MODELS 687:B - 1366:B AT 19.9%
REMARK   6 TEMPLATE: 6ESC 1:C - 638:C MODELS 1372:C - 2051:C AT 19.9%
ATOM      1  N   ASN A   1      36.961   2.053  49.310  1.00 41.90           N
ATOM      2  CA  ASN A   1      35.839   1.222  48.819  1.00 41.90           C
ATOM      3  CB  ASN A   1      34.625   2.104  48.482  1.00 41.90           C
ATOM      4  CG  ASN A   1      34.086   2.684  49.783  1.00 41.90           C
ATOM      5  OD1 ASN A   1      33.923   3.896  49.919  1.00 41.90           O
ATOM      6  ND2 ASN A   1      33.799   1.793  50.770  1.00 41.90           N
ATOM      7  C   ASN A   1      36.249   0.492  47.585  1.00 41.90           C
ATOM      8  O   ASN A   1      37.428   0.204  47.382  1.00 41.90           O
ATOM      9  N   LYS A   2      35.266   0.157  46.730  1.00236.00           N
ATOM     10  CA  LYS A   2      35.556  -0.547  45.518  1.00236.00           C
ATOM     11  CB  LYS A   2      34.368  -1.345  44.955  1.00236.00           C
ATOM     12  CG  LYS A   2      34.168  -2.697  45.643  1.00236.00           C
ATOM     13  CD  LYS A   2      35.317  -3.679  45.392  1.00236.00           C
ATOM     14  CE  LYS A   2      36.656  -3.242  45.990  1.00236.00           C
ATOM     15  NZ  LYS A   2      37.703  -4.242  45.678  1.00236.00           N
ATOM     16  C   LYS A   2      36.001   0.428  44.482  1.00236.00           C
ATOM     17  O   LYS A   2      35.786   1.633  44.603  1.00236.00           O
ATOM     18  N   THR A   3      36.672  -0.093  43.437  1.00114.59           N
ATOM     19  CA  THR A   3      37.162   0.724  42.369  1.00114.59           C
ATOM     20  CB  THR A   3      38.266   0.077  41.584  1.00114.59           C
ATOM     21  OG1 THR A   3      38.813   0.997  40.650  1.00114.59           O
ATOM     22  CG2 THR A   3      37.697  -1.153  40.856  1.00114.59           C
ATOM     23  C   THR A   3      36.025   0.982  41.436  1.00114.59           C
ATOM     24  O   THR A   3      34.935   0.435  41.600  1.00114.59           O
ATOM     25  N   LYS A   4      36.254   1.854  40.435  1.00 97.10           N
ATOM     26  CA  LYS A   4      35.215   2.185  39.505  1.00 97.10           C
ATOM     27  CB  LYS A   4      34.962   3.698  39.392  1.00 97.10           C
ATOM     28  CG  LYS A   4      34.640   4.378  40.724  1.00 97.10           C
ATOM     29  CD  LYS A   4      35.839   4.429  41.674  1.00 97.10           C
ATOM     30  CE  LYS A   4      35.616   5.309  42.906  1.00 97.10           C
ATOM     31  NZ  LYS A   4      35.612   6.735  42.510  1.00 97.10           N
ATOM     32  C   LYS A   4      35.665   1.735  38.151  1.00 97.10           C
ATOM     33  O   LYS A   4      36.860   1.606  37.891  1.00 97.10           O
ATOM     34  N   LEU A   5      34.698   1.461  37.255  1.00 41.62           N
ATOM     35  CA  LEU A   5      35.012   1.055  35.916  1.00 41.62           C
ATOM     36  CB  LEU A   5      34.288  -0.233  35.491  1.00 41.62           C
ATOM     37  CG  LEU A   5      34.617  -0.685  34.056  1.00 41.62           C
ATOM     38  CD1 LEU A   5      36.107  -1.028  33.908  1.00 41.62           C
ATOM     39  CD2 LEU A   5      33.696  -1.830  33.602  1.00 41.62           C
ATOM     40  C   LEU A   5      34.547   2.153  35.015  1.00 41.62           C
ATOM     41  O   LEU A   5      33.490   2.739  35.238  1.00 41.62           O
ATOM     42  N   ILE A   6      35.333   2.463  33.966  1.00136.02           N
ATOM     43  CA  ILE A   6      34.978   3.533  33.080  1.00136.02           C
ATOM     44  CB  ILE A   6      36.154   4.126  32.357  1.00136.02           C
ATOM     45  CG1 ILE A   6      35.724   5.367  31.558  1.00136.02           C
ATOM     46  CG2 ILE A   6      36.791   3.021  31.497  1.00136.02           C
ATOM     47  CD1 ILE A   6      35.287   6.539  32.435  1.00136.02           C
ATOM     48  C   ILE A   6      34.026   3.015  32.053  1.00136.02           C
ATOM     49  O   ILE A   6      34.253   1.976  31.436  1.00136.02           O
ATOM     50  N   ILE A   7      32.912   3.748  31.861  1.00 92.32           N
ATOM     51  CA  ILE A   7      31.896   3.394  30.914  1.00 92.32           C
ATOM     52  CB  ILE A   7      30.526   3.874  31.297  1.00 92.32           C
ATOM     53  CG1 ILE A   7      30.077   3.229  32.618  1.00 92.32           C
ATOM     54  CG2 ILE A   7      29.583   3.584  30.119  1.00 92.32           C
ATOM     55  CD1 ILE A   7      30.885   3.693  33.829  1.00 92.32           C
ATOM     56  C   ILE A   7      32.243   4.051  29.619  1.00 92.32           C
ATOM     57  O   ILE A   7      32.761   5.165  29.597  1.00 92.32           O
ATOM     58  N   GLY A   8      32.002   3.353  28.493  1.00 37.34           N
ATOM     59  CA  GLY A   8      32.304   3.943  27.222  1.00 37.34           C
ATOM     60  C   GLY A   8      31.010   4.336  26.589  1.00 37.34           C
ATOM     61  O   GLY A   8      29.954   3.789  26.902  1.00 37.34           O
ATOM     62  N   LYS A   9      31.064   5.337  25.691  1.00106.17           N
ATOM     63  CA  LYS A   9      29.893   5.744  24.976  1.00106.17           C
ATOM     64  CB  LYS A   9      29.327   7.100  25.430  1.00106.17           C
ATOM     65  CG  LYS A   9      30.294   8.269  25.232  1.00106.17           C
ATOM     66  CD  LYS A   9      29.622   9.639  25.348  1.00106.17           C
ATOM     67  CE  LYS A   9      30.584  10.812  25.152  1.00106.17           C
ATOM     68  NZ  LYS A   9      31.467  10.939  26.332  1.00106.17           N
ATOM     69  C   LYS A   9      30.317   5.889  23.556  1.00106.17           C
ATOM     70  O   LYS A   9      31.369   6.461  23.275  1.00106.17           O
ATOM     71  N   LYS A  10      29.518   5.361  22.611  1.00122.90           N
ATOM     72  CA  LYS A  10      29.925   5.490  21.246  1.00122.90           C
ATOM     73  CB  LYS A  10      29.224   4.519  20.284  1.00122.90           C
ATOM     74  CG  LYS A  10      29.686   3.076  20.501  1.00122.90           C
ATOM     75  CD  LYS A  10      31.200   2.901  20.345  1.00122.90           C
ATOM     76  CE  LYS A  10      31.710   1.514  20.745  1.00122.90           C
ATOM     77  NZ  LYS A  10      31.373   0.525  19.698  1.00122.90           N
ATOM     78  C   LYS A  10      29.657   6.892  20.832  1.00122.90           C
ATOM     79  O   LYS A  10      28.609   7.458  21.140  1.00122.90           O
ATOM     80  N   GLN A  11      30.630   7.492  20.123  1.00139.08           N
ATOM     81  CA  GLN A  11      30.507   8.861  19.733  1.00139.08           C
ATOM     82  CB  GLN A  11      31.871   9.571  19.663  1.00139.08           C
ATOM     83  CG  GLN A  11      32.827   8.961  18.635  1.00139.08           C
ATOM     84  CD  GLN A  11      34.212   9.544  18.880  1.00139.08           C
ATOM     85  OE1 GLN A  11      35.013   9.689  17.958  1.00139.08           O
ATOM     86  NE2 GLN A  11      34.508   9.879  20.165  1.00139.08           N
ATOM     87  C   GLN A  11      29.850   8.924  18.401  1.00139.08           C
ATOM     88  O   GLN A  11      30.319   8.343  17.424  1.00139.08           O
ATOM     89  N   THR A  12      28.702   9.620  18.359  1.00279.67           N
ATOM     90  CA  THR A  12      27.967   9.822  17.151  1.00279.67           C
ATOM     91  CB  THR A  12      27.213   8.606  16.700  1.00279.67           C
ATOM     92  OG1 THR A  12      26.635   8.832  15.422  1.00279.67           O
ATOM     93  CG2 THR A  12      26.121   8.289  17.736  1.00279.67           C
ATOM     94  C   THR A  12      26.964  10.873  17.478  1.00279.67           C
ATOM     95  O   THR A  12      26.972  11.425  18.577  1.00279.67           O
ATOM     96  N   PHE A  13      26.075  11.193  16.522  1.00259.38           N
ATOM     97  CA  PHE A  13      25.048  12.138  16.829  1.00259.38           C
ATOM     98  CB  PHE A  13      24.128  12.396  15.615  1.00259.38           C
ATOM     99  CG  PHE A  13      23.148  13.468  15.941  1.00259.38           C
ATOM    100  CD1 PHE A  13      23.526  14.789  15.893  1.00259.38           C
ATOM    101  CD2 PHE A  13      21.853  13.158  16.287  1.00259.38           C
ATOM    102  CE1 PHE A  13      22.628  15.787  16.192  1.00259.38           C
ATOM    103  CE2 PHE A  13      20.951  14.153  16.587  1.00259.38           C
ATOM    104  CZ  PHE A  13      21.338  15.471  16.540  1.00259.38           C
ATOM    105  C   PHE A  13      24.270  11.463  17.907  1.00259.38           C
ATOM    106  O   PHE A  13      24.008  10.267  17.785  1.00259.38           O
ATOM    107  N   PRO A  14      23.944  12.168  18.971  1.00112.48           N
ATOM    108  CA  PRO A  14      23.234  11.571  20.072  1.00112.48           C
ATOM    109  CD  PRO A  14      23.720  13.603  18.905  1.00112.48           C
ATOM    110  CB  PRO A  14      22.816  12.727  20.974  1.00112.48           C
ATOM    111  CG  PRO A  14      22.663  13.896  19.984  1.00112.48           C
ATOM    112  C   PRO A  14      22.033  10.862  19.548  1.00112.48           C
ATOM    113  O   PRO A  14      21.064  11.526  19.184  1.00112.48           O
ATOM    114  N   ARG A  15      22.106   9.518  19.522  1.00261.56           N
ATOM    115  CA  ARG A  15      21.072   8.629  19.084  1.00261.56           C
ATOM    116  CB  ARG A  15      20.001   9.234  18.158  1.00261.56           C
ATOM    117  CG  ARG A  15      18.757   8.353  18.034  1.00261.56           C
ATOM    118  CD  ARG A  15      17.597   9.027  17.299  1.00261.56           C
ATOM    119  NE  ARG A  15      16.441   8.087  17.325  1.00261.56           N
ATOM    120  CZ  ARG A  15      15.177   8.548  17.090  1.00261.56           C
ATOM    121  NH1 ARG A  15      14.970   9.868  16.813  1.00261.56           N
ATOM    122  NH2 ARG A  15      14.116   7.690  17.138  1.00261.56           N
ATOM    123  C   ARG A  15      21.780   7.585  18.308  1.00261.56           C
ATOM    124  O   ARG A  15      22.920   7.792  17.898  1.00261.56           O
ATOM    125  N   GLN A  16      21.141   6.420  18.115  1.00237.43           N
ATOM    126  CA  GLN A  16      21.755   5.407  17.314  1.00237.43           C
ATOM    127  CB  GLN A  16      22.834   4.581  18.033  1.00237.43           C
ATOM    128  CG  GLN A  16      24.100   5.369  18.369  1.00237.43           C
ATOM    129  CD  GLN A  16      25.123   4.378  18.887  1.00237.43           C
ATOM    130  OE1 GLN A  16      24.888   3.172  18.860  1.00237.43           O
ATOM    131  NE2 GLN A  16      26.290   4.893  19.359  1.00237.43           N
ATOM    132  C   GLN A  16      20.682   4.451  16.929  1.00237.43           C
ATOM    133  O   GLN A  16      19.622   4.397  17.550  1.00237.43           O
ATOM    134  N   ASN A  17      20.936   3.677  15.861  1.00111.70           N
ATOM    135  CA  ASN A  17      19.989   2.691  15.454  1.00111.70           C
ATOM    136  CB  ASN A  17      20.427   1.940  14.182  1.00111.70           C
ATOM    137  CG  ASN A  17      19.286   1.042  13.725  1.00111.70           C
ATOM    138  OD1 ASN A  17      18.171   1.504  13.490  1.00111.70           O
ATOM    139  ND2 ASN A  17      19.572  -0.281  13.585  1.00111.70           N
ATOM    140  C   ASN A  17      19.924   1.705  16.569  1.00111.70           C
ATOM    141  O   ASN A  17      18.852   1.225  16.933  1.00111.70           O
ATOM    142  N   LEU A  18      21.095   1.394  17.153  1.00161.56           N
ATOM    143  CA  LEU A  18      21.159   0.453  18.229  1.00161.56           C
ATOM    144  CB  LEU A  18      22.580  -0.057  18.522  1.00161.56           C
ATOM    145  CG  LEU A  18      23.192  -0.858  17.360  1.00161.56           C
ATOM    146  CD1 LEU A  18      24.580  -1.406  17.727  1.00161.56           C
ATOM    147  CD2 LEU A  18      22.226  -1.948  16.869  1.00161.56           C
ATOM    148  C   LEU A  18      20.657   1.118  19.467  1.00161.56           C
ATOM    149  O   LEU A  18      20.679   2.342  19.592  1.00161.56           O
ATOM    150  N   LEU A  19      20.171   0.293  20.412  1.00152.17           N
ATOM    151  CA  LEU A  19      19.636   0.749  21.661  1.00152.17           C
ATOM    152  CB  LEU A  19      19.179  -0.436  22.534  1.00152.17           C
ATOM    153  CG  LEU A  19      18.574  -0.057  23.898  1.00152.17           C
ATOM    154  CD1 LEU A  19      17.211   0.635  23.728  1.00152.17           C
ATOM    155  CD2 LEU A  19      18.518  -1.275  24.837  1.00152.17           C
ATOM    156  C   LEU A  19      20.747   1.428  22.384  1.00152.17           C
ATOM    157  O   LEU A  19      20.568   2.497  22.965  1.00152.17           O
ATOM    158  N   LEU A  20      21.944   0.819  22.343  1.00207.31           N
ATOM    159  CA  LEU A  20      23.052   1.394  23.037  1.00207.31           C
ATOM    160  CB  LEU A  20      24.310   0.517  22.986  1.00207.31           C
ATOM    161  CG  LEU A  20      24.128  -0.846  23.681  1.00207.31           C
ATOM    162  CD1 LEU A  20      23.056  -1.699  22.983  1.00207.31           C
ATOM    163  CD2 LEU A  20      25.468  -1.583  23.808  1.00207.31           C
ATOM    164  C   LEU A  20      23.349   2.694  22.372  1.00207.31           C
ATOM    165  O   LEU A  20      23.413   2.780  21.147  1.00207.31           O
ATOM    166  N   THR A  21      23.515   3.755  23.184  1.00145.01           N
ATOM    167  CA  THR A  21      23.770   5.049  22.636  1.00145.01           C
ATOM    168  CB  THR A  21      22.504   5.784  22.289  1.00145.01           C
ATOM    169  OG1 THR A  21      22.784   6.936  21.507  1.00145.01           O
ATOM    170  CG2 THR A  21      21.779   6.169  23.591  1.00145.01           C
ATOM    171  C   THR A  21      24.512   5.835  23.673  1.00145.01           C
ATOM    172  O   THR A  21      25.189   5.273  24.533  1.00145.01           O
ATOM    173  N   LEU A  22      24.418   7.175  23.586  1.00 54.08           N
ATOM    174  CA  LEU A  22      25.056   8.063  24.510  1.00 54.08           C
ATOM    175  CB  LEU A  22      25.122   9.523  24.029  1.00 54.08           C
ATOM    176  CG  LEU A  22      25.984   9.733  22.771  1.00 54.08           C
ATOM    177  CD1 LEU A  22      26.021  11.215  22.367  1.00 54.08           C
ATOM    178  CD2 LEU A  22      27.387   9.130  22.945  1.00 54.08           C
ATOM    179  C   LEU A  22      24.268   8.057  25.779  1.00 54.08           C
ATOM    180  O   LEU A  22      23.156   7.534  25.838  1.00 54.08           O
ATOM    181  N   TYR A  23      24.869   8.627  26.840  1.00 88.01           N
ATOM    182  CA  TYR A  23      24.288   8.687  28.151  1.00 88.01           C
ATOM    183  CB  TYR A  23      25.304   9.026  29.256  1.00 88.01           C
ATOM    184  CG  TYR A  23      26.525   8.182  29.123  1.00 88.01           C
ATOM    185  CD1 TYR A  23      26.578   6.891  29.595  1.00 88.01           C
ATOM    186  CD2 TYR A  23      27.642   8.717  28.522  1.00 88.01           C
ATOM    187  CE1 TYR A  23      27.730   6.149  29.458  1.00 88.01           C
ATOM    188  CE2 TYR A  23      28.793   7.982  28.382  1.00 88.01           C
ATOM    189  CZ  TYR A  23      28.838   6.694  28.851  1.00 88.01           C
ATOM    190  OH  TYR A  23      30.021   5.939  28.708  1.00 88.01           O
ATOM    191  C   TYR A  23      23.378   9.872  28.156  1.00 88.01           C
ATOM    192  O   TYR A  23      23.690  10.899  27.555  1.00 88.01           O
ATOM    193  N   LEU A  24      22.208   9.753  28.813  1.00 57.00           N
ATOM    194  CA  LEU A  24      21.318  10.875  28.877  1.00 57.00           C
ATOM    195  CB  LEU A  24      20.029  10.658  28.065  1.00 57.00           C
ATOM    196  CG  LEU A  24      20.297  10.526  26.553  1.00 57.00           C
ATOM    197  CD1 LEU A  24      18.999  10.312  25.760  1.00 57.00           C
ATOM    198  CD2 LEU A  24      21.114  11.720  26.030  1.00 57.00           C
ATOM    199  C   LEU A  24      20.942  11.117  30.308  1.00 57.00           C
ATOM    200  O   LEU A  24      20.877  10.192  31.117  1.00 57.00           O
ATOM    201  N   MET A  25      20.713  12.402  30.652  1.00 85.86           N
ATOM    202  CA  MET A  25      20.306  12.810  31.968  1.00 85.86           C
ATOM    203  CB  MET A  25      21.237  13.872  32.575  1.00 85.86           C
ATOM    204  CG  MET A  25      20.786  14.384  33.942  1.00 85.86           C
ATOM    205  SD  MET A  25      21.880  15.644  34.665  1.00 85.86           S
ATOM    206  CE  MET A  25      21.509  16.912  33.418  1.00 85.86           C
ATOM    207  C   MET A  25      18.970  13.460  31.801  1.00 85.86           C
ATOM    208  O   MET A  25      18.765  14.221  30.858  1.00 85.86           O
ATOM    209  N   CYS A  26      18.013  13.181  32.710  1.00 48.97           N
ATOM    210  CA  CYS A  26      16.714  13.757  32.518  1.00 48.97           C
ATOM    211  CB  CYS A  26      15.601  12.699  32.454  1.00 48.97           C
ATOM    212  SG  CYS A  26      15.871  11.497  31.117  1.00 48.97           S
ATOM    213  C   CYS A  26      16.395  14.656  33.670  1.00 48.97           C
ATOM    214  O   CYS A  26      16.244  14.202  34.803  1.00 48.97           O
ATOM    215  N   SER A  27      16.265  15.971  33.409  1.00 33.74           N
ATOM    216  CA  SER A  27      15.919  16.850  34.484  1.00 33.74           C
ATOM    217  CB  SER A  27      16.222  18.336  34.215  1.00 33.74           C
ATOM    218  OG  SER A  27      15.494  18.797  33.089  1.00 33.74           O
ATOM    219  C   SER A  27      14.462  16.675  34.752  1.00 33.74           C
ATOM    220  O   SER A  27      13.696  16.295  33.869  1.00 33.74           O
ATOM    221  N   PHE A  28      14.041  16.939  36.002  1.00 44.87           N
ATOM    222  CA  PHE A  28      12.667  16.736  36.346  1.00 44.87           C
ATOM    223  CB  PHE A  28      12.387  16.867  37.851  1.00 44.87           C
ATOM    224  CG  PHE A  28      13.092  15.753  38.539  1.00 44.87           C
ATOM    225  CD1 PHE A  28      14.434  15.847  38.830  1.00 44.87           C
ATOM    226  CD2 PHE A  28      12.408  14.615  38.899  1.00 44.87           C
ATOM    227  CE1 PHE A  28      15.084  14.816  39.467  1.00 44.87           C
ATOM    228  CE2 PHE A  28      13.053  13.583  39.536  1.00 44.87           C
ATOM    229  CZ  PHE A  28      14.393  13.682  39.821  1.00 44.87           C
ATOM    230  C   PHE A  28      11.857  17.780  35.660  1.00 44.87           C
ATOM    231  O   PHE A  28      12.265  18.935  35.546  1.00 44.87           O
ATOM    232  N   LEU A  29      10.677  17.378  35.158  1.00151.14           N
ATOM    233  CA  LEU A  29       9.811  18.330  34.542  1.00151.14           C
ATOM    234  CB  LEU A  29       9.071  17.777  33.305  1.00151.14           C
ATOM    235  CG  LEU A  29       8.237  16.497  33.528  1.00151.14           C
ATOM    236  CD1 LEU A  29       9.103  15.326  34.022  1.00151.14           C
ATOM    237  CD2 LEU A  29       6.998  16.758  34.395  1.00151.14           C
ATOM    238  C   LEU A  29       8.841  18.727  35.592  1.00151.14           C
ATOM    239  O   LEU A  29       8.429  17.916  36.419  1.00151.14           O
ATOM    240  N   GLY A  30       8.458  20.011  35.604  1.00 78.83           N
ATOM    241  CA  GLY A  30       7.590  20.419  36.658  1.00 78.83           C
ATOM    242  C   GLY A  30       6.804  21.577  36.168  1.00 78.83           C
ATOM    243  O   GLY A  30       6.552  21.709  34.970  1.00 78.83           O
ATOM    244  N   HIS A  31       6.385  22.430  37.121  1.00162.04           N
ATOM    245  CA  HIS A  31       5.603  23.583  36.811  1.00162.04           C
ATOM    246  ND1 HIS A  31       2.540  22.278  36.729  1.00162.04           N
ATOM    247  CG  HIS A  31       3.474  22.543  37.706  1.00162.04           C
ATOM    248  CB  HIS A  31       4.374  23.742  37.721  1.00162.04           C
ATOM    249  NE2 HIS A  31       2.412  20.612  38.197  1.00162.04           N
ATOM    250  CD2 HIS A  31       3.382  21.515  38.595  1.00162.04           C
ATOM    251  CE1 HIS A  31       1.935  21.112  37.072  1.00162.04           C
ATOM    252  C   HIS A  31       6.479  24.764  37.060  1.00162.04           C
ATOM    253  O   HIS A  31       7.577  24.639  37.601  1.00162.04           O
ATOM    254  N   ILE A  32       6.004  25.950  36.646  1.00109.70           N
ATOM    255  CA  ILE A  32       6.736  27.167  36.811  1.00109.70           C
ATOM    256  CB  ILE A  32       7.226  27.764  35.522  1.00109.70           C
ATOM    257  CG1 ILE A  32       6.046  28.135  34.609  1.00109.70           C
ATOM    258  CG2 ILE A  32       8.223  26.780  34.887  1.00109.70           C
ATOM    259  CD1 ILE A  32       6.446  29.003  33.416  1.00109.70           C
ATOM    260  C   ILE A  32       5.774  28.133  37.415  1.00109.70           C
ATOM    261  O   ILE A  32       4.713  27.737  37.895  1.00109.70           O
ATOM    262  N   ASN A  33       6.139  29.428  37.432  1.00 23.41           N
ATOM    263  CA  ASN A  33       5.272  30.417  37.999  1.00 23.41           C
ATOM    264  CB  ASN A  33       5.801  31.848  37.801  1.00 23.41           C
ATOM    265  CG  ASN A  33       7.057  32.004  38.649  1.00 23.41           C
ATOM    266  OD1 ASN A  33       7.084  31.613  39.814  1.00 23.41           O
ATOM    267  ND2 ASN A  33       8.129  32.587  38.048  1.00 23.41           N
ATOM    268  C   ASN A  33       3.984  30.300  37.259  1.00 23.41           C
ATOM    269  O   ASN A  33       2.908  30.345  37.854  1.00 23.41           O
ATOM    270  N   CYS A  34       4.063  30.116  35.928  1.00 41.59           N
ATOM    271  CA  CYS A  34       2.860  29.943  35.176  1.00 41.59           C
ATOM    272  CB  CYS A  34       3.084  29.869  33.655  1.00 41.59           C
ATOM    273  SG  CYS A  34       3.720  31.425  32.962  1.00 41.59           S
ATOM    274  C   CYS A  34       2.283  28.640  35.618  1.00 41.59           C
ATOM    275  O   CYS A  34       3.009  27.708  35.962  1.00 41.59           O
ATOM    276  N   PHE A  35       0.942  28.560  35.647  1.00258.95           N
ATOM    277  CA  PHE A  35       0.272  27.366  36.063  1.00258.95           C
ATOM    278  CB  PHE A  35      -1.151  27.687  36.557  1.00258.95           C
ATOM    279  CG  PHE A  35      -1.878  26.461  36.989  1.00258.95           C
ATOM    280  CD1 PHE A  35      -2.499  25.658  36.059  1.00258.95           C
ATOM    281  CD2 PHE A  35      -1.965  26.129  38.321  1.00258.95           C
ATOM    282  CE1 PHE A  35      -3.186  24.534  36.452  1.00258.95           C
ATOM    283  CE2 PHE A  35      -2.651  25.006  38.719  1.00258.95           C
ATOM    284  CZ  PHE A  35      -3.263  24.206  37.784  1.00258.95           C
ATOM    285  C   PHE A  35       0.158  26.506  34.847  1.00258.95           C
ATOM    286  O   PHE A  35      -0.757  26.684  34.044  1.00258.95           O
ATOM    287  N   GLU A  36       1.093  25.549  34.660  1.00241.17           N
ATOM    288  CA  GLU A  36       0.955  24.744  33.483  1.00241.17           C
ATOM    289  CB  GLU A  36       1.112  25.563  32.191  1.00241.17           C
ATOM    290  CG  GLU A  36       0.968  24.726  30.918  1.00241.17           C
ATOM    291  CD  GLU A  36       0.945  25.671  29.727  1.00241.17           C
ATOM    292  OE1 GLU A  36       0.085  26.591  29.731  1.00241.17           O
ATOM    293  OE2 GLU A  36       1.781  25.487  28.802  1.00241.17           O
ATOM    294  C   GLU A  36       1.994  23.663  33.451  1.00241.17           C
ATOM    295  O   GLU A  36       1.811  22.643  32.789  1.00241.17           O
ATOM    296  N   GLY A  37       3.109  23.844  34.187  1.00254.82           N
ATOM    297  CA  GLY A  37       4.246  22.996  34.014  1.00254.82           C
ATOM    298  C   GLY A  37       4.909  23.745  32.897  1.00254.82           C
ATOM    299  O   GLY A  37       4.272  24.603  32.288  1.00254.82           O
ATOM    300  N   SER A  38       6.183  23.484  32.573  1.00106.14           N
ATOM    301  CA  SER A  38       6.751  24.295  31.530  1.00106.14           C
ATOM    302  CB  SER A  38       8.236  23.989  31.277  1.00106.14           C
ATOM    303  OG  SER A  38       8.730  24.823  30.239  1.00106.14           O
ATOM    304  C   SER A  38       6.018  24.053  30.258  1.00106.14           C
ATOM    305  O   SER A  38       5.523  24.987  29.628  1.00106.14           O
ATOM    306  N   GLY A  39       5.910  22.777  29.862  1.00 30.51           N
ATOM    307  CA  GLY A  39       5.199  22.476  28.663  1.00 30.51           C
ATOM    308  C   GLY A  39       4.280  21.355  29.009  1.00 30.51           C
ATOM    309  O   GLY A  39       4.711  20.311  29.497  1.00 30.51           O
ATOM    310  N   LEU A  40       2.974  21.566  28.767  1.00144.92           N
ATOM    311  CA  LEU A  40       1.986  20.561  29.002  1.00144.92           C
ATOM    312  CB  LEU A  40       0.671  21.087  29.617  1.00144.92           C
ATOM    313  CG  LEU A  40       0.013  22.274  28.882  1.00144.92           C
ATOM    314  CD1 LEU A  40      -0.525  21.891  27.494  1.00144.92           C
ATOM    315  CD2 LEU A  40      -1.064  22.927  29.762  1.00144.92           C
ATOM    316  C   LEU A  40       1.696  19.969  27.678  1.00144.92           C
ATOM    317  O   LEU A  40       1.771  20.647  26.655  1.00144.92           O
ATOM    318  N   ILE A  41       1.379  18.669  27.651  1.00146.13           N
ATOM    319  CA  ILE A  41       1.269  18.085  26.361  1.00146.13           C
ATOM    320  CB  ILE A  41       2.708  17.711  26.060  1.00146.13           C
ATOM    321  CG1 ILE A  41       3.070  17.664  24.578  1.00146.13           C
ATOM    322  CG2 ILE A  41       3.115  16.527  26.945  1.00146.13           C
ATOM    323  CD1 ILE A  41       4.576  17.605  24.327  1.00146.13           C
ATOM    324  C   ILE A  41       0.236  16.998  26.517  1.00146.13           C
ATOM    325  O   ILE A  41       0.157  16.368  27.571  1.00146.13           O
ATOM    326  N   ALA A  42      -0.628  16.766  25.503  1.00 64.95           N
ATOM    327  CA  ALA A  42      -1.681  15.802  25.704  1.00 64.95           C
ATOM    328  CB  ALA A  42      -3.076  16.437  25.843  1.00 64.95           C
ATOM    329  C   ALA A  42      -1.733  14.869  24.547  1.00 64.95           C
ATOM    330  O   ALA A  42      -1.194  15.173  23.484  1.00 64.95           O
ATOM    331  N   TYR A  43      -2.379  13.695  24.768  1.00118.84           N
ATOM    332  CA  TYR A  43      -2.574  12.687  23.765  1.00118.84           C
ATOM    333  CB  TYR A  43      -3.660  11.646  24.098  1.00118.84           C
ATOM    334  CG  TYR A  43      -3.758  10.787  22.887  1.00118.84           C
ATOM    335  CD1 TYR A  43      -2.939   9.694  22.738  1.00118.84           C
ATOM    336  CD2 TYR A  43      -4.663  11.078  21.894  1.00118.84           C
ATOM    337  CE1 TYR A  43      -3.012   8.904  21.615  1.00118.84           C
ATOM    338  CE2 TYR A  43      -4.738  10.294  20.773  1.00118.84           C
ATOM    339  CZ  TYR A  43      -3.914   9.207  20.626  1.00118.84           C
ATOM    340  OH  TYR A  43      -4.000   8.406  19.467  1.00118.84           O
ATOM    341  C   TYR A  43      -3.043  13.430  22.561  1.00118.84           C
ATOM    342  O   TYR A  43      -3.835  14.356  22.718  1.00118.84           O
ATOM    343  N   ASP A  44      -2.548  13.042  21.358  1.00142.48           N
ATOM    344  CA  ASP A  44      -2.749  13.747  20.113  1.00142.48           C
ATOM    345  CB  ASP A  44      -2.488  12.890  18.866  1.00142.48           C
ATOM    346  CG  ASP A  44      -2.599  13.805  17.656  1.00142.48           C
ATOM    347  OD1 ASP A  44      -2.621  15.050  17.855  1.00142.48           O
ATOM    348  OD2 ASP A  44      -2.671  13.271  16.518  1.00142.48           O
ATOM    349  C   ASP A  44      -4.143  14.259  20.028  1.00142.48           C
ATOM    350  O   ASP A  44      -5.063  13.544  19.634  1.00142.48           O
ATOM    351  N   CYS A  45      -4.267  15.544  20.430  1.00 93.35           N
ATOM    352  CA  CYS A  45      -5.459  16.317  20.627  1.00 93.35           C
ATOM    353  CB  CYS A  45      -5.190  17.631  21.383  1.00 93.35           C
ATOM    354  SG  CYS A  45      -4.705  17.351  23.113  1.00 93.35           S
ATOM    355  C   CYS A  45      -6.235  16.672  19.407  1.00 93.35           C
ATOM    356  O   CYS A  45      -7.461  16.559  19.426  1.00 93.35           O
ATOM    357  N   GLY A  46      -5.565  17.122  18.328  1.00 97.29           N
ATOM    358  CA  GLY A  46      -6.303  17.558  17.175  1.00 97.29           C
ATOM    359  C   GLY A  46      -7.082  16.377  16.734  1.00 97.29           C
ATOM    360  O   GLY A  46      -8.246  16.488  16.352  1.00 97.29           O
ATOM    361  N   SER A  47      -6.439  15.201  16.768  1.00153.78           N
ATOM    362  CA  SER A  47      -7.192  14.029  16.483  1.00153.78           C
ATOM    363  CB  SER A  47      -6.910  13.460  15.082  1.00153.78           C
ATOM    364  OG  SER A  47      -7.282  14.406  14.089  1.00153.78           O
ATOM    365  C   SER A  47      -6.772  12.997  17.471  1.00153.78           C
ATOM    366  O   SER A  47      -5.771  12.311  17.269  1.00153.78           O
ATOM    367  N   PRO A  48      -7.502  12.895  18.547  1.00191.41           N
ATOM    368  CA  PRO A  48      -7.260  11.861  19.510  1.00191.41           C
ATOM    369  CD  PRO A  48      -8.866  13.382  18.593  1.00191.41           C
ATOM    370  CB  PRO A  48      -8.391  11.975  20.509  1.00191.41           C
ATOM    371  CG  PRO A  48      -9.549  12.512  19.655  1.00191.41           C
ATOM    372  C   PRO A  48      -7.376  10.622  18.699  1.00191.41           C
ATOM    373  O   PRO A  48      -6.608   9.682  18.880  1.00191.41           O
ATOM    374  N   GLU A  49      -8.359  10.629  17.791  1.00136.07           N
ATOM    375  CA  GLU A  49      -8.575   9.595  16.842  1.00136.07           C
ATOM    376  CB  GLU A  49      -9.957   8.938  16.991  1.00136.07           C
ATOM    377  CG  GLU A  49     -10.162   7.683  16.144  1.00136.07           C
ATOM    378  CD  GLU A  49     -11.573   7.186  16.430  1.00136.07           C
ATOM    379  OE1 GLU A  49     -12.367   7.976  17.007  1.00136.07           O
ATOM    380  OE2 GLU A  49     -11.875   6.014  16.081  1.00136.07           O
ATOM    381  C   GLU A  49      -8.565  10.343  15.559  1.00136.07           C
ATOM    382  O   GLU A  49      -9.294  11.322  15.408  1.00136.07           O
ATOM    383  N   VAL A  50      -7.722   9.923  14.605  1.00 41.47           N
ATOM    384  CA  VAL A  50      -7.643  10.642  13.372  1.00 41.47           C
ATOM    385  CB  VAL A  50      -6.449  10.268  12.543  1.00 41.47           C
ATOM    386  CG1 VAL A  50      -6.515  11.028  11.208  1.00 41.47           C
ATOM    387  CG2 VAL A  50      -5.175  10.540  13.360  1.00 41.47           C
ATOM    388  C   VAL A  50      -8.855  10.300  12.577  1.00 41.47           C
ATOM    389  O   VAL A  50      -9.443   9.234  12.754  1.00 41.47           O
ATOM    390  N   ASN A  51      -9.290  11.231  11.709  1.00 77.05           N
ATOM    391  CA  ASN A  51     -10.407  10.948  10.862  1.00 77.05           C
ATOM    392  CB  ASN A  51     -10.917  12.189  10.106  1.00 77.05           C
ATOM    393  CG  ASN A  51     -12.161  11.818   9.313  1.00 77.05           C
ATOM    394  OD1 ASN A  51     -12.627  10.680   9.352  1.00 77.05           O
ATOM    395  ND2 ASN A  51     -12.714  12.807   8.560  1.00 77.05           N
ATOM    396  C   ASN A  51      -9.906   9.976   9.846  1.00 77.05           C
ATOM    397  O   ASN A  51      -8.810  10.143   9.314  1.00 77.05           O
ATOM    398  N   LEU A  52     -10.693   8.923   9.557  1.00 81.07           N
ATOM    399  CA  LEU A  52     -10.250   7.952   8.601  1.00 81.07           C
ATOM    400  CB  LEU A  52     -10.986   6.602   8.696  1.00 81.07           C
ATOM    401  CG  LEU A  52     -10.704   5.835  10.002  1.00 81.07           C
ATOM    402  CD1 LEU A  52     -11.193   6.618  11.230  1.00 81.07           C
ATOM    403  CD2 LEU A  52     -11.270   4.406   9.946  1.00 81.07           C
ATOM    404  C   LEU A  52     -10.494   8.510   7.241  1.00 81.07           C
ATOM    405  O   LEU A  52     -11.523   9.133   6.989  1.00 81.07           O
ATOM    406  N   THR A  53      -9.537   8.307   6.316  1.00 96.77           N
ATOM    407  CA  THR A  53      -9.738   8.836   5.005  1.00 96.77           C
ATOM    408  CB  THR A  53      -8.487   8.909   4.177  1.00 96.77           C
ATOM    409  OG1 THR A  53      -8.717   9.683   3.009  1.00 96.77           O
ATOM    410  CG2 THR A  53      -8.055   7.482   3.797  1.00 96.77           C
ATOM    411  C   THR A  53     -10.704   7.941   4.306  1.00 96.77           C
ATOM    412  O   THR A  53     -10.624   6.717   4.408  1.00 96.77           O
ATOM    413  N   SER A  54     -11.665   8.546   3.584  1.00 33.03           N
ATOM    414  CA  SER A  54     -12.616   7.753   2.868  1.00 33.03           C
ATOM    415  CB  SER A  54     -14.079   8.109   3.185  1.00 33.03           C
ATOM    416  OG  SER A  54     -14.362   7.851   4.552  1.00 33.03           O
ATOM    417  C   SER A  54     -12.404   8.046   1.424  1.00 33.03           C
ATOM    418  O   SER A  54     -12.362   9.206   1.015  1.00 33.03           O
ATOM    419  N   TYR A  55     -12.249   6.988   0.609  1.00 66.57           N
ATOM    420  CA  TYR A  55     -12.057   7.197  -0.791  1.00 66.57           C
ATOM    421  CB  TYR A  55     -10.681   6.753  -1.322  1.00 66.57           C
ATOM    422  CG  TYR A  55      -9.648   7.699  -0.805  1.00 66.57           C
ATOM    423  CD1 TYR A  55      -9.443   8.912  -1.423  1.00 66.57           C
ATOM    424  CD2 TYR A  55      -8.880   7.376   0.290  1.00 66.57           C
ATOM    425  CE1 TYR A  55      -8.491   9.788  -0.956  1.00 66.57           C
ATOM    426  CE2 TYR A  55      -7.926   8.247   0.762  1.00 66.57           C
ATOM    427  CZ  TYR A  55      -7.731   9.456   0.139  1.00 66.57           C
ATOM    428  OH  TYR A  55      -6.753  10.352   0.620  1.00 66.57           O
ATOM    429  C   TYR A  55     -13.093   6.414  -1.525  1.00 66.57           C
ATOM    430  O   TYR A  55     -13.415   5.285  -1.157  1.00 66.57           O
ATOM    431  N   SER A  56     -13.684   7.046  -2.557  1.00134.90           N
ATOM    432  CA  SER A  56     -14.612   6.414  -3.447  1.00134.90           C
ATOM    433  CB  SER A  56     -13.939   5.439  -4.431  1.00134.90           C
ATOM    434  OG  SER A  56     -13.032   6.140  -5.269  1.00134.90           O
ATOM    435  C   SER A  56     -15.648   5.662  -2.686  1.00134.90           C
ATOM    436  O   SER A  56     -15.931   4.507  -2.999  1.00134.90           O
ATOM    437  N   LEU A  57     -16.231   6.287  -1.649  1.00 80.66           N
ATOM    438  CA  LEU A  57     -17.259   5.606  -0.925  1.00 80.66           C
ATOM    439  CB  LEU A  57     -16.995   5.521   0.588  1.00 80.66           C
ATOM    440  CG  LEU A  57     -15.760   4.673   0.947  1.00 80.66           C
ATOM    441  CD1 LEU A  57     -15.539   4.617   2.468  1.00 80.66           C
ATOM    442  CD2 LEU A  57     -15.831   3.281   0.299  1.00 80.66           C
ATOM    443  C   LEU A  57     -18.507   6.400  -1.120  1.00 80.66           C
ATOM    444  O   LEU A  57     -18.496   7.626  -1.023  1.00 80.66           O
ATOM    445  N   LEU A  58     -19.624   5.719  -1.430  1.00280.28           N
ATOM    446  CA  LEU A  58     -20.847   6.440  -1.616  1.00280.28           C
ATOM    447  CB  LEU A  58     -21.471   6.225  -3.008  1.00280.28           C
ATOM    448  CG  LEU A  58     -22.705   7.100  -3.297  1.00280.28           C
ATOM    449  CD1 LEU A  58     -22.362   8.598  -3.219  1.00280.28           C
ATOM    450  CD2 LEU A  58     -23.333   6.727  -4.649  1.00280.28           C
ATOM    451  C   LEU A  58     -21.788   5.953  -0.566  1.00280.28           C
ATOM    452  O   LEU A  58     -21.766   4.781  -0.195  1.00280.28           O
ATOM    453  N   ASP A  59     -22.635   6.858  -0.042  1.00 52.84           N
ATOM    454  CA  ASP A  59     -23.513   6.469   1.020  1.00 52.84           C
ATOM    455  CB  ASP A  59     -24.430   7.617   1.476  1.00 52.84           C
ATOM    456  CG  ASP A  59     -23.556   8.683   2.120  1.00 52.84           C
ATOM    457  OD1 ASP A  59     -22.701   8.313   2.968  1.00 52.84           O
ATOM    458  OD2 ASP A  59     -23.735   9.882   1.776  1.00 52.84           O
ATOM    459  C   ASP A  59     -24.387   5.375   0.509  1.00 52.84           C
ATOM    460  O   ASP A  59     -24.513   4.327   1.139  1.00 52.84           O
ATOM    461  N   VAL A  60     -25.003   5.581  -0.669  1.00112.33           N
ATOM    462  CA  VAL A  60     -25.844   4.553  -1.202  1.00112.33           C
ATOM    463  CB  VAL A  60     -27.305   4.799  -0.963  1.00112.33           C
ATOM    464  CG1 VAL A  60     -27.566   4.772   0.553  1.00112.33           C
ATOM    465  CG2 VAL A  60     -27.690   6.128  -1.634  1.00112.33           C
ATOM    466  C   VAL A  60     -25.640   4.537  -2.677  1.00112.33           C
ATOM    467  O   VAL A  60     -25.418   5.577  -3.293  1.00112.33           O
ATOM    468  N   ALA A  61     -25.704   3.339  -3.285  1.00218.50           N
ATOM    469  CA  ALA A  61     -25.534   3.245  -4.702  1.00218.50           C
ATOM    470  CB  ALA A  61     -24.113   2.843  -5.131  1.00218.50           C
ATOM    471  C   ALA A  61     -26.453   2.171  -5.173  1.00218.50           C
ATOM    472  O   ALA A  61     -26.868   1.311  -4.397  1.00218.50           O
ATOM    473  N   SER A  62     -26.816   2.209  -6.467  1.00 89.20           N
ATOM    474  CA  SER A  62     -27.665   1.181  -6.982  1.00 89.20           C
ATOM    475  CB  SER A  62     -27.925   1.327  -8.492  1.00 89.20           C
ATOM    476  OG  SER A  62     -28.771   0.282  -8.950  1.00 89.20           O
ATOM    477  C   SER A  62     -26.919  -0.089  -6.778  1.00 89.20           C
ATOM    478  O   SER A  62     -27.453  -1.065  -6.252  1.00 89.20           O
ATOM    479  N   CYS A  63     -25.637  -0.092  -7.184  1.00 60.59           N
ATOM    480  CA  CYS A  63     -24.818  -1.247  -6.985  1.00 60.59           C
ATOM    481  CB  CYS A  63     -23.536  -1.238  -7.836  1.00 60.59           C
ATOM    482  SG  CYS A  63     -22.541  -2.745  -7.632  1.00 60.59           S
ATOM    483  C   CYS A  63     -24.434  -1.222  -5.543  1.00 60.59           C
ATOM    484  O   CYS A  63     -24.334  -0.154  -4.942  1.00 60.59           O
ATOM    485  N   LEU A  64     -24.228  -2.404  -4.937  1.00 29.61           N
ATOM    486  CA  LEU A  64     -23.908  -2.423  -3.541  1.00 29.61           C
ATOM    487  CB  LEU A  64     -23.843  -3.843  -2.945  1.00 29.61           C
ATOM    488  CG  LEU A  64     -25.185  -4.597  -2.989  1.00 29.61           C
ATOM    489  CD1 LEU A  64     -25.055  -6.000  -2.376  1.00 29.61           C
ATOM    490  CD2 LEU A  64     -26.316  -3.771  -2.355  1.00 29.61           C
ATOM    491  C   LEU A  64     -22.585  -1.753  -3.335  1.00 29.61           C
ATOM    492  O   LEU A  64     -22.429  -0.974  -2.397  1.00 29.61           O
ATOM    493  N   PRO A  65     -21.620  -2.013  -4.174  1.00137.03           N
ATOM    494  CA  PRO A  65     -20.351  -1.373  -3.964  1.00137.03           C
ATOM    495  CD  PRO A  65     -21.458  -3.347  -4.732  1.00137.03           C
ATOM    496  CB  PRO A  65     -19.329  -2.182  -4.758  1.00137.03           C
ATOM    497  CG  PRO A  65     -19.942  -3.592  -4.792  1.00137.03           C
ATOM    498  C   PRO A  65     -20.398   0.071  -4.332  1.00137.03           C
ATOM    499  O   PRO A  65     -21.173   0.446  -5.210  1.00137.03           O
ATOM    500  N   PRO A  66     -19.611   0.867  -3.665  1.00151.49           N
ATOM    501  CA  PRO A  66     -19.559   2.263  -3.999  1.00151.49           C
ATOM    502  CD  PRO A  66     -19.417   0.645  -2.241  1.00151.49           C
ATOM    503  CB  PRO A  66     -18.979   2.970  -2.777  1.00151.49           C
ATOM    504  CG  PRO A  66     -19.361   2.045  -1.609  1.00151.49           C
ATOM    505  C   PRO A  66     -18.733   2.423  -5.230  1.00151.49           C
ATOM    506  O   PRO A  66     -17.940   1.532  -5.529  1.00151.49           O
ATOM    507  N   SER A  67     -18.900   3.539  -5.964  1.00184.02           N
ATOM    508  CA  SER A  67     -18.134   3.691  -7.163  1.00184.02           C
ATOM    509  CB  SER A  67     -18.849   3.159  -8.418  1.00184.02           C
ATOM    510  OG  SER A  67     -20.034   3.902  -8.657  1.00184.02           O
ATOM    511  C   SER A  67     -17.866   5.144  -7.381  1.00184.02           C
ATOM    512  O   SER A  67     -18.297   6.001  -6.611  1.00184.02           O
ATOM    513  N   ASN A  68     -17.109   5.441  -8.453  1.00 65.55           N
ATOM    514  CA  ASN A  68     -16.776   6.787  -8.810  1.00 65.55           C
ATOM    515  CB  ASN A  68     -15.660   6.879  -9.864  1.00 65.55           C
ATOM    516  CG  ASN A  68     -14.374   6.377  -9.225  1.00 65.55           C
ATOM    517  OD1 ASN A  68     -13.913   6.919  -8.222  1.00 65.55           O
ATOM    518  ND2 ASN A  68     -13.780   5.306  -9.816  1.00 65.55           N
ATOM    519  C   ASN A  68     -18.006   7.395  -9.396  1.00 65.55           C
ATOM    520  O   ASN A  68     -18.991   6.701  -9.642  1.00 65.55           O
ATOM    521  N   ASN A  69     -17.990   8.726  -9.602  1.00 88.89           N
ATOM    522  CA  ASN A  69     -19.141   9.372 -10.156  1.00 88.89           C
ATOM    523  CB  ASN A  69     -19.244  10.863  -9.786  1.00 88.89           C
ATOM    524  CG  ASN A  69     -18.002  11.572 -10.300  1.00 88.89           C
ATOM    525  OD1 ASN A  69     -16.891  11.053 -10.204  1.00 88.89           O
ATOM    526  ND2 ASN A  69     -18.193  12.794 -10.863  1.00 88.89           N
ATOM    527  C   ASN A  69     -19.076   9.238 -11.640  1.00 88.89           C
ATOM    528  O   ASN A  69     -18.130   9.685 -12.288  1.00 88.89           O
ATOM    529  N   LEU A  70     -20.094   8.572 -12.214  1.00140.52           N
ATOM    530  CA  LEU A  70     -20.129   8.359 -13.627  1.00140.52           C
ATOM    531  CB  LEU A  70     -19.398   7.065 -14.034  1.00140.52           C
ATOM    532  CG  LEU A  70     -19.808   5.832 -13.200  1.00140.52           C
ATOM    533  CD1 LEU A  70     -21.230   5.360 -13.532  1.00140.52           C
ATOM    534  CD2 LEU A  70     -18.765   4.708 -13.299  1.00140.52           C
ATOM    535  C   LEU A  70     -21.559   8.245 -14.024  1.00140.52           C
ATOM    536  O   LEU A  70     -22.442   8.140 -13.173  1.00140.52           O
ATOM    537  N   THR A  71     -21.835   8.293 -15.340  1.00164.19           N
ATOM    538  CA  THR A  71     -23.193   8.079 -15.716  1.00164.19           C
ATOM    539  CB  THR A  71     -23.535   8.557 -17.107  1.00164.19           C
ATOM    540  OG1 THR A  71     -24.901   8.298 -17.389  1.00164.19           O
ATOM    541  CG2 THR A  71     -22.618   7.917 -18.160  1.00164.19           C
ATOM    542  C   THR A  71     -23.394   6.607 -15.573  1.00164.19           C
ATOM    543  O   THR A  71     -23.131   5.824 -16.487  1.00164.19           O
ATOM    544  N   THR A  72     -23.801   6.226 -14.341  1.00 96.59           N
ATOM    545  CA  THR A  72     -24.108   4.886 -13.938  1.00 96.59           C
ATOM    546  CB  THR A  72     -24.378   4.767 -12.464  1.00 96.59           C
ATOM    547  OG1 THR A  72     -24.616   3.410 -12.117  1.00 96.59           O
ATOM    548  CG2 THR A  72     -25.587   5.641 -12.086  1.00 96.59           C
ATOM    549  C   THR A  72     -25.335   4.517 -14.683  1.00 96.59           C
ATOM    550  O   THR A  72     -25.494   3.385 -15.138  1.00 96.59           O
ATOM    551  N   HIS A  73     -26.237   5.502 -14.828  1.00 79.73           N
ATOM    552  CA  HIS A  73     -27.403   5.278 -15.610  1.00 79.73           C
ATOM    553  ND1 HIS A  73     -28.434   7.580 -13.430  1.00 79.73           N
ATOM    554  CG  HIS A  73     -28.998   6.866 -14.464  1.00 79.73           C
ATOM    555  CB  HIS A  73     -28.293   6.523 -15.743  1.00 79.73           C
ATOM    556  NE2 HIS A  73     -30.504   7.071 -12.798  1.00 79.73           N
ATOM    557  CD2 HIS A  73     -30.262   6.565 -14.061  1.00 79.73           C
ATOM    558  CE1 HIS A  73     -29.378   7.673 -12.459  1.00 79.73           C
ATOM    559  C   HIS A  73     -26.832   4.962 -16.938  1.00 79.73           C
ATOM    560  O   HIS A  73     -27.356   4.122 -17.668  1.00 79.73           O
ATOM    561  N   GLU A  74     -25.726   5.663 -17.263  1.00149.07           N
ATOM    562  CA  GLU A  74     -24.995   5.387 -18.455  1.00149.07           C
ATOM    563  CB  GLU A  74     -24.890   3.890 -18.812  1.00149.07           C
ATOM    564  CG  GLU A  74     -24.151   3.063 -17.759  1.00149.07           C
ATOM    565  CD  GLU A  74     -24.361   1.589 -18.081  1.00149.07           C
ATOM    566  OE1 GLU A  74     -25.011   1.294 -19.119  1.00149.07           O
ATOM    567  OE2 GLU A  74     -23.876   0.737 -17.289  1.00149.07           O
ATOM    568  C   GLU A  74     -25.661   6.090 -19.574  1.00149.07           C
ATOM    569  O   GLU A  74     -26.518   6.950 -19.382  1.00149.07           O
ATOM    570  N   VAL A  75     -25.220   5.754 -20.793  1.00139.87           N
ATOM    571  CA  VAL A  75     -25.764   6.341 -21.967  1.00139.87           C
ATOM    572  CB  VAL A  75     -24.983   7.532 -22.428  1.00139.87           C
ATOM    573  CG1 VAL A  75     -24.957   8.561 -21.286  1.00139.87           C
ATOM    574  CG2 VAL A  75     -23.585   7.063 -22.863  1.00139.87           C
ATOM    575  C   VAL A  75     -25.613   5.301 -23.019  1.00139.87           C
ATOM    576  O   VAL A  75     -25.194   4.179 -22.741  1.00139.87           O
ATOM    577  N   GLN A  76     -26.003   5.639 -24.256  1.00112.36           N
ATOM    578  CA  GLN A  76     -25.822   4.731 -25.346  1.00112.36           C
ATOM    579  CB  GLN A  76     -27.126   4.440 -26.111  1.00112.36           C
ATOM    580  CG  GLN A  76     -28.293   3.996 -25.219  1.00112.36           C
ATOM    581  CD  GLN A  76     -27.960   2.676 -24.536  1.00112.36           C
ATOM    582  OE1 GLN A  76     -28.227   1.598 -25.065  1.00112.36           O
ATOM    583  NE2 GLN A  76     -27.373   2.759 -23.313  1.00112.36           N
ATOM    584  C   GLN A  76     -24.928   5.476 -26.278  1.00112.36           C
ATOM    585  O   GLN A  76     -25.052   6.692 -26.415  1.00112.36           O
ATOM    586  N   ILE A  77     -23.985   4.777 -26.931  1.00117.20           N
ATOM    587  CA  ILE A  77     -23.051   5.479 -27.760  1.00117.20           C
ATOM    588  CB  ILE A  77     -21.696   5.527 -27.126  1.00117.20           C
ATOM    589  CG1 ILE A  77     -20.671   6.268 -27.993  1.00117.20           C
ATOM    590  CG2 ILE A  77     -21.300   4.086 -26.809  1.00117.20           C
ATOM    591  CD1 ILE A  77     -19.292   6.314 -27.336  1.00117.20           C
ATOM    592  C   ILE A  77     -22.856   4.750 -29.047  1.00117.20           C
ATOM    593  O   ILE A  77     -22.989   3.529 -29.120  1.00117.20           O
ATOM    594  N   GLN A  78     -22.557   5.528 -30.106  1.00103.13           N
ATOM    595  CA  GLN A  78     -22.173   5.011 -31.384  1.00103.13           C
ATOM    596  CB  GLN A  78     -23.102   5.433 -32.537  1.00103.13           C
ATOM    597  CG  GLN A  78     -24.529   4.896 -32.435  1.00103.13           C
ATOM    598  CD  GLN A  78     -24.490   3.407 -32.732  1.00103.13           C
ATOM    599  OE1 GLN A  78     -24.513   2.584 -31.820  1.00103.13           O
ATOM    600  NE2 GLN A  78     -24.423   3.044 -34.041  1.00103.13           N
ATOM    601  C   GLN A  78     -20.870   5.692 -31.647  1.00103.13           C
ATOM    602  O   GLN A  78     -20.775   6.907 -31.500  1.00103.13           O
ATOM    603  N   VAL A  79     -19.821   4.945 -32.037  1.00104.21           N
ATOM    604  CA  VAL A  79     -18.561   5.598 -32.253  1.00104.21           C
ATOM    605  CB  VAL A  79     -17.388   4.829 -31.721  1.00104.21           C
ATOM    606  CG1 VAL A  79     -17.539   4.703 -30.196  1.00104.21           C
ATOM    607  CG2 VAL A  79     -17.309   3.481 -32.456  1.00104.21           C
ATOM    608  C   VAL A  79     -18.373   5.731 -33.726  1.00104.21           C
ATOM    609  O   VAL A  79     -18.721   4.827 -34.485  1.00104.21           O
ATOM    610  N   LEU A  80     -17.831   6.885 -34.168  1.00 62.11           N
ATOM    611  CA  LEU A  80     -17.650   7.112 -35.572  1.00 62.11           C
ATOM    612  CB  LEU A  80     -18.430   8.331 -36.088  1.00 62.11           C
ATOM    613  CG  LEU A  80     -19.950   8.217 -35.880  1.00 62.11           C
ATOM    614  CD1 LEU A  80     -20.672   9.455 -36.426  1.00 62.11           C
ATOM    615  CD2 LEU A  80     -20.505   6.901 -36.447  1.00 62.11           C
ATOM    616  C   LEU A  80     -16.203   7.388 -35.819  1.00 62.11           C
ATOM    617  O   LEU A  80     -15.521   7.990 -34.991  1.00 62.11           O
ATOM    618  N   GLN A  81     -15.705   6.933 -36.986  1.00 97.47           N
ATOM    619  CA  GLN A  81     -14.344   7.132 -37.388  1.00 97.47           C
ATOM    620  CB  GLN A  81     -13.602   5.823 -37.701  1.00 97.47           C
ATOM    621  CG  GLN A  81     -14.182   5.080 -38.907  1.00 97.47           C
ATOM    622  CD  GLN A  81     -13.376   3.808 -39.123  1.00 97.47           C
ATOM    623  OE1 GLN A  81     -13.936   2.730 -39.309  1.00 97.47           O
ATOM    624  NE2 GLN A  81     -12.021   3.933 -39.106  1.00 97.47           N
ATOM    625  C   GLN A  81     -14.397   7.914 -38.660  1.00 97.47           C
ATOM    626  O   GLN A  81     -15.431   7.976 -39.324  1.00 97.47           O
ATOM    627  N   ARG A  82     -13.272   8.548 -39.028  1.00 96.02           N
ATOM    628  CA  ARG A  82     -13.242   9.319 -40.233  1.00 96.02           C
ATOM    629  CB  ARG A  82     -11.911  10.066 -40.426  1.00 96.02           C
ATOM    630  CG  ARG A  82     -11.826  10.903 -41.703  1.00 96.02           C
ATOM    631  CD  ARG A  82     -10.894  10.301 -42.757  1.00 96.02           C
ATOM    632  NE  ARG A  82     -10.879  11.222 -43.928  1.00 96.02           N
ATOM    633  CZ  ARG A  82      -9.692  11.552 -44.515  1.00 96.02           C
ATOM    634  NH1 ARG A  82      -8.525  11.042 -44.025  1.00 96.02           N
ATOM    635  NH2 ARG A  82      -9.672  12.397 -45.587  1.00 96.02           N
ATOM    636  C   ARG A  82     -13.422   8.373 -41.372  1.00 96.02           C
ATOM    637  O   ARG A  82     -12.896   7.261 -41.367  1.00 96.02           O
ATOM    638  N   ASN A  83     -14.205   8.797 -42.381  1.00 81.93           N
ATOM    639  CA  ASN A  83     -14.420   7.956 -43.514  1.00 81.93           C
ATOM    640  CB  ASN A  83     -15.423   8.538 -44.524  1.00 81.93           C
ATOM    641  CG  ASN A  83     -15.654   7.502 -45.611  1.00 81.93           C
ATOM    642  OD1 ASN A  83     -15.854   6.323 -45.325  1.00 81.93           O
ATOM    643  ND2 ASN A  83     -15.616   7.948 -46.896  1.00 81.93           N
ATOM    644  C   ASN A  83     -13.107   7.842 -44.186  1.00 81.93           C
ATOM    645  O   ASN A  83     -12.491   8.842 -44.549  1.00 81.93           O
ATOM    646  N   VAL A  84     -12.641   6.599 -44.374  1.00254.37           N
ATOM    647  CA  VAL A  84     -11.389   6.459 -45.029  1.00254.37           C
ATOM    648  CB  VAL A  84     -10.777   5.096 -44.884  1.00254.37           C
ATOM    649  CG1 VAL A  84     -11.744   4.065 -45.489  1.00254.37           C
ATOM    650  CG2 VAL A  84      -9.387   5.108 -45.542  1.00254.37           C
ATOM    651  C   VAL A  84     -11.716   6.684 -46.455  1.00254.37           C
ATOM    652  O   VAL A  84     -12.803   6.342 -46.910  1.00254.37           O
ATOM    653  N   LYS A  85     -10.789   7.279 -47.219  1.00 53.16           N
ATOM    654  CA  LYS A  85     -11.050   7.483 -48.611  1.00 53.16           C
ATOM    655  CB  LYS A  85      -9.871   8.139 -49.348  1.00 53.16           C
ATOM    656  CG  LYS A  85      -9.621   9.585 -48.912  1.00 53.16           C
ATOM    657  CD  LYS A  85      -8.262  10.134 -49.348  1.00 53.16           C
ATOM    658  CE  LYS A  85      -7.102   9.654 -48.473  1.00 53.16           C
ATOM    659  NZ  LYS A  85      -5.828  10.226 -48.962  1.00 53.16           N
ATOM    660  C   LYS A  85     -11.253   6.110 -49.162  1.00 53.16           C
ATOM    661  O   LYS A  85     -11.948   5.921 -50.159  1.00 53.16           O
ATOM    662  N   SER A  86     -10.637   5.114 -48.494  1.00 72.28           N
ATOM    663  CA  SER A  86     -10.781   3.742 -48.851  1.00 72.28           C
ATOM    664  CB  SER A  86     -10.205   2.793 -47.789  1.00 72.28           C
ATOM    665  OG  SER A  86      -8.800   2.971 -47.685  1.00 72.28           O
ATOM    666  C   SER A  86     -12.238   3.472 -48.959  1.00 72.28           C
ATOM    667  O   SER A  86     -12.671   2.797 -49.890  1.00 72.28           O
ATOM    668  N   ASP A  87     -13.039   3.995 -48.011  1.00 76.46           N
ATOM    669  CA  ASP A  87     -14.446   3.837 -48.174  1.00 76.46           C
ATOM    670  CB  ASP A  87     -15.256   4.167 -46.912  1.00 76.46           C
ATOM    671  CG  ASP A  87     -14.998   3.072 -45.887  1.00 76.46           C
ATOM    672  OD1 ASP A  87     -14.582   1.958 -46.303  1.00 76.46           O
ATOM    673  OD2 ASP A  87     -15.215   3.336 -44.674  1.00 76.46           O
ATOM    674  C   ASP A  87     -14.801   4.823 -49.230  1.00 76.46           C
ATOM    675  O   ASP A  87     -15.172   5.963 -48.954  1.00 76.46           O
ATOM    676  N   ILE A  88     -14.666   4.374 -50.486  1.00 70.19           N
ATOM    677  CA  ILE A  88     -14.900   5.157 -51.653  1.00 70.19           C
ATOM    678  CB  ILE A  88     -14.353   4.507 -52.885  1.00 70.19           C
ATOM    679  CG1 ILE A  88     -12.817   4.451 -52.843  1.00 70.19           C
ATOM    680  CG2 ILE A  88     -14.946   5.233 -54.098  1.00 70.19           C
ATOM    681  CD1 ILE A  88     -12.213   3.517 -53.891  1.00 70.19           C
ATOM    682  C   ILE A  88     -16.370   5.258 -51.843  1.00 70.19           C
ATOM    683  O   ILE A  88     -17.108   4.308 -51.589  1.00 70.19           O
ATOM    684  N   LYS A  89     -16.839   6.449 -52.256  1.00133.90           N
ATOM    685  CA  LYS A  89     -18.236   6.582 -52.528  1.00133.90           C
ATOM    686  CB  LYS A  89     -18.693   8.041 -52.713  1.00133.90           C
ATOM    687  CG  LYS A  89     -20.147   8.179 -53.175  1.00133.90           C
ATOM    688  CD  LYS A  89     -21.189   7.725 -52.151  1.00133.90           C
ATOM    689  CE  LYS A  89     -22.627   7.867 -52.656  1.00133.90           C
ATOM    690  NZ  LYS A  89     -23.573   7.313 -51.662  1.00133.90           N
ATOM    691  C   LYS A  89     -18.476   5.860 -53.807  1.00133.90           C
ATOM    692  O   LYS A  89     -17.811   6.116 -54.810  1.00133.90           O
ATOM    693  N   VAL A  90     -19.435   4.917 -53.800  1.00111.85           N
ATOM    694  CA  VAL A  90     -19.653   4.176 -55.001  1.00111.85           C
ATOM    695  CB  VAL A  90     -19.311   2.719 -54.858  1.00111.85           C
ATOM    696  CG1 VAL A  90     -20.174   2.123 -53.734  1.00111.85           C
ATOM    697  CG2 VAL A  90     -19.524   2.024 -56.213  1.00111.85           C
ATOM    698  C   VAL A  90     -21.100   4.251 -55.373  1.00111.85           C
ATOM    699  O   VAL A  90     -21.976   4.031 -54.539  1.00111.85           O
ATOM    700  N   TYR A  91     -21.391   4.605 -56.644  1.00216.65           N
ATOM    701  CA  TYR A  91     -22.751   4.515 -57.087  1.00216.65           C
ATOM    702  CB  TYR A  91     -23.641   5.770 -57.004  1.00216.65           C
ATOM    703  CG  TYR A  91     -23.111   6.841 -57.873  1.00216.65           C
ATOM    704  CD1 TYR A  91     -23.312   6.825 -59.234  1.00216.65           C
ATOM    705  CD2 TYR A  91     -22.406   7.863 -57.305  1.00216.65           C
ATOM    706  CE1 TYR A  91     -22.812   7.828 -60.028  1.00216.65           C
ATOM    707  CE2 TYR A  91     -21.908   8.859 -58.097  1.00216.65           C
ATOM    708  CZ  TYR A  91     -22.103   8.853 -59.456  1.00216.65           C
ATOM    709  OH  TYR A  91     -21.582   9.893 -60.255  1.00216.65           O
ATOM    710  C   TYR A  91     -22.767   3.990 -58.480  1.00216.65           C
ATOM    711  O   TYR A  91     -21.731   3.913 -59.141  1.00216.65           O
ATOM    712  N   GLN A  92     -23.967   3.582 -58.936  1.00138.93           N
ATOM    713  CA  GLN A  92     -24.120   2.968 -60.219  1.00138.93           C
ATOM    714  CB  GLN A  92     -25.440   2.190 -60.391  1.00138.93           C
ATOM    715  CG  GLN A  92     -26.698   3.064 -60.363  1.00138.93           C
ATOM    716  CD  GLN A  92     -27.001   3.447 -58.921  1.00138.93           C
ATOM    717  OE1 GLN A  92     -26.341   2.993 -57.988  1.00138.93           O
ATOM    718  NE2 GLN A  92     -28.039   4.305 -58.731  1.00138.93           N
ATOM    719  C   GLN A  92     -24.060   3.998 -61.300  1.00138.93           C
ATOM    720  O   GLN A  92     -24.424   5.158 -61.112  1.00138.93           O
ATOM    721  N   CYS A  93     -23.555   3.574 -62.474  1.00 54.72           N
ATOM    722  CA  CYS A  93     -23.461   4.420 -63.624  1.00 54.72           C
ATOM    723  CB  CYS A  93     -22.091   5.101 -63.782  1.00 54.72           C
ATOM    724  SG  CYS A  93     -21.738   6.299 -62.464  1.00 54.72           S
ATOM    725  C   CYS A  93     -23.621   3.523 -64.804  1.00 54.72           C
ATOM    726  O   CYS A  93     -23.653   2.302 -64.656  1.00 54.72           O
ATOM    727  N   LYS A  94     -23.755   4.102 -66.015  1.00 81.03           N
ATOM    728  CA  LYS A  94     -23.818   3.266 -67.177  1.00 81.03           C
ATOM    729  CB  LYS A  94     -25.233   3.050 -67.735  1.00 81.03           C
ATOM    730  CG  LYS A  94     -26.016   2.042 -66.891  1.00 81.03           C
ATOM    731  CD  LYS A  94     -27.495   1.921 -67.251  1.00 81.03           C
ATOM    732  CE  LYS A  94     -28.198   0.793 -66.494  1.00 81.03           C
ATOM    733  NZ  LYS A  94     -27.573  -0.506 -66.833  1.00 81.03           N
ATOM    734  C   LYS A  94     -22.945   3.851 -68.235  1.00 81.03           C
ATOM    735  O   LYS A  94     -22.844   5.068 -68.377  1.00 81.03           O
ATOM    736  N   VAL A  95     -22.265   2.972 -68.996  1.00100.40           N
ATOM    737  CA  VAL A  95     -21.389   3.436 -70.027  1.00100.40           C
ATOM    738  CB  VAL A  95     -20.031   2.800 -69.985  1.00100.40           C
ATOM    739  CG1 VAL A  95     -19.343   3.203 -68.670  1.00100.40           C
ATOM    740  CG2 VAL A  95     -20.198   1.280 -70.159  1.00100.40           C
ATOM    741  C   VAL A  95     -22.010   3.068 -71.333  1.00100.40           C
ATOM    742  O   VAL A  95     -22.496   1.950 -71.506  1.00100.40           O
ATOM    743  N   ILE A  96     -22.049   4.023 -72.283  1.00 99.03           N
ATOM    744  CA  ILE A  96     -22.570   3.672 -73.565  1.00 99.03           C
ATOM    745  CB  ILE A  96     -23.816   4.368 -73.981  1.00 99.03           C
ATOM    746  CG1 ILE A  96     -24.957   4.122 -72.978  1.00 99.03           C
ATOM    747  CG2 ILE A  96     -24.105   3.804 -75.378  1.00 99.03           C
ATOM    748  CD1 ILE A  96     -24.714   4.755 -71.608  1.00 99.03           C
ATOM    749  C   ILE A  96     -21.534   4.001 -74.583  1.00 99.03           C
ATOM    750  O   ILE A  96     -20.990   5.107 -74.605  1.00 99.03           O
ATOM    751  N   ILE A  97     -21.220   3.017 -75.447  1.00117.08           N
ATOM    752  CA  ILE A  97     -20.204   3.210 -76.435  1.00117.08           C
ATOM    753  CB  ILE A  97     -18.861   2.781 -75.949  1.00117.08           C
ATOM    754  CG1 ILE A  97     -18.815   1.257 -75.751  1.00117.08           C
ATOM    755  CG2 ILE A  97     -18.623   3.534 -74.640  1.00117.08           C
ATOM    756  CD1 ILE A  97     -17.404   0.714 -75.526  1.00117.08           C
ATOM    757  C   ILE A  97     -20.513   2.309 -77.580  1.00117.08           C
ATOM    758  O   ILE A  97     -21.352   1.417 -77.478  1.00117.08           O
ATOM    759  N   LYS A  98     -19.844   2.543 -78.722  1.00 58.97           N
ATOM    760  CA  LYS A  98     -19.995   1.666 -79.840  1.00 58.97           C
ATOM    761  CB  LYS A  98     -20.448   2.400 -81.108  1.00 58.97           C
ATOM    762  CG  LYS A  98     -21.786   3.114 -80.923  1.00 58.97           C
ATOM    763  CD  LYS A  98     -22.060   4.162 -81.999  1.00 58.97           C
ATOM    764  CE  LYS A  98     -23.319   4.987 -81.739  1.00 58.97           C
ATOM    765  NZ  LYS A  98     -23.478   6.005 -82.800  1.00 58.97           N
ATOM    766  C   LYS A  98     -18.619   1.146 -80.096  1.00 58.97           C
ATOM    767  O   LYS A  98     -17.672   1.922 -80.208  1.00 58.97           O
ATOM    768  N   ARG A  99     -18.455  -0.186 -80.184  1.00121.79           N
ATOM    769  CA  ARG A  99     -17.131  -0.677 -80.405  1.00121.79           C
ATOM    770  CB  ARG A  99     -16.827  -1.998 -79.680  1.00121.79           C
ATOM    771  CG  ARG A  99     -15.352  -2.395 -79.759  1.00121.79           C
ATOM    772  CD  ARG A  99     -14.955  -3.477 -78.754  1.00121.79           C
ATOM    773  NE  ARG A  99     -15.226  -2.930 -77.394  1.00121.79           N
ATOM    774  CZ  ARG A  99     -14.308  -2.133 -76.773  1.00121.79           C
ATOM    775  NH1 ARG A  99     -13.133  -1.826 -77.397  1.00121.79           N
ATOM    776  NH2 ARG A  99     -14.570  -1.634 -75.530  1.00121.79           N
ATOM    777  C   ARG A  99     -16.978  -0.891 -81.869  1.00121.79           C
ATOM    778  O   ARG A  99     -17.625  -1.757 -82.457  1.00121.79           O
ATOM    779  N   LYS A 100     -16.104  -0.082 -82.495  1.00143.57           N
ATOM    780  CA  LYS A 100     -15.901  -0.193 -83.905  1.00143.57           C
ATOM    781  CB  LYS A 100     -15.743   1.164 -84.615  1.00143.57           C
ATOM    782  CG  LYS A 100     -17.039   1.973 -84.704  1.00143.57           C
ATOM    783  CD  LYS A 100     -18.112   1.318 -85.577  1.00143.57           C
ATOM    784  CE  LYS A 100     -17.908   1.558 -87.076  1.00143.57           C
ATOM    785  NZ  LYS A 100     -16.689   0.866 -87.546  1.00143.57           N
ATOM    786  C   LYS A 100     -14.642  -0.955 -84.126  1.00143.57           C
ATOM    787  O   LYS A 100     -13.558  -0.520 -83.737  1.00143.57           O
ATOM    788  N   ILE A 101     -14.768  -2.140 -84.748  1.00100.33           N
ATOM    789  CA  ILE A 101     -13.606  -2.903 -85.063  1.00100.33           C
ATOM    790  CB  ILE A 101     -13.678  -4.335 -84.619  1.00100.33           C
ATOM    791  CG1 ILE A 101     -13.770  -4.419 -83.085  1.00100.33           C
ATOM    792  CG2 ILE A 101     -12.455  -5.065 -85.198  1.00100.33           C
ATOM    793  CD1 ILE A 101     -15.078  -3.872 -82.516  1.00100.33           C
ATOM    794  C   ILE A 101     -13.519  -2.896 -86.542  1.00100.33           C
ATOM    795  O   ILE A 101     -14.273  -3.564 -87.248  1.00100.33           O
ATOM    796  N   ARG A 102     -12.592  -2.077 -87.038  1.00172.01           N
ATOM    797  CA  ARG A 102     -12.325  -1.974 -88.425  1.00172.01           C
ATOM    798  CB  ARG A 102     -12.677  -0.570 -88.941  1.00172.01           C
ATOM    799  CG  ARG A 102     -12.006   0.534 -88.124  1.00172.01           C
ATOM    800  CD  ARG A 102     -12.797   1.839 -88.071  1.00172.01           C
ATOM    801  NE  ARG A 102     -12.081   2.738 -87.123  1.00172.01           N
ATOM    802  CZ  ARG A 102     -12.787   3.501 -86.237  1.00172.01           C
ATOM    803  NH1 ARG A 102     -14.151   3.449 -86.227  1.00172.01           N
ATOM    804  NH2 ARG A 102     -12.127   4.306 -85.354  1.00172.01           N
ATOM    805  C   ARG A 102     -10.877  -2.214 -88.473  1.00172.01           C
ATOM    806  O   ARG A 102     -10.062  -1.392 -88.081  1.00172.01           O
ATOM    807  N   HIS A 103     -10.480  -3.372 -88.982  1.00 81.57           N
ATOM    808  CA  HIS A 103      -9.084  -3.627 -88.968  1.00 81.57           C
ATOM    809  ND1 HIS A 103      -9.871  -6.017 -87.321  1.00 81.57           N
ATOM    810  CG  HIS A 103      -9.392  -6.148 -88.606  1.00 81.57           C
ATOM    811  CB  HIS A 103      -8.745  -5.040 -89.400  1.00 81.57           C
ATOM    812  NE2 HIS A 103     -10.146  -8.150 -87.883  1.00 81.57           N
ATOM    813  CD2 HIS A 103      -9.564  -7.460 -88.932  1.00 81.57           C
ATOM    814  CE1 HIS A 103     -10.311  -7.243 -86.938  1.00 81.57           C
ATOM    815  C   HIS A 103      -8.454  -2.657 -89.907  1.00 81.57           C
ATOM    816  O   HIS A 103      -7.257  -2.388 -89.831  1.00 81.57           O
ATOM    817  N   CYS A 104      -9.320  -2.134 -90.791  1.00 96.38           N
ATOM    818  CA  CYS A 104      -9.212  -1.312 -91.951  1.00 96.38           C
ATOM    819  CB  CYS A 104     -10.218  -0.152 -92.006  1.00 96.38           C
ATOM    820  SG  CYS A 104     -11.943  -0.719 -91.923  1.00 96.38           S
ATOM    821  C   CYS A 104      -7.826  -0.932 -92.319  1.00 96.38           C
ATOM    822  O   CYS A 104      -7.008  -0.530 -91.500  1.00 96.38           O
ATOM    823  N   GLY A 105      -7.569  -1.088 -93.633  1.00 98.76           N
ATOM    824  CA  GLY A 105      -6.356  -0.835 -94.348  1.00 98.76           C
ATOM    825  C   GLY A 105      -6.701  -1.234 -95.751  1.00 98.76           C
ATOM    826  O   GLY A 105      -7.668  -1.964 -95.960  1.00 98.76           O
ATOM    827  N   MET A 106      -5.934  -0.780 -96.760  1.00137.47           N
ATOM    828  CA  MET A 106      -6.335  -1.104 -98.103  1.00137.47           C
ATOM    829  CB  MET A 106      -5.418  -0.511 -99.190  1.00137.47           C
ATOM    830  CG  MET A 106      -5.956  -0.634-100.621  1.00137.47           C
ATOM    831  SD  MET A 106      -5.940  -2.312-101.324  1.00137.47           S
ATOM    832  CE  MET A 106      -6.607  -1.820-102.940  1.00137.47           C
ATOM    833  C   MET A 106      -6.259  -2.576 -98.282  1.00137.47           C
ATOM    834  O   MET A 106      -7.184  -3.202 -98.797  1.00137.47           O
ATOM    835  N   HIS A 107      -5.145  -3.175 -97.831  1.00106.32           N
ATOM    836  CA  HIS A 107      -4.970  -4.572 -98.056  1.00106.32           C
ATOM    837  ND1 HIS A 107      -2.824  -6.831 -99.225  1.00106.32           N
ATOM    838  CG  HIS A 107      -3.417  -6.522 -98.022  1.00106.32           C
ATOM    839  CB  HIS A 107      -3.642  -5.126 -97.542  1.00106.32           C
ATOM    840  NE2 HIS A 107      -3.303  -8.759 -98.236  1.00106.32           N
ATOM    841  CD2 HIS A 107      -3.705  -7.711 -97.431  1.00106.32           C
ATOM    842  CE1 HIS A 107      -2.781  -8.184 -99.302  1.00106.32           C
ATOM    843  C   HIS A 107      -6.049  -5.238 -97.296  1.00106.32           C
ATOM    844  O   HIS A 107      -6.645  -6.214 -97.744  1.00106.32           O
ATOM    845  N   SER A 108      -6.325  -4.742 -96.083  1.00126.09           N
ATOM    846  CA  SER A 108      -7.414  -5.391 -95.451  1.00126.09           C
ATOM    847  CB  SER A 108      -6.978  -6.535 -94.532  1.00126.09           C
ATOM    848  OG  SER A 108      -6.963  -6.113 -93.176  1.00126.09           O
ATOM    849  C   SER A 108      -8.075  -4.376 -94.597  1.00126.09           C
ATOM    850  O   SER A 108      -7.403  -3.671 -93.850  1.00126.09           O
ATOM    851  N   HIS A 109      -9.416  -4.273 -94.672  1.00175.61           N
ATOM    852  CA  HIS A 109     -10.066  -3.393 -93.763  1.00175.61           C
ATOM    853  ND1 HIS A 109     -10.419  -1.762 -96.233  1.00175.61           N
ATOM    854  CG  HIS A 109     -11.167  -1.678 -95.082  1.00175.61           C
ATOM    855  CB  HIS A 109     -11.423  -2.848 -94.187  1.00175.61           C
ATOM    856  NE2 HIS A 109     -11.099   0.347 -96.068  1.00175.61           N
ATOM    857  CD2 HIS A 109     -11.575  -0.383 -94.995  1.00175.61           C
ATOM    858  CE1 HIS A 109     -10.412  -0.524 -96.784  1.00175.61           C
ATOM    859  C   HIS A 109     -10.113  -4.158 -92.502  1.00175.61           C
ATOM    860  O   HIS A 109      -9.018  -4.439 -92.027  1.00175.61           O
ATOM    861  N   THR A 110     -11.278  -4.371 -91.837  1.00166.72           N
ATOM    862  CA  THR A 110     -11.241  -5.381 -90.818  1.00166.72           C
ATOM    863  CB  THR A 110     -12.558  -5.635 -90.128  1.00166.72           C
ATOM    864  OG1 THR A 110     -12.953  -4.504 -89.372  1.00166.72           O
ATOM    865  CG2 THR A 110     -12.467  -6.883 -89.236  1.00166.72           C
ATOM    866  C   THR A 110     -11.002  -6.536 -91.679  1.00166.72           C
ATOM    867  O   THR A 110     -11.949  -7.144 -92.168  1.00166.72           O
ATOM    868  N   SER A 111      -9.732  -6.892 -91.909  1.00152.09           N
ATOM    869  CA  SER A 111      -9.709  -7.752 -93.018  1.00152.09           C
ATOM    870  CB  SER A 111      -9.857  -7.048 -94.370  1.00152.09           C
ATOM    871  OG  SER A 111     -11.082  -6.337 -94.448  1.00152.09           O
ATOM    872  C   SER A 111      -8.504  -8.560 -93.080  1.00152.09           C
ATOM    873  O   SER A 111      -7.589  -8.482 -92.259  1.00152.09           O
ATOM    874  N   ASP A 112      -8.511  -9.361 -94.145  1.00105.48           N
ATOM    875  CA  ASP A 112      -7.473 -10.295 -94.324  1.00105.48           C
ATOM    876  CB  ASP A 112      -7.952 -11.744 -94.136  1.00105.48           C
ATOM    877  CG  ASP A 112      -8.410 -11.914 -92.696  1.00105.48           C
ATOM    878  OD1 ASP A 112      -7.730 -11.368 -91.787  1.00105.48           O
ATOM    879  OD2 ASP A 112      -9.449 -12.596 -92.487  1.00105.48           O
ATOM    880  C   ASP A 112      -6.992 -10.204 -95.725  1.00105.48           C
ATOM    881  O   ASP A 112      -7.500  -9.446 -96.551  1.00105.48           O
ATOM    882  N   TYR A 113      -5.959 -11.014 -95.986  1.00 84.53           N
ATOM    883  CA  TYR A 113      -5.366 -11.198 -97.267  1.00 84.53           C
ATOM    884  CB  TYR A 113      -3.835 -11.312 -97.167  1.00 84.53           C
ATOM    885  CG  TYR A 113      -3.300 -11.951 -98.404  1.00 84.53           C
ATOM    886  CD1 TYR A 113      -3.103 -11.242 -99.566  1.00 84.53           C
ATOM    887  CD2 TYR A 113      -2.983 -13.290 -98.382  1.00 84.53           C
ATOM    888  CE1 TYR A 113      -2.604 -11.864-100.687  1.00 84.53           C
ATOM    889  CE2 TYR A 113      -2.484 -13.918 -99.497  1.00 84.53           C
ATOM    890  CZ  TYR A 113      -2.295 -13.203-100.654  1.00 84.53           C
ATOM    891  OH  TYR A 113      -1.783 -13.842-101.803  1.00 84.53           O
ATOM    892  C   TYR A 113      -5.857 -12.528 -97.709  1.00 84.53           C
ATOM    893  O   TYR A 113      -5.551 -13.551 -97.098  1.00 84.53           O
ATOM    894  N   GLU A 114      -6.654 -12.536 -98.786  1.00130.26           N
ATOM    895  CA  GLU A 114      -7.178 -13.762 -99.293  1.00130.26           C
ATOM    896  CB  GLU A 114      -8.152 -13.576-100.457  1.00130.26           C
ATOM    897  CG  GLU A 114      -8.384 -14.862-101.259  1.00130.26           C
ATOM    898  CD  GLU A 114      -9.209 -15.836-100.432  1.00130.26           C
ATOM    899  OE1 GLU A 114      -9.733 -15.421 -99.364  1.00130.26           O
ATOM    900  OE2 GLU A 114      -9.329 -17.014-100.864  1.00130.26           O
ATOM    901  C   GLU A 114      -6.052 -14.541 -99.872  1.00130.26           C
ATOM    902  O   GLU A 114      -5.081 -13.982-100.379  1.00130.26           O
ATOM    903  N   GLY A 115      -6.182 -15.876 -99.806  1.00 63.74           N
ATOM    904  CA  GLY A 115      -5.206 -16.770-100.344  1.00 63.74           C
ATOM    905  C   GLY A 115      -5.793 -18.125-100.166  1.00 63.74           C
ATOM    906  O   GLY A 115      -7.006 -18.263-100.010  1.00 63.74           O
ATOM    907  N   SER A 116      -4.951 -19.170-100.207  1.00 84.85           N
ATOM    908  CA  SER A 116      -5.487 -20.467 -99.942  1.00 84.85           C
ATOM    909  CB  SER A 116      -4.422 -21.575 -99.976  1.00 84.85           C
ATOM    910  OG  SER A 116      -3.908 -21.714-101.292  1.00 84.85           O
ATOM    911  C   SER A 116      -5.990 -20.348 -98.541  1.00 84.85           C
ATOM    912  O   SER A 116      -7.004 -20.939 -98.172  1.00 84.85           O
ATOM    913  N   TYR A 117      -5.281 -19.529 -97.739  1.00 63.06           N
ATOM    914  CA  TYR A 117      -5.634 -19.269 -96.375  1.00 63.06           C
ATOM    915  CB  TYR A 117      -4.556 -19.707 -95.371  1.00 63.06           C
ATOM    916  CG  TYR A 117      -3.411 -18.771 -95.549  1.00 63.06           C
ATOM    917  CD1 TYR A 117      -2.520 -18.929 -96.586  1.00 63.06           C
ATOM    918  CD2 TYR A 117      -3.232 -17.727 -94.671  1.00 63.06           C
ATOM    919  CE1 TYR A 117      -1.468 -18.056 -96.742  1.00 63.06           C
ATOM    920  CE2 TYR A 117      -2.183 -16.851 -94.822  1.00 63.06           C
ATOM    921  CZ  TYR A 117      -1.299 -17.016 -95.860  1.00 63.06           C
ATOM    922  OH  TYR A 117      -0.221 -16.120 -96.019  1.00 63.06           O
ATOM    923  C   TYR A 117      -5.718 -17.779 -96.262  1.00 63.06           C
ATOM    924  O   TYR A 117      -5.165 -17.064 -97.097  1.00 63.06           O
ATOM    925  N   LYS A 118      -6.447 -17.261 -95.250  1.00128.00           N
ATOM    926  CA  LYS A 118      -6.494 -15.834 -95.102  1.00128.00           C
ATOM    927  CB  LYS A 118      -7.894 -15.213 -94.945  1.00128.00           C
ATOM    928  CG  LYS A 118      -8.758 -15.248 -96.205  1.00128.00           C
ATOM    929  CD  LYS A 118      -9.449 -16.587 -96.442  1.00128.00           C
ATOM    930  CE  LYS A 118     -10.749 -16.709 -95.646  1.00128.00           C
ATOM    931  NZ  LYS A 118     -11.739 -15.729 -96.147  1.00128.00           N
ATOM    932  C   LYS A 118      -5.751 -15.476 -93.859  1.00128.00           C
ATOM    933  O   LYS A 118      -5.646 -16.273 -92.928  1.00128.00           O
ATOM    934  N   TYR A 119      -5.189 -14.252 -93.836  1.00118.56           N
ATOM    935  CA  TYR A 119      -4.472 -13.792 -92.685  1.00118.56           C
ATOM    936  CB  TYR A 119      -2.940 -13.803 -92.874  1.00118.56           C
ATOM    937  CG  TYR A 119      -2.326 -13.105 -91.710  1.00118.56           C
ATOM    938  CD1 TYR A 119      -2.432 -13.622 -90.439  1.00118.56           C
ATOM    939  CD2 TYR A 119      -1.620 -11.940 -91.901  1.00118.56           C
ATOM    940  CE1 TYR A 119      -1.866 -12.969 -89.369  1.00118.56           C
ATOM    941  CE2 TYR A 119      -1.050 -11.285 -90.836  1.00118.56           C
ATOM    942  CZ  TYR A 119      -1.177 -11.797 -89.567  1.00118.56           C
ATOM    943  OH  TYR A 119      -0.598 -11.122 -88.472  1.00118.56           O
ATOM    944  C   TYR A 119      -4.928 -12.401 -92.385  1.00118.56           C
ATOM    945  O   TYR A 119      -5.344 -11.670 -93.281  1.00118.56           O
ATOM    946  N   ILE A 120      -4.848 -12.000 -91.099  1.00117.04           N
ATOM    947  CA  ILE A 120      -5.307 -10.708 -90.677  1.00117.04           C
ATOM    948  CB  ILE A 120      -5.712 -10.686 -89.230  1.00117.04           C
ATOM    949  CG1 ILE A 120      -6.980 -11.522 -89.008  1.00117.04           C
ATOM    950  CG2 ILE A 120      -5.849  -9.228 -88.785  1.00117.04           C
ATOM    951  CD1 ILE A 120      -6.755 -13.019 -89.187  1.00117.04           C
ATOM    952  C   ILE A 120      -4.190  -9.737 -90.850  1.00117.04           C
ATOM    953  O   ILE A 120      -3.210  -9.772 -90.109  1.00117.04           O
ATOM    954  N   VAL A 121      -4.296  -8.876 -91.888  1.00162.63           N
ATOM    955  CA  VAL A 121      -3.273  -7.904 -92.117  1.00162.63           C
ATOM    956  CB  VAL A 121      -3.260  -7.274 -93.485  1.00162.63           C
ATOM    957  CG1 VAL A 121      -3.398  -8.389 -94.534  1.00162.63           C
ATOM    958  CG2 VAL A 121      -4.230  -6.098 -93.558  1.00162.63           C
ATOM    959  C   VAL A 121      -3.376  -6.827 -91.076  1.00162.63           C
ATOM    960  O   VAL A 121      -2.373  -6.358 -90.538  1.00162.63           O
ATOM    961  N   LYS A 122      -4.611  -6.402 -90.747  1.00202.19           N
ATOM    962  CA  LYS A 122      -4.739  -5.342 -89.790  1.00202.19           C
ATOM    963  CB  LYS A 122      -5.022  -3.989 -90.474  1.00202.19           C
ATOM    964  CG  LYS A 122      -4.445  -2.749 -89.774  1.00202.19           C
ATOM    965  CD  LYS A 122      -4.942  -2.465 -88.357  1.00202.19           C
ATOM    966  CE  LYS A 122      -4.303  -1.228 -87.724  1.00202.19           C
ATOM    967  NZ  LYS A 122      -4.879  -0.004 -88.323  1.00202.19           N
ATOM    968  C   LYS A 122      -5.912  -5.690 -88.929  1.00202.19           C
ATOM    969  O   LYS A 122      -6.620  -6.647 -89.241  1.00202.19           O
ATOM    970  N   GLU A 123      -6.069  -4.977 -87.783  1.00145.72           N
ATOM    971  CA  GLU A 123      -7.219  -5.025 -86.918  1.00145.72           C
ATOM    972  CB  GLU A 123      -7.296  -6.238 -85.965  1.00145.72           C
ATOM    973  CG  GLU A 123      -6.199  -6.307 -84.908  1.00145.72           C
ATOM    974  CD  GLU A 123      -6.534  -7.426 -83.934  1.00145.72           C
ATOM    975  OE1 GLU A 123      -7.210  -8.402 -84.356  1.00145.72           O
ATOM    976  OE2 GLU A 123      -6.120  -7.314 -82.749  1.00145.72           O
ATOM    977  C   GLU A 123      -7.224  -3.757 -86.118  1.00145.72           C
ATOM    978  O   GLU A 123      -6.476  -3.604 -85.158  1.00145.72           O
ATOM    979  N   PHE A 124      -8.094  -2.796 -86.480  1.00 86.36           N
ATOM    980  CA  PHE A 124      -8.089  -1.550 -85.776  1.00 86.36           C
ATOM    981  CB  PHE A 124      -7.944  -0.332 -86.713  1.00 86.36           C
ATOM    982  CG  PHE A 124      -7.991   0.924 -85.915  1.00 86.36           C
ATOM    983  CD1 PHE A 124      -6.961   1.254 -85.066  1.00 86.36           C
ATOM    984  CD2 PHE A 124      -9.054   1.789 -86.040  1.00 86.36           C
ATOM    985  CE1 PHE A 124      -7.003   2.418 -84.335  1.00 86.36           C
ATOM    986  CE2 PHE A 124      -9.101   2.955 -85.312  1.00 86.36           C
ATOM    987  CZ  PHE A 124      -8.075   3.270 -84.455  1.00 86.36           C
ATOM    988  C   PHE A 124      -9.368  -1.461 -85.010  1.00 86.36           C
ATOM    989  O   PHE A 124     -10.453  -1.560 -85.580  1.00 86.36           O
ATOM    990  N   THR A 125      -9.263  -1.274 -83.677  1.00120.00           N
ATOM    991  CA  THR A 125     -10.440  -1.227 -82.862  1.00120.00           C
ATOM    992  CB  THR A 125     -10.447  -2.271 -81.786  1.00120.00           C
ATOM    993  OG1 THR A 125     -11.748  -2.399 -81.238  1.00120.00           O
ATOM    994  CG2 THR A 125      -9.456  -1.847 -80.691  1.00120.00           C
ATOM    995  C   THR A 125     -10.485   0.108 -82.191  1.00120.00           C
ATOM    996  O   THR A 125      -9.448   0.684 -81.866  1.00120.00           O
ATOM    997  N   SER A 126     -11.703   0.653 -81.993  1.00 50.60           N
ATOM    998  CA  SER A 126     -11.818   1.924 -81.343  1.00 50.60           C
ATOM    999  CB  SER A 126     -11.724   3.120 -82.307  1.00 50.60           C
ATOM   1000  OG  SER A 126     -11.847   4.338 -81.587  1.00 50.60           O
ATOM   1001  C   SER A 126     -13.160   1.996 -80.685  1.00 50.60           C
ATOM   1002  O   SER A 126     -14.135   1.418 -81.162  1.00 50.60           O
ATOM   1003  N   GLU A 127     -13.232   2.728 -79.556  1.00 49.64           N
ATOM   1004  CA  GLU A 127     -14.458   2.891 -78.830  1.00 49.64           C
ATOM   1005  CB  GLU A 127     -14.251   2.831 -77.308  1.00 49.64           C
ATOM   1006  CG  GLU A 127     -13.762   1.465 -76.821  1.00 49.64           C
ATOM   1007  CD  GLU A 127     -13.267   1.626 -75.391  1.00 49.64           C
ATOM   1008  OE1 GLU A 127     -12.686   2.701 -75.084  1.00 49.64           O
ATOM   1009  OE2 GLU A 127     -13.452   0.672 -74.589  1.00 49.64           O
ATOM   1010  C   GLU A 127     -14.954   4.264 -79.153  1.00 49.64           C
ATOM   1011  O   GLU A 127     -14.193   5.229 -79.104  1.00 49.64           O
ATOM   1012  N   GLU A 128     -16.249   4.382 -79.511  1.00 75.77           N
ATOM   1013  CA  GLU A 128     -16.804   5.661 -79.854  1.00 75.77           C
ATOM   1014  CB  GLU A 128     -17.321   5.749 -81.300  1.00 75.77           C
ATOM   1015  CG  GLU A 128     -16.214   5.691 -82.354  1.00 75.77           C
ATOM   1016  CD  GLU A 128     -15.854   4.231 -82.580  1.00 75.77           C
ATOM   1017  OE1 GLU A 128     -16.627   3.352 -82.116  1.00 75.77           O
ATOM   1018  OE2 GLU A 128     -14.802   3.976 -83.225  1.00 75.77           O
ATOM   1019  C   GLU A 128     -17.959   5.930 -78.939  1.00 75.77           C
ATOM   1020  O   GLU A 128     -18.652   5.015 -78.498  1.00 75.77           O
ATOM   1021  N   CYS A 129     -18.190   7.215 -78.612  1.00 92.98           N
ATOM   1022  CA  CYS A 129     -19.250   7.541 -77.703  1.00 92.98           C
ATOM   1023  CB  CYS A 129     -19.083   8.916 -77.037  1.00 92.98           C
ATOM   1024  SG  CYS A 129     -19.087  10.278 -78.240  1.00 92.98           S
ATOM   1025  C   CYS A 129     -20.555   7.536 -78.434  1.00 92.98           C
ATOM   1026  O   CYS A 129     -20.616   7.631 -79.658  1.00 92.98           O
ATOM   1027  N   ARG A 130     -21.649   7.392 -77.669  1.00187.98           N
ATOM   1028  CA  ARG A 130     -22.969   7.432 -78.216  1.00187.98           C
ATOM   1029  CB  ARG A 130     -23.884   6.439 -77.536  1.00187.98           C
ATOM   1030  CG  ARG A 130     -24.203   6.663 -76.059  1.00187.98           C
ATOM   1031  CD  ARG A 130     -25.362   7.625 -75.782  1.00187.98           C
ATOM   1032  NE  ARG A 130     -25.679   7.513 -74.331  1.00187.98           N
ATOM   1033  CZ  ARG A 130     -25.686   8.622 -73.535  1.00187.98           C
ATOM   1034  NH1 ARG A 130     -25.374   9.842 -74.061  1.00187.98           N
ATOM   1035  NH2 ARG A 130     -25.996   8.504 -72.211  1.00187.98           N
ATOM   1036  C   ARG A 130     -23.490   8.768 -77.798  1.00187.98           C
ATOM   1037  O   ARG A 130     -23.293   9.183 -76.657  1.00187.98           O
ATOM   1038  N   THR A 131     -24.179   9.483 -78.701  1.00 91.57           N
ATOM   1039  CA  THR A 131     -24.646  10.786 -78.329  1.00 91.57           C
ATOM   1040  CB  THR A 131     -25.112  11.600 -79.503  1.00 91.57           C
ATOM   1041  OG1 THR A 131     -24.050  11.765 -80.432  1.00 91.57           O
ATOM   1042  CG2 THR A 131     -25.597  12.972 -79.006  1.00 91.57           C
ATOM   1043  C   THR A 131     -25.795  10.623 -77.388  1.00 91.57           C
ATOM   1044  O   THR A 131     -26.482   9.602 -77.390  1.00 91.57           O
ATOM   1045  N   SER A 132     -26.020  11.649 -76.544  1.00 35.76           N
ATOM   1046  CA  SER A 132     -27.064  11.605 -75.565  1.00 35.76           C
ATOM   1047  CB  SER A 132     -27.108  12.857 -74.673  1.00 35.76           C
ATOM   1048  OG  SER A 132     -27.457  13.998 -75.444  1.00 35.76           O
ATOM   1049  C   SER A 132     -28.374  11.515 -76.275  1.00 35.76           C
ATOM   1050  O   SER A 132     -29.295  10.851 -75.803  1.00 35.76           O
ATOM   1051  N   GLN A 133     -28.481  12.165 -77.448  1.00 70.42           N
ATOM   1052  CA  GLN A 133     -29.725  12.175 -78.157  1.00 70.42           C
ATOM   1053  CB  GLN A 133     -29.667  13.023 -79.440  1.00 70.42           C
ATOM   1054  CG  GLN A 133     -31.047  13.353 -80.011  1.00 70.42           C
ATOM   1055  CD  GLN A 133     -30.864  14.319 -81.173  1.00 70.42           C
ATOM   1056  OE1 GLN A 133     -30.450  13.929 -82.263  1.00 70.42           O
ATOM   1057  NE2 GLN A 133     -31.180  15.621 -80.935  1.00 70.42           N
ATOM   1058  C   GLN A 133     -30.053  10.761 -78.508  1.00 70.42           C
ATOM   1059  O   GLN A 133     -31.203  10.336 -78.413  1.00 70.42           O
ATOM   1060  N   GLN A 134     -29.032   9.977 -78.897  1.00 58.63           N
ATOM   1061  CA  GLN A 134     -29.291   8.612 -79.236  1.00 58.63           C
ATOM   1062  CB  GLN A 134     -28.027   7.852 -79.672  1.00 58.63           C
ATOM   1063  CG  GLN A 134     -27.468   8.346 -81.009  1.00 58.63           C
ATOM   1064  CD  GLN A 134     -26.222   7.540 -81.356  1.00 58.63           C
ATOM   1065  OE1 GLN A 134     -25.744   6.733 -80.561  1.00 58.63           O
ATOM   1066  NE2 GLN A 134     -25.675   7.771 -82.579  1.00 58.63           N
ATOM   1067  C   GLN A 134     -29.838   7.957 -78.021  1.00 58.63           C
ATOM   1068  O   GLN A 134     -30.786   7.175 -78.107  1.00 58.63           O
ATOM   1069  N   LEU A 135     -29.246   8.252 -76.846  1.00158.58           N
ATOM   1070  CA  LEU A 135     -29.675   7.600 -75.642  1.00158.58           C
ATOM   1071  CB  LEU A 135     -28.922   8.097 -74.396  1.00158.58           C
ATOM   1072  CG  LEU A 135     -29.387   7.435 -73.083  1.00158.58           C
ATOM   1073  CD1 LEU A 135     -29.075   5.931 -73.067  1.00158.58           C
ATOM   1074  CD2 LEU A 135     -28.832   8.179 -71.857  1.00158.58           C
ATOM   1075  C   LEU A 135     -31.132   7.900 -75.413  1.00158.58           C
ATOM   1076  O   LEU A 135     -31.963   7.013 -75.224  1.00158.58           O
ATOM   1077  N   GLY A 136     -31.521   9.178 -75.432  1.00 46.67           N
ATOM   1078  CA  GLY A 136     -32.907   9.397 -75.158  1.00 46.67           C
ATOM   1079  C   GLY A 136     -33.762   8.859 -76.265  1.00 46.67           C
ATOM   1080  O   GLY A 136     -34.749   8.168 -76.017  1.00 46.67           O
ATOM   1081  N   ILE A 137     -33.380   9.148 -77.526  1.00 81.86           N
ATOM   1082  CA  ILE A 137     -34.223   8.838 -78.648  1.00 81.86           C
ATOM   1083  CB  ILE A 137     -33.706   9.357 -79.956  1.00 81.86           C
ATOM   1084  CG1 ILE A 137     -33.679  10.893 -79.960  1.00 81.86           C
ATOM   1085  CG2 ILE A 137     -34.576   8.755 -81.073  1.00 81.86           C
ATOM   1086  CD1 ILE A 137     -32.992  11.481 -81.190  1.00 81.86           C
ATOM   1087  C   ILE A 137     -34.432   7.375 -78.834  1.00 81.86           C
ATOM   1088  O   ILE A 137     -35.569   6.937 -79.003  1.00 81.86           O
ATOM   1089  N   VAL A 138     -33.367   6.557 -78.831  1.00260.86           N
ATOM   1090  CA  VAL A 138     -33.661   5.177 -79.077  1.00260.86           C
ATOM   1091  CB  VAL A 138     -33.495   4.816 -80.522  1.00260.86           C
ATOM   1092  CG1 VAL A 138     -33.825   3.332 -80.702  1.00260.86           C
ATOM   1093  CG2 VAL A 138     -34.381   5.756 -81.353  1.00260.86           C
ATOM   1094  C   VAL A 138     -32.707   4.382 -78.271  1.00260.86           C
ATOM   1095  O   VAL A 138     -31.545   4.739 -78.178  1.00260.86           O
ATOM   1096  N   ARG A 139     -33.150   3.265 -77.682  1.00247.95           N
ATOM   1097  CA  ARG A 139     -32.305   2.483 -76.829  1.00247.95           C
ATOM   1098  CB  ARG A 139     -32.994   1.306 -76.104  1.00247.95           C
ATOM   1099  CG  ARG A 139     -32.048   0.410 -75.278  1.00247.95           C
ATOM   1100  CD  ARG A 139     -32.722  -0.731 -74.523  1.00247.95           C
ATOM   1101  NE  ARG A 139     -33.696  -0.131 -73.568  1.00247.95           N
ATOM   1102  CZ  ARG A 139     -33.271   0.319 -72.354  1.00247.95           C
ATOM   1103  NH1 ARG A 139     -31.937   0.333 -72.070  1.00247.95           N
ATOM   1104  NH2 ARG A 139     -34.174   0.771 -71.436  1.00247.95           N
ATOM   1105  C   ARG A 139     -31.256   1.807 -77.624  1.00247.95           C
ATOM   1106  O   ARG A 139     -31.391   0.620 -77.903  1.00247.95           O
ATOM   1107  N   LEU A 140     -30.184   2.504 -78.042  1.00127.23           N
ATOM   1108  CA  LEU A 140     -29.183   1.703 -78.677  1.00127.23           C
ATOM   1109  CB  LEU A 140     -28.015   2.493 -79.274  1.00127.23           C
ATOM   1110  CG  LEU A 140     -28.366   3.361 -80.514  1.00127.23           C
ATOM   1111  CD1 LEU A 140     -29.640   4.207 -80.324  1.00127.23           C
ATOM   1112  CD2 LEU A 140     -27.153   4.189 -80.965  1.00127.23           C
ATOM   1113  C   LEU A 140     -28.712   0.842 -77.575  1.00127.23           C
ATOM   1114  O   LEU A 140     -28.520  -0.366 -77.705  1.00127.23           O
ATOM   1115  N   THR A 141     -28.540   1.513 -76.440  1.00226.39           N
ATOM   1116  CA  THR A 141     -28.395   0.906 -75.170  1.00226.39           C
ATOM   1117  CB  THR A 141     -26.982   0.914 -74.702  1.00226.39           C
ATOM   1118  OG1 THR A 141     -26.537   2.228 -74.412  1.00226.39           O
ATOM   1119  CG2 THR A 141     -26.102   0.273 -75.789  1.00226.39           C
ATOM   1120  C   THR A 141     -29.144   1.902 -74.369  1.00226.39           C
ATOM   1121  O   THR A 141     -28.871   2.143 -73.194  1.00226.39           O
ATOM   1122  N   TYR A 142     -30.158   2.490 -75.045  1.00381.25           N
ATOM   1123  CA  TYR A 142     -30.707   3.726 -74.606  1.00381.25           C
ATOM   1124  CB  TYR A 142     -30.490   4.806 -75.661  1.00381.25           C
ATOM   1125  CG  TYR A 142     -29.124   4.731 -76.295  1.00381.25           C
ATOM   1126  CD1 TYR A 142     -28.004   4.192 -75.725  1.00381.25           C
ATOM   1127  CD2 TYR A 142     -28.957   5.229 -77.554  1.00381.25           C
ATOM   1128  CE1 TYR A 142     -26.824   4.113 -76.426  1.00381.25           C
ATOM   1129  CE2 TYR A 142     -27.802   5.188 -78.268  1.00381.25           C
ATOM   1130  CZ  TYR A 142     -26.720   4.599 -77.700  1.00381.25           C
ATOM   1131  OH  TYR A 142     -25.537   4.502 -78.448  1.00381.25           O
ATOM   1132  C   TYR A 142     -32.145   3.637 -74.147  1.00381.25           C
ATOM   1133  O   TYR A 142     -32.626   2.584 -73.758  1.00381.25           O
ATOM   1134  N   GLU A 143     -32.836   4.782 -74.016  1.00122.53           N
ATOM   1135  CA  GLU A 143     -34.148   4.765 -73.414  1.00122.53           C
ATOM   1136  CB  GLU A 143     -34.499   6.145 -72.832  1.00122.53           C
ATOM   1137  CG  GLU A 143     -33.572   6.563 -71.687  1.00122.53           C
ATOM   1138  CD  GLU A 143     -33.898   8.000 -71.306  1.00122.53           C
ATOM   1139  OE1 GLU A 143     -34.895   8.544 -71.850  1.00122.53           O
ATOM   1140  OE2 GLU A 143     -33.152   8.574 -70.468  1.00122.53           O
ATOM   1141  C   GLU A 143     -35.354   4.315 -74.213  1.00122.53           C
ATOM   1142  O   GLU A 143     -36.042   3.377 -73.814  1.00122.53           O
ATOM   1143  N   HIS A 144     -35.625   4.931 -75.384  1.00163.57           N
ATOM   1144  CA  HIS A 144     -36.959   4.813 -75.936  1.00163.57           C
ATOM   1145  ND1 HIS A 144     -39.516   6.676 -77.022  1.00163.57           N
ATOM   1146  CG  HIS A 144     -38.624   5.785 -77.578  1.00163.57           C
ATOM   1147  CB  HIS A 144     -37.180   5.688 -77.179  1.00163.57           C
ATOM   1148  NE2 HIS A 144     -40.649   5.505 -78.535  1.00163.57           N
ATOM   1149  CD2 HIS A 144     -39.334   5.077 -78.499  1.00163.57           C
ATOM   1150  CE1 HIS A 144     -40.711   6.466 -77.631  1.00163.57           C
ATOM   1151  C   HIS A 144     -37.399   3.427 -76.289  1.00163.57           C
ATOM   1152  O   HIS A 144     -38.368   2.923 -75.725  1.00163.57           O
ATOM   1153  N   GLN A 145     -36.711   2.765 -77.230  1.00352.91           N
ATOM   1154  CA  GLN A 145     -37.092   1.435 -77.616  1.00352.91           C
ATOM   1155  CB  GLN A 145     -37.662   1.347 -79.042  1.00352.91           C
ATOM   1156  CG  GLN A 145     -38.277  -0.012 -79.380  1.00352.91           C
ATOM   1157  CD  GLN A 145     -39.682  -0.031 -78.797  1.00352.91           C
ATOM   1158  OE1 GLN A 145     -40.168   0.980 -78.293  1.00352.91           O
ATOM   1159  NE2 GLN A 145     -40.358  -1.209 -78.871  1.00352.91           N
ATOM   1160  C   GLN A 145     -35.789   0.759 -77.636  1.00352.91           C
ATOM   1161  O   GLN A 145     -34.853   1.390 -78.080  1.00352.91           O
ATOM   1162  N   ILE A 146     -35.674  -0.517 -77.244  1.00277.43           N
ATOM   1163  CA  ILE A 146     -34.382  -1.112 -77.014  1.00277.43           C
ATOM   1164  CB  ILE A 146     -34.558  -2.394 -76.228  1.00277.43           C
ATOM   1165  CG1 ILE A 146     -35.360  -3.441 -77.027  1.00277.43           C
ATOM   1166  CG2 ILE A 146     -35.314  -2.052 -74.933  1.00277.43           C
ATOM   1167  CD1 ILE A 146     -35.305  -4.843 -76.421  1.00277.43           C
ATOM   1168  C   ILE A 146     -33.656  -1.449 -78.299  1.00277.43           C
ATOM   1169  O   ILE A 146     -33.237  -2.587 -78.500  1.00277.43           O
ATOM   1170  N   ASN A 147     -33.389  -0.443 -79.165  1.00158.23           N
ATOM   1171  CA  ASN A 147     -32.675  -0.673 -80.390  1.00158.23           C
ATOM   1172  CB  ASN A 147     -33.581  -0.709 -81.636  1.00158.23           C
ATOM   1173  CG  ASN A 147     -34.312   0.618 -81.753  1.00158.23           C
ATOM   1174  OD1 ASN A 147     -34.044   1.413 -82.652  1.00158.23           O
ATOM   1175  ND2 ASN A 147     -35.272   0.861 -80.820  1.00158.23           N
ATOM   1176  C   ASN A 147     -31.621   0.380 -80.604  1.00158.23           C
ATOM   1177  O   ASN A 147     -31.799   1.548 -80.264  1.00158.23           O
ATOM   1178  N   GLU A 148     -30.476  -0.040 -81.177  1.00143.43           N
ATOM   1179  CA  GLU A 148     -29.317   0.766 -81.413  1.00143.43           C
ATOM   1180  CB  GLU A 148     -28.018   0.085 -80.939  1.00143.43           C
ATOM   1181  CG  GLU A 148     -27.722  -1.254 -81.619  1.00143.43           C
ATOM   1182  CD  GLU A 148     -28.566  -2.320 -80.934  1.00143.43           C
ATOM   1183  OE1 GLU A 148     -29.217  -1.986 -79.907  1.00143.43           O
ATOM   1184  OE2 GLU A 148     -28.571  -3.480 -81.426  1.00143.43           O
ATOM   1185  C   GLU A 148     -29.132   0.964 -82.875  1.00143.43           C
ATOM   1186  O   GLU A 148     -29.421   0.071 -83.665  1.00143.43           O
ATOM   1187  N   ILE A 149     -28.614   2.150 -83.258  1.00 74.17           N
ATOM   1188  CA  ILE A 149     -28.354   2.471 -84.630  1.00 74.17           C
ATOM   1189  CB  ILE A 149     -28.197   3.946 -84.879  1.00 74.17           C
ATOM   1190  CG1 ILE A 149     -29.487   4.698 -84.510  1.00 74.17           C
ATOM   1191  CG2 ILE A 149     -27.775   4.137 -86.346  1.00 74.17           C
ATOM   1192  CD1 ILE A 149     -29.313   6.216 -84.464  1.00 74.17           C
ATOM   1193  C   ILE A 149     -27.057   1.810 -84.993  1.00 74.17           C
ATOM   1194  O   ILE A 149     -26.098   1.817 -84.224  1.00 74.17           O
ATOM   1195  N   LYS A 150     -27.024   1.215 -86.197  1.00 82.60           N
ATOM   1196  CA  LYS A 150     -25.937   0.459 -86.750  1.00 82.60           C
ATOM   1197  CB  LYS A 150     -26.321  -0.235 -88.068  1.00 82.60           C
ATOM   1198  CG  LYS A 150     -27.386  -1.318 -87.875  1.00 82.60           C
ATOM   1199  CD  LYS A 150     -28.024  -1.809 -89.175  1.00 82.60           C
ATOM   1200  CE  LYS A 150     -29.083  -2.892 -88.960  1.00 82.60           C
ATOM   1201  NZ  LYS A 150     -29.636  -3.323 -90.262  1.00 82.60           N
ATOM   1202  C   LYS A 150     -24.731   1.322 -87.008  1.00 82.60           C
ATOM   1203  O   LYS A 150     -23.635   0.796 -87.185  1.00 82.60           O
ATOM   1204  N   ARG A 151     -24.890   2.657 -87.110  1.00 98.99           N
ATOM   1205  CA  ARG A 151     -23.763   3.491 -87.457  1.00 98.99           C
ATOM   1206  CB  ARG A 151     -24.089   4.520 -88.554  1.00 98.99           C
ATOM   1207  CG  ARG A 151     -25.180   5.498 -88.104  1.00 98.99           C
ATOM   1208  CD  ARG A 151     -25.487   6.641 -89.074  1.00 98.99           C
ATOM   1209  NE  ARG A 151     -26.638   7.389 -88.490  1.00 98.99           N
ATOM   1210  CZ  ARG A 151     -27.086   8.545 -89.062  1.00 98.99           C
ATOM   1211  NH1 ARG A 151     -26.476   9.041 -90.178  1.00 98.99           N
ATOM   1212  NH2 ARG A 151     -28.148   9.205 -88.516  1.00 98.99           N
ATOM   1213  C   ARG A 151     -23.329   4.325 -86.287  1.00 98.99           C
ATOM   1214  O   ARG A 151     -24.049   4.468 -85.300  1.00 98.99           O
ATOM   1215  N   ASN A 152     -22.095   4.882 -86.380  1.00117.65           N
ATOM   1216  CA  ASN A 152     -21.565   5.760 -85.374  1.00117.65           C
ATOM   1217  CB  ASN A 152     -20.378   5.173 -84.589  1.00117.65           C
ATOM   1218  CG  ASN A 152     -19.212   4.978 -85.545  1.00117.65           C
ATOM   1219  OD1 ASN A 152     -18.225   5.709 -85.499  1.00117.65           O
ATOM   1220  ND2 ASN A 152     -19.326   3.962 -86.439  1.00117.65           N
ATOM   1221  C   ASN A 152     -21.075   6.995 -86.067  1.00117.65           C
ATOM   1222  O   ASN A 152     -20.638   6.948 -87.216  1.00117.65           O
ATOM   1223  N   GLU A 153     -21.177   8.155 -85.391  1.00112.22           N
ATOM   1224  CA  GLU A 153     -20.670   9.349 -85.991  1.00112.22           C
ATOM   1225  CB  GLU A 153     -21.784  10.234 -86.561  1.00112.22           C
ATOM   1226  CG  GLU A 153     -21.279  11.218 -87.605  1.00112.22           C
ATOM   1227  CD  GLU A 153     -22.479  11.662 -88.422  1.00112.22           C
ATOM   1228  OE1 GLU A 153     -23.631  11.406 -87.981  1.00112.22           O
ATOM   1229  OE2 GLU A 153     -22.254  12.259 -89.507  1.00112.22           O
ATOM   1230  C   GLU A 153     -19.955  10.086 -84.905  1.00112.22           C
ATOM   1231  O   GLU A 153     -20.573  10.541 -83.944  1.00112.22           O
ATOM   1232  N   THR A 154     -18.620  10.225 -85.036  1.00 46.18           N
ATOM   1233  CA  THR A 154     -17.853  10.858 -84.003  1.00 46.18           C
ATOM   1234  CB  THR A 154     -17.143   9.885 -83.109  1.00 46.18           C
ATOM   1235  OG1 THR A 154     -16.192   9.140 -83.855  1.00 46.18           O
ATOM   1236  CG2 THR A 154     -18.180   8.939 -82.480  1.00 46.18           C
ATOM   1237  C   THR A 154     -16.797  11.696 -84.654  1.00 46.18           C
ATOM   1238  O   THR A 154     -16.757  11.824 -85.878  1.00 46.18           O
ATOM   1239  N   THR A 155     -15.923  12.313 -83.828  1.00117.31           N
ATOM   1240  CA  THR A 155     -14.870  13.131 -84.357  1.00117.31           C
ATOM   1241  CB  THR A 155     -14.859  14.525 -83.802  1.00117.31           C
ATOM   1242  OG1 THR A 155     -14.629  14.492 -82.401  1.00117.31           O
ATOM   1243  CG2 THR A 155     -16.214  15.188 -84.099  1.00117.31           C
ATOM   1244  C   THR A 155     -13.562  12.504 -83.992  1.00117.31           C
ATOM   1245  O   THR A 155     -13.342  12.119 -82.845  1.00117.31           O
ATOM   1246  N   ARG A 156     -12.662  12.368 -84.987  1.00127.39           N
ATOM   1247  CA  ARG A 156     -11.359  11.810 -84.764  1.00127.39           C
ATOM   1248  CB  ARG A 156     -11.226  10.378 -85.316  1.00127.39           C
ATOM   1249  CG  ARG A 156     -10.001   9.609 -84.814  1.00127.39           C
ATOM   1250  CD  ARG A 156     -10.225   8.891 -83.480  1.00127.39           C
ATOM   1251  NE  ARG A 156     -10.600   9.906 -82.457  1.00127.39           N
ATOM   1252  CZ  ARG A 156     -11.249   9.514 -81.322  1.00127.39           C
ATOM   1253  NH1 ARG A 156     -11.563   8.199 -81.130  1.00127.39           N
ATOM   1254  NH2 ARG A 156     -11.592  10.441 -80.380  1.00127.39           N
ATOM   1255  C   ARG A 156     -10.412  12.649 -85.571  1.00127.39           C
ATOM   1256  O   ARG A 156     -10.671  12.919 -86.743  1.00127.39           O
ATOM   1257  N   GLY A 157      -9.296  13.104 -84.964  1.00 75.90           N
ATOM   1258  CA  GLY A 157      -8.313  13.854 -85.699  1.00 75.90           C
ATOM   1259  C   GLY A 157      -8.898  15.169 -86.107  1.00 75.90           C
ATOM   1260  O   GLY A 157      -8.439  15.785 -87.069  1.00 75.90           O
ATOM   1261  N   GLU A 158      -9.910  15.634 -85.351  1.00242.45           N
ATOM   1262  CA  GLU A 158     -10.611  16.871 -85.569  1.00242.45           C
ATOM   1263  CB  GLU A 158      -9.684  18.084 -85.776  1.00242.45           C
ATOM   1264  CG  GLU A 158      -8.716  18.347 -84.624  1.00242.45           C
ATOM   1265  CD  GLU A 158      -7.485  17.488 -84.873  1.00242.45           C
ATOM   1266  OE1 GLU A 158      -6.698  17.844 -85.790  1.00242.45           O
ATOM   1267  OE2 GLU A 158      -7.320  16.461 -84.162  1.00242.45           O
ATOM   1268  C   GLU A 158     -11.458  16.783 -86.803  1.00242.45           C
ATOM   1269  O   GLU A 158     -11.950  17.801 -87.290  1.00242.45           O
ATOM   1270  N   THR A 159     -11.707  15.564 -87.317  1.00 61.74           N
ATOM   1271  CA  THR A 159     -12.522  15.455 -88.494  1.00 61.74           C
ATOM   1272  CB  THR A 159     -11.839  14.758 -89.635  1.00 61.74           C
ATOM   1273  OG1 THR A 159     -10.652  15.448 -89.998  1.00 61.74           O
ATOM   1274  CG2 THR A 159     -12.809  14.707 -90.828  1.00 61.74           C
ATOM   1275  C   THR A 159     -13.717  14.631 -88.137  1.00 61.74           C
ATOM   1276  O   THR A 159     -13.636  13.731 -87.303  1.00 61.74           O
ATOM   1277  N   LEU A 160     -14.873  14.927 -88.764  1.00130.41           N
ATOM   1278  CA  LEU A 160     -16.057  14.175 -88.466  1.00130.41           C
ATOM   1279  CB  LEU A 160     -17.356  14.923 -88.836  1.00130.41           C
ATOM   1280  CG  LEU A 160     -18.671  14.175 -88.524  1.00130.41           C
ATOM   1281  CD1 LEU A 160     -18.913  12.976 -89.457  1.00130.41           C
ATOM   1282  CD2 LEU A 160     -18.742  13.797 -87.036  1.00130.41           C
ATOM   1283  C   LEU A 160     -15.980  12.921 -89.276  1.00130.41           C
ATOM   1284  O   LEU A 160     -15.776  12.969 -90.488  1.00130.41           O
ATOM   1285  N   ILE A 161     -16.137  11.755 -88.615  1.00154.73           N
ATOM   1286  CA  ILE A 161     -16.050  10.507 -89.324  1.00154.73           C
ATOM   1287  CB  ILE A 161     -14.773   9.750 -89.072  1.00154.73           C
ATOM   1288  CG1 ILE A 161     -14.620   9.383 -87.585  1.00154.73           C
ATOM   1289  CG2 ILE A 161     -13.614  10.597 -89.620  1.00154.73           C
ATOM   1290  CD1 ILE A 161     -14.439  10.593 -86.670  1.00154.73           C
ATOM   1291  C   ILE A 161     -17.195   9.622 -88.932  1.00154.73           C
ATOM   1292  O   ILE A 161     -17.819   9.816 -87.889  1.00154.73           O
ATOM   1293  N   GLU A 162     -17.520   8.630 -89.793  1.00 87.84           N
ATOM   1294  CA  GLU A 162     -18.622   7.749 -89.517  1.00 87.84           C
ATOM   1295  CB  GLU A 162     -19.848   8.032 -90.401  1.00 87.84           C
ATOM   1296  CG  GLU A 162     -21.102   7.259 -89.995  1.00 87.84           C
ATOM   1297  CD  GLU A 162     -22.215   7.694 -90.935  1.00 87.84           C
ATOM   1298  OE1 GLU A 162     -21.910   8.461 -91.887  1.00 87.84           O
ATOM   1299  OE2 GLU A 162     -23.381   7.271 -90.717  1.00 87.84           O
ATOM   1300  C   GLU A 162     -18.195   6.328 -89.755  1.00 87.84           C
ATOM   1301  O   GLU A 162     -17.288   6.058 -90.541  1.00 87.84           O
ATOM   1302  N   GLY A 163     -18.842   5.375 -89.049  1.00 34.09           N
ATOM   1303  CA  GLY A 163     -18.532   3.982 -89.217  1.00 34.09           C
ATOM   1304  C   GLY A 163     -19.833   3.254 -89.326  1.00 34.09           C
ATOM   1305  O   GLY A 163     -20.793   3.560 -88.619  1.00 34.09           O
ATOM   1306  N   THR A 164     -19.898   2.248 -90.219  1.00 39.22           N
ATOM   1307  CA  THR A 164     -21.135   1.542 -90.372  1.00 39.22           C
ATOM   1308  CB  THR A 164     -21.763   1.719 -91.722  1.00 39.22           C
ATOM   1309  OG1 THR A 164     -20.909   1.202 -92.732  1.00 39.22           O
ATOM   1310  CG2 THR A 164     -22.008   3.219 -91.953  1.00 39.22           C
ATOM   1311  C   THR A 164     -20.879   0.085 -90.183  1.00 39.22           C
ATOM   1312  O   THR A 164     -19.847  -0.439 -90.599  1.00 39.22           O
ATOM   1313  N   VAL A 165     -21.838  -0.608 -89.539  1.00 50.16           N
ATOM   1314  CA  VAL A 165     -21.690  -2.009 -89.281  1.00 50.16           C
ATOM   1315  CB  VAL A 165     -22.639  -2.510 -88.239  1.00 50.16           C
ATOM   1316  CG1 VAL A 165     -22.415  -4.019 -88.041  1.00 50.16           C
ATOM   1317  CG2 VAL A 165     -22.437  -1.660 -86.978  1.00 50.16           C
ATOM   1318  C   VAL A 165     -21.983  -2.750 -90.544  1.00 50.16           C
ATOM   1319  O   VAL A 165     -22.908  -2.417 -91.283  1.00 50.16           O
ATOM   1320  N   ARG A 166     -21.161  -3.780 -90.817  1.00122.89           N
ATOM   1321  CA  ARG A 166     -21.272  -4.622 -91.970  1.00122.89           C
ATOM   1322  CB  ARG A 166     -22.551  -5.471 -92.037  1.00122.89           C
ATOM   1323  CG  ARG A 166     -22.434  -6.558 -93.107  1.00122.89           C
ATOM   1324  CD  ARG A 166     -23.632  -7.501 -93.206  1.00122.89           C
ATOM   1325  NE  ARG A 166     -23.238  -8.594 -94.139  1.00122.89           N
ATOM   1326  CZ  ARG A 166     -24.097  -9.622 -94.401  1.00122.89           C
ATOM   1327  NH1 ARG A 166     -25.344  -9.626 -93.848  1.00122.89           N
ATOM   1328  NH2 ARG A 166     -23.708 -10.646 -95.215  1.00122.89           N
ATOM   1329  C   ARG A 166     -21.184  -3.776 -93.190  1.00122.89           C
ATOM   1330  O   ARG A 166     -21.568  -4.203 -94.278  1.00122.89           O
ATOM   1331  N   ASN A 167     -20.637  -2.556 -93.029  1.00 95.83           N
ATOM   1332  CA  ASN A 167     -20.442  -1.666 -94.131  1.00 95.83           C
ATOM   1333  CB  ASN A 167     -19.368  -2.189 -95.099  1.00 95.83           C
ATOM   1334  CG  ASN A 167     -18.902  -1.028 -95.956  1.00 95.83           C
ATOM   1335  OD1 ASN A 167     -18.392  -0.032 -95.446  1.00 95.83           O
ATOM   1336  ND2 ASN A 167     -19.077  -1.157 -97.298  1.00 95.83           N
ATOM   1337  C   ASN A 167     -21.739  -1.532 -94.852  1.00 95.83           C
ATOM   1338  O   ASN A 167     -21.785  -1.532 -96.082  1.00 95.83           O
ATOM   1339  N   SER A 168     -22.837  -1.410 -94.087  1.00 50.67           N
ATOM   1340  CA  SER A 168     -24.115  -1.283 -94.711  1.00 50.67           C
ATOM   1341  CB  SER A 168     -25.238  -2.032 -93.974  1.00 50.67           C
ATOM   1342  OG  SER A 168     -24.994  -3.431 -94.004  1.00 50.67           O
ATOM   1343  C   SER A 168     -24.460   0.158 -94.691  1.00 50.67           C
ATOM   1344  O   SER A 168     -24.332   0.835 -93.672  1.00 50.67           O
ATOM   1345  N   ASP A 169     -24.889   0.669 -95.856  1.00172.30           N
ATOM   1346  CA  ASP A 169     -25.383   2.004 -95.901  1.00172.30           C
ATOM   1347  CB  ASP A 169     -25.569   2.558 -97.323  1.00172.30           C
ATOM   1348  CG  ASP A 169     -24.195   2.767 -97.939  1.00172.30           C
ATOM   1349  OD1 ASP A 169     -23.254   3.131 -97.184  1.00172.30           O
ATOM   1350  OD2 ASP A 169     -24.069   2.560 -99.175  1.00172.30           O
ATOM   1351  C   ASP A 169     -26.742   1.828 -95.318  1.00172.30           C
ATOM   1352  O   ASP A 169     -27.121   0.706 -94.984  1.00172.30           O
ATOM   1353  N   CYS A 170     -27.508   2.922 -95.180  1.00 79.78           N
ATOM   1354  CA  CYS A 170     -28.828   2.807 -94.639  1.00 79.78           C
ATOM   1355  CB  CYS A 170     -29.815   2.106 -95.589  1.00 79.78           C
ATOM   1356  SG  CYS A 170     -30.085   3.042 -97.125  1.00 79.78           S
ATOM   1357  C   CYS A 170     -28.807   2.060 -93.346  1.00 79.78           C
ATOM   1358  O   CYS A 170     -29.418   0.999 -93.219  1.00 79.78           O
ATOM   1359  N   LYS A 171     -28.083   2.604 -92.352  1.00162.87           N
ATOM   1360  CA  LYS A 171     -27.972   1.968 -91.077  1.00162.87           C
ATOM   1361  CB  LYS A 171     -27.225   2.817 -90.032  1.00162.87           C
ATOM   1362  CG  LYS A 171     -27.783   4.234 -89.871  1.00162.87           C
ATOM   1363  CD  LYS A 171     -27.616   5.103 -91.122  1.00162.87           C
ATOM   1364  CE  LYS A 171     -28.182   6.517 -90.983  1.00162.87           C
ATOM   1365  NZ  LYS A 171     -29.662   6.475 -90.981  1.00162.87           N
ATOM   1366  C   LYS A 171     -29.338   1.679 -90.564  1.00162.87           C
ATOM   1367  O   LYS A 171     -30.307   2.361 -90.899  1.00162.87           O
ATOM   1368  N   GLY A 172     -29.440   0.608 -89.754  1.00 24.68           N
ATOM   1369  CA  GLY A 172     -30.708   0.204 -89.234  1.00 24.68           C
ATOM   1370  C   GLY A 172     -30.612   0.161 -87.750  1.00 24.68           C
ATOM   1371  O   GLY A 172     -29.530   0.245 -87.172  1.00 24.68           O
ATOM   1372  N   GLU A 173     -31.778   0.033 -87.096  1.00 51.54           N
ATOM   1373  CA  GLU A 173     -31.822  -0.034 -85.668  1.00 51.54           C
ATOM   1374  CB  GLU A 173     -33.119   0.552 -85.094  1.00 51.54           C
ATOM   1375  CG  GLU A 173     -33.295   2.043 -85.385  1.00 51.54           C
ATOM   1376  CD  GLU A 173     -34.753   2.390 -85.121  1.00 51.54           C
ATOM   1377  OE1 GLU A 173     -35.632   1.612 -85.576  1.00 51.54           O
ATOM   1378  OE2 GLU A 173     -35.008   3.432 -84.461  1.00 51.54           O
ATOM   1379  C   GLU A 173     -31.828  -1.490 -85.341  1.00 51.54           C
ATOM   1380  O   GLU A 173     -32.569  -2.266 -85.941  1.00 51.54           O
ATOM   1381  N   THR A 174     -30.983  -1.907 -84.383  1.00 45.97           N
ATOM   1382  CA  THR A 174     -30.948  -3.296 -84.043  1.00 45.97           C
ATOM   1383  CB  THR A 174     -29.594  -3.916 -84.224  1.00 45.97           C
ATOM   1384  OG1 THR A 174     -29.169  -3.772 -85.571  1.00 45.97           O
ATOM   1385  CG2 THR A 174     -29.678  -5.407 -83.856  1.00 45.97           C
ATOM   1386  C   THR A 174     -31.302  -3.411 -82.593  1.00 45.97           C
ATOM   1387  O   THR A 174     -31.156  -2.462 -81.831  1.00 45.97           O
ATOM   1388  N   TYR A 175     -31.795  -4.586 -82.167  1.00127.82           N
ATOM   1389  CA  TYR A 175     -32.174  -4.767 -80.794  1.00127.82           C
ATOM   1390  CB  TYR A 175     -33.009  -6.031 -80.512  1.00127.82           C
ATOM   1391  CG  TYR A 175     -34.431  -5.825 -80.900  1.00127.82           C
ATOM   1392  CD1 TYR A 175     -34.855  -5.965 -82.200  1.00127.82           C
ATOM   1393  CD2 TYR A 175     -35.349  -5.502 -79.927  1.00127.82           C
ATOM   1394  CE1 TYR A 175     -36.180  -5.775 -82.520  1.00127.82           C
ATOM   1395  CE2 TYR A 175     -36.673  -5.311 -80.241  1.00127.82           C
ATOM   1396  CZ  TYR A 175     -37.089  -5.448 -81.541  1.00127.82           C
ATOM   1397  OH  TYR A 175     -38.448  -5.253 -81.866  1.00127.82           O
ATOM   1398  C   TYR A 175     -30.958  -4.902 -79.929  1.00127.82           C
ATOM   1399  O   TYR A 175     -29.971  -5.513 -80.334  1.00127.82           O
ATOM   1400  N   LYS A 176     -30.990  -4.302 -78.712  1.00116.10           N
ATOM   1401  CA  LYS A 176     -29.883  -4.493 -77.819  1.00116.10           C
ATOM   1402  CB  LYS A 176     -29.534  -3.294 -76.923  1.00116.10           C
ATOM   1403  CG  LYS A 176     -30.367  -3.111 -75.660  1.00116.10           C
ATOM   1404  CD  LYS A 176     -29.685  -2.105 -74.734  1.00116.10           C
ATOM   1405  CE  LYS A 176     -30.255  -2.019 -73.323  1.00116.10           C
ATOM   1406  NZ  LYS A 176     -29.425  -1.080 -72.536  1.00116.10           N
ATOM   1407  C   LYS A 176     -30.208  -5.689 -76.982  1.00116.10           C
ATOM   1408  O   LYS A 176     -31.241  -5.735 -76.316  1.00116.10           O
ATOM   1409  N   THR A 177     -29.321  -6.707 -77.006  1.00113.02           N
ATOM   1410  CA  THR A 177     -29.613  -7.931 -76.316  1.00113.02           C
ATOM   1411  CB  THR A 177     -29.553  -9.141 -77.204  1.00113.02           C
ATOM   1412  OG1 THR A 177     -28.238  -9.315 -77.710  1.00113.02           O
ATOM   1413  CG2 THR A 177     -30.544  -8.952 -78.367  1.00113.02           C
ATOM   1414  C   THR A 177     -28.621  -8.142 -75.220  1.00113.02           C
ATOM   1415  O   THR A 177     -27.432  -7.849 -75.336  1.00113.02           O
ATOM   1416  N   PRO A 178     -29.140  -8.659 -74.141  1.00 66.79           N
ATOM   1417  CA  PRO A 178     -28.394  -8.917 -72.942  1.00 66.79           C
ATOM   1418  CD  PRO A 178     -30.414  -9.356 -74.162  1.00 66.79           C
ATOM   1419  CB  PRO A 178     -29.414  -9.481 -71.957  1.00 66.79           C
ATOM   1420  CG  PRO A 178     -30.425 -10.196 -72.874  1.00 66.79           C
ATOM   1421  C   PRO A 178     -27.309  -9.906 -73.208  1.00 66.79           C
ATOM   1422  O   PRO A 178     -27.453 -10.724 -74.116  1.00 66.79           O
ATOM   1423  N   GLU A 179     -26.208  -9.840 -72.435  1.00 86.99           N
ATOM   1424  CA  GLU A 179     -25.153 -10.784 -72.635  1.00 86.99           C
ATOM   1425  CB  GLU A 179     -23.949 -10.559 -71.704  1.00 86.99           C
ATOM   1426  CG  GLU A 179     -23.326  -9.164 -71.817  1.00 86.99           C
ATOM   1427  CD  GLU A 179     -22.912  -8.920 -73.261  1.00 86.99           C
ATOM   1428  OE1 GLU A 179     -21.847  -9.451 -73.672  1.00 86.99           O
ATOM   1429  OE2 GLU A 179     -23.659  -8.197 -73.973  1.00 86.99           O
ATOM   1430  C   GLU A 179     -25.740 -12.112 -72.289  1.00 86.99           C
ATOM   1431  O   GLU A 179     -26.266 -12.304 -71.193  1.00 86.99           O
ATOM   1432  N   PHE A 180     -25.673 -13.057 -73.242  1.00 74.94           N
ATOM   1433  CA  PHE A 180     -26.217 -14.370 -73.073  1.00 74.94           C
ATOM   1434  CB  PHE A 180     -26.222 -15.174 -74.383  1.00 74.94           C
ATOM   1435  CG  PHE A 180     -27.164 -14.471 -75.299  1.00 74.94           C
ATOM   1436  CD1 PHE A 180     -28.513 -14.738 -75.260  1.00 74.94           C
ATOM   1437  CD2 PHE A 180     -26.697 -13.535 -76.193  1.00 74.94           C
ATOM   1438  CE1 PHE A 180     -29.381 -14.085 -76.104  1.00 74.94           C
ATOM   1439  CE2 PHE A 180     -27.560 -12.880 -77.039  1.00 74.94           C
ATOM   1440  CZ  PHE A 180     -28.905 -13.154 -76.996  1.00 74.94           C
ATOM   1441  C   PHE A 180     -25.401 -15.108 -72.071  1.00 74.94           C
ATOM   1442  O   PHE A 180     -25.928 -15.824 -71.222  1.00 74.94           O
ATOM   1443  N   THR A 181     -24.075 -14.909 -72.128  1.00192.46           N
ATOM   1444  CA  THR A 181     -23.174 -15.664 -71.318  1.00192.46           C
ATOM   1445  CB  THR A 181     -21.733 -15.288 -71.535  1.00192.46           C
ATOM   1446  OG1 THR A 181     -20.868 -16.230 -70.917  1.00192.46           O
ATOM   1447  CG2 THR A 181     -21.501 -13.885 -70.949  1.00192.46           C
ATOM   1448  C   THR A 181     -23.488 -15.459 -69.876  1.00192.46           C
ATOM   1449  O   THR A 181     -24.363 -14.680 -69.501  1.00192.46           O
ATOM   1450  N   TRP A 182     -22.751 -16.210 -69.039  1.00 74.58           N
ATOM   1451  CA  TRP A 182     -22.836 -16.219 -67.612  1.00 74.58           C
ATOM   1452  CB  TRP A 182     -21.791 -17.143 -66.964  1.00 74.58           C
ATOM   1453  CG  TRP A 182     -21.952 -18.614 -67.257  1.00 74.58           C
ATOM   1454  CD2 TRP A 182     -22.409 -19.584 -66.303  1.00 74.58           C
ATOM   1455  CD1 TRP A 182     -21.675 -19.298 -68.404  1.00 74.58           C
ATOM   1456  NE1 TRP A 182     -21.939 -20.635 -68.227  1.00 74.58           N
ATOM   1457  CE2 TRP A 182     -22.390 -20.825 -66.938  1.00 74.58           C
ATOM   1458  CE3 TRP A 182     -22.808 -19.451 -65.004  1.00 74.58           C
ATOM   1459  CZ2 TRP A 182     -22.772 -21.959 -66.280  1.00 74.58           C
ATOM   1460  CZ3 TRP A 182     -23.196 -20.596 -64.345  1.00 74.58           C
ATOM   1461  CH2 TRP A 182     -23.179 -21.826 -64.971  1.00 74.58           C
ATOM   1462  C   TRP A 182     -22.459 -14.850 -67.178  1.00 74.58           C
ATOM   1463  O   TRP A 182     -22.872 -14.380 -66.119  1.00 74.58           O
ATOM   1464  N   PHE A 183     -21.662 -14.169 -68.018  1.00 86.93           N
ATOM   1465  CA  PHE A 183     -21.105 -12.916 -67.634  1.00 86.93           C
ATOM   1466  CB  PHE A 183     -20.186 -12.288 -68.692  1.00 86.93           C
ATOM   1467  CG  PHE A 183     -18.927 -13.083 -68.609  1.00 86.93           C
ATOM   1468  CD1 PHE A 183     -17.961 -12.741 -67.689  1.00 86.93           C
ATOM   1469  CD2 PHE A 183     -18.717 -14.180 -69.412  1.00 86.93           C
ATOM   1470  CE1 PHE A 183     -16.795 -13.462 -67.587  1.00 86.93           C
ATOM   1471  CE2 PHE A 183     -17.552 -14.905 -69.315  1.00 86.93           C
ATOM   1472  CZ  PHE A 183     -16.587 -14.547 -68.404  1.00 86.93           C
ATOM   1473  C   PHE A 183     -22.176 -11.966 -67.223  1.00 86.93           C
ATOM   1474  O   PHE A 183     -21.970 -11.231 -66.259  1.00 86.93           O
ATOM   1475  N   ASP A 184     -23.331 -11.937 -67.919  1.00 86.36           N
ATOM   1476  CA  ASP A 184     -24.369 -11.048 -67.476  1.00 86.36           C
ATOM   1477  CB  ASP A 184     -25.667 -11.163 -68.295  1.00 86.36           C
ATOM   1478  CG  ASP A 184     -26.547  -9.987 -67.914  1.00 86.36           C
ATOM   1479  OD1 ASP A 184     -26.078  -9.155 -67.094  1.00 86.36           O
ATOM   1480  OD2 ASP A 184     -27.689  -9.897 -68.441  1.00 86.36           O
ATOM   1481  C   ASP A 184     -24.684 -11.420 -66.058  1.00 86.36           C
ATOM   1482  O   ASP A 184     -25.027 -12.563 -65.762  1.00 86.36           O
ATOM   1483  N   ALA A 185     -24.552 -10.440 -65.142  1.00 50.26           N
ATOM   1484  CA  ALA A 185     -24.752 -10.667 -63.740  1.00 50.26           C
ATOM   1485  CB  ALA A 185     -23.442 -10.807 -62.946  1.00 50.26           C
ATOM   1486  C   ALA A 185     -25.470  -9.477 -63.196  1.00 50.26           C
ATOM   1487  O   ALA A 185     -25.649  -8.478 -63.889  1.00 50.26           O
ATOM   1488  N   LEU A 186     -25.902  -9.560 -61.922  1.00131.88           N
ATOM   1489  CA  LEU A 186     -26.670  -8.501 -61.335  1.00131.88           C
ATOM   1490  CB  LEU A 186     -27.068  -8.791 -59.875  1.00131.88           C
ATOM   1491  CG  LEU A 186     -27.890  -7.666 -59.214  1.00131.88           C
ATOM   1492  CD1 LEU A 186     -29.226  -7.437 -59.940  1.00131.88           C
ATOM   1493  CD2 LEU A 186     -28.074  -7.927 -57.710  1.00131.88           C
ATOM   1494  C   LEU A 186     -25.887  -7.226 -61.349  1.00131.88           C
ATOM   1495  O   LEU A 186     -26.404  -6.187 -61.755  1.00131.88           O
ATOM   1496  N   VAL A 187     -24.617  -7.263 -60.905  1.00193.02           N
ATOM   1497  CA  VAL A 187     -23.819  -6.072 -60.849  1.00193.02           C
ATOM   1498  CB  VAL A 187     -22.521  -6.273 -60.119  1.00193.02           C
ATOM   1499  CG1 VAL A 187     -22.835  -6.610 -58.652  1.00193.02           C
ATOM   1500  CG2 VAL A 187     -21.703  -7.356 -60.843  1.00193.02           C
ATOM   1501  C   VAL A 187     -23.491  -5.582 -62.219  1.00193.02           C
ATOM   1502  O   VAL A 187     -23.558  -4.382 -62.489  1.00193.02           O
ATOM   1503  N   TYR A 188     -23.125  -6.505 -63.128  1.00255.71           N
ATOM   1504  CA  TYR A 188     -22.636  -6.067 -64.398  1.00255.71           C
ATOM   1505  CB  TYR A 188     -21.204  -6.596 -64.601  1.00255.71           C
ATOM   1506  CG  TYR A 188     -20.625  -6.163 -65.901  1.00255.71           C
ATOM   1507  CD1 TYR A 188     -20.816  -6.913 -67.038  1.00255.71           C
ATOM   1508  CD2 TYR A 188     -19.879  -5.010 -65.973  1.00255.71           C
ATOM   1509  CE1 TYR A 188     -20.269  -6.512 -68.234  1.00255.71           C
ATOM   1510  CE2 TYR A 188     -19.330  -4.606 -67.165  1.00255.71           C
ATOM   1511  CZ  TYR A 188     -19.525  -5.358 -68.298  1.00255.71           C
ATOM   1512  OH  TYR A 188     -18.962  -4.944 -69.523  1.00255.71           O
ATOM   1513  C   TYR A 188     -23.489  -6.627 -65.494  1.00255.71           C
ATOM   1514  O   TYR A 188     -23.238  -7.722 -65.993  1.00255.71           O
ATOM   1515  N   TYR A 189     -24.501  -5.860 -65.934  1.00100.80           N
ATOM   1516  CA  TYR A 189     -25.325  -6.263 -67.034  1.00100.80           C
ATOM   1517  CB  TYR A 189     -26.805  -5.836 -66.923  1.00100.80           C
ATOM   1518  CG  TYR A 189     -27.541  -6.724 -65.977  1.00100.80           C
ATOM   1519  CD1 TYR A 189     -27.465  -6.549 -64.615  1.00100.80           C
ATOM   1520  CD2 TYR A 189     -28.336  -7.733 -66.473  1.00100.80           C
ATOM   1521  CE1 TYR A 189     -28.160  -7.382 -63.767  1.00100.80           C
ATOM   1522  CE2 TYR A 189     -29.031  -8.568 -65.632  1.00100.80           C
ATOM   1523  CZ  TYR A 189     -28.941  -8.393 -64.273  1.00100.80           C
ATOM   1524  OH  TYR A 189     -29.651  -9.247 -63.403  1.00100.80           O
ATOM   1525  C   TYR A 189     -24.788  -5.551 -68.226  1.00100.80           C
ATOM   1526  O   TYR A 189     -24.377  -4.397 -68.126  1.00100.80           O
ATOM   1527  N   GLU A 190     -24.720  -6.247 -69.376  1.00 91.53           N
ATOM   1528  CA  GLU A 190     -24.262  -5.596 -70.563  1.00 91.53           C
ATOM   1529  CB  GLU A 190     -22.826  -5.987 -70.955  1.00 91.53           C
ATOM   1530  CG  GLU A 190     -22.246  -5.153 -72.098  1.00 91.53           C
ATOM   1531  CD  GLU A 190     -20.766  -5.493 -72.216  1.00 91.53           C
ATOM   1532  OE1 GLU A 190     -20.277  -6.299 -71.379  1.00 91.53           O
ATOM   1533  OE2 GLU A 190     -20.103  -4.949 -73.139  1.00 91.53           O
ATOM   1534  C   GLU A 190     -25.181  -6.015 -71.663  1.00 91.53           C
ATOM   1535  O   GLU A 190     -25.686  -7.136 -71.669  1.00 91.53           O
ATOM   1536  N   TYR A 191     -25.445  -5.087 -72.602  1.00119.72           N
ATOM   1537  CA  TYR A 191     -26.267  -5.329 -73.752  1.00119.72           C
ATOM   1538  CB  TYR A 191     -27.568  -4.503 -73.776  1.00119.72           C
ATOM   1539  CG  TYR A 191     -28.639  -5.251 -73.057  1.00119.72           C
ATOM   1540  CD1 TYR A 191     -28.611  -5.445 -71.696  1.00119.72           C
ATOM   1541  CD2 TYR A 191     -29.673  -5.798 -73.782  1.00119.72           C
ATOM   1542  CE1 TYR A 191     -29.618  -6.153 -71.078  1.00119.72           C
ATOM   1543  CE2 TYR A 191     -30.681  -6.504 -73.169  1.00119.72           C
ATOM   1544  CZ  TYR A 191     -30.654  -6.681 -71.809  1.00119.72           C
ATOM   1545  OH  TYR A 191     -31.681  -7.403 -71.165  1.00119.72           O
ATOM   1546  C   TYR A 191     -25.468  -4.954 -74.957  1.00119.72           C
ATOM   1547  O   TYR A 191     -24.630  -4.054 -74.897  1.00119.72           O
ATOM   1548  N   GLU A 192     -25.694  -5.664 -76.083  1.00101.20           N
ATOM   1549  CA  GLU A 192     -24.931  -5.403 -77.272  1.00101.20           C
ATOM   1550  CB  GLU A 192     -23.671  -6.279 -77.357  1.00101.20           C
ATOM   1551  CG  GLU A 192     -23.965  -7.779 -77.284  1.00101.20           C
ATOM   1552  CD  GLU A 192     -22.642  -8.526 -77.366  1.00101.20           C
ATOM   1553  OE1 GLU A 192     -21.603  -7.868 -77.641  1.00101.20           O
ATOM   1554  OE2 GLU A 192     -22.652  -9.767 -77.150  1.00101.20           O
ATOM   1555  C   GLU A 192     -25.767  -5.707 -78.484  1.00101.20           C
ATOM   1556  O   GLU A 192     -26.750  -6.442 -78.409  1.00101.20           O
ATOM   1557  N   ILE A 193     -25.422  -5.057 -79.619  1.00122.62           N
ATOM   1558  CA  ILE A 193     -26.047  -5.215 -80.906  1.00122.62           C
ATOM   1559  CB  ILE A 193     -25.711  -4.102 -81.857  1.00122.62           C
ATOM   1560  CG1 ILE A 193     -26.556  -4.228 -83.135  1.00122.62           C
ATOM   1561  CG2 ILE A 193     -24.194  -4.116 -82.109  1.00122.62           C
ATOM   1562  CD1 ILE A 193     -26.493  -2.996 -84.035  1.00122.62           C
ATOM   1563  C   ILE A 193     -25.686  -6.499 -81.601  1.00122.62           C
ATOM   1564  O   ILE A 193     -26.556  -7.145 -82.179  1.00122.62           O
ATOM   1565  N   THR A 194     -24.392  -6.893 -81.620  1.00139.24           N
ATOM   1566  CA  THR A 194     -24.077  -8.078 -82.371  1.00139.24           C
ATOM   1567  CB  THR A 194     -23.638  -7.790 -83.777  1.00139.24           C
ATOM   1568  OG1 THR A 194     -23.434  -8.998 -84.495  1.00139.24           O
ATOM   1569  CG2 THR A 194     -22.345  -6.967 -83.726  1.00139.24           C
ATOM   1570  C   THR A 194     -23.002  -8.879 -81.704  1.00139.24           C
ATOM   1571  O   THR A 194     -22.154  -8.361 -80.979  1.00139.24           O
ATOM   1572  N   LEU A 195     -23.094 -10.210 -81.894  1.00110.53           N
ATOM   1573  CA  LEU A 195     -22.146 -11.181 -81.436  1.00110.53           C
ATOM   1574  CB  LEU A 195     -22.699 -12.614 -81.471  1.00110.53           C
ATOM   1575  CG  LEU A 195     -23.870 -12.837 -80.497  1.00110.53           C
ATOM   1576  CD1 LEU A 195     -25.073 -11.952 -80.857  1.00110.53           C
ATOM   1577  CD2 LEU A 195     -24.233 -14.327 -80.398  1.00110.53           C
ATOM   1578  C   LEU A 195     -20.922 -11.159 -82.301  1.00110.53           C
ATOM   1579  O   LEU A 195     -19.815 -11.405 -81.822  1.00110.53           O
ATOM   1580  N   ARG A 196     -21.090 -10.871 -83.610  1.00193.40           N
ATOM   1581  CA  ARG A 196     -19.985 -11.060 -84.506  1.00193.40           C
ATOM   1582  CB  ARG A 196     -20.352 -11.870 -85.760  1.00193.40           C
ATOM   1583  CG  ARG A 196     -21.444 -11.222 -86.612  1.00193.40           C
ATOM   1584  CD  ARG A 196     -22.860 -11.504 -86.106  1.00193.40           C
ATOM   1585  NE  ARG A 196     -23.085 -12.974 -86.198  1.00193.40           N
ATOM   1586  CZ  ARG A 196     -24.130 -13.547 -85.532  1.00193.40           C
ATOM   1587  NH1 ARG A 196     -24.966 -12.774 -84.778  1.00193.40           N
ATOM   1588  NH2 ARG A 196     -24.342 -14.893 -85.620  1.00193.40           N
ATOM   1589  C   ARG A 196     -19.375  -9.781 -84.983  1.00193.40           C
ATOM   1590  O   ARG A 196     -20.005  -8.725 -85.003  1.00193.40           O
ATOM   1591  N   ASP A 197     -18.078  -9.884 -85.357  1.00 65.64           N
ATOM   1592  CA  ASP A 197     -17.305  -8.817 -85.922  1.00 65.64           C
ATOM   1593  CB  ASP A 197     -15.849  -8.779 -85.423  1.00 65.64           C
ATOM   1594  CG  ASP A 197     -15.858  -8.353 -83.962  1.00 65.64           C
ATOM   1595  OD1 ASP A 197     -16.680  -7.465 -83.612  1.00 65.64           O
ATOM   1596  OD2 ASP A 197     -15.050  -8.915 -83.176  1.00 65.64           O
ATOM   1597  C   ASP A 197     -17.270  -9.085 -87.391  1.00 65.64           C
ATOM   1598  O   ASP A 197     -16.837 -10.153 -87.820  1.00 65.64           O
ATOM   1599  N   TYR A 198     -17.710  -8.116 -88.217  1.00110.85           N
ATOM   1600  CA  TYR A 198     -17.827  -8.460 -89.600  1.00110.85           C
ATOM   1601  CB  TYR A 198     -18.922  -7.686 -90.356  1.00110.85           C
ATOM   1602  CG  TYR A 198     -19.205  -8.462 -91.598  1.00110.85           C
ATOM   1603  CD1 TYR A 198     -20.115  -9.491 -91.571  1.00110.85           C
ATOM   1604  CD2 TYR A 198     -18.564  -8.194 -92.780  1.00110.85           C
ATOM   1605  CE1 TYR A 198     -20.388 -10.224 -92.701  1.00110.85           C
ATOM   1606  CE2 TYR A 198     -18.830  -8.920 -93.918  1.00110.85           C
ATOM   1607  CZ  TYR A 198     -19.747  -9.940 -93.880  1.00110.85           C
ATOM   1608  OH  TYR A 198     -20.028 -10.692 -95.040  1.00110.85           O
ATOM   1609  C   TYR A 198     -16.514  -8.289 -90.293  1.00110.85           C
ATOM   1610  O   TYR A 198     -15.827  -7.279 -90.142  1.00110.85           O
ATOM   1611  N   THR A 199     -16.130  -9.332 -91.058  1.00 66.63           N
ATOM   1612  CA  THR A 199     -14.914  -9.359 -91.814  1.00 66.63           C
ATOM   1613  CB  THR A 199     -13.947 -10.396 -91.326  1.00 66.63           C
ATOM   1614  OG1 THR A 199     -13.653 -10.180 -89.953  1.00 66.63           O
ATOM   1615  CG2 THR A 199     -12.659 -10.298 -92.162  1.00 66.63           C
ATOM   1616  C   THR A 199     -15.316  -9.743 -93.202  1.00 66.63           C
ATOM   1617  O   THR A 199     -16.376 -10.336 -93.402  1.00 66.63           O
ATOM   1618  N   ALA A 200     -14.479  -9.416 -94.205  1.00 54.84           N
ATOM   1619  CA  ALA A 200     -14.860  -9.692 -95.561  1.00 54.84           C
ATOM   1620  CB  ALA A 200     -14.402  -8.618 -96.562  1.00 54.84           C
ATOM   1621  C   ALA A 200     -14.207 -10.960 -96.016  1.00 54.84           C
ATOM   1622  O   ALA A 200     -13.025 -11.194 -95.767  1.00 54.84           O
ATOM   1623  N   VAL A 201     -14.985 -11.825 -96.700  1.00112.31           N
ATOM   1624  CA  VAL A 201     -14.431 -13.032 -97.238  1.00112.31           C
ATOM   1625  CB  VAL A 201     -15.161 -14.275 -96.800  1.00112.31           C
ATOM   1626  CG1 VAL A 201     -16.643 -14.176 -97.205  1.00112.31           C
ATOM   1627  CG2 VAL A 201     -14.438 -15.497 -97.392  1.00112.31           C
ATOM   1628  C   VAL A 201     -14.502 -12.927 -98.742  1.00112.31           C
ATOM   1629  O   VAL A 201     -15.581 -12.800 -99.320  1.00112.31           O
ATOM   1630  N   VAL A 202     -13.334 -12.947 -99.422  1.00181.35           N
ATOM   1631  CA  VAL A 202     -13.316 -12.716-100.843  1.00181.35           C
ATOM   1632  CB  VAL A 202     -11.951 -12.421-101.388  1.00181.35           C
ATOM   1633  CG1 VAL A 202     -11.481 -11.065-100.838  1.00181.35           C
ATOM   1634  CG2 VAL A 202     -11.028 -13.585-101.021  1.00181.35           C
ATOM   1635  C   VAL A 202     -13.912 -13.781-101.713  1.00181.35           C
ATOM   1636  O   VAL A 202     -14.882 -13.512-102.416  1.00181.35           O
ATOM   1637  N   ASP A 203     -13.361 -15.010-101.671  1.00223.71           N
ATOM   1638  CA  ASP A 203     -13.711 -16.098-102.548  1.00223.71           C
ATOM   1639  CB  ASP A 203     -14.265 -15.699-103.931  1.00223.71           C
ATOM   1640  CG  ASP A 203     -13.179 -14.954-104.696  1.00223.71           C
ATOM   1641  OD1 ASP A 203     -12.453 -14.146-104.057  1.00223.71           O
ATOM   1642  OD2 ASP A 203     -13.056 -15.189-105.928  1.00223.71           O
ATOM   1643  C   ASP A 203     -12.406 -16.776-102.799  1.00223.71           C
ATOM   1644  O   ASP A 203     -11.362 -16.123-102.837  1.00223.71           O
ATOM   1645  N   TYR A 204     -12.427 -18.110-102.943  1.00265.24           N
ATOM   1646  CA  TYR A 204     -11.219 -18.824-103.228  1.00265.24           C
ATOM   1647  CB  TYR A 204     -11.037 -20.126-102.429  1.00265.24           C
ATOM   1648  CG  TYR A 204     -10.884 -19.860-100.973  1.00265.24           C
ATOM   1649  CD1 TYR A 204     -11.983 -19.624-100.180  1.00265.24           C
ATOM   1650  CD2 TYR A 204      -9.634 -19.870-100.401  1.00265.24           C
ATOM   1651  CE1 TYR A 204     -11.834 -19.395 -98.832  1.00265.24           C
ATOM   1652  CE2 TYR A 204      -9.479 -19.641 -99.056  1.00265.24           C
ATOM   1653  CZ  TYR A 204     -10.580 -19.404 -98.271  1.00265.24           C
ATOM   1654  OH  TYR A 204     -10.420 -19.172 -96.890  1.00265.24           O
ATOM   1655  C   TYR A 204     -11.400 -19.309-104.628  1.00265.24           C
ATOM   1656  O   TYR A 204     -12.481 -19.765-104.993  1.00265.24           O
ATOM   1657  N   GLU A 205     -10.358 -19.208-105.469  1.00286.23           N
ATOM   1658  CA  GLU A 205     -10.535 -19.689-106.804  1.00286.23           C
ATOM   1659  CB  GLU A 205     -10.767 -18.588-107.848  1.00286.23           C
ATOM   1660  CG  GLU A 205     -12.160 -17.970-107.727  1.00286.23           C
ATOM   1661  CD  GLU A 205     -13.176 -19.068-108.024  1.00286.23           C
ATOM   1662  OE1 GLU A 205     -12.746 -20.192-108.398  1.00286.23           O
ATOM   1663  OE2 GLU A 205     -14.398 -18.796-107.881  1.00286.23           O
ATOM   1664  C   GLU A 205      -9.335 -20.477-107.199  1.00286.23           C
ATOM   1665  O   GLU A 205      -8.356 -20.571-106.460  1.00286.23           O
ATOM   1666  N   ASN A 206      -9.413 -21.095-108.392  1.00160.64           N
ATOM   1667  CA  ASN A 206      -8.338 -21.890-108.896  1.00160.64           C
ATOM   1668  CB  ASN A 206      -8.672 -22.624-110.207  1.00160.64           C
ATOM   1669  CG  ASN A 206      -9.670 -23.729-109.892  1.00160.64           C
ATOM   1670  OD1 ASN A 206     -10.743 -23.478-109.346  1.00160.64           O
ATOM   1671  ND2 ASN A 206      -9.308 -24.992-110.245  1.00160.64           N
ATOM   1672  C   ASN A 206      -7.207 -20.963-109.168  1.00160.64           C
ATOM   1673  O   ASN A 206      -7.375 -19.744-109.175  1.00160.64           O
ATOM   1674  N   ASP A 207      -6.006 -21.531-109.377  1.00 38.30           N
ATOM   1675  CA  ASP A 207      -4.849 -20.720-109.591  1.00 38.30           C
ATOM   1676  CB  ASP A 207      -3.582 -21.551-109.853  1.00 38.30           C
ATOM   1677  CG  ASP A 207      -3.243 -22.305-108.576  1.00 38.30           C
ATOM   1678  OD1 ASP A 207      -3.902 -22.033-107.537  1.00 38.30           O
ATOM   1679  OD2 ASP A 207      -2.326 -23.168-108.624  1.00 38.30           O
ATOM   1680  C   ASP A 207      -5.093 -19.887-110.801  1.00 38.30           C
ATOM   1681  O   ASP A 207      -4.861 -18.679-110.786  1.00 38.30           O
ATOM   1682  N   VAL A 208      -5.596 -20.505-111.885  1.00 92.69           N
ATOM   1683  CA  VAL A 208      -5.823 -19.715-113.054  1.00 92.69           C
ATOM   1684  CB  VAL A 208      -5.379 -20.390-114.325  1.00 92.69           C
ATOM   1685  CG1 VAL A 208      -3.845 -20.501-114.298  1.00 92.69           C
ATOM   1686  CG2 VAL A 208      -6.069 -21.761-114.445  1.00 92.69           C
ATOM   1687  C   VAL A 208      -7.282 -19.409-113.143  1.00 92.69           C
ATOM   1688  O   VAL A 208      -8.116 -20.276-113.398  1.00 92.69           O
ATOM   1689  N   ILE A 209      -7.622 -18.135-112.884  1.00 93.31           N
ATOM   1690  CA  ILE A 209      -8.969 -17.670-112.993  1.00 93.31           C
ATOM   1691  CB  ILE A 209      -9.782 -17.901-111.746  1.00 93.31           C
ATOM   1692  CG1 ILE A 209     -11.216 -17.373-111.918  1.00 93.31           C
ATOM   1693  CG2 ILE A 209      -9.005 -17.394-110.526  1.00 93.31           C
ATOM   1694  CD1 ILE A 209     -12.161 -17.800-110.796  1.00 93.31           C
ATOM   1695  C   ILE A 209      -8.899 -16.221-113.347  1.00 93.31           C
ATOM   1696  O   ILE A 209      -7.899 -15.557-113.077  1.00 93.31           O
ATOM   1697  N   LEU A 210      -9.957 -15.693-113.989  1.00126.84           N
ATOM   1698  CA  LEU A 210      -9.917 -14.321-114.400  1.00126.84           C
ATOM   1699  CB  LEU A 210     -11.200 -13.868-115.118  1.00126.84           C
ATOM   1700  CG  LEU A 210     -11.154 -12.396-115.569  1.00126.84           C
ATOM   1701  CD1 LEU A 210     -10.103 -12.193-116.672  1.00126.84           C
ATOM   1702  CD2 LEU A 210     -12.544 -11.878-115.969  1.00126.84           C
ATOM   1703  C   LEU A 210      -9.788 -13.503-113.162  1.00126.84           C
ATOM   1704  O   LEU A 210      -8.978 -12.579-113.094  1.00126.84           O
ATOM   1705  N   LEU A 211     -10.585 -13.845-112.133  1.00228.94           N
ATOM   1706  CA  LEU A 211     -10.503 -13.145-110.889  1.00228.94           C
ATOM   1707  CB  LEU A 211     -11.695 -13.399-109.951  1.00228.94           C
ATOM   1708  CG  LEU A 211     -13.033 -12.906-110.531  1.00228.94           C
ATOM   1709  CD1 LEU A 211     -13.408 -13.688-111.800  1.00228.94           C
ATOM   1710  CD2 LEU A 211     -14.145 -12.915-109.470  1.00228.94           C
ATOM   1711  C   LEU A 211      -9.276 -13.663-110.226  1.00228.94           C
ATOM   1712  O   LEU A 211      -8.734 -14.683-110.641  1.00228.94           O
ATOM   1713  N   ARG A 212      -8.746 -12.948-109.220  1.00294.74           N
ATOM   1714  CA  ARG A 212      -7.583 -13.502-108.598  1.00294.74           C
ATOM   1715  CB  ARG A 212      -6.270 -12.822-109.030  1.00294.74           C
ATOM   1716  CG  ARG A 212      -5.789 -13.269-110.415  1.00294.74           C
ATOM   1717  CD  ARG A 212      -6.705 -12.864-111.573  1.00294.74           C
ATOM   1718  NE  ARG A 212      -6.100 -11.676-112.241  1.00294.74           N
ATOM   1719  CZ  ARG A 212      -6.505 -10.416-111.911  1.00294.74           C
ATOM   1720  NH1 ARG A 212      -7.493 -10.236-110.986  1.00294.74           N
ATOM   1721  NH2 ARG A 212      -5.927  -9.334-112.511  1.00294.74           N
ATOM   1722  C   ARG A 212      -7.716 -13.372-107.120  1.00294.74           C
ATOM   1723  O   ARG A 212      -8.210 -12.368-106.611  1.00294.74           O
ATOM   1724  N   ASN A 213      -7.269 -14.421-106.401  1.00 89.29           N
ATOM   1725  CA  ASN A 213      -7.276 -14.459-104.971  1.00 89.29           C
ATOM   1726  CB  ASN A 213      -7.016 -15.862-104.399  1.00 89.29           C
ATOM   1727  CG  ASN A 213      -8.184 -16.750-104.798  1.00 89.29           C
ATOM   1728  OD1 ASN A 213      -9.278 -16.268-105.088  1.00 89.29           O
ATOM   1729  ND2 ASN A 213      -7.945 -18.089-104.812  1.00 89.29           N
ATOM   1730  C   ASN A 213      -6.140 -13.592-104.562  1.00 89.29           C
ATOM   1731  O   ASN A 213      -5.451 -13.024-105.408  1.00 89.29           O
ATOM   1732  N   GLY A 214      -5.920 -13.444-103.247  1.00 34.86           N
ATOM   1733  CA  GLY A 214      -4.854 -12.580-102.853  1.00 34.86           C
ATOM   1734  C   GLY A 214      -5.410 -11.200-102.921  1.00 34.86           C
ATOM   1735  O   GLY A 214      -4.679 -10.220-103.057  1.00 34.86           O
ATOM   1736  N   LEU A 215      -6.750 -11.108-102.838  1.00 95.62           N
ATOM   1737  CA  LEU A 215      -7.415  -9.843-102.899  1.00 95.62           C
ATOM   1738  CB  LEU A 215      -8.933  -9.941-103.133  1.00 95.62           C
ATOM   1739  CG  LEU A 215      -9.338 -10.829-104.318  1.00 95.62           C
ATOM   1740  CD1 LEU A 215      -9.040 -12.303-104.002  1.00 95.62           C
ATOM   1741  CD2 LEU A 215     -10.801 -10.594-104.728  1.00 95.62           C
ATOM   1742  C   LEU A 215      -7.276  -9.225-101.548  1.00 95.62           C
ATOM   1743  O   LEU A 215      -6.881  -9.882-100.586  1.00 95.62           O
ATOM   1744  N   THR A 216      -7.584  -7.918-101.460  1.00136.36           N
ATOM   1745  CA  THR A 216      -7.541  -7.199-100.222  1.00136.36           C
ATOM   1746  CB  THR A 216      -7.040  -5.797-100.411  1.00136.36           C
ATOM   1747  OG1 THR A 216      -7.922  -5.069-101.253  1.00136.36           O
ATOM   1748  CG2 THR A 216      -5.637  -5.860-101.038  1.00136.36           C
ATOM   1749  C   THR A 216      -8.967  -7.108 -99.771  1.00136.36           C
ATOM   1750  O   THR A 216      -9.828  -6.646-100.517  1.00136.36           O
ATOM   1751  N   CYS A 217      -9.258  -7.560 -98.533  1.00 74.42           N
ATOM   1752  CA  CYS A 217     -10.611  -7.551 -98.048  1.00 74.42           C
ATOM   1753  CB  CYS A 217     -10.934  -8.744 -97.132  1.00 74.42           C
ATOM   1754  SG  CYS A 217     -10.706 -10.348 -97.954  1.00 74.42           S
ATOM   1755  C   CYS A 217     -10.774  -6.328 -97.211  1.00 74.42           C
ATOM   1756  O   CYS A 217      -9.780  -5.762 -96.774  1.00 74.42           O
ATOM   1757  N   THR A 218     -12.036  -5.895 -96.986  1.00140.01           N
ATOM   1758  CA  THR A 218     -12.391  -4.694 -96.267  1.00140.01           C
ATOM   1759  CB  THR A 218     -12.830  -3.652 -97.259  1.00140.01           C
ATOM   1760  OG1 THR A 218     -11.742  -3.232 -98.066  1.00140.01           O
ATOM   1761  CG2 THR A 218     -13.583  -2.493 -96.584  1.00140.01           C
ATOM   1762  C   THR A 218     -13.636  -4.926 -95.463  1.00140.01           C
ATOM   1763  O   THR A 218     -14.712  -5.043 -96.045  1.00140.01           O
ATOM   1764  N   TYR A 219     -13.565  -4.973 -94.117  1.00125.61           N
ATOM   1765  CA  TYR A 219     -14.832  -4.998 -93.437  1.00125.61           C
ATOM   1766  CB  TYR A 219     -15.468  -6.352 -93.105  1.00125.61           C
ATOM   1767  CG  TYR A 219     -16.601  -6.420 -94.072  1.00125.61           C
ATOM   1768  CD1 TYR A 219     -17.690  -5.604 -93.861  1.00125.61           C
ATOM   1769  CD2 TYR A 219     -16.588  -7.223 -95.185  1.00125.61           C
ATOM   1770  CE1 TYR A 219     -18.763  -5.613 -94.719  1.00125.61           C
ATOM   1771  CE2 TYR A 219     -17.658  -7.241 -96.050  1.00125.61           C
ATOM   1772  CZ  TYR A 219     -18.750  -6.438 -95.816  1.00125.61           C
ATOM   1773  OH  TYR A 219     -19.848  -6.455 -96.700  1.00125.61           O
ATOM   1774  C   TYR A 219     -14.856  -4.116 -92.234  1.00125.61           C
ATOM   1775  O   TYR A 219     -13.820  -3.760 -91.679  1.00125.61           O
ATOM   1776  N   SER A 220     -16.075  -3.701 -91.825  1.00 60.93           N
ATOM   1777  CA  SER A 220     -16.216  -2.824 -90.700  1.00 60.93           C
ATOM   1778  CB  SER A 220     -16.636  -1.401 -91.107  1.00 60.93           C
ATOM   1779  OG  SER A 220     -15.671  -0.840 -91.984  1.00 60.93           O
ATOM   1780  C   SER A 220     -17.300  -3.354 -89.814  1.00 60.93           C
ATOM   1781  O   SER A 220     -18.426  -3.600 -90.245  1.00 60.93           O
ATOM   1782  N   HIS A 221     -16.975  -3.508 -88.521  1.00 95.24           N
ATOM   1783  CA  HIS A 221     -17.895  -3.998 -87.538  1.00 95.24           C
ATOM   1784  ND1 HIS A 221     -19.074  -6.210 -85.270  1.00 95.24           N
ATOM   1785  CG  HIS A 221     -17.995  -5.367 -85.406  1.00 95.24           C
ATOM   1786  CB  HIS A 221     -17.258  -5.102 -86.681  1.00 95.24           C
ATOM   1787  NE2 HIS A 221     -18.676  -5.351 -83.255  1.00 95.24           N
ATOM   1788  CD2 HIS A 221     -17.766  -4.852 -84.167  1.00 95.24           C
ATOM   1789  CE1 HIS A 221     -19.439  -6.162 -83.963  1.00 95.24           C
ATOM   1790  C   HIS A 221     -18.220  -2.872 -86.605  1.00 95.24           C
ATOM   1791  O   HIS A 221     -17.353  -2.073 -86.257  1.00 95.24           O
ATOM   1792  N   GLY A 222     -19.501  -2.778 -86.189  1.00 45.97           N
ATOM   1793  CA  GLY A 222     -19.905  -1.783 -85.235  1.00 45.97           C
ATOM   1794  C   GLY A 222     -20.827  -2.467 -84.275  1.00 45.97           C
ATOM   1795  O   GLY A 222     -21.876  -2.985 -84.656  1.00 45.97           O
ATOM   1796  N   LYS A 223     -20.455  -2.482 -82.982  1.00120.47           N
ATOM   1797  CA  LYS A 223     -21.276  -3.113 -81.992  1.00120.47           C
ATOM   1798  CB  LYS A 223     -20.546  -4.256 -81.264  1.00120.47           C
ATOM   1799  CG  LYS A 223     -21.385  -4.961 -80.197  1.00120.47           C
ATOM   1800  CD  LYS A 223     -20.791  -6.296 -79.742  1.00120.47           C
ATOM   1801  CE  LYS A 223     -19.409  -6.169 -79.096  1.00120.47           C
ATOM   1802  NZ  LYS A 223     -18.921  -7.501 -78.673  1.00120.47           N
ATOM   1803  C   LYS A 223     -21.616  -2.070 -80.976  1.00120.47           C
ATOM   1804  O   LYS A 223     -20.721  -1.474 -80.381  1.00120.47           O
ATOM   1805  N   CYS A 224     -22.921  -1.812 -80.744  1.00107.02           N
ATOM   1806  CA  CYS A 224     -23.263  -0.821 -79.760  1.00107.02           C
ATOM   1807  CB  CYS A 224     -24.636  -0.155 -79.955  1.00107.02           C
ATOM   1808  SG  CYS A 224     -24.657   1.023 -81.330  1.00107.02           S
ATOM   1809  C   CYS A 224     -23.301  -1.510 -78.438  1.00107.02           C
ATOM   1810  O   CYS A 224     -23.897  -2.579 -78.306  1.00107.02           O
ATOM   1811  N   LEU A 225     -22.655  -0.908 -77.419  1.00 77.26           N
ATOM   1812  CA  LEU A 225     -22.581  -1.571 -76.149  1.00 77.26           C
ATOM   1813  CB  LEU A 225     -21.160  -2.055 -75.805  1.00 77.26           C
ATOM   1814  CG  LEU A 225     -20.595  -3.080 -76.807  1.00 77.26           C
ATOM   1815  CD1 LEU A 225     -19.178  -3.529 -76.416  1.00 77.26           C
ATOM   1816  CD2 LEU A 225     -21.555  -4.261 -76.998  1.00 77.26           C
ATOM   1817  C   LEU A 225     -23.005  -0.665 -75.033  1.00 77.26           C
ATOM   1818  O   LEU A 225     -22.611   0.500 -74.964  1.00 77.26           O
ATOM   1819  N   ASP A 226     -23.843  -1.225 -74.130  1.00123.20           N
ATOM   1820  CA  ASP A 226     -24.284  -0.619 -72.903  1.00123.20           C
ATOM   1821  CB  ASP A 226     -25.788  -0.734 -72.634  1.00123.20           C
ATOM   1822  CG  ASP A 226     -26.146   0.119 -71.425  1.00123.20           C
ATOM   1823  OD1 ASP A 226     -25.642  -0.185 -70.311  1.00123.20           O
ATOM   1824  OD2 ASP A 226     -26.940   1.081 -71.599  1.00123.20           O
ATOM   1825  C   ASP A 226     -23.743  -1.503 -71.836  1.00123.20           C
ATOM   1826  O   ASP A 226     -23.831  -2.727 -71.938  1.00123.20           O
ATOM   1827  N   SER A 227     -23.168  -0.916 -70.778  1.00 90.22           N
ATOM   1828  CA  SER A 227     -22.684  -1.754 -69.729  1.00 90.22           C
ATOM   1829  CB  SER A 227     -21.158  -1.932 -69.775  1.00 90.22           C
ATOM   1830  OG  SER A 227     -20.730  -2.768 -68.712  1.00 90.22           O
ATOM   1831  C   SER A 227     -23.009  -1.092 -68.432  1.00 90.22           C
ATOM   1832  O   SER A 227     -22.899   0.126 -68.297  1.00 90.22           O
ATOM   1833  N   GLU A 228     -23.448  -1.895 -67.445  1.00105.10           N
ATOM   1834  CA  GLU A 228     -23.708  -1.373 -66.138  1.00105.10           C
ATOM   1835  CB  GLU A 228     -24.541  -2.342 -65.287  1.00105.10           C
ATOM   1836  CG  GLU A 228     -25.051  -1.761 -63.971  1.00105.10           C
ATOM   1837  CD  GLU A 228     -26.034  -2.772 -63.398  1.00105.10           C
ATOM   1838  OE1 GLU A 228     -26.990  -3.141 -64.132  1.00105.10           O
ATOM   1839  OE2 GLU A 228     -25.841  -3.194 -62.228  1.00105.10           O
ATOM   1840  C   GLU A 228     -22.357  -1.217 -65.530  1.00105.10           C
ATOM   1841  O   GLU A 228     -21.570  -2.162 -65.518  1.00105.10           O
ATOM   1842  N   ASP A 229     -22.030  -0.015 -65.025  1.00119.57           N
ATOM   1843  CA  ASP A 229     -20.705   0.121 -64.505  1.00119.57           C
ATOM   1844  CB  ASP A 229     -19.765   1.008 -65.347  1.00119.57           C
ATOM   1845  CG  ASP A 229     -20.301   2.427 -65.426  1.00119.57           C
ATOM   1846  OD1 ASP A 229     -21.369   2.617 -66.064  1.00119.57           O
ATOM   1847  OD2 ASP A 229     -19.645   3.342 -64.858  1.00119.57           O
ATOM   1848  C   ASP A 229     -20.743   0.637 -63.112  1.00119.57           C
ATOM   1849  O   ASP A 229     -21.711   1.262 -62.681  1.00119.57           O
ATOM   1850  N   GLY A 230     -19.664   0.343 -62.362  1.00 33.46           N
ATOM   1851  CA  GLY A 230     -19.556   0.799 -61.013  1.00 33.46           C
ATOM   1852  C   GLY A 230     -18.655   1.985 -61.048  1.00 33.46           C
ATOM   1853  O   GLY A 230     -17.684   2.038 -61.802  1.00 33.46           O
ATOM   1854  N   TYR A 231     -18.975   2.973 -60.200  1.00132.94           N
ATOM   1855  CA  TYR A 231     -18.254   4.203 -60.108  1.00132.94           C
ATOM   1856  CB  TYR A 231     -19.176   5.412 -60.364  1.00132.94           C
ATOM   1857  CG  TYR A 231     -18.920   6.451 -59.322  1.00132.94           C
ATOM   1858  CD1 TYR A 231     -17.933   7.403 -59.445  1.00132.94           C
ATOM   1859  CD2 TYR A 231     -19.706   6.460 -58.189  1.00132.94           C
ATOM   1860  CE1 TYR A 231     -17.746   8.341 -58.451  1.00132.94           C
ATOM   1861  CE2 TYR A 231     -19.515   7.391 -57.201  1.00132.94           C
ATOM   1862  CZ  TYR A 231     -18.537   8.336 -57.330  1.00132.94           C
ATOM   1863  OH  TYR A 231     -18.361   9.290 -56.308  1.00132.94           O
ATOM   1864  C   TYR A 231     -17.756   4.337 -58.718  1.00132.94           C
ATOM   1865  O   TYR A 231     -18.465   4.023 -57.764  1.00132.94           O
ATOM   1866  N   ILE A 232     -16.504   4.796 -58.567  1.00151.67           N
ATOM   1867  CA  ILE A 232     -16.019   5.029 -57.246  1.00151.67           C
ATOM   1868  CB  ILE A 232     -15.034   3.998 -56.765  1.00151.67           C
ATOM   1869  CG1 ILE A 232     -13.744   4.004 -57.604  1.00151.67           C
ATOM   1870  CG2 ILE A 232     -15.762   2.643 -56.740  1.00151.67           C
ATOM   1871  CD1 ILE A 232     -13.948   3.604 -59.061  1.00151.67           C
ATOM   1872  C   ILE A 232     -15.326   6.346 -57.274  1.00151.67           C
ATOM   1873  O   ILE A 232     -14.689   6.710 -58.261  1.00151.67           O
ATOM   1874  N   THR A 233     -15.470   7.115 -56.184  1.00117.37           N
ATOM   1875  CA  THR A 233     -14.787   8.365 -56.100  1.00117.37           C
ATOM   1876  CB  THR A 233     -15.668   9.498 -55.684  1.00117.37           C
ATOM   1877  OG1 THR A 233     -14.920  10.700 -55.577  1.00117.37           O
ATOM   1878  CG2 THR A 233     -16.363   9.131 -54.363  1.00117.37           C
ATOM   1879  C   THR A 233     -13.740   8.196 -55.060  1.00117.37           C
ATOM   1880  O   THR A 233     -14.014   7.801 -53.927  1.00117.37           O
ATOM   1881  N   TRP A 234     -12.487   8.487 -55.427  1.00191.84           N
ATOM   1882  CA  TRP A 234     -11.443   8.319 -54.475  1.00191.84           C
ATOM   1883  CB  TRP A 234     -10.145   7.758 -55.075  1.00191.84           C
ATOM   1884  CG  TRP A 234      -9.468   8.692 -56.047  1.00191.84           C
ATOM   1885  CD2 TRP A 234      -8.405   9.583 -55.679  1.00191.84           C
ATOM   1886  CD1 TRP A 234      -9.677   8.869 -57.384  1.00191.84           C
ATOM   1887  NE1 TRP A 234      -8.811   9.820 -57.871  1.00191.84           N
ATOM   1888  CE2 TRP A 234      -8.021  10.265 -56.832  1.00191.84           C
ATOM   1889  CE3 TRP A 234      -7.796   9.808 -54.478  1.00191.84           C
ATOM   1890  CZ2 TRP A 234      -7.017  11.190 -56.800  1.00191.84           C
ATOM   1891  CZ3 TRP A 234      -6.786  10.743 -54.447  1.00191.84           C
ATOM   1892  CH2 TRP A 234      -6.405  11.420 -55.587  1.00191.84           C
ATOM   1893  C   TRP A 234     -11.153   9.675 -53.975  1.00191.84           C
ATOM   1894  O   TRP A 234     -11.587  10.661 -54.567  1.00191.84           O
ATOM   1895  N   ASP A 235     -10.408   9.724 -52.860  1.00245.28           N
ATOM   1896  CA  ASP A 235     -10.076  10.913 -52.148  1.00245.28           C
ATOM   1897  CB  ASP A 235      -9.095  11.894 -52.845  1.00245.28           C
ATOM   1898  CG  ASP A 235      -9.688  12.559 -54.082  1.00245.28           C
ATOM   1899  OD1 ASP A 235     -10.853  13.034 -54.015  1.00245.28           O
ATOM   1900  OD2 ASP A 235      -8.977  12.590 -55.122  1.00245.28           O
ATOM   1901  C   ASP A 235     -11.328  11.604 -51.725  1.00245.28           C
ATOM   1902  O   ASP A 235     -12.397  11.476 -52.320  1.00245.28           O
ATOM   1903  N   VAL A 236     -11.212  12.331 -50.611  1.00191.83           N
ATOM   1904  CA  VAL A 236     -12.294  13.047 -50.021  1.00191.83           C
ATOM   1905  CB  VAL A 236     -11.929  13.670 -48.707  1.00191.83           C
ATOM   1906  CG1 VAL A 236     -11.613  12.544 -47.709  1.00191.83           C
ATOM   1907  CG2 VAL A 236     -10.764  14.648 -48.935  1.00191.83           C
ATOM   1908  C   VAL A 236     -12.697  14.139 -50.943  1.00191.83           C
ATOM   1909  O   VAL A 236     -13.829  14.609 -50.904  1.00191.83           O
ATOM   1910  N   ALA A 237     -11.767  14.595 -51.792  1.00 89.66           N
ATOM   1911  CA  ALA A 237     -12.076  15.692 -52.653  1.00 89.66           C
ATOM   1912  CB  ALA A 237     -10.912  16.047 -53.594  1.00 89.66           C
ATOM   1913  C   ALA A 237     -13.251  15.330 -53.507  1.00 89.66           C
ATOM   1914  O   ALA A 237     -14.137  16.156 -53.720  1.00 89.66           O
ATOM   1915  N   PHE A 238     -13.326  14.071 -53.980  1.00242.50           N
ATOM   1916  CA  PHE A 238     -14.382  13.706 -54.885  1.00242.50           C
ATOM   1917  CB  PHE A 238     -15.814  14.024 -54.401  1.00242.50           C
ATOM   1918  CG  PHE A 238     -16.184  13.207 -53.215  1.00242.50           C
ATOM   1919  CD1 PHE A 238     -16.527  11.888 -53.354  1.00242.50           C
ATOM   1920  CD2 PHE A 238     -16.192  13.757 -51.958  1.00242.50           C
ATOM   1921  CE1 PHE A 238     -16.866  11.131 -52.257  1.00242.50           C
ATOM   1922  CE2 PHE A 238     -16.529  13.012 -50.855  1.00242.50           C
ATOM   1923  CZ  PHE A 238     -16.867  11.690 -51.004  1.00242.50           C
ATOM   1924  C   PHE A 238     -14.228  14.541 -56.114  1.00242.50           C
ATOM   1925  O   PHE A 238     -15.216  14.930 -56.734  1.00242.50           O
ATOM   1926  N   ASN A 239     -12.975  14.866 -56.476  1.00121.59           N
ATOM   1927  CA  ASN A 239     -12.712  15.664 -57.636  1.00121.59           C
ATOM   1928  CB  ASN A 239     -11.230  16.049 -57.749  1.00121.59           C
ATOM   1929  CG  ASN A 239     -11.118  17.111 -58.826  1.00121.59           C
ATOM   1930  OD1 ASN A 239     -12.114  17.715 -59.221  1.00121.59           O
ATOM   1931  ND2 ASN A 239      -9.874  17.343 -59.323  1.00121.59           N
ATOM   1932  C   ASN A 239     -13.071  14.898 -58.873  1.00121.59           C
ATOM   1933  O   ASN A 239     -13.658  15.455 -59.799  1.00121.59           O
ATOM   1934  N   ASN A 240     -12.726  13.595 -58.925  1.00 56.83           N
ATOM   1935  CA  ASN A 240     -12.980  12.831 -60.114  1.00 56.83           C
ATOM   1936  CB  ASN A 240     -11.712  12.522 -60.929  1.00 56.83           C
ATOM   1937  CG  ASN A 240     -11.134  13.820 -61.470  1.00 56.83           C
ATOM   1938  OD1 ASN A 240     -11.737  14.885 -61.358  1.00 56.83           O
ATOM   1939  ND2 ASN A 240      -9.925  13.725 -62.087  1.00 56.83           N
ATOM   1940  C   ASN A 240     -13.540  11.507 -59.707  1.00 56.83           C
ATOM   1941  O   ASN A 240     -13.640  11.203 -58.520  1.00 56.83           O
ATOM   1942  N   LYS A 241     -13.950  10.694 -60.706  1.00 95.59           N
ATOM   1943  CA  LYS A 241     -14.502   9.396 -60.442  1.00 95.59           C
ATOM   1944  CB  LYS A 241     -16.030   9.342 -60.619  1.00 95.59           C
ATOM   1945  CG  LYS A 241     -16.510   9.685 -62.032  1.00 95.59           C
ATOM   1946  CD  LYS A 241     -17.965   9.290 -62.303  1.00 95.59           C
ATOM   1947  CE  LYS A 241     -18.450   9.632 -63.714  1.00 95.59           C
ATOM   1948  NZ  LYS A 241     -19.808   9.081 -63.930  1.00 95.59           N
ATOM   1949  C   LYS A 241     -13.905   8.435 -61.419  1.00 95.59           C
ATOM   1950  O   LYS A 241     -13.448   8.828 -62.490  1.00 95.59           O
ATOM   1951  N   CYS A 242     -13.878   7.137 -61.054  1.00 82.62           N
ATOM   1952  CA  CYS A 242     -13.323   6.155 -61.937  1.00 82.62           C
ATOM   1953  CB  CYS A 242     -12.092   5.439 -61.357  1.00 82.62           C
ATOM   1954  SG  CYS A 242     -11.405   4.198 -62.494  1.00 82.62           S
ATOM   1955  C   CYS A 242     -14.366   5.113 -62.172  1.00 82.62           C
ATOM   1956  O   CYS A 242     -15.110   4.743 -61.267  1.00 82.62           O
ATOM   1957  N   GLU A 243     -14.455   4.635 -63.428  1.00 55.77           N
ATOM   1958  CA  GLU A 243     -15.384   3.609 -63.789  1.00 55.77           C
ATOM   1959  CB  GLU A 243     -15.867   3.726 -65.245  1.00 55.77           C
ATOM   1960  CG  GLU A 243     -16.688   4.992 -65.503  1.00 55.77           C
ATOM   1961  CD  GLU A 243     -16.967   5.096 -66.996  1.00 55.77           C
ATOM   1962  OE1 GLU A 243     -16.003   4.933 -67.791  1.00 55.77           O
ATOM   1963  OE2 GLU A 243     -18.147   5.341 -67.362  1.00 55.77           O
ATOM   1964  C   GLU A 243     -14.679   2.303 -63.639  1.00 55.77           C
ATOM   1965  O   GLU A 243     -13.452   2.235 -63.685  1.00 55.77           O
ATOM   1966  N   GLU A 244     -15.462   1.227 -63.460  1.00 93.00           N
ATOM   1967  CA  GLU A 244     -14.957  -0.101 -63.278  1.00 93.00           C
ATOM   1968  CB  GLU A 244     -16.077  -1.113 -62.982  1.00 93.00           C
ATOM   1969  CG  GLU A 244     -15.575  -2.512 -62.623  1.00 93.00           C
ATOM   1970  CD  GLU A 244     -16.792  -3.362 -62.283  1.00 93.00           C
ATOM   1971  OE1 GLU A 244     -17.593  -2.923 -61.415  1.00 93.00           O
ATOM   1972  OE2 GLU A 244     -16.935  -4.460 -62.884  1.00 93.00           O
ATOM   1973  C   GLU A 244     -14.276  -0.511 -64.540  1.00 93.00           C
ATOM   1974  O   GLU A 244     -13.361  -1.334 -64.532  1.00 93.00           O
ATOM   1975  N   THR A 245     -14.717   0.061 -65.672  1.00150.85           N
ATOM   1976  CA  THR A 245     -14.217  -0.365 -66.941  1.00150.85           C
ATOM   1977  CB  THR A 245     -14.777   0.437 -68.075  1.00150.85           C
ATOM   1978  OG1 THR A 245     -16.195   0.372 -68.068  1.00150.85           O
ATOM   1979  CG2 THR A 245     -14.234  -0.146 -69.391  1.00150.85           C
ATOM   1980  C   THR A 245     -12.734  -0.235 -67.017  1.00150.85           C
ATOM   1981  O   THR A 245     -12.058  -1.225 -67.279  1.00150.85           O
ATOM   1982  N   GLU A 246     -12.154   0.952 -66.755  1.00236.07           N
ATOM   1983  CA  GLU A 246     -10.741   0.980 -67.004  1.00236.07           C
ATOM   1984  CB  GLU A 246     -10.374   1.103 -68.499  1.00236.07           C
ATOM   1985  CG  GLU A 246     -10.675  -0.127 -69.359  1.00236.07           C
ATOM   1986  CD  GLU A 246     -10.301   0.187 -70.800  1.00236.07           C
ATOM   1987  OE1 GLU A 246      -9.769   1.302 -71.043  1.00236.07           O
ATOM   1988  OE2 GLU A 246     -10.545  -0.684 -71.678  1.00236.07           O
ATOM   1989  C   GLU A 246     -10.117   2.169 -66.378  1.00236.07           C
ATOM   1990  O   GLU A 246     -10.531   2.693 -65.344  1.00236.07           O
ATOM   1991  N   PHE A 247      -9.054   2.611 -67.063  1.00 72.19           N
ATOM   1992  CA  PHE A 247      -8.296   3.761 -66.718  1.00 72.19           C
ATOM   1993  CB  PHE A 247      -7.169   4.043 -67.724  1.00 72.19           C
ATOM   1994  CG  PHE A 247      -6.193   2.921 -67.615  1.00 72.19           C
ATOM   1995  CD1 PHE A 247      -6.422   1.723 -68.255  1.00 72.19           C
ATOM   1996  CD2 PHE A 247      -5.042   3.066 -66.875  1.00 72.19           C
ATOM   1997  CE1 PHE A 247      -5.520   0.690 -68.155  1.00 72.19           C
ATOM   1998  CE2 PHE A 247      -4.137   2.037 -66.771  1.00 72.19           C
ATOM   1999  CZ  PHE A 247      -4.375   0.844 -67.412  1.00 72.19           C
ATOM   2000  C   PHE A 247      -9.289   4.863 -66.793  1.00 72.19           C
ATOM   2001  O   PHE A 247      -9.165   5.867 -66.094  1.00 72.19           O
ATOM   2002  N   GLU A 248     -10.295   4.671 -67.674  1.00 88.48           N
ATOM   2003  CA  GLU A 248     -11.338   5.616 -67.928  1.00 88.48           C
ATOM   2004  CB  GLU A 248     -12.523   5.001 -68.689  1.00 88.48           C
ATOM   2005  CG  GLU A 248     -12.129   4.556 -70.099  1.00 88.48           C
ATOM   2006  CD  GLU A 248     -13.339   3.915 -70.760  1.00 88.48           C
ATOM   2007  OE1 GLU A 248     -14.403   4.586 -70.828  1.00 88.48           O
ATOM   2008  OE2 GLU A 248     -13.214   2.742 -71.203  1.00 88.48           O
ATOM   2009  C   GLU A 248     -11.817   6.182 -66.639  1.00 88.48           C
ATOM   2010  O   GLU A 248     -12.604   5.586 -65.905  1.00 88.48           O
ATOM   2011  N   VAL A 249     -11.294   7.386 -66.349  1.00 54.25           N
ATOM   2012  CA  VAL A 249     -11.633   8.138 -65.188  1.00 54.25           C
ATOM   2013  CB  VAL A 249     -10.441   8.567 -64.378  1.00 54.25           C
ATOM   2014  CG1 VAL A 249     -10.913   9.534 -63.279  1.00 54.25           C
ATOM   2015  CG2 VAL A 249      -9.735   7.314 -63.834  1.00 54.25           C
ATOM   2016  C   VAL A 249     -12.256   9.377 -65.718  1.00 54.25           C
ATOM   2017  O   VAL A 249     -11.897   9.860 -66.792  1.00 54.25           O
ATOM   2018  N   ILE A 250     -13.234   9.915 -64.979  1.00 89.10           N
ATOM   2019  CA  ILE A 250     -13.875  11.106 -65.431  1.00 89.10           C
ATOM   2020  CB  ILE A 250     -15.365  11.095 -65.240  1.00 89.10           C
ATOM   2021  CG1 ILE A 250     -16.014  10.025 -66.134  1.00 89.10           C
ATOM   2022  CG2 ILE A 250     -15.886  12.519 -65.496  1.00 89.10           C
ATOM   2023  CD1 ILE A 250     -15.647   8.594 -65.745  1.00 89.10           C
ATOM   2024  C   ILE A 250     -13.325  12.206 -64.591  1.00 89.10           C
ATOM   2025  O   ILE A 250     -13.318  12.121 -63.364  1.00 89.10           O
ATOM   2026  N   TYR A 251     -12.836  13.277 -65.244  1.00107.66           N
ATOM   2027  CA  TYR A 251     -12.282  14.348 -64.473  1.00107.66           C
ATOM   2028  CB  TYR A 251     -11.372  15.300 -65.260  1.00107.66           C
ATOM   2029  CG  TYR A 251     -10.082  14.687 -65.654  1.00107.66           C
ATOM   2030  CD1 TYR A 251      -9.013  14.724 -64.790  1.00107.66           C
ATOM   2031  CD2 TYR A 251      -9.942  14.101 -66.889  1.00107.66           C
ATOM   2032  CE1 TYR A 251      -7.808  14.181 -65.157  1.00107.66           C
ATOM   2033  CE2 TYR A 251      -8.739  13.555 -67.261  1.00107.66           C
ATOM   2034  CZ  TYR A 251      -7.676  13.600 -66.393  1.00107.66           C
ATOM   2035  OH  TYR A 251      -6.439  13.051 -66.769  1.00107.66           O
ATOM   2036  C   TYR A 251     -13.413  15.249 -64.143  1.00107.66           C
ATOM   2037  O   TYR A 251     -13.526  16.341 -64.697  1.00107.66           O
ATOM   2038  N   GLU A 252     -14.285  14.825 -63.220  1.00102.72           N
ATOM   2039  CA  GLU A 252     -15.323  15.731 -62.850  1.00102.72           C
ATOM   2040  CB  GLU A 252     -16.452  15.844 -63.888  1.00102.72           C
ATOM   2041  CG  GLU A 252     -17.342  17.068 -63.664  1.00102.72           C
ATOM   2042  CD  GLU A 252     -18.069  17.366 -64.967  1.00102.72           C
ATOM   2043  OE1 GLU A 252     -18.038  16.495 -65.877  1.00102.72           O
ATOM   2044  OE2 GLU A 252     -18.656  18.476 -65.074  1.00102.72           O
ATOM   2045  C   GLU A 252     -15.876  15.243 -61.557  1.00102.72           C
ATOM   2046  O   GLU A 252     -15.702  14.081 -61.195  1.00102.72           O
ATOM   2047  N   GLY A 253     -16.526  16.139 -60.797  1.00 41.58           N
ATOM   2048  CA  GLY A 253     -17.057  15.715 -59.542  1.00 41.58           C
ATOM   2049  C   GLY A 253     -18.306  14.957 -59.811  1.00 41.58           C
ATOM   2050  O   GLY A 253     -19.074  15.297 -60.706  1.00 41.58           O
ATOM   2051  N   THR A 254     -18.557  13.921 -58.996  1.00155.19           N
ATOM   2052  CA  THR A 254     -19.731  13.131 -59.156  1.00155.19           C
ATOM   2053  CB  THR A 254     -19.843  12.075 -58.118  1.00155.19           C
ATOM   2054  OG1 THR A 254     -21.129  11.497 -58.221  1.00155.19           O
ATOM   2055  CG2 THR A 254     -19.645  12.699 -56.726  1.00155.19           C
ATOM   2056  C   THR A 254     -20.917  14.011 -58.965  1.00155.19           C
ATOM   2057  O   THR A 254     -21.912  13.875 -59.676  1.00155.19           O
ATOM   2058  N   VAL A 255     -20.861  14.924 -57.977  1.00193.39           N
ATOM   2059  CA  VAL A 255     -22.026  15.725 -57.770  1.00193.39           C
ATOM   2060  CB  VAL A 255     -22.390  15.850 -56.314  1.00193.39           C
ATOM   2061  CG1 VAL A 255     -21.219  16.491 -55.548  1.00193.39           C
ATOM   2062  CG2 VAL A 255     -23.719  16.616 -56.198  1.00193.39           C
ATOM   2063  C   VAL A 255     -21.823  17.093 -58.342  1.00193.39           C
ATOM   2064  O   VAL A 255     -21.923  18.101 -57.645  1.00193.39           O
ATOM   2065  N   ASN A 256     -21.602  17.167 -59.666  1.00 98.95           N
ATOM   2066  CA  ASN A 256     -21.476  18.445 -60.296  1.00 98.95           C
ATOM   2067  CB  ASN A 256     -20.354  18.519 -61.349  1.00 98.95           C
ATOM   2068  CG  ASN A 256     -20.682  17.550 -62.479  1.00 98.95           C
ATOM   2069  OD1 ASN A 256     -20.763  16.339 -62.281  1.00 98.95           O
ATOM   2070  ND2 ASN A 256     -20.903  18.099 -63.702  1.00 98.95           N
ATOM   2071  C   ASN A 256     -22.774  18.655 -61.001  1.00 98.95           C
ATOM   2072  O   ASN A 256     -23.287  17.750 -61.658  1.00 98.95           O
ATOM   2073  N   LYS A 257     -23.368  19.852 -60.850  1.00 43.27           N
ATOM   2074  CA  LYS A 257     -24.626  20.083 -61.494  1.00 43.27           C
ATOM   2075  CB  LYS A 257     -25.819  20.127 -60.524  1.00 43.27           C
ATOM   2076  CG  LYS A 257     -26.097  18.796 -59.824  1.00 43.27           C
ATOM   2077  CD  LYS A 257     -27.053  18.924 -58.636  1.00 43.27           C
ATOM   2078  CE  LYS A 257     -27.350  17.593 -57.944  1.00 43.27           C
ATOM   2079  NZ  LYS A 257     -28.164  17.823 -56.729  1.00 43.27           N
ATOM   2080  C   LYS A 257     -24.573  21.422 -62.149  1.00 43.27           C
ATOM   2081  O   LYS A 257     -23.784  22.287 -61.775  1.00 43.27           O
ATOM   2082  N   THR A 258     -25.417  21.595 -63.181  1.00108.45           N
ATOM   2083  CA  THR A 258     -25.530  22.819 -63.914  1.00108.45           C
ATOM   2084  CB  THR A 258     -26.407  22.691 -65.125  1.00108.45           C
ATOM   2085  OG1 THR A 258     -26.377  23.894 -65.880  1.00108.45           O
ATOM   2086  CG2 THR A 258     -27.843  22.380 -64.672  1.00108.45           C
ATOM   2087  C   THR A 258     -26.138  23.859 -63.031  1.00108.45           C
ATOM   2088  O   THR A 258     -25.765  25.029 -63.097  1.00108.45           O
ATOM   2089  N   LYS A 259     -27.090  23.450 -62.167  1.00 77.00           N
ATOM   2090  CA  LYS A 259     -27.804  24.400 -61.366  1.00 77.00           C
ATOM   2091  CB  LYS A 259     -28.791  23.778 -60.361  1.00 77.00           C
ATOM   2092  CG  LYS A 259     -30.062  23.220 -61.003  1.00 77.00           C
ATOM   2093  CD  LYS A 259     -30.903  22.365 -60.052  1.00 77.00           C
ATOM   2094  CE  LYS A 259     -32.237  21.916 -60.651  1.00 77.00           C
ATOM   2095  NZ  LYS A 259     -32.904  20.961 -59.737  1.00 77.00           N
ATOM   2096  C   LYS A 259     -26.845  25.228 -60.589  1.00 77.00           C
ATOM   2097  O   LYS A 259     -25.875  24.724 -60.024  1.00 77.00           O
ATOM   2098  N   ASN A 260     -27.101  26.551 -60.562  1.00187.76           N
ATOM   2099  CA  ASN A 260     -26.240  27.416 -59.823  1.00187.76           C
ATOM   2100  CB  ASN A 260     -26.313  28.897 -60.258  1.00187.76           C
ATOM   2101  CG  ASN A 260     -27.727  29.436 -60.080  1.00187.76           C
ATOM   2102  OD1 ASN A 260     -28.708  28.773 -60.413  1.00187.76           O
ATOM   2103  ND2 ASN A 260     -27.837  30.674 -59.527  1.00187.76           N
ATOM   2104  C   ASN A 260     -26.639  27.275 -58.399  1.00187.76           C
ATOM   2105  O   ASN A 260     -27.705  27.708 -57.963  1.00187.76           O
ATOM   2106  N   GLU A 261     -25.769  26.596 -57.643  1.00187.51           N
ATOM   2107  CA  GLU A 261     -25.999  26.335 -56.263  1.00187.51           C
ATOM   2108  CB  GLU A 261     -27.096  25.289 -56.009  1.00187.51           C
ATOM   2109  CG  GLU A 261     -27.556  25.237 -54.552  1.00187.51           C
ATOM   2110  CD  GLU A 261     -28.358  26.501 -54.280  1.00187.51           C
ATOM   2111  OE1 GLU A 261     -29.338  26.755 -55.029  1.00187.51           O
ATOM   2112  OE2 GLU A 261     -27.995  27.235 -53.322  1.00187.51           O
ATOM   2113  C   GLU A 261     -24.706  25.761 -55.800  1.00187.51           C
ATOM   2114  O   GLU A 261     -23.653  26.049 -56.364  1.00187.51           O
ATOM   2115  N   ASN A 262     -24.750  24.941 -54.742  1.00150.23           N
ATOM   2116  CA  ASN A 262     -23.553  24.345 -54.235  1.00150.23           C
ATOM   2117  CB  ASN A 262     -23.798  23.517 -52.962  1.00150.23           C
ATOM   2118  CG  ASN A 262     -24.146  24.479 -51.834  1.00150.23           C
ATOM   2119  OD1 ASN A 262     -25.313  24.792 -51.605  1.00150.23           O
ATOM   2120  ND2 ASN A 262     -23.103  24.962 -51.106  1.00150.23           N
ATOM   2121  C   ASN A 262     -22.984  23.428 -55.271  1.00150.23           C
ATOM   2122  O   ASN A 262     -21.767  23.339 -55.428  1.00150.23           O
ATOM   2123  N   THR A 263     -23.859  22.738 -56.023  1.00123.39           N
ATOM   2124  CA  THR A 263     -23.443  21.760 -56.988  1.00123.39           C
ATOM   2125  CB  THR A 263     -24.601  21.130 -57.702  1.00123.39           C
ATOM   2126  OG1 THR A 263     -25.299  22.109 -58.458  1.00123.39           O
ATOM   2127  CG2 THR A 263     -25.537  20.503 -56.656  1.00123.39           C
ATOM   2128  C   THR A 263     -22.591  22.420 -58.023  1.00123.39           C
ATOM   2129  O   THR A 263     -21.641  21.828 -58.534  1.00123.39           O
ATOM   2130  N   LYS A 264     -22.917  23.676 -58.359  1.00 91.57           N
ATOM   2131  CA  LYS A 264     -22.219  24.397 -59.380  1.00 91.57           C
ATOM   2132  CB  LYS A 264     -22.757  25.831 -59.535  1.00 91.57           C
ATOM   2133  CG  LYS A 264     -22.101  26.642 -60.652  1.00 91.57           C
ATOM   2134  CD  LYS A 264     -22.510  26.196 -62.055  1.00 91.57           C
ATOM   2135  CE  LYS A 264     -22.013  27.131 -63.158  1.00 91.57           C
ATOM   2136  NZ  LYS A 264     -22.483  26.652 -64.476  1.00 91.57           N
ATOM   2137  C   LYS A 264     -20.776  24.513 -59.006  1.00 91.57           C
ATOM   2138  O   LYS A 264     -19.902  24.386 -59.863  1.00 91.57           O
ATOM   2139  N   THR A 265     -20.474  24.752 -57.716  1.00122.96           N
ATOM   2140  CA  THR A 265     -19.094  24.928 -57.375  1.00122.96           C
ATOM   2141  CB  THR A 265     -18.888  25.801 -56.173  1.00122.96           C
ATOM   2142  OG1 THR A 265     -19.443  27.088 -56.404  1.00122.96           O
ATOM   2143  CG2 THR A 265     -17.379  25.915 -55.902  1.00122.96           C
ATOM   2144  C   THR A 265     -18.504  23.594 -57.066  1.00122.96           C
ATOM   2145  O   THR A 265     -18.286  23.241 -55.907  1.00122.96           O
ATOM   2146  N   HIS A 266     -18.216  22.824 -58.132  1.00123.11           N
ATOM   2147  CA  HIS A 266     -17.579  21.547 -58.029  1.00123.11           C
ATOM   2148  ND1 HIS A 266     -20.297  21.014 -56.388  1.00123.11           N
ATOM   2149  CG  HIS A 266     -19.335  20.144 -56.850  1.00123.11           C
ATOM   2150  CB  HIS A 266     -18.545  20.349 -58.110  1.00123.11           C
ATOM   2151  NE2 HIS A 266     -20.202  19.343 -54.925  1.00123.11           N
ATOM   2152  CD2 HIS A 266     -19.289  19.129 -55.943  1.00123.11           C
ATOM   2153  CE1 HIS A 266     -20.783  20.488 -55.236  1.00123.11           C
ATOM   2154  C   HIS A 266     -16.659  21.477 -59.202  1.00123.11           C
ATOM   2155  O   HIS A 266     -16.895  22.138 -60.211  1.00123.11           O
ATOM   2156  N   ARG A 267     -15.579  20.678 -59.108  1.00149.36           N
ATOM   2157  CA  ARG A 267     -14.644  20.679 -60.193  1.00149.36           C
ATOM   2158  CB  ARG A 267     -13.235  20.163 -59.844  1.00149.36           C
ATOM   2159  CG  ARG A 267     -12.464  21.183 -59.000  1.00149.36           C
ATOM   2160  CD  ARG A 267     -10.941  21.105 -59.126  1.00149.36           C
ATOM   2161  NE  ARG A 267     -10.450  19.949 -58.328  1.00149.36           N
ATOM   2162  CZ  ARG A 267      -9.112  19.840 -58.079  1.00149.36           C
ATOM   2163  NH1 ARG A 267      -8.251  20.769 -58.588  1.00149.36           N
ATOM   2164  NH2 ARG A 267      -8.633  18.817 -57.313  1.00149.36           N
ATOM   2165  C   ARG A 267     -15.186  19.948 -61.375  1.00149.36           C
ATOM   2166  O   ARG A 267     -15.966  19.005 -61.255  1.00149.36           O
ATOM   2167  N   GLU A 268     -14.776  20.429 -62.566  1.00133.00           N
ATOM   2168  CA  GLU A 268     -15.162  19.900 -63.841  1.00133.00           C
ATOM   2169  CB  GLU A 268     -15.894  20.910 -64.740  1.00133.00           C
ATOM   2170  CG  GLU A 268     -17.321  21.218 -64.282  1.00133.00           C
ATOM   2171  CD  GLU A 268     -17.910  22.221 -65.261  1.00133.00           C
ATOM   2172  OE1 GLU A 268     -17.287  23.301 -65.443  1.00133.00           O
ATOM   2173  OE2 GLU A 268     -18.985  21.920 -65.845  1.00133.00           O
ATOM   2174  C   GLU A 268     -13.889  19.532 -64.529  1.00133.00           C
ATOM   2175  O   GLU A 268     -13.019  18.886 -63.954  1.00133.00           O
ATOM   2176  N   GLY A 269     -13.697  19.994 -65.772  1.00212.72           N
ATOM   2177  CA  GLY A 269     -12.553  19.539 -66.502  1.00212.72           C
ATOM   2178  C   GLY A 269     -13.056  19.171 -67.857  1.00212.72           C
ATOM   2179  O   GLY A 269     -12.281  18.886 -68.768  1.00212.72           O
ATOM   2180  N   PHE A 270     -14.392  19.171 -68.007  1.00 86.81           N
ATOM   2181  CA  PHE A 270     -15.011  18.931 -69.275  1.00 86.81           C
ATOM   2182  CB  PHE A 270     -16.066  17.812 -69.261  1.00 86.81           C
ATOM   2183  CG  PHE A 270     -15.344  16.512 -69.164  1.00 86.81           C
ATOM   2184  CD1 PHE A 270     -14.875  15.898 -70.302  1.00 86.81           C
ATOM   2185  CD2 PHE A 270     -15.136  15.906 -67.946  1.00 86.81           C
ATOM   2186  CE1 PHE A 270     -14.209  14.698 -70.231  1.00 86.81           C
ATOM   2187  CE2 PHE A 270     -14.470  14.705 -67.868  1.00 86.81           C
ATOM   2188  CZ  PHE A 270     -14.005  14.098 -69.011  1.00 86.81           C
ATOM   2189  C   PHE A 270     -15.701  20.201 -69.657  1.00 86.81           C
ATOM   2190  O   PHE A 270     -15.820  21.123 -68.852  1.00 86.81           O
ATOM   2191  N   ASN A 271     -16.162  20.279 -70.919  1.00 77.16           N
ATOM   2192  CA  ASN A 271     -16.773  21.473 -71.423  1.00 77.16           C
ATOM   2193  CB  ASN A 271     -16.085  22.001 -72.694  1.00 77.16           C
ATOM   2194  CG  ASN A 271     -14.691  22.483 -72.312  1.00 77.16           C
ATOM   2195  OD1 ASN A 271     -13.690  21.838 -72.622  1.00 77.16           O
ATOM   2196  ND2 ASN A 271     -14.621  23.652 -71.620  1.00 77.16           N
ATOM   2197  C   ASN A 271     -18.193  21.156 -71.789  1.00 77.16           C
ATOM   2198  O   ASN A 271     -18.986  20.728 -70.953  1.00 77.16           O
ATOM   2199  N   VAL A 272     -18.531  21.374 -73.075  1.00105.59           N
ATOM   2200  CA  VAL A 272     -19.841  21.212 -73.646  1.00105.59           C
ATOM   2201  CB  VAL A 272     -19.888  21.557 -75.106  1.00105.59           C
ATOM   2202  CG1 VAL A 272     -19.002  20.561 -75.873  1.00105.59           C
ATOM   2203  CG2 VAL A 272     -21.358  21.557 -75.559  1.00105.59           C
ATOM   2204  C   VAL A 272     -20.262  19.790 -73.514  1.00105.59           C
ATOM   2205  O   VAL A 272     -21.448  19.467 -73.498  1.00105.59           O
ATOM   2206  N   VAL A 273     -19.267  18.909 -73.399  1.00 72.62           N
ATOM   2207  CA  VAL A 273     -19.434  17.494 -73.307  1.00 72.62           C
ATOM   2208  CB  VAL A 273     -18.141  16.913 -72.823  1.00 72.62           C
ATOM   2209  CG1 VAL A 273     -18.373  15.488 -72.327  1.00 72.62           C
ATOM   2210  CG2 VAL A 273     -17.098  17.038 -73.944  1.00 72.62           C
ATOM   2211  C   VAL A 273     -20.458  17.185 -72.251  1.00 72.62           C
ATOM   2212  O   VAL A 273     -21.277  16.288 -72.441  1.00 72.62           O
ATOM   2213  N   TYR A 274     -20.448  17.906 -71.112  1.00 80.20           N
ATOM   2214  CA  TYR A 274     -21.339  17.573 -70.031  1.00 80.20           C
ATOM   2215  CB  TYR A 274     -20.812  18.025 -68.657  1.00 80.20           C
ATOM   2216  CG  TYR A 274     -21.685  17.423 -67.609  1.00 80.20           C
ATOM   2217  CD1 TYR A 274     -21.525  16.101 -67.264  1.00 80.20           C
ATOM   2218  CD2 TYR A 274     -22.644  18.169 -66.964  1.00 80.20           C
ATOM   2219  CE1 TYR A 274     -22.315  15.523 -66.300  1.00 80.20           C
ATOM   2220  CE2 TYR A 274     -23.438  17.596 -65.997  1.00 80.20           C
ATOM   2221  CZ  TYR A 274     -23.275  16.272 -65.665  1.00 80.20           C
ATOM   2222  OH  TYR A 274     -24.087  15.680 -64.674  1.00 80.20           O
ATOM   2223  C   TYR A 274     -22.694  18.189 -70.239  1.00 80.20           C
ATOM   2224  O   TYR A 274     -22.811  19.329 -70.687  1.00 80.20           O
ATOM   2225  N   SER A 275     -23.763  17.408 -69.950  1.00 83.64           N
ATOM   2226  CA  SER A 275     -25.118  17.884 -70.054  1.00 83.64           C
ATOM   2227  CB  SER A 275     -25.766  17.597 -71.419  1.00 83.64           C
ATOM   2228  OG  SER A 275     -25.072  18.295 -72.442  1.00 83.64           O
ATOM   2229  C   SER A 275     -25.932  17.172 -69.010  1.00 83.64           C
ATOM   2230  O   SER A 275     -25.557  16.095 -68.549  1.00 83.64           O
ATOM   2231  N   THR A 276     -27.069  17.771 -68.593  1.00109.52           N
ATOM   2232  CA  THR A 276     -27.894  17.151 -67.593  1.00109.52           C
ATOM   2233  CB  THR A 276     -27.868  17.881 -66.288  1.00109.52           C
ATOM   2234  OG1 THR A 276     -28.382  19.194 -66.451  1.00109.52           O
ATOM   2235  CG2 THR A 276     -26.415  17.937 -65.785  1.00109.52           C
ATOM   2236  C   THR A 276     -29.308  17.157 -68.084  1.00109.52           C
ATOM   2237  O   THR A 276     -29.729  18.080 -68.780  1.00109.52           O
ATOM   2238  N   VAL A 277     -30.077  16.100 -67.749  1.00 39.32           N
ATOM   2239  CA  VAL A 277     -31.453  16.054 -68.152  1.00 39.32           C
ATOM   2240  CB  VAL A 277     -31.772  14.892 -69.049  1.00 39.32           C
ATOM   2241  CG1 VAL A 277     -33.283  14.893 -69.340  1.00 39.32           C
ATOM   2242  CG2 VAL A 277     -30.898  14.997 -70.310  1.00 39.32           C
ATOM   2243  C   VAL A 277     -32.267  15.906 -66.908  1.00 39.32           C
ATOM   2244  O   VAL A 277     -32.048  14.992 -66.117  1.00 39.32           O
ATOM   2245  N   SER A 278     -33.236  16.815 -66.695  1.00 70.30           N
ATOM   2246  CA  SER A 278     -34.022  16.747 -65.498  1.00 70.30           C
ATOM   2247  CB  SER A 278     -34.476  18.125 -64.983  1.00 70.30           C
ATOM   2248  OG  SER A 278     -35.247  17.978 -63.799  1.00 70.30           O
ATOM   2249  C   SER A 278     -35.250  15.933 -65.751  1.00 70.30           C
ATOM   2250  O   SER A 278     -35.622  15.669 -66.893  1.00 70.30           O
ATOM   2251  N   ASP A 279     -35.896  15.497 -64.650  1.00 72.52           N
ATOM   2252  CA  ASP A 279     -37.131  14.770 -64.688  1.00 72.52           C
ATOM   2253  CB  ASP A 279     -38.306  15.610 -65.220  1.00 72.52           C
ATOM   2254  CG  ASP A 279     -38.631  16.687 -64.193  1.00 72.52           C
ATOM   2255  OD1 ASP A 279     -38.074  16.619 -63.065  1.00 72.52           O
ATOM   2256  OD2 ASP A 279     -39.447  17.590 -64.522  1.00 72.52           O
ATOM   2257  C   ASP A 279     -36.986  13.571 -65.563  1.00 72.52           C
ATOM   2258  O   ASP A 279     -37.948  13.140 -66.198  1.00 72.52           O
ATOM   2259  N   THR A 280     -35.784  12.974 -65.606  1.00 34.37           N
ATOM   2260  CA  THR A 280     -35.644  11.819 -66.438  1.00 34.37           C
ATOM   2261  CB  THR A 280     -34.235  11.590 -66.905  1.00 34.37           C
ATOM   2262  OG1 THR A 280     -33.769  12.717 -67.633  1.00 34.37           O
ATOM   2263  CG2 THR A 280     -34.212  10.340 -67.800  1.00 34.37           C
ATOM   2264  C   THR A 280     -36.064  10.622 -65.646  1.00 34.37           C
ATOM   2265  O   THR A 280     -35.785  10.523 -64.452  1.00 34.37           O
ATOM   2266  N   HIS A 281     -36.766   9.676 -66.300  1.00 71.67           N
ATOM   2267  CA  HIS A 281     -37.166   8.470 -65.633  1.00 71.67           C
ATOM   2268  ND1 HIS A 281     -40.019  10.277 -65.679  1.00 71.67           N
ATOM   2269  CG  HIS A 281     -39.550   9.119 -65.100  1.00 71.67           C
ATOM   2270  CB  HIS A 281     -38.658   8.132 -65.793  1.00 71.67           C
ATOM   2271  NE2 HIS A 281     -40.827  10.230 -63.608  1.00 71.67           N
ATOM   2272  CD2 HIS A 281     -40.053   9.105 -63.835  1.00 71.67           C
ATOM   2273  CE1 HIS A 281     -40.777  10.903 -64.743  1.00 71.67           C
ATOM   2274  C   HIS A 281     -36.374   7.365 -66.256  1.00 71.67           C
ATOM   2275  O   HIS A 281     -36.394   7.185 -67.472  1.00 71.67           O
ATOM   2276  N   LEU A 282     -35.647   6.592 -65.427  1.00 46.66           N
ATOM   2277  CA  LEU A 282     -34.802   5.548 -65.936  1.00 46.66           C
ATOM   2278  CB  LEU A 282     -33.763   5.048 -64.918  1.00 46.66           C
ATOM   2279  CG  LEU A 282     -32.755   6.135 -64.497  1.00 46.66           C
ATOM   2280  CD1 LEU A 282     -31.699   5.577 -63.530  1.00 46.66           C
ATOM   2281  CD2 LEU A 282     -32.139   6.832 -65.721  1.00 46.66           C
ATOM   2282  C   LEU A 282     -35.635   4.378 -66.368  1.00 46.66           C
ATOM   2283  O   LEU A 282     -36.746   4.176 -65.881  1.00 46.66           O
ATOM   2284  N   PHE A 283     -35.104   3.588 -67.330  1.00120.62           N
ATOM   2285  CA  PHE A 283     -35.785   2.428 -67.847  1.00120.62           C
ATOM   2286  CB  PHE A 283     -36.039   2.460 -69.367  1.00120.62           C
ATOM   2287  CG  PHE A 283     -37.091   3.444 -69.743  1.00120.62           C
ATOM   2288  CD1 PHE A 283     -36.831   4.794 -69.755  1.00120.62           C
ATOM   2289  CD2 PHE A 283     -38.336   2.999 -70.125  1.00120.62           C
ATOM   2290  CE1 PHE A 283     -37.812   5.686 -70.120  1.00120.62           C
ATOM   2291  CE2 PHE A 283     -39.320   3.885 -70.492  1.00120.62           C
ATOM   2292  CZ  PHE A 283     -39.057   5.233 -70.487  1.00120.62           C
ATOM   2293  C   PHE A 283     -34.898   1.231 -67.685  1.00120.62           C
ATOM   2294  O   PHE A 283     -33.675   1.328 -67.776  1.00120.62           O
ATOM   2295  N   SER A 284     -35.506   0.052 -67.434  1.00 84.83           N
ATOM   2296  CA  SER A 284     -34.721  -1.144 -67.364  1.00 84.83           C
ATOM   2297  CB  SER A 284     -35.376  -2.281 -66.560  1.00 84.83           C
ATOM   2298  OG  SER A 284     -34.526  -3.419 -66.551  1.00 84.83           O
ATOM   2299  C   SER A 284     -34.540  -1.636 -68.766  1.00 84.83           C
ATOM   2300  O   SER A 284     -35.472  -1.655 -69.567  1.00 84.83           O
ATOM   2301  N   ILE A 285     -33.299  -2.027 -69.083  1.00145.65           N
ATOM   2302  CA  ILE A 285     -32.866  -2.539 -70.347  1.00145.65           C
ATOM   2303  CB  ILE A 285     -31.372  -2.665 -70.327  1.00145.65           C
ATOM   2304  CG1 ILE A 285     -30.927  -3.704 -69.287  1.00145.65           C
ATOM   2305  CG2 ILE A 285     -30.806  -1.276 -69.991  1.00145.65           C
ATOM   2306  CD1 ILE A 285     -29.410  -3.879 -69.222  1.00145.65           C
ATOM   2307  C   ILE A 285     -33.468  -3.896 -70.580  1.00145.65           C
ATOM   2308  O   ILE A 285     -33.743  -4.269 -71.720  1.00145.65           O
ATOM   2309  N   ARG A 286     -33.551  -4.730 -69.521  1.00 98.90           N
ATOM   2310  CA  ARG A 286     -34.129  -6.043 -69.669  1.00 98.90           C
ATOM   2311  CB  ARG A 286     -33.826  -6.973 -68.483  1.00 98.90           C
ATOM   2312  CG  ARG A 286     -34.195  -8.432 -68.764  1.00 98.90           C
ATOM   2313  CD  ARG A 286     -33.905  -9.383 -67.602  1.00 98.90           C
ATOM   2314  NE  ARG A 286     -34.248 -10.762 -68.054  1.00 98.90           N
ATOM   2315  CZ  ARG A 286     -35.514 -11.245 -67.894  1.00 98.90           C
ATOM   2316  NH1 ARG A 286     -36.480 -10.460 -67.333  1.00 98.90           N
ATOM   2317  NH2 ARG A 286     -35.816 -12.515 -68.296  1.00 98.90           N
ATOM   2318  C   ARG A 286     -35.615  -5.980 -69.814  1.00 98.90           C
ATOM   2319  O   ARG A 286     -36.186  -6.467 -70.788  1.00 98.90           O
ATOM   2320  N   THR A 287     -36.283  -5.343 -68.838  1.00 65.65           N
ATOM   2321  CA  THR A 287     -37.704  -5.204 -68.904  1.00 65.65           C
ATOM   2322  CB  THR A 287     -38.409  -5.528 -67.619  1.00 65.65           C
ATOM   2323  OG1 THR A 287     -37.983  -4.651 -66.586  1.00 65.65           O
ATOM   2324  CG2 THR A 287     -38.095  -6.986 -67.246  1.00 65.65           C
ATOM   2325  C   THR A 287     -37.860  -3.759 -69.162  1.00 65.65           C
ATOM   2326  O   THR A 287     -37.330  -2.943 -68.411  1.00 65.65           O
ATOM   2327  N   ARG A 288     -38.567  -3.388 -70.241  1.00211.76           N
ATOM   2328  CA  ARG A 288     -38.577  -1.986 -70.497  1.00211.76           C
ATOM   2329  CB  ARG A 288     -38.856  -1.631 -71.966  1.00211.76           C
ATOM   2330  CG  ARG A 288     -37.694  -2.011 -72.889  1.00211.76           C
ATOM   2331  CD  ARG A 288     -37.499  -3.519 -73.060  1.00211.76           C
ATOM   2332  NE  ARG A 288     -38.428  -3.976 -74.131  1.00211.76           N
ATOM   2333  CZ  ARG A 288     -39.727  -4.268 -73.832  1.00211.76           C
ATOM   2334  NH1 ARG A 288     -40.186  -4.104 -72.557  1.00211.76           N
ATOM   2335  NH2 ARG A 288     -40.566  -4.718 -74.811  1.00211.76           N
ATOM   2336  C   ARG A 288     -39.613  -1.357 -69.633  1.00211.76           C
ATOM   2337  O   ARG A 288     -40.686  -0.985 -70.100  1.00211.76           O
ATOM   2338  N   GLU A 289     -39.272  -1.191 -68.339  1.00 83.19           N
ATOM   2339  CA  GLU A 289     -40.148  -0.604 -67.372  1.00 83.19           C
ATOM   2340  CB  GLU A 289     -40.406  -1.503 -66.150  1.00 83.19           C
ATOM   2341  CG  GLU A 289     -41.304  -2.704 -66.453  1.00 83.19           C
ATOM   2342  CD  GLU A 289     -42.738  -2.197 -66.530  1.00 83.19           C
ATOM   2343  OE1 GLU A 289     -43.090  -1.569 -67.564  1.00 83.19           O
ATOM   2344  OE2 GLU A 289     -43.498  -2.423 -65.550  1.00 83.19           O
ATOM   2345  C   GLU A 289     -39.485   0.638 -66.878  1.00 83.19           C
ATOM   2346  O   GLU A 289     -38.268   0.679 -66.709  1.00 83.19           O
ATOM   2347  N   GLN A 290     -40.292   1.694 -66.655  1.00 50.20           N
ATOM   2348  CA  GLN A 290     -39.809   2.962 -66.193  1.00 50.20           C
ATOM   2349  CB  GLN A 290     -40.744   4.125 -66.575  1.00 50.20           C
ATOM   2350  CG  GLN A 290     -40.973   4.267 -68.081  1.00 50.20           C
ATOM   2351  CD  GLN A 290     -41.973   5.390 -68.323  1.00 50.20           C
ATOM   2352  OE1 GLN A 290     -42.707   5.375 -69.310  1.00 50.20           O
ATOM   2353  NE2 GLN A 290     -42.008   6.394 -67.406  1.00 50.20           N
ATOM   2354  C   GLN A 290     -39.778   2.920 -64.696  1.00 50.20           C
ATOM   2355  O   GLN A 290     -40.471   2.117 -64.073  1.00 50.20           O
ATOM   2356  N   THR A 291     -38.946   3.783 -64.078  1.00 94.79           N
ATOM   2357  CA  THR A 291     -38.886   3.829 -62.646  1.00 94.79           C
ATOM   2358  CB  THR A 291     -37.559   4.283 -62.111  1.00 94.79           C
ATOM   2359  OG1 THR A 291     -37.302   5.621 -62.510  1.00 94.79           O
ATOM   2360  CG2 THR A 291     -36.465   3.348 -62.657  1.00 94.79           C
ATOM   2361  C   THR A 291     -39.922   4.802 -62.179  1.00 94.79           C
ATOM   2362  O   THR A 291     -40.336   5.692 -62.921  1.00 94.79           O
ATOM   2363  N   LYS A 292     -40.385   4.625 -60.927  1.00115.18           N
ATOM   2364  CA  LYS A 292     -41.394   5.463 -60.345  1.00115.18           C
ATOM   2365  CB  LYS A 292     -41.874   4.962 -58.974  1.00115.18           C
ATOM   2366  CG  LYS A 292     -42.950   5.858 -58.356  1.00115.18           C
ATOM   2367  CD  LYS A 292     -43.624   5.248 -57.127  1.00115.18           C
ATOM   2368  CE  LYS A 292     -42.854   5.498 -55.829  1.00115.18           C
ATOM   2369  NZ  LYS A 292     -41.496   4.917 -55.930  1.00115.18           N
ATOM   2370  C   LYS A 292     -40.868   6.849 -60.132  1.00115.18           C
ATOM   2371  O   LYS A 292     -41.572   7.826 -60.383  1.00115.18           O
ATOM   2372  N   VAL A 293     -39.610   6.974 -59.662  1.00 89.78           N
ATOM   2373  CA  VAL A 293     -39.096   8.274 -59.335  1.00 89.78           C
ATOM   2374  CB  VAL A 293     -38.279   8.291 -58.078  1.00 89.78           C
ATOM   2375  CG1 VAL A 293     -39.182   7.890 -56.900  1.00 89.78           C
ATOM   2376  CG2 VAL A 293     -37.062   7.370 -58.273  1.00 89.78           C
ATOM   2377  C   VAL A 293     -38.200   8.744 -60.435  1.00 89.78           C
ATOM   2378  O   VAL A 293     -37.434   7.973 -61.009  1.00 89.78           O
ATOM   2379  N   CYS A 294     -38.308  10.047 -60.763  1.00 70.56           N
ATOM   2380  CA  CYS A 294     -37.497  10.663 -61.770  1.00 70.56           C
ATOM   2381  CB  CYS A 294     -38.159  11.894 -62.411  1.00 70.56           C
ATOM   2382  SG  CYS A 294     -38.456  13.222 -61.205  1.00 70.56           S
ATOM   2383  C   CYS A 294     -36.235  11.123 -61.115  1.00 70.56           C
ATOM   2384  O   CYS A 294     -36.111  11.098 -59.891  1.00 70.56           O
ATOM   2385  N   GLY A 295     -35.252  11.545 -61.933  1.00 19.96           N
ATOM   2386  CA  GLY A 295     -34.011  12.021 -61.399  1.00 19.96           C
ATOM   2387  C   GLY A 295     -33.419  12.937 -62.418  1.00 19.96           C
ATOM   2388  O   GLY A 295     -33.958  13.110 -63.509  1.00 19.96           O
ATOM   2389  N   HIS A 296     -32.287  13.567 -62.065  1.00124.94           N
ATOM   2390  CA  HIS A 296     -31.616  14.452 -62.966  1.00124.94           C
ATOM   2391  ND1 HIS A 296     -31.638  17.663 -63.812  1.00124.94           N
ATOM   2392  CG  HIS A 296     -30.756  16.877 -63.103  1.00124.94           C
ATOM   2393  CB  HIS A 296     -31.174  15.733 -62.233  1.00124.94           C
ATOM   2394  NE2 HIS A 296     -29.612  18.505 -64.164  1.00124.94           N
ATOM   2395  CD2 HIS A 296     -29.522  17.403 -63.332  1.00124.94           C
ATOM   2396  CE1 HIS A 296     -30.900  18.621 -64.427  1.00124.94           C
ATOM   2397  C   HIS A 296     -30.398  13.700 -63.392  1.00124.94           C
ATOM   2398  O   HIS A 296     -29.440  13.575 -62.633  1.00124.94           O
ATOM   2399  N   PRO A 297     -30.430  13.138 -64.566  1.00166.94           N
ATOM   2400  CA  PRO A 297     -29.262  12.415 -64.984  1.00166.94           C
ATOM   2401  CD  PRO A 297     -31.643  12.447 -64.974  1.00166.94           C
ATOM   2402  CB  PRO A 297     -29.733  11.387 -66.009  1.00166.94           C
ATOM   2403  CG  PRO A 297     -31.191  11.125 -65.611  1.00166.94           C
ATOM   2404  C   PRO A 297     -28.168  13.290 -65.495  1.00166.94           C
ATOM   2405  O   PRO A 297     -28.448  14.318 -66.109  1.00166.94           O
ATOM   2406  N   GLY A 298     -26.908  12.871 -65.285  1.00 47.50           N
ATOM   2407  CA  GLY A 298     -25.804  13.630 -65.782  1.00 47.50           C
ATOM   2408  C   GLY A 298     -25.227  12.828 -66.895  1.00 47.50           C
ATOM   2409  O   GLY A 298     -25.145  11.603 -66.810  1.00 47.50           O
ATOM   2410  N   TYR A 299     -24.827  13.506 -67.987  1.00 58.40           N
ATOM   2411  CA  TYR A 299     -24.264  12.800 -69.098  1.00 58.40           C
ATOM   2412  CB  TYR A 299     -25.075  12.952 -70.396  1.00 58.40           C
ATOM   2413  CG  TYR A 299     -26.433  12.384 -70.175  1.00 58.40           C
ATOM   2414  CD1 TYR A 299     -26.692  11.052 -70.405  1.00 58.40           C
ATOM   2415  CD2 TYR A 299     -27.452  13.195 -69.732  1.00 58.40           C
ATOM   2416  CE1 TYR A 299     -27.951  10.539 -70.198  1.00 58.40           C
ATOM   2417  CE2 TYR A 299     -28.712  12.688 -69.524  1.00 58.40           C
ATOM   2418  CZ  TYR A 299     -28.963  11.358 -69.757  1.00 58.40           C
ATOM   2419  OH  TYR A 299     -30.257  10.840 -69.542  1.00 58.40           O
ATOM   2420  C   TYR A 299     -22.938  13.419 -69.379  1.00 58.40           C
ATOM   2421  O   TYR A 299     -22.827  14.637 -69.514  1.00 58.40           O
ATOM   2422  N   LEU A 300     -21.886  12.586 -69.460  1.00116.18           N
ATOM   2423  CA  LEU A 300     -20.596  13.101 -69.797  1.00116.18           C
ATOM   2424  CB  LEU A 300     -19.517  12.762 -68.749  1.00116.18           C
ATOM   2425  CG  LEU A 300     -18.142  13.418 -68.994  1.00116.18           C
ATOM   2426  CD1 LEU A 300     -17.451  12.883 -70.258  1.00116.18           C
ATOM   2427  CD2 LEU A 300     -18.258  14.950 -68.979  1.00116.18           C
ATOM   2428  C   LEU A 300     -20.241  12.416 -71.068  1.00116.18           C
ATOM   2429  O   LEU A 300     -20.187  11.188 -71.131  1.00116.18           O
ATOM   2430  N   THR A 301     -19.991  13.198 -72.129  1.00128.35           N
ATOM   2431  CA  THR A 301     -19.701  12.569 -73.374  1.00128.35           C
ATOM   2432  CB  THR A 301     -20.407  13.210 -74.537  1.00128.35           C
ATOM   2433  OG1 THR A 301     -20.017  14.569 -74.675  1.00128.35           O
ATOM   2434  CG2 THR A 301     -21.923  13.126 -74.294  1.00128.35           C
ATOM   2435  C   THR A 301     -18.234  12.609 -73.629  1.00128.35           C
ATOM   2436  O   THR A 301     -17.696  13.583 -74.153  1.00128.35           O
ATOM   2437  N   ASP A 302     -17.528  11.526 -73.265  1.00 71.20           N
ATOM   2438  CA  ASP A 302     -16.153  11.514 -73.634  1.00 71.20           C
ATOM   2439  CB  ASP A 302     -15.377  10.314 -73.064  1.00 71.20           C
ATOM   2440  CG  ASP A 302     -15.272  10.486 -71.556  1.00 71.20           C
ATOM   2441  OD1 ASP A 302     -15.079  11.648 -71.107  1.00 71.20           O
ATOM   2442  OD2 ASP A 302     -15.392   9.462 -70.832  1.00 71.20           O
ATOM   2443  C   ASP A 302     -16.246  11.331 -75.102  1.00 71.20           C
ATOM   2444  O   ASP A 302     -16.477  10.226 -75.589  1.00 71.20           O
ATOM   2445  N   HIS A 303     -16.073  12.432 -75.847  1.00 29.20           N
ATOM   2446  CA  HIS A 303     -16.240  12.372 -77.261  1.00 29.20           C
ATOM   2447  ND1 HIS A 303     -18.223  14.882 -78.098  1.00 29.20           N
ATOM   2448  CG  HIS A 303     -16.960  14.767 -77.561  1.00 29.20           C
ATOM   2449  CB  HIS A 303     -15.968  13.715 -77.958  1.00 29.20           C
ATOM   2450  NE2 HIS A 303     -18.027  16.498 -76.583  1.00 29.20           N
ATOM   2451  CD2 HIS A 303     -16.857  15.761 -76.638  1.00 29.20           C
ATOM   2452  CE1 HIS A 303     -18.817  15.932 -77.477  1.00 29.20           C
ATOM   2453  C   HIS A 303     -15.278  11.365 -77.771  1.00 29.20           C
ATOM   2454  O   HIS A 303     -15.611  10.577 -78.655  1.00 29.20           O
ATOM   2455  N   PRO A 304     -14.094  11.342 -77.241  1.00190.11           N
ATOM   2456  CA  PRO A 304     -13.194  10.362 -77.743  1.00190.11           C
ATOM   2457  CD  PRO A 304     -13.374  12.551 -76.877  1.00190.11           C
ATOM   2458  CB  PRO A 304     -11.804  10.742 -77.220  1.00190.11           C
ATOM   2459  CG  PRO A 304     -12.038  12.001 -76.359  1.00190.11           C
ATOM   2460  C   PRO A 304     -13.581   8.937 -77.522  1.00190.11           C
ATOM   2461  O   PRO A 304     -13.369   8.138 -78.432  1.00190.11           O
ATOM   2462  N   ARG A 305     -14.201   8.579 -76.384  1.00232.90           N
ATOM   2463  CA  ARG A 305     -14.327   7.166 -76.180  1.00232.90           C
ATOM   2464  CB  ARG A 305     -13.412   6.661 -75.044  1.00232.90           C
ATOM   2465  CG  ARG A 305     -13.660   7.339 -73.692  1.00232.90           C
ATOM   2466  CD  ARG A 305     -12.772   6.831 -72.556  1.00232.90           C
ATOM   2467  NE  ARG A 305     -11.476   7.562 -72.630  1.00232.90           N
ATOM   2468  CZ  ARG A 305     -10.952   8.116 -71.498  1.00232.90           C
ATOM   2469  NH1 ARG A 305     -11.646   8.044 -70.326  1.00232.90           N
ATOM   2470  NH2 ARG A 305      -9.740   8.743 -71.536  1.00232.90           N
ATOM   2471  C   ARG A 305     -15.723   6.741 -75.858  1.00232.90           C
ATOM   2472  O   ARG A 305     -16.323   5.966 -76.601  1.00232.90           O
ATOM   2473  N   ILE A 306     -16.275   7.204 -74.725  1.00130.32           N
ATOM   2474  CA  ILE A 306     -17.525   6.650 -74.305  1.00130.32           C
ATOM   2475  CB  ILE A 306     -17.330   5.719 -73.146  1.00130.32           C
ATOM   2476  CG1 ILE A 306     -16.956   6.521 -71.889  1.00130.32           C
ATOM   2477  CG2 ILE A 306     -16.198   4.743 -73.519  1.00130.32           C
ATOM   2478  CD1 ILE A 306     -17.043   5.702 -70.602  1.00130.32           C
ATOM   2479  C   ILE A 306     -18.366   7.755 -73.755  1.00130.32           C
ATOM   2480  O   ILE A 306     -17.900   8.876 -73.556  1.00130.32           O
ATOM   2481  N   ILE A 307     -19.659   7.456 -73.521  1.00142.34           N
ATOM   2482  CA  ILE A 307     -20.522   8.393 -72.867  1.00142.34           C
ATOM   2483  CB  ILE A 307     -21.763   8.728 -73.653  1.00142.34           C
ATOM   2484  CG1 ILE A 307     -22.478   9.965 -73.081  1.00142.34           C
ATOM   2485  CG2 ILE A 307     -22.649   7.479 -73.700  1.00142.34           C
ATOM   2486  CD1 ILE A 307     -23.039   9.771 -71.673  1.00142.34           C
ATOM   2487  C   ILE A 307     -20.914   7.721 -71.587  1.00142.34           C
ATOM   2488  O   ILE A 307     -21.222   6.530 -71.570  1.00142.34           O
ATOM   2489  N   VAL A 308     -20.854   8.459 -70.462  1.00 96.41           N
ATOM   2490  CA  VAL A 308     -21.199   7.877 -69.198  1.00 96.41           C
ATOM   2491  CB  VAL A 308     -20.084   7.947 -68.196  1.00 96.41           C
ATOM   2492  CG1 VAL A 308     -19.769   9.428 -67.921  1.00 96.41           C
ATOM   2493  CG2 VAL A 308     -20.491   7.151 -66.945  1.00 96.41           C
ATOM   2494  C   VAL A 308     -22.356   8.643 -68.636  1.00 96.41           C
ATOM   2495  O   VAL A 308     -22.458   9.856 -68.815  1.00 96.41           O
ATOM   2496  N   VAL A 309     -23.279   7.936 -67.952  1.00 91.86           N
ATOM   2497  CA  VAL A 309     -24.414   8.593 -67.369  1.00 91.86           C
ATOM   2498  CB  VAL A 309     -25.714   8.229 -68.024  1.00 91.86           C
ATOM   2499  CG1 VAL A 309     -25.943   6.720 -67.838  1.00 91.86           C
ATOM   2500  CG2 VAL A 309     -26.830   9.104 -67.427  1.00 91.86           C
ATOM   2501  C   VAL A 309     -24.509   8.170 -65.940  1.00 91.86           C
ATOM   2502  O   VAL A 309     -24.193   7.031 -65.596  1.00 91.86           O
ATOM   2503  N   GLU A 310     -24.935   9.101 -65.062  1.00 81.73           N
ATOM   2504  CA  GLU A 310     -25.056   8.776 -63.673  1.00 81.73           C
ATOM   2505  CB  GLU A 310     -23.773   9.045 -62.870  1.00 81.73           C
ATOM   2506  CG  GLU A 310     -23.427  10.532 -62.746  1.00 81.73           C
ATOM   2507  CD  GLU A 310     -22.962  11.061 -64.098  1.00 81.73           C
ATOM   2508  OE1 GLU A 310     -22.575  10.234 -64.965  1.00 81.73           O
ATOM   2509  OE2 GLU A 310     -22.984  12.309 -64.276  1.00 81.73           O
ATOM   2510  C   GLU A 310     -26.113   9.659 -63.099  1.00 81.73           C
ATOM   2511  O   GLU A 310     -26.429  10.708 -63.657  1.00 81.73           O
ATOM   2512  N   VAL A 311     -26.706   9.243 -61.964  1.00 43.94           N
ATOM   2513  CA  VAL A 311     -27.692  10.072 -61.342  1.00 43.94           C
ATOM   2514  CB  VAL A 311     -28.493   9.359 -60.292  1.00 43.94           C
ATOM   2515  CG1 VAL A 311     -29.426  10.377 -59.615  1.00 43.94           C
ATOM   2516  CG2 VAL A 311     -29.227   8.177 -60.950  1.00 43.94           C
ATOM   2517  C   VAL A 311     -26.935  11.166 -60.670  1.00 43.94           C
ATOM   2518  O   VAL A 311     -25.911  10.924 -60.034  1.00 43.94           O
ATOM   2519  N   ILE A 312     -27.419  12.414 -60.802  1.00138.23           N
ATOM   2520  CA  ILE A 312     -26.701  13.497 -60.206  1.00138.23           C
ATOM   2521  CB  ILE A 312     -26.903  14.821 -60.884  1.00138.23           C
ATOM   2522  CG1 ILE A 312     -25.900  15.841 -60.323  1.00138.23           C
ATOM   2523  CG2 ILE A 312     -28.376  15.238 -60.725  1.00138.23           C
ATOM   2524  CD1 ILE A 312     -24.444  15.485 -60.623  1.00138.23           C
ATOM   2525  C   ILE A 312     -27.151  13.620 -58.794  1.00138.23           C
ATOM   2526  O   ILE A 312     -28.348  13.629 -58.505  1.00138.23           O
ATOM   2527  N   GLY A 313     -26.173  13.686 -57.871  1.00 88.26           N
ATOM   2528  CA  GLY A 313     -26.496  13.802 -56.485  1.00 88.26           C
ATOM   2529  C   GLY A 313     -27.342  12.625 -56.162  1.00 88.26           C
ATOM   2530  O   GLY A 313     -26.935  11.480 -56.341  1.00 88.26           O
ATOM   2531  N   PHE A 314     -28.539  12.926 -55.640  1.00244.42           N
ATOM   2532  CA  PHE A 314     -29.622  12.038 -55.350  1.00244.42           C
ATOM   2533  CB  PHE A 314     -29.677  11.433 -53.932  1.00244.42           C
ATOM   2534  CG  PHE A 314     -28.794  10.236 -53.858  1.00244.42           C
ATOM   2535  CD1 PHE A 314     -29.125   9.091 -54.546  1.00244.42           C
ATOM   2536  CD2 PHE A 314     -27.668  10.232 -53.072  1.00244.42           C
ATOM   2537  CE1 PHE A 314     -28.327   7.974 -54.480  1.00244.42           C
ATOM   2538  CE2 PHE A 314     -26.864   9.119 -53.001  1.00244.42           C
ATOM   2539  CZ  PHE A 314     -27.190   7.987 -53.709  1.00244.42           C
ATOM   2540  C   PHE A 314     -30.797  12.943 -55.443  1.00244.42           C
ATOM   2541  O   PHE A 314     -30.780  13.897 -56.219  1.00244.42           O
ATOM   2542  N   ASN A 315     -31.860  12.653 -54.673  1.00 98.17           N
ATOM   2543  CA  ASN A 315     -32.955  13.571 -54.662  1.00 98.17           C
ATOM   2544  CB  ASN A 315     -34.056  13.183 -53.661  1.00 98.17           C
ATOM   2545  CG  ASN A 315     -35.178  14.206 -53.776  1.00 98.17           C
ATOM   2546  OD1 ASN A 315     -35.172  15.056 -54.665  1.00 98.17           O
ATOM   2547  ND2 ASN A 315     -36.167  14.129 -52.846  1.00 98.17           N
ATOM   2548  C   ASN A 315     -32.340  14.841 -54.180  1.00 98.17           C
ATOM   2549  O   ASN A 315     -32.606  15.925 -54.696  1.00 98.17           O
ATOM   2550  N   SER A 316     -31.469  14.700 -53.168  1.00134.84           N
ATOM   2551  CA  SER A 316     -30.726  15.789 -52.617  1.00134.84           C
ATOM   2552  CB  SER A 316     -30.485  15.624 -51.104  1.00134.84           C
ATOM   2553  OG  SER A 316     -31.722  15.633 -50.407  1.00134.84           O
ATOM   2554  C   SER A 316     -29.387  15.798 -53.302  1.00134.84           C
ATOM   2555  O   SER A 316     -29.148  15.078 -54.269  1.00134.84           O
ATOM   2556  N   PRO A 317     -28.532  16.652 -52.811  1.00168.45           N
ATOM   2557  CA  PRO A 317     -27.187  16.766 -53.314  1.00168.45           C
ATOM   2558  CD  PRO A 317     -29.042  17.950 -52.386  1.00168.45           C
ATOM   2559  CB  PRO A 317     -26.698  18.160 -52.927  1.00168.45           C
ATOM   2560  CG  PRO A 317     -27.986  18.983 -52.801  1.00168.45           C
ATOM   2561  C   PRO A 317     -26.286  15.690 -52.796  1.00168.45           C
ATOM   2562  O   PRO A 317     -26.749  14.738 -52.170  1.00168.45           O
ATOM   2563  N   PHE A 318     -24.976  15.883 -53.032  1.00166.93           N
ATOM   2564  CA  PHE A 318     -23.887  15.016 -52.693  1.00166.93           C
ATOM   2565  CB  PHE A 318     -22.539  15.668 -53.031  1.00166.93           C
ATOM   2566  CG  PHE A 318     -21.454  14.824 -52.464  1.00166.93           C
ATOM   2567  CD1 PHE A 318     -21.013  13.705 -53.128  1.00166.93           C
ATOM   2568  CD2 PHE A 318     -20.877  15.158 -51.261  1.00166.93           C
ATOM   2569  CE1 PHE A 318     -20.005  12.932 -52.600  1.00166.93           C
ATOM   2570  CE2 PHE A 318     -19.869  14.390 -50.728  1.00166.93           C
ATOM   2571  CZ  PHE A 318     -19.431  13.276 -51.401  1.00166.93           C
ATOM   2572  C   PHE A 318     -23.915  14.773 -51.219  1.00166.93           C
ATOM   2573  O   PHE A 318     -23.546  13.694 -50.757  1.00166.93           O
ATOM   2574  N   THR A 319     -24.363  15.774 -50.442  1.00102.98           N
ATOM   2575  CA  THR A 319     -24.351  15.669 -49.014  1.00102.98           C
ATOM   2576  CB  THR A 319     -25.038  16.822 -48.340  1.00102.98           C
ATOM   2577  OG1 THR A 319     -24.411  18.046 -48.696  1.00102.98           O
ATOM   2578  CG2 THR A 319     -24.972  16.614 -46.817  1.00102.98           C
ATOM   2579  C   THR A 319     -25.082  14.431 -48.611  1.00102.98           C
ATOM   2580  O   THR A 319     -24.649  13.719 -47.708  1.00102.98           O
ATOM   2581  N   LYS A 320     -26.219  14.137 -49.259  1.00 98.85           N
ATOM   2582  CA  LYS A 320     -26.943  12.957 -48.889  1.00 98.85           C
ATOM   2583  CB  LYS A 320     -28.281  12.823 -49.636  1.00 98.85           C
ATOM   2584  CG  LYS A 320     -29.182  11.722 -49.074  1.00 98.85           C
ATOM   2585  CD  LYS A 320     -30.622  11.787 -49.587  1.00 98.85           C
ATOM   2586  CE  LYS A 320     -30.811  11.132 -50.956  1.00 98.85           C
ATOM   2587  NZ  LYS A 320     -32.226  11.235 -51.379  1.00 98.85           N
ATOM   2588  C   LYS A 320     -26.122  11.743 -49.209  1.00 98.85           C
ATOM   2589  O   LYS A 320     -26.073  10.792 -48.430  1.00 98.85           O
ATOM   2590  N   LYS A 321     -25.450  11.757 -50.374  1.00 91.11           N
ATOM   2591  CA  LYS A 321     -24.736  10.616 -50.875  1.00 91.11           C
ATOM   2592  CB  LYS A 321     -24.078  10.909 -52.232  1.00 91.11           C
ATOM   2593  CG  LYS A 321     -25.029  11.508 -53.264  1.00 91.11           C
ATOM   2594  CD  LYS A 321     -24.324  12.076 -54.494  1.00 91.11           C
ATOM   2595  CE  LYS A 321     -23.953  11.004 -55.517  1.00 91.11           C
ATOM   2596  NZ  LYS A 321     -23.437  11.642 -56.747  1.00 91.11           N
ATOM   2597  C   LYS A 321     -23.594  10.216 -49.996  1.00 91.11           C
ATOM   2598  O   LYS A 321     -23.497   9.057 -49.597  1.00 91.11           O
ATOM   2599  N   SER A 322     -22.701  11.163 -49.645  1.00 55.00           N
ATOM   2600  CA  SER A 322     -21.524  10.722 -48.953  1.00 55.00           C
ATOM   2601  CB  SER A 322     -20.218  11.007 -49.705  1.00 55.00           C
ATOM   2602  OG  SER A 322     -20.214  10.326 -50.950  1.00 55.00           O
ATOM   2603  C   SER A 322     -21.408  11.387 -47.627  1.00 55.00           C
ATOM   2604  O   SER A 322     -22.040  12.409 -47.366  1.00 55.00           O
ATOM   2605  N   SER A 323     -20.587  10.773 -46.744  1.00 96.28           N
ATOM   2606  CA  SER A 323     -20.362  11.285 -45.425  1.00 96.28           C
ATOM   2607  CB  SER A 323     -21.105  10.500 -44.333  1.00 96.28           C
ATOM   2608  OG  SER A 323     -20.610   9.170 -44.285  1.00 96.28           O
ATOM   2609  C   SER A 323     -18.899  11.184 -45.113  1.00 96.28           C
ATOM   2610  O   SER A 323     -18.200  10.268 -45.547  1.00 96.28           O
ATOM   2611  N   PRO A 324     -18.436  12.169 -44.389  1.00153.60           N
ATOM   2612  CA  PRO A 324     -17.067  12.199 -43.956  1.00153.60           C
ATOM   2613  CD  PRO A 324     -18.937  13.510 -44.622  1.00153.60           C
ATOM   2614  CB  PRO A 324     -16.773  13.642 -43.553  1.00153.60           C
ATOM   2615  CG  PRO A 324     -17.748  14.458 -44.412  1.00153.60           C
ATOM   2616  C   PRO A 324     -16.765  11.218 -42.869  1.00153.60           C
ATOM   2617  O   PRO A 324     -15.584  11.009 -42.602  1.00153.60           O
ATOM   2618  N   GLY A 325     -17.781  10.626 -42.207  1.00 57.00           N
ATOM   2619  CA  GLY A 325     -17.474   9.727 -41.128  1.00 57.00           C
ATOM   2620  C   GLY A 325     -18.124   8.407 -41.405  1.00 57.00           C
ATOM   2621  O   GLY A 325     -18.928   8.276 -42.326  1.00 57.00           O
ATOM   2622  N   ARG A 326     -17.760   7.376 -40.611  1.00150.07           N
ATOM   2623  CA  ARG A 326     -18.340   6.072 -40.774  1.00150.07           C
ATOM   2624  CB  ARG A 326     -17.466   5.093 -41.577  1.00150.07           C
ATOM   2625  CG  ARG A 326     -17.444   5.385 -43.078  1.00150.07           C
ATOM   2626  CD  ARG A 326     -18.779   5.079 -43.761  1.00150.07           C
ATOM   2627  NE  ARG A 326     -19.074   3.636 -43.530  1.00150.07           N
ATOM   2628  CZ  ARG A 326     -20.355   3.230 -43.290  1.00150.07           C
ATOM   2629  NH1 ARG A 326     -21.370   4.142 -43.277  1.00150.07           N
ATOM   2630  NH2 ARG A 326     -20.621   1.911 -43.058  1.00150.07           N
ATOM   2631  C   ARG A 326     -18.531   5.484 -39.413  1.00150.07           C
ATOM   2632  O   ARG A 326     -17.724   5.715 -38.513  1.00150.07           O
ATOM   2633  N   ASN A 327     -19.609   4.688 -39.240  1.00 96.26           N
ATOM   2634  CA  ASN A 327     -19.929   4.126 -37.958  1.00 96.26           C
ATOM   2635  CB  ASN A 327     -21.368   3.589 -37.874  1.00 96.26           C
ATOM   2636  CG  ASN A 327     -21.692   3.342 -36.410  1.00 96.26           C
ATOM   2637  OD1 ASN A 327     -21.126   2.454 -35.774  1.00 96.26           O
ATOM   2638  ND2 ASN A 327     -22.625   4.160 -35.853  1.00 96.26           N
ATOM   2639  C   ASN A 327     -18.989   3.005 -37.644  1.00 96.26           C
ATOM   2640  O   ASN A 327     -18.914   2.015 -38.371  1.00 96.26           O
ATOM   2641  N   PHE A 328     -18.165   3.201 -36.591  1.00131.53           N
ATOM   2642  CA  PHE A 328     -17.241   2.206 -36.120  1.00131.53           C
ATOM   2643  CB  PHE A 328     -16.120   2.818 -35.265  1.00131.53           C
ATOM   2644  CG  PHE A 328     -15.314   1.689 -34.724  1.00131.53           C
ATOM   2645  CD1 PHE A 328     -14.373   1.057 -35.502  1.00131.53           C
ATOM   2646  CD2 PHE A 328     -15.503   1.267 -33.428  1.00131.53           C
ATOM   2647  CE1 PHE A 328     -13.635   0.016 -34.991  1.00131.53           C
ATOM   2648  CE2 PHE A 328     -14.768   0.227 -32.913  1.00131.53           C
ATOM   2649  CZ  PHE A 328     -13.831  -0.401 -33.697  1.00131.53           C
ATOM   2650  C   PHE A 328     -17.879   1.113 -35.302  1.00131.53           C
ATOM   2651  O   PHE A 328     -17.767  -0.063 -35.644  1.00131.53           O
ATOM   2652  N   ASP A 329     -18.593   1.471 -34.206  1.00109.77           N
ATOM   2653  CA  ASP A 329     -19.102   0.441 -33.333  1.00109.77           C
ATOM   2654  CB  ASP A 329     -18.010  -0.208 -32.462  1.00109.77           C
ATOM   2655  CG  ASP A 329     -18.528  -1.536 -31.925  1.00109.77           C
ATOM   2656  OD1 ASP A 329     -19.611  -1.984 -32.388  1.00109.77           O
ATOM   2657  OD2 ASP A 329     -17.838  -2.130 -31.054  1.00109.77           O
ATOM   2658  C   ASP A 329     -20.118   1.039 -32.396  1.00109.77           C
ATOM   2659  O   ASP A 329     -20.173   2.252 -32.207  1.00109.77           O
ATOM   2660  N   LEU A 330     -20.961   0.177 -31.783  1.00111.59           N
ATOM   2661  CA  LEU A 330     -21.978   0.615 -30.865  1.00111.59           C
ATOM   2662  CB  LEU A 330     -23.353  -0.037 -31.174  1.00111.59           C
ATOM   2663  CG  LEU A 330     -24.574   0.319 -30.283  1.00111.59           C
ATOM   2664  CD1 LEU A 330     -25.838  -0.359 -30.837  1.00111.59           C
ATOM   2665  CD2 LEU A 330     -24.390  -0.014 -28.792  1.00111.59           C
ATOM   2666  C   LEU A 330     -21.556   0.192 -29.489  1.00111.59           C
ATOM   2667  O   LEU A 330     -21.096  -0.932 -29.292  1.00111.59           O
ATOM   2668  N   PHE A 331     -21.668   1.098 -28.492  1.00120.29           N
ATOM   2669  CA  PHE A 331     -21.398   0.640 -27.160  1.00120.29           C
ATOM   2670  CB  PHE A 331     -20.262   1.366 -26.423  1.00120.29           C
ATOM   2671  CG  PHE A 331     -19.878   0.476 -25.292  1.00120.29           C
ATOM   2672  CD1 PHE A 331     -19.078  -0.615 -25.532  1.00120.29           C
ATOM   2673  CD2 PHE A 331     -20.303   0.711 -24.006  1.00120.29           C
ATOM   2674  CE1 PHE A 331     -18.698  -1.464 -24.521  1.00120.29           C
ATOM   2675  CE2 PHE A 331     -19.925  -0.136 -22.991  1.00120.29           C
ATOM   2676  CZ  PHE A 331     -19.124  -1.223 -23.240  1.00120.29           C
ATOM   2677  C   PHE A 331     -22.671   0.800 -26.394  1.00120.29           C
ATOM   2678  O   PHE A 331     -23.049   1.904 -25.999  1.00120.29           O
ATOM   2679  N   THR A 332     -23.348  -0.339 -26.150  1.00 74.64           N
ATOM   2680  CA  THR A 332     -24.648  -0.370 -25.543  1.00 74.64           C
ATOM   2681  CB  THR A 332     -25.225  -1.750 -25.468  1.00 74.64           C
ATOM   2682  OG1 THR A 332     -25.327  -2.316 -26.767  1.00 74.64           O
ATOM   2683  CG2 THR A 332     -26.617  -1.648 -24.826  1.00 74.64           C
ATOM   2684  C   THR A 332     -24.600   0.170 -24.152  1.00 74.64           C
ATOM   2685  O   THR A 332     -25.478   0.940 -23.767  1.00 74.64           O
ATOM   2686  N   TYR A 333     -23.596  -0.223 -23.344  1.00220.23           N
ATOM   2687  CA  TYR A 333     -23.581   0.296 -22.005  1.00220.23           C
ATOM   2688  CB  TYR A 333     -23.305  -0.781 -20.943  1.00220.23           C
ATOM   2689  CG  TYR A 333     -24.380  -1.809 -20.970  1.00220.23           C
ATOM   2690  CD1 TYR A 333     -25.564  -1.606 -20.300  1.00220.23           C
ATOM   2691  CD2 TYR A 333     -24.194  -2.985 -21.659  1.00220.23           C
ATOM   2692  CE1 TYR A 333     -26.551  -2.563 -20.321  1.00220.23           C
ATOM   2693  CE2 TYR A 333     -25.177  -3.946 -21.684  1.00220.23           C
ATOM   2694  CZ  TYR A 333     -26.357  -3.734 -21.014  1.00220.23           C
ATOM   2695  OH  TYR A 333     -27.370  -4.716 -21.035  1.00220.23           O
ATOM   2696  C   TYR A 333     -22.420   1.227 -21.891  1.00220.23           C
ATOM   2697  O   TYR A 333     -21.520   1.005 -21.084  1.00220.23           O
ATOM   2698  N   PHE A 334     -22.441   2.332 -22.649  1.00 93.19           N
ATOM   2699  CA  PHE A 334     -21.349   3.253 -22.634  1.00 93.19           C
ATOM   2700  CB  PHE A 334     -21.474   4.246 -23.802  1.00 93.19           C
ATOM   2701  CG  PHE A 334     -20.186   4.941 -24.064  1.00 93.19           C
ATOM   2702  CD1 PHE A 334     -19.190   4.293 -24.759  1.00 93.19           C
ATOM   2703  CD2 PHE A 334     -19.984   6.236 -23.650  1.00 93.19           C
ATOM   2704  CE1 PHE A 334     -17.999   4.920 -25.028  1.00 93.19           C
ATOM   2705  CE2 PHE A 334     -18.794   6.870 -23.916  1.00 93.19           C
ATOM   2706  CZ  PHE A 334     -17.803   6.210 -24.605  1.00 93.19           C
ATOM   2707  C   PHE A 334     -21.446   3.997 -21.347  1.00 93.19           C
ATOM   2708  O   PHE A 334     -22.512   4.493 -20.982  1.00 93.19           O
ATOM   2709  N   ASN A 335     -20.314   4.085 -20.627  1.00 91.98           N
ATOM   2710  CA  ASN A 335     -20.280   4.751 -19.364  1.00 91.98           C
ATOM   2711  CB  ASN A 335     -19.553   3.931 -18.287  1.00 91.98           C
ATOM   2712  CG  ASN A 335     -19.567   4.716 -16.988  1.00 91.98           C
ATOM   2713  OD1 ASN A 335     -20.460   5.525 -16.738  1.00 91.98           O
ATOM   2714  ND2 ASN A 335     -18.529   4.480 -16.144  1.00 91.98           N
ATOM   2715  C   ASN A 335     -19.506   6.006 -19.553  1.00 91.98           C
ATOM   2716  O   ASN A 335     -18.419   5.997 -20.128  1.00 91.98           O
ATOM   2717  N   SER A 336     -20.069   7.134 -19.083  1.00 99.15           N
ATOM   2718  CA  SER A 336     -19.354   8.370 -19.176  1.00 99.15           C
ATOM   2719  CB  SER A 336     -20.215   9.543 -19.674  1.00 99.15           C
ATOM   2720  OG  SER A 336     -19.439  10.730 -19.739  1.00 99.15           O
ATOM   2721  C   SER A 336     -18.936   8.672 -17.775  1.00 99.15           C
ATOM   2722  O   SER A 336     -19.773   8.806 -16.882  1.00 99.15           O
ATOM   2723  N   LYS A 337     -17.612   8.773 -17.558  1.00 98.64           N
ATOM   2724  CA  LYS A 337     -17.044   8.977 -16.255  1.00 98.64           C
ATOM   2725  CB  LYS A 337     -15.652   8.327 -16.150  1.00 98.64           C
ATOM   2726  CG  LYS A 337     -15.132   8.086 -14.733  1.00 98.64           C
ATOM   2727  CD  LYS A 337     -13.932   7.134 -14.714  1.00 98.64           C
ATOM   2728  CE  LYS A 337     -13.378   6.839 -13.319  1.00 98.64           C
ATOM   2729  NZ  LYS A 337     -12.194   5.955 -13.427  1.00 98.64           N
ATOM   2730  C   LYS A 337     -16.897  10.448 -16.034  1.00 98.64           C
ATOM   2731  O   LYS A 337     -16.536  11.178 -16.956  1.00 98.64           O
ATOM   2732  N   ILE A 338     -17.219  10.934 -14.813  1.00199.52           N
ATOM   2733  CA  ILE A 338     -17.072  12.343 -14.582  1.00199.52           C
ATOM   2734  CB  ILE A 338     -18.393  12.967 -14.229  1.00199.52           C
ATOM   2735  CG1 ILE A 338     -19.489  12.458 -15.179  1.00199.52           C
ATOM   2736  CG2 ILE A 338     -18.243  14.498 -14.301  1.00199.52           C
ATOM   2737  CD1 ILE A 338     -19.221  12.747 -16.650  1.00199.52           C
ATOM   2738  C   ILE A 338     -16.185  12.522 -13.376  1.00199.52           C
ATOM   2739  O   ILE A 338     -16.328  13.491 -12.632  1.00199.52           O
ATOM   2740  N   THR A 339     -15.225  11.608 -13.142  1.00115.32           N
ATOM   2741  CA  THR A 339     -14.406  11.767 -11.973  1.00115.32           C
ATOM   2742  CB  THR A 339     -13.506  10.595 -11.733  1.00115.32           C
ATOM   2743  OG1 THR A 339     -14.273   9.406 -11.617  1.00115.32           O
ATOM   2744  CG2 THR A 339     -12.732  10.843 -10.429  1.00115.32           C
ATOM   2745  C   THR A 339     -13.537  12.968 -12.157  1.00115.32           C
ATOM   2746  O   THR A 339     -13.449  13.831 -11.285  1.00115.32           O
ATOM   2747  N   LEU A 340     -12.877  13.052 -13.329  1.00 53.96           N
ATOM   2748  CA  LEU A 340     -12.006  14.154 -13.605  1.00 53.96           C
ATOM   2749  CB  LEU A 340     -10.975  13.883 -14.709  1.00 53.96           C
ATOM   2750  CG  LEU A 340      -9.895  12.903 -14.236  1.00 53.96           C
ATOM   2751  CD1 LEU A 340      -8.808  12.685 -15.303  1.00 53.96           C
ATOM   2752  CD2 LEU A 340      -9.342  13.359 -12.875  1.00 53.96           C
ATOM   2753  C   LEU A 340     -12.846  15.318 -14.004  1.00 53.96           C
ATOM   2754  O   LEU A 340     -13.958  15.160 -14.506  1.00 53.96           O
ATOM   2755  N   VAL A 341     -12.320  16.536 -13.779  1.00 60.31           N
ATOM   2756  CA  VAL A 341     -13.079  17.715 -14.060  1.00 60.31           C
ATOM   2757  CB  VAL A 341     -12.879  18.804 -13.045  1.00 60.31           C
ATOM   2758  CG1 VAL A 341     -13.677  20.041 -13.489  1.00 60.31           C
ATOM   2759  CG2 VAL A 341     -13.278  18.266 -11.660  1.00 60.31           C
ATOM   2760  C   VAL A 341     -12.658  18.266 -15.383  1.00 60.31           C
ATOM   2761  O   VAL A 341     -11.500  18.160 -15.787  1.00 60.31           O
ATOM   2762  N   GLU A 342     -13.633  18.873 -16.088  1.00195.40           N
ATOM   2763  CA  GLU A 342     -13.436  19.510 -17.358  1.00195.40           C
ATOM   2764  CB  GLU A 342     -12.306  20.554 -17.313  1.00195.40           C
ATOM   2765  CG  GLU A 342     -12.586  21.720 -16.362  1.00195.40           C
ATOM   2766  CD  GLU A 342     -11.352  22.613 -16.327  1.00195.40           C
ATOM   2767  OE1 GLU A 342     -10.433  22.385 -17.159  1.00195.40           O
ATOM   2768  OE2 GLU A 342     -11.311  23.531 -15.465  1.00195.40           O
ATOM   2769  C   GLU A 342     -13.072  18.492 -18.392  1.00195.40           C
ATOM   2770  O   GLU A 342     -12.498  18.834 -19.425  1.00195.40           O
ATOM   2771  N   ASN A 343     -13.410  17.211 -18.159  1.00113.55           N
ATOM   2772  CA  ASN A 343     -13.142  16.228 -19.165  1.00113.55           C
ATOM   2773  CB  ASN A 343     -11.712  15.658 -19.118  1.00113.55           C
ATOM   2774  CG  ASN A 343     -11.505  15.004 -17.762  1.00113.55           C
ATOM   2775  OD1 ASN A 343     -11.708  15.629 -16.724  1.00113.55           O
ATOM   2776  ND2 ASN A 343     -11.090  13.709 -17.768  1.00113.55           N
ATOM   2777  C   ASN A 343     -14.096  15.101 -18.956  1.00113.55           C
ATOM   2778  O   ASN A 343     -14.530  14.841 -17.834  1.00113.55           O
ATOM   2779  N   TYR A 344     -14.462  14.413 -20.054  1.00 70.55           N
ATOM   2780  CA  TYR A 344     -15.323  13.274 -19.962  1.00 70.55           C
ATOM   2781  CB  TYR A 344     -16.638  13.354 -20.764  1.00 70.55           C
ATOM   2782  CG  TYR A 344     -17.527  14.383 -20.151  1.00 70.55           C
ATOM   2783  CD1 TYR A 344     -17.970  14.241 -18.857  1.00 70.55           C
ATOM   2784  CD2 TYR A 344     -17.959  15.467 -20.879  1.00 70.55           C
ATOM   2785  CE1 TYR A 344     -18.799  15.175 -18.281  1.00 70.55           C
ATOM   2786  CE2 TYR A 344     -18.790  16.403 -20.310  1.00 70.55           C
ATOM   2787  CZ  TYR A 344     -19.209  16.264 -19.010  1.00 70.55           C
ATOM   2788  OH  TYR A 344     -20.060  17.232 -18.435  1.00 70.55           O
ATOM   2789  C   TYR A 344     -14.550  12.141 -20.530  1.00 70.55           C
ATOM   2790  O   TYR A 344     -13.695  12.327 -21.391  1.00 70.55           O
ATOM   2791  N   VAL A 345     -14.804  10.932 -20.009  1.00 59.53           N
ATOM   2792  CA  VAL A 345     -14.098   9.796 -20.493  1.00 59.53           C
ATOM   2793  CB  VAL A 345     -13.190   9.269 -19.426  1.00 59.53           C
ATOM   2794  CG1 VAL A 345     -12.445   8.051 -19.953  1.00 59.53           C
ATOM   2795  CG2 VAL A 345     -12.251  10.411 -19.000  1.00 59.53           C
ATOM   2796  C   VAL A 345     -15.148   8.794 -20.834  1.00 59.53           C
ATOM   2797  O   VAL A 345     -15.973   8.437 -19.997  1.00 59.53           O
ATOM   2798  N   GLY A 346     -15.152   8.317 -22.093  1.00 47.30           N
ATOM   2799  CA  GLY A 346     -16.180   7.393 -22.461  1.00 47.30           C
ATOM   2800  C   GLY A 346     -15.561   6.048 -22.421  1.00 47.30           C
ATOM   2801  O   GLY A 346     -14.739   5.692 -23.265  1.00 47.30           O
ATOM   2802  N   GLN A 347     -15.980   5.241 -21.439  1.00 99.60           N
ATOM   2803  CA  GLN A 347     -15.352   3.974 -21.304  1.00 99.60           C
ATOM   2804  CB  GLN A 347     -14.999   3.647 -19.843  1.00 99.60           C
ATOM   2805  CG  GLN A 347     -14.320   2.292 -19.637  1.00 99.60           C
ATOM   2806  CD  GLN A 347     -14.058   2.139 -18.145  1.00 99.60           C
ATOM   2807  OE1 GLN A 347     -14.989   2.115 -17.341  1.00 99.60           O
ATOM   2808  NE2 GLN A 347     -12.757   2.042 -17.760  1.00 99.60           N
ATOM   2809  C   GLN A 347     -16.298   2.928 -21.760  1.00 99.60           C
ATOM   2810  O   GLN A 347     -17.402   2.788 -21.234  1.00 99.60           O
ATOM   2811  N   SER A 348     -15.886   2.184 -22.796  1.00122.05           N
ATOM   2812  CA  SER A 348     -16.649   1.031 -23.118  1.00122.05           C
ATOM   2813  CB  SER A 348     -16.576   0.641 -24.602  1.00122.05           C
ATOM   2814  OG  SER A 348     -17.191   1.641 -25.401  1.00122.05           O
ATOM   2815  C   SER A 348     -15.890   0.021 -22.355  1.00122.05           C
ATOM   2816  O   SER A 348     -15.165  -0.796 -22.918  1.00122.05           O
ATOM   2817  N   MET A 349     -16.035   0.072 -21.022  1.00105.95           N
ATOM   2818  CA  MET A 349     -15.278  -0.821 -20.214  1.00105.95           C
ATOM   2819  CB  MET A 349     -15.573  -0.683 -18.711  1.00105.95           C
ATOM   2820  CG  MET A 349     -14.758  -1.644 -17.842  1.00105.95           C
ATOM   2821  SD  MET A 349     -15.206  -1.642 -16.080  1.00105.95           S
ATOM   2822  CE  MET A 349     -14.478  -0.023 -15.709  1.00105.95           C
ATOM   2823  C   MET A 349     -15.722  -2.174 -20.611  1.00105.95           C
ATOM   2824  O   MET A 349     -14.920  -3.093 -20.762  1.00105.95           O
ATOM   2825  N   SER A 350     -17.041  -2.313 -20.806  1.00 83.63           N
ATOM   2826  CA  SER A 350     -17.549  -3.612 -21.091  1.00 83.63           C
ATOM   2827  CB  SER A 350     -19.083  -3.635 -21.229  1.00 83.63           C
ATOM   2828  OG  SER A 350     -19.694  -3.292 -19.993  1.00 83.63           O
ATOM   2829  C   SER A 350     -16.974  -4.181 -22.351  1.00 83.63           C
ATOM   2830  O   SER A 350     -15.915  -4.806 -22.347  1.00 83.63           O
ATOM   2831  N   GLN A 351     -17.676  -3.954 -23.478  1.00 74.08           N
ATOM   2832  CA  GLN A 351     -17.331  -4.615 -24.704  1.00 74.08           C
ATOM   2833  CB  GLN A 351     -18.426  -4.465 -25.774  1.00 74.08           C
ATOM   2834  CG  GLN A 351     -19.724  -5.191 -25.411  1.00 74.08           C
ATOM   2835  CD  GLN A 351     -20.729  -4.975 -26.533  1.00 74.08           C
ATOM   2836  OE1 GLN A 351     -21.805  -4.418 -26.317  1.00 74.08           O
ATOM   2837  NE2 GLN A 351     -20.375  -5.425 -27.767  1.00 74.08           N
ATOM   2838  C   GLN A 351     -16.046  -4.153 -25.321  1.00 74.08           C
ATOM   2839  O   GLN A 351     -15.165  -4.965 -25.595  1.00 74.08           O
ATOM   2840  N   LEU A 352     -15.893  -2.835 -25.536  1.00149.19           N
ATOM   2841  CA  LEU A 352     -14.766  -2.327 -26.270  1.00149.19           C
ATOM   2842  CB  LEU A 352     -14.938  -0.871 -26.743  1.00149.19           C
ATOM   2843  CG  LEU A 352     -15.849  -0.742 -27.981  1.00149.19           C
ATOM   2844  CD1 LEU A 352     -17.246  -1.322 -27.726  1.00149.19           C
ATOM   2845  CD2 LEU A 352     -15.896   0.705 -28.496  1.00149.19           C
ATOM   2846  C   LEU A 352     -13.458  -2.450 -25.551  1.00149.19           C
ATOM   2847  O   LEU A 352     -12.443  -2.756 -26.175  1.00149.19           O
ATOM   2848  N   TYR A 353     -13.438  -2.255 -24.221  1.00315.11           N
ATOM   2849  CA  TYR A 353     -12.184  -2.178 -23.528  1.00315.11           C
ATOM   2850  CB  TYR A 353     -11.352  -3.472 -23.534  1.00315.11           C
ATOM   2851  CG  TYR A 353     -11.933  -4.312 -22.450  1.00315.11           C
ATOM   2852  CD1 TYR A 353     -12.988  -5.167 -22.675  1.00315.11           C
ATOM   2853  CD2 TYR A 353     -11.412  -4.217 -21.180  1.00315.11           C
ATOM   2854  CE1 TYR A 353     -13.505  -5.920 -21.644  1.00315.11           C
ATOM   2855  CE2 TYR A 353     -11.924  -4.965 -20.149  1.00315.11           C
ATOM   2856  CZ  TYR A 353     -12.973  -5.819 -20.380  1.00315.11           C
ATOM   2857  OH  TYR A 353     -13.495  -6.583 -19.316  1.00315.11           O
ATOM   2858  C   TYR A 353     -11.403  -1.031 -24.081  1.00315.11           C
ATOM   2859  O   TYR A 353     -10.199  -1.123 -24.322  1.00315.11           O
ATOM   2860  N   ASN A 354     -12.104   0.102 -24.302  1.00103.84           N
ATOM   2861  CA  ASN A 354     -11.475   1.288 -24.804  1.00103.84           C
ATOM   2862  CB  ASN A 354     -11.852   1.619 -26.262  1.00103.84           C
ATOM   2863  CG  ASN A 354     -11.510   0.470 -27.202  1.00103.84           C
ATOM   2864  OD1 ASN A 354     -11.172  -0.633 -26.778  1.00103.84           O
ATOM   2865  ND2 ASN A 354     -11.610   0.735 -28.533  1.00103.84           N
ATOM   2866  C   ASN A 354     -12.022   2.440 -24.027  1.00103.84           C
ATOM   2867  O   ASN A 354     -13.154   2.392 -23.546  1.00103.84           O
ATOM   2868  N   THR A 355     -11.222   3.516 -23.881  1.00138.97           N
ATOM   2869  CA  THR A 355     -11.742   4.651 -23.186  1.00138.97           C
ATOM   2870  CB  THR A 355     -11.181   4.761 -21.812  1.00138.97           C
ATOM   2871  OG1 THR A 355     -12.041   5.534 -21.001  1.00138.97           O
ATOM   2872  CG2 THR A 355      -9.807   5.416 -21.911  1.00138.97           C
ATOM   2873  C   THR A 355     -11.374   5.839 -24.029  1.00138.97           C
ATOM   2874  O   THR A 355     -10.270   5.898 -24.569  1.00138.97           O
ATOM   2875  N   VAL A 356     -12.305   6.803 -24.198  1.00120.18           N
ATOM   2876  CA  VAL A 356     -12.052   7.932 -25.049  1.00120.18           C
ATOM   2877  CB  VAL A 356     -13.030   8.057 -26.181  1.00120.18           C
ATOM   2878  CG1 VAL A 356     -12.876   6.832 -27.097  1.00120.18           C
ATOM   2879  CG2 VAL A 356     -14.444   8.220 -25.598  1.00120.18           C
ATOM   2880  C   VAL A 356     -12.151   9.186 -24.237  1.00120.18           C
ATOM   2881  O   VAL A 356     -13.116   9.391 -23.501  1.00120.18           O
ATOM   2882  N   MET A 357     -11.148  10.081 -24.383  1.00117.45           N
ATOM   2883  CA  MET A 357     -11.139  11.293 -23.615  1.00117.45           C
ATOM   2884  CB  MET A 357      -9.729  11.770 -23.227  1.00117.45           C
ATOM   2885  CG  MET A 357      -8.890  10.744 -22.470  1.00117.45           C
ATOM   2886  SD  MET A 357      -8.318   9.369 -23.511  1.00117.45           S
ATOM   2887  CE  MET A 357      -6.945   8.905 -22.419  1.00117.45           C
ATOM   2888  C   MET A 357     -11.665  12.376 -24.495  1.00117.45           C
ATOM   2889  O   MET A 357     -11.199  12.557 -25.618  1.00117.45           O
ATOM   2890  N   THR A 358     -12.659  13.129 -23.994  1.00 97.58           N
ATOM   2891  CA  THR A 358     -13.222  14.212 -24.741  1.00 97.58           C
ATOM   2892  CB  THR A 358     -14.575  13.896 -25.308  1.00 97.58           C
ATOM   2893  OG1 THR A 358     -15.010  14.940 -26.166  1.00 97.58           O
ATOM   2894  CG2 THR A 358     -15.564  13.713 -24.145  1.00 97.58           C
ATOM   2895  C   THR A 358     -13.401  15.344 -23.782  1.00 97.58           C
ATOM   2896  O   THR A 358     -13.262  15.178 -22.570  1.00 97.58           O
ATOM   2897  N   GLU A 359     -13.691  16.543 -24.315  1.00 76.50           N
ATOM   2898  CA  GLU A 359     -13.902  17.695 -23.491  1.00 76.50           C
ATOM   2899  CB  GLU A 359     -13.750  19.022 -24.256  1.00 76.50           C
ATOM   2900  CG  GLU A 359     -13.958  20.264 -23.388  1.00 76.50           C
ATOM   2901  CD  GLU A 359     -13.780  21.488 -24.275  1.00 76.50           C
ATOM   2902  OE1 GLU A 359     -13.425  21.308 -25.471  1.00 76.50           O
ATOM   2903  OE2 GLU A 359     -13.998  22.620 -23.768  1.00 76.50           O
ATOM   2904  C   GLU A 359     -15.301  17.627 -22.971  1.00 76.50           C
ATOM   2905  O   GLU A 359     -16.144  16.912 -23.510  1.00 76.50           O
ATOM   2906  N   MET A 360     -15.561  18.358 -21.871  1.00125.30           N
ATOM   2907  CA  MET A 360     -16.864  18.404 -21.277  1.00125.30           C
ATOM   2908  CB  MET A 360     -16.923  19.286 -20.018  1.00125.30           C
ATOM   2909  CG  MET A 360     -18.331  19.386 -19.425  1.00125.30           C
ATOM   2910  SD  MET A 360     -18.500  20.553 -18.041  1.00125.30           S
ATOM   2911  CE  MET A 360     -17.871  19.412 -16.777  1.00125.30           C
ATOM   2912  C   MET A 360     -17.790  19.033 -22.255  1.00125.30           C
ATOM   2913  O   MET A 360     -18.937  18.614 -22.414  1.00125.30           O
ATOM   2914  N   CYS A 361     -17.293  20.067 -22.948  1.00 52.81           N
ATOM   2915  CA  CYS A 361     -18.133  20.782 -23.847  1.00 52.81           C
ATOM   2916  CB  CYS A 361     -17.452  22.012 -24.471  1.00 52.81           C
ATOM   2917  SG  CYS A 361     -16.958  23.235 -23.220  1.00 52.81           S
ATOM   2918  C   CYS A 361     -18.520  19.864 -24.950  1.00 52.81           C
ATOM   2919  O   CYS A 361     -17.759  18.993 -25.369  1.00 52.81           O
ATOM   2920  N   LYS A 362     -19.757  20.045 -25.435  1.00 92.03           N
ATOM   2921  CA  LYS A 362     -20.251  19.278 -26.529  1.00 92.03           C
ATOM   2922  CB  LYS A 362     -21.631  19.755 -27.003  1.00 92.03           C
ATOM   2923  CG  LYS A 362     -22.655  20.029 -25.899  1.00 92.03           C
ATOM   2924  CD  LYS A 362     -23.905  20.731 -26.430  1.00 92.03           C
ATOM   2925  CE  LYS A 362     -24.960  21.026 -25.365  1.00 92.03           C
ATOM   2926  NZ  LYS A 362     -26.104  21.736 -25.979  1.00 92.03           N
ATOM   2927  C   LYS A 362     -19.370  19.693 -27.638  1.00 92.03           C
ATOM   2928  O   LYS A 362     -18.727  20.736 -27.543  1.00 92.03           O
ATOM   2929  N   VAL A 363     -19.252  18.889 -28.704  1.00120.75           N
ATOM   2930  CA  VAL A 363     -18.550  19.562 -29.742  1.00120.75           C
ATOM   2931  CB  VAL A 363     -18.219  18.724 -30.938  1.00120.75           C
ATOM   2932  CG1 VAL A 363     -17.473  19.599 -31.957  1.00120.75           C
ATOM   2933  CG2 VAL A 363     -17.434  17.492 -30.473  1.00120.75           C
ATOM   2934  C   VAL A 363     -19.584  20.557 -30.141  1.00120.75           C
ATOM   2935  O   VAL A 363     -20.619  20.189 -30.700  1.00120.75           O
ATOM   2936  N   ASP A 364     -19.308  21.843 -29.834  1.00185.23           N
ATOM   2937  CA  ASP A 364     -20.231  22.928 -29.961  1.00185.23           C
ATOM   2938  CB  ASP A 364     -19.634  24.279 -29.537  1.00185.23           C
ATOM   2939  CG  ASP A 364     -19.406  24.230 -28.035  1.00185.23           C
ATOM   2940  OD1 ASP A 364     -19.814  23.215 -27.410  1.00185.23           O
ATOM   2941  OD2 ASP A 364     -18.823  25.205 -27.492  1.00185.23           O
ATOM   2942  C   ASP A 364     -20.613  23.041 -31.378  1.00185.23           C
ATOM   2943  O   ASP A 364     -21.745  23.406 -31.695  1.00185.23           O
ATOM   2944  N   LYS A 365     -19.656  22.737 -32.265  1.00251.19           N
ATOM   2945  CA  LYS A 365     -19.955  22.819 -33.651  1.00251.19           C
ATOM   2946  CB  LYS A 365     -18.755  22.443 -34.526  1.00251.19           C
ATOM   2947  CG  LYS A 365     -17.494  23.231 -34.157  1.00251.19           C
ATOM   2948  CD  LYS A 365     -17.718  24.743 -34.040  1.00251.19           C
ATOM   2949  CE  LYS A 365     -18.422  25.367 -35.247  1.00251.19           C
ATOM   2950  NZ  LYS A 365     -18.791  26.772 -34.957  1.00251.19           N
ATOM   2951  C   LYS A 365     -21.100  21.884 -33.853  1.00251.19           C
ATOM   2952  O   LYS A 365     -21.223  20.866 -33.175  1.00251.19           O
ATOM   2953  N   ASN A 366     -22.034  22.262 -34.733  1.00159.46           N
ATOM   2954  CA  ASN A 366     -23.186  21.435 -34.885  1.00159.46           C
ATOM   2955  CB  ASN A 366     -24.410  22.174 -35.455  1.00159.46           C
ATOM   2956  CG  ASN A 366     -24.945  23.104 -34.375  1.00159.46           C
ATOM   2957  OD1 ASN A 366     -25.039  22.726 -33.208  1.00159.46           O
ATOM   2958  ND2 ASN A 366     -25.305  24.355 -34.768  1.00159.46           N
ATOM   2959  C   ASN A 366     -22.847  20.331 -35.819  1.00159.46           C
ATOM   2960  O   ASN A 366     -21.731  20.240 -36.329  1.00159.46           O
ATOM   2961  N   LEU A 367     -23.806  19.408 -35.992  1.00134.07           N
ATOM   2962  CA  LEU A 367     -23.680  18.383 -36.980  1.00134.07           C
ATOM   2963  CB  LEU A 367     -24.871  17.412 -36.971  1.00134.07           C
ATOM   2964  CG  LEU A 367     -25.016  16.658 -35.635  1.00134.07           C
ATOM   2965  CD1 LEU A 367     -26.203  15.684 -35.668  1.00134.07           C
ATOM   2966  CD2 LEU A 367     -23.698  15.983 -35.221  1.00134.07           C
ATOM   2967  C   LEU A 367     -23.697  19.155 -38.257  1.00134.07           C
ATOM   2968  O   LEU A 367     -23.097  18.781 -39.262  1.00134.07           O
ATOM   2969  N   MET A 368     -24.428  20.282 -38.242  1.00 99.01           N
ATOM   2970  CA  MET A 368     -24.406  21.146 -39.378  1.00 99.01           C
ATOM   2971  CB  MET A 368     -25.213  22.436 -39.152  1.00 99.01           C
ATOM   2972  CG  MET A 368     -26.724  22.223 -39.061  1.00 99.01           C
ATOM   2973  SD  MET A 368     -27.530  21.905 -40.658  1.00 99.01           S
ATOM   2974  CE  MET A 368     -27.441  23.633 -41.211  1.00 99.01           C
ATOM   2975  C   MET A 368     -22.977  21.559 -39.490  1.00 99.01           C
ATOM   2976  O   MET A 368     -22.425  21.652 -40.584  1.00 99.01           O
ATOM   2977  N   GLU A 369     -22.330  21.800 -38.334  1.00149.11           N
ATOM   2978  CA  GLU A 369     -20.956  22.198 -38.361  1.00149.11           C
ATOM   2979  CB  GLU A 369     -20.335  22.641 -37.035  1.00149.11           C
ATOM   2980  CG  GLU A 369     -18.994  23.334 -37.308  1.00149.11           C
ATOM   2981  CD  GLU A 369     -19.276  24.659 -38.007  1.00149.11           C
ATOM   2982  OE1 GLU A 369     -20.474  24.943 -38.273  1.00149.11           O
ATOM   2983  OE2 GLU A 369     -18.299  25.404 -38.284  1.00149.11           O
ATOM   2984  C   GLU A 369     -20.133  21.080 -38.910  1.00149.11           C
ATOM   2985  O   GLU A 369     -19.049  21.310 -39.436  1.00149.11           O
ATOM   2986  N   THR A 370     -20.557  19.816 -38.752  1.00130.56           N
ATOM   2987  CA  THR A 370     -19.743  18.836 -39.405  1.00130.56           C
ATOM   2988  CB  THR A 370     -19.805  17.454 -38.813  1.00130.56           C
ATOM   2989  OG1 THR A 370     -18.806  16.636 -39.403  1.00130.56           O
ATOM   2990  CG2 THR A 370     -21.187  16.836 -39.071  1.00130.56           C
ATOM   2991  C   THR A 370     -20.225  18.751 -40.808  1.00130.56           C
ATOM   2992  O   THR A 370     -21.322  19.202 -41.132  1.00130.56           O
ATOM   2993  N   LYS A 371     -19.402  18.179 -41.699  1.00146.93           N
ATOM   2994  CA  LYS A 371     -19.852  18.106 -43.052  1.00146.93           C
ATOM   2995  CB  LYS A 371     -18.735  18.266 -44.097  1.00146.93           C
ATOM   2996  CG  LYS A 371     -18.150  19.677 -44.174  1.00146.93           C
ATOM   2997  CD  LYS A 371     -16.853  19.750 -44.981  1.00146.93           C
ATOM   2998  CE  LYS A 371     -16.996  19.240 -46.417  1.00146.93           C
ATOM   2999  NZ  LYS A 371     -17.772  20.207 -47.225  1.00146.93           N
ATOM   3000  C   LYS A 371     -20.457  16.756 -43.267  1.00146.93           C
ATOM   3001  O   LYS A 371     -19.973  15.755 -42.743  1.00146.93           O
ATOM   3002  N   LEU A 372     -21.545  16.723 -44.063  1.00321.46           N
ATOM   3003  CA  LEU A 372     -22.244  15.527 -44.447  1.00321.46           C
ATOM   3004  CB  LEU A 372     -21.525  14.736 -45.551  1.00321.46           C
ATOM   3005  CG  LEU A 372     -20.977  15.612 -46.699  1.00321.46           C
ATOM   3006  CD1 LEU A 372     -22.069  16.471 -47.345  1.00321.46           C
ATOM   3007  CD2 LEU A 372     -19.768  16.444 -46.243  1.00321.46           C
ATOM   3008  C   LEU A 372     -22.431  14.646 -43.251  1.00321.46           C
ATOM   3009  O   LEU A 372     -21.680  13.687 -43.059  1.00321.46           O
ATOM   3010  N   THR A 373     -23.445  14.969 -42.410  1.00264.03           N
ATOM   3011  CA  THR A 373     -23.623  14.279 -41.163  1.00264.03           C
ATOM   3012  CB  THR A 373     -24.087  15.184 -40.048  1.00264.03           C
ATOM   3013  OG1 THR A 373     -24.196  14.451 -38.837  1.00264.03           O
ATOM   3014  CG2 THR A 373     -25.431  15.838 -40.418  1.00264.03           C
ATOM   3015  C   THR A 373     -24.550  13.098 -41.247  1.00264.03           C
ATOM   3016  O   THR A 373     -25.759  13.193 -41.037  1.00264.03           O
ATOM   3017  N   LEU A 374     -23.964  11.929 -41.568  1.00137.45           N
ATOM   3018  CA  LEU A 374     -24.609  10.649 -41.531  1.00137.45           C
ATOM   3019  CB  LEU A 374     -23.778   9.520 -42.166  1.00137.45           C
ATOM   3020  CG  LEU A 374     -22.532   9.134 -41.344  1.00137.45           C
ATOM   3021  CD1 LEU A 374     -21.739   8.006 -42.022  1.00137.45           C
ATOM   3022  CD2 LEU A 374     -21.661  10.360 -41.026  1.00137.45           C
ATOM   3023  C   LEU A 374     -24.740  10.308 -40.082  1.00137.45           C
ATOM   3024  O   LEU A 374     -25.623   9.559 -39.666  1.00137.45           O
ATOM   3025  N   ALA A 375     -23.824  10.884 -39.282  1.00 70.62           N
ATOM   3026  CA  ALA A 375     -23.647  10.582 -37.893  1.00 70.62           C
ATOM   3027  CB  ALA A 375     -22.619  11.513 -37.229  1.00 70.62           C
ATOM   3028  C   ALA A 375     -24.932  10.782 -37.167  1.00 70.62           C
ATOM   3029  O   ALA A 375     -25.290   9.982 -36.312  1.00 70.62           O
ATOM   3030  N   ARG A 376     -25.683  11.850 -37.443  1.00141.19           N
ATOM   3031  CA  ARG A 376     -26.890  11.960 -36.685  1.00141.19           C
ATOM   3032  CB  ARG A 376     -27.649  13.267 -36.977  1.00141.19           C
ATOM   3033  CG  ARG A 376     -28.859  13.512 -36.072  1.00141.19           C
ATOM   3034  CD  ARG A 376     -30.195  13.079 -36.681  1.00141.19           C
ATOM   3035  NE  ARG A 376     -31.264  13.462 -35.716  1.00141.19           N
ATOM   3036  CZ  ARG A 376     -32.576  13.423 -36.093  1.00141.19           C
ATOM   3037  NH1 ARG A 376     -32.915  13.001 -37.346  1.00141.19           N
ATOM   3038  NH2 ARG A 376     -33.549  13.809 -35.217  1.00141.19           N
ATOM   3039  C   ARG A 376     -27.802  10.813 -37.024  1.00141.19           C
ATOM   3040  O   ARG A 376     -28.370  10.180 -36.137  1.00141.19           O
ATOM   3041  N   LEU A 377     -27.943  10.501 -38.326  1.00 62.23           N
ATOM   3042  CA  LEU A 377     -28.888   9.509 -38.756  1.00 62.23           C
ATOM   3043  CB  LEU A 377     -28.990   9.440 -40.290  1.00 62.23           C
ATOM   3044  CG  LEU A 377     -29.526  10.737 -40.925  1.00 62.23           C
ATOM   3045  CD1 LEU A 377     -29.614  10.618 -42.454  1.00 62.23           C
ATOM   3046  CD2 LEU A 377     -30.858  11.161 -40.288  1.00 62.23           C
ATOM   3047  C   LEU A 377     -28.558   8.124 -38.271  1.00 62.23           C
ATOM   3048  O   LEU A 377     -29.394   7.478 -37.640  1.00 62.23           O
ATOM   3049  N   ASN A 378     -27.333   7.622 -38.522  1.00 60.64           N
ATOM   3050  CA  ASN A 378     -27.082   6.246 -38.176  1.00 60.64           C
ATOM   3051  CB  ASN A 378     -25.792   5.670 -38.802  1.00 60.64           C
ATOM   3052  CG  ASN A 378     -25.988   5.570 -40.308  1.00 60.64           C
ATOM   3053  OD1 ASN A 378     -26.974   5.009 -40.783  1.00 60.64           O
ATOM   3054  ND2 ASN A 378     -25.021   6.130 -41.084  1.00 60.64           N
ATOM   3055  C   ASN A 378     -27.060   6.063 -36.687  1.00 60.64           C
ATOM   3056  O   ASN A 378     -27.632   5.099 -36.180  1.00 60.64           O
ATOM   3057  N   PRO A 379     -26.407   6.924 -35.958  1.00146.59           N
ATOM   3058  CA  PRO A 379     -26.477   6.765 -34.536  1.00146.59           C
ATOM   3059  CD  PRO A 379     -25.033   7.216 -36.337  1.00146.59           C
ATOM   3060  CB  PRO A 379     -25.386   7.662 -33.967  1.00146.59           C
ATOM   3061  CG  PRO A 379     -24.280   7.527 -35.028  1.00146.59           C
ATOM   3062  C   PRO A 379     -27.831   6.891 -33.922  1.00146.59           C
ATOM   3063  O   PRO A 379     -28.067   6.238 -32.909  1.00146.59           O
ATOM   3064  N   THR A 380     -28.740   7.700 -34.491  1.00102.65           N
ATOM   3065  CA  THR A 380     -30.029   7.811 -33.876  1.00102.65           C
ATOM   3066  CB  THR A 380     -30.914   8.852 -34.509  1.00102.65           C
ATOM   3067  OG1 THR A 380     -32.072   9.053 -33.712  1.00102.65           O
ATOM   3068  CG2 THR A 380     -31.320   8.405 -35.922  1.00102.65           C
ATOM   3069  C   THR A 380     -30.721   6.487 -33.950  1.00102.65           C
ATOM   3070  O   THR A 380     -31.341   6.052 -32.982  1.00102.65           O
ATOM   3071  N   GLU A 381     -30.620   5.797 -35.101  1.00 41.17           N
ATOM   3072  CA  GLU A 381     -31.341   4.570 -35.280  1.00 41.17           C
ATOM   3073  CB  GLU A 381     -31.190   4.006 -36.703  1.00 41.17           C
ATOM   3074  CG  GLU A 381     -31.858   4.887 -37.760  1.00 41.17           C
ATOM   3075  CD  GLU A 381     -31.648   4.249 -39.124  1.00 41.17           C
ATOM   3076  OE1 GLU A 381     -31.045   3.144 -39.179  1.00 41.17           O
ATOM   3077  OE2 GLU A 381     -32.089   4.863 -40.132  1.00 41.17           O
ATOM   3078  C   GLU A 381     -30.872   3.523 -34.315  1.00 41.17           C
ATOM   3079  O   GLU A 381     -31.686   2.897 -33.638  1.00 41.17           O
ATOM   3080  N   PHE A 382     -29.547   3.314 -34.201  1.00 52.76           N
ATOM   3081  CA  PHE A 382     -29.062   2.276 -33.333  1.00 52.76           C
ATOM   3082  CB  PHE A 382     -27.548   2.030 -33.448  1.00 52.76           C
ATOM   3083  CG  PHE A 382     -27.336   1.272 -34.713  1.00 52.76           C
ATOM   3084  CD1 PHE A 382     -27.272   1.918 -35.926  1.00 52.76           C
ATOM   3085  CD2 PHE A 382     -27.205  -0.097 -34.678  1.00 52.76           C
ATOM   3086  CE1 PHE A 382     -27.079   1.204 -37.086  1.00 52.76           C
ATOM   3087  CE2 PHE A 382     -27.012  -0.815 -35.834  1.00 52.76           C
ATOM   3088  CZ  PHE A 382     -26.949  -0.163 -37.041  1.00 52.76           C
ATOM   3089  C   PHE A 382     -29.379   2.606 -31.910  1.00 52.76           C
ATOM   3090  O   PHE A 382     -29.812   1.744 -31.146  1.00 52.76           O
ATOM   3091  N   VAL A 383     -29.172   3.876 -31.519  1.00 37.19           N
ATOM   3092  CA  VAL A 383     -29.404   4.277 -30.163  1.00 37.19           C
ATOM   3093  CB  VAL A 383     -29.075   5.719 -29.914  1.00 37.19           C
ATOM   3094  CG1 VAL A 383     -29.476   6.064 -28.469  1.00 37.19           C
ATOM   3095  CG2 VAL A 383     -27.585   5.945 -30.221  1.00 37.19           C
ATOM   3096  C   VAL A 383     -30.853   4.096 -29.827  1.00 37.19           C
ATOM   3097  O   VAL A 383     -31.185   3.630 -28.740  1.00 37.19           O
ATOM   3098  N   THR A 384     -31.766   4.459 -30.748  1.00103.93           N
ATOM   3099  CA  THR A 384     -33.166   4.348 -30.448  1.00103.93           C
ATOM   3100  CB  THR A 384     -34.059   4.836 -31.553  1.00103.93           C
ATOM   3101  OG1 THR A 384     -33.829   4.086 -32.737  1.00103.93           O
ATOM   3102  CG2 THR A 384     -33.795   6.332 -31.792  1.00103.93           C
ATOM   3103  C   THR A 384     -33.508   2.913 -30.220  1.00103.93           C
ATOM   3104  O   THR A 384     -34.260   2.580 -29.306  1.00103.93           O
ATOM   3105  N   SER A 385     -32.956   2.012 -31.048  1.00 76.72           N
ATOM   3106  CA  SER A 385     -33.304   0.631 -30.908  1.00 76.72           C
ATOM   3107  CB  SER A 385     -32.554  -0.271 -31.904  1.00 76.72           C
ATOM   3108  OG  SER A 385     -32.901   0.076 -33.236  1.00 76.72           O
ATOM   3109  C   SER A 385     -32.931   0.176 -29.535  1.00 76.72           C
ATOM   3110  O   SER A 385     -33.747  -0.401 -28.817  1.00 76.72           O
ATOM   3111  N   ILE A 386     -31.678   0.449 -29.131  1.00126.44           N
ATOM   3112  CA  ILE A 386     -31.164   0.011 -27.865  1.00126.44           C
ATOM   3113  CB  ILE A 386     -29.686   0.273 -27.739  1.00126.44           C
ATOM   3114  CG1 ILE A 386     -29.374   1.772 -27.861  1.00126.44           C
ATOM   3115  CG2 ILE A 386     -28.963  -0.591 -28.782  1.00126.44           C
ATOM   3116  CD1 ILE A 386     -27.888   2.102 -27.738  1.00126.44           C
ATOM   3117  C   ILE A 386     -31.895   0.659 -26.720  1.00126.44           C
ATOM   3118  O   ILE A 386     -32.213   0.000 -25.732  1.00126.44           O
ATOM   3119  N   ILE A 387     -32.197   1.966 -26.828  1.00156.82           N
ATOM   3120  CA  ILE A 387     -32.812   2.722 -25.766  1.00156.82           C
ATOM   3121  CB  ILE A 387     -32.941   4.187 -26.106  1.00156.82           C
ATOM   3122  CG1 ILE A 387     -33.244   5.047 -24.863  1.00156.82           C
ATOM   3123  CG2 ILE A 387     -33.996   4.329 -27.212  1.00156.82           C
ATOM   3124  CD1 ILE A 387     -34.631   4.830 -24.262  1.00156.82           C
ATOM   3125  C   ILE A 387     -34.161   2.170 -25.450  1.00156.82           C
ATOM   3126  O   ILE A 387     -34.542   2.093 -24.283  1.00156.82           O
ATOM   3127  N   LYS A 388     -34.926   1.763 -26.475  1.00 34.14           N
ATOM   3128  CA  LYS A 388     -36.234   1.244 -26.212  1.00 34.14           C
ATOM   3129  CB  LYS A 388     -36.967   0.783 -27.484  1.00 34.14           C
ATOM   3130  CG  LYS A 388     -37.349   1.937 -28.414  1.00 34.14           C
ATOM   3131  CD  LYS A 388     -37.807   1.494 -29.806  1.00 34.14           C
ATOM   3132  CE  LYS A 388     -38.198   2.662 -30.716  1.00 34.14           C
ATOM   3133  NZ  LYS A 388     -38.630   2.157 -32.038  1.00 34.14           N
ATOM   3134  C   LYS A 388     -36.051   0.064 -25.320  1.00 34.14           C
ATOM   3135  O   LYS A 388     -36.862  -0.186 -24.430  1.00 34.14           O
ATOM   3136  N   ARG A 389     -34.949  -0.680 -25.524  1.00107.56           N
ATOM   3137  CA  ARG A 389     -34.715  -1.854 -24.741  1.00107.56           C
ATOM   3138  CB  ARG A 389     -33.452  -2.624 -25.158  1.00107.56           C
ATOM   3139  CG  ARG A 389     -33.329  -3.983 -24.463  1.00107.56           C
ATOM   3140  CD  ARG A 389     -32.096  -4.776 -24.893  1.00107.56           C
ATOM   3141  NE  ARG A 389     -30.927  -4.197 -24.177  1.00107.56           N
ATOM   3142  CZ  ARG A 389     -29.735  -4.063 -24.825  1.00107.56           C
ATOM   3143  NH1 ARG A 389     -29.620  -4.439 -26.132  1.00107.56           N
ATOM   3144  NH2 ARG A 389     -28.661  -3.542 -24.165  1.00107.56           N
ATOM   3145  C   ARG A 389     -34.581  -1.504 -23.287  1.00107.56           C
ATOM   3146  O   ARG A 389     -35.175  -2.176 -22.446  1.00107.56           O
ATOM   3147  N   SER A 390     -33.825  -0.444 -22.921  1.00199.46           N
ATOM   3148  CA  SER A 390     -33.685  -0.237 -21.502  1.00199.46           C
ATOM   3149  CB  SER A 390     -32.477  -0.974 -20.898  1.00199.46           C
ATOM   3150  OG  SER A 390     -32.619  -2.375 -21.077  1.00199.46           O
ATOM   3151  C   SER A 390     -33.497   1.216 -21.177  1.00199.46           C
ATOM   3152  O   SER A 390     -33.351   2.060 -22.056  1.00199.46           O
ATOM   3153  N   GLY A 391     -33.474   1.538 -19.865  1.00262.46           N
ATOM   3154  CA  GLY A 391     -33.232   2.888 -19.434  1.00262.46           C
ATOM   3155  C   GLY A 391     -34.482   3.708 -19.392  1.00262.46           C
ATOM   3156  O   GLY A 391     -34.521   4.807 -19.939  1.00262.46           O
ATOM   3157  N   PHE A 392     -35.548   3.196 -18.747  1.00139.94           N
ATOM   3158  CA  PHE A 392     -36.759   3.961 -18.647  1.00139.94           C
ATOM   3159  CB  PHE A 392     -37.888   3.203 -17.928  1.00139.94           C
ATOM   3160  CG  PHE A 392     -38.268   2.041 -18.779  1.00139.94           C
ATOM   3161  CD1 PHE A 392     -37.541   0.874 -18.727  1.00139.94           C
ATOM   3162  CD2 PHE A 392     -39.352   2.114 -19.623  1.00139.94           C
ATOM   3163  CE1 PHE A 392     -37.887  -0.203 -19.508  1.00139.94           C
ATOM   3164  CE2 PHE A 392     -39.702   1.039 -20.406  1.00139.94           C
ATOM   3165  CZ  PHE A 392     -38.969  -0.122 -20.350  1.00139.94           C
ATOM   3166  C   PHE A 392     -36.491   5.212 -17.857  1.00139.94           C
ATOM   3167  O   PHE A 392     -36.862   6.308 -18.273  1.00139.94           O
ATOM   3168  N   THR A 393     -35.819   5.081 -16.696  1.00131.10           N
ATOM   3169  CA  THR A 393     -35.555   6.219 -15.856  1.00131.10           C
ATOM   3170  CB  THR A 393     -34.825   5.847 -14.601  1.00131.10           C
ATOM   3171  OG1 THR A 393     -35.580   4.901 -13.858  1.00131.10           O
ATOM   3172  CG2 THR A 393     -34.604   7.119 -13.766  1.00131.10           C
ATOM   3173  C   THR A 393     -34.684   7.149 -16.620  1.00131.10           C
ATOM   3174  O   THR A 393     -34.875   8.366 -16.632  1.00131.10           O
ATOM   3175  N   ALA A 394     -33.684   6.574 -17.294  1.00110.18           N
ATOM   3176  CA  ALA A 394     -32.830   7.392 -18.083  1.00110.18           C
ATOM   3177  CB  ALA A 394     -31.807   6.545 -18.838  1.00110.18           C
ATOM   3178  C   ALA A 394     -33.727   7.999 -19.098  1.00110.18           C
ATOM   3179  O   ALA A 394     -34.586   7.328 -19.661  1.00110.18           O
ATOM   3180  N   VAL A 395     -33.575   9.301 -19.361  1.00114.13           N
ATOM   3181  CA  VAL A 395     -34.457   9.846 -20.336  1.00114.13           C
ATOM   3182  CB  VAL A 395     -34.930  11.230 -19.989  1.00114.13           C
ATOM   3183  CG1 VAL A 395     -35.766  11.779 -21.154  1.00114.13           C
ATOM   3184  CG2 VAL A 395     -35.698  11.171 -18.661  1.00114.13           C
ATOM   3185  C   VAL A 395     -33.642   9.946 -21.563  1.00114.13           C
ATOM   3186  O   VAL A 395     -32.474  10.320 -21.484  1.00114.13           O
ATOM   3187  N   VAL A 396     -34.206   9.550 -22.721  1.00115.29           N
ATOM   3188  CA  VAL A 396     -33.452   9.801 -23.899  1.00115.29           C
ATOM   3189  CB  VAL A 396     -34.139   9.384 -25.165  1.00115.29           C
ATOM   3190  CG1 VAL A 396     -33.293   9.857 -26.359  1.00115.29           C
ATOM   3191  CG2 VAL A 396     -34.368   7.864 -25.122  1.00115.29           C
ATOM   3192  C   VAL A 396     -33.446  11.276 -23.856  1.00115.29           C
ATOM   3193  O   VAL A 396     -34.477  11.880 -23.571  1.00115.29           O
ATOM   3194  N   ALA A 397     -32.300  11.920 -24.093  1.00111.53           N
ATOM   3195  CA  ALA A 397     -32.412  13.310 -23.805  1.00111.53           C
ATOM   3196  CB  ALA A 397     -31.497  13.743 -22.646  1.00111.53           C
ATOM   3197  C   ALA A 397     -32.059  14.145 -24.984  1.00111.53           C
ATOM   3198  O   ALA A 397     -31.126  13.838 -25.722  1.00111.53           O
ATOM   3199  N   GLY A 398     -32.838  15.235 -25.165  1.00 72.83           N
ATOM   3200  CA  GLY A 398     -32.604  16.239 -26.162  1.00 72.83           C
ATOM   3201  C   GLY A 398     -33.267  15.875 -27.448  1.00 72.83           C
ATOM   3202  O   GLY A 398     -33.242  16.650 -28.402  1.00 72.83           O
ATOM   3203  N   GLU A 399     -33.861  14.672 -27.526  1.00214.40           N
ATOM   3204  CA  GLU A 399     -34.509  14.243 -28.732  1.00214.40           C
ATOM   3205  CB  GLU A 399     -35.718  15.109 -29.125  1.00214.40           C
ATOM   3206  CG  GLU A 399     -36.897  14.973 -28.159  1.00214.40           C
ATOM   3207  CD  GLU A 399     -38.018  15.871 -28.659  1.00214.40           C
ATOM   3208  OE1 GLU A 399     -37.813  16.546 -29.703  1.00214.40           O
ATOM   3209  OE2 GLU A 399     -39.093  15.897 -28.003  1.00214.40           O
ATOM   3210  C   GLU A 399     -33.500  14.296 -29.835  1.00214.40           C
ATOM   3211  O   GLU A 399     -33.858  14.382 -31.009  1.00214.40           O
ATOM   3212  N   VAL A 400     -32.203  14.228 -29.469  1.00 76.59           N
ATOM   3213  CA  VAL A 400     -31.125  14.216 -30.412  1.00 76.59           C
ATOM   3214  CB  VAL A 400     -30.727  15.581 -30.898  1.00 76.59           C
ATOM   3215  CG1 VAL A 400     -29.489  15.436 -31.798  1.00 76.59           C
ATOM   3216  CG2 VAL A 400     -31.927  16.237 -31.602  1.00 76.59           C
ATOM   3217  C   VAL A 400     -29.944  13.660 -29.680  1.00 76.59           C
ATOM   3218  O   VAL A 400     -29.804  13.864 -28.475  1.00 76.59           O
ATOM   3219  N   LEU A 401     -29.060  12.932 -30.390  1.00163.28           N
ATOM   3220  CA  LEU A 401     -27.894  12.382 -29.766  1.00163.28           C
ATOM   3221  CB  LEU A 401     -27.293  11.179 -30.518  1.00163.28           C
ATOM   3222  CG  LEU A 401     -27.136  11.388 -32.035  1.00163.28           C
ATOM   3223  CD1 LEU A 401     -26.155  12.522 -32.353  1.00163.28           C
ATOM   3224  CD2 LEU A 401     -26.760  10.073 -32.736  1.00163.28           C
ATOM   3225  C   LEU A 401     -26.873  13.461 -29.649  1.00163.28           C
ATOM   3226  O   LEU A 401     -26.816  14.391 -30.451  1.00163.28           O
ATOM   3227  N   HIS A 402     -26.056  13.345 -28.592  1.00121.36           N
ATOM   3228  CA  HIS A 402     -25.042  14.273 -28.210  1.00121.36           C
ATOM   3229  ND1 HIS A 402     -26.546  13.449 -24.905  1.00121.36           N
ATOM   3230  CG  HIS A 402     -26.215  14.120 -26.061  1.00121.36           C
ATOM   3231  CB  HIS A 402     -24.857  14.122 -26.701  1.00121.36           C
ATOM   3232  NE2 HIS A 402     -28.393  14.487 -25.586  1.00121.36           N
ATOM   3233  CD2 HIS A 402     -27.356  14.747 -26.464  1.00121.36           C
ATOM   3234  CE1 HIS A 402     -27.858  13.704 -24.667  1.00121.36           C
ATOM   3235  C   HIS A 402     -23.798  13.872 -28.935  1.00121.36           C
ATOM   3236  O   HIS A 402     -23.547  12.684 -29.124  1.00121.36           O
ATOM   3237  N   ILE A 403     -22.991  14.849 -29.391  1.00125.85           N
ATOM   3238  CA  ILE A 403     -21.783  14.481 -30.049  1.00125.85           C
ATOM   3239  CB  ILE A 403     -21.791  14.826 -31.515  1.00125.85           C
ATOM   3240  CG1 ILE A 403     -22.978  14.158 -32.228  1.00125.85           C
ATOM   3241  CG2 ILE A 403     -20.428  14.431 -32.103  1.00125.85           C
ATOM   3242  CD1 ILE A 403     -24.328  14.781 -31.876  1.00125.85           C
ATOM   3243  C   ILE A 403     -20.626  15.136 -29.349  1.00125.85           C
ATOM   3244  O   ILE A 403     -20.708  16.271 -28.878  1.00125.85           O
ATOM   3245  N   LEU A 404     -19.520  14.381 -29.188  1.00176.11           N
ATOM   3246  CA  LEU A 404     -18.338  14.942 -28.604  1.00176.11           C
ATOM   3247  CB  LEU A 404     -18.057  14.575 -27.124  1.00176.11           C
ATOM   3248  CG  LEU A 404     -17.886  13.085 -26.750  1.00176.11           C
ATOM   3249  CD1 LEU A 404     -19.197  12.308 -26.917  1.00176.11           C
ATOM   3250  CD2 LEU A 404     -16.682  12.430 -27.446  1.00176.11           C
ATOM   3251  C   LEU A 404     -17.179  14.528 -29.446  1.00176.11           C
ATOM   3252  O   LEU A 404     -17.265  13.556 -30.196  1.00176.11           O
ATOM   3253  N   GLU A 405     -16.066  15.286 -29.370  1.00151.71           N
ATOM   3254  CA  GLU A 405     -14.929  14.910 -30.148  1.00151.71           C
ATOM   3255  CB  GLU A 405     -14.206  16.077 -30.859  1.00151.71           C
ATOM   3256  CG  GLU A 405     -13.440  17.053 -29.955  1.00151.71           C
ATOM   3257  CD  GLU A 405     -14.351  18.190 -29.514  1.00151.71           C
ATOM   3258  OE1 GLU A 405     -15.329  17.924 -28.766  1.00151.71           O
ATOM   3259  OE2 GLU A 405     -14.068  19.350 -29.919  1.00151.71           O
ATOM   3260  C   GLU A 405     -13.960  14.263 -29.217  1.00151.71           C
ATOM   3261  O   GLU A 405     -13.467  14.889 -28.280  1.00151.71           O
ATOM   3262  N   CYS A 406     -13.679  12.967 -29.449  1.00130.97           N
ATOM   3263  CA  CYS A 406     -12.775  12.276 -28.581  1.00130.97           C
ATOM   3264  CB  CYS A 406     -12.993  10.765 -28.467  1.00130.97           C
ATOM   3265  SG  CYS A 406     -12.059   9.881 -29.742  1.00130.97           S
ATOM   3266  C   CYS A 406     -11.392  12.440 -29.132  1.00130.97           C
ATOM   3267  O   CYS A 406     -11.202  12.939 -30.241  1.00130.97           O
ATOM   3268  N   LYS A 407     -10.396  11.976 -28.351  1.00251.32           N
ATOM   3269  CA  LYS A 407      -8.998  12.167 -28.614  1.00251.32           C
ATOM   3270  CB  LYS A 407      -8.111  11.650 -27.469  1.00251.32           C
ATOM   3271  CG  LYS A 407      -6.665  12.133 -27.566  1.00251.32           C
ATOM   3272  CD  LYS A 407      -6.536  13.645 -27.376  1.00251.32           C
ATOM   3273  CE  LYS A 407      -7.442  14.195 -26.272  1.00251.32           C
ATOM   3274  NZ  LYS A 407      -7.191  15.640 -26.084  1.00251.32           N
ATOM   3275  C   LYS A 407      -8.495  11.547 -29.892  1.00251.32           C
ATOM   3276  O   LYS A 407      -7.859  12.269 -30.628  1.00251.32           O
ATOM   3277  N   PRO A 408      -8.683  10.329 -30.278  1.00211.11           N
ATOM   3278  CA  PRO A 408      -8.073   9.845 -31.508  1.00211.11           C
ATOM   3279  CD  PRO A 408      -8.707   9.285 -29.266  1.00211.11           C
ATOM   3280  CB  PRO A 408      -7.925   8.328 -31.346  1.00211.11           C
ATOM   3281  CG  PRO A 408      -8.704   7.980 -30.064  1.00211.11           C
ATOM   3282  C   PRO A 408      -8.777  10.260 -32.759  1.00211.11           C
ATOM   3283  O   PRO A 408      -8.531   9.655 -33.803  1.00211.11           O
ATOM   3284  N   VAL A 409      -9.620  11.302 -32.686  1.00171.71           N
ATOM   3285  CA  VAL A 409     -10.440  11.727 -33.768  1.00171.71           C
ATOM   3286  CB  VAL A 409      -9.668  11.978 -35.003  1.00171.71           C
ATOM   3287  CG1 VAL A 409     -10.645  12.436 -36.089  1.00171.71           C
ATOM   3288  CG2 VAL A 409      -8.588  13.020 -34.653  1.00171.71           C
ATOM   3289  C   VAL A 409     -11.524  10.708 -33.935  1.00171.71           C
ATOM   3290  O   VAL A 409     -11.880  10.260 -35.026  1.00171.71           O
ATOM   3291  N   TYR A 410     -12.074  10.290 -32.781  1.00 98.23           N
ATOM   3292  CA  TYR A 410     -13.245   9.472 -32.852  1.00 98.23           C
ATOM   3293  CB  TYR A 410     -13.282   8.202 -31.982  1.00 98.23           C
ATOM   3294  CG  TYR A 410     -12.245   7.254 -32.462  1.00 98.23           C
ATOM   3295  CD1 TYR A 410     -12.480   6.411 -33.523  1.00 98.23           C
ATOM   3296  CD2 TYR A 410     -11.031   7.210 -31.830  1.00 98.23           C
ATOM   3297  CE1 TYR A 410     -11.502   5.541 -33.946  1.00 98.23           C
ATOM   3298  CE2 TYR A 410     -10.049   6.346 -32.245  1.00 98.23           C
ATOM   3299  CZ  TYR A 410     -10.286   5.511 -33.306  1.00 98.23           C
ATOM   3300  OH  TYR A 410      -9.276   4.626 -33.729  1.00 98.23           O
ATOM   3301  C   TYR A 410     -14.352  10.337 -32.364  1.00 98.23           C
ATOM   3302  O   TYR A 410     -14.210  11.051 -31.371  1.00 98.23           O
ATOM   3303  N   VAL A 411     -15.479  10.321 -33.097  1.00 80.67           N
ATOM   3304  CA  VAL A 411     -16.603  11.110 -32.709  1.00 80.67           C
ATOM   3305  CB  VAL A 411     -17.405  11.658 -33.848  1.00 80.67           C
ATOM   3306  CG1 VAL A 411     -18.612  12.402 -33.253  1.00 80.67           C
ATOM   3307  CG2 VAL A 411     -16.497  12.546 -34.715  1.00 80.67           C
ATOM   3308  C   VAL A 411     -17.498  10.227 -31.930  1.00 80.67           C
ATOM   3309  O   VAL A 411     -17.831   9.119 -32.349  1.00 80.67           O
ATOM   3310  N   THR A 412     -17.899  10.717 -30.748  1.00 92.41           N
ATOM   3311  CA  THR A 412     -18.729   9.925 -29.904  1.00 92.41           C
ATOM   3312  CB  THR A 412     -18.244   9.942 -28.484  1.00 92.41           C
ATOM   3313  OG1 THR A 412     -16.960   9.343 -28.389  1.00 92.41           O
ATOM   3314  CG2 THR A 412     -19.265   9.240 -27.580  1.00 92.41           C
ATOM   3315  C   THR A 412     -20.102  10.504 -29.879  1.00 92.41           C
ATOM   3316  O   THR A 412     -20.325  11.562 -29.293  1.00 92.41           O
ATOM   3317  N   PRO A 413     -21.011   9.891 -30.585  1.00174.73           N
ATOM   3318  CA  PRO A 413     -22.374  10.269 -30.364  1.00174.73           C
ATOM   3319  CD  PRO A 413     -20.748   9.677 -32.001  1.00174.73           C
ATOM   3320  CB  PRO A 413     -23.134   9.940 -31.646  1.00174.73           C
ATOM   3321  CG  PRO A 413     -22.050  10.043 -32.733  1.00174.73           C
ATOM   3322  C   PRO A 413     -22.837   9.525 -29.159  1.00174.73           C
ATOM   3323  O   PRO A 413     -22.858   8.294 -29.199  1.00174.73           O
ATOM   3324  N   LYS A 414     -23.267  10.234 -28.104  1.00180.36           N
ATOM   3325  CA  LYS A 414     -23.725   9.532 -26.954  1.00180.36           C
ATOM   3326  CB  LYS A 414     -22.737   9.537 -25.773  1.00180.36           C
ATOM   3327  CG  LYS A 414     -22.414  10.909 -25.187  1.00180.36           C
ATOM   3328  CD  LYS A 414     -23.544  11.500 -24.350  1.00180.36           C
ATOM   3329  CE  LYS A 414     -23.080  12.669 -23.486  1.00180.36           C
ATOM   3330  NZ  LYS A 414     -22.132  12.193 -22.455  1.00180.36           N
ATOM   3331  C   LYS A 414     -25.010  10.160 -26.563  1.00180.36           C
ATOM   3332  O   LYS A 414     -25.187  11.372 -26.663  1.00180.36           O
ATOM   3333  N   SER A 415     -25.977   9.319 -26.170  1.00108.34           N
ATOM   3334  CA  SER A 415     -27.214   9.856 -25.722  1.00108.34           C
ATOM   3335  CB  SER A 415     -28.445   9.202 -26.374  1.00108.34           C
ATOM   3336  OG  SER A 415     -29.635   9.794 -25.876  1.00108.34           O
ATOM   3337  C   SER A 415     -27.234   9.515 -24.286  1.00108.34           C
ATOM   3338  O   SER A 415     -27.211   8.345 -23.912  1.00108.34           O
ATOM   3339  N   ASP A 416     -27.257  10.547 -23.438  1.00148.55           N
ATOM   3340  CA  ASP A 416     -27.226  10.272 -22.049  1.00148.55           C
ATOM   3341  CB  ASP A 416     -27.072  11.540 -21.200  1.00148.55           C
ATOM   3342  CG  ASP A 416     -28.175  12.528 -21.547  1.00148.55           C
ATOM   3343  OD1 ASP A 416     -28.971  12.286 -22.492  1.00148.55           O
ATOM   3344  OD2 ASP A 416     -28.210  13.577 -20.859  1.00148.55           O
ATOM   3345  C   ASP A 416     -28.467   9.557 -21.695  1.00148.55           C
ATOM   3346  O   ASP A 416     -29.555   9.844 -22.193  1.00148.55           O
ATOM   3347  N   GLU A 417     -28.302   8.529 -20.861  1.00141.78           N
ATOM   3348  CA  GLU A 417     -29.462   7.876 -20.382  1.00141.78           C
ATOM   3349  CB  GLU A 417     -29.247   6.360 -20.262  1.00141.78           C
ATOM   3350  CG  GLU A 417     -29.018   5.689 -21.616  1.00141.78           C
ATOM   3351  CD  GLU A 417     -30.183   6.066 -22.519  1.00141.78           C
ATOM   3352  OE1 GLU A 417     -31.254   5.411 -22.411  1.00141.78           O
ATOM   3353  OE2 GLU A 417     -30.020   7.022 -23.324  1.00141.78           O
ATOM   3354  C   GLU A 417     -29.595   8.462 -19.027  1.00141.78           C
ATOM   3355  O   GLU A 417     -29.126   7.901 -18.041  1.00141.78           O
ATOM   3356  N   ILE A 418     -30.225   9.642 -18.956  1.00152.86           N
ATOM   3357  CA  ILE A 418     -30.356  10.287 -17.693  1.00152.86           C
ATOM   3358  CB  ILE A 418     -29.295  11.297 -17.457  1.00152.86           C
ATOM   3359  CG1 ILE A 418     -29.554  12.020 -16.121  1.00152.86           C
ATOM   3360  CG2 ILE A 418     -29.201  12.147 -18.734  1.00152.86           C
ATOM   3361  CD1 ILE A 418     -28.368  12.805 -15.565  1.00152.86           C
ATOM   3362  C   ILE A 418     -31.666  10.980 -17.651  1.00152.86           C
ATOM   3363  O   ILE A 418     -32.189  11.416 -18.675  1.00152.86           O
ATOM   3364  N   CYS A 419     -32.226  11.107 -16.438  1.00102.70           N
ATOM   3365  CA  CYS A 419     -33.476  11.781 -16.307  1.00102.70           C
ATOM   3366  CB  CYS A 419     -33.956  11.858 -14.847  1.00102.70           C
ATOM   3367  SG  CYS A 419     -32.770  12.699 -13.757  1.00102.70           S
ATOM   3368  C   CYS A 419     -33.237  13.165 -16.802  1.00102.70           C
ATOM   3369  O   CYS A 419     -34.057  13.723 -17.529  1.00102.70           O
ATOM   3370  N   TYR A 420     -32.083  13.753 -16.430  1.00186.71           N
ATOM   3371  CA  TYR A 420     -31.804  15.072 -16.904  1.00186.71           C
ATOM   3372  CB  TYR A 420     -31.620  16.136 -15.801  1.00186.71           C
ATOM   3373  CG  TYR A 420     -30.553  15.731 -14.842  1.00186.71           C
ATOM   3374  CD1 TYR A 420     -29.225  15.971 -15.107  1.00186.71           C
ATOM   3375  CD2 TYR A 420     -30.892  15.124 -13.656  1.00186.71           C
ATOM   3376  CE1 TYR A 420     -28.256  15.594 -14.205  1.00186.71           C
ATOM   3377  CE2 TYR A 420     -29.930  14.744 -12.751  1.00186.71           C
ATOM   3378  CZ  TYR A 420     -28.607  14.979 -13.027  1.00186.71           C
ATOM   3379  OH  TYR A 420     -27.614  14.592 -12.103  1.00186.71           O
ATOM   3380  C   TYR A 420     -30.613  15.031 -17.769  1.00186.71           C
ATOM   3381  O   TYR A 420     -29.606  14.463 -17.366  1.00186.71           O
ATOM   3382  N   GLN A 421     -30.726  15.659 -18.962  1.00207.34           N
ATOM   3383  CA  GLN A 421     -29.744  15.670 -20.011  1.00207.34           C
ATOM   3384  CB  GLN A 421     -30.066  16.701 -21.106  1.00207.34           C
ATOM   3385  CG  GLN A 421     -31.449  16.541 -21.735  1.00207.34           C
ATOM   3386  CD  GLN A 421     -31.608  17.627 -22.789  1.00207.34           C
ATOM   3387  OE1 GLN A 421     -30.704  18.431 -23.010  1.00207.34           O
ATOM   3388  NE2 GLN A 421     -32.789  17.649 -23.462  1.00207.34           N
ATOM   3389  C   GLN A 421     -28.438  16.108 -19.433  1.00207.34           C
ATOM   3390  O   GLN A 421     -28.092  17.284 -19.513  1.00207.34           O
ATOM   3391  N   GLU A 422     -27.646  15.176 -18.866  1.00195.57           N
ATOM   3392  CA  GLU A 422     -26.466  15.651 -18.230  1.00195.57           C
ATOM   3393  CB  GLU A 422     -25.687  14.599 -17.401  1.00195.57           C
ATOM   3394  CG  GLU A 422     -24.874  13.570 -18.196  1.00195.57           C
ATOM   3395  CD  GLU A 422     -25.667  12.283 -18.340  1.00195.57           C
ATOM   3396  OE1 GLU A 422     -26.692  12.137 -17.626  1.00195.57           O
ATOM   3397  OE2 GLU A 422     -25.249  11.419 -19.155  1.00195.57           O
ATOM   3398  C   GLU A 422     -25.569  16.150 -19.299  1.00195.57           C
ATOM   3399  O   GLU A 422     -25.079  17.275 -19.242  1.00195.57           O
ATOM   3400  N   ILE A 423     -25.352  15.330 -20.342  1.00227.52           N
ATOM   3401  CA  ILE A 423     -24.439  15.832 -21.308  1.00227.52           C
ATOM   3402  CB  ILE A 423     -23.159  15.046 -21.374  1.00227.52           C
ATOM   3403  CG1 ILE A 423     -22.417  15.111 -20.031  1.00227.52           C
ATOM   3404  CG2 ILE A 423     -22.324  15.580 -22.549  1.00227.52           C
ATOM   3405  CD1 ILE A 423     -21.258  14.121 -19.932  1.00227.52           C
ATOM   3406  C   ILE A 423     -25.049  15.748 -22.660  1.00227.52           C
ATOM   3407  O   ILE A 423     -24.820  14.774 -23.371  1.00227.52           O
ATOM   3408  N   PRO A 424     -25.819  16.700 -23.072  1.00280.32           N
ATOM   3409  CA  PRO A 424     -26.191  16.680 -24.455  1.00280.32           C
ATOM   3410  CD  PRO A 424     -26.849  17.286 -22.235  1.00280.32           C
ATOM   3411  CB  PRO A 424     -27.505  17.458 -24.559  1.00280.32           C
ATOM   3412  CG  PRO A 424     -27.636  18.180 -23.205  1.00280.32           C
ATOM   3413  C   PRO A 424     -25.019  17.310 -25.167  1.00280.32           C
ATOM   3414  O   PRO A 424     -24.426  18.190 -24.548  1.00280.32           O
ATOM   3415  N   VAL A 425     -24.666  16.921 -26.426  1.00348.87           N
ATOM   3416  CA  VAL A 425     -23.500  17.482 -27.110  1.00348.87           C
ATOM   3417  CB  VAL A 425     -22.175  16.879 -26.646  1.00348.87           C
ATOM   3418  CG1 VAL A 425     -21.930  17.272 -25.181  1.00348.87           C
ATOM   3419  CG2 VAL A 425     -22.188  15.353 -26.759  1.00348.87           C
ATOM   3420  C   VAL A 425     -23.633  17.473 -28.660  1.00348.87           C
ATOM   3421  O   VAL A 425     -24.673  17.018 -29.131  1.00348.87           O
ATOM   3422  N   ILE A 426     -22.615  17.959 -29.492  1.00211.58           N
ATOM   3423  CA  ILE A 426     -22.701  18.092 -30.973  1.00211.58           C
ATOM   3424  CB  ILE A 426     -23.182  19.467 -31.362  1.00211.58           C
ATOM   3425  CG1 ILE A 426     -24.379  19.876 -30.486  1.00211.58           C
ATOM   3426  CG2 ILE A 426     -23.663  19.403 -32.820  1.00211.58           C
ATOM   3427  CD1 ILE A 426     -25.631  19.033 -30.723  1.00211.58           C
ATOM   3428  C   ILE A 426     -21.367  17.761 -31.749  1.00211.58           C
ATOM   3429  O   ILE A 426     -20.449  17.167 -31.199  1.00211.58           O
ATOM   3430  N   TYR A 427     -21.169  18.153 -33.056  1.00209.56           N
ATOM   3431  CA  TYR A 427     -20.117  17.577 -33.916  1.00209.56           C
ATOM   3432  CB  TYR A 427     -20.808  16.860 -35.102  1.00209.56           C
ATOM   3433  CG  TYR A 427     -20.092  15.639 -35.582  1.00209.56           C
ATOM   3434  CD1 TYR A 427     -18.958  15.674 -36.357  1.00209.56           C
ATOM   3435  CD2 TYR A 427     -20.624  14.410 -35.268  1.00209.56           C
ATOM   3436  CE1 TYR A 427     -18.348  14.519 -36.783  1.00209.56           C
ATOM   3437  CE2 TYR A 427     -20.026  13.248 -35.689  1.00209.56           C
ATOM   3438  CZ  TYR A 427     -18.882  13.300 -36.445  1.00209.56           C
ATOM   3439  OH  TYR A 427     -18.262  12.109 -36.879  1.00209.56           O
ATOM   3440  C   TYR A 427     -19.148  18.622 -34.524  1.00209.56           C
ATOM   3441  O   TYR A 427     -19.154  19.775 -34.115  1.00209.56           O
ATOM   3442  N   ASN A 428     -18.212  18.225 -35.456  1.00158.49           N
ATOM   3443  CA  ASN A 428     -17.236  19.070 -36.167  1.00158.49           C
ATOM   3444  CB  ASN A 428     -16.162  19.670 -35.241  1.00158.49           C
ATOM   3445  CG  ASN A 428     -15.501  20.832 -35.970  1.00158.49           C
ATOM   3446  OD1 ASN A 428     -16.104  21.455 -36.843  1.00158.49           O
ATOM   3447  ND2 ASN A 428     -14.223  21.128 -35.610  1.00158.49           N
ATOM   3448  C   ASN A 428     -16.521  18.214 -37.213  1.00158.49           C
ATOM   3449  O   ASN A 428     -17.036  17.172 -37.608  1.00158.49           O
ATOM   3450  N   ASN A 429     -15.314  18.618 -37.708  1.00108.65           N
ATOM   3451  CA  ASN A 429     -14.621  17.880 -38.760  1.00108.65           C
ATOM   3452  CB  ASN A 429     -14.138  18.768 -39.919  1.00108.65           C
ATOM   3453  CG  ASN A 429     -15.368  19.292 -40.645  1.00108.65           C
ATOM   3454  OD1 ASN A 429     -15.581  20.500 -40.739  1.00108.65           O
ATOM   3455  ND2 ASN A 429     -16.206  18.359 -41.174  1.00108.65           N
ATOM   3456  C   ASN A 429     -13.412  17.178 -38.197  1.00108.65           C
ATOM   3457  O   ASN A 429     -12.689  17.731 -37.370  1.00108.65           O
ATOM   3458  N   GLN A 430     -13.134  15.926 -38.636  1.00175.32           N
ATOM   3459  CA  GLN A 430     -12.018  15.275 -37.993  1.00175.32           C
ATOM   3460  CB  GLN A 430     -12.426  14.693 -36.630  1.00175.32           C
ATOM   3461  CG  GLN A 430     -13.485  13.592 -36.718  1.00175.32           C
ATOM   3462  CD  GLN A 430     -14.833  14.255 -36.960  1.00175.32           C
ATOM   3463  OE1 GLN A 430     -15.238  15.151 -36.221  1.00175.32           O
ATOM   3464  NE2 GLN A 430     -15.550  13.807 -38.025  1.00175.32           N
ATOM   3465  C   GLN A 430     -11.360  14.191 -38.827  1.00175.32           C
ATOM   3466  O   GLN A 430     -11.950  13.642 -39.755  1.00175.32           O
ATOM   3467  N   THR A 431     -10.077  13.865 -38.504  1.00 81.61           N
ATOM   3468  CA  THR A 431      -9.308  12.860 -39.217  1.00 81.61           C
ATOM   3469  CB  THR A 431      -8.157  13.454 -39.969  1.00 81.61           C
ATOM   3470  OG1 THR A 431      -8.637  14.429 -40.885  1.00 81.61           O
ATOM   3471  CG2 THR A 431      -7.422  12.334 -40.725  1.00 81.61           C
ATOM   3472  C   THR A 431      -8.747  11.870 -38.230  1.00 81.61           C
ATOM   3473  O   THR A 431      -8.136  12.264 -37.240  1.00 81.61           O
ATOM   3474  N   MET A 432      -8.912  10.549 -38.471  1.00156.50           N
ATOM   3475  CA  MET A 432      -8.546   9.587 -37.456  1.00156.50           C
ATOM   3476  CB  MET A 432      -9.752   8.791 -36.935  1.00156.50           C
ATOM   3477  CG  MET A 432     -10.638   8.245 -38.055  1.00156.50           C
ATOM   3478  SD  MET A 432      -9.852   7.002 -39.119  1.00156.50           S
ATOM   3479  CE  MET A 432      -9.581   5.849 -37.748  1.00156.50           C
ATOM   3480  C   MET A 432      -7.518   8.597 -37.920  1.00156.50           C
ATOM   3481  O   MET A 432      -7.234   8.458 -39.108  1.00156.50           O
ATOM   3482  N   TYR A 433      -6.923   7.876 -36.940  1.00190.48           N
ATOM   3483  CA  TYR A 433      -5.930   6.882 -37.228  1.00190.48           C
ATOM   3484  CB  TYR A 433      -4.474   7.260 -36.910  1.00190.48           C
ATOM   3485  CG  TYR A 433      -3.690   6.169 -37.561  1.00190.48           C
ATOM   3486  CD1 TYR A 433      -3.589   6.136 -38.934  1.00190.48           C
ATOM   3487  CD2 TYR A 433      -3.068   5.183 -36.828  1.00190.48           C
ATOM   3488  CE1 TYR A 433      -2.879   5.140 -39.562  1.00190.48           C
ATOM   3489  CE2 TYR A 433      -2.358   4.184 -37.450  1.00190.48           C
ATOM   3490  CZ  TYR A 433      -2.263   4.161 -38.821  1.00190.48           C
ATOM   3491  OH  TYR A 433      -1.536   3.137 -39.464  1.00190.48           O
ATOM   3492  C   TYR A 433      -6.253   5.637 -36.452  1.00190.48           C
ATOM   3493  O   TYR A 433      -7.184   4.913 -36.800  1.00190.48           O
ATOM   3494  N   ILE A 434      -5.483   5.332 -35.384  1.00124.98           N
ATOM   3495  CA  ILE A 434      -5.672   4.059 -34.746  1.00124.98           C
ATOM   3496  CB  ILE A 434      -4.430   3.217 -34.839  1.00124.98           C
ATOM   3497  CG1 ILE A 434      -4.772   1.723 -34.753  1.00124.98           C
ATOM   3498  CG2 ILE A 434      -3.435   3.708 -33.775  1.00124.98           C
ATOM   3499  CD1 ILE A 434      -3.616   0.813 -35.167  1.00124.98           C
ATOM   3500  C   ILE A 434      -6.076   4.233 -33.300  1.00124.98           C
ATOM   3501  O   ILE A 434      -5.763   5.232 -32.657  1.00124.98           O
ATOM   3502  N   ALA A 435      -6.872   3.254 -32.818  1.00101.88           N
ATOM   3503  CA  ALA A 435      -7.472   2.998 -31.526  1.00101.88           C
ATOM   3504  CB  ALA A 435      -8.530   1.882 -31.581  1.00101.88           C
ATOM   3505  C   ALA A 435      -6.502   2.625 -30.422  1.00101.88           C
ATOM   3506  O   ALA A 435      -6.871   2.764 -29.256  1.00101.88           O
ATOM   3507  N   PRO A 436      -5.326   2.101 -30.656  1.00141.10           N
ATOM   3508  CA  PRO A 436      -4.537   1.651 -29.541  1.00141.10           C
ATOM   3509  CD  PRO A 436      -5.096   1.230 -31.796  1.00141.10           C
ATOM   3510  CB  PRO A 436      -3.324   0.960 -30.152  1.00141.10           C
ATOM   3511  CG  PRO A 436      -3.916   0.319 -31.418  1.00141.10           C
ATOM   3512  C   PRO A 436      -4.235   2.586 -28.423  1.00141.10           C
ATOM   3513  O   PRO A 436      -3.994   2.088 -27.325  1.00141.10           O
ATOM   3514  N   VAL A 437      -4.201   3.910 -28.631  1.00 56.68           N
ATOM   3515  CA  VAL A 437      -3.952   4.696 -27.464  1.00 56.68           C
ATOM   3516  CB  VAL A 437      -3.891   6.162 -27.741  1.00 56.68           C
ATOM   3517  CG1 VAL A 437      -3.830   6.905 -26.398  1.00 56.68           C
ATOM   3518  CG2 VAL A 437      -2.673   6.415 -28.638  1.00 56.68           C
ATOM   3519  C   VAL A 437      -5.080   4.468 -26.508  1.00 56.68           C
ATOM   3520  O   VAL A 437      -4.854   4.214 -25.328  1.00 56.68           O
ATOM   3521  N   THR A 438      -6.332   4.532 -27.002  1.00137.45           N
ATOM   3522  CA  THR A 438      -7.482   4.411 -26.151  1.00137.45           C
ATOM   3523  CB  THR A 438      -8.767   4.682 -26.880  1.00137.45           C
ATOM   3524  OG1 THR A 438      -8.973   3.703 -27.888  1.00137.45           O
ATOM   3525  CG2 THR A 438      -8.694   6.083 -27.513  1.00137.45           C
ATOM   3526  C   THR A 438      -7.620   3.049 -25.537  1.00137.45           C
ATOM   3527  O   THR A 438      -7.813   2.929 -24.327  1.00137.45           O
ATOM   3528  N   ARG A 439      -7.560   1.980 -26.354  1.00179.74           N
ATOM   3529  CA  ARG A 439      -7.826   0.676 -25.806  1.00179.74           C
ATOM   3530  CB  ARG A 439      -7.805  -0.429 -26.878  1.00179.74           C
ATOM   3531  CG  ARG A 439      -8.771  -0.228 -28.044  1.00179.74           C
ATOM   3532  CD  ARG A 439      -8.917  -1.470 -28.930  1.00179.74           C
ATOM   3533  NE  ARG A 439      -7.617  -1.718 -29.619  1.00179.74           N
ATOM   3534  CZ  ARG A 439      -7.234  -2.999 -29.901  1.00179.74           C
ATOM   3535  NH1 ARG A 439      -7.989  -4.047 -29.460  1.00179.74           N
ATOM   3536  NH2 ARG A 439      -6.102  -3.235 -30.627  1.00179.74           N
ATOM   3537  C   ARG A 439      -6.786   0.255 -24.834  1.00179.74           C
ATOM   3538  O   ARG A 439      -7.040   0.040 -23.650  1.00179.74           O
ATOM   3539  N   VAL A 440      -5.565   0.113 -25.360  1.00 92.52           N
ATOM   3540  CA  VAL A 440      -4.467  -0.387 -24.604  1.00 92.52           C
ATOM   3541  CB  VAL A 440      -3.304  -0.592 -25.521  1.00 92.52           C
ATOM   3542  CG1 VAL A 440      -2.054  -0.912 -24.699  1.00 92.52           C
ATOM   3543  CG2 VAL A 440      -3.698  -1.651 -26.561  1.00 92.52           C
ATOM   3544  C   VAL A 440      -4.028   0.600 -23.587  1.00 92.52           C
ATOM   3545  O   VAL A 440      -4.098   0.363 -22.383  1.00 92.52           O
ATOM   3546  N   LEU A 441      -3.587   1.768 -24.082  1.00128.93           N
ATOM   3547  CA  LEU A 441      -2.967   2.715 -23.215  1.00128.93           C
ATOM   3548  CB  LEU A 441      -2.323   3.869 -23.998  1.00128.93           C
ATOM   3549  CG  LEU A 441      -1.095   3.400 -24.797  1.00128.93           C
ATOM   3550  CD1 LEU A 441      -0.441   4.543 -25.587  1.00128.93           C
ATOM   3551  CD2 LEU A 441      -0.099   2.701 -23.861  1.00128.93           C
ATOM   3552  C   LEU A 441      -3.936   3.279 -22.251  1.00128.93           C
ATOM   3553  O   LEU A 441      -3.734   3.206 -21.039  1.00128.93           O
ATOM   3554  N   GLN A 442      -5.048   3.832 -22.751  1.00257.10           N
ATOM   3555  CA  GLN A 442      -5.961   4.309 -21.778  1.00257.10           C
ATOM   3556  CB  GLN A 442      -6.791   5.534 -22.185  1.00257.10           C
ATOM   3557  CG  GLN A 442      -7.207   6.356 -20.958  1.00257.10           C
ATOM   3558  CD  GLN A 442      -5.965   7.017 -20.378  1.00257.10           C
ATOM   3559  OE1 GLN A 442      -4.854   6.815 -20.866  1.00257.10           O
ATOM   3560  NE2 GLN A 442      -6.156   7.835 -19.308  1.00257.10           N
ATOM   3561  C   GLN A 442      -6.796   3.099 -21.593  1.00257.10           C
ATOM   3562  O   GLN A 442      -6.552   2.092 -22.250  1.00257.10           O
ATOM   3563  N   ASN A 443      -7.730   3.116 -20.645  1.00213.42           N
ATOM   3564  CA  ASN A 443      -8.565   1.982 -20.392  1.00213.42           C
ATOM   3565  CB  ASN A 443      -9.124   1.341 -21.676  1.00213.42           C
ATOM   3566  CG  ASN A 443     -10.008   0.163 -21.288  1.00213.42           C
ATOM   3567  OD1 ASN A 443      -9.533  -0.848 -20.775  1.00213.42           O
ATOM   3568  ND2 ASN A 443     -11.337   0.297 -21.542  1.00213.42           N
ATOM   3569  C   ASN A 443      -7.786   0.941 -19.648  1.00213.42           C
ATOM   3570  O   ASN A 443      -8.229   0.493 -18.593  1.00213.42           O
ATOM   3571  N   ARG A 444      -6.598   0.535 -20.142  1.00177.81           N
ATOM   3572  CA  ARG A 444      -5.851  -0.412 -19.363  1.00177.81           C
ATOM   3573  CB  ARG A 444      -4.640  -1.026 -20.081  1.00177.81           C
ATOM   3574  CG  ARG A 444      -4.972  -2.037 -21.174  1.00177.81           C
ATOM   3575  CD  ARG A 444      -3.749  -2.858 -21.585  1.00177.81           C
ATOM   3576  NE  ARG A 444      -2.728  -1.904 -22.102  1.00177.81           N
ATOM   3577  CZ  ARG A 444      -1.840  -1.297 -21.260  1.00177.81           C
ATOM   3578  NH1 ARG A 444      -1.835  -1.600 -19.929  1.00177.81           N
ATOM   3579  NH2 ARG A 444      -0.950  -0.387 -21.753  1.00177.81           N
ATOM   3580  C   ARG A 444      -5.280   0.300 -18.190  1.00177.81           C
ATOM   3581  O   ARG A 444      -5.433  -0.122 -17.046  1.00177.81           O
ATOM   3582  N   GLY A 445      -4.622   1.441 -18.467  1.00 53.69           N
ATOM   3583  CA  GLY A 445      -3.937   2.151 -17.433  1.00 53.69           C
ATOM   3584  C   GLY A 445      -4.937   2.634 -16.442  1.00 53.69           C
ATOM   3585  O   GLY A 445      -4.750   2.507 -15.233  1.00 53.69           O
ATOM   3586  N   THR A 446      -6.044   3.199 -16.950  1.00123.11           N
ATOM   3587  CA  THR A 446      -7.032   3.769 -16.090  1.00123.11           C
ATOM   3588  CB  THR A 446      -8.143   4.422 -16.865  1.00123.11           C
ATOM   3589  OG1 THR A 446      -8.906   3.448 -17.563  1.00123.11           O
ATOM   3590  CG2 THR A 446      -7.513   5.386 -17.883  1.00123.11           C
ATOM   3591  C   THR A 446      -7.641   2.686 -15.266  1.00123.11           C
ATOM   3592  O   THR A 446      -7.780   2.816 -14.050  1.00123.11           O
ATOM   3593  N   GLN A 447      -8.004   1.566 -15.916  1.00 62.16           N
ATOM   3594  CA  GLN A 447      -8.693   0.545 -15.195  1.00 62.16           C
ATOM   3595  CB  GLN A 447      -9.169  -0.606 -16.102  1.00 62.16           C
ATOM   3596  CG  GLN A 447      -9.999  -1.664 -15.368  1.00 62.16           C
ATOM   3597  CD  GLN A 447     -10.624  -2.585 -16.408  1.00 62.16           C
ATOM   3598  OE1 GLN A 447     -11.303  -2.132 -17.328  1.00 62.16           O
ATOM   3599  NE2 GLN A 447     -10.394  -3.917 -16.260  1.00 62.16           N
ATOM   3600  C   GLN A 447      -7.795  -0.007 -14.147  1.00 62.16           C
ATOM   3601  O   GLN A 447      -8.183  -0.087 -12.985  1.00 62.16           O
ATOM   3602  N   ILE A 448      -6.546  -0.347 -14.510  1.00121.31           N
ATOM   3603  CA  ILE A 448      -5.694  -0.990 -13.554  1.00121.31           C
ATOM   3604  CB  ILE A 448      -4.330  -1.279 -14.121  1.00121.31           C
ATOM   3605  CG1 ILE A 448      -4.390  -2.081 -15.433  1.00121.31           C
ATOM   3606  CG2 ILE A 448      -3.516  -1.974 -13.017  1.00121.31           C
ATOM   3607  CD1 ILE A 448      -4.928  -3.500 -15.296  1.00121.31           C
ATOM   3608  C   ILE A 448      -5.417  -0.047 -12.436  1.00121.31           C
ATOM   3609  O   ILE A 448      -5.661  -0.350 -11.268  1.00121.31           O
ATOM   3610  N   ASP A 449      -4.908   1.148 -12.784  1.00 76.80           N
ATOM   3611  CA  ASP A 449      -4.500   2.062 -11.765  1.00 76.80           C
ATOM   3612  CB  ASP A 449      -3.815   3.313 -12.341  1.00 76.80           C
ATOM   3613  CG  ASP A 449      -2.440   2.904 -12.847  1.00 76.80           C
ATOM   3614  OD1 ASP A 449      -2.336   2.519 -14.042  1.00 76.80           O
ATOM   3615  OD2 ASP A 449      -1.472   2.983 -12.045  1.00 76.80           O
ATOM   3616  C   ASP A 449      -5.673   2.532 -10.984  1.00 76.80           C
ATOM   3617  O   ASP A 449      -5.730   2.372  -9.766  1.00 76.80           O
ATOM   3618  N   CYS A 450      -6.661   3.119 -11.676  1.00106.20           N
ATOM   3619  CA  CYS A 450      -7.743   3.679 -10.936  1.00106.20           C
ATOM   3620  CB  CYS A 450      -8.716   4.482 -11.816  1.00106.20           C
ATOM   3621  SG  CYS A 450     -10.094   5.197 -10.868  1.00106.20           S
ATOM   3622  C   CYS A 450      -8.539   2.616 -10.264  1.00106.20           C
ATOM   3623  O   CYS A 450      -8.697   2.636  -9.046  1.00106.20           O
ATOM   3624  N   THR A 451      -9.055   1.643 -11.038  1.00 96.69           N
ATOM   3625  CA  THR A 451      -9.973   0.744 -10.405  1.00 96.69           C
ATOM   3626  CB  THR A 451     -10.820  -0.024 -11.381  1.00 96.69           C
ATOM   3627  OG1 THR A 451     -11.557   0.874 -12.198  1.00 96.69           O
ATOM   3628  CG2 THR A 451     -11.784  -0.919 -10.584  1.00 96.69           C
ATOM   3629  C   THR A 451      -9.340  -0.185  -9.400  1.00 96.69           C
ATOM   3630  O   THR A 451      -9.749  -0.134  -8.243  1.00 96.69           O
ATOM   3631  N   PRO A 452      -8.403  -1.057  -9.693  1.00155.41           N
ATOM   3632  CA  PRO A 452      -7.916  -1.828  -8.578  1.00155.41           C
ATOM   3633  CD  PRO A 452      -8.528  -1.904 -10.872  1.00155.41           C
ATOM   3634  CB  PRO A 452      -7.397  -3.146  -9.144  1.00155.41           C
ATOM   3635  CG  PRO A 452      -8.217  -3.336 -10.424  1.00155.41           C
ATOM   3636  C   PRO A 452      -6.942  -1.183  -7.649  1.00155.41           C
ATOM   3637  O   PRO A 452      -7.058  -1.374  -6.439  1.00155.41           O
ATOM   3638  N   LEU A 453      -5.971  -0.429  -8.194  1.00 62.10           N
ATOM   3639  CA  LEU A 453      -4.900   0.097  -7.398  1.00 62.10           C
ATOM   3640  CB  LEU A 453      -3.794   0.729  -8.258  1.00 62.10           C
ATOM   3641  CG  LEU A 453      -3.119  -0.290  -9.194  1.00 62.10           C
ATOM   3642  CD1 LEU A 453      -2.009   0.363 -10.033  1.00 62.10           C
ATOM   3643  CD2 LEU A 453      -2.638  -1.523  -8.414  1.00 62.10           C
ATOM   3644  C   LEU A 453      -5.396   1.143  -6.467  1.00 62.10           C
ATOM   3645  O   LEU A 453      -5.053   1.139  -5.286  1.00 62.10           O
ATOM   3646  N   LEU A 454      -6.226   2.072  -6.974  1.00146.67           N
ATOM   3647  CA  LEU A 454      -6.647   3.142  -6.125  1.00146.67           C
ATOM   3648  CB  LEU A 454      -7.439   4.245  -6.859  1.00146.67           C
ATOM   3649  CG  LEU A 454      -7.900   5.393  -5.939  1.00146.67           C
ATOM   3650  CD1 LEU A 454      -6.705   6.135  -5.320  1.00146.67           C
ATOM   3651  CD2 LEU A 454      -8.875   6.333  -6.667  1.00146.67           C
ATOM   3652  C   LEU A 454      -7.468   2.593  -4.999  1.00146.67           C
ATOM   3653  O   LEU A 454      -7.241   2.969  -3.851  1.00146.67           O
ATOM   3654  N   PRO A 455      -8.416   1.727  -5.250  1.00158.06           N
ATOM   3655  CA  PRO A 455      -9.144   1.188  -4.139  1.00158.06           C
ATOM   3656  CD  PRO A 455      -9.297   1.922  -6.386  1.00158.06           C
ATOM   3657  CB  PRO A 455     -10.397   0.542  -4.721  1.00158.06           C
ATOM   3658  CG  PRO A 455     -10.682   1.408  -5.958  1.00158.06           C
ATOM   3659  C   PRO A 455      -8.355   0.306  -3.226  1.00158.06           C
ATOM   3660  O   PRO A 455      -8.669   0.277  -2.037  1.00158.06           O
ATOM   3661  N   ALA A 456      -7.358  -0.439  -3.741  1.00 39.83           N
ATOM   3662  CA  ALA A 456      -6.583  -1.298  -2.890  1.00 39.83           C
ATOM   3663  CB  ALA A 456      -5.569  -2.148  -3.677  1.00 39.83           C
ATOM   3664  C   ALA A 456      -5.810  -0.447  -1.937  1.00 39.83           C
ATOM   3665  O   ALA A 456      -5.739  -0.743  -0.744  1.00 39.83           O
ATOM   3666  N   LYS A 457      -5.208   0.641  -2.457  1.00151.40           N
ATOM   3667  CA  LYS A 457      -4.428   1.544  -1.662  1.00151.40           C
ATOM   3668  CB  LYS A 457      -3.675   2.604  -2.495  1.00151.40           C
ATOM   3669  CG  LYS A 457      -4.550   3.547  -3.328  1.00151.40           C
ATOM   3670  CD  LYS A 457      -5.305   4.599  -2.513  1.00151.40           C
ATOM   3671  CE  LYS A 457      -4.408   5.423  -1.588  1.00151.40           C
ATOM   3672  NZ  LYS A 457      -5.227   6.391  -0.825  1.00151.40           N
ATOM   3673  C   LYS A 457      -5.341   2.224  -0.698  1.00151.40           C
ATOM   3674  O   LYS A 457      -4.963   2.506   0.438  1.00151.40           O
ATOM   3675  N   PHE A 458      -6.581   2.501  -1.136  1.00 98.50           N
ATOM   3676  CA  PHE A 458      -7.541   3.135  -0.285  1.00 98.50           C
ATOM   3677  CB  PHE A 458      -8.912   3.324  -0.956  1.00 98.50           C
ATOM   3678  CG  PHE A 458      -9.903   3.519   0.142  1.00 98.50           C
ATOM   3679  CD1 PHE A 458      -9.968   4.695   0.850  1.00 98.50           C
ATOM   3680  CD2 PHE A 458     -10.779   2.506   0.458  1.00 98.50           C
ATOM   3681  CE1 PHE A 458     -10.888   4.853   1.860  1.00 98.50           C
ATOM   3682  CE2 PHE A 458     -11.702   2.658   1.466  1.00 98.50           C
ATOM   3683  CZ  PHE A 458     -11.757   3.835   2.171  1.00 98.50           C
ATOM   3684  C   PHE A 458      -7.766   2.250   0.890  1.00 98.50           C
ATOM   3685  O   PHE A 458      -7.784   2.708   2.031  1.00 98.50           O
ATOM   3686  N   GLN A 459      -7.915   0.942   0.631  1.00 48.66           N
ATOM   3687  CA  GLN A 459      -8.209  -0.001   1.665  1.00 48.66           C
ATOM   3688  CB  GLN A 459      -8.285  -1.443   1.134  1.00 48.66           C
ATOM   3689  CG  GLN A 459      -9.392  -1.680   0.105  1.00 48.66           C
ATOM   3690  CD  GLN A 459      -9.258  -3.113  -0.395  1.00 48.66           C
ATOM   3691  OE1 GLN A 459     -10.164  -3.651  -1.029  1.00 48.66           O
ATOM   3692  NE2 GLN A 459      -8.091  -3.748  -0.106  1.00 48.66           N
ATOM   3693  C   GLN A 459      -7.094   0.016   2.662  1.00 48.66           C
ATOM   3694  O   GLN A 459      -7.335  -0.012   3.867  1.00 48.66           O
ATOM   3695  N   ILE A 460      -5.838   0.056   2.180  1.00 38.55           N
ATOM   3696  CA  ILE A 460      -4.703   0.025   3.056  1.00 38.55           C
ATOM   3697  CB  ILE A 460      -3.396  -0.053   2.321  1.00 38.55           C
ATOM   3698  CG1 ILE A 460      -3.320  -1.353   1.503  1.00 38.55           C
ATOM   3699  CG2 ILE A 460      -2.263   0.093   3.351  1.00 38.55           C
ATOM   3700  CD1 ILE A 460      -2.163  -1.378   0.506  1.00 38.55           C
ATOM   3701  C   ILE A 460      -4.677   1.268   3.892  1.00 38.55           C
ATOM   3702  O   ILE A 460      -4.465   1.202   5.102  1.00 38.55           O
ATOM   3703  N   GLY A 461      -4.917   2.437   3.269  1.00 29.23           N
ATOM   3704  CA  GLY A 461      -4.825   3.686   3.969  1.00 29.23           C
ATOM   3705  C   GLY A 461      -5.813   3.724   5.091  1.00 29.23           C
ATOM   3706  O   GLY A 461      -5.484   4.171   6.188  1.00 29.23           O
ATOM   3707  N   GLY A 462      -7.058   3.273   4.849  1.00 26.64           N
ATOM   3708  CA  GLY A 462      -8.073   3.331   5.863  1.00 26.64           C
ATOM   3709  C   GLY A 462      -7.716   2.443   7.015  1.00 26.64           C
ATOM   3710  O   GLY A 462      -7.882   2.827   8.172  1.00 26.64           O
ATOM   3711  N   ARG A 463      -7.227   1.221   6.725  1.00122.39           N
ATOM   3712  CA  ARG A 463      -6.903   0.263   7.746  1.00122.39           C
ATOM   3713  CB  ARG A 463      -6.514  -1.123   7.197  1.00122.39           C
ATOM   3714  CG  ARG A 463      -5.273  -1.129   6.304  1.00122.39           C
ATOM   3715  CD  ARG A 463      -5.058  -2.458   5.578  1.00122.39           C
ATOM   3716  NE  ARG A 463      -3.815  -2.332   4.767  1.00122.39           N
ATOM   3717  CZ  ARG A 463      -2.614  -2.671   5.321  1.00122.39           C
ATOM   3718  NH1 ARG A 463      -2.563  -3.112   6.611  1.00122.39           N
ATOM   3719  NH2 ARG A 463      -1.467  -2.573   4.589  1.00122.39           N
ATOM   3720  C   ARG A 463      -5.761   0.782   8.552  1.00122.39           C
ATOM   3721  O   ARG A 463      -5.703   0.584   9.765  1.00122.39           O
ATOM   3722  N   TRP A 464      -4.808   1.456   7.889  1.00 64.92           N
ATOM   3723  CA  TRP A 464      -3.671   1.967   8.588  1.00 64.92           C
ATOM   3724  CB  TRP A 464      -2.651   2.652   7.670  1.00 64.92           C
ATOM   3725  CG  TRP A 464      -1.474   3.130   8.468  1.00 64.92           C
ATOM   3726  CD2 TRP A 464      -0.622   2.216   9.164  1.00 64.92           C
ATOM   3727  CD1 TRP A 464      -1.048   4.386   8.785  1.00 64.92           C
ATOM   3728  NE1 TRP A 464       0.032   4.310   9.631  1.00 64.92           N
ATOM   3729  CE2 TRP A 464       0.298   2.979   9.877  1.00 64.92           C
ATOM   3730  CE3 TRP A 464      -0.625   0.851   9.216  1.00 64.92           C
ATOM   3731  CZ2 TRP A 464       1.237   2.381  10.659  1.00 64.92           C
ATOM   3732  CZ3 TRP A 464       0.335   0.248   9.993  1.00 64.92           C
ATOM   3733  CH2 TRP A 464       1.245   1.003  10.698  1.00 64.92           C
ATOM   3734  C   TRP A 464      -4.139   2.973   9.588  1.00 64.92           C
ATOM   3735  O   TRP A 464      -3.676   2.984  10.727  1.00 64.92           O
ATOM   3736  N   TYR A 465      -5.062   3.864   9.182  1.00 83.06           N
ATOM   3737  CA  TYR A 465      -5.563   4.851  10.094  1.00 83.06           C
ATOM   3738  CB  TYR A 465      -6.477   5.896   9.428  1.00 83.06           C
ATOM   3739  CG  TYR A 465      -5.613   6.821   8.639  1.00 83.06           C
ATOM   3740  CD1 TYR A 465      -4.937   7.834   9.280  1.00 83.06           C
ATOM   3741  CD2 TYR A 465      -5.479   6.692   7.276  1.00 83.06           C
ATOM   3742  CE1 TYR A 465      -4.136   8.703   8.578  1.00 83.06           C
ATOM   3743  CE2 TYR A 465      -4.678   7.559   6.567  1.00 83.06           C
ATOM   3744  CZ  TYR A 465      -4.005   8.565   7.218  1.00 83.06           C
ATOM   3745  OH  TYR A 465      -3.183   9.455   6.495  1.00 83.06           O
ATOM   3746  C   TYR A 465      -6.342   4.188  11.187  1.00 83.06           C
ATOM   3747  O   TYR A 465      -6.170   4.510  12.362  1.00 83.06           O
ATOM   3748  N   THR A 466      -7.207   3.220  10.830  1.00 96.66           N
ATOM   3749  CA  THR A 466      -8.058   2.596  11.803  1.00 96.66           C
ATOM   3750  CB  THR A 466      -9.035   1.625  11.200  1.00 96.66           C
ATOM   3751  OG1 THR A 466      -9.996   1.235  12.168  1.00 96.66           O
ATOM   3752  CG2 THR A 466      -8.280   0.391  10.683  1.00 96.66           C
ATOM   3753  C   THR A 466      -7.227   1.867  12.815  1.00 96.66           C
ATOM   3754  O   THR A 466      -7.528   1.903  14.007  1.00 96.66           O
ATOM   3755  N   THR A 467      -6.155   1.185  12.369  1.00103.14           N
ATOM   3756  CA  THR A 467      -5.338   0.422  13.269  1.00103.14           C
ATOM   3757  CB  THR A 467      -4.274  -0.380  12.571  1.00103.14           C
ATOM   3758  OG1 THR A 467      -3.647  -1.261  13.490  1.00103.14           O
ATOM   3759  CG2 THR A 467      -3.234   0.570  11.954  1.00103.14           C
ATOM   3760  C   THR A 467      -4.673   1.326  14.264  1.00103.14           C
ATOM   3761  O   THR A 467      -4.607   0.999  15.447  1.00103.14           O
ATOM   3762  N   ASP A 468      -4.155   2.485  13.813  1.00 41.68           N
ATOM   3763  CA  ASP A 468      -3.473   3.404  14.681  1.00 41.68           C
ATOM   3764  CB  ASP A 468      -2.862   4.598  13.927  1.00 41.68           C
ATOM   3765  CG  ASP A 468      -1.692   4.078  13.104  1.00 41.68           C
ATOM   3766  OD1 ASP A 468      -1.363   2.870  13.248  1.00 41.68           O
ATOM   3767  OD2 ASP A 468      -1.109   4.879  12.327  1.00 41.68           O
ATOM   3768  C   ASP A 468      -4.454   3.956  15.672  1.00 41.68           C
ATOM   3769  O   ASP A 468      -4.118   4.199  16.830  1.00 41.68           O
ATOM   3770  N   SER A 469      -5.702   4.192  15.237  1.00 37.54           N
ATOM   3771  CA  SER A 469      -6.687   4.728  16.128  1.00 37.54           C
ATOM   3772  CB  SER A 469      -8.046   4.963  15.446  1.00 37.54           C
ATOM   3773  OG  SER A 469      -7.925   5.968  14.450  1.00 37.54           O
ATOM   3774  C   SER A 469      -6.902   3.748  17.242  1.00 37.54           C
ATOM   3775  O   SER A 469      -6.976   4.138  18.406  1.00 37.54           O
ATOM   3776  N   ARG A 470      -7.010   2.445  16.907  1.00147.67           N
ATOM   3777  CA  ARG A 470      -7.226   1.413  17.887  1.00147.67           C
ATOM   3778  CB  ARG A 470      -7.398   0.006  17.284  1.00147.67           C
ATOM   3779  CG  ARG A 470      -8.816  -0.365  16.843  1.00147.67           C
ATOM   3780  CD  ARG A 470      -9.331   0.331  15.584  1.00147.67           C
ATOM   3781  NE  ARG A 470     -10.628  -0.325  15.252  1.00147.67           N
ATOM   3782  CZ  ARG A 470     -11.633   0.385  14.663  1.00147.67           C
ATOM   3783  NH1 ARG A 470     -11.461   1.710  14.386  1.00147.67           N
ATOM   3784  NH2 ARG A 470     -12.813  -0.231  14.358  1.00147.67           N
ATOM   3785  C   ARG A 470      -6.053   1.312  18.816  1.00147.67           C
ATOM   3786  O   ARG A 470      -6.221   1.216  20.031  1.00147.67           O
ATOM   3787  N   ILE A 471      -4.828   1.372  18.264  1.00138.89           N
ATOM   3788  CA  ILE A 471      -3.606   1.172  18.995  1.00138.89           C
ATOM   3789  CB  ILE A 471      -2.352   1.165  18.157  1.00138.89           C
ATOM   3790  CG1 ILE A 471      -2.071   2.531  17.524  1.00138.89           C
ATOM   3791  CG2 ILE A 471      -2.488   0.029  17.130  1.00138.89           C
ATOM   3792  CD1 ILE A 471      -0.680   2.636  16.901  1.00138.89           C
ATOM   3793  C   ILE A 471      -3.474   2.209  20.069  1.00138.89           C
ATOM   3794  O   ILE A 471      -2.755   2.002  21.043  1.00138.89           O
ATOM   3795  N   ARG A 472      -4.136   3.366  19.902  1.00143.40           N
ATOM   3796  CA  ARG A 472      -4.080   4.458  20.838  1.00143.40           C
ATOM   3797  CB  ARG A 472      -5.129   5.532  20.495  1.00143.40           C
ATOM   3798  CG  ARG A 472      -5.210   6.701  21.478  1.00143.40           C
ATOM   3799  CD  ARG A 472      -6.362   7.664  21.170  1.00143.40           C
ATOM   3800  NE  ARG A 472      -7.497   7.341  22.081  1.00143.40           N
ATOM   3801  CZ  ARG A 472      -7.575   7.939  23.306  1.00143.40           C
ATOM   3802  NH1 ARG A 472      -6.608   8.819  23.700  1.00143.40           N
ATOM   3803  NH2 ARG A 472      -8.623   7.666  24.135  1.00143.40           N
ATOM   3804  C   ARG A 472      -4.437   3.932  22.193  1.00143.40           C
ATOM   3805  O   ARG A 472      -3.923   4.416  23.200  1.00143.40           O
ATOM   3806  N   GLU A 473      -5.338   2.936  22.252  1.00137.07           N
ATOM   3807  CA  GLU A 473      -5.776   2.371  23.493  1.00137.07           C
ATOM   3808  CB  GLU A 473      -6.839   1.273  23.321  1.00137.07           C
ATOM   3809  CG  GLU A 473      -7.424   0.800  24.652  1.00137.07           C
ATOM   3810  CD  GLU A 473      -8.193   1.967  25.259  1.00137.07           C
ATOM   3811  OE1 GLU A 473      -8.960   2.627  24.508  1.00137.07           O
ATOM   3812  OE2 GLU A 473      -8.015   2.220  26.481  1.00137.07           O
ATOM   3813  C   GLU A 473      -4.605   1.777  24.209  1.00137.07           C
ATOM   3814  O   GLU A 473      -4.602   1.726  25.431  1.00137.07           O
ATOM   3815  N   THR A 474      -3.610   1.231  23.493  1.00 54.41           N
ATOM   3816  CA  THR A 474      -2.444   0.716  24.159  1.00 54.41           C
ATOM   3817  CB  THR A 474      -1.541  -0.041  23.233  1.00 54.41           C
ATOM   3818  OG1 THR A 474      -2.239  -1.131  22.649  1.00 54.41           O
ATOM   3819  CG2 THR A 474      -0.335  -0.554  24.038  1.00 54.41           C
ATOM   3820  C   THR A 474      -1.642   1.851  24.730  1.00 54.41           C
ATOM   3821  O   THR A 474      -1.128   1.764  25.844  1.00 54.41           O
ATOM   3822  N   THR A 475      -1.516   2.950  23.959  1.00 57.40           N
ATOM   3823  CA  THR A 475      -0.689   4.078  24.295  1.00 57.40           C
ATOM   3824  CB  THR A 475      -0.596   5.076  23.178  1.00 57.40           C
ATOM   3825  OG1 THR A 475      -0.085   4.457  22.006  1.00 57.40           O
ATOM   3826  CG2 THR A 475       0.339   6.215  23.621  1.00 57.40           C
ATOM   3827  C   THR A 475      -1.188   4.814  25.506  1.00 57.40           C
ATOM   3828  O   THR A 475      -0.386   5.265  26.319  1.00 57.40           O
ATOM   3829  N   ALA A 476      -2.513   4.991  25.668  1.00 49.71           N
ATOM   3830  CA  ALA A 476      -2.977   5.779  26.781  1.00 49.71           C
ATOM   3831  CB  ALA A 476      -4.495   6.049  26.758  1.00 49.71           C
ATOM   3832  C   ALA A 476      -2.601   5.129  28.091  1.00 49.71           C
ATOM   3833  O   ALA A 476      -2.167   5.815  29.013  1.00 49.71           O
ATOM   3834  N   PRO A 477      -2.736   3.834  28.206  1.00153.00           N
ATOM   3835  CA  PRO A 477      -2.357   3.157  29.418  1.00153.00           C
ATOM   3836  CD  PRO A 477      -3.931   3.229  27.666  1.00153.00           C
ATOM   3837  CB  PRO A 477      -2.922   1.746  29.301  1.00153.00           C
ATOM   3838  CG  PRO A 477      -4.218   1.976  28.510  1.00153.00           C
ATOM   3839  C   PRO A 477      -0.890   3.243  29.658  1.00153.00           C
ATOM   3840  O   PRO A 477      -0.422   2.785  30.699  1.00153.00           O
ATOM   3841  N   MET A 478      -0.160   3.834  28.703  1.00139.49           N
ATOM   3842  CA  MET A 478       1.248   4.061  28.814  1.00139.49           C
ATOM   3843  CB  MET A 478       1.950   4.571  27.545  1.00139.49           C
ATOM   3844  CG  MET A 478       2.004   3.513  26.442  1.00139.49           C
ATOM   3845  SD  MET A 478       2.834   4.047  24.918  1.00139.49           S
ATOM   3846  CE  MET A 478       2.525   2.505  24.010  1.00139.49           C
ATOM   3847  C   MET A 478       1.435   5.064  29.914  1.00139.49           C
ATOM   3848  O   MET A 478       2.560   5.322  30.324  1.00139.49           O
ATOM   3849  N   LYS A 479       0.334   5.682  30.395  1.00149.87           N
ATOM   3850  CA  LYS A 479       0.353   6.698  31.411  1.00149.87           C
ATOM   3851  CB  LYS A 479      -1.053   7.031  31.942  1.00149.87           C
ATOM   3852  CG  LYS A 479      -1.788   5.833  32.548  1.00149.87           C
ATOM   3853  CD  LYS A 479      -3.038   6.227  33.338  1.00149.87           C
ATOM   3854  CE  LYS A 479      -3.825   5.035  33.886  1.00149.87           C
ATOM   3855  NZ  LYS A 479      -4.515   4.329  32.782  1.00149.87           N
ATOM   3856  C   LYS A 479       1.189   6.220  32.560  1.00149.87           C
ATOM   3857  O   LYS A 479       1.739   7.034  33.300  1.00149.87           O
ATOM   3858  N   LEU A 480       1.300   4.895  32.762  1.00 53.15           N
ATOM   3859  CA  LEU A 480       2.130   4.417  33.836  1.00 53.15           C
ATOM   3860  CB  LEU A 480       2.245   2.884  33.831  1.00 53.15           C
ATOM   3861  CG  LEU A 480       0.903   2.156  34.037  1.00 53.15           C
ATOM   3862  CD1 LEU A 480       1.093   0.631  34.022  1.00 53.15           C
ATOM   3863  CD2 LEU A 480       0.185   2.650  35.305  1.00 53.15           C
ATOM   3864  C   LEU A 480       3.511   4.965  33.615  1.00 53.15           C
ATOM   3865  O   LEU A 480       4.106   5.535  34.528  1.00 53.15           O
ATOM   3866  N   THR A 481       4.052   4.820  32.389  1.00 53.25           N
ATOM   3867  CA  THR A 481       5.332   5.379  32.057  1.00 53.25           C
ATOM   3868  CB  THR A 481       6.287   4.362  31.510  1.00 53.25           C
ATOM   3869  OG1 THR A 481       6.509   3.331  32.462  1.00 53.25           O
ATOM   3870  CG2 THR A 481       7.606   5.069  31.177  1.00 53.25           C
ATOM   3871  C   THR A 481       5.112   6.405  30.981  1.00 53.25           C
ATOM   3872  O   THR A 481       5.109   6.092  29.791  1.00 53.25           O
ATOM   3873  N   THR A 482       4.935   7.674  31.392  1.00125.58           N
ATOM   3874  CA  THR A 482       4.717   8.779  30.504  1.00125.58           C
ATOM   3875  CB  THR A 482       4.345  10.021  31.243  1.00125.58           C
ATOM   3876  OG1 THR A 482       4.145  11.086  30.332  1.00125.58           O
ATOM   3877  CG2 THR A 482       5.470  10.350  32.228  1.00125.58           C
ATOM   3878  C   THR A 482       5.952   9.065  29.709  1.00125.58           C
ATOM   3879  O   THR A 482       5.868   9.493  28.559  1.00125.58           O
ATOM   3880  N   ASP A 483       7.136   8.869  30.319  1.00101.89           N
ATOM   3881  CA  ASP A 483       8.376   9.187  29.672  1.00101.89           C
ATOM   3882  CB  ASP A 483       9.596   9.008  30.591  1.00101.89           C
ATOM   3883  CG  ASP A 483       9.674   7.548  31.006  1.00101.89           C
ATOM   3884  OD1 ASP A 483       9.077   7.205  32.061  1.00101.89           O
ATOM   3885  OD2 ASP A 483      10.349   6.761  30.289  1.00101.89           O
ATOM   3886  C   ASP A 483       8.594   8.336  28.455  1.00101.89           C
ATOM   3887  O   ASP A 483       9.005   8.843  27.413  1.00101.89           O
ATOM   3888  N   LEU A 484       8.314   7.021  28.546  1.00 53.81           N
ATOM   3889  CA  LEU A 484       8.589   6.125  27.456  1.00 53.81           C
ATOM   3890  CB  LEU A 484       8.311   4.652  27.803  1.00 53.81           C
ATOM   3891  CG  LEU A 484       9.229   4.107  28.914  1.00 53.81           C
ATOM   3892  CD1 LEU A 484       8.932   2.628  29.210  1.00 53.81           C
ATOM   3893  CD2 LEU A 484      10.711   4.381  28.609  1.00 53.81           C
ATOM   3894  C   LEU A 484       7.759   6.468  26.259  1.00 53.81           C
ATOM   3895  O   LEU A 484       8.257   6.458  25.134  1.00 53.81           O
ATOM   3896  N   LEU A 485       6.463   6.766  26.463  1.00114.03           N
ATOM   3897  CA  LEU A 485       5.606   7.067  25.351  1.00114.03           C
ATOM   3898  CB  LEU A 485       4.135   7.256  25.773  1.00114.03           C
ATOM   3899  CG  LEU A 485       3.159   7.636  24.636  1.00114.03           C
ATOM   3900  CD1 LEU A 485       3.281   9.114  24.227  1.00114.03           C
ATOM   3901  CD2 LEU A 485       3.312   6.692  23.434  1.00114.03           C
ATOM   3902  C   LEU A 485       6.073   8.319  24.689  1.00114.03           C
ATOM   3903  O   LEU A 485       6.201   8.375  23.467  1.00114.03           O
ATOM   3904  N   THR A 486       6.360   9.352  25.497  1.00116.29           N
ATOM   3905  CA  THR A 486       6.764  10.627  24.984  1.00116.29           C
ATOM   3906  CB  THR A 486       6.973  11.630  26.076  1.00116.29           C
ATOM   3907  OG1 THR A 486       7.985  11.171  26.960  1.00116.29           O
ATOM   3908  CG2 THR A 486       5.650  11.823  26.837  1.00116.29           C
ATOM   3909  C   THR A 486       8.071  10.462  24.280  1.00116.29           C
ATOM   3910  O   THR A 486       8.307  11.079  23.242  1.00116.29           O
ATOM   3911  N   THR A 487       8.967   9.632  24.845  1.00 45.74           N
ATOM   3912  CA  THR A 487      10.268   9.454  24.273  1.00 45.74           C
ATOM   3913  CB  THR A 487      11.166   8.580  25.100  1.00 45.74           C
ATOM   3914  OG1 THR A 487      11.353   9.149  26.387  1.00 45.74           O
ATOM   3915  CG2 THR A 487      12.519   8.444  24.380  1.00 45.74           C
ATOM   3916  C   THR A 487      10.165   8.836  22.918  1.00 45.74           C
ATOM   3917  O   THR A 487      10.833   9.281  21.988  1.00 45.74           O
ATOM   3918  N   TRP A 488       9.340   7.790  22.734  1.00151.64           N
ATOM   3919  CA  TRP A 488       9.362   7.231  21.415  1.00151.64           C
ATOM   3920  CB  TRP A 488       8.616   5.903  21.228  1.00151.64           C
ATOM   3921  CG  TRP A 488       9.038   5.276  19.920  1.00151.64           C
ATOM   3922  CD2 TRP A 488      10.218   4.467  19.785  1.00151.64           C
ATOM   3923  CD1 TRP A 488       8.493   5.373  18.674  1.00151.64           C
ATOM   3924  NE1 TRP A 488       9.269   4.685  17.770  1.00151.64           N
ATOM   3925  CE2 TRP A 488      10.331   4.119  18.441  1.00151.64           C
ATOM   3926  CE3 TRP A 488      11.138   4.057  20.707  1.00151.64           C
ATOM   3927  CZ2 TRP A 488      11.368   3.350  17.994  1.00151.64           C
ATOM   3928  CZ3 TRP A 488      12.178   3.275  20.256  1.00151.64           C
ATOM   3929  CH2 TRP A 488      12.290   2.928  18.926  1.00151.64           C
ATOM   3930  C   TRP A 488       8.784   8.229  20.465  1.00151.64           C
ATOM   3931  O   TRP A 488       9.266   8.391  19.346  1.00151.64           O
ATOM   3932  N   SER A 489       7.729   8.938  20.906  1.00111.31           N
ATOM   3933  CA  SER A 489       7.037   9.882  20.079  1.00111.31           C
ATOM   3934  CB  SER A 489       5.810  10.490  20.779  1.00111.31           C
ATOM   3935  OG  SER A 489       4.850   9.477  21.039  1.00111.31           O
ATOM   3936  C   SER A 489       7.953  11.008  19.708  1.00111.31           C
ATOM   3937  O   SER A 489       7.806  11.595  18.638  1.00111.31           O
ATOM   3938  N   TYR A 490       8.947  11.323  20.561  1.00283.62           N
ATOM   3939  CA  TYR A 490       9.759  12.481  20.308  1.00283.62           C
ATOM   3940  CB  TYR A 490       9.414  13.628  21.280  1.00283.62           C
ATOM   3941  CG  TYR A 490       9.939  14.924  20.763  1.00283.62           C
ATOM   3942  CD1 TYR A 490       9.368  15.490  19.647  1.00283.62           C
ATOM   3943  CD2 TYR A 490      10.956  15.599  21.401  1.00283.62           C
ATOM   3944  CE1 TYR A 490       9.821  16.689  19.152  1.00283.62           C
ATOM   3945  CE2 TYR A 490      11.414  16.799  20.912  1.00283.62           C
ATOM   3946  CZ  TYR A 490      10.848  17.344  19.785  1.00283.62           C
ATOM   3947  OH  TYR A 490      11.314  18.576  19.279  1.00283.62           O
ATOM   3948  C   TYR A 490      11.190  12.074  20.527  1.00283.62           C
ATOM   3949  O   TYR A 490      11.577  10.944  20.239  1.00283.62           O
ATOM   3950  N   THR A 491      12.031  13.031  20.965  1.00 87.42           N
ATOM   3951  CA  THR A 491      13.415  12.814  21.293  1.00 87.42           C
ATOM   3952  CB  THR A 491      14.186  14.111  21.215  1.00 87.42           C
ATOM   3953  OG1 THR A 491      14.064  14.655  19.910  1.00 87.42           O
ATOM   3954  CG2 THR A 491      15.673  13.905  21.541  1.00 87.42           C
ATOM   3955  C   THR A 491      13.411  12.330  22.717  1.00 87.42           C
ATOM   3956  O   THR A 491      12.344  12.298  23.330  1.00 87.42           O
ATOM   3957  N   PRO A 492      14.518  11.920  23.291  1.00100.51           N
ATOM   3958  CA  PRO A 492      14.425  11.489  24.655  1.00100.51           C
ATOM   3959  CD  PRO A 492      15.475  11.087  22.582  1.00100.51           C
ATOM   3960  CB  PRO A 492      15.728  10.749  24.974  1.00100.51           C
ATOM   3961  CG  PRO A 492      16.534  10.798  23.658  1.00100.51           C
ATOM   3962  C   PRO A 492      14.054  12.582  25.601  1.00100.51           C
ATOM   3963  O   PRO A 492      14.698  13.630  25.597  1.00100.51           O
ATOM   3964  N   LEU A 493      13.016  12.344  26.432  1.00162.11           N
ATOM   3965  CA  LEU A 493      12.603  13.341  27.372  1.00162.11           C
ATOM   3966  CB  LEU A 493      11.686  14.422  26.756  1.00162.11           C
ATOM   3967  CG  LEU A 493      10.334  13.922  26.203  1.00162.11           C
ATOM   3968  CD1 LEU A 493       9.352  13.566  27.330  1.00162.11           C
ATOM   3969  CD2 LEU A 493       9.740  14.914  25.188  1.00162.11           C
ATOM   3970  C   LEU A 493      11.897  12.673  28.508  1.00162.11           C
ATOM   3971  O   LEU A 493      11.350  11.582  28.360  1.00162.11           O
ATOM   3972  N   PRO A 494      11.971  13.287  29.661  1.00 97.02           N
ATOM   3973  CA  PRO A 494      11.238  12.795  30.796  1.00 97.02           C
ATOM   3974  CD  PRO A 494      13.225  13.896  30.070  1.00 97.02           C
ATOM   3975  CB  PRO A 494      12.023  13.207  32.044  1.00 97.02           C
ATOM   3976  CG  PRO A 494      13.015  14.268  31.543  1.00 97.02           C
ATOM   3977  C   PRO A 494       9.842  13.331  30.771  1.00 97.02           C
ATOM   3978  O   PRO A 494       9.615  14.357  30.130  1.00 97.02           O
ATOM   3979  N   ASN A 495       8.892  12.663  31.457  1.00 84.88           N
ATOM   3980  CA  ASN A 495       7.550  13.167  31.444  1.00 84.88           C
ATOM   3981  CB  ASN A 495       6.692  12.548  30.328  1.00 84.88           C
ATOM   3982  CG  ASN A 495       5.526  13.485  30.057  1.00 84.88           C
ATOM   3983  OD1 ASN A 495       4.669  13.690  30.913  1.00 84.88           O
ATOM   3984  ND2 ASN A 495       5.489  14.073  28.831  1.00 84.88           N
ATOM   3985  C   ASN A 495       6.921  12.867  32.775  1.00 84.88           C
ATOM   3986  O   ASN A 495       7.321  11.932  33.467  1.00 84.88           O
ATOM   3987  N   LEU A 496       5.944  13.703  33.193  1.00 56.10           N
ATOM   3988  CA  LEU A 496       5.220  13.479  34.412  1.00 56.10           C
ATOM   3989  CB  LEU A 496       5.632  14.416  35.558  1.00 56.10           C
ATOM   3990  CG  LEU A 496       7.085  14.199  36.019  1.00 56.10           C
ATOM   3991  CD1 LEU A 496       7.448  15.126  37.190  1.00 56.10           C
ATOM   3992  CD2 LEU A 496       7.356  12.716  36.321  1.00 56.10           C
ATOM   3993  C   LEU A 496       3.772  13.734  34.119  1.00 56.10           C
ATOM   3994  O   LEU A 496       3.434  14.604  33.318  1.00 56.10           O
ATOM   3995  N   MET A 497       2.867  12.969  34.762  1.00 87.46           N
ATOM   3996  CA  MET A 497       1.466  13.164  34.538  1.00 87.46           C
ATOM   3997  CB  MET A 497       0.610  11.903  34.750  1.00 87.46           C
ATOM   3998  CG  MET A 497       0.427  11.021  33.520  1.00 87.46           C
ATOM   3999  SD  MET A 497      -0.882  11.636  32.419  1.00 87.46           S
ATOM   4000  CE  MET A 497      -2.255  11.156  33.507  1.00 87.46           C
ATOM   4001  C   MET A 497       0.950  14.146  35.534  1.00 87.46           C
ATOM   4002  O   MET A 497       1.154  13.998  36.737  1.00 87.46           O
ATOM   4003  N   GLN A 498       0.268  15.192  35.032  1.00179.50           N
ATOM   4004  CA  GLN A 498      -0.367  16.149  35.885  1.00179.50           C
ATOM   4005  CB  GLN A 498      -0.150  17.585  35.383  1.00179.50           C
ATOM   4006  CG  GLN A 498       1.320  18.001  35.307  1.00179.50           C
ATOM   4007  CD  GLN A 498       1.384  19.287  34.497  1.00179.50           C
ATOM   4008  OE1 GLN A 498       0.382  19.731  33.938  1.00179.50           O
ATOM   4009  NE2 GLN A 498       2.596  19.899  34.418  1.00179.50           N
ATOM   4010  C   GLN A 498      -1.839  15.869  35.721  1.00179.50           C
ATOM   4011  O   GLN A 498      -2.622  16.746  35.358  1.00179.50           O
ATOM   4012  N   SER A 499      -2.231  14.616  36.015  1.00318.57           N
ATOM   4013  CA  SER A 499      -3.564  14.069  36.014  1.00318.57           C
ATOM   4014  CB  SER A 499      -4.428  14.581  37.176  1.00318.57           C
ATOM   4015  OG  SER A 499      -3.850  14.207  38.418  1.00318.57           O
ATOM   4016  C   SER A 499      -4.373  14.166  34.754  1.00318.57           C
ATOM   4017  O   SER A 499      -5.564  14.383  34.843  1.00318.57           O
ATOM   4018  N   GLY A 500      -3.870  13.874  33.550  1.00241.00           N
ATOM   4019  CA  GLY A 500      -4.747  14.034  32.410  1.00241.00           C
ATOM   4020  C   GLY A 500      -3.918  14.667  31.337  1.00241.00           C
ATOM   4021  O   GLY A 500      -4.229  14.544  30.152  1.00241.00           O
ATOM   4022  N   VAL A 501      -2.820  15.340  31.739  1.00 92.74           N
ATOM   4023  CA  VAL A 501      -1.919  15.981  30.826  1.00 92.74           C
ATOM   4024  CB  VAL A 501      -2.040  17.482  30.872  1.00 92.74           C
ATOM   4025  CG1 VAL A 501      -1.006  18.115  29.927  1.00 92.74           C
ATOM   4026  CG2 VAL A 501      -3.491  17.863  30.529  1.00 92.74           C
ATOM   4027  C   VAL A 501      -0.534  15.599  31.264  1.00 92.74           C
ATOM   4028  O   VAL A 501      -0.338  15.151  32.393  1.00 92.74           O
ATOM   4029  N   TYR A 502       0.470  15.753  30.378  1.00135.00           N
ATOM   4030  CA  TYR A 502       1.793  15.305  30.710  1.00135.00           C
ATOM   4031  CB  TYR A 502       2.300  14.284  29.682  1.00135.00           C
ATOM   4032  CG  TYR A 502       1.293  13.189  29.527  1.00135.00           C
ATOM   4033  CD1 TYR A 502       0.126  13.419  28.833  1.00135.00           C
ATOM   4034  CD2 TYR A 502       1.521  11.923  30.010  1.00135.00           C
ATOM   4035  CE1 TYR A 502      -0.807  12.425  28.657  1.00135.00           C
ATOM   4036  CE2 TYR A 502       0.597  10.920  29.838  1.00135.00           C
ATOM   4037  CZ  TYR A 502      -0.574  11.170  29.164  1.00135.00           C
ATOM   4038  OH  TYR A 502      -1.527  10.145  28.985  1.00135.00           O
ATOM   4039  C   TYR A 502       2.717  16.484  30.633  1.00135.00           C
ATOM   4040  O   TYR A 502       2.694  17.237  29.660  1.00135.00           O
ATOM   4041  N   ASP A 503       3.550  16.676  31.678  1.00106.55           N
ATOM   4042  CA  ASP A 503       4.518  17.735  31.676  1.00106.55           C
ATOM   4043  CB  ASP A 503       4.842  18.272  33.076  1.00106.55           C
ATOM   4044  CG  ASP A 503       5.739  19.478  32.877  1.00106.55           C
ATOM   4045  OD1 ASP A 503       6.927  19.289  32.501  1.00106.55           O
ATOM   4046  OD2 ASP A 503       5.238  20.611  33.095  1.00106.55           O
ATOM   4047  C   ASP A 503       5.767  17.164  31.090  1.00106.55           C
ATOM   4048  O   ASP A 503       6.126  16.022  31.373  1.00106.55           O
ATOM   4049  N   ALA A 504       6.470  17.941  30.245  1.00 59.62           N
ATOM   4050  CA  ALA A 504       7.603  17.359  29.590  1.00 59.62           C
ATOM   4051  CB  ALA A 504       7.429  17.234  28.066  1.00 59.62           C
ATOM   4052  C   ALA A 504       8.822  18.185  29.821  1.00 59.62           C
ATOM   4053  O   ALA A 504       8.762  19.410  29.921  1.00 59.62           O
ATOM   4054  N   GLU A 505       9.968  17.483  29.943  1.00123.60           N
ATOM   4055  CA  GLU A 505      11.262  18.084  30.063  1.00123.60           C
ATOM   4056  CB  GLU A 505      11.865  17.985  31.470  1.00123.60           C
ATOM   4057  CG  GLU A 505      13.140  18.812  31.614  1.00123.60           C
ATOM   4058  CD  GLU A 505      12.748  20.281  31.661  1.00123.60           C
ATOM   4059  OE1 GLU A 505      11.980  20.658  32.586  1.00123.60           O
ATOM   4060  OE2 GLU A 505      13.211  21.047  30.774  1.00123.60           O
ATOM   4061  C   GLU A 505      12.136  17.305  29.133  1.00123.60           C
ATOM   4062  O   GLU A 505      11.907  16.114  28.927  1.00123.60           O
ATOM   4063  N   SER A 506      13.139  17.963  28.519  1.00 35.60           N
ATOM   4064  CA  SER A 506      13.997  17.294  27.580  1.00 35.60           C
ATOM   4065  CB  SER A 506      14.618  18.238  26.535  1.00 35.60           C
ATOM   4066  OG  SER A 506      15.491  19.160  27.172  1.00 35.60           O
ATOM   4067  C   SER A 506      15.124  16.636  28.311  1.00 35.60           C
ATOM   4068  O   SER A 506      15.417  16.965  29.459  1.00 35.60           O
ATOM   4069  N   VAL A 507      15.790  15.675  27.637  1.00 47.05           N
ATOM   4070  CA  VAL A 507      16.900  14.968  28.213  1.00 47.05           C
ATOM   4071  CB  VAL A 507      16.880  13.494  27.927  1.00 47.05           C
ATOM   4072  CG1 VAL A 507      18.123  12.855  28.565  1.00 47.05           C
ATOM   4073  CG2 VAL A 507      15.548  12.902  28.404  1.00 47.05           C
ATOM   4074  C   VAL A 507      18.138  15.488  27.555  1.00 47.05           C
ATOM   4075  O   VAL A 507      18.138  15.770  26.358  1.00 47.05           O
ATOM   4076  N   VAL A 508      19.234  15.619  28.331  1.00 96.18           N
ATOM   4077  CA  VAL A 508      20.460  16.144  27.798  1.00 96.18           C
ATOM   4078  CB  VAL A 508      20.960  17.348  28.542  1.00 96.18           C
ATOM   4079  CG1 VAL A 508      21.237  16.946  30.001  1.00 96.18           C
ATOM   4080  CG2 VAL A 508      22.191  17.901  27.804  1.00 96.18           C
ATOM   4081  C   VAL A 508      21.520  15.085  27.877  1.00 96.18           C
ATOM   4082  O   VAL A 508      21.485  14.216  28.747  1.00 96.18           O
ATOM   4083  N   LYS A 509      22.490  15.138  26.938  1.00149.17           N
ATOM   4084  CA  LYS A 509      23.560  14.180  26.846  1.00149.17           C
ATOM   4085  CB  LYS A 509      24.279  14.201  25.484  1.00149.17           C
ATOM   4086  CG  LYS A 509      23.479  13.525  24.368  1.00149.17           C
ATOM   4087  CD  LYS A 509      22.123  14.178  24.097  1.00149.17           C
ATOM   4088  CE  LYS A 509      22.212  15.642  23.666  1.00149.17           C
ATOM   4089  NZ  LYS A 509      20.851  16.184  23.457  1.00149.17           N
ATOM   4090  C   LYS A 509      24.580  14.432  27.913  1.00149.17           C
ATOM   4091  O   LYS A 509      24.822  15.574  28.301  1.00149.17           O
ATOM   4092  N   MET A 510      25.194  13.340  28.425  1.00 93.57           N
ATOM   4093  CA  MET A 510      26.216  13.447  29.430  1.00 93.57           C
ATOM   4094  CB  MET A 510      26.141  12.362  30.519  1.00 93.57           C
ATOM   4095  CG  MET A 510      24.928  12.492  31.442  1.00 93.57           C
ATOM   4096  SD  MET A 510      24.932  13.975  32.495  1.00 93.57           S
ATOM   4097  CE  MET A 510      24.507  15.123  31.153  1.00 93.57           C
ATOM   4098  C   MET A 510      27.536  13.305  28.743  1.00 93.57           C
ATOM   4099  O   MET A 510      27.913  12.212  28.323  1.00 93.57           O
ATOM   4100  N   ARG A 511      28.233  14.447  28.568  1.00112.35           N
ATOM   4101  CA  ARG A 511      29.515  14.527  27.924  1.00112.35           C
ATOM   4102  CB  ARG A 511      29.917  15.979  27.612  1.00112.35           C
ATOM   4103  CG  ARG A 511      28.855  16.774  26.848  1.00112.35           C
ATOM   4104  CD  ARG A 511      28.834  16.552  25.334  1.00112.35           C
ATOM   4105  NE  ARG A 511      27.740  17.410  24.795  1.00112.35           N
ATOM   4106  CZ  ARG A 511      27.625  17.635  23.453  1.00112.35           C
ATOM   4107  NH1 ARG A 511      28.492  17.044  22.581  1.00112.35           N
ATOM   4108  NH2 ARG A 511      26.642  18.458  22.984  1.00112.35           N
ATOM   4109  C   ARG A 511      30.612  13.971  28.789  1.00112.35           C
ATOM   4110  O   ARG A 511      31.472  13.231  28.312  1.00112.35           O
ATOM   4111  N   ASN A 512      30.604  14.311  30.096  1.00 75.32           N
ATOM   4112  CA  ASN A 512      31.685  13.946  30.973  1.00 75.32           C
ATOM   4113  CB  ASN A 512      31.615  14.628  32.344  1.00 75.32           C
ATOM   4114  CG  ASN A 512      31.939  16.101  32.139  1.00 75.32           C
ATOM   4115  OD1 ASN A 512      31.133  16.978  32.444  1.00 75.32           O
ATOM   4116  ND2 ASN A 512      33.157  16.381  31.604  1.00 75.32           N
ATOM   4117  C   ASN A 512      31.685  12.469  31.188  1.00 75.32           C
ATOM   4118  O   ASN A 512      30.635  11.846  31.328  1.00 75.32           O
ATOM   4119  N   LEU A 513      32.899  11.887  31.276  1.00 53.57           N
ATOM   4120  CA  LEU A 513      33.071  10.465  31.370  1.00 53.57           C
ATOM   4121  CB  LEU A 513      34.542  10.028  31.480  1.00 53.57           C
ATOM   4122  CG  LEU A 513      35.381  10.386  30.241  1.00 53.57           C
ATOM   4123  CD1 LEU A 513      36.828   9.885  30.384  1.00 53.57           C
ATOM   4124  CD2 LEU A 513      34.703   9.901  28.950  1.00 53.57           C
ATOM   4125  C   LEU A 513      32.363   9.954  32.583  1.00 53.57           C
ATOM   4126  O   LEU A 513      32.325  10.610  33.623  1.00 53.57           O
ATOM   4127  N   ILE A 514      31.782   8.741  32.463  1.00 98.87           N
ATOM   4128  CA  ILE A 514      31.013   8.155  33.524  1.00 98.87           C
ATOM   4129  CB  ILE A 514      29.622   7.758  33.116  1.00 98.87           C
ATOM   4130  CG1 ILE A 514      28.792   7.391  34.358  1.00 98.87           C
ATOM   4131  CG2 ILE A 514      29.725   6.628  32.077  1.00 98.87           C
ATOM   4132  CD1 ILE A 514      27.299   7.234  34.073  1.00 98.87           C
ATOM   4133  C   ILE A 514      31.697   6.914  34.007  1.00 98.87           C
ATOM   4134  O   ILE A 514      32.355   6.213  33.239  1.00 98.87           O
ATOM   4135  N   TYR A 515      31.562   6.629  35.323  1.00 64.74           N
ATOM   4136  CA  TYR A 515      32.211   5.493  35.918  1.00 64.74           C
ATOM   4137  CB  TYR A 515      33.206   5.890  37.023  1.00 64.74           C
ATOM   4138  CG  TYR A 515      34.148   6.915  36.487  1.00 64.74           C
ATOM   4139  CD1 TYR A 515      33.779   8.241  36.486  1.00 64.74           C
ATOM   4140  CD2 TYR A 515      35.387   6.568  36.000  1.00 64.74           C
ATOM   4141  CE1 TYR A 515      34.626   9.209  36.003  1.00 64.74           C
ATOM   4142  CE2 TYR A 515      36.240   7.533  35.516  1.00 64.74           C
ATOM   4143  CZ  TYR A 515      35.860   8.855  35.517  1.00 64.74           C
ATOM   4144  OH  TYR A 515      36.732   9.849  35.022  1.00 64.74           O
ATOM   4145  C   TYR A 515      31.159   4.671  36.618  1.00 64.74           C
ATOM   4146  O   TYR A 515      30.209   5.214  37.179  1.00 64.74           O
ATOM   4147  N   GLU A 516      31.312   3.327  36.602  1.00 89.80           N
ATOM   4148  CA  GLU A 516      30.397   2.429  37.257  1.00 89.80           C
ATOM   4149  CB  GLU A 516      30.104   1.157  36.442  1.00 89.80           C
ATOM   4150  CG  GLU A 516      31.344   0.352  36.052  1.00 89.80           C
ATOM   4151  CD  GLU A 516      30.861  -0.815  35.202  1.00 89.80           C
ATOM   4152  OE1 GLU A 516      30.084  -0.554  34.245  1.00 89.80           O
ATOM   4153  OE2 GLU A 516      31.250  -1.977  35.496  1.00 89.80           O
ATOM   4154  C   GLU A 516      31.017   1.997  38.551  1.00 89.80           C
ATOM   4155  O   GLU A 516      32.219   1.746  38.626  1.00 89.80           O
ATOM   4156  N   GLN A 517      30.195   1.901  39.617  1.00 56.89           N
ATOM   4157  CA  GLN A 517      30.710   1.541  40.907  1.00 56.89           C
ATOM   4158  CB  GLN A 517      29.937   2.183  42.071  1.00 56.89           C
ATOM   4159  CG  GLN A 517      29.971   3.712  42.021  1.00 56.89           C
ATOM   4160  CD  GLN A 517      31.431   4.143  41.974  1.00 56.89           C
ATOM   4161  OE1 GLN A 517      32.232   3.761  42.825  1.00 56.89           O
ATOM   4162  NE2 GLN A 517      31.792   4.953  40.943  1.00 56.89           N
ATOM   4163  C   GLN A 517      30.639   0.056  41.059  1.00 56.89           C
ATOM   4164  O   GLN A 517      29.656  -0.587  40.692  1.00 56.89           O
ATOM   4165  N   GLY A 518      31.711  -0.513  41.641  1.00 39.30           N
ATOM   4166  CA  GLY A 518      31.892  -1.926  41.793  1.00 39.30           C
ATOM   4167  C   GLY A 518      30.836  -2.543  42.659  1.00 39.30           C
ATOM   4168  O   GLY A 518      30.397  -3.657  42.381  1.00 39.30           O
ATOM   4169  N   ASP A 519      30.408  -1.867  43.745  1.00 60.02           N
ATOM   4170  CA  ASP A 519      29.489  -2.520  44.640  1.00 60.02           C
ATOM   4171  CB  ASP A 519      29.896  -2.403  46.119  1.00 60.02           C
ATOM   4172  CG  ASP A 519      31.164  -3.219  46.316  1.00 60.02           C
ATOM   4173  OD1 ASP A 519      31.521  -3.985  45.382  1.00 60.02           O
ATOM   4174  OD2 ASP A 519      31.794  -3.089  47.400  1.00 60.02           O
ATOM   4175  C   ASP A 519      28.111  -1.944  44.520  1.00 60.02           C
ATOM   4176  O   ASP A 519      27.938  -0.774  44.183  1.00 60.02           O
ATOM   4177  N   ARG A 520      27.085  -2.793  44.769  1.00207.50           N
ATOM   4178  CA  ARG A 520      25.720  -2.337  44.760  1.00207.50           C
ATOM   4179  CB  ARG A 520      24.779  -3.171  43.875  1.00207.50           C
ATOM   4180  CG  ARG A 520      24.986  -3.066  42.368  1.00207.50           C
ATOM   4181  CD  ARG A 520      23.911  -3.840  41.601  1.00207.50           C
ATOM   4182  NE  ARG A 520      24.018  -5.268  42.014  1.00207.50           N
ATOM   4183  CZ  ARG A 520      23.253  -6.221  41.406  1.00207.50           C
ATOM   4184  NH1 ARG A 520      22.412  -5.876  40.388  1.00207.50           N
ATOM   4185  NH2 ARG A 520      23.332  -7.521  41.814  1.00207.50           N
ATOM   4186  C   ARG A 520      25.166  -2.540  46.134  1.00207.50           C
ATOM   4187  O   ARG A 520      24.120  -3.168  46.298  1.00207.50           O
ATOM   4188  N   ARG A 521      25.813  -1.971  47.163  1.00115.95           N
ATOM   4189  CA  ARG A 521      25.302  -2.187  48.482  1.00115.95           C
ATOM   4190  CB  ARG A 521      26.332  -2.818  49.436  1.00115.95           C
ATOM   4191  CG  ARG A 521      26.915  -4.147  48.953  1.00115.95           C
ATOM   4192  CD  ARG A 521      26.202  -5.389  49.488  1.00115.95           C
ATOM   4193  NE  ARG A 521      26.907  -6.571  48.915  1.00115.95           N
ATOM   4194  CZ  ARG A 521      26.632  -7.826  49.374  1.00115.95           C
ATOM   4195  NH1 ARG A 521      25.684  -8.010  50.337  1.00115.95           N
ATOM   4196  NH2 ARG A 521      27.307  -8.899  48.866  1.00115.95           N
ATOM   4197  C   ARG A 521      25.013  -0.836  49.040  1.00115.95           C
ATOM   4198  O   ARG A 521      25.696   0.134  48.716  1.00115.95           O
ATOM   4199  N   VAL A 522      23.977  -0.725  49.890  1.00 47.08           N
ATOM   4200  CA  VAL A 522      23.716   0.566  50.448  1.00 47.08           C
ATOM   4201  CB  VAL A 522      22.366   0.678  51.096  1.00 47.08           C
ATOM   4202  CG1 VAL A 522      22.250   2.061  51.758  1.00 47.08           C
ATOM   4203  CG2 VAL A 522      21.288   0.408  50.032  1.00 47.08           C
ATOM   4204  C   VAL A 522      24.746   0.784  51.504  1.00 47.08           C
ATOM   4205  O   VAL A 522      24.897  -0.030  52.415  1.00 47.08           O
ATOM   4206  N   ALA A 523      25.500   1.895  51.396  1.00 30.98           N
ATOM   4207  CA  ALA A 523      26.502   2.161  52.382  1.00 30.98           C
ATOM   4208  CB  ALA A 523      27.512   3.244  51.963  1.00 30.98           C
ATOM   4209  C   ALA A 523      25.794   2.642  53.599  1.00 30.98           C
ATOM   4210  O   ALA A 523      24.841   3.414  53.504  1.00 30.98           O
ATOM   4211  N   SER A 524      26.251   2.187  54.780  1.00 76.83           N
ATOM   4212  CA  SER A 524      25.628   2.589  56.005  1.00 76.83           C
ATOM   4213  CB  SER A 524      25.735   4.100  56.270  1.00 76.83           C
ATOM   4214  OG  SER A 524      25.099   4.430  57.496  1.00 76.83           O
ATOM   4215  C   SER A 524      24.186   2.229  55.883  1.00 76.83           C
ATOM   4216  O   SER A 524      23.316   2.872  56.470  1.00 76.83           O
ATOM   4217  N   ASN A 525      23.903   1.160  55.118  1.00123.23           N
ATOM   4218  CA  ASN A 525      22.547   0.757  54.911  1.00123.23           C
ATOM   4219  CB  ASN A 525      22.413  -0.467  53.984  1.00123.23           C
ATOM   4220  CG  ASN A 525      23.118  -1.651  54.630  1.00123.23           C
ATOM   4221  OD1 ASN A 525      24.287  -1.566  55.001  1.00123.23           O
ATOM   4222  ND2 ASN A 525      22.384  -2.786  54.780  1.00123.23           N
ATOM   4223  C   ASN A 525      22.004   0.399  56.246  1.00123.23           C
ATOM   4224  O   ASN A 525      20.854   0.699  56.557  1.00123.23           O
ATOM   4225  N   VAL A 526      22.839  -0.257  57.068  1.00 90.11           N
ATOM   4226  CA  VAL A 526      22.460  -0.640  58.392  1.00 90.11           C
ATOM   4227  CB  VAL A 526      21.852  -2.006  58.475  1.00 90.11           C
ATOM   4228  CG1 VAL A 526      20.505  -1.988  57.734  1.00 90.11           C
ATOM   4229  CG2 VAL A 526      22.856  -3.012  57.894  1.00 90.11           C
ATOM   4230  C   VAL A 526      23.718  -0.647  59.192  1.00 90.11           C
ATOM   4231  O   VAL A 526      24.767  -0.218  58.714  1.00 90.11           O
ATOM   4232  N   MET A 527      23.645  -1.120  60.450  1.00113.31           N
ATOM   4233  CA  MET A 527      24.827  -1.109  61.254  1.00113.31           C
ATOM   4234  CB  MET A 527      24.605  -1.697  62.658  1.00113.31           C
ATOM   4235  CG  MET A 527      23.618  -0.880  63.493  1.00113.31           C
ATOM   4236  SD  MET A 527      24.118   0.847  63.762  1.00113.31           S
ATOM   4237  CE  MET A 527      25.457   0.447  64.922  1.00113.31           C
ATOM   4238  C   MET A 527      25.837  -1.953  60.553  1.00113.31           C
ATOM   4239  O   MET A 527      26.996  -1.563  60.414  1.00113.31           O
ATOM   4240  N   HIS A 528      25.419  -3.136  60.068  1.00181.92           N
ATOM   4241  CA  HIS A 528      26.342  -3.949  59.338  1.00181.92           C
ATOM   4242  ND1 HIS A 528      25.482  -5.507  62.207  1.00181.92           N
ATOM   4243  CG  HIS A 528      25.909  -5.866  60.948  1.00181.92           C
ATOM   4244  CB  HIS A 528      26.935  -5.104  60.165  1.00181.92           C
ATOM   4245  NE2 HIS A 528      24.368  -7.352  61.661  1.00181.92           N
ATOM   4246  CD2 HIS A 528      25.218  -6.995  60.629  1.00181.92           C
ATOM   4247  CE1 HIS A 528      24.562  -6.429  62.586  1.00181.92           C
ATOM   4248  C   HIS A 528      25.618  -4.515  58.163  1.00181.92           C
ATOM   4249  O   HIS A 528      24.557  -5.121  58.303  1.00181.92           O
ATOM   4250  N   LYS A 529      26.189  -4.327  56.958  1.00154.26           N
ATOM   4251  CA  LYS A 529      25.558  -4.808  55.769  1.00154.26           C
ATOM   4252  CB  LYS A 529      26.262  -4.322  54.485  1.00154.26           C
ATOM   4253  CG  LYS A 529      25.731  -4.910  53.174  1.00154.26           C
ATOM   4254  CD  LYS A 529      26.160  -6.359  52.931  1.00154.26           C
ATOM   4255  CE  LYS A 529      27.622  -6.475  52.490  1.00154.26           C
ATOM   4256  NZ  LYS A 529      28.046  -7.893  52.465  1.00154.26           N
ATOM   4257  C   LYS A 529      25.550  -6.296  55.811  1.00154.26           C
ATOM   4258  O   LYS A 529      26.562  -6.934  56.091  1.00154.26           O
ATOM   4259  N   ILE A 530      24.372  -6.882  55.539  1.00 88.43           N
ATOM   4260  CA  ILE A 530      24.216  -8.303  55.524  1.00 88.43           C
ATOM   4261  CB  ILE A 530      23.534  -8.866  56.744  1.00 88.43           C
ATOM   4262  CG1 ILE A 530      22.096  -8.340  56.876  1.00 88.43           C
ATOM   4263  CG2 ILE A 530      24.419  -8.555  57.962  1.00 88.43           C
ATOM   4264  CD1 ILE A 530      21.254  -9.106  57.897  1.00 88.43           C
ATOM   4265  C   ILE A 530      23.372  -8.597  54.333  1.00 88.43           C
ATOM   4266  O   ILE A 530      22.986  -7.681  53.609  1.00 88.43           O
ATOM   4267  N   LEU A 531      23.089  -9.887  54.075  1.00 30.98           N
ATOM   4268  CA  LEU A 531      22.276 -10.209  52.939  1.00 30.98           C
ATOM   4269  CB  LEU A 531      21.972 -11.710  52.822  1.00 30.98           C
ATOM   4270  CG  LEU A 531      23.222 -12.566  52.558  1.00 30.98           C
ATOM   4271  CD1 LEU A 531      22.857 -14.053  52.440  1.00 30.98           C
ATOM   4272  CD2 LEU A 531      24.010 -12.045  51.346  1.00 30.98           C
ATOM   4273  C   LEU A 531      20.986  -9.500  53.164  1.00 30.98           C
ATOM   4274  O   LEU A 531      20.419  -8.906  52.249  1.00 30.98           O
ATOM   4275  N   ILE A 532      20.502  -9.532  54.417  1.00 92.81           N
ATOM   4276  CA  ILE A 532      19.326  -8.796  54.755  1.00 92.81           C
ATOM   4277  CB  ILE A 532      18.823  -9.044  56.146  1.00 92.81           C
ATOM   4278  CG1 ILE A 532      18.369 -10.506  56.295  1.00 92.81           C
ATOM   4279  CG2 ILE A 532      17.707  -8.023  56.429  1.00 92.81           C
ATOM   4280  CD1 ILE A 532      19.507 -11.517  56.173  1.00 92.81           C
ATOM   4281  C   ILE A 532      19.707  -7.359  54.640  1.00 92.81           C
ATOM   4282  O   ILE A 532      20.865  -6.994  54.831  1.00 92.81           O
ATOM   4283  N   GLY A 533      18.743  -6.496  54.282  1.00 83.11           N
ATOM   4284  CA  GLY A 533      19.076  -5.122  54.082  1.00 83.11           C
ATOM   4285  C   GLY A 533      18.928  -4.887  52.622  1.00 83.11           C
ATOM   4286  O   GLY A 533      18.911  -5.830  51.832  1.00 83.11           O
ATOM   4287  N   GLN A 534      18.814  -3.609  52.222  1.00 93.31           N
ATOM   4288  CA  GLN A 534      18.558  -3.347  50.841  1.00 93.31           C
ATOM   4289  CB  GLN A 534      17.584  -2.181  50.601  1.00 93.31           C
ATOM   4290  CG  GLN A 534      16.184  -2.406  51.173  1.00 93.31           C
ATOM   4291  CD  GLN A 534      16.229  -2.098  52.663  1.00 93.31           C
ATOM   4292  OE1 GLN A 534      17.262  -1.693  53.195  1.00 93.31           O
ATOM   4293  NE2 GLN A 534      15.076  -2.287  53.359  1.00 93.31           N
ATOM   4294  C   GLN A 534      19.826  -2.982  50.146  1.00 93.31           C
ATOM   4295  O   GLN A 534      20.717  -2.354  50.717  1.00 93.31           O
ATOM   4296  N   GLN A 535      19.926  -3.412  48.874  1.00 97.25           N
ATOM   4297  CA  GLN A 535      21.021  -3.056  48.025  1.00 97.25           C
ATOM   4298  CB  GLN A 535      21.916  -4.229  47.596  1.00 97.25           C
ATOM   4299  CG  GLN A 535      22.807  -4.776  48.717  1.00 97.25           C
ATOM   4300  CD  GLN A 535      21.957  -5.593  49.679  1.00 97.25           C
ATOM   4301  OE1 GLN A 535      21.047  -6.313  49.270  1.00 97.25           O
ATOM   4302  NE2 GLN A 535      22.264  -5.483  50.999  1.00 97.25           N
ATOM   4303  C   GLN A 535      20.422  -2.445  46.814  1.00 97.25           C
ATOM   4304  O   GLN A 535      19.248  -2.657  46.518  1.00 97.25           O
ATOM   4305  N   PRO A 536      21.194  -1.656  46.126  1.00135.94           N
ATOM   4306  CA  PRO A 536      20.664  -1.027  44.955  1.00135.94           C
ATOM   4307  CD  PRO A 536      22.215  -0.843  46.766  1.00135.94           C
ATOM   4308  CB  PRO A 536      21.670   0.051  44.567  1.00135.94           C
ATOM   4309  CG  PRO A 536      22.307   0.437  45.917  1.00135.94           C
ATOM   4310  C   PRO A 536      20.398  -2.064  43.917  1.00135.94           C
ATOM   4311  O   PRO A 536      21.246  -2.926  43.697  1.00135.94           O
ATOM   4312  N   ASN A 537      19.217  -2.005  43.279  1.00 88.56           N
ATOM   4313  CA  ASN A 537      18.871  -2.960  42.276  1.00 88.56           C
ATOM   4314  CB  ASN A 537      17.399  -2.875  41.838  1.00 88.56           C
ATOM   4315  CG  ASN A 537      17.125  -4.032  40.887  1.00 88.56           C
ATOM   4316  OD1 ASN A 537      17.696  -4.105  39.801  1.00 88.56           O
ATOM   4317  ND2 ASN A 537      16.232  -4.968  41.309  1.00 88.56           N
ATOM   4318  C   ASN A 537      19.726  -2.714  41.070  1.00 88.56           C
ATOM   4319  O   ASN A 537      20.137  -3.654  40.391  1.00 88.56           O
ATOM   4320  N   PHE A 538      20.013  -1.428  40.777  1.00116.28           N
ATOM   4321  CA  PHE A 538      20.764  -1.062  39.611  1.00116.28           C
ATOM   4322  CB  PHE A 538      20.110   0.069  38.798  1.00116.28           C
ATOM   4323  CG  PHE A 538      18.795  -0.419  38.301  1.00116.28           C
ATOM   4324  CD1 PHE A 538      17.690  -0.396  39.122  1.00116.28           C
ATOM   4325  CD2 PHE A 538      18.662  -0.891  37.015  1.00116.28           C
ATOM   4326  CE1 PHE A 538      16.472  -0.842  38.670  1.00116.28           C
ATOM   4327  CE2 PHE A 538      17.445  -1.338  36.557  1.00116.28           C
ATOM   4328  CZ  PHE A 538      16.348  -1.315  37.385  1.00116.28           C
ATOM   4329  C   PHE A 538      22.101  -0.546  40.035  1.00116.28           C
ATOM   4330  O   PHE A 538      22.275  -0.099  41.167  1.00116.28           O
ATOM   4331  N   GLN A 539      23.079  -0.591  39.104  1.00114.79           N
ATOM   4332  CA  GLN A 539      24.431  -0.192  39.375  1.00114.79           C
ATOM   4333  CB  GLN A 539      25.406  -0.522  38.234  1.00114.79           C
ATOM   4334  CG  GLN A 539      25.561  -2.025  38.026  1.00114.79           C
ATOM   4335  CD  GLN A 539      26.157  -2.573  39.311  1.00114.79           C
ATOM   4336  OE1 GLN A 539      25.879  -3.701  39.708  1.00114.79           O
ATOM   4337  NE2 GLN A 539      27.007  -1.751  39.983  1.00114.79           N
ATOM   4338  C   GLN A 539      24.501   1.281  39.619  1.00114.79           C
ATOM   4339  O   GLN A 539      23.668   2.050  39.144  1.00114.79           O
ATOM   4340  N   GLY A 540      25.519   1.702  40.399  1.00 35.19           N
ATOM   4341  CA  GLY A 540      25.686   3.089  40.714  1.00 35.19           C
ATOM   4342  C   GLY A 540      26.740   3.631  39.807  1.00 35.19           C
ATOM   4343  O   GLY A 540      27.637   2.910  39.372  1.00 35.19           O
ATOM   4344  N   PHE A 541      26.647   4.939  39.504  1.00109.93           N
ATOM   4345  CA  PHE A 541      27.589   5.566  38.628  1.00109.93           C
ATOM   4346  CB  PHE A 541      27.056   5.739  37.194  1.00109.93           C
ATOM   4347  CG  PHE A 541      27.003   4.393  36.553  1.00109.93           C
ATOM   4348  CD1 PHE A 541      25.942   3.547  36.777  1.00109.93           C
ATOM   4349  CD2 PHE A 541      28.027   3.968  35.737  1.00109.93           C
ATOM   4350  CE1 PHE A 541      25.902   2.305  36.185  1.00109.93           C
ATOM   4351  CE2 PHE A 541      27.989   2.729  35.142  1.00109.93           C
ATOM   4352  CZ  PHE A 541      26.924   1.893  35.365  1.00109.93           C
ATOM   4353  C   PHE A 541      27.875   6.929  39.163  1.00109.93           C
ATOM   4354  O   PHE A 541      27.267   7.366  40.140  1.00109.93           O
ATOM   4355  N   ASN A 542      28.877   7.601  38.560  1.00 58.53           N
ATOM   4356  CA  ASN A 542      29.201   8.956  38.895  1.00 58.53           C
ATOM   4357  CB  ASN A 542      30.492   9.110  39.716  1.00 58.53           C
ATOM   4358  CG  ASN A 542      30.249   8.513  41.093  1.00 58.53           C
ATOM   4359  OD1 ASN A 542      30.200   7.295  41.253  1.00 58.53           O
ATOM   4360  ND2 ASN A 542      30.099   9.392  42.120  1.00 58.53           N
ATOM   4361  C   ASN A 542      29.431   9.643  37.587  1.00 58.53           C
ATOM   4362  O   ASN A 542      30.025   9.063  36.679  1.00 58.53           O
ATOM   4363  N   PHE A 543      28.945  10.892  37.441  1.00 66.24           N
ATOM   4364  CA  PHE A 543      29.164  11.578  36.200  1.00 66.24           C
ATOM   4365  CB  PHE A 543      28.124  11.271  35.103  1.00 66.24           C
ATOM   4366  CG  PHE A 543      26.780  11.726  35.556  1.00 66.24           C
ATOM   4367  CD1 PHE A 543      26.004  10.915  36.346  1.00 66.24           C
ATOM   4368  CD2 PHE A 543      26.286  12.956  35.184  1.00 66.24           C
ATOM   4369  CE1 PHE A 543      24.762  11.320  36.770  1.00 66.24           C
ATOM   4370  CE2 PHE A 543      25.043  13.369  35.603  1.00 66.24           C
ATOM   4371  CZ  PHE A 543      24.279  12.551  36.399  1.00 66.24           C
ATOM   4372  C   PHE A 543      29.136  13.048  36.454  1.00 66.24           C
ATOM   4373  O   PHE A 543      28.870  13.497  37.568  1.00 66.24           O
ATOM   4374  N   LYS A 544      29.439  13.834  35.401  1.00128.30           N
ATOM   4375  CA  LYS A 544      29.477  15.257  35.542  1.00128.30           C
ATOM   4376  CB  LYS A 544      30.746  15.883  34.930  1.00128.30           C
ATOM   4377  CG  LYS A 544      32.059  15.134  35.209  1.00128.30           C
ATOM   4378  CD  LYS A 544      32.477  15.013  36.672  1.00128.30           C
ATOM   4379  CE  LYS A 544      33.786  14.246  36.873  1.00128.30           C
ATOM   4380  NZ  LYS A 544      33.640  12.861  36.372  1.00128.30           N
ATOM   4381  C   LYS A 544      28.342  15.807  34.733  1.00128.30           C
ATOM   4382  O   LYS A 544      28.184  15.470  33.560  1.00128.30           O
ATOM   4383  N   ALA A 545      27.511  16.668  35.349  1.00 48.03           N
ATOM   4384  CA  ALA A 545      26.447  17.307  34.629  1.00 48.03           C
ATOM   4385  CB  ALA A 545      25.055  17.073  35.241  1.00 48.03           C
ATOM   4386  C   ALA A 545      26.752  18.763  34.721  1.00 48.03           C
ATOM   4387  O   ALA A 545      27.201  19.239  35.761  1.00 48.03           O
ATOM   4388  N   LEU A 546      26.531  19.514  33.626  1.00146.15           N
ATOM   4389  CA  LEU A 546      26.910  20.895  33.628  1.00146.15           C
ATOM   4390  CB  LEU A 546      26.635  21.574  32.277  1.00146.15           C
ATOM   4391  CG  LEU A 546      27.430  20.948  31.117  1.00146.15           C
ATOM   4392  CD1 LEU A 546      27.162  21.678  29.792  1.00146.15           C
ATOM   4393  CD2 LEU A 546      28.926  20.853  31.455  1.00146.15           C
ATOM   4394  C   LEU A 546      26.132  21.628  34.667  1.00146.15           C
ATOM   4395  O   LEU A 546      26.709  22.316  35.506  1.00146.15           O
ATOM   4396  N   MET A 547      24.795  21.479  34.656  1.00 50.42           N
ATOM   4397  CA  MET A 547      23.991  22.196  35.600  1.00 50.42           C
ATOM   4398  CB  MET A 547      22.478  22.053  35.337  1.00 50.42           C
ATOM   4399  CG  MET A 547      22.029  22.647  34.001  1.00 50.42           C
ATOM   4400  SD  MET A 547      20.323  22.235  33.527  1.00 50.42           S
ATOM   4401  CE  MET A 547      19.548  23.145  34.894  1.00 50.42           C
ATOM   4402  C   MET A 547      24.310  21.699  36.978  1.00 50.42           C
ATOM   4403  O   MET A 547      24.434  22.489  37.913  1.00 50.42           O
ATOM   4404  N   PRO A 548      24.465  20.411  37.135  1.00204.20           N
ATOM   4405  CA  PRO A 548      24.786  19.896  38.437  1.00204.20           C
ATOM   4406  CD  PRO A 548      23.620  19.477  36.400  1.00204.20           C
ATOM   4407  CB  PRO A 548      24.394  18.421  38.427  1.00204.20           C
ATOM   4408  CG  PRO A 548      23.277  18.347  37.378  1.00204.20           C
ATOM   4409  C   PRO A 548      26.231  20.099  38.733  1.00204.20           C
ATOM   4410  O   PRO A 548      26.956  20.610  37.881  1.00204.20           O
ATOM   4411  N   ASP A 549      26.662  19.711  39.945  1.00 41.20           N
ATOM   4412  CA  ASP A 549      28.034  19.845  40.323  1.00 41.20           C
ATOM   4413  CB  ASP A 549      28.296  19.530  41.808  1.00 41.20           C
ATOM   4414  CG  ASP A 549      27.670  20.627  42.660  1.00 41.20           C
ATOM   4415  OD1 ASP A 549      27.624  21.794  42.188  1.00 41.20           O
ATOM   4416  OD2 ASP A 549      27.226  20.309  43.796  1.00 41.20           O
ATOM   4417  C   ASP A 549      28.811  18.860  39.515  1.00 41.20           C
ATOM   4418  O   ASP A 549      28.244  18.054  38.778  1.00 41.20           O
ATOM   4419  N   THR A 550      30.151  18.928  39.615  1.00103.65           N
ATOM   4420  CA  THR A 550      30.979  18.064  38.831  1.00103.65           C
ATOM   4421  CB  THR A 550      32.450  18.334  39.018  1.00103.65           C
ATOM   4422  OG1 THR A 550      33.212  17.549  38.114  1.00103.65           O
ATOM   4423  CG2 THR A 550      32.857  18.036  40.471  1.00103.65           C
ATOM   4424  C   THR A 550      30.689  16.641  39.193  1.00103.65           C
ATOM   4425  O   THR A 550      30.449  15.820  38.311  1.00103.65           O
ATOM   4426  N   TYR A 551      30.629  16.304  40.496  1.00158.60           N
ATOM   4427  CA  TYR A 551      30.444  14.918  40.820  1.00158.60           C
ATOM   4428  CB  TYR A 551      31.361  14.406  41.952  1.00158.60           C
ATOM   4429  CG  TYR A 551      30.976  15.062  43.233  1.00158.60           C
ATOM   4430  CD1 TYR A 551      30.020  14.495  44.044  1.00158.60           C
ATOM   4431  CD2 TYR A 551      31.571  16.239  43.624  1.00158.60           C
ATOM   4432  CE1 TYR A 551      29.657  15.094  45.227  1.00158.60           C
ATOM   4433  CE2 TYR A 551      31.213  16.843  44.806  1.00158.60           C
ATOM   4434  CZ  TYR A 551      30.255  16.271  45.608  1.00158.60           C
ATOM   4435  OH  TYR A 551      29.886  16.890  46.821  1.00158.60           O
ATOM   4436  C   TYR A 551      29.025  14.710  41.231  1.00158.60           C
ATOM   4437  O   TYR A 551      28.469  15.482  42.011  1.00158.60           O
ATOM   4438  N   ILE A 552      28.385  13.667  40.663  1.00 50.68           N
ATOM   4439  CA  ILE A 552      27.019  13.406  41.000  1.00 50.68           C
ATOM   4440  CB  ILE A 552      26.083  13.682  39.862  1.00 50.68           C
ATOM   4441  CG1 ILE A 552      26.167  15.169  39.478  1.00 50.68           C
ATOM   4442  CG2 ILE A 552      24.673  13.225  40.271  1.00 50.68           C
ATOM   4443  CD1 ILE A 552      25.511  15.496  38.139  1.00 50.68           C
ATOM   4444  C   ILE A 552      26.878  11.967  41.369  1.00 50.68           C
ATOM   4445  O   ILE A 552      27.391  11.081  40.685  1.00 50.68           O
ATOM   4446  N   GLU A 553      26.171  11.697  42.484  1.00 95.05           N
ATOM   4447  CA  GLU A 553      25.942  10.335  42.855  1.00 95.05           C
ATOM   4448  CB  GLU A 553      25.658  10.139  44.357  1.00 95.05           C
ATOM   4449  CG  GLU A 553      24.467  10.949  44.875  1.00 95.05           C
ATOM   4450  CD  GLU A 553      24.255  10.603  46.340  1.00 95.05           C
ATOM   4451  OE1 GLU A 553      25.264  10.298  47.031  1.00 95.05           O
ATOM   4452  OE2 GLU A 553      23.078  10.638  46.788  1.00 95.05           O
ATOM   4453  C   GLU A 553      24.733   9.922  42.083  1.00 95.05           C
ATOM   4454  O   GLU A 553      23.625  10.397  42.328  1.00 95.05           O
ATOM   4455  N   ASN A 554      24.923   9.019  41.107  1.00109.76           N
ATOM   4456  CA  ASN A 554      23.821   8.647  40.275  1.00109.76           C
ATOM   4457  CB  ASN A 554      23.921   9.237  38.862  1.00109.76           C
ATOM   4458  CG  ASN A 554      25.250   8.800  38.272  1.00109.76           C
ATOM   4459  OD1 ASN A 554      25.309   7.926  37.407  1.00109.76           O
ATOM   4460  ND2 ASN A 554      26.352   9.431  38.760  1.00109.76           N
ATOM   4461  C   ASN A 554      23.757   7.161  40.152  1.00109.76           C
ATOM   4462  O   ASN A 554      24.603   6.438  40.673  1.00109.76           O
ATOM   4463  N   VAL A 555      22.701   6.679  39.463  1.00 50.48           N
ATOM   4464  CA  VAL A 555      22.483   5.273  39.288  1.00 50.48           C
ATOM   4465  CB  VAL A 555      21.295   4.777  40.068  1.00 50.48           C
ATOM   4466  CG1 VAL A 555      21.106   3.268  39.835  1.00 50.48           C
ATOM   4467  CG2 VAL A 555      21.507   5.146  41.546  1.00 50.48           C
ATOM   4468  C   VAL A 555      22.226   5.026  37.830  1.00 50.48           C
ATOM   4469  O   VAL A 555      21.878   5.944  37.089  1.00 50.48           O
ATOM   4470  N   ILE A 556      22.395   3.763  37.379  1.00106.17           N
ATOM   4471  CA  ILE A 556      22.197   3.455  35.993  1.00106.17           C
ATOM   4472  CB  ILE A 556      23.037   2.305  35.501  1.00106.17           C
ATOM   4473  CG1 ILE A 556      22.843   2.110  33.988  1.00106.17           C
ATOM   4474  CG2 ILE A 556      22.744   1.058  36.353  1.00106.17           C
ATOM   4475  CD1 ILE A 556      23.874   1.174  33.358  1.00106.17           C
ATOM   4476  C   ILE A 556      20.756   3.119  35.785  1.00106.17           C
ATOM   4477  O   ILE A 556      20.231   2.143  36.321  1.00106.17           O
ATOM   4478  N   GLU A 557      20.075   3.965  34.989  1.00 55.77           N
ATOM   4479  CA  GLU A 557      18.678   3.811  34.715  1.00 55.77           C
ATOM   4480  CB  GLU A 557      17.930   5.133  34.467  1.00 55.77           C
ATOM   4481  CG  GLU A 557      17.811   6.002  35.721  1.00 55.77           C
ATOM   4482  CD  GLU A 557      16.910   7.186  35.400  1.00 55.77           C
ATOM   4483  OE1 GLU A 557      15.768   6.947  34.922  1.00 55.77           O
ATOM   4484  OE2 GLU A 557      17.350   8.344  35.627  1.00 55.77           O
ATOM   4485  C   GLU A 557      18.504   2.949  33.510  1.00 55.77           C
ATOM   4486  O   GLU A 557      19.467   2.545  32.858  1.00 55.77           O
ATOM   4487  N   ARG A 558      17.234   2.603  33.228  1.00161.74           N
ATOM   4488  CA  ARG A 558      16.895   1.799  32.096  1.00161.74           C
ATOM   4489  CB  ARG A 558      15.523   1.108  32.207  1.00161.74           C
ATOM   4490  CG  ARG A 558      14.362   2.084  32.408  1.00161.74           C
ATOM   4491  CD  ARG A 558      12.984   1.422  32.356  1.00161.74           C
ATOM   4492  NE  ARG A 558      13.098   0.102  33.036  1.00161.74           N
ATOM   4493  CZ  ARG A 558      13.410  -1.004  32.301  1.00161.74           C
ATOM   4494  NH1 ARG A 558      13.575  -0.896  30.950  1.00161.74           N
ATOM   4495  NH2 ARG A 558      13.561  -2.215  32.913  1.00161.74           N
ATOM   4496  C   ARG A 558      16.866   2.673  30.889  1.00161.74           C
ATOM   4497  O   ARG A 558      16.859   3.898  30.991  1.00161.74           O
ATOM   4498  N   TYR A 559      16.885   2.044  29.697  1.00338.51           N
ATOM   4499  CA  TYR A 559      16.822   2.802  28.486  1.00338.51           C
ATOM   4500  CB  TYR A 559      15.658   3.800  28.419  1.00338.51           C
ATOM   4501  CG  TYR A 559      14.445   2.942  28.313  1.00338.51           C
ATOM   4502  CD1 TYR A 559      13.841   2.444  29.443  1.00338.51           C
ATOM   4503  CD2 TYR A 559      13.925   2.617  27.080  1.00338.51           C
ATOM   4504  CE1 TYR A 559      12.726   1.646  29.347  1.00338.51           C
ATOM   4505  CE2 TYR A 559      12.810   1.819  26.977  1.00338.51           C
ATOM   4506  CZ  TYR A 559      12.208   1.333  28.113  1.00338.51           C
ATOM   4507  OH  TYR A 559      11.063   0.514  28.017  1.00338.51           O
ATOM   4508  C   TYR A 559      18.127   3.468  28.255  1.00338.51           C
ATOM   4509  O   TYR A 559      18.812   3.832  29.210  1.00338.51           O
ATOM   4510  N   TRP A 560      18.454   3.620  26.951  1.00233.15           N
ATOM   4511  CA  TRP A 560      19.686   4.063  26.353  1.00233.15           C
ATOM   4512  CB  TRP A 560      19.457   5.093  25.234  1.00233.15           C
ATOM   4513  CG  TRP A 560      18.579   4.678  24.081  1.00233.15           C
ATOM   4514  CD2 TRP A 560      18.062   5.618  23.126  1.00233.15           C
ATOM   4515  CD1 TRP A 560      18.093   3.455  23.726  1.00233.15           C
ATOM   4516  NE1 TRP A 560      17.304   3.574  22.605  1.00233.15           N
ATOM   4517  CE2 TRP A 560      17.276   4.901  22.227  1.00233.15           C
ATOM   4518  CE3 TRP A 560      18.224   6.970  23.014  1.00233.15           C
ATOM   4519  CZ2 TRP A 560      16.639   5.527  21.194  1.00233.15           C
ATOM   4520  CZ3 TRP A 560      17.584   7.599  21.969  1.00233.15           C
ATOM   4521  CH2 TRP A 560      16.806   6.890  21.077  1.00233.15           C
ATOM   4522  C   TRP A 560      20.492   4.834  27.334  1.00233.15           C
ATOM   4523  O   TRP A 560      20.490   6.064  27.322  1.00233.15           O
ATOM   4524  N   ASN A 561      21.211   4.094  28.197  1.00 97.10           N
ATOM   4525  CA  ASN A 561      22.110   4.657  29.153  1.00 97.10           C
ATOM   4526  CB  ASN A 561      23.455   5.089  28.545  1.00 97.10           C
ATOM   4527  CG  ASN A 561      24.194   3.826  28.129  1.00 97.10           C
ATOM   4528  OD1 ASN A 561      23.867   2.726  28.574  1.00 97.10           O
ATOM   4529  ND2 ASN A 561      25.224   3.983  27.257  1.00 97.10           N
ATOM   4530  C   ASN A 561      21.497   5.829  29.848  1.00 97.10           C
ATOM   4531  O   ASN A 561      22.108   6.893  29.929  1.00 97.10           O
ATOM   4532  N   LYS A 562      20.264   5.683  30.360  1.00 74.89           N
ATOM   4533  CA  LYS A 562      19.713   6.786  31.082  1.00 74.89           C
ATOM   4534  CB  LYS A 562      18.222   6.619  31.425  1.00 74.89           C
ATOM   4535  CG  LYS A 562      17.615   7.820  32.154  1.00 74.89           C
ATOM   4536  CD  LYS A 562      16.088   7.767  32.259  1.00 74.89           C
ATOM   4537  CE  LYS A 562      15.377   7.792  30.905  1.00 74.89           C
ATOM   4538  NZ  LYS A 562      13.911   7.738  31.100  1.00 74.89           N
ATOM   4539  C   LYS A 562      20.471   6.824  32.368  1.00 74.89           C
ATOM   4540  O   LYS A 562      20.673   5.792  33.006  1.00 74.89           O
ATOM   4541  N   LEU A 563      20.931   8.020  32.774  1.00 54.67           N
ATOM   4542  CA  LEU A 563      21.671   8.128  33.993  1.00 54.67           C
ATOM   4543  CB  LEU A 563      22.919   9.024  33.865  1.00 54.67           C
ATOM   4544  CG  LEU A 563      23.960   8.503  32.855  1.00 54.67           C
ATOM   4545  CD1 LEU A 563      25.180   9.436  32.770  1.00 54.67           C
ATOM   4546  CD2 LEU A 563      24.350   7.049  33.158  1.00 54.67           C
ATOM   4547  C   LEU A 563      20.759   8.778  34.978  1.00 54.67           C
ATOM   4548  O   LEU A 563      20.163   9.814  34.694  1.00 54.67           O
ATOM   4549  N   MET A 564      20.613   8.169  36.167  1.00158.61           N
ATOM   4550  CA  MET A 564      19.769   8.755  37.163  1.00158.61           C
ATOM   4551  CB  MET A 564      19.425   7.807  38.325  1.00158.61           C
ATOM   4552  CG  MET A 564      18.430   8.405  39.322  1.00158.61           C
ATOM   4553  SD  MET A 564      16.737   8.570  38.679  1.00158.61           S
ATOM   4554  CE  MET A 564      16.048   9.296  40.194  1.00158.61           C
ATOM   4555  C   MET A 564      20.536   9.901  37.724  1.00158.61           C
ATOM   4556  O   MET A 564      21.724  10.059  37.448  1.00158.61           O
ATOM   4557  N   THR A 565      19.874  10.735  38.540  1.00194.42           N
ATOM   4558  CA  THR A 565      20.537  11.888  39.063  1.00194.42           C
ATOM   4559  CB  THR A 565      19.628  13.065  39.258  1.00194.42           C
ATOM   4560  OG1 THR A 565      18.606  12.749  40.192  1.00194.42           O
ATOM   4561  CG2 THR A 565      19.014  13.439  37.899  1.00194.42           C
ATOM   4562  C   THR A 565      21.080  11.516  40.399  1.00194.42           C
ATOM   4563  O   THR A 565      21.582  10.413  40.603  1.00194.42           O
ATOM   4564  N   TRP A 566      20.995  12.455  41.350  1.00149.01           N
ATOM   4565  CA  TRP A 566      21.508  12.255  42.668  1.00149.01           C
ATOM   4566  CB  TRP A 566      21.175  13.444  43.587  1.00149.01           C
ATOM   4567  CG  TRP A 566      21.565  13.270  45.035  1.00149.01           C
ATOM   4568  CD2 TRP A 566      22.818  13.690  45.595  1.00149.01           C
ATOM   4569  CD1 TRP A 566      20.844  12.731  46.060  1.00149.01           C
ATOM   4570  NE1 TRP A 566      21.571  12.785  47.224  1.00149.01           N
ATOM   4571  CE2 TRP A 566      22.788  13.374  46.953  1.00149.01           C
ATOM   4572  CE3 TRP A 566      23.901  14.296  45.026  1.00149.01           C
ATOM   4573  CZ2 TRP A 566      23.847  13.660  47.766  1.00149.01           C
ATOM   4574  CZ3 TRP A 566      24.971  14.575  45.847  1.00149.01           C
ATOM   4575  CH2 TRP A 566      24.943  14.263  47.190  1.00149.01           C
ATOM   4576  C   TRP A 566      20.827  11.058  43.236  1.00149.01           C
ATOM   4577  O   TRP A 566      21.446  10.266  43.945  1.00149.01           O
ATOM   4578  N   SER A 567      19.528  10.895  42.924  1.00117.65           N
ATOM   4579  CA  SER A 567      18.763   9.840  43.518  1.00117.65           C
ATOM   4580  CB  SER A 567      17.340   9.716  42.943  1.00117.65           C
ATOM   4581  OG  SER A 567      16.586  10.882  43.239  1.00117.65           O
ATOM   4582  C   SER A 567      19.430   8.516  43.328  1.00117.65           C
ATOM   4583  O   SER A 567      19.512   7.976  42.225  1.00117.65           O
ATOM   4584  N   THR A 568      19.971   8.001  44.445  1.00132.68           N
ATOM   4585  CA  THR A 568      20.539   6.694  44.589  1.00132.68           C
ATOM   4586  CB  THR A 568      21.420   6.581  45.799  1.00132.68           C
ATOM   4587  OG1 THR A 568      22.110   5.340  45.793  1.00132.68           O
ATOM   4588  CG2 THR A 568      20.546   6.702  47.059  1.00132.68           C
ATOM   4589  C   THR A 568      19.415   5.714  44.755  1.00132.68           C
ATOM   4590  O   THR A 568      19.534   4.536  44.431  1.00132.68           O
ATOM   4591  N   TYR A 569      18.277   6.201  45.275  1.00112.56           N
ATOM   4592  CA  TYR A 569      17.142   5.399  45.641  1.00112.56           C
ATOM   4593  CB  TYR A 569      15.953   6.232  46.150  1.00112.56           C
ATOM   4594  CG  TYR A 569      16.327   6.886  47.436  1.00112.56           C
ATOM   4595  CD1 TYR A 569      17.045   8.059  47.442  1.00112.56           C
ATOM   4596  CD2 TYR A 569      15.950   6.329  48.638  1.00112.56           C
ATOM   4597  CE1 TYR A 569      17.386   8.665  48.628  1.00112.56           C
ATOM   4598  CE2 TYR A 569      16.289   6.930  49.827  1.00112.56           C
ATOM   4599  CZ  TYR A 569      17.008   8.101  49.823  1.00112.56           C
ATOM   4600  OH  TYR A 569      17.357   8.723  51.041  1.00112.56           O
ATOM   4601  C   TYR A 569      16.638   4.645  44.455  1.00112.56           C
ATOM   4602  O   TYR A 569      16.139   3.528  44.584  1.00112.56           O
ATOM   4603  N   LEU A 570      16.753   5.245  43.264  1.00189.02           N
ATOM   4604  CA  LEU A 570      16.159   4.720  42.074  1.00189.02           C
ATOM   4605  CB  LEU A 570      16.560   5.517  40.815  1.00189.02           C
ATOM   4606  CG  LEU A 570      15.961   5.012  39.487  1.00189.02           C
ATOM   4607  CD1 LEU A 570      16.699   3.771  38.955  1.00189.02           C
ATOM   4608  CD2 LEU A 570      14.446   4.794  39.616  1.00189.02           C
ATOM   4609  C   LEU A 570      16.441   3.272  41.868  1.00189.02           C
ATOM   4610  O   LEU A 570      17.449   2.721  42.311  1.00189.02           O
ATOM   4611  N   GLY A 571      15.462   2.619  41.208  1.00 75.95           N
ATOM   4612  CA  GLY A 571      15.500   1.228  40.891  1.00 75.95           C
ATOM   4613  C   GLY A 571      14.741   0.559  41.977  1.00 75.95           C
ATOM   4614  O   GLY A 571      14.564   1.123  43.055  1.00 75.95           O
ATOM   4615  N   ASN A 572      14.259  -0.669  41.724  1.00170.39           N
ATOM   4616  CA  ASN A 572      13.570  -1.314  42.791  1.00170.39           C
ATOM   4617  CB  ASN A 572      12.761  -2.546  42.346  1.00170.39           C
ATOM   4618  CG  ASN A 572      11.851  -2.971  43.492  1.00170.39           C
ATOM   4619  OD1 ASN A 572      11.390  -4.110  43.543  1.00170.39           O
ATOM   4620  ND2 ASN A 572      11.577  -2.031  44.436  1.00170.39           N
ATOM   4621  C   ASN A 572      14.659  -1.778  43.691  1.00170.39           C
ATOM   4622  O   ASN A 572      15.158  -2.894  43.561  1.00170.39           O
ATOM   4623  N   ILE A 573      15.066  -0.908  44.635  1.00118.02           N
ATOM   4624  CA  ILE A 573      16.119  -1.294  45.517  1.00118.02           C
ATOM   4625  CB  ILE A 573      16.543  -0.209  46.467  1.00118.02           C
ATOM   4626  CG1 ILE A 573      17.163   0.975  45.713  1.00118.02           C
ATOM   4627  CG2 ILE A 573      17.470  -0.829  47.524  1.00118.02           C
ATOM   4628  CD1 ILE A 573      17.411   2.187  46.609  1.00118.02           C
ATOM   4629  C   ILE A 573      15.550  -2.388  46.343  1.00118.02           C
ATOM   4630  O   ILE A 573      14.498  -2.226  46.958  1.00118.02           O
ATOM   4631  N   THR A 574      16.219  -3.552  46.353  1.00119.43           N
ATOM   4632  CA  THR A 574      15.676  -4.624  47.124  1.00119.43           C
ATOM   4633  CB  THR A 574      14.737  -5.496  46.344  1.00119.43           C
ATOM   4634  OG1 THR A 574      14.146  -6.468  47.194  1.00119.43           O
ATOM   4635  CG2 THR A 574      15.522  -6.181  45.214  1.00119.43           C
ATOM   4636  C   THR A 574      16.790  -5.493  47.585  1.00119.43           C
ATOM   4637  O   THR A 574      17.913  -5.410  47.090  1.00119.43           O
ATOM   4638  N   SER A 575      16.496  -6.341  48.586  1.00 34.45           N
ATOM   4639  CA  SER A 575      17.484  -7.252  49.065  1.00 34.45           C
ATOM   4640  CB  SER A 575      17.299  -7.647  50.540  1.00 34.45           C
ATOM   4641  OG  SER A 575      16.084  -8.363  50.704  1.00 34.45           O
ATOM   4642  C   SER A 575      17.388  -8.499  48.256  1.00 34.45           C
ATOM   4643  O   SER A 575      16.349  -8.796  47.667  1.00 34.45           O
ATOM   4644  N   THR A 576      18.500  -9.251  48.185  1.00123.32           N
ATOM   4645  CA  THR A 576      18.480 -10.509  47.508  1.00123.32           C
ATOM   4646  CB  THR A 576      19.134 -10.491  46.158  1.00123.32           C
ATOM   4647  OG1 THR A 576      18.485  -9.556  45.309  1.00123.32           O
ATOM   4648  CG2 THR A 576      19.048 -11.903  45.554  1.00123.32           C
ATOM   4649  C   THR A 576      19.254 -11.444  48.367  1.00123.32           C
ATOM   4650  O   THR A 576      20.194 -11.046  49.052  1.00123.32           O
ATOM   4651  N   PHE A 577      18.876 -12.729  48.339  1.00140.49           N
ATOM   4652  CA  PHE A 577      19.543 -13.705  49.140  1.00140.49           C
ATOM   4653  CB  PHE A 577      18.636 -14.874  49.561  1.00140.49           C
ATOM   4654  CG  PHE A 577      17.564 -14.310  50.430  1.00140.49           C
ATOM   4655  CD1 PHE A 577      16.423 -13.776  49.875  1.00140.49           C
ATOM   4656  CD2 PHE A 577      17.701 -14.312  51.799  1.00140.49           C
ATOM   4657  CE1 PHE A 577      15.433 -13.254  50.673  1.00140.49           C
ATOM   4658  CE2 PHE A 577      16.714 -13.790  52.602  1.00140.49           C
ATOM   4659  CZ  PHE A 577      15.578 -13.261  52.039  1.00140.49           C
ATOM   4660  C   PHE A 577      20.612 -14.258  48.266  1.00140.49           C
ATOM   4661  O   PHE A 577      20.939 -13.681  47.230  1.00140.49           O
ATOM   4662  N   ILE A 578      21.202 -15.391  48.681  1.00129.41           N
ATOM   4663  CA  ILE A 578      22.254 -15.984  47.916  1.00129.41           C
ATOM   4664  CB  ILE A 578      22.699 -17.305  48.477  1.00129.41           C
ATOM   4665  CG1 ILE A 578      23.287 -17.126  49.888  1.00129.41           C
ATOM   4666  CG2 ILE A 578      23.682 -17.937  47.477  1.00129.41           C
ATOM   4667  CD1 ILE A 578      22.256 -16.721  50.941  1.00129.41           C
ATOM   4668  C   ILE A 578      21.678 -16.237  46.568  1.00129.41           C
ATOM   4669  O   ILE A 578      22.331 -16.015  45.549  1.00129.41           O
ATOM   4670  N   GLY A 579      20.414 -16.690  46.533  1.00113.86           N
ATOM   4671  CA  GLY A 579      19.792 -16.944  45.272  1.00113.86           C
ATOM   4672  C   GLY A 579      20.180 -18.325  44.879  1.00113.86           C
ATOM   4673  O   GLY A 579      20.582 -19.120  45.726  1.00113.86           O
ATOM   4674  N   ILE A 580      20.064 -18.633  43.573  1.00133.62           N
ATOM   4675  CA  ILE A 580      20.402 -19.930  43.066  1.00133.62           C
ATOM   4676  CB  ILE A 580      20.401 -20.004  41.566  1.00133.62           C
ATOM   4677  CG1 ILE A 580      18.993 -19.723  41.015  1.00133.62           C
ATOM   4678  CG2 ILE A 580      20.963 -21.376  41.157  1.00133.62           C
ATOM   4679  CD1 ILE A 580      17.948 -20.742  41.467  1.00133.62           C
ATOM   4680  C   ILE A 580      21.783 -20.224  43.531  1.00133.62           C
ATOM   4681  O   ILE A 580      22.617 -19.323  43.613  1.00133.62           O
ATOM   4682  N   TYR A 581      22.032 -21.499  43.888  1.00274.92           N
ATOM   4683  CA  TYR A 581      23.306 -21.875  44.417  1.00274.92           C
ATOM   4684  CB  TYR A 581      23.415 -23.398  44.625  1.00274.92           C
ATOM   4685  CG  TYR A 581      24.749 -23.748  45.189  1.00274.92           C
ATOM   4686  CD1 TYR A 581      24.988 -23.609  46.537  1.00274.92           C
ATOM   4687  CD2 TYR A 581      25.752 -24.231  44.380  1.00274.92           C
ATOM   4688  CE1 TYR A 581      26.212 -23.936  47.070  1.00274.92           C
ATOM   4689  CE2 TYR A 581      26.978 -24.560  44.908  1.00274.92           C
ATOM   4690  CZ  TYR A 581      27.210 -24.412  46.255  1.00274.92           C
ATOM   4691  OH  TYR A 581      28.467 -24.750  46.799  1.00274.92           O
ATOM   4692  C   TYR A 581      24.323 -21.449  43.417  1.00274.92           C
ATOM   4693  O   TYR A 581      24.358 -21.929  42.285  1.00274.92           O
ATOM   4694  N   MET A 582      25.168 -20.495  43.840  1.00332.70           N
ATOM   4695  CA  MET A 582      26.182 -19.931  43.009  1.00332.70           C
ATOM   4696  CB  MET A 582      25.698 -19.544  41.600  1.00332.70           C
ATOM   4697  CG  MET A 582      26.842 -19.188  40.646  1.00332.70           C
ATOM   4698  SD  MET A 582      27.941 -20.578  40.232  1.00332.70           S
ATOM   4699  CE  MET A 582      26.721 -21.485  39.241  1.00332.70           C
ATOM   4700  C   MET A 582      26.616 -18.705  43.737  1.00332.70           C
ATOM   4701  O   MET A 582      26.484 -18.631  44.957  1.00332.70           O
ATOM   4702  N   ILE A 583      27.164 -17.705  43.025  1.00 79.04           N
ATOM   4703  CA  ILE A 583      27.568 -16.547  43.759  1.00 79.04           C
ATOM   4704  CB  ILE A 583      28.863 -15.963  43.274  1.00 79.04           C
ATOM   4705  CG1 ILE A 583      30.004 -16.977  43.452  1.00 79.04           C
ATOM   4706  CG2 ILE A 583      29.098 -14.636  44.015  1.00 79.04           C
ATOM   4707  CD1 ILE A 583      31.278 -16.600  42.698  1.00 79.04           C
ATOM   4708  C   ILE A 583      26.518 -15.494  43.606  1.00 79.04           C
ATOM   4709  O   ILE A 583      26.539 -14.705  42.663  1.00 79.04           O
ATOM   4710  N   GLY A 584      25.557 -15.479  44.549  1.00 96.31           N
ATOM   4711  CA  GLY A 584      24.553 -14.458  44.627  1.00 96.31           C
ATOM   4712  C   GLY A 584      23.724 -14.417  43.384  1.00 96.31           C
ATOM   4713  O   GLY A 584      23.578 -15.401  42.661  1.00 96.31           O
ATOM   4714  N   ARG A 585      23.156 -13.221  43.130  1.00110.87           N
ATOM   4715  CA  ARG A 585      22.294 -12.938  42.021  1.00110.87           C
ATOM   4716  CB  ARG A 585      21.358 -11.746  42.287  1.00110.87           C
ATOM   4717  CG  ARG A 585      20.247 -11.586  41.249  1.00110.87           C
ATOM   4718  CD  ARG A 585      19.174 -12.670  41.353  1.00110.87           C
ATOM   4719  NE  ARG A 585      18.149 -12.390  40.310  1.00110.87           N
ATOM   4720  CZ  ARG A 585      16.954 -13.048  40.345  1.00110.87           C
ATOM   4721  NH1 ARG A 585      16.713 -13.970  41.323  1.00110.87           N
ATOM   4722  NH2 ARG A 585      16.000 -12.778  39.408  1.00110.87           N
ATOM   4723  C   ARG A 585      23.139 -12.583  40.839  1.00110.87           C
ATOM   4724  O   ARG A 585      24.297 -12.198  40.985  1.00110.87           O
ATOM   4725  N   ILE A 586      22.572 -12.734  39.623  1.00 45.39           N
ATOM   4726  CA  ILE A 586      23.290 -12.385  38.430  1.00 45.39           C
ATOM   4727  CB  ILE A 586      23.497 -13.535  37.491  1.00 45.39           C
ATOM   4728  CG1 ILE A 586      24.335 -14.629  38.176  1.00 45.39           C
ATOM   4729  CG2 ILE A 586      24.149 -12.988  36.212  1.00 45.39           C
ATOM   4730  CD1 ILE A 586      24.382 -15.944  37.400  1.00 45.39           C
ATOM   4731  C   ILE A 586      22.488 -11.335  37.730  1.00 45.39           C
ATOM   4732  O   ILE A 586      21.260 -11.393  37.697  1.00 45.39           O
ATOM   4733  N   VAL A 587      23.176 -10.322  37.167  1.00112.09           N
ATOM   4734  CA  VAL A 587      22.472  -9.224  36.575  1.00112.09           C
ATOM   4735  CB  VAL A 587      22.396  -8.089  37.546  1.00112.09           C
ATOM   4736  CG1 VAL A 587      23.832  -7.653  37.882  1.00112.09           C
ATOM   4737  CG2 VAL A 587      21.546  -6.973  36.949  1.00112.09           C
ATOM   4738  C   VAL A 587      23.238  -8.732  35.387  1.00112.09           C
ATOM   4739  O   VAL A 587      24.469  -8.714  35.393  1.00112.09           O
ATOM   4740  N   LYS A 588      22.509  -8.320  34.328  1.00106.54           N
ATOM   4741  CA  LYS A 588      23.139  -7.754  33.172  1.00106.54           C
ATOM   4742  CB  LYS A 588      22.922  -8.582  31.891  1.00106.54           C
ATOM   4743  CG  LYS A 588      23.863  -8.226  30.736  1.00106.54           C
ATOM   4744  CD  LYS A 588      23.917  -9.315  29.660  1.00106.54           C
ATOM   4745  CE  LYS A 588      24.971  -9.083  28.574  1.00106.54           C
ATOM   4746  NZ  LYS A 588      24.472  -8.113  27.577  1.00106.54           N
ATOM   4747  C   LYS A 588      22.496  -6.413  32.981  1.00106.54           C
ATOM   4748  O   LYS A 588      21.271  -6.310  32.931  1.00106.54           O
ATOM   4749  N   PHE A 589      23.311  -5.342  32.888  1.00 65.69           N
ATOM   4750  CA  PHE A 589      22.783  -4.014  32.738  1.00 65.69           C
ATOM   4751  CB  PHE A 589      23.255  -3.024  33.818  1.00 65.69           C
ATOM   4752  CG  PHE A 589      22.740  -3.420  35.159  1.00 65.69           C
ATOM   4753  CD1 PHE A 589      21.460  -3.093  35.543  1.00 65.69           C
ATOM   4754  CD2 PHE A 589      23.547  -4.102  36.039  1.00 65.69           C
ATOM   4755  CE1 PHE A 589      20.992  -3.447  36.787  1.00 65.69           C
ATOM   4756  CE2 PHE A 589      23.085  -4.459  37.283  1.00 65.69           C
ATOM   4757  CZ  PHE A 589      21.805  -4.130  37.659  1.00 65.69           C
ATOM   4758  C   PHE A 589      23.319  -3.459  31.454  1.00 65.69           C
ATOM   4759  O   PHE A 589      24.460  -3.728  31.083  1.00 65.69           O
ATOM   4760  N   ILE A 590      22.511  -2.641  30.748  1.00156.70           N
ATOM   4761  CA  ILE A 590      22.967  -2.099  29.499  1.00156.70           C
ATOM   4762  CB  ILE A 590      21.844  -1.742  28.556  1.00156.70           C
ATOM   4763  CG1 ILE A 590      22.354  -1.509  27.118  1.00156.70           C
ATOM   4764  CG2 ILE A 590      21.069  -0.555  29.152  1.00156.70           C
ATOM   4765  CD1 ILE A 590      23.273  -0.300  26.940  1.00156.70           C
ATOM   4766  C   ILE A 590      23.787  -0.877  29.778  1.00156.70           C
ATOM   4767  O   ILE A 590      23.377   0.019  30.515  1.00156.70           O
ATOM   4768  N   ILE A 591      25.019  -0.849  29.227  1.00170.08           N
ATOM   4769  CA  ILE A 591      25.871   0.294  29.385  1.00170.08           C
ATOM   4770  CB  ILE A 591      26.800   0.175  30.556  1.00170.08           C
ATOM   4771  CG1 ILE A 591      27.522   1.506  30.818  1.00170.08           C
ATOM   4772  CG2 ILE A 591      27.746  -1.006  30.280  1.00170.08           C
ATOM   4773  CD1 ILE A 591      26.594   2.617  31.306  1.00170.08           C
ATOM   4774  C   ILE A 591      26.733   0.410  28.161  1.00170.08           C
ATOM   4775  O   ILE A 591      27.176  -0.595  27.610  1.00170.08           O
ATOM   4776  N   ASP A 592      27.015   1.646  27.703  1.00267.19           N
ATOM   4777  CA  ASP A 592      27.909   1.792  26.586  1.00267.19           C
ATOM   4778  CB  ASP A 592      29.241   1.028  26.800  1.00267.19           C
ATOM   4779  CG  ASP A 592      30.309   1.331  25.740  1.00267.19           C
ATOM   4780  OD1 ASP A 592      30.134   2.252  24.900  1.00267.19           O
ATOM   4781  OD2 ASP A 592      31.349   0.620  25.776  1.00267.19           O
ATOM   4782  C   ASP A 592      27.246   1.257  25.368  1.00267.19           C
ATOM   4783  O   ASP A 592      26.334   0.438  25.445  1.00267.19           O
ATOM   4784  N   THR A 593      27.679   1.758  24.198  1.00187.15           N
ATOM   4785  CA  THR A 593      27.150   1.298  22.960  1.00187.15           C
ATOM   4786  CB  THR A 593      26.938   2.392  21.961  1.00187.15           C
ATOM   4787  OG1 THR A 593      26.051   3.372  22.478  1.00187.15           O
ATOM   4788  CG2 THR A 593      26.353   1.761  20.691  1.00187.15           C
ATOM   4789  C   THR A 593      28.158   0.378  22.363  1.00187.15           C
ATOM   4790  O   THR A 593      29.240   0.790  21.954  1.00187.15           O
ATOM   4791  N   ILE A 594      27.834  -0.921  22.336  1.00 87.39           N
ATOM   4792  CA  ILE A 594      28.697  -1.882  21.727  1.00 87.39           C
ATOM   4793  CB  ILE A 594      29.711  -2.457  22.686  1.00 87.39           C
ATOM   4794  CG1 ILE A 594      30.508  -1.326  23.351  1.00 87.39           C
ATOM   4795  CG2 ILE A 594      30.641  -3.425  21.932  1.00 87.39           C
ATOM   4796  CD1 ILE A 594      31.364  -1.818  24.517  1.00 87.39           C
ATOM   4797  C   ILE A 594      27.756  -2.967  21.342  1.00 87.39           C
ATOM   4798  O   ILE A 594      26.570  -2.897  21.664  1.00 87.39           O
ATOM   4799  N   MET A 595      28.226  -3.988  20.614  1.00231.87           N
ATOM   4800  CA  MET A 595      27.297  -5.028  20.335  1.00231.87           C
ATOM   4801  CB  MET A 595      27.896  -6.145  19.464  1.00231.87           C
ATOM   4802  CG  MET A 595      28.297  -5.671  18.065  1.00231.87           C
ATOM   4803  SD  MET A 595      29.246  -6.881  17.096  1.00231.87           S
ATOM   4804  CE  MET A 595      30.798  -6.618  18.002  1.00231.87           C
ATOM   4805  C   MET A 595      26.948  -5.615  21.662  1.00231.87           C
ATOM   4806  O   MET A 595      27.803  -6.151  22.366  1.00231.87           O
ATOM   4807  N   HIS A 596      25.664  -5.502  22.044  1.00243.87           N
ATOM   4808  CA  HIS A 596      25.202  -6.060  23.278  1.00243.87           C
ATOM   4809  ND1 HIS A 596      25.440  -8.387  20.886  1.00243.87           N
ATOM   4810  CG  HIS A 596      24.744  -8.226  22.063  1.00243.87           C
ATOM   4811  CB  HIS A 596      25.331  -7.592  23.291  1.00243.87           C
ATOM   4812  NE2 HIS A 596      23.409  -9.219  20.538  1.00243.87           N
ATOM   4813  CD2 HIS A 596      23.504  -8.739  21.833  1.00243.87           C
ATOM   4814  CE1 HIS A 596      24.596  -8.984  20.008  1.00243.87           C
ATOM   4815  C   HIS A 596      26.030  -5.510  24.400  1.00243.87           C
ATOM   4816  O   HIS A 596      26.376  -6.236  25.330  1.00243.87           O
ATOM   4817  N   GLY A 597      26.362  -4.204  24.364  1.00 72.11           N
ATOM   4818  CA  GLY A 597      27.177  -3.671  25.419  1.00 72.11           C
ATOM   4819  C   GLY A 597      26.425  -3.745  26.709  1.00 72.11           C
ATOM   4820  O   GLY A 597      25.390  -3.100  26.874  1.00 72.11           O
ATOM   4821  N   ARG A 598      26.960  -4.519  27.676  1.00 83.48           N
ATOM   4822  CA  ARG A 598      26.336  -4.632  28.963  1.00 83.48           C
ATOM   4823  CB  ARG A 598      25.307  -5.770  29.086  1.00 83.48           C
ATOM   4824  CG  ARG A 598      23.921  -5.407  28.546  1.00 83.48           C
ATOM   4825  CD  ARG A 598      23.813  -5.336  27.022  1.00 83.48           C
ATOM   4826  NE  ARG A 598      22.521  -4.662  26.708  1.00 83.48           N
ATOM   4827  CZ  ARG A 598      21.354  -5.370  26.707  1.00 83.48           C
ATOM   4828  NH1 ARG A 598      21.361  -6.702  27.004  1.00 83.48           N
ATOM   4829  NH2 ARG A 598      20.178  -4.741  26.415  1.00 83.48           N
ATOM   4830  C   ARG A 598      27.389  -4.871  29.996  1.00 83.48           C
ATOM   4831  O   ARG A 598      28.537  -5.180  29.680  1.00 83.48           O
ATOM   4832  N   ILE A 599      27.007  -4.697  31.279  1.00130.42           N
ATOM   4833  CA  ILE A 599      27.904  -4.930  32.373  1.00130.42           C
ATOM   4834  CB  ILE A 599      28.081  -3.749  33.281  1.00130.42           C
ATOM   4835  CG1 ILE A 599      29.119  -4.071  34.371  1.00130.42           C
ATOM   4836  CG2 ILE A 599      26.699  -3.361  33.834  1.00130.42           C
ATOM   4837  CD1 ILE A 599      30.532  -4.316  33.846  1.00130.42           C
ATOM   4838  C   ILE A 599      27.325  -6.045  33.183  1.00130.42           C
ATOM   4839  O   ILE A 599      26.130  -6.062  33.468  1.00130.42           O
ATOM   4840  N   LEU A 600      28.166  -7.027  33.563  1.00 86.49           N
ATOM   4841  CA  LEU A 600      27.660  -8.142  34.309  1.00 86.49           C
ATOM   4842  CB  LEU A 600      28.235  -9.499  33.868  1.00 86.49           C
ATOM   4843  CG  LEU A 600      27.680 -10.689  34.675  1.00 86.49           C
ATOM   4844  CD1 LEU A 600      26.182 -10.904  34.406  1.00 86.49           C
ATOM   4845  CD2 LEU A 600      28.520 -11.956  34.453  1.00 86.49           C
ATOM   4846  C   LEU A 600      28.032  -7.965  35.743  1.00 86.49           C
ATOM   4847  O   LEU A 600      29.172  -7.635  36.067  1.00 86.49           O
ATOM   4848  N   TYR A 601      27.055  -8.174  36.647  1.00 71.45           N
ATOM   4849  CA  TYR A 601      27.336  -8.055  38.045  1.00 71.45           C
ATOM   4850  CB  TYR A 601      26.598  -6.912  38.757  1.00 71.45           C
ATOM   4851  CG  TYR A 601      27.273  -5.641  38.381  1.00 71.45           C
ATOM   4852  CD1 TYR A 601      26.973  -4.992  37.208  1.00 71.45           C
ATOM   4853  CD2 TYR A 601      28.207  -5.089  39.228  1.00 71.45           C
ATOM   4854  CE1 TYR A 601      27.608  -3.815  36.885  1.00 71.45           C
ATOM   4855  CE2 TYR A 601      28.844  -3.914  38.909  1.00 71.45           C
ATOM   4856  CZ  TYR A 601      28.544  -3.274  37.732  1.00 71.45           C
ATOM   4857  OH  TYR A 601      29.192  -2.067  37.394  1.00 71.45           O
ATOM   4858  C   TYR A 601      26.962  -9.322  38.730  1.00 71.45           C
ATOM   4859  O   TYR A 601      25.919  -9.915  38.457  1.00 71.45           O
ATOM   4860  N   ASP A 602      27.853  -9.774  39.631  1.00 68.65           N
ATOM   4861  CA  ASP A 602      27.614 -10.924  40.444  1.00 68.65           C
ATOM   4862  CB  ASP A 602      28.899 -11.595  40.956  1.00 68.65           C
ATOM   4863  CG  ASP A 602      29.583 -12.256  39.770  1.00 68.65           C
ATOM   4864  OD1 ASP A 602      28.952 -12.319  38.681  1.00 68.65           O
ATOM   4865  OD2 ASP A 602      30.748 -12.704  39.935  1.00 68.65           O
ATOM   4866  C   ASP A 602      26.879 -10.389  41.620  1.00 68.65           C
ATOM   4867  O   ASP A 602      26.404  -9.255  41.572  1.00 68.65           O
ATOM   4868  N   ILE A 603      26.769 -11.174  42.711  1.00155.73           N
ATOM   4869  CA  ILE A 603      25.988 -10.688  43.806  1.00155.73           C
ATOM   4870  CB  ILE A 603      25.883 -11.660  44.953  1.00155.73           C
ATOM   4871  CG1 ILE A 603      24.914 -11.124  46.020  1.00155.73           C
ATOM   4872  CG2 ILE A 603      27.293 -11.990  45.471  1.00155.73           C
ATOM   4873  CD1 ILE A 603      24.508 -12.169  47.059  1.00155.73           C
ATOM   4874  C   ILE A 603      26.570  -9.398  44.297  1.00155.73           C
ATOM   4875  O   ILE A 603      27.637  -9.335  44.906  1.00155.73           O
ATOM   4876  N   TYR A 604      25.833  -8.317  43.992  1.00251.47           N
ATOM   4877  CA  TYR A 604      26.106  -6.970  44.390  1.00251.47           C
ATOM   4878  CB  TYR A 604      25.770  -6.708  45.864  1.00251.47           C
ATOM   4879  CG  TYR A 604      24.305  -6.970  45.946  1.00251.47           C
ATOM   4880  CD1 TYR A 604      23.401  -6.062  45.443  1.00251.47           C
ATOM   4881  CD2 TYR A 604      23.836  -8.129  46.519  1.00251.47           C
ATOM   4882  CE1 TYR A 604      22.049  -6.308  45.514  1.00251.47           C
ATOM   4883  CE2 TYR A 604      22.487  -8.379  46.594  1.00251.47           C
ATOM   4884  CZ  TYR A 604      21.590  -7.467  46.091  1.00251.47           C
ATOM   4885  OH  TYR A 604      20.205  -7.724  46.167  1.00251.47           O
ATOM   4886  C   TYR A 604      27.518  -6.590  44.084  1.00251.47           C
ATOM   4887  O   TYR A 604      28.090  -5.753  44.782  1.00251.47           O
ATOM   4888  N   GLY A 605      28.108  -7.129  42.995  1.00 56.49           N
ATOM   4889  CA  GLY A 605      29.477  -6.769  42.764  1.00 56.49           C
ATOM   4890  C   GLY A 605      29.791  -6.760  41.308  1.00 56.49           C
ATOM   4891  O   GLY A 605      29.295  -7.586  40.544  1.00 56.49           O
ATOM   4892  N   LEU A 606      30.652  -5.806  40.895  1.00145.51           N
ATOM   4893  CA  LEU A 606      31.053  -5.796  39.525  1.00145.51           C
ATOM   4894  CB  LEU A 606      31.768  -4.500  39.068  1.00145.51           C
ATOM   4895  CG  LEU A 606      33.190  -4.250  39.615  1.00145.51           C
ATOM   4896  CD1 LEU A 606      34.240  -5.154  38.946  1.00145.51           C
ATOM   4897  CD2 LEU A 606      33.563  -2.763  39.513  1.00145.51           C
ATOM   4898  C   LEU A 606      31.962  -6.970  39.390  1.00145.51           C
ATOM   4899  O   LEU A 606      32.868  -7.161  40.200  1.00145.51           O
ATOM   4900  N   GLY A 607      31.709  -7.844  38.401  1.00 66.04           N
ATOM   4901  CA  GLY A 607      32.613  -8.945  38.280  1.00 66.04           C
ATOM   4902  C   GLY A 607      33.918  -8.354  37.880  1.00 66.04           C
ATOM   4903  O   GLY A 607      34.966  -8.691  38.428  1.00 66.04           O
ATOM   4904  N   TRP A 608      33.858  -7.445  36.887  1.00248.51           N
ATOM   4905  CA  TRP A 608      35.002  -6.746  36.386  1.00248.51           C
ATOM   4906  CB  TRP A 608      36.306  -7.568  36.324  1.00248.51           C
ATOM   4907  CG  TRP A 608      37.515  -6.764  35.890  1.00248.51           C
ATOM   4908  CD2 TRP A 608      38.180  -6.895  34.623  1.00248.51           C
ATOM   4909  CD1 TRP A 608      38.206  -5.818  36.589  1.00248.51           C
ATOM   4910  NE1 TRP A 608      39.254  -5.345  35.834  1.00248.51           N
ATOM   4911  CE2 TRP A 608      39.252  -6.002  34.623  1.00248.51           C
ATOM   4912  CE3 TRP A 608      37.925  -7.696  33.549  1.00248.51           C
ATOM   4913  CZ2 TRP A 608      40.084  -5.897  33.545  1.00248.51           C
ATOM   4914  CZ3 TRP A 608      38.763  -7.586  32.461  1.00248.51           C
ATOM   4915  CH2 TRP A 608      39.822  -6.703  32.459  1.00248.51           C
ATOM   4916  C   TRP A 608      34.656  -6.372  34.987  1.00248.51           C
ATOM   4917  O   TRP A 608      34.480  -5.203  34.645  1.00248.51           O
ATOM   4918  N   GLN A 609      34.531  -7.420  34.155  1.00105.40           N
ATOM   4919  CA  GLN A 609      34.367  -7.345  32.735  1.00105.40           C
ATOM   4920  CB  GLN A 609      34.525  -8.713  32.044  1.00105.40           C
ATOM   4921  CG  GLN A 609      35.898  -9.362  32.214  1.00105.40           C
ATOM   4922  CD  GLN A 609      35.890 -10.697  31.480  1.00105.40           C
ATOM   4923  OE1 GLN A 609      34.957 -11.011  30.743  1.00105.40           O
ATOM   4924  NE2 GLN A 609      36.959 -11.511  31.692  1.00105.40           N
ATOM   4925  C   GLN A 609      33.022  -6.861  32.317  1.00105.40           C
ATOM   4926  O   GLN A 609      32.058  -6.831  33.081  1.00105.40           O
ATOM   4927  N   LEU A 610      32.983  -6.440  31.036  1.00 49.13           N
ATOM   4928  CA  LEU A 610      31.804  -6.036  30.334  1.00 49.13           C
ATOM   4929  CB  LEU A 610      32.014  -4.812  29.423  1.00 49.13           C
ATOM   4930  CG  LEU A 610      32.335  -3.502  30.165  1.00 49.13           C
ATOM   4931  CD1 LEU A 610      32.527  -2.340  29.176  1.00 49.13           C
ATOM   4932  CD2 LEU A 610      31.268  -3.188  31.224  1.00 49.13           C
ATOM   4933  C   LEU A 610      31.511  -7.176  29.415  1.00 49.13           C
ATOM   4934  O   LEU A 610      32.402  -7.663  28.722  1.00 49.13           O
ATOM   4935  N   VAL A 611      30.252  -7.647  29.388  1.00 93.72           N
ATOM   4936  CA  VAL A 611      29.944  -8.751  28.528  1.00 93.72           C
ATOM   4937  CB  VAL A 611      29.415  -9.949  29.259  1.00 93.72           C
ATOM   4938  CG1 VAL A 611      30.510 -10.471  30.206  1.00 93.72           C
ATOM   4939  CG2 VAL A 611      28.113  -9.548  29.972  1.00 93.72           C
ATOM   4940  C   VAL A 611      28.867  -8.298  27.602  1.00 93.72           C
ATOM   4941  O   VAL A 611      28.151  -7.339  27.883  1.00 93.72           O
ATOM   4942  N   ALA A 612      28.754  -8.964  26.438  1.00 38.50           N
ATOM   4943  CA  ALA A 612      27.716  -8.619  25.515  1.00 38.50           C
ATOM   4944  CB  ALA A 612      28.229  -8.265  24.109  1.00 38.50           C
ATOM   4945  C   ALA A 612      26.860  -9.830  25.382  1.00 38.50           C
ATOM   4946  O   ALA A 612      27.358 -10.954  25.432  1.00 38.50           O
ATOM   4947  N   ALA A 613      25.532  -9.651  25.236  1.00 67.67           N
ATOM   4948  CA  ALA A 613      24.760 -10.847  25.098  1.00 67.67           C
ATOM   4949  CB  ALA A 613      23.288 -10.672  25.513  1.00 67.67           C
ATOM   4950  C   ALA A 613      24.783 -11.176  23.647  1.00 67.67           C
ATOM   4951  O   ALA A 613      23.749 -11.290  22.991  1.00 67.67           O
ATOM   4952  N   PHE A 614      26.011 -11.328  23.124  1.00128.46           N
ATOM   4953  CA  PHE A 614      26.278 -11.710  21.773  1.00128.46           C
ATOM   4954  CB  PHE A 614      27.728 -11.412  21.340  1.00128.46           C
ATOM   4955  CG  PHE A 614      28.670 -12.173  22.213  1.00128.46           C
ATOM   4956  CD1 PHE A 614      29.020 -13.471  21.917  1.00128.46           C
ATOM   4957  CD2 PHE A 614      29.211 -11.580  23.331  1.00128.46           C
ATOM   4958  CE1 PHE A 614      29.890 -14.166  22.725  1.00128.46           C
ATOM   4959  CE2 PHE A 614      30.081 -12.269  24.143  1.00128.46           C
ATOM   4960  CZ  PHE A 614      30.422 -13.565  23.841  1.00128.46           C
ATOM   4961  C   PHE A 614      26.047 -13.174  21.642  1.00128.46           C
ATOM   4962  O   PHE A 614      25.570 -13.649  20.611  1.00128.46           O
ATOM   4963  N   TRP A 615      26.353 -13.910  22.730  1.00 48.54           N
ATOM   4964  CA  TRP A 615      26.371 -15.342  22.723  1.00 48.54           C
ATOM   4965  CB  TRP A 615      26.507 -15.942  24.135  1.00 48.54           C
ATOM   4966  CG  TRP A 615      27.777 -15.604  24.882  1.00 48.54           C
ATOM   4967  CD2 TRP A 615      28.967 -16.410  24.886  1.00 48.54           C
ATOM   4968  CD1 TRP A 615      28.032 -14.538  25.694  1.00 48.54           C
ATOM   4969  NE1 TRP A 615      29.304 -14.629  26.206  1.00 48.54           N
ATOM   4970  CE2 TRP A 615      29.891 -15.777  25.718  1.00 48.54           C
ATOM   4971  CE3 TRP A 615      29.263 -17.583  24.254  1.00 48.54           C
ATOM   4972  CZ2 TRP A 615      31.131 -16.309  25.930  1.00 48.54           C
ATOM   4973  CZ3 TRP A 615      30.517 -18.114  24.468  1.00 48.54           C
ATOM   4974  CH2 TRP A 615      31.432 -17.490  25.290  1.00 48.54           C
ATOM   4975  C   TRP A 615      25.049 -15.797  22.222  1.00 48.54           C
ATOM   4976  O   TRP A 615      24.979 -16.610  21.301  1.00 48.54           O
ATOM   4977  N   ASP A 616      23.952 -15.272  22.790  1.00111.33           N
ATOM   4978  CA  ASP A 616      22.716 -15.743  22.259  1.00111.33           C
ATOM   4979  CB  ASP A 616      21.597 -15.896  23.289  1.00111.33           C
ATOM   4980  CG  ASP A 616      20.461 -16.661  22.633  1.00111.33           C
ATOM   4981  OD1 ASP A 616      20.570 -16.943  21.411  1.00111.33           O
ATOM   4982  OD2 ASP A 616      19.472 -16.983  23.343  1.00111.33           O
ATOM   4983  C   ASP A 616      22.277 -14.775  21.224  1.00111.33           C
ATOM   4984  O   ASP A 616      21.702 -13.729  21.532  1.00111.33           O
ATOM   4985  N   SER A 617      22.546 -15.130  19.953  1.00 42.36           N
ATOM   4986  CA  SER A 617      22.166 -14.298  18.859  1.00 42.36           C
ATOM   4987  CB  SER A 617      22.531 -14.899  17.490  1.00 42.36           C
ATOM   4988  OG  SER A 617      21.823 -16.112  17.283  1.00 42.36           O
ATOM   4989  C   SER A 617      20.689 -14.220  18.945  1.00 42.36           C
ATOM   4990  O   SER A 617      20.079 -13.209  18.600  1.00 42.36           O
ATOM   4991  N   PHE A 618      20.075 -15.306  19.439  1.00226.36           N
ATOM   4992  CA  PHE A 618      18.661 -15.295  19.619  1.00226.36           C
ATOM   4993  CB  PHE A 618      18.112 -16.605  20.212  1.00226.36           C
ATOM   4994  CG  PHE A 618      18.347 -17.660  19.182  1.00226.36           C
ATOM   4995  CD1 PHE A 618      17.458 -17.836  18.146  1.00226.36           C
ATOM   4996  CD2 PHE A 618      19.458 -18.472  19.246  1.00226.36           C
ATOM   4997  CE1 PHE A 618      17.671 -18.804  17.192  1.00226.36           C
ATOM   4998  CE2 PHE A 618      19.675 -19.442  18.295  1.00226.36           C
ATOM   4999  CZ  PHE A 618      18.781 -19.610  17.265  1.00226.36           C
ATOM   5000  C   PHE A 618      18.398 -14.161  20.551  1.00226.36           C
ATOM   5001  O   PHE A 618      19.109 -13.973  21.537  1.00226.36           O
ATOM   5002  N   THR A 619      17.366 -13.358  20.242  1.00 83.04           N
ATOM   5003  CA  THR A 619      17.109 -12.179  21.011  1.00 83.04           C
ATOM   5004  CB  THR A 619      16.790 -10.999  20.154  1.00 83.04           C
ATOM   5005  OG1 THR A 619      15.636 -11.285  19.381  1.00 83.04           O
ATOM   5006  CG2 THR A 619      17.988 -10.718  19.231  1.00 83.04           C
ATOM   5007  C   THR A 619      15.918 -12.421  21.894  1.00 83.04           C
ATOM   5008  O   THR A 619      14.942 -13.038  21.472  1.00 83.04           O
ATOM   5009  N   ASN A 620      15.977 -11.928  23.154  1.00 98.59           N
ATOM   5010  CA  ASN A 620      14.898 -12.072  24.094  1.00 98.59           C
ATOM   5011  CB  ASN A 620      15.059 -11.268  25.394  1.00 98.59           C
ATOM   5012  CG  ASN A 620      13.754 -11.379  26.170  1.00 98.59           C
ATOM   5013  OD1 ASN A 620      13.340 -12.466  26.570  1.00 98.59           O
ATOM   5014  ND2 ASN A 620      13.081 -10.217  26.383  1.00 98.59           N
ATOM   5015  C   ASN A 620      13.724 -11.463  23.480  1.00 98.59           C
ATOM   5016  O   ASN A 620      12.643 -12.049  23.453  1.00 98.59           O
ATOM   5017  N   PHE A 621      13.904 -10.235  22.984  1.00191.95           N
ATOM   5018  CA  PHE A 621      12.818  -9.759  22.221  1.00191.95           C
ATOM   5019  CB  PHE A 621      12.834  -8.241  21.992  1.00191.95           C
ATOM   5020  CG  PHE A 621      11.682  -7.794  21.159  1.00191.95           C
ATOM   5021  CD1 PHE A 621      10.446  -7.568  21.719  1.00191.95           C
ATOM   5022  CD2 PHE A 621      11.853  -7.568  19.812  1.00191.95           C
ATOM   5023  CE1 PHE A 621       9.397  -7.142  20.939  1.00191.95           C
ATOM   5024  CE2 PHE A 621      10.809  -7.142  19.026  1.00191.95           C
ATOM   5025  CZ  PHE A 621       9.577  -6.929  19.593  1.00191.95           C
ATOM   5026  C   PHE A 621      13.088 -10.421  20.931  1.00191.95           C
ATOM   5027  O   PHE A 621      13.618  -9.808  20.006  1.00191.95           O
ATOM   5028  N   LEU A 622      12.734 -11.721  20.864  1.00183.62           N
ATOM   5029  CA  LEU A 622      12.836 -12.425  19.639  1.00183.62           C
ATOM   5030  CB  LEU A 622      12.267 -13.856  19.666  1.00183.62           C
ATOM   5031  CG  LEU A 622      13.156 -14.903  20.363  1.00183.62           C
ATOM   5032  CD1 LEU A 622      12.442 -16.260  20.444  1.00183.62           C
ATOM   5033  CD2 LEU A 622      14.514 -15.036  19.652  1.00183.62           C
ATOM   5034  C   LEU A 622      11.935 -11.601  18.809  1.00183.62           C
ATOM   5035  O   LEU A 622      10.972 -11.049  19.340  1.00183.62           O
ATOM   5036  N   SER A 623      12.247 -11.466  17.512  1.00142.53           N
ATOM   5037  CA  SER A 623      11.533 -10.526  16.708  1.00142.53           C
ATOM   5038  CB  SER A 623      11.900 -10.583  15.215  1.00142.53           C
ATOM   5039  OG  SER A 623      13.260 -10.220  15.030  1.00142.53           O
ATOM   5040  C   SER A 623      10.059 -10.741  16.809  1.00142.53           C
ATOM   5041  O   SER A 623       9.513 -11.734  16.334  1.00142.53           O
ATOM   5042  N   HIS A 624       9.403  -9.800  17.514  1.00141.89           N
ATOM   5043  CA  HIS A 624       7.979  -9.747  17.625  1.00141.89           C
ATOM   5044  ND1 HIS A 624       5.472  -9.930  19.791  1.00141.89           N
ATOM   5045  CG  HIS A 624       6.003  -8.956  18.975  1.00141.89           C
ATOM   5046  CB  HIS A 624       7.471  -8.794  18.718  1.00141.89           C
ATOM   5047  NE2 HIS A 624       3.755  -8.766  18.992  1.00141.89           N
ATOM   5048  CD2 HIS A 624       4.940  -8.253  18.495  1.00141.89           C
ATOM   5049  CE1 HIS A 624       4.125  -9.771  19.765  1.00141.89           C
ATOM   5050  C   HIS A 624       7.517  -9.233  16.306  1.00141.89           C
ATOM   5051  O   HIS A 624       6.369  -9.407  15.905  1.00141.89           O
ATOM   5052  N   LYS A 625       8.439  -8.539  15.618  1.00152.75           N
ATOM   5053  CA  LYS A 625       8.199  -7.897  14.362  1.00152.75           C
ATOM   5054  CB  LYS A 625       9.464  -7.216  13.813  1.00152.75           C
ATOM   5055  CG  LYS A 625       9.258  -6.435  12.518  1.00152.75           C
ATOM   5056  CD  LYS A 625      10.488  -5.620  12.109  1.00152.75           C
[truncated: 915,538 more chars]
