# Supplementary material for: In and Outs of Chuviridae Endogenous Viral Elements: Origin of a Potentially New Retrovirus and Signature of Ancient and Ongoing Arms Race in Mosquito Genomes
Source: Front Genet. 2020 Oct 22;11:542437. doi: 10.3389/fgene.2020.542437 (PMC7642597; doi:10.3389/fgene.2020.542437)
Supplement: Supplementary file 1 [file Data_Sheet_1.ZIP › Supplementary_Material_Anakin_MS_v2/Supplementary_Material_9/CQuJoh_supercont3_773_104942_105925_MC.B99990002.pdb]

EXPDTA    THEORETICAL MODEL, MODELLER 9.23 2019/11/22 14:58:03
REMARK   6 MODELLER OBJECTIVE FUNCTION:     12642.5654
REMARK   6 MODELLER BEST TEMPLATE % SEQ ID:  16.162
REMARK   6 SEQUENCE: CQuJoh_supercont3_773_104942_105925_MC
REMARK   6 ALIGNMENT: multchain.ali
REMARK   6 SCRIPT: /home/crhisllane/Doutorado/Filipe/modeller_to_multichain/modelagem.py
REMARK   6 TEMPLATE: 6ESC 1:A - 638:A MODELS 1:A - 645:A AT 16.2%
REMARK   6 TEMPLATE: 6ESC 1:B - 638:B MODELS 647:B - 1291:B AT 16.2%
REMARK   6 TEMPLATE: 6ESC 1:C - 638:C MODELS 1293:C - 1937:C AT 16.2%
ATOM      1  N   MET A   1      31.679  -8.609  47.884  1.00 43.28           N
ATOM      2  CA  MET A   1      32.233  -9.661  47.003  1.00 43.28           C
ATOM      3  CB  MET A   1      31.096 -10.546  46.474  1.00 43.28           C
ATOM      4  CG  MET A   1      30.340 -11.253  47.604  1.00 43.28           C
ATOM      5  SD  MET A   1      28.900 -12.229  47.078  1.00 43.28           S
ATOM      6  CE  MET A   1      28.213 -12.416  48.750  1.00 43.28           C
ATOM      7  C   MET A   1      32.956  -9.014  45.871  1.00 43.28           C
ATOM      8  O   MET A   1      33.376  -7.863  45.968  1.00 43.28           O
ATOM      9  N   LYS A   2      33.141  -9.753  44.766  1.00 57.82           N
ATOM     10  CA  LYS A   2      33.837  -9.206  43.642  1.00 57.82           C
ATOM     11  CB  LYS A   2      34.585 -10.275  42.826  1.00 57.82           C
ATOM     12  CG  LYS A   2      35.685 -10.982  43.624  1.00 57.82           C
ATOM     13  CD  LYS A   2      36.186 -12.276  42.979  1.00 57.82           C
ATOM     14  CE  LYS A   2      37.237 -13.015  43.812  1.00 57.82           C
ATOM     15  NZ  LYS A   2      38.521 -12.280  43.784  1.00 57.82           N
ATOM     16  C   LYS A   2      32.824  -8.565  42.750  1.00 57.82           C
ATOM     17  O   LYS A   2      31.629  -8.841  42.849  1.00 57.82           O
ATOM     18  N   VAL A   3      33.284  -7.656  41.869  1.00 84.98           N
ATOM     19  CA  VAL A   3      32.395  -7.008  40.952  1.00 84.98           C
ATOM     20  CB  VAL A   3      32.441  -5.510  41.040  1.00 84.98           C
ATOM     21  CG1 VAL A   3      31.963  -5.092  42.442  1.00 84.98           C
ATOM     22  CG2 VAL A   3      33.868  -5.041  40.709  1.00 84.98           C
ATOM     23  C   VAL A   3      32.845  -7.392  39.580  1.00 84.98           C
ATOM     24  O   VAL A   3      34.033  -7.612  39.349  1.00 84.98           O
ATOM     25  N   ILE A   4      31.896  -7.505  38.630  1.00 34.22           N
ATOM     26  CA  ILE A   4      32.265  -7.890  37.300  1.00 34.22           C
ATOM     27  CB  ILE A   4      31.522  -9.094  36.797  1.00 34.22           C
ATOM     28  CG1 ILE A   4      31.812 -10.320  37.678  1.00 34.22           C
ATOM     29  CG2 ILE A   4      31.896  -9.297  35.320  1.00 34.22           C
ATOM     30  CD1 ILE A   4      30.862 -11.488  37.418  1.00 34.22           C
ATOM     31  C   ILE A   4      31.918  -6.760  36.389  1.00 34.22           C
ATOM     32  O   ILE A   4      30.814  -6.220  36.448  1.00 34.22           O
ATOM     33  N   GLU A   5      32.868  -6.360  35.518  1.00 42.72           N
ATOM     34  CA  GLU A   5      32.571  -5.278  34.632  1.00 42.72           C
ATOM     35  CB  GLU A   5      33.778  -4.716  33.861  1.00 42.72           C
ATOM     36  CG  GLU A   5      33.425  -3.446  33.083  1.00 42.72           C
ATOM     37  CD  GLU A   5      34.667  -2.960  32.350  1.00 42.72           C
ATOM     38  OE1 GLU A   5      35.445  -2.176  32.955  1.00 42.72           O
ATOM     39  OE2 GLU A   5      34.854  -3.369  31.172  1.00 42.72           O
ATOM     40  C   GLU A   5      31.600  -5.777  33.621  1.00 42.72           C
ATOM     41  O   GLU A   5      31.690  -6.917  33.167  1.00 42.72           O
ATOM     42  N   LYS A   6      30.613  -4.936  33.256  1.00129.49           N
ATOM     43  CA  LYS A   6      29.704  -5.380  32.247  1.00129.49           C
ATOM     44  CB  LYS A   6      28.252  -4.905  32.411  1.00129.49           C
ATOM     45  CG  LYS A   6      27.313  -5.637  31.451  1.00129.49           C
ATOM     46  CD  LYS A   6      27.247  -7.147  31.697  1.00129.49           C
ATOM     47  CE  LYS A   6      26.372  -7.891  30.686  1.00129.49           C
ATOM     48  NZ  LYS A   6      26.422  -9.347  30.946  1.00129.49           N
ATOM     49  C   LYS A   6      30.238  -4.896  30.942  1.00129.49           C
ATOM     50  O   LYS A   6      30.826  -3.819  30.852  1.00129.49           O
ATOM     51  N   PRO A   7      30.107  -5.721  29.944  1.00 96.59           N
ATOM     52  CA  PRO A   7      30.539  -5.331  28.632  1.00 96.59           C
ATOM     53  CD  PRO A   7      30.186  -7.157  30.142  1.00 96.59           C
ATOM     54  CB  PRO A   7      30.793  -6.630  27.862  1.00 96.59           C
ATOM     55  CG  PRO A   7      30.135  -7.728  28.718  1.00 96.59           C
ATOM     56  C   PRO A   7      29.480  -4.478  28.038  1.00 96.59           C
ATOM     57  O   PRO A   7      28.315  -4.762  28.294  1.00 96.59           O
ATOM     58  N   LYS A   8      29.845  -3.450  27.248  1.00 89.97           N
ATOM     59  CA  LYS A   8      28.843  -2.644  26.620  1.00 89.97           C
ATOM     60  CB  LYS A   8      28.834  -1.173  27.072  1.00 89.97           C
ATOM     61  CG  LYS A   8      30.107  -0.403  26.713  1.00 89.97           C
ATOM     62  CD  LYS A   8      29.950   1.114  26.841  1.00 89.97           C
ATOM     63  CE  LYS A   8      31.231   1.893  26.536  1.00 89.97           C
ATOM     64  NZ  LYS A   8      30.962   3.347  26.594  1.00 89.97           N
ATOM     65  C   LYS A   8      29.151  -2.656  25.166  1.00 89.97           C
ATOM     66  O   LYS A   8      30.300  -2.473  24.769  1.00 89.97           O
ATOM     67  N   ALA A   9      28.131  -2.887  24.319  1.00 67.86           N
ATOM     68  CA  ALA A   9      28.454  -2.883  22.930  1.00 67.86           C
ATOM     69  CB  ALA A   9      27.440  -3.647  22.061  1.00 67.86           C
ATOM     70  C   ALA A   9      28.415  -1.459  22.515  1.00 67.86           C
ATOM     71  O   ALA A   9      27.357  -0.912  22.208  1.00 67.86           O
ATOM     72  N   ASN A  10      29.593  -0.814  22.535  1.00147.65           N
ATOM     73  CA  ASN A  10      29.693   0.533  22.081  1.00147.65           C
ATOM     74  CB  ASN A  10      31.044   1.192  22.417  1.00147.65           C
ATOM     75  CG  ASN A  10      32.148   0.392  21.742  1.00147.65           C
ATOM     76  OD1 ASN A  10      32.325  -0.794  22.017  1.00147.65           O
ATOM     77  ND2 ASN A  10      32.912   1.053  20.832  1.00147.65           N
ATOM     78  C   ASN A  10      29.558   0.482  20.606  1.00147.65           C
ATOM     79  O   ASN A  10      28.948   1.366  20.007  1.00147.65           O
ATOM     80  N   TRP A  11      30.119  -0.587  19.998  1.00218.19           N
ATOM     81  CA  TRP A  11      30.119  -0.718  18.572  1.00218.19           C
ATOM     82  CB  TRP A  11      30.638  -2.076  18.068  1.00218.19           C
ATOM     83  CG  TRP A  11      30.503  -2.257  16.574  1.00218.19           C
ATOM     84  CD2 TRP A  11      29.382  -2.901  15.950  1.00218.19           C
ATOM     85  CD1 TRP A  11      31.344  -1.883  15.567  1.00218.19           C
ATOM     86  NE1 TRP A  11      30.813  -2.250  14.352  1.00218.19           N
ATOM     87  CE2 TRP A  11      29.605  -2.879  14.574  1.00218.19           C
ATOM     88  CE3 TRP A  11      28.258  -3.464  16.482  1.00218.19           C
ATOM     89  CZ2 TRP A  11      28.703  -3.423  13.705  1.00218.19           C
ATOM     90  CZ3 TRP A  11      27.350  -4.013  15.603  1.00218.19           C
ATOM     91  CH2 TRP A  11      27.568  -3.992  14.242  1.00218.19           C
ATOM     92  C   TRP A  11      28.725  -0.562  18.088  1.00218.19           C
ATOM     93  O   TRP A  11      27.872  -1.427  18.278  1.00218.19           O
ATOM     94  N   GLY A  12      28.473   0.593  17.451  1.00 72.41           N
ATOM     95  CA  GLY A  12      27.189   0.873  16.900  1.00 72.41           C
ATOM     96  C   GLY A  12      26.302   1.320  18.000  1.00 72.41           C
ATOM     97  O   GLY A  12      26.539   1.027  19.171  1.00 72.41           O
ATOM     98  N   ILE A  13      25.237   2.052  17.635  1.00 62.10           N
ATOM     99  CA  ILE A  13      24.283   2.407  18.632  1.00 62.10           C
ATOM    100  CB  ILE A  13      23.661   3.753  18.397  1.00 62.10           C
ATOM    101  CG1 ILE A  13      24.735   4.854  18.433  1.00 62.10           C
ATOM    102  CG2 ILE A  13      22.540   3.949  19.430  1.00 62.10           C
ATOM    103  CD1 ILE A  13      24.241   6.208  17.926  1.00 62.10           C
ATOM    104  C   ILE A  13      23.231   1.382  18.446  1.00 62.10           C
ATOM    105  O   ILE A  13      22.252   1.607  17.736  1.00 62.10           O
ATOM    106  N   ARG A  14      23.409   0.206  19.076  1.00236.82           N
ATOM    107  CA  ARG A  14      22.400  -0.768  18.833  1.00236.82           C
ATOM    108  CB  ARG A  14      22.907  -2.216  18.754  1.00236.82           C
ATOM    109  CG  ARG A  14      23.891  -2.403  17.596  1.00236.82           C
ATOM    110  CD  ARG A  14      23.809  -3.769  16.916  1.00236.82           C
ATOM    111  NE  ARG A  14      22.811  -3.634  15.816  1.00236.82           N
ATOM    112  CZ  ARG A  14      22.616  -4.649  14.925  1.00236.82           C
ATOM    113  NH1 ARG A  14      23.314  -5.815  15.051  1.00236.82           N
ATOM    114  NH2 ARG A  14      21.722  -4.496  13.904  1.00236.82           N
ATOM    115  C   ARG A  14      21.416  -0.620  19.929  1.00236.82           C
ATOM    116  O   ARG A  14      21.624  -1.064  21.057  1.00236.82           O
ATOM    117  N   LYS A  15      20.307   0.069  19.604  1.00215.91           N
ATOM    118  CA  LYS A  15      19.271   0.290  20.558  1.00215.91           C
ATOM    119  CB  LYS A  15      18.666  -1.019  21.095  1.00215.91           C
ATOM    120  CG  LYS A  15      17.350  -0.843  21.854  1.00215.91           C
ATOM    121  CD  LYS A  15      16.696  -2.176  22.228  1.00215.91           C
ATOM    122  CE  LYS A  15      16.600  -3.166  21.066  1.00215.91           C
ATOM    123  NZ  LYS A  15      16.216  -4.503  21.573  1.00215.91           N
ATOM    124  C   LYS A  15      19.834   1.058  21.712  1.00215.91           C
ATOM    125  O   LYS A  15      21.031   1.323  21.808  1.00215.91           O
ATOM    126  N   GLN A  16      18.936   1.482  22.610  1.00103.59           N
ATOM    127  CA  GLN A  16      19.311   2.176  23.801  1.00103.59           C
ATOM    128  CB  GLN A  16      18.078   2.575  24.625  1.00103.59           C
ATOM    129  CG  GLN A  16      18.383   3.287  25.942  1.00103.59           C
ATOM    130  CD  GLN A  16      17.057   3.415  26.675  1.00103.59           C
ATOM    131  OE1 GLN A  16      16.000   3.122  26.118  1.00103.59           O
ATOM    132  NE2 GLN A  16      17.107   3.854  27.961  1.00103.59           N
ATOM    133  C   GLN A  16      20.090   1.214  24.635  1.00103.59           C
ATOM    134  O   GLN A  16      21.059   1.579  25.296  1.00103.59           O
ATOM    135  N   VAL A  17      19.679  -0.063  24.578  1.00154.82           N
ATOM    136  CA  VAL A  17      20.182  -1.114  25.410  1.00154.82           C
ATOM    137  CB  VAL A  17      19.528  -2.430  25.109  1.00154.82           C
ATOM    138  CG1 VAL A  17      18.029  -2.310  25.429  1.00154.82           C
ATOM    139  CG2 VAL A  17      19.821  -2.797  23.643  1.00154.82           C
ATOM    140  C   VAL A  17      21.661  -1.307  25.257  1.00154.82           C
ATOM    141  O   VAL A  17      22.347  -1.516  26.256  1.00154.82           O
ATOM    142  N   ASP A  18      22.210  -1.243  24.026  1.00105.38           N
ATOM    143  CA  ASP A  18      23.607  -1.554  23.911  1.00105.38           C
ATOM    144  CB  ASP A  18      24.141  -1.525  22.469  1.00105.38           C
ATOM    145  CG  ASP A  18      23.653  -2.790  21.780  1.00105.38           C
ATOM    146  OD1 ASP A  18      22.581  -3.309  22.190  1.00105.38           O
ATOM    147  OD2 ASP A  18      24.347  -3.258  20.839  1.00105.38           O
ATOM    148  C   ASP A  18      24.423  -0.600  24.721  1.00105.38           C
ATOM    149  O   ASP A  18      25.358  -1.011  25.407  1.00105.38           O
ATOM    150  N   ILE A  19      24.072   0.697  24.685  1.00105.71           N
ATOM    151  CA  ILE A  19      24.834   1.696  25.377  1.00105.71           C
ATOM    152  CB  ILE A  19      24.838   3.020  24.675  1.00105.71           C
ATOM    153  CG1 ILE A  19      25.745   4.015  25.413  1.00105.71           C
ATOM    154  CG2 ILE A  19      23.378   3.488  24.539  1.00105.71           C
ATOM    155  CD1 ILE A  19      25.977   5.311  24.638  1.00105.71           C
ATOM    156  C   ILE A  19      24.228   1.948  26.722  1.00105.71           C
ATOM    157  O   ILE A  19      23.010   1.996  26.865  1.00105.71           O
ATOM    158  N   ASP A  20      25.080   2.085  27.759  1.00 79.27           N
ATOM    159  CA  ASP A  20      24.608   2.386  29.082  1.00 79.27           C
ATOM    160  CB  ASP A  20      25.678   2.130  30.160  1.00 79.27           C
ATOM    161  CG  ASP A  20      25.040   2.091  31.543  1.00 79.27           C
ATOM    162  OD1 ASP A  20      23.805   2.311  31.648  1.00 79.27           O
ATOM    163  OD2 ASP A  20      25.791   1.822  32.519  1.00 79.27           O
ATOM    164  C   ASP A  20      24.268   3.843  29.091  1.00 79.27           C
ATOM    165  O   ASP A  20      24.809   4.610  28.296  1.00 79.27           O
ATOM    166  N   GLU A  21      23.341   4.271  29.976  1.00 99.61           N
ATOM    167  CA  GLU A  21      23.009   5.667  29.986  1.00 99.61           C
ATOM    168  CB  GLU A  21      21.893   6.031  28.994  1.00 99.61           C
ATOM    169  CG  GLU A  21      20.562   5.340  29.285  1.00 99.61           C
ATOM    170  CD  GLU A  21      19.608   5.709  28.163  1.00 99.61           C
ATOM    171  OE1 GLU A  21      19.954   5.421  26.986  1.00 99.61           O
ATOM    172  OE2 GLU A  21      18.531   6.290  28.462  1.00 99.61           O
ATOM    173  C   GLU A  21      22.549   6.075  31.351  1.00 99.61           C
ATOM    174  O   GLU A  21      22.032   5.268  32.121  1.00 99.61           O
ATOM    175  N   VAL A  22      22.756   7.368  31.679  1.00102.63           N
ATOM    176  CA  VAL A  22      22.318   7.940  32.919  1.00102.63           C
ATOM    177  CB  VAL A  22      23.423   8.568  33.716  1.00102.63           C
ATOM    178  CG1 VAL A  22      24.361   7.459  34.209  1.00102.63           C
ATOM    179  CG2 VAL A  22      24.128   9.609  32.830  1.00102.63           C
ATOM    180  C   VAL A  22      21.358   9.025  32.558  1.00102.63           C
ATOM    181  O   VAL A  22      21.545   9.716  31.558  1.00102.63           O
ATOM    182  N   LYS A  23      20.290   9.199  33.361  1.00 55.13           N
ATOM    183  CA  LYS A  23      19.320  10.193  33.007  1.00 55.13           C
ATOM    184  CB  LYS A  23      17.886   9.637  32.936  1.00 55.13           C
ATOM    185  CG  LYS A  23      17.689   8.553  31.874  1.00 55.13           C
ATOM    186  CD  LYS A  23      16.390   7.762  32.052  1.00 55.13           C
ATOM    187  CE  LYS A  23      16.245   6.587  31.082  1.00 55.13           C
ATOM    188  NZ  LYS A  23      14.989   5.855  31.360  1.00 55.13           N
ATOM    189  C   LYS A  23      19.308  11.270  34.043  1.00 55.13           C
ATOM    190  O   LYS A  23      19.006  11.024  35.209  1.00 55.13           O
ATOM    191  N   LYS A  24      19.613  12.515  33.629  1.00153.01           N
ATOM    192  CA  LYS A  24      19.593  13.612  34.552  1.00153.01           C
ATOM    193  CB  LYS A  24      20.310  14.874  34.049  1.00153.01           C
ATOM    194  CG  LYS A  24      21.821  14.686  33.916  1.00153.01           C
ATOM    195  CD  LYS A  24      22.475  14.171  35.200  1.00153.01           C
ATOM    196  CE  LYS A  24      21.868  14.756  36.477  1.00153.01           C
ATOM    197  NZ  LYS A  24      22.099  16.216  36.530  1.00153.01           N
ATOM    198  C   LYS A  24      18.160  13.961  34.805  1.00153.01           C
ATOM    199  O   LYS A  24      17.288  13.665  33.991  1.00153.01           O
ATOM    200  N   LEU A  25      17.875  14.594  35.961  1.00 79.93           N
ATOM    201  CA  LEU A  25      16.515  14.918  36.288  1.00 79.93           C
ATOM    202  CB  LEU A  25      16.310  15.438  37.723  1.00 79.93           C
ATOM    203  CG  LEU A  25      16.567  14.370  38.802  1.00 79.93           C
ATOM    204  CD1 LEU A  25      18.044  13.946  38.838  1.00 79.93           C
ATOM    205  CD2 LEU A  25      16.032  14.820  40.170  1.00 79.93           C
ATOM    206  C   LEU A  25      16.021  15.961  35.340  1.00 79.93           C
ATOM    207  O   LEU A  25      16.766  16.846  34.924  1.00 79.93           O
ATOM    208  N   ALA A  26      14.727  15.864  34.963  1.00 63.58           N
ATOM    209  CA  ALA A  26      14.166  16.807  34.040  1.00 63.58           C
ATOM    210  CB  ALA A  26      13.086  16.197  33.130  1.00 63.58           C
ATOM    211  C   ALA A  26      13.519  17.902  34.830  1.00 63.58           C
ATOM    212  O   ALA A  26      12.630  17.660  35.647  1.00 63.58           O
ATOM    213  N   SER A  27      13.989  19.146  34.612  1.00166.01           N
ATOM    214  CA  SER A  27      13.416  20.312  35.221  1.00166.01           C
ATOM    215  CB  SER A  27      14.403  21.484  35.348  1.00166.01           C
ATOM    216  OG  SER A  27      15.501  21.114  36.165  1.00166.01           O
ATOM    217  C   SER A  27      12.372  20.751  34.245  1.00166.01           C
ATOM    218  O   SER A  27      12.254  20.169  33.168  1.00166.01           O
ATOM    219  N   ARG A  28      11.574  21.786  34.573  1.00267.56           N
ATOM    220  CA  ARG A  28      10.591  22.159  33.599  1.00267.56           C
ATOM    221  CB  ARG A  28       9.412  22.953  34.190  1.00267.56           C
ATOM    222  CG  ARG A  28       8.274  23.179  33.191  1.00267.56           C
ATOM    223  CD  ARG A  28       7.466  24.445  33.468  1.00267.56           C
ATOM    224  NE  ARG A  28       8.420  25.584  33.356  1.00267.56           N
ATOM    225  CZ  ARG A  28       8.755  26.072  32.126  1.00267.56           C
ATOM    226  NH1 ARG A  28       8.205  25.522  31.004  1.00267.56           N
ATOM    227  NH2 ARG A  28       9.648  27.098  32.016  1.00267.56           N
ATOM    228  C   ARG A  28      11.259  23.067  32.614  1.00267.56           C
ATOM    229  O   ARG A  28      10.652  24.018  32.122  1.00267.56           O
ATOM    230  N   LEU A  29      12.524  22.775  32.258  1.00 93.79           N
ATOM    231  CA  LEU A  29      13.200  23.630  31.327  1.00 93.79           C
ATOM    232  CB  LEU A  29      14.677  23.229  31.117  1.00 93.79           C
ATOM    233  CG  LEU A  29      15.556  24.228  30.322  1.00 93.79           C
ATOM    234  CD1 LEU A  29      16.994  23.698  30.202  1.00 93.79           C
ATOM    235  CD2 LEU A  29      14.976  24.609  28.950  1.00 93.79           C
ATOM    236  C   LEU A  29      12.483  23.499  30.023  1.00 93.79           C
ATOM    237  O   LEU A  29      12.162  24.498  29.379  1.00 93.79           O
ATOM    238  N   SER A  30      12.198  22.250  29.607  1.00 71.90           N
ATOM    239  CA  SER A  30      11.523  22.050  28.360  1.00 71.90           C
ATOM    240  CB  SER A  30      12.373  21.315  27.310  1.00 71.90           C
ATOM    241  OG  SER A  30      13.513  22.093  26.973  1.00 71.90           O
ATOM    242  C   SER A  30      10.331  21.199  28.641  1.00 71.90           C
ATOM    243  O   SER A  30      10.415  20.227  29.392  1.00 71.90           O
ATOM    244  N   ALA A  31       9.181  21.550  28.035  1.00 27.92           N
ATOM    245  CA  ALA A  31       7.989  20.790  28.265  1.00 27.92           C
ATOM    246  CB  ALA A  31       6.896  21.575  29.010  1.00 27.92           C
ATOM    247  C   ALA A  31       7.432  20.403  26.936  1.00 27.92           C
ATOM    248  O   ALA A  31       7.588  21.127  25.954  1.00 27.92           O
ATOM    249  N   SER A  32       6.776  19.226  26.871  1.00 40.92           N
ATOM    250  CA  SER A  32       6.223  18.796  25.621  1.00 40.92           C
ATOM    251  CB  SER A  32       7.063  17.723  24.910  1.00 40.92           C
ATOM    252  OG  SER A  32       7.038  16.512  25.653  1.00 40.92           O
ATOM    253  C   SER A  32       4.878  18.192  25.866  1.00 40.92           C
ATOM    254  O   SER A  32       4.577  17.718  26.962  1.00 40.92           O
ATOM    255  N   ASP A  33       4.026  18.232  24.821  1.00 67.39           N
ATOM    256  CA  ASP A  33       2.720  17.643  24.854  1.00 67.39           C
ATOM    257  CB  ASP A  33       1.587  18.580  24.403  1.00 67.39           C
ATOM    258  CG  ASP A  33       1.370  19.625  25.487  1.00 67.39           C
ATOM    259  OD1 ASP A  33       2.059  19.536  26.538  1.00 67.39           O
ATOM    260  OD2 ASP A  33       0.511  20.523  25.280  1.00 67.39           O
ATOM    261  C   ASP A  33       2.735  16.494  23.880  1.00 67.39           C
ATOM    262  O   ASP A  33       3.672  16.310  23.105  1.00 67.39           O
ATOM    263  N   PRO A  34       1.691  15.715  23.945  1.00272.52           N
ATOM    264  CA  PRO A  34       1.571  14.500  23.167  1.00272.52           C
ATOM    265  CD  PRO A  34       1.005  15.601  25.222  1.00272.52           C
ATOM    266  CB  PRO A  34       0.487  13.673  23.859  1.00272.52           C
ATOM    267  CG  PRO A  34       0.529  14.146  25.319  1.00272.52           C
ATOM    268  C   PRO A  34       1.392  14.475  21.688  1.00272.52           C
ATOM    269  O   PRO A  34       1.595  13.391  21.155  1.00272.52           O
ATOM    270  N   LYS A  35       0.986  15.565  21.012  1.00143.94           N
ATOM    271  CA  LYS A  35       0.745  15.539  19.590  1.00143.94           C
ATOM    272  CB  LYS A  35       1.750  14.694  18.777  1.00143.94           C
ATOM    273  CG  LYS A  35       1.746  14.924  17.268  1.00143.94           C
ATOM    274  CD  LYS A  35       3.030  14.406  16.617  1.00143.94           C
ATOM    275  CE  LYS A  35       3.087  14.603  15.105  1.00143.94           C
ATOM    276  NZ  LYS A  35       2.223  13.605  14.447  1.00143.94           N
ATOM    277  C   LYS A  35      -0.643  15.028  19.386  1.00143.94           C
ATOM    278  O   LYS A  35      -0.967  13.872  19.655  1.00143.94           O
ATOM    279  N   PRO A  36      -1.470  15.924  18.932  1.00 79.35           N
ATOM    280  CA  PRO A  36      -2.854  15.619  18.686  1.00 79.35           C
ATOM    281  CD  PRO A  36      -1.274  17.327  19.255  1.00 79.35           C
ATOM    282  CB  PRO A  36      -3.603  16.953  18.738  1.00 79.35           C
ATOM    283  CG  PRO A  36      -2.503  18.026  18.658  1.00 79.35           C
ATOM    284  C   PRO A  36      -3.000  14.894  17.388  1.00 79.35           C
ATOM    285  O   PRO A  36      -2.056  14.885  16.600  1.00 79.35           O
ATOM    286  N   LYS A  37      -4.174  14.279  17.141  1.00103.72           N
ATOM    287  CA  LYS A  37      -4.338  13.553  15.918  1.00103.72           C
ATOM    288  CB  LYS A  37      -5.729  12.930  15.728  1.00103.72           C
ATOM    289  CG  LYS A  37      -6.840  13.957  15.526  1.00103.72           C
ATOM    290  CD  LYS A  37      -8.132  13.331  15.000  1.00103.72           C
ATOM    291  CE  LYS A  37      -8.896  12.537  16.059  1.00103.72           C
ATOM    292  NZ  LYS A  37     -10.128  11.970  15.468  1.00103.72           N
ATOM    293  C   LYS A  37      -4.105  14.514  14.804  1.00103.72           C
ATOM    294  O   LYS A  37      -4.507  15.675  14.874  1.00103.72           O
ATOM    295  N   ARG A  38      -3.423  14.050  13.739  1.00141.54           N
ATOM    296  CA  ARG A  38      -3.104  14.952  12.676  1.00141.54           C
ATOM    297  CB  ARG A  38      -2.080  14.404  11.665  1.00141.54           C
ATOM    298  CG  ARG A  38      -0.682  14.189  12.250  1.00141.54           C
ATOM    299  CD  ARG A  38       0.386  13.924  11.187  1.00141.54           C
ATOM    300  NE  ARG A  38       0.809  15.242  10.633  1.00141.54           N
ATOM    301  CZ  ARG A  38       1.841  15.927  11.209  1.00141.54           C
ATOM    302  NH1 ARG A  38       2.497  15.397  12.281  1.00141.54           N
ATOM    303  NH2 ARG A  38       2.225  17.137  10.708  1.00141.54           N
ATOM    304  C   ARG A  38      -4.347  15.283  11.926  1.00141.54           C
ATOM    305  O   ARG A  38      -5.149  14.410  11.597  1.00141.54           O
ATOM    306  N   ARG A  39      -4.534  16.590  11.659  1.00187.63           N
ATOM    307  CA  ARG A  39      -5.654  17.050  10.897  1.00187.63           C
ATOM    308  CB  ARG A  39      -6.791  17.598  11.770  1.00187.63           C
ATOM    309  CG  ARG A  39      -7.326  16.590  12.784  1.00187.63           C
ATOM    310  CD  ARG A  39      -8.371  17.183  13.728  1.00187.63           C
ATOM    311  NE  ARG A  39      -8.753  16.111  14.687  1.00187.63           N
ATOM    312  CZ  ARG A  39      -9.303  16.436  15.892  1.00187.63           C
ATOM    313  NH1 ARG A  39      -9.534  17.744  16.207  1.00187.63           N
ATOM    314  NH2 ARG A  39      -9.617  15.451  16.784  1.00187.63           N
ATOM    315  C   ARG A  39      -5.156  18.217  10.114  1.00187.63           C
ATOM    316  O   ARG A  39      -4.549  19.129  10.673  1.00187.63           O
ATOM    317  N   LYS A  40      -5.378  18.215   8.789  1.00141.37           N
ATOM    318  CA  LYS A  40      -4.971  19.355   8.026  1.00141.37           C
ATOM    319  CB  LYS A  40      -5.251  19.172   6.523  1.00141.37           C
ATOM    320  CG  LYS A  40      -4.737  20.309   5.638  1.00141.37           C
ATOM    321  CD  LYS A  40      -3.215  20.334   5.477  1.00141.37           C
ATOM    322  CE  LYS A  40      -2.462  20.629   6.774  1.00141.37           C
ATOM    323  NZ  LYS A  40      -2.809  21.981   7.265  1.00141.37           N
ATOM    324  C   LYS A  40      -5.827  20.477   8.512  1.00141.37           C
ATOM    325  O   LYS A  40      -5.354  21.576   8.793  1.00141.37           O
ATOM    326  N   ILE A  41      -7.132  20.179   8.639  1.00 93.00           N
ATOM    327  CA  ILE A  41      -8.127  21.087   9.119  1.00 93.00           C
ATOM    328  CB  ILE A  41      -9.035  21.586   8.023  1.00 93.00           C
ATOM    329  CG1 ILE A  41      -8.201  22.327   6.965  1.00 93.00           C
ATOM    330  CG2 ILE A  41     -10.134  22.475   8.632  1.00 93.00           C
ATOM    331  CD1 ILE A  41      -7.472  23.554   7.514  1.00 93.00           C
ATOM    332  C   ILE A  41      -8.917  20.252  10.069  1.00 93.00           C
ATOM    333  O   ILE A  41      -8.735  19.036  10.097  1.00 93.00           O
ATOM    334  N   ILE A  42      -9.787  20.850  10.905  1.00135.80           N
ATOM    335  CA  ILE A  42     -10.483  19.962  11.782  1.00135.80           C
ATOM    336  CB  ILE A  42     -11.244  20.661  12.879  1.00135.80           C
ATOM    337  CG1 ILE A  42     -12.314  21.618  12.323  1.00135.80           C
ATOM    338  CG2 ILE A  42     -10.211  21.352  13.783  1.00135.80           C
ATOM    339  CD1 ILE A  42     -13.285  22.130  13.388  1.00135.80           C
ATOM    340  C   ILE A  42     -11.404  19.158  10.930  1.00135.80           C
ATOM    341  O   ILE A  42     -12.434  19.628  10.449  1.00135.80           O
ATOM    342  N   ARG A  43     -11.005  17.891  10.724  1.00259.76           N
ATOM    343  CA  ARG A  43     -11.691  16.949   9.898  1.00259.76           C
ATOM    344  CB  ARG A  43     -11.647  17.281   8.393  1.00259.76           C
ATOM    345  CG  ARG A  43     -12.446  18.509   7.952  1.00259.76           C
ATOM    346  CD  ARG A  43     -12.220  18.870   6.483  1.00259.76           C
ATOM    347  NE  ARG A  43     -13.042  20.073   6.172  1.00259.76           N
ATOM    348  CZ  ARG A  43     -12.464  21.142   5.550  1.00259.76           C
ATOM    349  NH1 ARG A  43     -11.122  21.137   5.296  1.00259.76           N
ATOM    350  NH2 ARG A  43     -13.223  22.215   5.184  1.00259.76           N
ATOM    351  C   ARG A  43     -10.893  15.693  10.030  1.00259.76           C
ATOM    352  O   ARG A  43      -9.959  15.602  10.823  1.00259.76           O
ATOM    353  N   PRO A  44     -11.274  14.716   9.265  1.00185.41           N
ATOM    354  CA  PRO A  44     -10.530  13.493   9.221  1.00185.41           C
ATOM    355  CD  PRO A  44     -12.692  14.500   9.022  1.00185.41           C
ATOM    356  CB  PRO A  44     -11.457  12.460   8.585  1.00185.41           C
ATOM    357  CG  PRO A  44     -12.866  12.976   8.923  1.00185.41           C
ATOM    358  C   PRO A  44      -9.311  13.775   8.410  1.00185.41           C
ATOM    359  O   PRO A  44      -9.227  14.841   7.805  1.00185.41           O
ATOM    360  N   CYS A  45      -8.347  12.846   8.384  1.00 58.93           N
ATOM    361  CA  CYS A  45      -7.134  13.078   7.661  1.00 58.93           C
ATOM    362  CB  CYS A  45      -6.046  12.030   7.947  1.00 58.93           C
ATOM    363  SG  CYS A  45      -5.463  12.117   9.668  1.00 58.93           S
ATOM    364  C   CYS A  45      -7.424  13.076   6.198  1.00 58.93           C
ATOM    365  O   CYS A  45      -8.477  13.538   5.758  1.00 58.93           O
ATOM    366  N   THR A  46      -6.467  12.571   5.394  1.00144.17           N
ATOM    367  CA  THR A  46      -6.601  12.592   3.964  1.00144.17           C
ATOM    368  CB  THR A  46      -5.339  12.192   3.261  1.00144.17           C
ATOM    369  OG1 THR A  46      -4.993  10.857   3.601  1.00144.17           O
ATOM    370  CG2 THR A  46      -4.214  13.154   3.678  1.00144.17           C
ATOM    371  C   THR A  46      -7.671  11.645   3.517  1.00144.17           C
ATOM    372  O   THR A  46      -7.659  11.203   2.370  1.00144.17           O
ATOM    373  N   TRP A  47      -8.643  11.309   4.383  1.00104.29           N
ATOM    374  CA  TRP A  47      -9.691  10.441   3.937  1.00104.29           C
ATOM    375  CB  TRP A  47     -10.663  10.046   5.055  1.00104.29           C
ATOM    376  CG  TRP A  47     -11.640   8.991   4.611  1.00104.29           C
ATOM    377  CD2 TRP A  47     -12.744   8.526   5.397  1.00104.29           C
ATOM    378  CD1 TRP A  47     -11.668   8.283   3.445  1.00104.29           C
ATOM    379  NE1 TRP A  47     -12.719   7.400   3.458  1.00104.29           N
ATOM    380  CE2 TRP A  47     -13.391   7.539   4.654  1.00104.29           C
ATOM    381  CE3 TRP A  47     -13.180   8.890   6.638  1.00104.29           C
ATOM    382  CZ2 TRP A  47     -14.490   6.897   5.146  1.00104.29           C
ATOM    383  CZ3 TRP A  47     -14.291   8.242   7.130  1.00104.29           C
ATOM    384  CH2 TRP A  47     -14.933   7.265   6.398  1.00104.29           C
ATOM    385  C   TRP A  47     -10.459  11.212   2.921  1.00104.29           C
ATOM    386  O   TRP A  47     -10.793  10.720   1.844  1.00104.29           O
ATOM    387  N   MET A  48     -10.731  12.476   3.278  1.00108.64           N
ATOM    388  CA  MET A  48     -11.442  13.435   2.495  1.00108.64           C
ATOM    389  CB  MET A  48     -11.693  14.738   3.269  1.00108.64           C
ATOM    390  CG  MET A  48     -12.560  15.759   2.530  1.00108.64           C
ATOM    391  SD  MET A  48     -12.815  17.305   3.454  1.00108.64           S
ATOM    392  CE  MET A  48     -13.906  18.071   2.223  1.00108.64           C
ATOM    393  C   MET A  48     -10.603  13.769   1.310  1.00108.64           C
ATOM    394  O   MET A  48     -11.124  14.104   0.247  1.00108.64           O
ATOM    395  N   ASN A  49      -9.270  13.667   1.475  1.00150.85           N
ATOM    396  CA  ASN A  49      -8.346  14.114   0.474  1.00150.85           C
ATOM    397  CB  ASN A  49      -6.891  13.726   0.797  1.00150.85           C
ATOM    398  CG  ASN A  49      -5.962  14.421  -0.191  1.00150.85           C
ATOM    399  OD1 ASN A  49      -5.749  15.630  -0.115  1.00150.85           O
ATOM    400  ND2 ASN A  49      -5.379  13.637  -1.137  1.00150.85           N
ATOM    401  C   ASN A  49      -8.684  13.497  -0.839  1.00150.85           C
ATOM    402  O   ASN A  49      -8.776  14.203  -1.841  1.00150.85           O
ATOM    403  N   ILE A  50      -8.903  12.173  -0.901  1.00 78.82           N
ATOM    404  CA  ILE A  50      -9.218  11.697  -2.211  1.00 78.82           C
ATOM    405  CB  ILE A  50      -8.558  10.424  -2.644  1.00 78.82           C
ATOM    406  CG1 ILE A  50      -7.045  10.666  -2.812  1.00 78.82           C
ATOM    407  CG2 ILE A  50      -9.248   9.929  -3.926  1.00 78.82           C
ATOM    408  CD1 ILE A  50      -6.237   9.411  -3.134  1.00 78.82           C
ATOM    409  C   ILE A  50     -10.698  11.603  -2.375  1.00 78.82           C
ATOM    410  O   ILE A  50     -11.429  11.254  -1.450  1.00 78.82           O
ATOM    411  N   LEU A  51     -11.176  11.969  -3.581  1.00 56.89           N
ATOM    412  CA  LEU A  51     -12.583  12.016  -3.838  1.00 56.89           C
ATOM    413  CB  LEU A  51     -12.937  12.499  -5.253  1.00 56.89           C
ATOM    414  CG  LEU A  51     -12.458  13.930  -5.548  1.00 56.89           C
ATOM    415  CD1 LEU A  51     -12.894  14.385  -6.949  1.00 56.89           C
ATOM    416  CD2 LEU A  51     -12.881  14.904  -4.438  1.00 56.89           C
ATOM    417  C   LEU A  51     -13.150  10.649  -3.682  1.00 56.89           C
ATOM    418  O   LEU A  51     -12.623   9.669  -4.208  1.00 56.89           O
ATOM    419  N   THR A  52     -14.251  10.565  -2.913  1.00151.65           N
ATOM    420  CA  THR A  52     -14.918   9.323  -2.682  1.00151.65           C
ATOM    421  CB  THR A  52     -15.987   9.424  -1.629  1.00151.65           C
ATOM    422  OG1 THR A  52     -16.544   8.144  -1.371  1.00151.65           O
ATOM    423  CG2 THR A  52     -17.075  10.403  -2.099  1.00151.65           C
ATOM    424  C   THR A  52     -15.543   8.851  -3.955  1.00151.65           C
ATOM    425  O   THR A  52     -15.441   7.675  -4.300  1.00151.65           O
ATOM    426  N   THR A  53     -16.195   9.761  -4.706  1.00 43.51           N
ATOM    427  CA  THR A  53     -16.862   9.324  -5.897  1.00 43.51           C
ATOM    428  CB  THR A  53     -18.358   9.352  -5.761  1.00 43.51           C
ATOM    429  OG1 THR A  53     -18.752   8.557  -4.652  1.00 43.51           O
ATOM    430  CG2 THR A  53     -18.998   8.795  -7.043  1.00 43.51           C
ATOM    431  C   THR A  53     -16.485  10.244  -7.009  1.00 43.51           C
ATOM    432  O   THR A  53     -16.030  11.365  -6.787  1.00 43.51           O
ATOM    433  N   LEU A  54     -16.640   9.760  -8.254  1.00 89.61           N
ATOM    434  CA  LEU A  54     -16.363  10.558  -9.407  1.00 89.61           C
ATOM    435  CB  LEU A  54     -15.514   9.840 -10.474  1.00 89.61           C
ATOM    436  CG  LEU A  54     -14.114   9.402 -10.003  1.00 89.61           C
ATOM    437  CD1 LEU A  54     -14.203   8.328  -8.907  1.00 89.61           C
ATOM    438  CD2 LEU A  54     -13.240   8.962 -11.191  1.00 89.61           C
ATOM    439  C   LEU A  54     -17.688  10.814 -10.049  1.00 89.61           C
ATOM    440  O   LEU A  54     -18.648  10.082  -9.819  1.00 89.61           O
ATOM    441  N   TYR A  55     -17.783  11.879 -10.866  1.00 52.30           N
ATOM    442  CA  TYR A  55     -19.027  12.145 -11.521  1.00 52.30           C
ATOM    443  CB  TYR A  55     -19.493  13.608 -11.430  1.00 52.30           C
ATOM    444  CG  TYR A  55     -19.929  13.880 -10.033  1.00 52.30           C
ATOM    445  CD1 TYR A  55     -19.026  14.240  -9.059  1.00 52.30           C
ATOM    446  CD2 TYR A  55     -21.260  13.773  -9.701  1.00 52.30           C
ATOM    447  CE1 TYR A  55     -19.448  14.489  -7.774  1.00 52.30           C
ATOM    448  CE2 TYR A  55     -21.687  14.020  -8.418  1.00 52.30           C
ATOM    449  CZ  TYR A  55     -20.779  14.379  -7.453  1.00 52.30           C
ATOM    450  OH  TYR A  55     -21.216  14.633  -6.136  1.00 52.30           O
ATOM    451  C   TYR A  55     -18.851  11.843 -12.969  1.00 52.30           C
ATOM    452  O   TYR A  55     -17.991  12.411 -13.641  1.00 52.30           O
ATOM    453  N   PHE A  56     -19.665  10.905 -13.484  1.00108.92           N
ATOM    454  CA  PHE A  56     -19.585  10.572 -14.871  1.00108.92           C
ATOM    455  CB  PHE A  56     -18.470   9.563 -15.196  1.00108.92           C
ATOM    456  CG  PHE A  56     -18.820   8.274 -14.538  1.00108.92           C
ATOM    457  CD1 PHE A  56     -18.436   8.021 -13.242  1.00108.92           C
ATOM    458  CD2 PHE A  56     -19.541   7.322 -15.221  1.00108.92           C
ATOM    459  CE1 PHE A  56     -18.763   6.831 -12.637  1.00108.92           C
ATOM    460  CE2 PHE A  56     -19.869   6.130 -14.619  1.00108.92           C
ATOM    461  CZ  PHE A  56     -19.481   5.882 -13.325  1.00108.92           C
ATOM    462  C   PHE A  56     -20.890   9.950 -15.233  1.00108.92           C
ATOM    463  O   PHE A  56     -21.753   9.752 -14.379  1.00108.92           O
ATOM    464  N   ILE A  57     -21.082   9.642 -16.528  1.00118.78           N
ATOM    465  CA  ILE A  57     -22.301   9.000 -16.908  1.00118.78           C
ATOM    466  CB  ILE A  57     -22.802   9.391 -18.266  1.00118.78           C
ATOM    467  CG1 ILE A  57     -21.778   9.025 -19.353  1.00118.78           C
ATOM    468  CG2 ILE A  57     -23.173  10.881 -18.211  1.00118.78           C
ATOM    469  CD1 ILE A  57     -22.333   9.122 -20.772  1.00118.78           C
ATOM    470  C   ILE A  57     -21.986   7.540 -16.912  1.00118.78           C
ATOM    471  O   ILE A  57     -21.032   7.094 -17.550  1.00118.78           O
ATOM    472  N   CYS A  58     -22.804   6.760 -16.186  1.00 70.40           N
ATOM    473  CA  CYS A  58     -22.544   5.371 -15.966  1.00 70.40           C
ATOM    474  CB  CYS A  58     -23.578   4.712 -15.028  1.00 70.40           C
ATOM    475  SG  CYS A  58     -23.121   3.040 -14.471  1.00 70.40           S
ATOM    476  C   CYS A  58     -22.548   4.654 -17.273  1.00 70.40           C
ATOM    477  O   CYS A  58     -22.869   5.221 -18.316  1.00 70.40           O
ATOM    478  N   LEU A  59     -22.155   3.368 -17.230  1.00 69.47           N
ATOM    479  CA  LEU A  59     -22.048   2.553 -18.399  1.00 69.47           C
ATOM    480  CB  LEU A  59     -21.712   1.088 -18.071  1.00 69.47           C
ATOM    481  CG  LEU A  59     -20.407   0.884 -17.280  1.00 69.47           C
ATOM    482  CD1 LEU A  59     -20.499   1.512 -15.880  1.00 69.47           C
ATOM    483  CD2 LEU A  59     -20.017  -0.603 -17.232  1.00 69.47           C
ATOM    484  C   LEU A  59     -23.398   2.527 -19.028  1.00 69.47           C
ATOM    485  O   LEU A  59     -23.534   2.658 -20.243  1.00 69.47           O
ATOM    486  N   PHE A  60     -24.443   2.376 -18.199  1.00 83.43           N
ATOM    487  CA  PHE A  60     -25.765   2.319 -18.738  1.00 83.43           C
ATOM    488  CB  PHE A  60     -26.871   2.137 -17.680  1.00 83.43           C
ATOM    489  CG  PHE A  60     -26.806   0.764 -17.102  1.00 83.43           C
ATOM    490  CD1 PHE A  60     -27.500  -0.270 -17.688  1.00 83.43           C
ATOM    491  CD2 PHE A  60     -26.056   0.507 -15.977  1.00 83.43           C
ATOM    492  CE1 PHE A  60     -27.450  -1.539 -17.162  1.00 83.43           C
ATOM    493  CE2 PHE A  60     -26.003  -0.760 -15.445  1.00 83.43           C
ATOM    494  CZ  PHE A  60     -26.701  -1.785 -16.037  1.00 83.43           C
ATOM    495  C   PHE A  60     -26.053   3.620 -19.409  1.00 83.43           C
ATOM    496  O   PHE A  60     -26.612   3.647 -20.505  1.00 83.43           O
ATOM    497  N   LEU A  61     -25.662   4.748 -18.783  1.00144.87           N
ATOM    498  CA  LEU A  61     -26.078   5.994 -19.350  1.00144.87           C
ATOM    499  CB  LEU A  61     -26.221   7.119 -18.309  1.00144.87           C
ATOM    500  CG  LEU A  61     -27.290   6.809 -17.242  1.00144.87           C
ATOM    501  CD1 LEU A  61     -26.877   5.608 -16.376  1.00144.87           C
ATOM    502  CD2 LEU A  61     -27.644   8.053 -16.411  1.00144.87           C
ATOM    503  C   LEU A  61     -25.151   6.457 -20.427  1.00144.87           C
ATOM    504  O   LEU A  61     -23.982   6.747 -20.187  1.00144.87           O
ATOM    505  N   GLY A  62     -25.697   6.557 -21.656  1.00 65.62           N
ATOM    506  CA  GLY A  62     -25.010   7.067 -22.806  1.00 65.62           C
ATOM    507  C   GLY A  62     -24.688   5.950 -23.740  1.00 65.62           C
ATOM    508  O   GLY A  62     -24.278   4.865 -23.331  1.00 65.62           O
ATOM    509  N   LYS A  63     -24.890   6.211 -25.046  1.00124.08           N
ATOM    510  CA  LYS A  63     -24.531   5.286 -26.079  1.00124.08           C
ATOM    511  CB  LYS A  63     -25.718   4.598 -26.779  1.00124.08           C
ATOM    512  CG  LYS A  63     -25.260   3.704 -27.935  1.00124.08           C
ATOM    513  CD  LYS A  63     -26.344   2.801 -28.525  1.00124.08           C
ATOM    514  CE  LYS A  63     -25.929   2.161 -29.853  1.00124.08           C
ATOM    515  NZ  LYS A  63     -24.894   1.128 -29.624  1.00124.08           N
ATOM    516  C   LYS A  63     -23.854   6.104 -27.120  1.00124.08           C
ATOM    517  O   LYS A  63     -24.191   7.272 -27.297  1.00124.08           O
ATOM    518  N   SER A  64     -22.872   5.528 -27.837  1.00 90.59           N
ATOM    519  CA  SER A  64     -22.210   6.340 -28.811  1.00 90.59           C
ATOM    520  CB  SER A  64     -20.889   6.948 -28.302  1.00 90.59           C
ATOM    521  OG  SER A  64     -21.148   7.861 -27.246  1.00 90.59           O
ATOM    522  C   SER A  64     -21.878   5.509 -30.003  1.00 90.59           C
ATOM    523  O   SER A  64     -21.892   4.281 -29.953  1.00 90.59           O
ATOM    524  N   LEU A  65     -21.621   6.193 -31.134  1.00169.07           N
ATOM    525  CA  LEU A  65     -21.180   5.535 -32.325  1.00169.07           C
ATOM    526  CB  LEU A  65     -22.211   5.569 -33.465  1.00169.07           C
ATOM    527  CG  LEU A  65     -23.577   4.975 -33.081  1.00169.07           C
ATOM    528  CD1 LEU A  65     -24.509   4.887 -34.295  1.00169.07           C
ATOM    529  CD2 LEU A  65     -23.429   3.648 -32.329  1.00169.07           C
ATOM    530  C   LEU A  65     -19.968   6.304 -32.750  1.00169.07           C
ATOM    531  O   LEU A  65     -19.995   7.534 -32.804  1.00169.07           O
ATOM    532  N   GLY A  66     -18.862   5.602 -33.058  1.00 38.43           N
ATOM    533  CA  GLY A  66     -17.661   6.313 -33.385  1.00 38.43           C
ATOM    534  C   GLY A  66     -17.495   6.320 -34.865  1.00 38.43           C
ATOM    535  O   GLY A  66     -17.797   5.342 -35.547  1.00 38.43           O
ATOM    536  N   PHE A  67     -16.993   7.453 -35.394  1.00 86.45           N
ATOM    537  CA  PHE A  67     -16.768   7.574 -36.801  1.00 86.45           C
ATOM    538  CB  PHE A  67     -17.618   8.647 -37.490  1.00 86.45           C
ATOM    539  CG  PHE A  67     -18.945   8.034 -37.745  1.00 86.45           C
ATOM    540  CD1 PHE A  67     -19.702   7.522 -36.720  1.00 86.45           C
ATOM    541  CD2 PHE A  67     -19.440   7.993 -39.024  1.00 86.45           C
ATOM    542  CE1 PHE A  67     -20.932   6.961 -36.967  1.00 86.45           C
ATOM    543  CE2 PHE A  67     -20.668   7.435 -39.270  1.00 86.45           C
ATOM    544  CZ  PHE A  67     -21.421   6.914 -38.247  1.00 86.45           C
ATOM    545  C   PHE A  67     -15.329   7.874 -37.042  1.00 86.45           C
ATOM    546  O   PHE A  67     -14.648   8.501 -36.231  1.00 86.45           O
ATOM    547  N   GLN A  68     -14.844   7.393 -38.198  1.00106.99           N
ATOM    548  CA  GLN A  68     -13.486   7.524 -38.617  1.00106.99           C
ATOM    549  CB  GLN A  68     -12.924   6.186 -39.129  1.00106.99           C
ATOM    550  CG  GLN A  68     -13.688   5.697 -40.366  1.00106.99           C
ATOM    551  CD  GLN A  68     -13.219   4.301 -40.751  1.00106.99           C
ATOM    552  OE1 GLN A  68     -13.789   3.669 -41.640  1.00106.99           O
ATOM    553  NE2 GLN A  68     -12.162   3.797 -40.061  1.00106.99           N
ATOM    554  C   GLN A  68     -13.488   8.449 -39.784  1.00106.99           C
ATOM    555  O   GLN A  68     -14.515   8.645 -40.433  1.00106.99           O
ATOM    556  N   GLY A  69     -12.327   9.058 -40.082  1.00 34.60           N
ATOM    557  CA  GLY A  69     -12.285   9.952 -41.194  1.00 34.60           C
ATOM    558  C   GLY A  69     -12.401   9.125 -42.424  1.00 34.60           C
ATOM    559  O   GLY A  69     -12.019   7.956 -42.449  1.00 34.60           O
ATOM    560  N   SER A  70     -12.949   9.732 -43.485  1.00113.00           N
ATOM    561  CA  SER A  70     -13.071   9.044 -44.728  1.00113.00           C
ATOM    562  CB  SER A  70     -14.523   8.736 -45.125  1.00113.00           C
ATOM    563  OG  SER A  70     -15.086   7.810 -44.206  1.00113.00           O
ATOM    564  C   SER A  70     -12.497   9.969 -45.747  1.00113.00           C
ATOM    565  O   SER A  70     -12.287  11.151 -45.480  1.00113.00           O
ATOM    566  N   GLY A  71     -12.172   9.438 -46.936  1.00 21.67           N
ATOM    567  CA  GLY A  71     -11.624  10.238 -47.987  1.00 21.67           C
ATOM    568  C   GLY A  71     -10.158   9.989 -47.985  1.00 21.67           C
ATOM    569  O   GLY A  71      -9.555   9.749 -49.031  1.00 21.67           O
ATOM    570  N   LEU A  72      -9.541  10.048 -46.791  1.00153.42           N
ATOM    571  CA  LEU A  72      -8.160   9.692 -46.709  1.00153.42           C
ATOM    572  CB  LEU A  72      -7.589   9.895 -45.295  1.00153.42           C
ATOM    573  CG  LEU A  72      -6.099   9.542 -45.150  1.00153.42           C
ATOM    574  CD1 LEU A  72      -5.221  10.466 -46.009  1.00153.42           C
ATOM    575  CD2 LEU A  72      -5.675   9.534 -43.673  1.00153.42           C
ATOM    576  C   LEU A  72      -8.200   8.240 -47.022  1.00153.42           C
ATOM    577  O   LEU A  72      -7.399   7.711 -47.791  1.00153.42           O
ATOM    578  N   ILE A  73      -9.203   7.577 -46.416  1.00391.04           N
ATOM    579  CA  ILE A  73      -9.502   6.197 -46.634  1.00391.04           C
ATOM    580  CB  ILE A  73      -9.278   5.363 -45.396  1.00391.04           C
ATOM    581  CG1 ILE A  73      -9.443   3.855 -45.665  1.00391.04           C
ATOM    582  CG2 ILE A  73     -10.204   5.908 -44.295  1.00391.04           C
ATOM    583  CD1 ILE A  73     -10.872   3.416 -45.988  1.00391.04           C
ATOM    584  C   ILE A  73     -10.958   6.194 -46.952  1.00391.04           C
ATOM    585  O   ILE A  73     -11.728   6.927 -46.342  1.00391.04           O
ATOM    586  N   ALA A  74     -11.411   5.416 -47.943  1.00163.80           N
ATOM    587  CA  ALA A  74     -12.825   5.508 -48.127  1.00163.80           C
ATOM    588  CB  ALA A  74     -13.233   6.187 -49.444  1.00163.80           C
ATOM    589  C   ALA A  74     -13.375   4.134 -48.136  1.00163.80           C
ATOM    590  O   ALA A  74     -12.958   3.319 -48.954  1.00163.80           O
ATOM    591  N   TYR A  75     -14.374   3.894 -47.257  1.00277.98           N
ATOM    592  CA  TYR A  75     -14.997   2.618 -47.050  1.00277.98           C
ATOM    593  CB  TYR A  75     -16.265   2.661 -46.171  1.00277.98           C
ATOM    594  CG  TYR A  75     -17.297   3.552 -46.774  1.00277.98           C
ATOM    595  CD1 TYR A  75     -18.199   3.062 -47.689  1.00277.98           C
ATOM    596  CD2 TYR A  75     -17.368   4.879 -46.415  1.00277.98           C
ATOM    597  CE1 TYR A  75     -19.155   3.882 -48.240  1.00277.98           C
ATOM    598  CE2 TYR A  75     -18.322   5.705 -46.962  1.00277.98           C
ATOM    599  CZ  TYR A  75     -19.218   5.205 -47.876  1.00277.98           C
ATOM    600  OH  TYR A  75     -20.199   6.049 -48.440  1.00277.98           O
ATOM    601  C   TYR A  75     -15.276   1.989 -48.358  1.00277.98           C
ATOM    602  O   TYR A  75     -15.497   2.689 -49.339  1.00277.98           O
ATOM    603  N   ASP A  76     -15.239   0.639 -48.407  1.00196.47           N
ATOM    604  CA  ASP A  76     -15.230   0.006 -49.689  1.00196.47           C
ATOM    605  CB  ASP A  76     -16.367   0.445 -50.632  1.00196.47           C
ATOM    606  CG  ASP A  76     -17.688  -0.052 -50.058  1.00196.47           C
ATOM    607  OD1 ASP A  76     -17.811  -1.285 -49.828  1.00196.47           O
ATOM    608  OD2 ASP A  76     -18.597   0.795 -49.848  1.00196.47           O
ATOM    609  C   ASP A  76     -13.920   0.514 -50.198  1.00196.47           C
ATOM    610  O   ASP A  76     -13.036   0.824 -49.401  1.00196.47           O
ATOM    611  N   CYS A  77     -13.690   0.563 -51.513  1.00 96.62           N
ATOM    612  CA  CYS A  77     -12.424   1.122 -51.880  1.00 96.62           C
ATOM    613  CB  CYS A  77     -12.105   0.932 -53.372  1.00 96.62           C
ATOM    614  SG  CYS A  77     -11.879  -0.818 -53.804  1.00 96.62           S
ATOM    615  C   CYS A  77     -12.409   2.589 -51.591  1.00 96.62           C
ATOM    616  O   CYS A  77     -11.458   3.129 -51.028  1.00 96.62           O
ATOM    617  N   SER A  78     -13.511   3.252 -51.967  1.00144.58           N
ATOM    618  CA  SER A  78     -13.714   4.667 -51.921  1.00144.58           C
ATOM    619  CB  SER A  78     -13.001   5.377 -53.073  1.00144.58           C
ATOM    620  OG  SER A  78     -11.594   5.238 -52.933  1.00144.58           O
ATOM    621  C   SER A  78     -15.197   4.754 -52.089  1.00144.58           C
ATOM    622  O   SER A  78     -15.912   3.982 -51.462  1.00144.58           O
ATOM    623  N   ASN A  79     -15.735   5.683 -52.897  1.00 59.47           N
ATOM    624  CA  ASN A  79     -17.163   5.624 -53.052  1.00 59.47           C
ATOM    625  CB  ASN A  79     -17.811   6.985 -53.359  1.00 59.47           C
ATOM    626  CG  ASN A  79     -19.321   6.796 -53.333  1.00 59.47           C
ATOM    627  OD1 ASN A  79     -19.820   5.680 -53.188  1.00 59.47           O
ATOM    628  ND2 ASN A  79     -20.077   7.917 -53.482  1.00 59.47           N
ATOM    629  C   ASN A  79     -17.444   4.723 -54.218  1.00 59.47           C
ATOM    630  O   ASN A  79     -16.914   4.928 -55.311  1.00 59.47           O
ATOM    631  N   PRO A  80     -18.229   3.695 -53.988  1.00102.88           N
ATOM    632  CA  PRO A  80     -18.578   2.771 -55.037  1.00102.88           C
ATOM    633  CD  PRO A  80     -18.268   3.057 -52.682  1.00102.88           C
ATOM    634  CB  PRO A  80     -18.773   1.410 -54.369  1.00102.88           C
ATOM    635  CG  PRO A  80     -19.044   1.750 -52.895  1.00102.88           C
ATOM    636  C   PRO A  80     -19.801   3.209 -55.776  1.00102.88           C
ATOM    637  O   PRO A  80     -20.587   3.981 -55.228  1.00102.88           O
ATOM    638  N   GLU A  81     -19.982   2.718 -57.019  1.00 90.77           N
ATOM    639  CA  GLU A  81     -21.170   3.014 -57.764  1.00 90.77           C
ATOM    640  CB  GLU A  81     -21.219   4.462 -58.270  1.00 90.77           C
ATOM    641  CG  GLU A  81     -22.564   4.859 -58.872  1.00 90.77           C
ATOM    642  CD  GLU A  81     -22.563   6.375 -58.961  1.00 90.77           C
ATOM    643  OE1 GLU A  81     -21.659   6.997 -58.343  1.00 90.77           O
ATOM    644  OE2 GLU A  81     -23.465   6.932 -59.639  1.00 90.77           O
ATOM    645  C   GLU A  81     -21.192   2.095 -58.943  1.00 90.77           C
ATOM    646  O   GLU A  81     -20.142   1.702 -59.451  1.00 90.77           O
ATOM    647  N   VAL A  82     -22.405   1.709 -59.391  1.00 37.01           N
ATOM    648  CA  VAL A  82     -22.543   0.828 -60.514  1.00 37.01           C
ATOM    649  CB  VAL A  82     -23.850   0.090 -60.553  1.00 37.01           C
ATOM    650  CG1 VAL A  82     -23.885  -0.756 -61.837  1.00 37.01           C
ATOM    651  CG2 VAL A  82     -23.995  -0.729 -59.259  1.00 37.01           C
ATOM    652  C   VAL A  82     -22.469   1.656 -61.754  1.00 37.01           C
ATOM    653  O   VAL A  82     -22.869   2.819 -61.758  1.00 37.01           O
ATOM    654  N   ASN A  83     -21.926   1.073 -62.843  1.00 86.94           N
ATOM    655  CA  ASN A  83     -21.782   1.800 -64.070  1.00 86.94           C
ATOM    656  CB  ASN A  83     -20.410   2.500 -64.158  1.00 86.94           C
ATOM    657  CG  ASN A  83     -20.356   3.417 -65.369  1.00 86.94           C
ATOM    658  OD1 ASN A  83     -20.124   2.976 -66.493  1.00 86.94           O
ATOM    659  ND2 ASN A  83     -20.563   4.741 -65.133  1.00 86.94           N
ATOM    660  C   ASN A  83     -21.888   0.819 -65.199  1.00 86.94           C
ATOM    661  O   ASN A  83     -21.779  -0.390 -64.998  1.00 86.94           O
ATOM    662  N   LEU A  84     -22.147   1.327 -66.420  1.00131.13           N
ATOM    663  CA  LEU A  84     -22.233   0.505 -67.593  1.00131.13           C
ATOM    664  CB  LEU A  84     -23.625   0.557 -68.252  1.00131.13           C
ATOM    665  CG  LEU A  84     -23.766  -0.305 -69.521  1.00131.13           C
ATOM    666  CD1 LEU A  84     -23.632  -1.804 -69.210  1.00131.13           C
ATOM    667  CD2 LEU A  84     -25.060   0.035 -70.277  1.00131.13           C
ATOM    668  C   LEU A  84     -21.261   1.046 -68.593  1.00131.13           C
ATOM    669  O   LEU A  84     -21.105   2.259 -68.725  1.00131.13           O
ATOM    670  N   THR A  85     -20.566   0.150 -69.320  1.00109.51           N
ATOM    671  CA  THR A  85     -19.647   0.605 -70.323  1.00109.51           C
ATOM    672  CB  THR A  85     -18.255   0.079 -70.143  1.00109.51           C
ATOM    673  OG1 THR A  85     -17.389   0.657 -71.108  1.00109.51           O
ATOM    674  CG2 THR A  85     -18.275  -1.452 -70.288  1.00109.51           C
ATOM    675  C   THR A  85     -20.152   0.119 -71.645  1.00109.51           C
ATOM    676  O   THR A  85     -20.539  -1.041 -71.783  1.00109.51           O
ATOM    677  N   SER A  86     -20.192   1.014 -72.652  1.00 52.02           N
ATOM    678  CA  SER A  86     -20.634   0.607 -73.953  1.00 52.02           C
ATOM    679  CB  SER A  86     -21.962   1.255 -74.381  1.00 52.02           C
ATOM    680  OG  SER A  86     -23.009   0.819 -73.528  1.00 52.02           O
ATOM    681  C   SER A  86     -19.590   1.031 -74.932  1.00 52.02           C
ATOM    682  O   SER A  86     -19.191   2.195 -74.975  1.00 52.02           O
ATOM    683  N   TYR A  87     -19.090   0.063 -75.724  1.00 70.29           N
ATOM    684  CA  TYR A  87     -18.102   0.355 -76.719  1.00 70.29           C
ATOM    685  CB  TYR A  87     -16.663   0.331 -76.172  1.00 70.29           C
ATOM    686  CG  TYR A  87     -16.436  -0.991 -75.514  1.00 70.29           C
ATOM    687  CD1 TYR A  87     -16.847  -1.192 -74.217  1.00 70.29           C
ATOM    688  CD2 TYR A  87     -15.811  -2.024 -76.177  1.00 70.29           C
ATOM    689  CE1 TYR A  87     -16.648  -2.399 -73.589  1.00 70.29           C
ATOM    690  CE2 TYR A  87     -15.609  -3.236 -75.554  1.00 70.29           C
ATOM    691  CZ  TYR A  87     -16.028  -3.424 -74.259  1.00 70.29           C
ATOM    692  OH  TYR A  87     -15.824  -4.664 -73.616  1.00 70.29           O
ATOM    693  C   TYR A  87     -18.198  -0.690 -77.780  1.00 70.29           C
ATOM    694  O   TYR A  87     -18.846  -1.719 -77.600  1.00 70.29           O
ATOM    695  N   SER A  88     -17.561  -0.431 -78.936  1.00 89.52           N
ATOM    696  CA  SER A  88     -17.517  -1.417 -79.968  1.00 89.52           C
ATOM    697  CB  SER A  88     -18.018  -0.907 -81.330  1.00 89.52           C
ATOM    698  OG  SER A  88     -17.170   0.130 -81.804  1.00 89.52           O
ATOM    699  C   SER A  88     -16.072  -1.759 -80.124  1.00 89.52           C
ATOM    700  O   SER A  88     -15.228  -0.872 -80.246  1.00 89.52           O
ATOM    701  N   LEU A  89     -15.743  -3.062 -80.112  1.00 98.58           N
ATOM    702  CA  LEU A  89     -14.369  -3.441 -80.230  1.00 98.58           C
ATOM    703  CB  LEU A  89     -14.024  -4.741 -79.483  1.00 98.58           C
ATOM    704  CG  LEU A  89     -12.544  -5.142 -79.611  1.00 98.58           C
ATOM    705  CD1 LEU A  89     -11.628  -4.098 -78.957  1.00 98.58           C
ATOM    706  CD2 LEU A  89     -12.299  -6.564 -79.085  1.00 98.58           C
ATOM    707  C   LEU A  89     -14.092  -3.665 -81.676  1.00 98.58           C
ATOM    708  O   LEU A  89     -14.609  -4.603 -82.285  1.00 98.58           O
ATOM    709  N   LEU A  90     -13.249  -2.788 -82.259  1.00151.39           N
ATOM    710  CA  LEU A  90     -12.931  -2.877 -83.654  1.00151.39           C
ATOM    711  CB  LEU A  90     -12.886  -1.507 -84.356  1.00151.39           C
ATOM    712  CG  LEU A  90     -14.230  -0.757 -84.317  1.00151.39           C
ATOM    713  CD1 LEU A  90     -14.170   0.556 -85.112  1.00151.39           C
ATOM    714  CD2 LEU A  90     -15.388  -1.667 -84.749  1.00151.39           C
ATOM    715  C   LEU A  90     -11.578  -3.498 -83.791  1.00151.39           C
ATOM    716  O   LEU A  90     -10.604  -3.016 -83.215  1.00151.39           O
ATOM    717  N   ASP A  91     -11.497  -4.609 -84.554  1.00 81.85           N
ATOM    718  CA  ASP A  91     -10.246  -5.275 -84.779  1.00 81.85           C
ATOM    719  CB  ASP A  91     -10.213  -6.706 -84.208  1.00 81.85           C
ATOM    720  CG  ASP A  91      -8.760  -7.142 -84.094  1.00 81.85           C
ATOM    721  OD1 ASP A  91      -7.878  -6.369 -84.552  1.00 81.85           O
ATOM    722  OD2 ASP A  91      -8.510  -8.245 -83.537  1.00 81.85           O
ATOM    723  C   ASP A  91     -10.042  -5.357 -86.263  1.00 81.85           C
ATOM    724  O   ASP A  91     -10.906  -5.856 -86.983  1.00 81.85           O
ATOM    725  N   VAL A  92      -8.898  -4.841 -86.765  1.00 49.34           N
ATOM    726  CA  VAL A  92      -8.619  -4.877 -88.176  1.00 49.34           C
ATOM    727  CB  VAL A  92      -8.271  -3.525 -88.730  1.00 49.34           C
ATOM    728  CG1 VAL A  92      -7.967  -3.661 -90.230  1.00 49.34           C
ATOM    729  CG2 VAL A  92      -9.423  -2.557 -88.414  1.00 49.34           C
ATOM    730  C   VAL A  92      -7.433  -5.770 -88.375  1.00 49.34           C
ATOM    731  O   VAL A  92      -6.363  -5.519 -87.821  1.00 49.34           O
ATOM    732  N   ALA A  93      -7.588  -6.835 -89.191  1.00 48.34           N
ATOM    733  CA  ALA A  93      -6.498  -7.755 -89.353  1.00 48.34           C
ATOM    734  CB  ALA A  93      -6.847  -9.192 -88.930  1.00 48.34           C
ATOM    735  C   ALA A  93      -6.068  -7.809 -90.784  1.00 48.34           C
ATOM    736  O   ALA A  93      -6.887  -7.880 -91.701  1.00 48.34           O
ATOM    737  N   SER A  94      -4.737  -7.783 -90.996  1.00 43.50           N
ATOM    738  CA  SER A  94      -4.190  -7.879 -92.314  1.00 43.50           C
ATOM    739  CB  SER A  94      -3.132  -6.806 -92.620  1.00 43.50           C
ATOM    740  OG  SER A  94      -3.726  -5.515 -92.591  1.00 43.50           O
ATOM    741  C   SER A  94      -3.514  -9.206 -92.388  1.00 43.50           C
ATOM    742  O   SER A  94      -2.619  -9.502 -91.596  1.00 43.50           O
ATOM    743  N   CYS A  95      -3.940 -10.050 -93.347  1.00 39.07           N
ATOM    744  CA  CYS A  95      -3.348 -11.348 -93.465  1.00 39.07           C
ATOM    745  CB  CYS A  95      -4.354 -12.497 -93.283  1.00 39.07           C
ATOM    746  SG  CYS A  95      -5.068 -12.530 -91.611  1.00 39.07           S
ATOM    747  C   CYS A  95      -2.770 -11.465 -94.831  1.00 39.07           C
ATOM    748  O   CYS A  95      -3.407 -11.101 -95.819  1.00 39.07           O
ATOM    749  N   LEU A  96      -1.522 -11.962 -94.924  1.00166.67           N
ATOM    750  CA  LEU A  96      -0.962 -12.133 -96.229  1.00166.67           C
ATOM    751  CB  LEU A  96       0.480 -11.607 -96.391  1.00166.67           C
ATOM    752  CG  LEU A  96       1.535 -12.249 -95.470  1.00166.67           C
ATOM    753  CD1 LEU A  96       2.924 -11.642 -95.724  1.00166.67           C
ATOM    754  CD2 LEU A  96       1.135 -12.153 -93.991  1.00166.67           C
ATOM    755  C   LEU A  96      -0.976 -13.590 -96.520  1.00166.67           C
ATOM    756  O   LEU A  96      -0.344 -14.360 -95.807  1.00166.67           O
ATOM    757  N   PRO A  97      -1.758 -13.982 -97.500  1.00156.12           N
ATOM    758  CA  PRO A  97      -1.784 -15.373 -97.876  1.00156.12           C
ATOM    759  CD  PRO A  97      -3.073 -13.370 -97.628  1.00156.12           C
ATOM    760  CB  PRO A  97      -3.143 -15.617 -98.533  1.00156.12           C
ATOM    761  CG  PRO A  97      -4.042 -14.521 -97.938  1.00156.12           C
ATOM    762  C   PRO A  97      -0.637 -15.813 -98.742  1.00156.12           C
ATOM    763  O   PRO A  97      -0.472 -15.237 -99.817  1.00156.12           O
ATOM    764  N   PRO A  98       0.138 -16.785 -98.321  1.00 96.54           N
ATOM    765  CA  PRO A  98       1.097 -17.379 -99.214  1.00 96.54           C
ATOM    766  CD  PRO A  98       0.730 -16.646 -97.000  1.00 96.54           C
ATOM    767  CB  PRO A  98       2.354 -17.700 -98.406  1.00 96.54           C
ATOM    768  CG  PRO A  98       1.893 -17.641 -96.949  1.00 96.54           C
ATOM    769  C   PRO A  98       0.484 -18.600 -99.823  1.00 96.54           C
ATOM    770  O   PRO A  98      -0.688 -18.869 -99.573  1.00 96.54           O
ATOM    771  N   THR A  99       1.237 -19.342-100.655  1.00 44.43           N
ATOM    772  CA  THR A  99       0.687 -20.549-101.195  1.00 44.43           C
ATOM    773  CB  THR A  99       1.586 -21.208-102.205  1.00 44.43           C
ATOM    774  OG1 THR A  99       2.816 -21.581-101.603  1.00 44.43           O
ATOM    775  CG2 THR A  99       1.834 -20.230-103.367  1.00 44.43           C
ATOM    776  C   THR A  99       0.474 -21.532-100.081  1.00 44.43           C
ATOM    777  O   THR A  99      -0.587 -22.145 -99.982  1.00 44.43           O
ATOM    778  N   THR A 100       1.497 -21.703 -99.219  1.00 65.55           N
ATOM    779  CA  THR A 100       1.502 -22.666 -98.150  1.00 65.55           C
ATOM    780  CB  THR A 100       2.876 -22.836 -97.571  1.00 65.55           C
ATOM    781  OG1 THR A 100       3.330 -21.613 -97.009  1.00 65.55           O
ATOM    782  CG2 THR A 100       3.825 -23.279 -98.698  1.00 65.55           C
ATOM    783  C   THR A 100       0.568 -22.337 -97.015  1.00 65.55           C
ATOM    784  O   THR A 100      -0.134 -23.220 -96.523  1.00 65.55           O
ATOM    785  N   ASN A 101       0.525 -21.072 -96.547  1.00132.76           N
ATOM    786  CA  ASN A 101      -0.275 -20.805 -95.378  1.00132.76           C
ATOM    787  CB  ASN A 101       0.491 -21.016 -94.061  1.00132.76           C
ATOM    788  CG  ASN A 101       0.661 -22.515 -93.862  1.00132.76           C
ATOM    789  OD1 ASN A 101       1.473 -23.158 -94.526  1.00132.76           O
ATOM    790  ND2 ASN A 101      -0.129 -23.089 -92.915  1.00132.76           N
ATOM    791  C   ASN A 101      -0.755 -19.389 -95.404  1.00132.76           C
ATOM    792  O   ASN A 101      -0.951 -18.819 -96.475  1.00132.76           O
ATOM    793  N   LEU A 102      -1.051 -18.830 -94.205  1.00 95.12           N
ATOM    794  CA  LEU A 102      -1.453 -17.457 -94.047  1.00 95.12           C
ATOM    795  CB  LEU A 102      -2.946 -17.272 -93.722  1.00 95.12           C
ATOM    796  CG  LEU A 102      -3.893 -17.694 -94.859  1.00 95.12           C
ATOM    797  CD1 LEU A 102      -3.801 -19.203 -95.136  1.00 95.12           C
ATOM    798  CD2 LEU A 102      -5.330 -17.224 -94.586  1.00 95.12           C
ATOM    799  C   LEU A 102      -0.682 -16.910 -92.883  1.00 95.12           C
ATOM    800  O   LEU A 102      -0.374 -17.640 -91.942  1.00 95.12           O
ATOM    801  N   SER A 103      -0.332 -15.607 -92.918  1.00 83.70           N
ATOM    802  CA  SER A 103       0.397 -15.038 -91.819  1.00 83.70           C
ATOM    803  CB  SER A 103       1.858 -14.692 -92.158  1.00 83.70           C
ATOM    804  OG  SER A 103       2.587 -15.873 -92.462  1.00 83.70           O
ATOM    805  C   SER A 103      -0.276 -13.756 -91.448  1.00 83.70           C
ATOM    806  O   SER A 103      -0.825 -13.061 -92.302  1.00 83.70           O
ATOM    807  N   THR A 104      -0.245 -13.393 -90.149  1.00 64.89           N
ATOM    808  CA  THR A 104      -0.884 -12.165 -89.790  1.00 64.89           C
ATOM    809  CB  THR A 104      -1.581 -12.182 -88.470  1.00 64.89           C
ATOM    810  OG1 THR A 104      -2.516 -13.249 -88.412  1.00 64.89           O
ATOM    811  CG2 THR A 104      -2.341 -10.854 -88.373  1.00 64.89           C
ATOM    812  C   THR A 104       0.182 -11.122 -89.728  1.00 64.89           C
ATOM    813  O   THR A 104       1.113 -11.212 -88.930  1.00 64.89           O
ATOM    814  N   GLN A 105       0.104 -10.152 -90.659  1.00115.57           N
ATOM    815  CA  GLN A 105       0.987  -9.023 -90.718  1.00115.57           C
ATOM    816  CB  GLN A 105       0.792  -8.192 -91.991  1.00115.57           C
ATOM    817  CG  GLN A 105       1.535  -6.858 -91.930  1.00115.57           C
ATOM    818  CD  GLN A 105       0.962  -5.948 -93.007  1.00115.57           C
ATOM    819  OE1 GLN A 105       0.107  -6.355 -93.791  1.00115.57           O
ATOM    820  NE2 GLN A 105       1.433  -4.672 -93.035  1.00115.57           N
ATOM    821  C   GLN A 105       0.656  -8.078 -89.608  1.00115.57           C
ATOM    822  O   GLN A 105       1.549  -7.521 -88.971  1.00115.57           O
ATOM    823  N   GLU A 106      -0.653  -7.841 -89.374  1.00135.49           N
ATOM    824  CA  GLU A 106      -1.017  -6.896 -88.357  1.00135.49           C
ATOM    825  CB  GLU A 106      -1.016  -5.433 -88.837  1.00135.49           C
ATOM    826  CG  GLU A 106      -1.408  -4.437 -87.740  1.00135.49           C
ATOM    827  CD  GLU A 106      -0.227  -4.264 -86.800  1.00135.49           C
ATOM    828  OE1 GLU A 106       0.932  -4.354 -87.286  1.00135.49           O
ATOM    829  OE2 GLU A 106      -0.466  -4.025 -85.586  1.00135.49           O
ATOM    830  C   GLU A 106      -2.403  -7.163 -87.874  1.00135.49           C
ATOM    831  O   GLU A 106      -3.246  -7.687 -88.601  1.00135.49           O
ATOM    832  N   ILE A 107      -2.639  -6.839 -86.586  1.00103.35           N
ATOM    833  CA  ILE A 107      -3.940  -6.872 -85.993  1.00103.35           C
ATOM    834  CB  ILE A 107      -4.115  -7.919 -84.929  1.00103.35           C
ATOM    835  CG1 ILE A 107      -3.898  -9.334 -85.472  1.00103.35           C
ATOM    836  CG2 ILE A 107      -5.500  -7.713 -84.301  1.00103.35           C
ATOM    837  CD1 ILE A 107      -2.425  -9.654 -85.696  1.00103.35           C
ATOM    838  C   ILE A 107      -4.047  -5.575 -85.252  1.00103.35           C
ATOM    839  O   ILE A 107      -3.309  -5.348 -84.295  1.00103.35           O
ATOM    840  N   TYR A 108      -4.984  -4.694 -85.638  1.00 69.57           N
ATOM    841  CA  TYR A 108      -5.078  -3.434 -84.954  1.00 69.57           C
ATOM    842  CB  TYR A 108      -5.020  -2.236 -85.923  1.00 69.57           C
ATOM    843  CG  TYR A 108      -5.296  -0.997 -85.153  1.00 69.57           C
ATOM    844  CD1 TYR A 108      -4.381  -0.511 -84.247  1.00 69.57           C
ATOM    845  CD2 TYR A 108      -6.469  -0.309 -85.363  1.00 69.57           C
ATOM    846  CE1 TYR A 108      -4.647   0.637 -83.540  1.00 69.57           C
ATOM    847  CE2 TYR A 108      -6.737   0.839 -84.660  1.00 69.57           C
ATOM    848  CZ  TYR A 108      -5.828   1.312 -83.745  1.00 69.57           C
ATOM    849  OH  TYR A 108      -6.111   2.488 -83.022  1.00 69.57           O
ATOM    850  C   TYR A 108      -6.381  -3.415 -84.224  1.00 69.57           C
ATOM    851  O   TYR A 108      -7.438  -3.584 -84.827  1.00 69.57           O
ATOM    852  N   ILE A 109      -6.330  -3.204 -82.890  1.00 46.11           N
ATOM    853  CA  ILE A 109      -7.521  -3.244 -82.089  1.00 46.11           C
ATOM    854  CB  ILE A 109      -7.431  -4.209 -80.942  1.00 46.11           C
ATOM    855  CG1 ILE A 109      -7.203  -5.640 -81.455  1.00 46.11           C
ATOM    856  CG2 ILE A 109      -8.704  -4.056 -80.093  1.00 46.11           C
ATOM    857  CD1 ILE A 109      -6.824  -6.627 -80.351  1.00 46.11           C
ATOM    858  C   ILE A 109      -7.755  -1.891 -81.497  1.00 46.11           C
ATOM    859  O   ILE A 109      -6.821  -1.227 -81.051  1.00 46.11           O
ATOM    860  N   GLN A 110      -9.026  -1.431 -81.518  1.00 97.40           N
ATOM    861  CA  GLN A 110      -9.339  -0.171 -80.912  1.00 97.40           C
ATOM    862  CB  GLN A 110      -9.232   1.041 -81.853  1.00 97.40           C
ATOM    863  CG  GLN A 110     -10.243   1.059 -83.000  1.00 97.40           C
ATOM    864  CD  GLN A 110     -10.073   2.397 -83.705  1.00 97.40           C
ATOM    865  OE1 GLN A 110      -9.661   3.382 -83.095  1.00 97.40           O
ATOM    866  NE2 GLN A 110     -10.394   2.439 -85.026  1.00 97.40           N
ATOM    867  C   GLN A 110     -10.746  -0.222 -80.405  1.00 97.40           C
ATOM    868  O   GLN A 110     -11.616  -0.861 -80.994  1.00 97.40           O
ATOM    869  N   VAL A 111     -10.999   0.470 -79.277  1.00 92.96           N
ATOM    870  CA  VAL A 111     -12.312   0.504 -78.706  1.00 92.96           C
ATOM    871  CB  VAL A 111     -12.307   0.458 -77.204  1.00 92.96           C
ATOM    872  CG1 VAL A 111     -11.562   1.700 -76.682  1.00 92.96           C
ATOM    873  CG2 VAL A 111     -13.758   0.354 -76.707  1.00 92.96           C
ATOM    874  C   VAL A 111     -12.920   1.805 -79.116  1.00 92.96           C
ATOM    875  O   VAL A 111     -12.258   2.843 -79.087  1.00 92.96           O
ATOM    876  N   LEU A 112     -14.200   1.774 -79.538  1.00127.18           N
ATOM    877  CA  LEU A 112     -14.820   2.985 -79.977  1.00127.18           C
ATOM    878  CB  LEU A 112     -15.130   2.968 -81.484  1.00127.18           C
ATOM    879  CG  LEU A 112     -15.350   4.375 -82.049  1.00127.18           C
ATOM    880  CD1 LEU A 112     -16.716   4.973 -81.680  1.00127.18           C
ATOM    881  CD2 LEU A 112     -14.172   5.257 -81.598  1.00127.18           C
ATOM    882  C   LEU A 112     -16.083   3.134 -79.178  1.00127.18           C
ATOM    883  O   LEU A 112     -16.676   2.149 -78.745  1.00127.18           O
ATOM    884  N   GLN A 113     -16.516   4.383 -78.932  1.00132.77           N
ATOM    885  CA  GLN A 113     -17.669   4.634 -78.115  1.00132.77           C
ATOM    886  CB  GLN A 113     -17.676   6.072 -77.562  1.00132.77           C
ATOM    887  CG  GLN A 113     -18.964   6.497 -76.859  1.00132.77           C
ATOM    888  CD  GLN A 113     -19.851   7.157 -77.907  1.00132.77           C
ATOM    889  OE1 GLN A 113     -19.606   7.047 -79.107  1.00132.77           O
ATOM    890  NE2 GLN A 113     -20.904   7.882 -77.444  1.00132.77           N
ATOM    891  C   GLN A 113     -18.931   4.396 -78.884  1.00132.77           C
ATOM    892  O   GLN A 113     -18.967   4.519 -80.107  1.00132.77           O
ATOM    893  N   LYS A 114     -20.002   4.008 -78.154  1.00 62.38           N
ATOM    894  CA  LYS A 114     -21.304   3.823 -78.730  1.00 62.38           C
ATOM    895  CB  LYS A 114     -22.125   2.683 -78.101  1.00 62.38           C
ATOM    896  CG  LYS A 114     -21.583   1.274 -78.343  1.00 62.38           C
ATOM    897  CD  LYS A 114     -22.284   0.225 -77.478  1.00 62.38           C
ATOM    898  CE  LYS A 114     -21.803  -1.208 -77.710  1.00 62.38           C
ATOM    899  NZ  LYS A 114     -22.621  -2.147 -76.908  1.00 62.38           N
ATOM    900  C   LYS A 114     -22.054   5.080 -78.413  1.00 62.38           C
ATOM    901  O   LYS A 114     -22.095   5.510 -77.262  1.00 62.38           O
ATOM    902  N   LYS A 115     -22.692   5.688 -79.430  1.00100.09           N
ATOM    903  CA  LYS A 115     -23.380   6.935 -79.256  1.00100.09           C
ATOM    904  CB  LYS A 115     -23.929   7.506 -80.574  1.00100.09           C
ATOM    905  CG  LYS A 115     -22.840   7.805 -81.606  1.00100.09           C
ATOM    906  CD  LYS A 115     -23.383   8.044 -83.016  1.00100.09           C
ATOM    907  CE  LYS A 115     -23.892   9.469 -83.239  1.00100.09           C
ATOM    908  NZ  LYS A 115     -22.747  10.404 -83.310  1.00100.09           N
ATOM    909  C   LYS A 115     -24.537   6.724 -78.333  1.00100.09           C
ATOM    910  O   LYS A 115     -25.088   5.628 -78.244  1.00100.09           O
ATOM    911  N   VAL A 116     -24.922   7.795 -77.608  1.00 44.34           N
ATOM    912  CA  VAL A 116     -26.004   7.724 -76.669  1.00 44.34           C
ATOM    913  CB  VAL A 116     -26.273   9.034 -75.992  1.00 44.34           C
ATOM    914  CG1 VAL A 116     -27.515   8.870 -75.099  1.00 44.34           C
ATOM    915  CG2 VAL A 116     -25.006   9.465 -75.236  1.00 44.34           C
ATOM    916  C   VAL A 116     -27.242   7.351 -77.416  1.00 44.34           C
ATOM    917  O   VAL A 116     -28.027   6.522 -76.960  1.00 44.34           O
ATOM    918  N   ASN A 117     -27.430   7.937 -78.612  1.00 84.11           N
ATOM    919  CA  ASN A 117     -28.612   7.679 -79.380  1.00 84.11           C
ATOM    920  CB  ASN A 117     -28.558   8.345 -80.767  1.00 84.11           C
ATOM    921  CG  ASN A 117     -29.808   7.970 -81.551  1.00 84.11           C
ATOM    922  OD1 ASN A 117     -30.915   8.404 -81.236  1.00 84.11           O
ATOM    923  ND2 ASN A 117     -29.626   7.144 -82.617  1.00 84.11           N
ATOM    924  C   ASN A 117     -28.702   6.209 -79.608  1.00 84.11           C
ATOM    925  O   ASN A 117     -29.758   5.608 -79.425  1.00 84.11           O
ATOM    926  N   LYS A 118     -27.580   5.581 -79.995  1.00107.47           N
ATOM    927  CA  LYS A 118     -27.610   4.178 -80.271  1.00107.47           C
ATOM    928  CB  LYS A 118     -26.287   3.651 -80.855  1.00107.47           C
ATOM    929  CG  LYS A 118     -26.013   4.255 -82.235  1.00107.47           C
ATOM    930  CD  LYS A 118     -24.651   3.915 -82.837  1.00107.47           C
ATOM    931  CE  LYS A 118     -24.416   4.602 -84.184  1.00107.47           C
ATOM    932  NZ  LYS A 118     -25.580   4.387 -85.074  1.00107.47           N
ATOM    933  C   LYS A 118     -27.936   3.442 -79.014  1.00107.47           C
ATOM    934  O   LYS A 118     -28.661   2.451 -79.049  1.00107.47           O
ATOM    935  N   GLU A 119     -27.436   3.914 -77.856  1.00124.02           N
ATOM    936  CA  GLU A 119     -27.667   3.176 -76.650  1.00124.02           C
ATOM    937  CB  GLU A 119     -27.027   3.817 -75.408  1.00124.02           C
ATOM    938  CG  GLU A 119     -27.251   2.993 -74.138  1.00124.02           C
ATOM    939  CD  GLU A 119     -26.469   1.695 -74.281  1.00124.02           C
ATOM    940  OE1 GLU A 119     -25.352   1.739 -74.863  1.00124.02           O
ATOM    941  OE2 GLU A 119     -26.975   0.644 -73.805  1.00124.02           O
ATOM    942  C   GLU A 119     -29.133   3.073 -76.396  1.00124.02           C
ATOM    943  O   GLU A 119     -29.623   1.994 -76.078  1.00124.02           O
ATOM    944  N   THR A 120     -29.870   4.196 -76.466  1.00 61.57           N
ATOM    945  CA  THR A 120     -31.288   4.130 -76.252  1.00 61.57           C
ATOM    946  CB  THR A 120     -31.879   5.482 -75.987  1.00 61.57           C
ATOM    947  OG1 THR A 120     -31.691   6.327 -77.112  1.00 61.57           O
ATOM    948  CG2 THR A 120     -31.188   6.088 -74.752  1.00 61.57           C
ATOM    949  C   THR A 120     -32.024   3.548 -77.437  1.00 61.57           C
ATOM    950  O   THR A 120     -32.835   2.636 -77.290  1.00 61.57           O
ATOM    951  N   LYS A 121     -31.747   4.096 -78.641  1.00129.71           N
ATOM    952  CA  LYS A 121     -32.466   3.855 -79.871  1.00129.71           C
ATOM    953  CB  LYS A 121     -32.266   4.967 -80.917  1.00129.71           C
ATOM    954  CG  LYS A 121     -33.190   4.790 -82.126  1.00129.71           C
ATOM    955  CD  LYS A 121     -33.319   6.020 -83.025  1.00129.71           C
ATOM    956  CE  LYS A 121     -34.256   5.791 -84.215  1.00129.71           C
ATOM    957  NZ  LYS A 121     -34.442   7.049 -84.973  1.00129.71           N
ATOM    958  C   LYS A 121     -32.265   2.552 -80.600  1.00129.71           C
ATOM    959  O   LYS A 121     -33.222   2.024 -81.160  1.00129.71           O
ATOM    960  N   VAL A 122     -31.049   1.983 -80.647  1.00216.04           N
ATOM    961  CA  VAL A 122     -30.860   0.895 -81.576  1.00216.04           C
ATOM    962  CB  VAL A 122     -29.425   0.482 -81.710  1.00216.04           C
ATOM    963  CG1 VAL A 122     -29.344  -0.671 -82.716  1.00216.04           C
ATOM    964  CG2 VAL A 122     -28.600   1.714 -82.114  1.00216.04           C
ATOM    965  C   VAL A 122     -31.669  -0.299 -81.188  1.00216.04           C
ATOM    966  O   VAL A 122     -31.515  -0.850 -80.104  1.00216.04           O
ATOM    967  N   PHE A 123     -32.558  -0.757 -82.096  1.00378.85           N
ATOM    968  CA  PHE A 123     -33.414  -1.854 -81.744  1.00378.85           C
ATOM    969  CB  PHE A 123     -34.878  -1.425 -81.567  1.00378.85           C
ATOM    970  CG  PHE A 123     -35.346  -0.728 -82.802  1.00378.85           C
ATOM    971  CD1 PHE A 123     -35.068   0.607 -82.994  1.00378.85           C
ATOM    972  CD2 PHE A 123     -36.073  -1.395 -83.762  1.00378.85           C
ATOM    973  CE1 PHE A 123     -35.497   1.265 -84.123  1.00378.85           C
ATOM    974  CE2 PHE A 123     -36.505  -0.743 -84.895  1.00378.85           C
ATOM    975  CZ  PHE A 123     -36.218   0.589 -85.078  1.00378.85           C
ATOM    976  C   PHE A 123     -33.443  -2.896 -82.823  1.00378.85           C
ATOM    977  O   PHE A 123     -33.333  -2.599 -84.012  1.00378.85           O
ATOM    978  N   GLN A 124     -33.575  -4.167 -82.386  1.00373.45           N
ATOM    979  CA  GLN A 124     -33.796  -5.323 -83.208  1.00373.45           C
ATOM    980  CB  GLN A 124     -33.100  -5.285 -84.581  1.00373.45           C
ATOM    981  CG  GLN A 124     -33.442  -6.479 -85.478  1.00373.45           C
ATOM    982  CD  GLN A 124     -34.889  -6.342 -85.941  1.00373.45           C
ATOM    983  OE1 GLN A 124     -35.652  -5.535 -85.412  1.00373.45           O
ATOM    984  NE2 GLN A 124     -35.277  -7.155 -86.961  1.00373.45           N
ATOM    985  C   GLN A 124     -33.286  -6.500 -82.434  1.00373.45           C
ATOM    986  O   GLN A 124     -32.569  -6.329 -81.449  1.00373.45           O
ATOM    987  N   CYS A 125     -33.666  -7.726 -82.857  1.00120.63           N
ATOM    988  CA  CYS A 125     -33.220  -8.949 -82.242  1.00120.63           C
ATOM    989  CB  CYS A 125     -31.767  -9.311 -82.591  1.00120.63           C
ATOM    990  SG  CYS A 125     -31.533  -9.656 -84.360  1.00120.63           S
ATOM    991  C   CYS A 125     -33.346  -8.859 -80.752  1.00120.63           C
ATOM    992  O   CYS A 125     -34.119  -8.058 -80.235  1.00120.63           O
ATOM    993  N   LYS A 126     -32.563  -9.690 -80.028  1.00272.35           N
ATOM    994  CA  LYS A 126     -32.511  -9.756 -78.586  1.00272.35           C
ATOM    995  CB  LYS A 126     -31.499 -10.822 -78.096  1.00272.35           C
ATOM    996  CG  LYS A 126     -31.658 -11.335 -76.654  1.00272.35           C
ATOM    997  CD  LYS A 126     -31.184 -10.394 -75.543  1.00272.35           C
ATOM    998  CE  LYS A 126     -31.591 -10.838 -74.136  1.00272.35           C
ATOM    999  NZ  LYS A 126     -30.885 -12.085 -73.769  1.00272.35           N
ATOM   1000  C   LYS A 126     -32.113  -8.392 -78.123  1.00272.35           C
ATOM   1001  O   LYS A 126     -31.752  -7.571 -78.954  1.00272.35           O
ATOM   1002  N   VAL A 127     -32.208  -8.106 -76.804  1.00133.58           N
ATOM   1003  CA  VAL A 127     -32.025  -6.794 -76.233  1.00133.58           C
ATOM   1004  CB  VAL A 127     -32.897  -6.619 -75.033  1.00133.58           C
ATOM   1005  CG1 VAL A 127     -34.347  -6.825 -75.483  1.00133.58           C
ATOM   1006  CG2 VAL A 127     -32.473  -7.635 -73.970  1.00133.58           C
ATOM   1007  C   VAL A 127     -30.605  -6.487 -75.834  1.00133.58           C
ATOM   1008  O   VAL A 127     -29.860  -7.358 -75.390  1.00133.58           O
ATOM   1009  N   ILE A 128     -30.201  -5.205 -76.035  1.00204.18           N
ATOM   1010  CA  ILE A 128     -28.899  -4.691 -75.701  1.00204.18           C
ATOM   1011  CB  ILE A 128     -27.794  -5.005 -76.681  1.00204.18           C
ATOM   1012  CG1 ILE A 128     -26.454  -4.760 -75.979  1.00204.18           C
ATOM   1013  CG2 ILE A 128     -27.949  -4.209 -77.982  1.00204.18           C
ATOM   1014  CD1 ILE A 128     -26.173  -5.762 -74.860  1.00204.18           C
ATOM   1015  C   ILE A 128     -29.017  -3.209 -75.475  1.00204.18           C
ATOM   1016  O   ILE A 128     -28.641  -2.694 -74.424  1.00204.18           O
ATOM   1017  N   ILE A 129     -29.568  -2.493 -76.476  1.00334.84           N
ATOM   1018  CA  ILE A 129     -29.822  -1.095 -76.426  1.00334.84           C
ATOM   1019  CB  ILE A 129     -30.089  -0.576 -77.801  1.00334.84           C
ATOM   1020  CG1 ILE A 129     -28.772  -0.221 -78.512  1.00334.84           C
ATOM   1021  CG2 ILE A 129     -31.171   0.507 -77.747  1.00334.84           C
ATOM   1022  CD1 ILE A 129     -27.832  -1.387 -78.785  1.00334.84           C
ATOM   1023  C   ILE A 129     -31.044  -1.014 -75.587  1.00334.84           C
ATOM   1024  O   ILE A 129     -31.971  -1.801 -75.755  1.00334.84           O
ATOM   1025  N   GLN A 130     -31.029  -0.087 -74.615  1.00116.05           N
ATOM   1026  CA  GLN A 130     -31.989  -0.071 -73.550  1.00116.05           C
ATOM   1027  CB  GLN A 130     -31.620   0.985 -72.494  1.00116.05           C
ATOM   1028  CG  GLN A 130     -30.265   0.680 -71.848  1.00116.05           C
ATOM   1029  CD  GLN A 130     -29.938   1.758 -70.826  1.00116.05           C
ATOM   1030  OE1 GLN A 130     -28.895   1.712 -70.176  1.00116.05           O
ATOM   1031  NE2 GLN A 130     -30.848   2.756 -70.677  1.00116.05           N
ATOM   1032  C   GLN A 130     -33.409   0.134 -73.960  1.00116.05           C
ATOM   1033  O   GLN A 130     -34.265  -0.668 -73.592  1.00116.05           O
ATOM   1034  N   ARG A 131     -33.712   1.175 -74.751  1.00166.30           N
ATOM   1035  CA  ARG A 131     -35.093   1.400 -75.071  1.00166.30           C
ATOM   1036  CB  ARG A 131     -35.296   2.628 -75.972  1.00166.30           C
ATOM   1037  CG  ARG A 131     -36.755   2.872 -76.355  1.00166.30           C
ATOM   1038  CD  ARG A 131     -37.638   3.282 -75.177  1.00166.30           C
ATOM   1039  NE  ARG A 131     -37.105   4.571 -74.658  1.00166.30           N
ATOM   1040  CZ  ARG A 131     -37.453   5.743 -75.264  1.00166.30           C
ATOM   1041  NH1 ARG A 131     -38.268   5.730 -76.359  1.00166.30           N
ATOM   1042  NH2 ARG A 131     -36.980   6.928 -74.778  1.00166.30           N
ATOM   1043  C   ARG A 131     -35.547   0.217 -75.840  1.00166.30           C
ATOM   1044  O   ARG A 131     -36.639  -0.317 -75.652  1.00166.30           O
ATOM   1045  N   LYS A 132     -34.650  -0.230 -76.720  1.00172.88           N
ATOM   1046  CA  LYS A 132     -34.875  -1.302 -77.617  1.00172.88           C
ATOM   1047  CB  LYS A 132     -33.848  -1.271 -78.732  1.00172.88           C
ATOM   1048  CG  LYS A 132     -33.927   0.158 -79.278  1.00172.88           C
ATOM   1049  CD  LYS A 132     -35.386   0.592 -79.496  1.00172.88           C
ATOM   1050  CE  LYS A 132     -35.597   2.076 -79.802  1.00172.88           C
ATOM   1051  NZ  LYS A 132     -36.978   2.297 -80.290  1.00172.88           N
ATOM   1052  C   LYS A 132     -34.975  -2.576 -76.862  1.00172.88           C
ATOM   1053  O   LYS A 132     -35.487  -3.567 -77.381  1.00172.88           O
ATOM   1054  N   ILE A 133     -34.454  -2.587 -75.620  1.00134.90           N
ATOM   1055  CA  ILE A 133     -34.597  -3.765 -74.828  1.00134.90           C
ATOM   1056  CB  ILE A 133     -34.140  -3.589 -73.405  1.00134.90           C
ATOM   1057  CG1 ILE A 133     -32.663  -3.170 -73.324  1.00134.90           C
ATOM   1058  CG2 ILE A 133     -34.464  -4.890 -72.652  1.00134.90           C
ATOM   1059  CD1 ILE A 133     -31.682  -4.217 -73.838  1.00134.90           C
ATOM   1060  C   ILE A 133     -36.072  -3.968 -74.739  1.00134.90           C
ATOM   1061  O   ILE A 133     -36.802  -3.180 -74.139  1.00134.90           O
ATOM   1062  N   ARG A 134     -36.525  -5.052 -75.371  1.00270.12           N
ATOM   1063  CA  ARG A 134     -37.887  -5.447 -75.469  1.00270.12           C
ATOM   1064  CB  ARG A 134     -38.840  -4.348 -75.976  1.00270.12           C
ATOM   1065  CG  ARG A 134     -40.312  -4.779 -75.965  1.00270.12           C
ATOM   1066  CD  ARG A 134     -41.289  -3.707 -76.445  1.00270.12           C
ATOM   1067  NE  ARG A 134     -41.278  -2.610 -75.437  1.00270.12           N
ATOM   1068  CZ  ARG A 134     -42.081  -2.679 -74.334  1.00270.12           C
ATOM   1069  NH1 ARG A 134     -42.886  -3.764 -74.138  1.00270.12           N
ATOM   1070  NH2 ARG A 134     -42.078  -1.660 -73.426  1.00270.12           N
ATOM   1071  C   ARG A 134     -37.800  -6.506 -76.507  1.00270.12           C
ATOM   1072  O   ARG A 134     -37.007  -7.440 -76.398  1.00270.12           O
ATOM   1073  N   HIS A 135     -38.623  -6.384 -77.554  1.00 58.55           N
ATOM   1074  CA  HIS A 135     -38.540  -7.312 -78.630  1.00 58.55           C
ATOM   1075  ND1 HIS A 135     -41.519  -8.638 -79.039  1.00 58.55           N
ATOM   1076  CG  HIS A 135     -41.005  -7.370 -79.193  1.00 58.55           C
ATOM   1077  CB  HIS A 135     -39.622  -7.086 -79.700  1.00 58.55           C
ATOM   1078  NE2 HIS A 135     -43.114  -7.226 -78.402  1.00 58.55           N
ATOM   1079  CD2 HIS A 135     -41.993  -6.519 -78.799  1.00 58.55           C
ATOM   1080  CE1 HIS A 135     -42.782  -8.494 -78.563  1.00 58.55           C
ATOM   1081  C   HIS A 135     -37.201  -7.132 -79.273  1.00 58.55           C
ATOM   1082  O   HIS A 135     -36.604  -8.092 -79.755  1.00 58.55           O
ATOM   1083  N   CYS A 136     -36.700  -5.881 -79.275  1.00 47.31           N
ATOM   1084  CA  CYS A 136     -35.477  -5.488 -79.923  1.00 47.31           C
ATOM   1085  CB  CYS A 136     -35.565  -4.041 -80.409  1.00 47.31           C
ATOM   1086  SG  CYS A 136     -36.782  -3.839 -81.745  1.00 47.31           S
ATOM   1087  C   CYS A 136     -34.320  -5.572 -78.952  1.00 47.31           C
ATOM   1088  O   CYS A 136     -34.197  -6.544 -78.209  1.00 47.31           O
ATOM   1089  N   GLY A 137     -33.447  -4.528 -78.915  1.00 78.53           N
ATOM   1090  CA  GLY A 137     -32.249  -4.535 -78.105  1.00 78.53           C
ATOM   1091  C   GLY A 137     -31.061  -4.931 -78.963  1.00 78.53           C
ATOM   1092  O   GLY A 137     -30.174  -5.675 -78.554  1.00 78.53           O
ATOM   1093  N   MET A 138     -30.989  -4.487 -80.225  1.00152.24           N
ATOM   1094  CA  MET A 138     -29.828  -4.914 -80.961  1.00152.24           C
ATOM   1095  CB  MET A 138     -30.144  -5.445 -82.374  1.00152.24           C
ATOM   1096  CG  MET A 138     -30.573  -4.376 -83.380  1.00152.24           C
ATOM   1097  SD  MET A 138     -29.230  -3.400 -84.117  1.00152.24           S
ATOM   1098  CE  MET A 138     -30.350  -2.262 -84.982  1.00152.24           C
ATOM   1099  C   MET A 138     -28.886  -3.765 -81.091  1.00152.24           C
ATOM   1100  O   MET A 138     -29.234  -2.625 -80.792  1.00152.24           O
ATOM   1101  N   HIS A 139     -27.629  -4.056 -81.490  1.00 67.08           N
ATOM   1102  CA  HIS A 139     -26.672  -3.008 -81.698  1.00 67.08           C
ATOM   1103  ND1 HIS A 139     -24.742  -0.956 -79.772  1.00 67.08           N
ATOM   1104  CG  HIS A 139     -24.622  -1.862 -80.803  1.00 67.08           C
ATOM   1105  CB  HIS A 139     -25.386  -3.151 -80.869  1.00 67.08           C
ATOM   1106  NE2 HIS A 139     -23.295  -0.083 -81.216  1.00 67.08           N
ATOM   1107  CD2 HIS A 139     -23.734  -1.312 -81.676  1.00 67.08           C
ATOM   1108  CE1 HIS A 139     -23.927   0.087 -80.069  1.00 67.08           C
ATOM   1109  C   HIS A 139     -26.292  -3.073 -83.148  1.00 67.08           C
ATOM   1110  O   HIS A 139     -26.310  -4.142 -83.755  1.00 67.08           O
ATOM   1111  N   SER A 140     -25.950  -1.915 -83.749  1.00 84.59           N
ATOM   1112  CA  SER A 140     -25.644  -1.876 -85.153  1.00 84.59           C
ATOM   1113  CB  SER A 140     -25.696  -0.463 -85.761  1.00 84.59           C
ATOM   1114  OG  SER A 140     -27.023   0.041 -85.715  1.00 84.59           O
ATOM   1115  C   SER A 140     -24.271  -2.427 -85.396  1.00 84.59           C
ATOM   1116  O   SER A 140     -23.408  -2.415 -84.522  1.00 84.59           O
ATOM   1117  N   HIS A 141     -24.056  -2.928 -86.630  1.00137.50           N
ATOM   1118  CA  HIS A 141     -22.830  -3.526 -87.086  1.00137.50           C
ATOM   1119  ND1 HIS A 141     -24.616  -6.021 -88.956  1.00137.50           N
ATOM   1120  CG  HIS A 141     -23.406  -5.614 -88.444  1.00137.50           C
ATOM   1121  CB  HIS A 141     -22.904  -4.204 -88.468  1.00137.50           C
ATOM   1122  NE2 HIS A 141     -23.623  -7.841 -88.155  1.00137.50           N
ATOM   1123  CD2 HIS A 141     -22.812  -6.738 -87.958  1.00137.50           C
ATOM   1124  CE1 HIS A 141     -24.695  -7.360 -88.758  1.00137.50           C
ATOM   1125  C   HIS A 141     -21.722  -2.526 -87.217  1.00137.50           C
ATOM   1126  O   HIS A 141     -20.555  -2.906 -87.169  1.00137.50           O
ATOM   1127  N   THR A 142     -22.022  -1.235 -87.443  1.00130.95           N
ATOM   1128  CA  THR A 142     -20.930  -0.352 -87.754  1.00130.95           C
ATOM   1129  CB  THR A 142     -21.174   0.437 -89.001  1.00130.95           C
ATOM   1130  OG1 THR A 142     -22.245   1.348 -88.802  1.00130.95           O
ATOM   1131  CG2 THR A 142     -21.546  -0.553 -90.116  1.00130.95           C
ATOM   1132  C   THR A 142     -20.689   0.635 -86.656  1.00130.95           C
ATOM   1133  O   THR A 142     -21.488   0.775 -85.731  1.00130.95           O
ATOM   1134  N   SER A 143     -19.527   1.328 -86.739  1.00 82.51           N
ATOM   1135  CA  SER A 143     -19.139   2.329 -85.786  1.00 82.51           C
ATOM   1136  CB  SER A 143     -17.872   1.956 -84.999  1.00 82.51           C
ATOM   1137  OG  SER A 143     -17.529   2.998 -84.099  1.00 82.51           O
ATOM   1138  C   SER A 143     -18.829   3.592 -86.537  1.00 82.51           C
ATOM   1139  O   SER A 143     -18.267   3.554 -87.630  1.00 82.51           O
ATOM   1140  N   ASP A 144     -19.224   4.749 -85.964  1.00 54.39           N
ATOM   1141  CA  ASP A 144     -18.936   6.037 -86.534  1.00 54.39           C
ATOM   1142  CB  ASP A 144     -20.186   6.887 -86.823  1.00 54.39           C
ATOM   1143  CG  ASP A 144     -20.978   6.225 -87.938  1.00 54.39           C
ATOM   1144  OD1 ASP A 144     -20.610   5.085 -88.328  1.00 54.39           O
ATOM   1145  OD2 ASP A 144     -21.963   6.850 -88.415  1.00 54.39           O
ATOM   1146  C   ASP A 144     -18.180   6.776 -85.476  1.00 54.39           C
ATOM   1147  O   ASP A 144     -18.731   7.081 -84.421  1.00 54.39           O
ATOM   1148  N   TYR A 145     -16.894   7.088 -85.721  1.00 80.37           N
ATOM   1149  CA  TYR A 145     -16.136   7.716 -84.679  1.00 80.37           C
ATOM   1150  CB  TYR A 145     -15.303   6.711 -83.879  1.00 80.37           C
ATOM   1151  CG  TYR A 145     -14.430   5.961 -84.829  1.00 80.37           C
ATOM   1152  CD1 TYR A 145     -14.958   4.944 -85.591  1.00 80.37           C
ATOM   1153  CD2 TYR A 145     -13.091   6.256 -84.949  1.00 80.37           C
ATOM   1154  CE1 TYR A 145     -14.169   4.238 -86.467  1.00 80.37           C
ATOM   1155  CE2 TYR A 145     -12.296   5.553 -85.824  1.00 80.37           C
ATOM   1156  CZ  TYR A 145     -12.835   4.544 -86.584  1.00 80.37           C
ATOM   1157  OH  TYR A 145     -12.023   3.820 -87.483  1.00 80.37           O
ATOM   1158  C   TYR A 145     -15.193   8.726 -85.250  1.00 80.37           C
ATOM   1159  O   TYR A 145     -15.097   8.905 -86.462  1.00 80.37           O
ATOM   1160  N   TYR A 146     -14.478   9.422 -84.340  1.00166.01           N
ATOM   1161  CA  TYR A 146     -13.533  10.450 -84.669  1.00166.01           C
ATOM   1162  CB  TYR A 146     -13.830  11.754 -83.911  1.00166.01           C
ATOM   1163  CG  TYR A 146     -12.584  12.567 -83.832  1.00166.01           C
ATOM   1164  CD1 TYR A 146     -12.175  13.383 -84.862  1.00166.01           C
ATOM   1165  CD2 TYR A 146     -11.823  12.503 -82.688  1.00166.01           C
ATOM   1166  CE1 TYR A 146     -11.019  14.119 -84.738  1.00166.01           C
ATOM   1167  CE2 TYR A 146     -10.669  13.236 -82.561  1.00166.01           C
ATOM   1168  CZ  TYR A 146     -10.264  14.048 -83.591  1.00166.01           C
ATOM   1169  OH  TYR A 146      -9.079  14.806 -83.466  1.00166.01           O
ATOM   1170  C   TYR A 146     -12.156  10.014 -84.279  1.00166.01           C
ATOM   1171  O   TYR A 146     -11.892   9.721 -83.114  1.00166.01           O
ATOM   1172  N   LYS A 147     -11.236   9.950 -85.265  1.00107.91           N
ATOM   1173  CA  LYS A 147      -9.878   9.616 -84.953  1.00107.91           C
ATOM   1174  CB  LYS A 147      -9.508   8.136 -85.153  1.00107.91           C
ATOM   1175  CG  LYS A 147      -8.032   7.862 -84.847  1.00107.91           C
ATOM   1176  CD  LYS A 147      -7.696   6.389 -84.613  1.00107.91           C
ATOM   1177  CE  LYS A 147      -7.464   6.055 -83.138  1.00107.91           C
ATOM   1178  NZ  LYS A 147      -8.612   6.517 -82.327  1.00107.91           N
ATOM   1179  C   LYS A 147      -8.967  10.416 -85.826  1.00107.91           C
ATOM   1180  O   LYS A 147      -9.298  10.742 -86.964  1.00107.91           O
ATOM   1181  N   GLY A 148      -7.781  10.765 -85.285  1.00121.67           N
ATOM   1182  CA  GLY A 148      -6.785  11.461 -86.045  1.00121.67           C
ATOM   1183  C   GLY A 148      -7.033  12.915 -85.966  1.00121.67           C
ATOM   1184  O   GLY A 148      -7.940  13.363 -85.274  1.00121.67           O
ATOM   1185  N   TYR A 149      -6.225  13.709 -86.689  1.00253.27           N
ATOM   1186  CA  TYR A 149      -6.479  15.108 -86.597  1.00253.27           C
ATOM   1187  CB  TYR A 149      -5.396  15.950 -87.302  1.00253.27           C
ATOM   1188  CG  TYR A 149      -5.732  17.400 -87.205  1.00253.27           C
ATOM   1189  CD1 TYR A 149      -5.411  18.130 -86.083  1.00253.27           C
ATOM   1190  CD2 TYR A 149      -6.359  18.034 -88.252  1.00253.27           C
ATOM   1191  CE1 TYR A 149      -5.719  19.468 -86.006  1.00253.27           C
ATOM   1192  CE2 TYR A 149      -6.670  19.371 -88.181  1.00253.27           C
ATOM   1193  CZ  TYR A 149      -6.350  20.092 -87.057  1.00253.27           C
ATOM   1194  OH  TYR A 149      -6.668  21.465 -86.982  1.00253.27           O
ATOM   1195  C   TYR A 149      -7.769  15.309 -87.317  1.00253.27           C
ATOM   1196  O   TYR A 149      -7.833  15.311 -88.544  1.00253.27           O
ATOM   1197  N   GLU A 150      -8.840  15.487 -86.528  1.00288.26           N
ATOM   1198  CA  GLU A 150     -10.151  15.767 -87.018  1.00288.26           C
ATOM   1199  CB  GLU A 150     -10.337  17.247 -87.404  1.00288.26           C
ATOM   1200  CG  GLU A 150      -9.387  17.724 -88.504  1.00288.26           C
ATOM   1201  CD  GLU A 150      -9.677  19.195 -88.768  1.00288.26           C
ATOM   1202  OE1 GLU A 150      -9.662  19.984 -87.785  1.00288.26           O
ATOM   1203  OE2 GLU A 150      -9.919  19.549 -89.953  1.00288.26           O
ATOM   1204  C   GLU A 150     -10.552  14.911 -88.176  1.00288.26           C
ATOM   1205  O   GLU A 150     -10.864  15.433 -89.244  1.00288.26           O
ATOM   1206  N   TYR A 151     -10.560  13.574 -88.012  1.00 74.42           N
ATOM   1207  CA  TYR A 151     -11.039  12.773 -89.103  1.00 74.42           C
ATOM   1208  CB  TYR A 151      -9.973  11.856 -89.728  1.00 74.42           C
ATOM   1209  CG  TYR A 151      -8.961  12.733 -90.383  1.00 74.42           C
ATOM   1210  CD1 TYR A 151      -9.274  13.403 -91.543  1.00 74.42           C
ATOM   1211  CD2 TYR A 151      -7.696  12.870 -89.857  1.00 74.42           C
ATOM   1212  CE1 TYR A 151      -8.350  14.212 -92.160  1.00 74.42           C
ATOM   1213  CE2 TYR A 151      -6.766  13.678 -90.470  1.00 74.42           C
ATOM   1214  CZ  TYR A 151      -7.093  14.352 -91.622  1.00 74.42           C
ATOM   1215  OH  TYR A 151      -6.143  15.182 -92.254  1.00 74.42           O
ATOM   1216  C   TYR A 151     -12.137  11.900 -88.590  1.00 74.42           C
ATOM   1217  O   TYR A 151     -11.994  11.230 -87.568  1.00 74.42           O
ATOM   1218  N   ILE A 152     -13.275  11.881 -89.309  1.00 95.46           N
ATOM   1219  CA  ILE A 152     -14.370  11.047 -88.913  1.00 95.46           C
ATOM   1220  CB  ILE A 152     -15.714  11.688 -89.136  1.00 95.46           C
ATOM   1221  CG1 ILE A 152     -16.831  10.832 -88.515  1.00 95.46           C
ATOM   1222  CG2 ILE A 152     -15.885  11.979 -90.636  1.00 95.46           C
ATOM   1223  CD1 ILE A 152     -18.163  11.571 -88.397  1.00 95.46           C
ATOM   1224  C   ILE A 152     -14.249   9.821 -89.758  1.00 95.46           C
ATOM   1225  O   ILE A 152     -14.137   9.894 -90.982  1.00 95.46           O
ATOM   1226  N   VAL A 153     -14.229   8.650 -89.100  1.00 60.37           N
ATOM   1227  CA  VAL A 153     -13.973   7.419 -89.789  1.00 60.37           C
ATOM   1228  CB  VAL A 153     -12.654   6.837 -89.359  1.00 60.37           C
ATOM   1229  CG1 VAL A 153     -12.410   5.489 -90.049  1.00 60.37           C
ATOM   1230  CG2 VAL A 153     -11.559   7.882 -89.614  1.00 60.37           C
ATOM   1231  C   VAL A 153     -15.031   6.442 -89.387  1.00 60.37           C
ATOM   1232  O   VAL A 153     -15.693   6.615 -88.365  1.00 60.37           O
ATOM   1233  N   LYS A 154     -15.229   5.388 -90.205  1.00 96.89           N
ATOM   1234  CA  LYS A 154     -16.220   4.403 -89.883  1.00 96.89           C
ATOM   1235  CB  LYS A 154     -17.466   4.499 -90.784  1.00 96.89           C
ATOM   1236  CG  LYS A 154     -18.348   5.705 -90.440  1.00 96.89           C
ATOM   1237  CD  LYS A 154     -19.308   6.131 -91.554  1.00 96.89           C
ATOM   1238  CE  LYS A 154     -19.898   4.977 -92.364  1.00 96.89           C
ATOM   1239  NZ  LYS A 154     -20.689   5.517 -93.494  1.00 96.89           N
ATOM   1240  C   LYS A 154     -15.620   3.037 -90.030  1.00 96.89           C
ATOM   1241  O   LYS A 154     -14.647   2.841 -90.757  1.00 96.89           O
ATOM   1242  N   ASP A 155     -16.175   2.058 -89.282  1.00 60.05           N
ATOM   1243  CA  ASP A 155     -15.736   0.693 -89.365  1.00 60.05           C
ATOM   1244  CB  ASP A 155     -14.976   0.194 -88.124  1.00 60.05           C
ATOM   1245  CG  ASP A 155     -13.607   0.863 -88.098  1.00 60.05           C
ATOM   1246  OD1 ASP A 155     -13.478   1.978 -88.671  1.00 60.05           O
ATOM   1247  OD2 ASP A 155     -12.670   0.268 -87.500  1.00 60.05           O
ATOM   1248  C   ASP A 155     -16.950  -0.167 -89.528  1.00 60.05           C
ATOM   1249  O   ASP A 155     -17.958   0.025 -88.848  1.00 60.05           O
ATOM   1250  N   PHE A 156     -16.880  -1.143 -90.456  1.00115.34           N
ATOM   1251  CA  PHE A 156     -17.993  -2.012 -90.714  1.00115.34           C
ATOM   1252  CB  PHE A 156     -18.351  -2.119 -92.212  1.00115.34           C
ATOM   1253  CG  PHE A 156     -18.878  -0.821 -92.724  1.00115.34           C
ATOM   1254  CD1 PHE A 156     -18.022   0.154 -93.184  1.00115.34           C
ATOM   1255  CD2 PHE A 156     -20.232  -0.580 -92.752  1.00115.34           C
ATOM   1256  CE1 PHE A 156     -18.511   1.349 -93.660  1.00115.34           C
ATOM   1257  CE2 PHE A 156     -20.726   0.612 -93.226  1.00115.34           C
ATOM   1258  CZ  PHE A 156     -19.865   1.582 -93.682  1.00115.34           C
ATOM   1259  C   PHE A 156     -17.591  -3.396 -90.321  1.00115.34           C
ATOM   1260  O   PHE A 156     -16.482  -3.839 -90.614  1.00115.34           O
ATOM   1261  N   THR A 157     -18.506  -4.121 -89.651  1.00111.91           N
ATOM   1262  CA  THR A 157     -18.250  -5.476 -89.266  1.00111.91           C
ATOM   1263  CB  THR A 157     -19.310  -6.024 -88.356  1.00111.91           C
ATOM   1264  OG1 THR A 157     -19.430  -5.235 -87.184  1.00111.91           O
ATOM   1265  CG2 THR A 157     -18.948  -7.468 -87.996  1.00111.91           C
ATOM   1266  C   THR A 157     -18.361  -6.296 -90.510  1.00111.91           C
ATOM   1267  O   THR A 157     -19.206  -6.033 -91.365  1.00111.91           O
ATOM   1268  N   SER A 158     -17.482  -7.304 -90.644  1.00219.76           N
ATOM   1269  CA  SER A 158     -17.530  -8.217 -91.749  1.00219.76           C
ATOM   1270  CB  SER A 158     -18.855  -8.995 -91.836  1.00219.76           C
ATOM   1271  OG  SER A 158     -19.002  -9.832 -90.698  1.00219.76           O
ATOM   1272  C   SER A 158     -17.348  -7.460 -93.024  1.00219.76           C
ATOM   1273  O   SER A 158     -17.580  -7.999 -94.105  1.00219.76           O
ATOM   1274  N   GLU A 159     -16.890  -6.199 -92.923  1.00290.87           N
ATOM   1275  CA  GLU A 159     -16.662  -5.378 -94.073  1.00290.87           C
ATOM   1276  CB  GLU A 159     -15.440  -5.839 -94.892  1.00290.87           C
ATOM   1277  CG  GLU A 159     -14.815  -4.738 -95.754  1.00290.87           C
ATOM   1278  CD  GLU A 159     -15.405  -4.790 -97.154  1.00290.87           C
ATOM   1279  OE1 GLU A 159     -15.790  -5.905 -97.596  1.00290.87           O
ATOM   1280  OE2 GLU A 159     -15.469  -3.712 -97.804  1.00290.87           O
ATOM   1281  C   GLU A 159     -17.896  -5.405 -94.911  1.00290.87           C
ATOM   1282  O   GLU A 159     -17.834  -5.564 -96.129  1.00290.87           O
ATOM   1283  N   GLU A 160     -19.068  -5.244 -94.270  1.00 77.36           N
ATOM   1284  CA  GLU A 160     -20.268  -5.281 -95.044  1.00 77.36           C
ATOM   1285  CB  GLU A 160     -21.518  -5.674 -94.247  1.00 77.36           C
ATOM   1286  CG  GLU A 160     -21.515  -7.146 -93.832  1.00 77.36           C
ATOM   1287  CD  GLU A 160     -22.801  -7.417 -93.067  1.00 77.36           C
ATOM   1288  OE1 GLU A 160     -23.398  -6.434 -92.554  1.00 77.36           O
ATOM   1289  OE2 GLU A 160     -23.205  -8.608 -92.991  1.00 77.36           O
ATOM   1290  C   GLU A 160     -20.470  -3.923 -95.618  1.00 77.36           C
ATOM   1291  O   GLU A 160     -20.652  -2.943 -94.895  1.00 77.36           O
ATOM   1292  N   CYS A 161     -20.408  -3.854 -96.960  1.00 54.23           N
ATOM   1293  CA  CYS A 161     -20.587  -2.641 -97.693  1.00 54.23           C
ATOM   1294  CB  CYS A 161     -19.261  -2.019 -98.164  1.00 54.23           C
ATOM   1295  SG  CYS A 161     -18.241  -1.416 -96.784  1.00 54.23           S
ATOM   1296  C   CYS A 161     -21.350  -3.021 -98.918  1.00 54.23           C
ATOM   1297  O   CYS A 161     -22.403  -2.457 -99.211  1.00 54.23           O
ATOM   1298  N   ARG A 162     -20.830  -4.020 -99.660  1.00116.07           N
ATOM   1299  CA  ARG A 162     -21.480  -4.457-100.858  1.00116.07           C
ATOM   1300  CB  ARG A 162     -20.767  -5.622-101.571  1.00116.07           C
ATOM   1301  CG  ARG A 162     -19.452  -5.228-102.251  1.00116.07           C
ATOM   1302  CD  ARG A 162     -18.936  -6.275-103.242  1.00116.07           C
ATOM   1303  NE  ARG A 162     -18.583  -7.498-102.469  1.00116.07           N
ATOM   1304  CZ  ARG A 162     -18.555  -8.715-103.089  1.00116.07           C
ATOM   1305  NH1 ARG A 162     -18.888  -8.820-104.409  1.00116.07           N
ATOM   1306  NH2 ARG A 162     -18.193  -9.829-102.388  1.00116.07           N
ATOM   1307  C   ARG A 162     -22.829  -4.942-100.457  1.00116.07           C
ATOM   1308  O   ARG A 162     -23.814  -4.713-101.158  1.00116.07           O
ATOM   1309  N   TYR A 163     -22.904  -5.629 -99.302  1.00236.01           N
ATOM   1310  CA  TYR A 163     -24.167  -6.108 -98.831  1.00236.01           C
ATOM   1311  CB  TYR A 163     -24.097  -6.783 -97.451  1.00236.01           C
ATOM   1312  CG  TYR A 163     -23.194  -7.958 -97.584  1.00236.01           C
ATOM   1313  CD1 TYR A 163     -23.629  -9.113 -98.193  1.00236.01           C
ATOM   1314  CD2 TYR A 163     -21.910  -7.906 -97.093  1.00236.01           C
ATOM   1315  CE1 TYR A 163     -22.792 -10.198 -98.314  1.00236.01           C
ATOM   1316  CE2 TYR A 163     -21.068  -8.987 -97.211  1.00236.01           C
ATOM   1317  CZ  TYR A 163     -21.510 -10.135 -97.824  1.00236.01           C
ATOM   1318  OH  TYR A 163     -20.649 -11.246 -97.948  1.00236.01           O
ATOM   1319  C   TYR A 163     -25.049  -4.911 -98.718  1.00236.01           C
ATOM   1320  O   TYR A 163     -24.605  -3.836 -98.318  1.00236.01           O
ATOM   1321  N   SER A 164     -26.330  -5.064 -99.098  1.00 61.58           N
ATOM   1322  CA  SER A 164     -27.208  -3.933 -99.085  1.00 61.58           C
ATOM   1323  CB  SER A 164     -28.651  -4.273 -99.499  1.00 61.58           C
ATOM   1324  OG  SER A 164     -29.254  -5.122 -98.535  1.00 61.58           O
ATOM   1325  C   SER A 164     -27.242  -3.401 -97.694  1.00 61.58           C
ATOM   1326  O   SER A 164     -27.202  -2.189 -97.486  1.00 61.58           O
ATOM   1327  N   GLN A 165     -27.295  -4.294 -96.692  1.00144.95           N
ATOM   1328  CA  GLN A 165     -27.338  -3.801 -95.350  1.00144.95           C
ATOM   1329  CB  GLN A 165     -28.039  -4.770 -94.382  1.00144.95           C
ATOM   1330  CG  GLN A 165     -29.505  -5.026 -94.736  1.00144.95           C
ATOM   1331  CD  GLN A 165     -30.047  -6.059 -93.759  1.00144.95           C
ATOM   1332  OE1 GLN A 165     -30.422  -5.738 -92.633  1.00144.95           O
ATOM   1333  NE2 GLN A 165     -30.086  -7.344 -94.203  1.00144.95           N
ATOM   1334  C   GLN A 165     -25.929  -3.658 -94.887  1.00144.95           C
ATOM   1335  O   GLN A 165     -25.348  -4.593 -94.340  1.00144.95           O
ATOM   1336  N   GLN A 166     -25.334  -2.470 -95.107  1.00168.89           N
ATOM   1337  CA  GLN A 166     -24.005  -2.268 -94.627  1.00168.89           C
ATOM   1338  CB  GLN A 166     -23.428  -0.908 -95.053  1.00168.89           C
ATOM   1339  CG  GLN A 166     -24.204   0.298 -94.523  1.00168.89           C
ATOM   1340  CD  GLN A 166     -23.635   1.526 -95.218  1.00168.89           C
ATOM   1341  OE1 GLN A 166     -24.259   2.585 -95.249  1.00168.89           O
ATOM   1342  NE2 GLN A 166     -22.417   1.377 -95.803  1.00168.89           N
ATOM   1343  C   GLN A 166     -24.110  -2.332 -93.146  1.00168.89           C
ATOM   1344  O   GLN A 166     -23.337  -3.019 -92.481  1.00168.89           O
ATOM   1345  N   LEU A 167     -25.112  -1.624 -92.598  1.00134.21           N
ATOM   1346  CA  LEU A 167     -25.367  -1.698 -91.195  1.00134.21           C
ATOM   1347  CB  LEU A 167     -26.007  -0.421 -90.610  1.00134.21           C
ATOM   1348  CG  LEU A 167     -27.190   0.137 -91.425  1.00134.21           C
ATOM   1349  CD1 LEU A 167     -28.392  -0.820 -91.426  1.00134.21           C
ATOM   1350  CD2 LEU A 167     -27.555   1.558 -90.965  1.00134.21           C
ATOM   1351  C   LEU A 167     -26.284  -2.855 -91.001  1.00134.21           C
ATOM   1352  O   LEU A 167     -27.074  -3.188 -91.883  1.00134.21           O
ATOM   1353  N   GLY A 168     -26.183  -3.524 -89.840  1.00 23.07           N
ATOM   1354  CA  GLY A 168     -27.035  -4.649 -89.618  1.00 23.07           C
ATOM   1355  C   GLY A 168     -27.437  -4.621 -88.191  1.00 23.07           C
ATOM   1356  O   GLY A 168     -26.812  -3.960 -87.362  1.00 23.07           O
ATOM   1357  N   THR A 169     -28.506  -5.365 -87.870  1.00119.72           N
ATOM   1358  CA  THR A 169     -28.966  -5.385 -86.523  1.00119.72           C
ATOM   1359  CB  THR A 169     -30.462  -5.346 -86.411  1.00119.72           C
ATOM   1360  OG1 THR A 169     -31.021  -6.528 -86.964  1.00119.72           O
ATOM   1361  CG2 THR A 169     -30.979  -4.125 -87.187  1.00119.72           C
ATOM   1362  C   THR A 169     -28.530  -6.681 -85.946  1.00119.72           C
ATOM   1363  O   THR A 169     -28.788  -7.744 -86.507  1.00119.72           O
ATOM   1364  N   ILE A 170     -27.816  -6.618 -84.813  1.00 95.31           N
ATOM   1365  CA  ILE A 170     -27.406  -7.829 -84.179  1.00 95.31           C
ATOM   1366  CB  ILE A 170     -25.915  -8.021 -84.185  1.00 95.31           C
ATOM   1367  CG1 ILE A 170     -25.400  -8.167 -85.627  1.00 95.31           C
ATOM   1368  CG2 ILE A 170     -25.580  -9.221 -83.285  1.00 95.31           C
ATOM   1369  CD1 ILE A 170     -25.986  -9.371 -86.362  1.00 95.31           C
ATOM   1370  C   ILE A 170     -27.827  -7.713 -82.752  1.00 95.31           C
ATOM   1371  O   ILE A 170     -27.690  -6.657 -82.135  1.00 95.31           O
ATOM   1372  N   LYS A 171     -28.389  -8.800 -82.196  1.00108.94           N
ATOM   1373  CA  LYS A 171     -28.791  -8.795 -80.822  1.00108.94           C
ATOM   1374  CB  LYS A 171     -29.795  -9.901 -80.485  1.00108.94           C
ATOM   1375  CG  LYS A 171     -29.369 -11.294 -80.953  1.00108.94           C
ATOM   1376  CD  LYS A 171     -30.278 -12.411 -80.434  1.00108.94           C
ATOM   1377  CE  LYS A 171     -30.085 -13.746 -81.156  1.00108.94           C
ATOM   1378  NZ  LYS A 171     -28.832 -14.392 -80.708  1.00108.94           N
ATOM   1379  C   LYS A 171     -27.576  -9.048 -80.007  1.00108.94           C
ATOM   1380  O   LYS A 171     -26.641  -9.706 -80.461  1.00108.94           O
ATOM   1381  N   LEU A 172     -27.538  -8.500 -78.779  1.00123.33           N
ATOM   1382  CA  LEU A 172     -26.398  -8.823 -77.982  1.00123.33           C
ATOM   1383  CB  LEU A 172     -25.785  -7.671 -77.166  1.00123.33           C
ATOM   1384  CG  LEU A 172     -24.946  -6.724 -78.047  1.00123.33           C
ATOM   1385  CD1 LEU A 172     -25.824  -5.943 -79.029  1.00123.33           C
ATOM   1386  CD2 LEU A 172     -24.014  -5.834 -77.211  1.00123.33           C
ATOM   1387  C   LEU A 172     -26.777  -9.940 -77.081  1.00123.33           C
ATOM   1388  O   LEU A 172     -27.814  -9.920 -76.418  1.00123.33           O
ATOM   1389  N   ALA A 173     -25.919 -10.972 -77.074  1.00 35.94           N
ATOM   1390  CA  ALA A 173     -26.157 -12.137 -76.289  1.00 35.94           C
ATOM   1391  CB  ALA A 173     -25.812 -13.450 -77.014  1.00 35.94           C
ATOM   1392  C   ALA A 173     -25.276 -12.034 -75.097  1.00 35.94           C
ATOM   1393  O   ALA A 173     -24.210 -11.421 -75.146  1.00 35.94           O
ATOM   1394  N   TYR A 174     -25.728 -12.618 -73.975  1.00103.41           N
ATOM   1395  CA  TYR A 174     -24.967 -12.552 -72.769  1.00103.41           C
ATOM   1396  CB  TYR A 174     -25.780 -12.915 -71.508  1.00103.41           C
ATOM   1397  CG  TYR A 174     -26.386 -14.267 -71.690  1.00103.41           C
ATOM   1398  CD1 TYR A 174     -25.672 -15.410 -71.418  1.00103.41           C
ATOM   1399  CD2 TYR A 174     -27.687 -14.389 -72.127  1.00103.41           C
ATOM   1400  CE1 TYR A 174     -26.240 -16.652 -71.586  1.00103.41           C
ATOM   1401  CE2 TYR A 174     -28.262 -15.627 -72.297  1.00103.41           C
ATOM   1402  CZ  TYR A 174     -27.537 -16.762 -72.027  1.00103.41           C
ATOM   1403  OH  TYR A 174     -28.122 -18.034 -72.200  1.00103.41           O
ATOM   1404  C   TYR A 174     -23.798 -13.471 -72.886  1.00103.41           C
ATOM   1405  O   TYR A 174     -23.922 -14.596 -73.367  1.00103.41           O
ATOM   1406  N   ASP A 175     -22.602 -12.989 -72.489  1.00100.84           N
ATOM   1407  CA  ASP A 175     -21.487 -13.884 -72.514  1.00100.84           C
ATOM   1408  CB  ASP A 175     -20.117 -13.225 -72.286  1.00100.84           C
ATOM   1409  CG  ASP A 175     -19.066 -14.294 -72.558  1.00100.84           C
ATOM   1410  OD1 ASP A 175     -19.469 -15.467 -72.778  1.00100.84           O
ATOM   1411  OD2 ASP A 175     -17.852 -13.955 -72.554  1.00100.84           O
ATOM   1412  C   ASP A 175     -21.756 -14.789 -71.373  1.00100.84           C
ATOM   1413  O   ASP A 175     -21.377 -14.501 -70.244  1.00100.84           O
ATOM   1414  N   PHE A 176     -22.419 -15.923 -71.652  1.00 76.24           N
ATOM   1415  CA  PHE A 176     -22.867 -16.787 -70.604  1.00 76.24           C
ATOM   1416  CB  PHE A 176     -23.632 -18.021 -71.115  1.00 76.24           C
ATOM   1417  CG  PHE A 176     -24.064 -18.801 -69.919  1.00 76.24           C
ATOM   1418  CD1 PHE A 176     -25.256 -18.514 -69.294  1.00 76.24           C
ATOM   1419  CD2 PHE A 176     -23.279 -19.814 -69.418  1.00 76.24           C
ATOM   1420  CE1 PHE A 176     -25.660 -19.228 -68.190  1.00 76.24           C
ATOM   1421  CE2 PHE A 176     -23.679 -20.531 -68.314  1.00 76.24           C
ATOM   1422  CZ  PHE A 176     -24.872 -20.239 -67.698  1.00 76.24           C
ATOM   1423  C   PHE A 176     -21.698 -17.290 -69.835  1.00 76.24           C
ATOM   1424  O   PHE A 176     -21.735 -17.333 -68.606  1.00 76.24           O
ATOM   1425  N   HIS A 177     -20.618 -17.676 -70.536  1.00 59.93           N
ATOM   1426  CA  HIS A 177     -19.535 -18.300 -69.838  1.00 59.93           C
ATOM   1427  ND1 HIS A 177     -18.852 -21.011 -71.674  1.00 59.93           N
ATOM   1428  CG  HIS A 177     -18.797 -19.645 -71.840  1.00 59.93           C
ATOM   1429  CB  HIS A 177     -18.375 -18.678 -70.774  1.00 59.93           C
ATOM   1430  NE2 HIS A 177     -19.510 -20.598 -73.758  1.00 59.93           N
ATOM   1431  CD2 HIS A 177     -19.203 -19.410 -73.118  1.00 59.93           C
ATOM   1432  CE1 HIS A 177     -19.284 -21.531 -72.851  1.00 59.93           C
ATOM   1433  C   HIS A 177     -19.000 -17.376 -68.792  1.00 59.93           C
ATOM   1434  O   HIS A 177     -18.953 -17.727 -67.614  1.00 59.93           O
ATOM   1435  N   LEU A 178     -18.598 -16.157 -69.191  1.00 67.83           N
ATOM   1436  CA  LEU A 178     -18.054 -15.232 -68.241  1.00 67.83           C
ATOM   1437  CB  LEU A 178     -17.324 -14.035 -68.866  1.00 67.83           C
ATOM   1438  CG  LEU A 178     -15.967 -14.442 -69.464  1.00 67.83           C
ATOM   1439  CD1 LEU A 178     -15.160 -13.217 -69.901  1.00 67.83           C
ATOM   1440  CD2 LEU A 178     -15.182 -15.337 -68.491  1.00 67.83           C
ATOM   1441  C   LEU A 178     -19.114 -14.730 -67.319  1.00 67.83           C
ATOM   1442  O   LEU A 178     -18.850 -14.488 -66.142  1.00 67.83           O
ATOM   1443  N   HIS A 179     -20.339 -14.589 -67.854  1.00131.44           N
ATOM   1444  CA  HIS A 179     -21.498 -14.032 -67.213  1.00131.44           C
ATOM   1445  ND1 HIS A 179     -24.753 -14.787 -66.330  1.00131.44           N
ATOM   1446  CG  HIS A 179     -24.086 -14.074 -67.300  1.00131.44           C
ATOM   1447  CB  HIS A 179     -22.790 -14.516 -67.901  1.00131.44           C
ATOM   1448  NE2 HIS A 179     -26.023 -13.029 -66.815  1.00131.44           N
ATOM   1449  CD2 HIS A 179     -24.872 -13.001 -67.583  1.00131.44           C
ATOM   1450  CE1 HIS A 179     -25.906 -14.119 -66.078  1.00131.44           C
ATOM   1451  C   HIS A 179     -21.559 -14.464 -65.789  1.00131.44           C
ATOM   1452  O   HIS A 179     -21.527 -15.651 -65.471  1.00131.44           O
ATOM   1453  N   GLU A 180     -21.624 -13.463 -64.892  1.00 38.64           N
ATOM   1454  CA  GLU A 180     -21.727 -13.714 -63.493  1.00 38.64           C
ATOM   1455  CB  GLU A 180     -20.476 -13.281 -62.713  1.00 38.64           C
ATOM   1456  CG  GLU A 180     -19.248 -14.124 -63.060  1.00 38.64           C
ATOM   1457  CD  GLU A 180     -18.059 -13.549 -62.309  1.00 38.64           C
ATOM   1458  OE1 GLU A 180     -18.020 -12.302 -62.136  1.00 38.64           O
ATOM   1459  OE2 GLU A 180     -17.174 -14.347 -61.899  1.00 38.64           O
ATOM   1460  C   GLU A 180     -22.881 -12.903 -63.011  1.00 38.64           C
ATOM   1461  O   GLU A 180     -23.019 -11.730 -63.357  1.00 38.64           O
ATOM   1462  N   LEU A 181     -23.752 -13.534 -62.204  1.00189.01           N
ATOM   1463  CA  LEU A 181     -24.916 -12.873 -61.700  1.00189.01           C
ATOM   1464  CB  LEU A 181     -26.007 -13.841 -61.207  1.00189.01           C
ATOM   1465  CG  LEU A 181     -26.692 -14.650 -62.323  1.00189.01           C
ATOM   1466  CD1 LEU A 181     -27.760 -15.592 -61.752  1.00189.01           C
ATOM   1467  CD2 LEU A 181     -27.268 -13.723 -63.402  1.00189.01           C
ATOM   1468  C   LEU A 181     -24.530 -12.021 -60.543  1.00189.01           C
ATOM   1469  O   LEU A 181     -23.507 -12.242 -59.898  1.00189.01           O
ATOM   1470  N   LYS A 182     -25.330 -10.967 -60.308  1.00286.83           N
ATOM   1471  CA  LYS A 182     -25.165 -10.166 -59.136  1.00286.83           C
ATOM   1472  CB  LYS A 182     -23.727  -9.726 -58.824  1.00286.83           C
ATOM   1473  CG  LYS A 182     -23.617  -9.151 -57.411  1.00286.83           C
ATOM   1474  CD  LYS A 182     -22.218  -9.243 -56.803  1.00286.83           C
ATOM   1475  CE  LYS A 182     -21.958 -10.567 -56.082  1.00286.83           C
ATOM   1476  NZ  LYS A 182     -20.638 -10.529 -55.413  1.00286.83           N
ATOM   1477  C   LYS A 182     -26.047  -8.980 -59.270  1.00286.83           C
ATOM   1478  O   LYS A 182     -26.537  -8.692 -60.360  1.00286.83           O
ATOM   1479  N   ARG A 183     -26.314  -8.271 -58.155  1.00224.67           N
ATOM   1480  CA  ARG A 183     -27.145  -7.124 -58.338  1.00224.67           C
ATOM   1481  CB  ARG A 183     -27.863  -6.623 -57.073  1.00224.67           C
ATOM   1482  CG  ARG A 183     -29.103  -7.442 -56.711  1.00224.67           C
ATOM   1483  CD  ARG A 183     -30.118  -6.641 -55.894  1.00224.67           C
ATOM   1484  NE  ARG A 183     -31.361  -7.455 -55.772  1.00224.67           N
ATOM   1485  CZ  ARG A 183     -31.546  -8.258 -54.686  1.00224.67           C
ATOM   1486  NH1 ARG A 183     -30.595  -8.308 -53.708  1.00224.67           N
ATOM   1487  NH2 ARG A 183     -32.686  -9.000 -54.571  1.00224.67           N
ATOM   1488  C   ARG A 183     -26.252  -6.031 -58.823  1.00224.67           C
ATOM   1489  O   ARG A 183     -25.989  -5.051 -58.127  1.00224.67           O
ATOM   1490  N   ASN A 184     -25.776  -6.203 -60.069  1.00197.57           N
ATOM   1491  CA  ASN A 184     -24.970  -5.267 -60.790  1.00197.57           C
ATOM   1492  CB  ASN A 184     -25.599  -3.866 -60.789  1.00197.57           C
ATOM   1493  CG  ASN A 184     -27.002  -3.999 -61.368  1.00197.57           C
ATOM   1494  OD1 ASN A 184     -27.994  -3.779 -60.676  1.00197.57           O
ATOM   1495  ND2 ASN A 184     -27.092  -4.382 -62.670  1.00197.57           N
ATOM   1496  C   ASN A 184     -23.617  -5.165 -60.167  1.00197.57           C
ATOM   1497  O   ASN A 184     -22.732  -4.505 -60.711  1.00197.57           O
ATOM   1498  N   ALA A 185     -23.401  -5.828 -59.019  1.00 49.43           N
ATOM   1499  CA  ALA A 185     -22.105  -5.751 -58.413  1.00 49.43           C
ATOM   1500  CB  ALA A 185     -22.071  -6.313 -56.985  1.00 49.43           C
ATOM   1501  C   ALA A 185     -21.115  -6.496 -59.250  1.00 49.43           C
ATOM   1502  O   ALA A 185     -19.999  -6.027 -59.466  1.00 49.43           O
ATOM   1503  N   THR A 186     -21.507  -7.680 -59.764  1.00149.81           N
ATOM   1504  CA  THR A 186     -20.579  -8.474 -60.516  1.00149.81           C
ATOM   1505  CB  THR A 186     -20.910  -9.939 -60.560  1.00149.81           C
ATOM   1506  OG1 THR A 186     -22.179 -10.139 -61.166  1.00149.81           O
ATOM   1507  CG2 THR A 186     -20.898 -10.498 -59.128  1.00149.81           C
ATOM   1508  C   THR A 186     -20.554  -7.982 -61.921  1.00149.81           C
ATOM   1509  O   THR A 186     -21.048  -6.897 -62.230  1.00149.81           O
ATOM   1510  N   THR A 187     -19.931  -8.775 -62.815  1.00228.99           N
ATOM   1511  CA  THR A 187     -19.804  -8.324 -64.163  1.00228.99           C
ATOM   1512  CB  THR A 187     -18.371  -8.212 -64.605  1.00228.99           C
ATOM   1513  OG1 THR A 187     -17.678  -7.270 -63.801  1.00228.99           O
ATOM   1514  CG2 THR A 187     -18.329  -7.797 -66.084  1.00228.99           C
ATOM   1515  C   THR A 187     -20.463  -9.264 -65.114  1.00228.99           C
ATOM   1516  O   THR A 187     -20.109 -10.437 -65.209  1.00228.99           O
ATOM   1517  N   ARG A 188     -21.441  -8.736 -65.867  1.00108.15           N
ATOM   1518  CA  ARG A 188     -22.084  -9.470 -66.910  1.00108.15           C
ATOM   1519  CB  ARG A 188     -23.609  -9.572 -66.750  1.00108.15           C
ATOM   1520  CG  ARG A 188     -24.037 -10.354 -65.507  1.00108.15           C
ATOM   1521  CD  ARG A 188     -25.543 -10.616 -65.427  1.00108.15           C
ATOM   1522  NE  ARG A 188     -26.236  -9.306 -65.277  1.00108.15           N
ATOM   1523  CZ  ARG A 188     -27.574  -9.218 -65.534  1.00108.15           C
ATOM   1524  NH1 ARG A 188     -28.261 -10.315 -65.969  1.00108.15           N
ATOM   1525  NH2 ARG A 188     -28.227  -8.033 -65.354  1.00108.15           N
ATOM   1526  C   ARG A 188     -21.819  -8.650 -68.124  1.00108.15           C
ATOM   1527  O   ARG A 188     -21.579  -7.448 -68.020  1.00108.15           O
ATOM   1528  N   GLY A 189     -21.817  -9.279 -69.311  1.00 29.86           N
ATOM   1529  CA  GLY A 189     -21.553  -8.505 -70.485  1.00 29.86           C
ATOM   1530  C   GLY A 189     -22.269  -9.148 -71.622  1.00 29.86           C
ATOM   1531  O   GLY A 189     -22.575 -10.339 -71.587  1.00 29.86           O
ATOM   1532  N   GLU A 190     -22.561  -8.346 -72.665  1.00 85.38           N
ATOM   1533  CA  GLU A 190     -23.216  -8.845 -73.836  1.00 85.38           C
ATOM   1534  CB  GLU A 190     -24.623  -8.263 -74.049  1.00 85.38           C
ATOM   1535  CG  GLU A 190     -25.643  -8.809 -73.049  1.00 85.38           C
ATOM   1536  CD  GLU A 190     -25.206  -8.379 -71.656  1.00 85.38           C
ATOM   1537  OE1 GLU A 190     -24.971  -7.156 -71.459  1.00 85.38           O
ATOM   1538  OE2 GLU A 190     -25.095  -9.268 -70.771  1.00 85.38           O
ATOM   1539  C   GLU A 190     -22.368  -8.461 -75.008  1.00 85.38           C
ATOM   1540  O   GLU A 190     -21.723  -7.413 -74.997  1.00 85.38           O
ATOM   1541  N   GLU A 191     -22.332  -9.327 -76.043  1.00130.16           N
ATOM   1542  CA  GLU A 191     -21.524  -9.059 -77.199  1.00130.16           C
ATOM   1543  CB  GLU A 191     -20.237  -9.902 -77.266  1.00130.16           C
ATOM   1544  CG  GLU A 191     -20.483 -11.412 -77.270  1.00130.16           C
ATOM   1545  CD  GLU A 191     -20.334 -11.908 -75.839  1.00130.16           C
ATOM   1546  OE1 GLU A 191     -19.638 -11.215 -75.050  1.00130.16           O
ATOM   1547  OE2 GLU A 191     -20.900 -12.986 -75.517  1.00130.16           O
ATOM   1548  C   GLU A 191     -22.305  -9.404 -78.431  1.00130.16           C
ATOM   1549  O   GLU A 191     -23.229 -10.216 -78.392  1.00130.16           O
ATOM   1550  N   LEU A 192     -21.986  -8.713 -79.545  1.00 88.50           N
ATOM   1551  CA  LEU A 192     -22.577  -8.939 -80.832  1.00 88.50           C
ATOM   1552  CB  LEU A 192     -22.212  -7.844 -81.850  1.00 88.50           C
ATOM   1553  CG  LEU A 192     -22.875  -6.482 -81.589  1.00 88.50           C
ATOM   1554  CD1 LEU A 192     -22.458  -5.448 -82.646  1.00 88.50           C
ATOM   1555  CD2 LEU A 192     -24.401  -6.633 -81.511  1.00 88.50           C
ATOM   1556  C   LEU A 192     -22.115 -10.230 -81.450  1.00 88.50           C
ATOM   1557  O   LEU A 192     -22.941 -11.004 -81.926  1.00 88.50           O
ATOM   1558  N   ILE A 193     -20.788 -10.504 -81.491  1.00132.63           N
ATOM   1559  CA  ILE A 193     -20.385 -11.716 -82.160  1.00132.63           C
ATOM   1560  CB  ILE A 193     -20.118 -11.539 -83.629  1.00132.63           C
ATOM   1561  CG1 ILE A 193     -21.379 -11.047 -84.357  1.00132.63           C
ATOM   1562  CG2 ILE A 193     -19.586 -12.850 -84.235  1.00132.63           C
ATOM   1563  CD1 ILE A 193     -22.501 -12.081 -84.405  1.00132.63           C
ATOM   1564  C   ILE A 193     -19.190 -12.337 -81.494  1.00132.63           C
ATOM   1565  O   ILE A 193     -18.382 -11.670 -80.848  1.00132.63           O
ATOM   1566  N   VAL A 194     -19.120 -13.680 -81.595  1.00 63.43           N
ATOM   1567  CA  VAL A 194     -18.080 -14.532 -81.106  1.00 63.43           C
ATOM   1568  CB  VAL A 194     -18.477 -15.975 -81.120  1.00 63.43           C
ATOM   1569  CG1 VAL A 194     -17.286 -16.810 -80.630  1.00 63.43           C
ATOM   1570  CG2 VAL A 194     -19.750 -16.140 -80.274  1.00 63.43           C
ATOM   1571  C   VAL A 194     -16.830 -14.414 -81.931  1.00 63.43           C
ATOM   1572  O   VAL A 194     -15.730 -14.570 -81.403  1.00 63.43           O
ATOM   1573  N   GLY A 195     -16.941 -14.157 -83.252  1.00 43.75           N
ATOM   1574  CA  GLY A 195     -15.741 -14.242 -84.036  1.00 43.75           C
ATOM   1575  C   GLY A 195     -15.274 -12.913 -84.529  1.00 43.75           C
ATOM   1576  O   GLY A 195     -15.979 -11.906 -84.464  1.00 43.75           O
ATOM   1577  N   THR A 196     -14.023 -12.909 -85.038  1.00 48.93           N
ATOM   1578  CA  THR A 196     -13.406 -11.734 -85.577  1.00 48.93           C
ATOM   1579  CB  THR A 196     -12.049 -11.469 -84.993  1.00 48.93           C
ATOM   1580  OG1 THR A 196     -12.138 -11.363 -83.580  1.00 48.93           O
ATOM   1581  CG2 THR A 196     -11.505 -10.155 -85.579  1.00 48.93           C
ATOM   1582  C   THR A 196     -13.215 -11.991 -87.038  1.00 48.93           C
ATOM   1583  O   THR A 196     -12.550 -12.950 -87.425  1.00 48.93           O
ATOM   1584  N   LEU A 197     -13.792 -11.126 -87.895  1.00135.61           N
ATOM   1585  CA  LEU A 197     -13.679 -11.356 -89.304  1.00135.61           C
ATOM   1586  CB  LEU A 197     -14.641 -10.527 -90.176  1.00135.61           C
ATOM   1587  CG  LEU A 197     -16.052 -11.134 -90.286  1.00135.61           C
ATOM   1588  CD1 LEU A 197     -16.060 -12.339 -91.240  1.00135.61           C
ATOM   1589  CD2 LEU A 197     -16.620 -11.503 -88.911  1.00135.61           C
ATOM   1590  C   LEU A 197     -12.285 -11.128 -89.780  1.00135.61           C
ATOM   1591  O   LEU A 197     -11.624 -10.152 -89.424  1.00135.61           O
ATOM   1592  N   SER A 198     -11.822 -12.072 -90.622  1.00 40.21           N
ATOM   1593  CA  SER A 198     -10.522 -12.037 -91.219  1.00 40.21           C
ATOM   1594  CB  SER A 198      -9.581 -13.143 -90.714  1.00 40.21           C
ATOM   1595  OG  SER A 198      -9.312 -12.955 -89.332  1.00 40.21           O
ATOM   1596  C   SER A 198     -10.744 -12.269 -92.673  1.00 40.21           C
ATOM   1597  O   SER A 198     -11.807 -12.733 -93.084  1.00 40.21           O
ATOM   1598  N   GLY A 199      -9.735 -11.947 -93.501  1.00 41.21           N
ATOM   1599  CA  GLY A 199      -9.942 -12.086 -94.908  1.00 41.21           C
ATOM   1600  C   GLY A 199      -9.278 -13.320 -95.394  1.00 41.21           C
ATOM   1601  O   GLY A 199      -8.092 -13.557 -95.169  1.00 41.21           O
ATOM   1602  N   SER A 200     -10.084 -14.123 -96.103  1.00 76.71           N
ATOM   1603  CA  SER A 200      -9.701 -15.339 -96.737  1.00 76.71           C
ATOM   1604  CB  SER A 200      -9.574 -16.547 -95.793  1.00 76.71           C
ATOM   1605  OG  SER A 200      -8.423 -16.399 -94.975  1.00 76.71           O
ATOM   1606  C   SER A 200     -10.813 -15.608 -97.691  1.00 76.71           C
ATOM   1607  O   SER A 200     -11.591 -14.714 -98.012  1.00 76.71           O
ATOM   1608  N   SER A 201     -10.882 -16.846 -98.200  1.00186.18           N
ATOM   1609  CA  SER A 201     -11.897 -17.271 -99.117  1.00186.18           C
ATOM   1610  CB  SER A 201     -11.691 -16.743-100.547  1.00186.18           C
ATOM   1611  OG  SER A 201     -11.806 -15.327-100.567  1.00186.18           O
ATOM   1612  C   SER A 201     -11.676 -18.736 -99.148  1.00186.18           C
ATOM   1613  O   SER A 201     -11.533 -19.355 -98.094  1.00186.18           O
ATOM   1614  N   CYS A 202     -11.699 -19.342-100.348  1.00120.19           N
ATOM   1615  CA  CYS A 202     -11.223 -20.688-100.371  1.00120.19           C
ATOM   1616  CB  CYS A 202     -11.170 -21.288-101.785  1.00120.19           C
ATOM   1617  SG  CYS A 202     -12.814 -21.448-102.544  1.00120.19           S
ATOM   1618  C   CYS A 202      -9.824 -20.460 -99.915  1.00120.19           C
ATOM   1619  O   CYS A 202      -9.269 -21.201 -99.107  1.00120.19           O
ATOM   1620  N   ARG A 203      -9.246 -19.367-100.449  1.00264.83           N
ATOM   1621  CA  ARG A 203      -7.985 -18.849-100.025  1.00264.83           C
ATOM   1622  CB  ARG A 203      -6.783 -19.567-100.664  1.00264.83           C
ATOM   1623  CG  ARG A 203      -5.439 -19.230-100.013  1.00264.83           C
ATOM   1624  CD  ARG A 203      -5.177 -19.980 -98.703  1.00264.83           C
ATOM   1625  NE  ARG A 203      -4.387 -21.202 -99.034  1.00264.83           N
ATOM   1626  CZ  ARG A 203      -5.009 -22.391 -99.284  1.00264.83           C
ATOM   1627  NH1 ARG A 203      -6.369 -22.483 -99.204  1.00264.83           N
ATOM   1628  NH2 ARG A 203      -4.269 -23.491 -99.610  1.00264.83           N
ATOM   1629  C   ARG A 203      -7.972 -17.434-100.515  1.00264.83           C
ATOM   1630  O   ARG A 203      -8.382 -17.179-101.647  1.00264.83           O
ATOM   1631  N   GLY A 204      -7.531 -16.459 -99.690  1.00 77.29           N
ATOM   1632  CA  GLY A 204      -7.427 -15.153-100.262  1.00 77.29           C
ATOM   1633  C   GLY A 204      -6.369 -15.353-101.296  1.00 77.29           C
ATOM   1634  O   GLY A 204      -5.567 -16.276-101.171  1.00 77.29           O
ATOM   1635  N   GLY A 205      -6.329 -14.513-102.346  1.00 24.27           N
ATOM   1636  CA  GLY A 205      -5.370 -14.757-103.385  1.00 24.27           C
ATOM   1637  C   GLY A 205      -4.008 -14.692-102.778  1.00 24.27           C
ATOM   1638  O   GLY A 205      -3.740 -13.851-101.922  1.00 24.27           O
ATOM   1639  N   THR A 206      -3.103 -15.583-103.232  1.00 60.36           N
ATOM   1640  CA  THR A 206      -1.776 -15.626-102.699  1.00 60.36           C
ATOM   1641  CB  THR A 206      -1.035 -16.880-103.079  1.00 60.36           C
ATOM   1642  OG1 THR A 206      -1.766 -18.019-102.654  1.00 60.36           O
ATOM   1643  CG2 THR A 206       0.348 -16.883-102.405  1.00 60.36           C
ATOM   1644  C   THR A 206      -1.045 -14.446-103.254  1.00 60.36           C
ATOM   1645  O   THR A 206      -1.476 -13.840-104.233  1.00 60.36           O
ATOM   1646  N   TYR A 207       0.086 -14.083-102.621  1.00214.70           N
ATOM   1647  CA  TYR A 207       0.841 -12.942-103.043  1.00214.70           C
ATOM   1648  CB  TYR A 207       1.276 -12.968-104.521  1.00214.70           C
ATOM   1649  CG  TYR A 207       2.366 -13.960-104.729  1.00214.70           C
ATOM   1650  CD1 TYR A 207       3.678 -13.568-104.600  1.00214.70           C
ATOM   1651  CD2 TYR A 207       2.090 -15.268-105.057  1.00214.70           C
ATOM   1652  CE1 TYR A 207       4.703 -14.462-104.793  1.00214.70           C
ATOM   1653  CE2 TYR A 207       3.113 -16.168-105.252  1.00214.70           C
ATOM   1654  CZ  TYR A 207       4.420 -15.765-105.120  1.00214.70           C
ATOM   1655  OH  TYR A 207       5.470 -16.686-105.319  1.00214.70           O
ATOM   1656  C   TYR A 207      -0.015 -11.730-102.892  1.00214.70           C
ATOM   1657  O   TYR A 207       0.212 -10.721-103.558  1.00214.70           O
ATOM   1658  N   LYS A 208      -1.023 -11.785-102.004  1.00116.93           N
ATOM   1659  CA  LYS A 208      -1.836 -10.618-101.828  1.00116.93           C
ATOM   1660  CB  LYS A 208      -3.211 -10.692-102.516  1.00116.93           C
ATOM   1661  CG  LYS A 208      -3.170 -10.373-104.013  1.00116.93           C
ATOM   1662  CD  LYS A 208      -2.690  -8.949-104.307  1.00116.93           C
ATOM   1663  CE  LYS A 208      -2.640  -8.601-105.797  1.00116.93           C
ATOM   1664  NZ  LYS A 208      -2.138  -7.219-105.976  1.00116.93           N
ATOM   1665  C   LYS A 208      -2.073 -10.422-100.369  1.00116.93           C
ATOM   1666  O   LYS A 208      -2.045 -11.369 -99.584  1.00116.93           O
ATOM   1667  N   THR A 209      -2.300  -9.156 -99.974  1.00105.53           N
ATOM   1668  CA  THR A 209      -2.569  -8.855 -98.603  1.00105.53           C
ATOM   1669  CB  THR A 209      -1.794  -7.671 -98.094  1.00105.53           C
ATOM   1670  OG1 THR A 209      -2.004  -7.507 -96.700  1.00105.53           O
ATOM   1671  CG2 THR A 209      -2.226  -6.411 -98.862  1.00105.53           C
ATOM   1672  C   THR A 209      -4.030  -8.554 -98.525  1.00105.53           C
ATOM   1673  O   THR A 209      -4.562  -7.780 -99.321  1.00105.53           O
ATOM   1674  N   HIS A 210      -4.725  -9.197 -97.568  1.00 42.34           N
ATOM   1675  CA  HIS A 210      -6.138  -8.997 -97.453  1.00 42.34           C
ATOM   1676  ND1 HIS A 210      -7.524 -10.819 -99.972  1.00 42.34           N
ATOM   1677  CG  HIS A 210      -6.726 -10.997 -98.864  1.00 42.34           C
ATOM   1678  CB  HIS A 210      -6.936 -10.306 -97.550  1.00 42.34           C
ATOM   1679  NE2 HIS A 210      -5.929 -12.252-100.561  1.00 42.34           N
ATOM   1680  CD2 HIS A 210      -5.758 -11.877 -99.241  1.00 42.34           C
ATOM   1681  CE1 HIS A 210      -7.002 -11.593-100.957  1.00 42.34           C
ATOM   1682  C   HIS A 210      -6.397  -8.418 -96.104  1.00 42.34           C
ATOM   1683  O   HIS A 210      -5.776  -8.815 -95.119  1.00 42.34           O
ATOM   1684  N   LEU A 211      -7.319  -7.439 -96.037  1.00 90.19           N
ATOM   1685  CA  LEU A 211      -7.621  -6.828 -94.780  1.00 90.19           C
ATOM   1686  CB  LEU A 211      -7.356  -5.313 -94.774  1.00 90.19           C
ATOM   1687  CG  LEU A 211      -7.605  -4.649 -93.410  1.00 90.19           C
ATOM   1688  CD1 LEU A 211      -6.605  -5.168 -92.365  1.00 90.19           C
ATOM   1689  CD2 LEU A 211      -7.611  -3.116 -93.523  1.00 90.19           C
ATOM   1690  C   LEU A 211      -9.082  -7.031 -94.523  1.00 90.19           C
ATOM   1691  O   LEU A 211      -9.916  -6.810 -95.400  1.00 90.19           O
ATOM   1692  N   TYR A 212      -9.431  -7.490 -93.305  1.00127.14           N
ATOM   1693  CA  TYR A 212     -10.811  -7.643 -92.950  1.00127.14           C
ATOM   1694  CB  TYR A 212     -11.327  -9.090 -92.944  1.00127.14           C
ATOM   1695  CG  TYR A 212     -11.835  -9.317 -94.329  1.00127.14           C
ATOM   1696  CD1 TYR A 212     -10.986  -9.389 -95.410  1.00127.14           C
ATOM   1697  CD2 TYR A 212     -13.192  -9.391 -94.549  1.00127.14           C
ATOM   1698  CE1 TYR A 212     -11.483  -9.582 -96.679  1.00127.14           C
ATOM   1699  CE2 TYR A 212     -13.696  -9.583 -95.814  1.00127.14           C
ATOM   1700  CZ  TYR A 212     -12.839  -9.684 -96.881  1.00127.14           C
ATOM   1701  OH  TYR A 212     -13.352  -9.881 -98.181  1.00127.14           O
ATOM   1702  C   TYR A 212     -11.053  -6.965 -91.641  1.00127.14           C
ATOM   1703  O   TYR A 212     -10.133  -6.789 -90.843  1.00127.14           O
ATOM   1704  N   THR A 213     -12.307  -6.516 -91.412  1.00 56.05           N
ATOM   1705  CA  THR A 213     -12.579  -5.752 -90.228  1.00 56.05           C
ATOM   1706  CB  THR A 213     -12.977  -4.338 -90.536  1.00 56.05           C
ATOM   1707  OG1 THR A 213     -11.960  -3.705 -91.299  1.00 56.05           O
ATOM   1708  CG2 THR A 213     -13.187  -3.580 -89.214  1.00 56.05           C
ATOM   1709  C   THR A 213     -13.692  -6.368 -89.448  1.00 56.05           C
ATOM   1710  O   THR A 213     -14.758  -6.691 -89.973  1.00 56.05           O
ATOM   1711  N   TRP A 214     -13.454  -6.515 -88.133  1.00170.78           N
ATOM   1712  CA  TRP A 214     -14.421  -7.074 -87.244  1.00170.78           C
ATOM   1713  CB  TRP A 214     -13.832  -8.177 -86.355  1.00170.78           C
ATOM   1714  CG  TRP A 214     -14.811  -8.525 -85.284  1.00170.78           C
ATOM   1715  CD2 TRP A 214     -16.091  -9.067 -85.599  1.00170.78           C
ATOM   1716  CD1 TRP A 214     -14.797  -8.291 -83.942  1.00170.78           C
ATOM   1717  NE1 TRP A 214     -16.006  -8.649 -83.397  1.00170.78           N
ATOM   1718  CE2 TRP A 214     -16.811  -9.124 -84.412  1.00170.78           C
ATOM   1719  CE3 TRP A 214     -16.625  -9.454 -86.792  1.00170.78           C
ATOM   1720  CZ2 TRP A 214     -18.093  -9.569 -84.406  1.00170.78           C
ATOM   1721  CZ3 TRP A 214     -17.909  -9.936 -86.780  1.00170.78           C
ATOM   1722  CH2 TRP A 214     -18.624  -9.985 -85.609  1.00170.78           C
ATOM   1723  C   TRP A 214     -14.888  -5.988 -86.326  1.00170.78           C
ATOM   1724  O   TRP A 214     -14.087  -5.190 -85.843  1.00170.78           O
ATOM   1725  N   GLU A 215     -16.218  -5.909 -86.097  1.00 97.73           N
ATOM   1726  CA  GLU A 215     -16.738  -4.973 -85.141  1.00 97.73           C
ATOM   1727  CB  GLU A 215     -17.544  -3.805 -85.734  1.00 97.73           C
ATOM   1728  CG  GLU A 215     -18.089  -2.847 -84.670  1.00 97.73           C
ATOM   1729  CD  GLU A 215     -18.716  -1.661 -85.387  1.00 97.73           C
ATOM   1730  OE1 GLU A 215     -18.479  -1.533 -86.618  1.00 97.73           O
ATOM   1731  OE2 GLU A 215     -19.429  -0.867 -84.718  1.00 97.73           O
ATOM   1732  C   GLU A 215     -17.638  -5.729 -84.215  1.00 97.73           C
ATOM   1733  O   GLU A 215     -18.621  -6.331 -84.646  1.00 97.73           O
ATOM   1734  N   ASP A 216     -17.307  -5.719 -82.906  1.00 63.36           N
ATOM   1735  CA  ASP A 216     -18.081  -6.411 -81.913  1.00 63.36           C
ATOM   1736  CB  ASP A 216     -17.243  -7.423 -81.107  1.00 63.36           C
ATOM   1737  CG  ASP A 216     -18.158  -8.399 -80.376  1.00 63.36           C
ATOM   1738  OD1 ASP A 216     -19.403  -8.210 -80.418  1.00 63.36           O
ATOM   1739  OD2 ASP A 216     -17.613  -9.356 -79.762  1.00 63.36           O
ATOM   1740  C   ASP A 216     -18.597  -5.370 -80.970  1.00 63.36           C
ATOM   1741  O   ASP A 216     -17.816  -4.623 -80.388  1.00 63.36           O
ATOM   1742  N   ALA A 217     -19.931  -5.275 -80.794  1.00 53.98           N
ATOM   1743  CA  ALA A 217     -20.444  -4.266 -79.908  1.00 53.98           C
ATOM   1744  CB  ALA A 217     -21.860  -3.786 -80.274  1.00 53.98           C
ATOM   1745  C   ALA A 217     -20.503  -4.863 -78.537  1.00 53.98           C
ATOM   1746  O   ALA A 217     -21.021  -5.965 -78.360  1.00 53.98           O
ATOM   1747  N   LEU A 218     -19.963  -4.151 -77.521  1.00 71.99           N
ATOM   1748  CA  LEU A 218     -19.934  -4.732 -76.209  1.00 71.99           C
ATOM   1749  CB  LEU A 218     -18.523  -5.091 -75.721  1.00 71.99           C
ATOM   1750  CG  LEU A 218     -17.853  -6.190 -76.559  1.00 71.99           C
ATOM   1751  CD1 LEU A 218     -16.503  -6.608 -75.954  1.00 71.99           C
ATOM   1752  CD2 LEU A 218     -18.806  -7.373 -76.777  1.00 71.99           C
ATOM   1753  C   LEU A 218     -20.518  -3.818 -75.173  1.00 71.99           C
ATOM   1754  O   LEU A 218     -20.204  -2.628 -75.112  1.00 71.99           O
ATOM   1755  N   VAL A 219     -21.398  -4.397 -74.324  1.00 69.81           N
ATOM   1756  CA  VAL A 219     -21.978  -3.722 -73.198  1.00 69.81           C
ATOM   1757  CB  VAL A 219     -23.485  -3.744 -73.200  1.00 69.81           C
ATOM   1758  CG1 VAL A 219     -23.982  -3.106 -71.892  1.00 69.81           C
ATOM   1759  CG2 VAL A 219     -24.006  -3.047 -74.475  1.00 69.81           C
ATOM   1760  C   VAL A 219     -21.520  -4.511 -72.002  1.00 69.81           C
ATOM   1761  O   VAL A 219     -21.660  -5.733 -71.979  1.00 69.81           O
ATOM   1762  N   TYR A 220     -20.930  -3.842 -70.987  1.00109.09           N
ATOM   1763  CA  TYR A 220     -20.462  -4.566 -69.838  1.00109.09           C
ATOM   1764  CB  TYR A 220     -18.943  -4.801 -69.818  1.00109.09           C
ATOM   1765  CG  TYR A 220     -18.687  -5.855 -70.836  1.00109.09           C
ATOM   1766  CD1 TYR A 220     -18.577  -5.542 -72.170  1.00109.09           C
ATOM   1767  CD2 TYR A 220     -18.567  -7.170 -70.444  1.00109.09           C
ATOM   1768  CE1 TYR A 220     -18.345  -6.528 -73.101  1.00109.09           C
ATOM   1769  CE2 TYR A 220     -18.336  -8.159 -71.369  1.00109.09           C
ATOM   1770  CZ  TYR A 220     -18.224  -7.838 -72.700  1.00109.09           C
ATOM   1771  OH  TYR A 220     -17.987  -8.852 -73.652  1.00109.09           O
ATOM   1772  C   TYR A 220     -20.854  -3.881 -68.570  1.00109.09           C
ATOM   1773  O   TYR A 220     -20.836  -2.654 -68.475  1.00109.09           O
ATOM   1774  N   TYR A 221     -21.236  -4.687 -67.553  1.00 78.66           N
ATOM   1775  CA  TYR A 221     -21.541  -4.139 -66.266  1.00 78.66           C
ATOM   1776  CB  TYR A 221     -22.262  -5.096 -65.296  1.00 78.66           C
ATOM   1777  CG  TYR A 221     -23.698  -5.214 -65.673  1.00 78.66           C
ATOM   1778  CD1 TYR A 221     -24.109  -6.063 -66.675  1.00 78.66           C
ATOM   1779  CD2 TYR A 221     -24.644  -4.472 -65.001  1.00 78.66           C
ATOM   1780  CE1 TYR A 221     -25.441  -6.160 -67.004  1.00 78.66           C
ATOM   1781  CE2 TYR A 221     -25.976  -4.566 -65.324  1.00 78.66           C
ATOM   1782  CZ  TYR A 221     -26.376  -5.412 -66.329  1.00 78.66           C
ATOM   1783  OH  TYR A 221     -27.742  -5.512 -66.667  1.00 78.66           O
ATOM   1784  C   TYR A 221     -20.225  -3.821 -65.647  1.00 78.66           C
ATOM   1785  O   TYR A 221     -19.305  -4.639 -65.665  1.00 78.66           O
ATOM   1786  N   GLN A 222     -20.090  -2.607 -65.087  1.00 94.16           N
ATOM   1787  CA  GLN A 222     -18.806  -2.243 -64.572  1.00 94.16           C
ATOM   1788  CB  GLN A 222     -18.093  -1.191 -65.435  1.00 94.16           C
ATOM   1789  CG  GLN A 222     -17.836  -1.665 -66.867  1.00 94.16           C
ATOM   1790  CD  GLN A 222     -16.882  -2.848 -66.803  1.00 94.16           C
ATOM   1791  OE1 GLN A 222     -15.896  -2.828 -66.068  1.00 94.16           O
ATOM   1792  NE2 GLN A 222     -17.182  -3.913 -67.594  1.00 94.16           N
ATOM   1793  C   GLN A 222     -18.952  -1.677 -63.194  1.00 94.16           C
ATOM   1794  O   GLN A 222     -20.000  -1.136 -62.843  1.00 94.16           O
ATOM   1795  N   TYR A 223     -17.886  -1.796 -62.368  1.00125.84           N
ATOM   1796  CA  TYR A 223     -17.958  -1.226 -61.053  1.00125.84           C
ATOM   1797  CB  TYR A 223     -17.644  -2.178 -59.878  1.00125.84           C
ATOM   1798  CG  TYR A 223     -16.191  -2.472 -59.732  1.00125.84           C
ATOM   1799  CD1 TYR A 223     -15.575  -3.452 -60.476  1.00125.84           C
ATOM   1800  CD2 TYR A 223     -15.449  -1.772 -58.810  1.00125.84           C
ATOM   1801  CE1 TYR A 223     -14.233  -3.708 -60.307  1.00125.84           C
ATOM   1802  CE2 TYR A 223     -14.109  -2.026 -58.640  1.00125.84           C
ATOM   1803  CZ  TYR A 223     -13.498  -2.996 -59.392  1.00125.84           C
ATOM   1804  OH  TYR A 223     -12.123  -3.262 -59.223  1.00125.84           O
ATOM   1805  C   TYR A 223     -17.035  -0.048 -61.026  1.00125.84           C
ATOM   1806  O   TYR A 223     -15.921  -0.102 -61.546  1.00125.84           O
ATOM   1807  N   GLU A 224     -17.518   1.074 -60.446  1.00 95.41           N
ATOM   1808  CA  GLU A 224     -16.776   2.306 -60.427  1.00 95.41           C
ATOM   1809  CB  GLU A 224     -17.591   3.518 -60.906  1.00 95.41           C
ATOM   1810  CG  GLU A 224     -16.793   4.824 -60.882  1.00 95.41           C
ATOM   1811  CD  GLU A 224     -17.779   5.981 -60.943  1.00 95.41           C
ATOM   1812  OE1 GLU A 224     -18.266   6.297 -62.062  1.00 95.41           O
ATOM   1813  OE2 GLU A 224     -18.065   6.562 -59.862  1.00 95.41           O
ATOM   1814  C   GLU A 224     -16.375   2.627 -59.024  1.00 95.41           C
ATOM   1815  O   GLU A 224     -17.050   2.236 -58.072  1.00 95.41           O
ATOM   1816  N   ILE A 225     -15.238   3.346 -58.880  1.00 90.09           N
ATOM   1817  CA  ILE A 225     -14.725   3.749 -57.601  1.00 90.09           C
ATOM   1818  CB  ILE A 225     -13.471   3.024 -57.204  1.00 90.09           C
ATOM   1819  CG1 ILE A 225     -13.692   1.504 -57.190  1.00 90.09           C
ATOM   1820  CG2 ILE A 225     -13.008   3.594 -55.853  1.00 90.09           C
ATOM   1821  CD1 ILE A 225     -13.844   0.908 -58.588  1.00 90.09           C
ATOM   1822  C   ILE A 225     -14.326   5.184 -57.727  1.00 90.09           C
ATOM   1823  O   ILE A 225     -13.824   5.605 -58.770  1.00 90.09           O
ATOM   1824  N   THR A 226     -14.556   5.986 -56.666  1.00 64.94           N
ATOM   1825  CA  THR A 226     -14.164   7.361 -56.743  1.00 64.94           C
ATOM   1826  CB  THR A 226     -15.330   8.292 -56.863  1.00 64.94           C
ATOM   1827  OG1 THR A 226     -16.146   7.913 -57.959  1.00 64.94           O
ATOM   1828  CG2 THR A 226     -14.793   9.717 -57.077  1.00 64.94           C
ATOM   1829  C   THR A 226     -13.510   7.704 -55.449  1.00 64.94           C
ATOM   1830  O   THR A 226     -14.094   7.493 -54.389  1.00 64.94           O
ATOM   1831  N   LEU A 227     -12.287   8.264 -55.501  1.00 56.15           N
ATOM   1832  CA  LEU A 227     -11.602   8.634 -54.300  1.00 56.15           C
ATOM   1833  CB  LEU A 227     -10.099   8.309 -54.340  1.00 56.15           C
ATOM   1834  CG  LEU A 227      -9.343   8.697 -53.057  1.00 56.15           C
ATOM   1835  CD1 LEU A 227      -9.859   7.895 -51.851  1.00 56.15           C
ATOM   1836  CD2 LEU A 227      -7.821   8.575 -53.241  1.00 56.15           C
ATOM   1837  C   LEU A 227     -11.751  10.117 -54.171  1.00 56.15           C
ATOM   1838  O   LEU A 227     -11.892  10.823 -55.168  1.00 56.15           O
ATOM   1839  N   ARG A 228     -11.727  10.623 -52.925  1.00169.46           N
ATOM   1840  CA  ARG A 228     -11.895  12.027 -52.670  1.00169.46           C
ATOM   1841  CB  ARG A 228     -11.742  12.342 -51.170  1.00169.46           C
ATOM   1842  CG  ARG A 228     -11.860  13.812 -50.768  1.00169.46           C
ATOM   1843  CD  ARG A 228     -11.910  13.984 -49.246  1.00169.46           C
ATOM   1844  NE  ARG A 228     -11.720  15.426 -48.926  1.00169.46           N
ATOM   1845  CZ  ARG A 228     -10.651  15.805 -48.165  1.00169.46           C
ATOM   1846  NH1 ARG A 228      -9.787  14.860 -47.691  1.00169.46           N
ATOM   1847  NH2 ARG A 228     -10.449  17.123 -47.873  1.00169.46           N
ATOM   1848  C   ARG A 228     -10.848  12.776 -53.443  1.00169.46           C
ATOM   1849  O   ARG A 228      -9.756  12.262 -53.679  1.00169.46           O
ATOM   1850  N   ASP A 229     -11.156  14.023 -53.872  1.00279.19           N
ATOM   1851  CA  ASP A 229     -12.414  14.640 -53.568  1.00279.19           C
ATOM   1852  CB  ASP A 229     -12.319  16.152 -53.289  1.00279.19           C
ATOM   1853  CG  ASP A 229     -11.792  16.866 -54.523  1.00279.19           C
ATOM   1854  OD1 ASP A 229     -11.239  16.178 -55.421  1.00279.19           O
ATOM   1855  OD2 ASP A 229     -11.929  18.117 -54.576  1.00279.19           O
ATOM   1856  C   ASP A 229     -13.389  14.408 -54.679  1.00279.19           C
ATOM   1857  O   ASP A 229     -14.138  15.306 -55.058  1.00279.19           O
ATOM   1858  N   TYR A 230     -13.425  13.161 -55.184  1.00272.63           N
ATOM   1859  CA  TYR A 230     -14.354  12.684 -56.174  1.00272.63           C
ATOM   1860  CB  TYR A 230     -15.801  12.668 -55.653  1.00272.63           C
ATOM   1861  CG  TYR A 230     -15.791  11.950 -54.346  1.00272.63           C
ATOM   1862  CD1 TYR A 230     -15.654  10.583 -54.273  1.00272.63           C
ATOM   1863  CD2 TYR A 230     -15.930  12.667 -53.180  1.00272.63           C
ATOM   1864  CE1 TYR A 230     -15.647   9.948 -53.052  1.00272.63           C
ATOM   1865  CE2 TYR A 230     -15.924  12.039 -51.958  1.00272.63           C
ATOM   1866  CZ  TYR A 230     -15.781  10.675 -51.893  1.00272.63           C
ATOM   1867  OH  TYR A 230     -15.774  10.026 -50.640  1.00272.63           O
ATOM   1868  C   TYR A 230     -14.336  13.514 -57.427  1.00272.63           C
ATOM   1869  O   TYR A 230     -15.396  13.829 -57.966  1.00272.63           O
ATOM   1870  N   THR A 231     -13.146  13.926 -57.908  1.00150.85           N
ATOM   1871  CA  THR A 231     -13.036  14.647 -59.147  1.00150.85           C
ATOM   1872  CB  THR A 231     -11.698  15.307 -59.323  1.00150.85           C
ATOM   1873  OG1 THR A 231     -11.718  16.160 -60.459  1.00150.85           O
ATOM   1874  CG2 THR A 231     -10.622  14.222 -59.489  1.00150.85           C
ATOM   1875  C   THR A 231     -13.234  13.711 -60.305  1.00150.85           C
ATOM   1876  O   THR A 231     -13.792  14.097 -61.330  1.00150.85           O
ATOM   1877  N   ALA A 232     -12.755  12.455 -60.176  1.00 53.44           N
ATOM   1878  CA  ALA A 232     -12.817  11.506 -61.254  1.00 53.44           C
ATOM   1879  CB  ALA A 232     -11.496  11.384 -62.035  1.00 53.44           C
ATOM   1880  C   ALA A 232     -13.127  10.150 -60.697  1.00 53.44           C
ATOM   1881  O   ALA A 232     -13.147   9.962 -59.481  1.00 53.44           O
ATOM   1882  N   VAL A 233     -13.422   9.169 -61.585  1.00115.33           N
ATOM   1883  CA  VAL A 233     -13.719   7.843 -61.112  1.00115.33           C
ATOM   1884  CB  VAL A 233     -15.164   7.452 -61.229  1.00115.33           C
ATOM   1885  CG1 VAL A 233     -16.030   8.581 -60.650  1.00115.33           C
ATOM   1886  CG2 VAL A 233     -15.475   7.057 -62.678  1.00115.33           C
ATOM   1887  C   VAL A 233     -12.978   6.862 -61.972  1.00115.33           C
ATOM   1888  O   VAL A 233     -12.507   7.203 -63.056  1.00115.33           O
ATOM   1889  N   VAL A 234     -12.834   5.607 -61.491  1.00 95.45           N
ATOM   1890  CA  VAL A 234     -12.170   4.599 -62.271  1.00 95.45           C
ATOM   1891  CB  VAL A 234     -10.859   4.157 -61.688  1.00 95.45           C
ATOM   1892  CG1 VAL A 234     -11.125   3.485 -60.330  1.00 95.45           C
ATOM   1893  CG2 VAL A 234     -10.151   3.245 -62.704  1.00 95.45           C
ATOM   1894  C   VAL A 234     -13.059   3.392 -62.334  1.00 95.45           C
ATOM   1895  O   VAL A 234     -13.723   3.048 -61.357  1.00 95.45           O
ATOM   1896  N   ASP A 235     -13.113   2.737 -63.514  1.00 51.24           N
ATOM   1897  CA  ASP A 235     -13.915   1.558 -63.710  1.00 51.24           C
ATOM   1898  CB  ASP A 235     -14.536   1.468 -65.116  1.00 51.24           C
ATOM   1899  CG  ASP A 235     -15.620   2.531 -65.235  1.00 51.24           C
ATOM   1900  OD1 ASP A 235     -16.409   2.683 -64.264  1.00 51.24           O
ATOM   1901  OD2 ASP A 235     -15.684   3.195 -66.304  1.00 51.24           O
ATOM   1902  C   ASP A 235     -13.061   0.338 -63.514  1.00 51.24           C
ATOM   1903  O   ASP A 235     -11.839   0.419 -63.405  1.00 51.24           O
ATOM   1904  N   SER A 236     -13.716  -0.840 -63.491  1.00 88.69           N
ATOM   1905  CA  SER A 236     -13.095  -2.122 -63.286  1.00 88.69           C
ATOM   1906  CB  SER A 236     -14.126  -3.255 -63.210  1.00 88.69           C
ATOM   1907  OG  SER A 236     -13.472  -4.485 -62.946  1.00 88.69           O
ATOM   1908  C   SER A 236     -12.214  -2.426 -64.461  1.00 88.69           C
ATOM   1909  O   SER A 236     -11.301  -3.246 -64.376  1.00 88.69           O
ATOM   1910  N   GLU A 237     -12.498  -1.767 -65.597  1.00 81.69           N
ATOM   1911  CA  GLU A 237     -11.820  -1.902 -66.857  1.00 81.69           C
ATOM   1912  CB  GLU A 237     -12.497  -1.075 -67.963  1.00 81.69           C
ATOM   1913  CG  GLU A 237     -13.928  -1.512 -68.285  1.00 81.69           C
ATOM   1914  CD  GLU A 237     -14.579  -0.394 -69.087  1.00 81.69           C
ATOM   1915  OE1 GLU A 237     -14.630   0.750 -68.562  1.00 81.69           O
ATOM   1916  OE2 GLU A 237     -15.030  -0.665 -70.232  1.00 81.69           O
ATOM   1917  C   GLU A 237     -10.429  -1.364 -66.706  1.00 81.69           C
ATOM   1918  O   GLU A 237      -9.541  -1.724 -67.479  1.00 81.69           O
ATOM   1919  N   ASN A 238     -10.218  -0.508 -65.680  1.00127.69           N
ATOM   1920  CA  ASN A 238      -9.006   0.223 -65.405  1.00127.69           C
ATOM   1921  CB  ASN A 238      -7.726  -0.518 -65.827  1.00127.69           C
ATOM   1922  CG  ASN A 238      -6.553   0.145 -65.130  1.00127.69           C
ATOM   1923  OD1 ASN A 238      -6.358  -0.038 -63.931  1.00127.69           O
ATOM   1924  ND2 ASN A 238      -5.749   0.933 -65.893  1.00127.69           N
ATOM   1925  C   ASN A 238      -9.035   1.523 -66.147  1.00127.69           C
ATOM   1926  O   ASN A 238      -8.044   2.253 -66.178  1.00127.69           O
ATOM   1927  N   ASP A 239     -10.200   1.873 -66.726  1.00 57.07           N
ATOM   1928  CA  ASP A 239     -10.330   3.132 -67.399  1.00 57.07           C
ATOM   1929  CB  ASP A 239     -11.494   3.172 -68.403  1.00 57.07           C
ATOM   1930  CG  ASP A 239     -11.191   2.189 -69.526  1.00 57.07           C
ATOM   1931  OD1 ASP A 239     -10.019   1.741 -69.630  1.00 57.07           O
ATOM   1932  OD2 ASP A 239     -12.136   1.866 -70.293  1.00 57.07           O
ATOM   1933  C   ASP A 239     -10.622   4.157 -66.353  1.00 57.07           C
ATOM   1934  O   ASP A 239     -11.327   3.885 -65.383  1.00 57.07           O
ATOM   1935  N   ILE A 240     -10.086   5.379 -66.528  1.00102.09           N
ATOM   1936  CA  ILE A 240     -10.320   6.394 -65.548  1.00102.09           C
ATOM   1937  CB  ILE A 240      -9.046   6.942 -64.970  1.00102.09           C
ATOM   1938  CG1 ILE A 240      -9.317   7.632 -63.631  1.00102.09           C
ATOM   1939  CG2 ILE A 240      -8.372   7.855 -66.008  1.00102.09           C
ATOM   1940  CD1 ILE A 240      -8.040   7.903 -62.839  1.00102.09           C
ATOM   1941  C   ILE A 240     -11.072   7.488 -66.237  1.00102.09           C
ATOM   1942  O   ILE A 240     -10.749   7.862 -67.364  1.00102.09           O
ATOM   1943  N   ILE A 241     -12.139   8.007 -65.598  1.00108.58           N
ATOM   1944  CA  ILE A 241     -12.856   9.065 -66.240  1.00108.58           C
ATOM   1945  CB  ILE A 241     -14.339   8.847 -66.344  1.00108.58           C
ATOM   1946  CG1 ILE A 241     -14.993   8.841 -64.961  1.00108.58           C
ATOM   1947  CG2 ILE A 241     -14.564   7.547 -67.133  1.00108.58           C
ATOM   1948  CD1 ILE A 241     -16.519   8.888 -65.006  1.00108.58           C
ATOM   1949  C   ILE A 241     -12.605  10.297 -65.437  1.00108.58           C
ATOM   1950  O   ILE A 241     -12.792  10.304 -64.221  1.00108.58           O
ATOM   1951  N   HIS A 242     -12.144  11.381 -66.095  1.00100.12           N
ATOM   1952  CA  HIS A 242     -11.846  12.551 -65.324  1.00100.12           C
ATOM   1953  ND1 HIS A 242     -11.166  15.724 -64.855  1.00100.12           N
ATOM   1954  CG  HIS A 242     -10.399  14.588 -64.987  1.00100.12           C
ATOM   1955  CB  HIS A 242     -10.736  13.444 -65.903  1.00100.12           C
ATOM   1956  NE2 HIS A 242      -9.440  15.960 -63.472  1.00100.12           N
ATOM   1957  CD2 HIS A 242      -9.349  14.749 -64.135  1.00100.12           C
ATOM   1958  CE1 HIS A 242     -10.547  16.511 -63.937  1.00100.12           C
ATOM   1959  C   HIS A 242     -13.066  13.402 -65.236  1.00100.12           C
ATOM   1960  O   HIS A 242     -13.208  14.378 -65.971  1.00100.12           O
ATOM   1961  N   LEU A 243     -13.993  13.049 -64.326  1.00189.73           N
ATOM   1962  CA  LEU A 243     -15.156  13.869 -64.172  1.00189.73           C
ATOM   1963  CB  LEU A 243     -16.023  13.959 -65.443  1.00189.73           C
ATOM   1964  CG  LEU A 243     -16.656  12.625 -65.892  1.00189.73           C
ATOM   1965  CD1 LEU A 243     -17.498  12.821 -67.164  1.00189.73           C
ATOM   1966  CD2 LEU A 243     -15.604  11.515 -66.061  1.00189.73           C
ATOM   1967  C   LEU A 243     -16.012  13.295 -63.084  1.00189.73           C
ATOM   1968  O   LEU A 243     -15.821  12.152 -62.670  1.00189.73           O
ATOM   1969  N   ARG A 244     -16.929  14.119 -62.528  1.00221.15           N
ATOM   1970  CA  ARG A 244     -17.905  13.576 -61.626  1.00221.15           C
ATOM   1971  CB  ARG A 244     -17.310  13.169 -60.268  1.00221.15           C
ATOM   1972  CG  ARG A 244     -18.131  12.089 -59.562  1.00221.15           C
ATOM   1973  CD  ARG A 244     -17.397  11.430 -58.393  1.00221.15           C
ATOM   1974  NE  ARG A 244     -18.081  10.137 -58.106  1.00221.15           N
ATOM   1975  CZ  ARG A 244     -19.131  10.090 -57.236  1.00221.15           C
ATOM   1976  NH1 ARG A 244     -19.559  11.230 -56.619  1.00221.15           N
ATOM   1977  NH2 ARG A 244     -19.750   8.900 -56.983  1.00221.15           N
ATOM   1978  C   ARG A 244     -18.962  14.627 -61.407  1.00221.15           C
ATOM   1979  O   ARG A 244     -18.949  15.243 -60.348  1.00221.15           O
ATOM   1980  N   ASN A 245     -19.941  14.837 -62.336  1.00128.26           N
ATOM   1981  CA  ASN A 245     -20.855  15.934 -62.102  1.00128.26           C
ATOM   1982  CB  ASN A 245     -20.313  17.305 -62.549  1.00128.26           C
ATOM   1983  CG  ASN A 245     -20.145  17.302 -64.062  1.00128.26           C
ATOM   1984  OD1 ASN A 245     -21.109  17.475 -64.807  1.00128.26           O
ATOM   1985  ND2 ASN A 245     -18.882  17.112 -64.530  1.00128.26           N
ATOM   1986  C   ASN A 245     -22.187  15.753 -62.769  1.00128.26           C
ATOM   1987  O   ASN A 245     -22.438  14.764 -63.457  1.00128.26           O
ATOM   1988  N   GLY A 246     -23.086  16.746 -62.547  1.00 37.93           N
ATOM   1989  CA  GLY A 246     -24.420  16.743 -63.080  1.00 37.93           C
ATOM   1990  C   GLY A 246     -24.683  18.065 -63.739  1.00 37.93           C
ATOM   1991  O   GLY A 246     -24.089  19.086 -63.393  1.00 37.93           O
ATOM   1992  N   LEU A 247     -25.596  18.050 -64.729  1.00136.99           N
ATOM   1993  CA  LEU A 247     -25.976  19.188 -65.515  1.00136.99           C
ATOM   1994  CB  LEU A 247     -26.870  18.795 -66.704  1.00136.99           C
ATOM   1995  CG  LEU A 247     -27.237  19.969 -67.630  1.00136.99           C
ATOM   1996  CD1 LEU A 247     -25.994  20.526 -68.344  1.00136.99           C
ATOM   1997  CD2 LEU A 247     -28.356  19.577 -68.608  1.00136.99           C
ATOM   1998  C   LEU A 247     -26.728  20.179 -64.682  1.00136.99           C
ATOM   1999  O   LEU A 247     -26.544  21.386 -64.837  1.00136.99           O
ATOM   2000  N   THR A 248     -27.580  19.688 -63.761  1.00 46.20           N
ATOM   2001  CA  THR A 248     -28.446  20.543 -62.999  1.00 46.20           C
ATOM   2002  CB  THR A 248     -29.212  19.819 -61.929  1.00 46.20           C
ATOM   2003  OG1 THR A 248     -30.026  18.810 -62.509  1.00 46.20           O
ATOM   2004  CG2 THR A 248     -30.079  20.837 -61.169  1.00 46.20           C
ATOM   2005  C   THR A 248     -27.648  21.615 -62.339  1.00 46.20           C
ATOM   2006  O   THR A 248     -26.493  21.428 -61.961  1.00 46.20           O
ATOM   2007  N   CYS A 249     -28.272  22.799 -62.214  1.00103.33           N
ATOM   2008  CA  CYS A 249     -27.640  23.955 -61.657  1.00103.33           C
ATOM   2009  CB  CYS A 249     -28.512  25.220 -61.764  1.00103.33           C
ATOM   2010  SG  CYS A 249     -30.051  25.097 -60.805  1.00103.33           S
ATOM   2011  C   CYS A 249     -27.332  23.739 -60.211  1.00103.33           C
ATOM   2012  O   CYS A 249     -26.289  24.184 -59.734  1.00103.33           O
ATOM   2013  N   THR A 250     -28.223  23.049 -59.471  1.00133.44           N
ATOM   2014  CA  THR A 250     -28.039  22.936 -58.050  1.00133.44           C
ATOM   2015  CB  THR A 250     -29.202  22.298 -57.340  1.00133.44           C
ATOM   2016  OG1 THR A 250     -29.392  20.963 -57.787  1.00133.44           O
ATOM   2017  CG2 THR A 250     -30.463  23.133 -57.621  1.00133.44           C
ATOM   2018  C   THR A 250     -26.803  22.159 -57.710  1.00133.44           C
ATOM   2019  O   THR A 250     -26.822  20.934 -57.598  1.00133.44           O
ATOM   2020  N   TYR A 251     -25.682  22.888 -57.545  1.00127.51           N
ATOM   2021  CA  TYR A 251     -24.418  22.384 -57.094  1.00127.51           C
ATOM   2022  CB  TYR A 251     -24.436  21.817 -55.659  1.00127.51           C
ATOM   2023  CG  TYR A 251     -24.503  22.924 -54.660  1.00127.51           C
ATOM   2024  CD1 TYR A 251     -25.705  23.475 -54.279  1.00127.51           C
ATOM   2025  CD2 TYR A 251     -23.345  23.401 -54.087  1.00127.51           C
ATOM   2026  CE1 TYR A 251     -25.746  24.490 -53.349  1.00127.51           C
ATOM   2027  CE2 TYR A 251     -23.379  24.414 -53.158  1.00127.51           C
ATOM   2028  CZ  TYR A 251     -24.583  24.961 -52.787  1.00127.51           C
ATOM   2029  OH  TYR A 251     -24.623  26.001 -51.833  1.00127.51           O
ATOM   2030  C   TYR A 251     -23.903  21.298 -57.981  1.00127.51           C
ATOM   2031  O   TYR A 251     -22.815  20.779 -57.740  1.00127.51           O
ATOM   2032  N   SER A 252     -24.634  20.926 -59.045  1.00 80.87           N
ATOM   2033  CA  SER A 252     -24.127  19.869 -59.874  1.00 80.87           C
ATOM   2034  CB  SER A 252     -25.179  19.299 -60.842  1.00 80.87           C
ATOM   2035  OG  SER A 252     -26.244  18.700 -60.117  1.00 80.87           O
ATOM   2036  C   SER A 252     -22.998  20.403 -60.694  1.00 80.87           C
ATOM   2037  O   SER A 252     -22.009  19.716 -60.943  1.00 80.87           O
ATOM   2038  N   GLN A 253     -23.131  21.672 -61.110  1.00 46.74           N
ATOM   2039  CA  GLN A 253     -22.236  22.313 -62.025  1.00 46.74           C
ATOM   2040  CB  GLN A 253     -22.718  23.706 -62.469  1.00 46.74           C
ATOM   2041  CG  GLN A 253     -23.993  23.686 -63.312  1.00 46.74           C
ATOM   2042  CD  GLN A 253     -24.334  25.127 -63.670  1.00 46.74           C
ATOM   2043  OE1 GLN A 253     -23.450  25.964 -63.848  1.00 46.74           O
ATOM   2044  NE2 GLN A 253     -25.655  25.429 -63.770  1.00 46.74           N
ATOM   2045  C   GLN A 253     -20.860  22.510 -61.490  1.00 46.74           C
ATOM   2046  O   GLN A 253     -19.886  22.395 -62.231  1.00 46.74           O
ATOM   2047  N   GLY A 254     -20.730  22.809 -60.192  1.00 36.16           N
ATOM   2048  CA  GLY A 254     -19.446  23.161 -59.665  1.00 36.16           C
ATOM   2049  C   GLY A 254     -18.477  22.048 -59.899  1.00 36.16           C
ATOM   2050  O   GLY A 254     -17.286  22.293 -60.077  1.00 36.16           O
ATOM   2051  N   LYS A 255     -18.956  20.792 -59.887  1.00152.00           N
ATOM   2052  CA  LYS A 255     -18.079  19.661 -60.025  1.00152.00           C
ATOM   2053  CB  LYS A 255     -18.813  18.314 -60.119  1.00152.00           C
ATOM   2054  CG  LYS A 255     -19.569  17.929 -58.848  1.00152.00           C
ATOM   2055  CD  LYS A 255     -20.774  18.823 -58.561  1.00152.00           C
ATOM   2056  CE  LYS A 255     -21.609  18.340 -57.377  1.00152.00           C
ATOM   2057  NZ  LYS A 255     -22.242  17.044 -57.708  1.00152.00           N
ATOM   2058  C   LYS A 255     -17.240  19.784 -61.259  1.00152.00           C
ATOM   2059  O   LYS A 255     -17.640  20.388 -62.252  1.00152.00           O
ATOM   2060  N   CYS A 256     -16.019  19.206 -61.195  1.00 55.36           N
ATOM   2061  CA  CYS A 256     -15.063  19.269 -62.265  1.00 55.36           C
ATOM   2062  CB  CYS A 256     -13.632  18.921 -61.824  1.00 55.36           C
ATOM   2063  SG  CYS A 256     -12.448  19.005 -63.201  1.00 55.36           S
ATOM   2064  C   CYS A 256     -15.442  18.322 -63.361  1.00 55.36           C
ATOM   2065  O   CYS A 256     -15.947  17.229 -63.111  1.00 55.36           O
ATOM   2066  N   LEU A 257     -15.217  18.753 -64.624  1.00 61.29           N
ATOM   2067  CA  LEU A 257     -15.456  17.922 -65.771  1.00 61.29           C
ATOM   2068  CB  LEU A 257     -16.710  18.306 -66.572  1.00 61.29           C
ATOM   2069  CG  LEU A 257     -16.943  17.406 -67.800  1.00 61.29           C
ATOM   2070  CD1 LEU A 257     -17.198  15.946 -67.389  1.00 61.29           C
ATOM   2071  CD2 LEU A 257     -18.048  17.971 -68.706  1.00 61.29           C
ATOM   2072  C   LEU A 257     -14.283  18.088 -66.686  1.00 61.29           C
ATOM   2073  O   LEU A 257     -14.021  19.182 -67.185  1.00 61.29           O
ATOM   2074  N   ASP A 258     -13.528  16.995 -66.908  1.00 93.62           N
ATOM   2075  CA  ASP A 258     -12.381  17.027 -67.768  1.00 93.62           C
ATOM   2076  CB  ASP A 258     -11.537  15.743 -67.700  1.00 93.62           C
ATOM   2077  CG  ASP A 258     -10.245  15.988 -68.468  1.00 93.62           C
ATOM   2078  OD1 ASP A 258      -9.558  17.003 -68.171  1.00 93.62           O
ATOM   2079  OD2 ASP A 258      -9.917  15.155 -69.353  1.00 93.62           O
ATOM   2080  C   ASP A 258     -12.818  17.190 -69.192  1.00 93.62           C
ATOM   2081  O   ASP A 258     -12.160  17.870 -69.977  1.00 93.62           O
ATOM   2082  N   ALA A 259     -13.942  16.547 -69.562  1.00 47.49           N
ATOM   2083  CA  ALA A 259     -14.406  16.540 -70.922  1.00 47.49           C
ATOM   2084  CB  ALA A 259     -15.336  15.357 -71.240  1.00 47.49           C
ATOM   2085  C   ALA A 259     -15.154  17.795 -71.237  1.00 47.49           C
ATOM   2086  O   ALA A 259     -15.603  18.509 -70.343  1.00 47.49           O
ATOM   2087  N   GLU A 260     -15.295  18.103 -72.546  1.00 91.24           N
ATOM   2088  CA  GLU A 260     -16.027  19.279 -72.909  1.00 91.24           C
ATOM   2089  CB  GLU A 260     -15.804  19.803 -74.340  1.00 91.24           C
ATOM   2090  CG  GLU A 260     -16.414  21.197 -74.523  1.00 91.24           C
ATOM   2091  CD  GLU A 260     -15.710  21.916 -75.667  1.00 91.24           C
ATOM   2092  OE1 GLU A 260     -15.504  21.286 -76.738  1.00 91.24           O
ATOM   2093  OE2 GLU A 260     -15.358  23.111 -75.474  1.00 91.24           O
ATOM   2094  C   GLU A 260     -17.473  18.998 -72.679  1.00 91.24           C
ATOM   2095  O   GLU A 260     -17.880  17.844 -72.571  1.00 91.24           O
ATOM   2096  N   ASP A 261     -18.289  20.063 -72.573  1.00 66.11           N
ATOM   2097  CA  ASP A 261     -19.672  19.877 -72.252  1.00 66.11           C
ATOM   2098  CB  ASP A 261     -20.457  21.192 -72.140  1.00 66.11           C
ATOM   2099  CG  ASP A 261     -20.054  21.807 -70.808  1.00 66.11           C
ATOM   2100  OD1 ASP A 261     -19.267  21.147 -70.077  1.00 66.11           O
ATOM   2101  OD2 ASP A 261     -20.530  22.930 -70.495  1.00 66.11           O
ATOM   2102  C   ASP A 261     -20.289  19.009 -73.293  1.00 66.11           C
ATOM   2103  O   ASP A 261     -21.105  18.145 -72.978  1.00 66.11           O
ATOM   2104  N   GLY A 262     -19.912  19.196 -74.568  1.00224.95           N
ATOM   2105  CA  GLY A 262     -20.463  18.322 -75.556  1.00224.95           C
ATOM   2106  C   GLY A 262     -21.907  18.652 -75.712  1.00224.95           C
ATOM   2107  O   GLY A 262     -22.748  17.757 -75.795  1.00224.95           O
ATOM   2108  N   TYR A 263     -22.212  19.964 -75.737  1.00287.50           N
ATOM   2109  CA  TYR A 263     -23.535  20.486 -75.921  1.00287.50           C
ATOM   2110  CB  TYR A 263     -23.537  21.989 -76.239  1.00287.50           C
ATOM   2111  CG  TYR A 263     -22.550  22.196 -77.334  1.00287.50           C
ATOM   2112  CD1 TYR A 263     -22.898  22.026 -78.652  1.00287.50           C
ATOM   2113  CD2 TYR A 263     -21.256  22.553 -77.028  1.00287.50           C
ATOM   2114  CE1 TYR A 263     -21.969  22.219 -79.646  1.00287.50           C
ATOM   2115  CE2 TYR A 263     -20.322  22.747 -78.018  1.00287.50           C
ATOM   2116  CZ  TYR A 263     -20.681  22.580 -79.332  1.00287.50           C
ATOM   2117  OH  TYR A 263     -19.734  22.775 -80.359  1.00287.50           O
ATOM   2118  C   TYR A 263     -24.196  19.729 -77.018  1.00287.50           C
ATOM   2119  O   TYR A 263     -23.533  19.271 -77.948  1.00287.50           O
ATOM   2120  N   LEU A 264     -25.530  19.552 -76.898  1.00226.20           N
ATOM   2121  CA  LEU A 264     -26.263  18.741 -77.822  1.00226.20           C
ATOM   2122  CB  LEU A 264     -27.792  18.797 -77.646  1.00226.20           C
ATOM   2123  CG  LEU A 264     -28.294  18.103 -76.370  1.00226.20           C
ATOM   2124  CD1 LEU A 264     -29.823  18.187 -76.248  1.00226.20           C
ATOM   2125  CD2 LEU A 264     -27.785  16.657 -76.300  1.00226.20           C
ATOM   2126  C   LEU A 264     -25.960  19.171 -79.209  1.00226.20           C
ATOM   2127  O   LEU A 264     -26.281  20.278 -79.639  1.00226.20           O
ATOM   2128  N   THR A 265     -25.279  18.257 -79.917  1.00306.78           N
ATOM   2129  CA  THR A 265     -24.919  18.367 -81.291  1.00306.78           C
ATOM   2130  CB  THR A 265     -23.696  19.195 -81.546  1.00306.78           C
ATOM   2131  OG1 THR A 265     -22.581  18.662 -80.846  1.00306.78           O
ATOM   2132  CG2 THR A 265     -23.983  20.636 -81.098  1.00306.78           C
ATOM   2133  C   THR A 265     -24.628  16.971 -81.710  1.00306.78           C
ATOM   2134  O   THR A 265     -24.706  16.060 -80.887  1.00306.78           O
ATOM   2135  N   TRP A 266     -24.327  16.747 -83.003  1.00276.52           N
ATOM   2136  CA  TRP A 266     -23.921  15.415 -83.327  1.00276.52           C
ATOM   2137  CB  TRP A 266     -23.564  15.222 -84.810  1.00276.52           C
ATOM   2138  CG  TRP A 266     -23.094  13.830 -85.163  1.00276.52           C
ATOM   2139  CD2 TRP A 266     -21.713  13.452 -85.267  1.00276.52           C
ATOM   2140  CD1 TRP A 266     -23.823  12.716 -85.457  1.00276.52           C
ATOM   2141  NE1 TRP A 266     -22.982  11.666 -85.738  1.00276.52           N
ATOM   2142  CE2 TRP A 266     -21.679  12.105 -85.625  1.00276.52           C
ATOM   2143  CE3 TRP A 266     -20.565  14.170 -85.081  1.00276.52           C
ATOM   2144  CZ2 TRP A 266     -20.492  11.453 -85.805  1.00276.52           C
ATOM   2145  CZ3 TRP A 266     -19.370  13.509 -85.261  1.00276.52           C
ATOM   2146  CH2 TRP A 266     -19.335  12.176 -85.616  1.00276.52           C
ATOM   2147  C   TRP A 266     -22.671  15.266 -82.531  1.00276.52           C
ATOM   2148  O   TRP A 266     -21.705  15.997 -82.743  1.00276.52           O
ATOM   2149  N   ASP A 267     -22.701  14.326 -81.568  1.00307.04           N
ATOM   2150  CA  ASP A 267     -21.628  14.058 -80.656  1.00307.04           C
ATOM   2151  CB  ASP A 267     -20.206  14.326 -81.188  1.00307.04           C
ATOM   2152  CG  ASP A 267     -19.216  13.705 -80.211  1.00307.04           C
ATOM   2153  OD1 ASP A 267     -19.676  13.052 -79.236  1.00307.04           O
ATOM   2154  OD2 ASP A 267     -17.986  13.873 -80.427  1.00307.04           O
ATOM   2155  C   ASP A 267     -21.833  14.858 -79.413  1.00307.04           C
ATOM   2156  O   ASP A 267     -21.594  16.064 -79.385  1.00307.04           O
ATOM   2157  N   ILE A 268     -22.296  14.183 -78.343  1.00112.63           N
ATOM   2158  CA  ILE A 268     -22.509  14.854 -77.097  1.00112.63           C
ATOM   2159  CB  ILE A 268     -23.881  14.618 -76.530  1.00112.63           C
ATOM   2160  CG1 ILE A 268     -24.057  15.416 -75.232  1.00112.63           C
ATOM   2161  CG2 ILE A 268     -24.122  13.104 -76.395  1.00112.63           C
ATOM   2162  CD1 ILE A 268     -25.513  15.535 -74.800  1.00112.63           C
ATOM   2163  C   ILE A 268     -21.488  14.337 -76.135  1.00112.63           C
ATOM   2164  O   ILE A 268     -21.443  13.147 -75.830  1.00112.63           O
ATOM   2165  N   GLU A 269     -20.604  15.230 -75.648  1.00 72.37           N
ATOM   2166  CA  GLU A 269     -19.595  14.785 -74.737  1.00 72.37           C
ATOM   2167  CB  GLU A 269     -18.598  15.890 -74.354  1.00 72.37           C
ATOM   2168  CG  GLU A 269     -17.529  16.152 -75.415  1.00 72.37           C
ATOM   2169  CD  GLU A 269     -16.482  15.054 -75.281  1.00 72.37           C
ATOM   2170  OE1 GLU A 269     -16.731  14.096 -74.502  1.00 72.37           O
ATOM   2171  OE2 GLU A 269     -15.419  15.160 -75.949  1.00 72.37           O
ATOM   2172  C   GLU A 269     -20.252  14.326 -73.480  1.00 72.37           C
ATOM   2173  O   GLU A 269     -19.990  13.224 -73.001  1.00 72.37           O
ATOM   2174  N   PHE A 270     -21.152  15.157 -72.922  1.00 49.48           N
ATOM   2175  CA  PHE A 270     -21.820  14.784 -71.710  1.00 49.48           C
ATOM   2176  CB  PHE A 270     -21.363  15.576 -70.472  1.00 49.48           C
ATOM   2177  CG  PHE A 270     -22.236  15.162 -69.337  1.00 49.48           C
ATOM   2178  CD1 PHE A 270     -22.017  13.979 -68.670  1.00 49.48           C
ATOM   2179  CD2 PHE A 270     -23.277  15.969 -68.937  1.00 49.48           C
ATOM   2180  CE1 PHE A 270     -22.826  13.605 -67.623  1.00 49.48           C
ATOM   2181  CE2 PHE A 270     -24.089  15.602 -67.890  1.00 49.48           C
ATOM   2182  CZ  PHE A 270     -23.865  14.417 -67.232  1.00 49.48           C
ATOM   2183  C   PHE A 270     -23.274  15.057 -71.897  1.00 49.48           C
ATOM   2184  O   PHE A 270     -23.656  16.007 -72.578  1.00 49.48           O
ATOM   2185  N   ASN A 271     -24.128  14.198 -71.306  1.00 82.35           N
ATOM   2186  CA  ASN A 271     -25.541  14.394 -71.435  1.00 82.35           C
ATOM   2187  CB  ASN A 271     -26.160  13.653 -72.630  1.00 82.35           C
ATOM   2188  CG  ASN A 271     -27.541  14.242 -72.893  1.00 82.35           C
ATOM   2189  OD1 ASN A 271     -27.900  15.287 -72.354  1.00 82.35           O
ATOM   2190  ND2 ASN A 271     -28.337  13.556 -73.752  1.00 82.35           N
ATOM   2191  C   ASN A 271     -26.186  13.792 -70.231  1.00 82.35           C
ATOM   2192  O   ASN A 271     -25.553  13.073 -69.460  1.00 82.35           O
ATOM   2193  N   LYS A 272     -27.481  14.105 -70.051  1.00 86.14           N
ATOM   2194  CA  LYS A 272     -28.307  13.552 -69.021  1.00 86.14           C
ATOM   2195  CB  LYS A 272     -28.912  14.630 -68.109  1.00 86.14           C
ATOM   2196  CG  LYS A 272     -29.769  15.625 -68.896  1.00 86.14           C
ATOM   2197  CD  LYS A 272     -30.634  16.543 -68.033  1.00 86.14           C
ATOM   2198  CE  LYS A 272     -31.478  17.521 -68.855  1.00 86.14           C
ATOM   2199  NZ  LYS A 272     -32.288  18.374 -67.958  1.00 86.14           N
ATOM   2200  C   LYS A 272     -29.448  12.952 -69.778  1.00 86.14           C
ATOM   2201  O   LYS A 272     -29.816  13.453 -70.839  1.00 86.14           O
ATOM   2202  N   LYS A 273     -30.040  11.856 -69.271  1.00 52.07           N
ATOM   2203  CA  LYS A 273     -31.102  11.260 -70.025  1.00 52.07           C
ATOM   2204  CB  LYS A 273     -31.147   9.727 -69.905  1.00 52.07           C
ATOM   2205  CG  LYS A 273     -29.947   9.037 -70.558  1.00 52.07           C
ATOM   2206  CD  LYS A 273     -29.772   7.570 -70.157  1.00 52.07           C
ATOM   2207  CE  LYS A 273     -28.567   6.899 -70.822  1.00 52.07           C
ATOM   2208  NZ  LYS A 273     -28.443   5.500 -70.358  1.00 52.07           N
ATOM   2209  C   LYS A 273     -32.399  11.794 -69.526  1.00 52.07           C
ATOM   2210  O   LYS A 273     -32.679  11.751 -68.328  1.00 52.07           O
ATOM   2211  N   CYS A 274     -33.215  12.321 -70.464  1.00 78.33           N
ATOM   2212  CA  CYS A 274     -34.510  12.876 -70.187  1.00 78.33           C
ATOM   2213  CB  CYS A 274     -35.593  11.821 -69.909  1.00 78.33           C
ATOM   2214  SG  CYS A 274     -35.974  10.827 -71.383  1.00 78.33           S
ATOM   2215  C   CYS A 274     -34.418  13.809 -69.030  1.00 78.33           C
ATOM   2216  O   CYS A 274     -33.334  14.184 -68.587  1.00 78.33           O
ATOM   2217  N   GLU A 275     -35.578  14.278 -68.540  1.00182.09           N
ATOM   2218  CA  GLU A 275     -35.514  15.148 -67.411  1.00182.09           C
ATOM   2219  CB  GLU A 275     -36.805  15.962 -67.217  1.00182.09           C
ATOM   2220  CG  GLU A 275     -36.764  16.938 -66.040  1.00182.09           C
ATOM   2221  CD  GLU A 275     -38.080  17.703 -66.040  1.00182.09           C
ATOM   2222  OE1 GLU A 275     -38.578  18.016 -67.155  1.00182.09           O
ATOM   2223  OE2 GLU A 275     -38.608  17.981 -64.930  1.00182.09           O
ATOM   2224  C   GLU A 275     -35.334  14.253 -66.236  1.00182.09           C
ATOM   2225  O   GLU A 275     -36.224  14.107 -65.400  1.00182.09           O
ATOM   2226  N   GLU A 276     -34.143  13.628 -66.154  1.00167.79           N
ATOM   2227  CA  GLU A 276     -33.839  12.762 -65.057  1.00167.79           C
ATOM   2228  CB  GLU A 276     -33.801  13.532 -63.723  1.00167.79           C
ATOM   2229  CG  GLU A 276     -33.426  12.704 -62.491  1.00167.79           C
ATOM   2230  CD  GLU A 276     -33.413  13.649 -61.299  1.00167.79           C
ATOM   2231  OE1 GLU A 276     -34.517  14.074 -60.869  1.00167.79           O
ATOM   2232  OE2 GLU A 276     -32.298  13.966 -60.806  1.00167.79           O
ATOM   2233  C   GLU A 276     -34.903  11.713 -64.989  1.00167.79           C
ATOM   2234  O   GLU A 276     -35.233  11.217 -63.913  1.00167.79           O
ATOM   2235  N   THR A 277     -35.484  11.339 -66.142  1.00 61.90           N
ATOM   2236  CA  THR A 277     -36.452  10.288 -66.086  1.00 61.90           C
ATOM   2237  CB  THR A 277     -37.826  10.717 -66.505  1.00 61.90           C
ATOM   2238  OG1 THR A 277     -38.281  11.773 -65.671  1.00 61.90           O
ATOM   2239  CG2 THR A 277     -38.776   9.512 -66.392  1.00 61.90           C
ATOM   2240  C   THR A 277     -35.995   9.225 -67.026  1.00 61.90           C
ATOM   2241  O   THR A 277     -36.405   9.178 -68.185  1.00 61.90           O
ATOM   2242  N   GLU A 278     -35.127   8.331 -66.530  1.00 89.58           N
ATOM   2243  CA  GLU A 278     -34.625   7.256 -67.326  1.00 89.58           C
ATOM   2244  CB  GLU A 278     -33.097   7.320 -67.500  1.00 89.58           C
ATOM   2245  CG  GLU A 278     -32.490   6.144 -68.263  1.00 89.58           C
ATOM   2246  CD  GLU A 278     -32.114   5.073 -67.246  1.00 89.58           C
ATOM   2247  OE1 GLU A 278     -32.361   5.296 -66.030  1.00 89.58           O
ATOM   2248  OE2 GLU A 278     -31.569   4.020 -67.672  1.00 89.58           O
ATOM   2249  C   GLU A 278     -34.954   6.019 -66.566  1.00 89.58           C
ATOM   2250  O   GLU A 278     -34.814   5.977 -65.345  1.00 89.58           O
ATOM   2251  N   PHE A 279     -35.421   4.975 -67.270  1.00 65.08           N
ATOM   2252  CA  PHE A 279     -35.778   3.780 -66.573  1.00 65.08           C
ATOM   2253  CB  PHE A 279     -37.099   3.177 -67.079  1.00 65.08           C
ATOM   2254  CG  PHE A 279     -38.101   4.279 -67.098  1.00 65.08           C
ATOM   2255  CD1 PHE A 279     -38.194   5.089 -68.207  1.00 65.08           C
ATOM   2256  CD2 PHE A 279     -38.938   4.512 -66.031  1.00 65.08           C
ATOM   2257  CE1 PHE A 279     -39.106   6.115 -68.258  1.00 65.08           C
ATOM   2258  CE2 PHE A 279     -39.853   5.537 -66.077  1.00 65.08           C
ATOM   2259  CZ  PHE A 279     -39.940   6.341 -67.190  1.00 65.08           C
ATOM   2260  C   PHE A 279     -34.714   2.792 -66.925  1.00 65.08           C
ATOM   2261  O   PHE A 279     -34.378   2.625 -68.096  1.00 65.08           O
ATOM   2262  N   GLU A 280     -34.138   2.115 -65.915  1.00 70.49           N
ATOM   2263  CA  GLU A 280     -33.112   1.154 -66.196  1.00 70.49           C
ATOM   2264  CB  GLU A 280     -32.329   0.716 -64.945  1.00 70.49           C
ATOM   2265  CG  GLU A 280     -31.479   1.826 -64.319  1.00 70.49           C
ATOM   2266  CD  GLU A 280     -30.186   1.953 -65.114  1.00 70.49           C
ATOM   2267  OE1 GLU A 280     -30.264   2.011 -66.370  1.00 70.49           O
ATOM   2268  OE2 GLU A 280     -29.101   1.984 -64.474  1.00 70.49           O
ATOM   2269  C   GLU A 280     -33.772  -0.059 -66.767  1.00 70.49           C
ATOM   2270  O   GLU A 280     -34.894  -0.396 -66.391  1.00 70.49           O
ATOM   2271  N   VAL A 281     -33.091  -0.740 -67.714  1.00 49.25           N
ATOM   2272  CA  VAL A 281     -33.662  -1.920 -68.299  1.00 49.25           C
ATOM   2273  CB  VAL A 281     -34.018  -1.755 -69.746  1.00 49.25           C
ATOM   2274  CG1 VAL A 281     -34.531  -3.103 -70.284  1.00 49.25           C
ATOM   2275  CG2 VAL A 281     -35.031  -0.605 -69.871  1.00 49.25           C
ATOM   2276  C   VAL A 281     -32.642  -3.009 -68.226  1.00 49.25           C
ATOM   2277  O   VAL A 281     -31.454  -2.783 -68.450  1.00 49.25           O
ATOM   2278  N   LEU A 282     -33.090  -4.233 -67.891  1.00 94.33           N
ATOM   2279  CA  LEU A 282     -32.175  -5.332 -67.829  1.00 94.33           C
ATOM   2280  CB  LEU A 282     -32.709  -6.538 -67.035  1.00 94.33           C
ATOM   2281  CG  LEU A 282     -32.897  -6.262 -65.529  1.00 94.33           C
ATOM   2282  CD1 LEU A 282     -31.549  -6.015 -64.832  1.00 94.33           C
ATOM   2283  CD2 LEU A 282     -33.912  -5.134 -65.284  1.00 94.33           C
ATOM   2284  C   LEU A 282     -31.897  -5.789 -69.226  1.00 94.33           C
ATOM   2285  O   LEU A 282     -32.786  -5.853 -70.074  1.00 94.33           O
ATOM   2286  N   PHE A 283     -30.618  -6.069 -69.513  1.00138.65           N
ATOM   2287  CA  PHE A 283     -30.218  -6.584 -70.785  1.00138.65           C
ATOM   2288  CB  PHE A 283     -28.698  -6.512 -70.986  1.00138.65           C
ATOM   2289  CG  PHE A 283     -28.339  -5.076 -70.813  1.00138.65           C
ATOM   2290  CD1 PHE A 283     -28.432  -4.191 -71.863  1.00138.65           C
ATOM   2291  CD2 PHE A 283     -27.931  -4.611 -69.585  1.00138.65           C
ATOM   2292  CE1 PHE A 283     -28.106  -2.866 -71.689  1.00138.65           C
ATOM   2293  CE2 PHE A 283     -27.603  -3.289 -69.406  1.00138.65           C
ATOM   2294  CZ  PHE A 283     -27.689  -2.413 -70.461  1.00138.65           C
ATOM   2295  C   PHE A 283     -30.643  -8.016 -70.852  1.00138.65           C
ATOM   2296  O   PHE A 283     -30.907  -8.544 -71.929  1.00138.65           O
ATOM   2297  N   GLU A 284     -30.603  -8.722 -69.705  1.00110.02           N
ATOM   2298  CA  GLU A 284     -31.022 -10.096 -69.692  1.00110.02           C
ATOM   2299  CB  GLU A 284     -30.660 -10.820 -68.383  1.00110.02           C
ATOM   2300  CG  GLU A 284     -31.279 -10.185 -67.137  1.00110.02           C
ATOM   2301  CD  GLU A 284     -31.051 -11.126 -65.962  1.00110.02           C
ATOM   2302  OE1 GLU A 284     -31.259 -12.355 -66.143  1.00110.02           O
ATOM   2303  OE2 GLU A 284     -30.667 -10.631 -64.869  1.00110.02           O
ATOM   2304  C   GLU A 284     -32.507 -10.182 -69.849  1.00110.02           C
ATOM   2305  O   GLU A 284     -33.013 -10.879 -70.727  1.00110.02           O
ATOM   2306  N   GLY A 285     -33.248  -9.428 -69.017  1.00 38.24           N
ATOM   2307  CA  GLY A 285     -34.677  -9.491 -69.077  1.00 38.24           C
ATOM   2308  C   GLY A 285     -35.125  -8.144 -69.510  1.00 38.24           C
ATOM   2309  O   GLY A 285     -34.675  -7.126 -68.993  1.00 38.24           O
ATOM   2310  N   VAL A 286     -36.098  -8.121 -70.429  1.00119.55           N
ATOM   2311  CA  VAL A 286     -36.568  -6.925 -71.056  1.00119.55           C
ATOM   2312  CB  VAL A 286     -37.670  -7.199 -72.035  1.00119.55           C
ATOM   2313  CG1 VAL A 286     -37.125  -8.109 -73.148  1.00119.55           C
ATOM   2314  CG2 VAL A 286     -38.864  -7.795 -71.268  1.00119.55           C
ATOM   2315  C   VAL A 286     -37.123  -5.995 -70.026  1.00119.55           C
ATOM   2316  O   VAL A 286     -37.119  -4.782 -70.222  1.00119.55           O
ATOM   2317  N   VAL A 287     -37.639  -6.536 -68.909  1.00 51.86           N
ATOM   2318  CA  VAL A 287     -38.279  -5.725 -67.911  1.00 51.86           C
ATOM   2319  CB  VAL A 287     -38.676  -6.494 -66.686  1.00 51.86           C
ATOM   2320  CG1 VAL A 287     -39.250  -5.509 -65.653  1.00 51.86           C
ATOM   2321  CG2 VAL A 287     -39.652  -7.609 -67.100  1.00 51.86           C
ATOM   2322  C   VAL A 287     -37.376  -4.619 -67.464  1.00 51.86           C
ATOM   2323  O   VAL A 287     -36.156  -4.767 -67.400  1.00 51.86           O
ATOM   2324  N   ASN A 288     -37.989  -3.454 -67.161  1.00100.04           N
ATOM   2325  CA  ASN A 288     -37.274  -2.306 -66.687  1.00100.04           C
ATOM   2326  CB  ASN A 288     -37.466  -1.039 -67.539  1.00100.04           C
ATOM   2327  CG  ASN A 288     -38.914  -0.589 -67.422  1.00100.04           C
ATOM   2328  OD1 ASN A 288     -39.212   0.413 -66.773  1.00100.04           O
ATOM   2329  ND2 ASN A 288     -39.842  -1.345 -68.066  1.00100.04           N
ATOM   2330  C   ASN A 288     -37.821  -2.010 -65.332  1.00100.04           C
ATOM   2331  O   ASN A 288     -38.812  -2.606 -64.914  1.00100.04           O
ATOM   2332  N   LYS A 289     -37.176  -1.093 -64.586  1.00116.71           N
ATOM   2333  CA  LYS A 289     -37.683  -0.827 -63.274  1.00116.71           C
ATOM   2334  CB  LYS A 289     -36.598  -0.417 -62.264  1.00116.71           C
ATOM   2335  CG  LYS A 289     -35.440  -1.413 -62.152  1.00116.71           C
ATOM   2336  CD  LYS A 289     -35.868  -2.851 -61.854  1.00116.71           C
ATOM   2337  CE  LYS A 289     -35.882  -3.739 -63.101  1.00116.71           C
ATOM   2338  NZ  LYS A 289     -36.160  -5.143 -62.728  1.00116.71           N
ATOM   2339  C   LYS A 289     -38.625   0.327 -63.379  1.00116.71           C
ATOM   2340  O   LYS A 289     -38.205   1.476 -63.507  1.00116.71           O
ATOM   2341  N   THR A 290     -39.938   0.041 -63.334  1.00 36.61           N
ATOM   2342  CA  THR A 290     -40.918   1.084 -63.393  1.00 36.61           C
ATOM   2343  CB  THR A 290     -42.325   0.566 -63.469  1.00 36.61           C
ATOM   2344  OG1 THR A 290     -42.635  -0.184 -62.304  1.00 36.61           O
ATOM   2345  CG2 THR A 290     -42.467  -0.311 -64.724  1.00 36.61           C
ATOM   2346  C   THR A 290     -40.813   1.872 -62.133  1.00 36.61           C
ATOM   2347  O   THR A 290     -40.891   3.100 -62.139  1.00 36.61           O
ATOM   2348  N   VAL A 291     -40.606   1.163 -61.009  1.00 80.01           N
ATOM   2349  CA  VAL A 291     -40.587   1.783 -59.721  1.00 80.01           C
ATOM   2350  CB  VAL A 291     -40.338   0.801 -58.616  1.00 80.01           C
ATOM   2351  CG1 VAL A 291     -40.223   1.574 -57.292  1.00 80.01           C
ATOM   2352  CG2 VAL A 291     -41.460  -0.251 -58.632  1.00 80.01           C
ATOM   2353  C   VAL A 291     -39.494   2.796 -59.669  1.00 80.01           C
ATOM   2354  O   VAL A 291     -39.706   3.913 -59.200  1.00 80.01           O
ATOM   2355  N   ASN A 292     -38.296   2.448 -60.171  1.00 51.76           N
ATOM   2356  CA  ASN A 292     -37.217   3.378 -60.035  1.00 51.76           C
ATOM   2357  CB  ASN A 292     -35.898   2.707 -59.621  1.00 51.76           C
ATOM   2358  CG  ASN A 292     -36.082   2.163 -58.214  1.00 51.76           C
ATOM   2359  OD1 ASN A 292     -35.882   2.873 -57.230  1.00 51.76           O
ATOM   2360  ND2 ASN A 292     -36.491   0.869 -58.113  1.00 51.76           N
ATOM   2361  C   ASN A 292     -36.977   4.054 -61.343  1.00 51.76           C
ATOM   2362  O   ASN A 292     -36.879   3.412 -62.387  1.00 51.76           O
ATOM   2363  N   ASN A 293     -36.907   5.399 -61.301  1.00 46.55           N
ATOM   2364  CA  ASN A 293     -36.582   6.187 -62.452  1.00 46.55           C
ATOM   2365  CB  ASN A 293     -37.709   7.136 -62.891  1.00 46.55           C
ATOM   2366  CG  ASN A 293     -38.933   6.311 -63.259  1.00 46.55           C
ATOM   2367  OD1 ASN A 293     -38.870   5.086 -63.346  1.00 46.55           O
ATOM   2368  ND2 ASN A 293     -40.082   7.003 -63.477  1.00 46.55           N
ATOM   2369  C   ASN A 293     -35.475   7.068 -61.980  1.00 46.55           C
ATOM   2370  O   ASN A 293     -35.542   7.601 -60.873  1.00 46.55           O
ATOM   2371  N   GLU A 294     -34.412   7.245 -62.784  1.00 79.45           N
ATOM   2372  CA  GLU A 294     -33.358   8.080 -62.290  1.00 79.45           C
ATOM   2373  CB  GLU A 294     -32.242   7.291 -61.584  1.00 79.45           C
ATOM   2374  CG  GLU A 294     -31.240   8.180 -60.844  1.00 79.45           C
ATOM   2375  CD  GLU A 294     -30.488   7.299 -59.855  1.00 79.45           C
ATOM   2376  OE1 GLU A 294     -30.886   6.114 -59.701  1.00 79.45           O
ATOM   2377  OE2 GLU A 294     -29.511   7.800 -59.235  1.00 79.45           O
ATOM   2378  C   GLU A 294     -32.760   8.810 -63.445  1.00 79.45           C
ATOM   2379  O   GLU A 294     -33.015   8.481 -64.603  1.00 79.45           O
ATOM   2380  N   ASN A 295     -31.967   9.859 -63.149  1.00 76.66           N
ATOM   2381  CA  ASN A 295     -31.336  10.585 -64.206  1.00 76.66           C
ATOM   2382  CB  ASN A 295     -30.892  12.006 -63.814  1.00 76.66           C
ATOM   2383  CG  ASN A 295     -30.621  12.806 -65.083  1.00 76.66           C
ATOM   2384  OD1 ASN A 295     -30.936  12.370 -66.189  1.00 76.66           O
ATOM   2385  ND2 ASN A 295     -30.024  14.015 -64.916  1.00 76.66           N
ATOM   2386  C   ASN A 295     -30.098   9.826 -64.525  1.00 76.66           C
ATOM   2387  O   ASN A 295     -29.331   9.467 -63.634  1.00 76.66           O
ATOM   2388  N   SER A 296     -29.868   9.549 -65.818  1.00 82.08           N
ATOM   2389  CA  SER A 296     -28.699   8.800 -66.154  1.00 82.08           C
ATOM   2390  CB  SER A 296     -28.973   7.648 -67.132  1.00 82.08           C
ATOM   2391  OG  SER A 296     -27.765   6.957 -67.412  1.00 82.08           O
ATOM   2392  C   SER A 296     -27.751   9.733 -66.822  1.00 82.08           C
ATOM   2393  O   SER A 296     -28.155  10.568 -67.630  1.00 82.08           O
ATOM   2394  N   ASN A 297     -26.452   9.625 -66.483  1.00 88.07           N
ATOM   2395  CA  ASN A 297     -25.516  10.511 -67.102  1.00 88.07           C
ATOM   2396  CB  ASN A 297     -24.549  11.191 -66.125  1.00 88.07           C
ATOM   2397  CG  ASN A 297     -25.344  12.144 -65.248  1.00 88.07           C
ATOM   2398  OD1 ASN A 297     -25.272  12.071 -64.025  1.00 88.07           O
ATOM   2399  ND2 ASN A 297     -26.125  13.063 -65.878  1.00 88.07           N
ATOM   2400  C   ASN A 297     -24.676   9.727 -68.051  1.00 88.07           C
ATOM   2401  O   ASN A 297     -24.004   8.769 -67.671  1.00 88.07           O
ATOM   2402  N   PRO A 298     -24.771  10.088 -69.300  1.00132.57           N
ATOM   2403  CA  PRO A 298     -23.901   9.483 -70.272  1.00132.57           C
ATOM   2404  CD  PRO A 298     -26.092  10.331 -69.854  1.00132.57           C
ATOM   2405  CB  PRO A 298     -24.672   9.449 -71.593  1.00132.57           C
ATOM   2406  CG  PRO A 298     -25.871  10.385 -71.370  1.00132.57           C
ATOM   2407  C   PRO A 298     -22.614  10.239 -70.367  1.00132.57           C
ATOM   2408  O   PRO A 298     -22.621  11.456 -70.183  1.00132.57           O
ATOM   2409  N   MET A 299     -21.506   9.546 -70.685  1.00 83.82           N
ATOM   2410  CA  MET A 299     -20.251  10.212 -70.841  1.00 83.82           C
ATOM   2411  CB  MET A 299     -19.258   9.877 -69.717  1.00 83.82           C
ATOM   2412  CG  MET A 299     -19.758  10.327 -68.342  1.00 83.82           C
ATOM   2413  SD  MET A 299     -18.700   9.850 -66.944  1.00 83.82           S
ATOM   2414  CE  MET A 299     -19.175   8.097 -66.961  1.00 83.82           C
ATOM   2415  C   MET A 299     -19.683   9.702 -72.122  1.00 83.82           C
ATOM   2416  O   MET A 299     -19.579   8.493 -72.320  1.00 83.82           O
ATOM   2417  N   TYR A 300     -19.301  10.623 -73.025  1.00122.56           N
ATOM   2418  CA  TYR A 300     -18.740  10.232 -74.283  1.00122.56           C
ATOM   2419  CB  TYR A 300     -19.266  11.060 -75.473  1.00122.56           C
ATOM   2420  CG  TYR A 300     -18.360  10.870 -76.647  1.00122.56           C
ATOM   2421  CD1 TYR A 300     -18.556   9.852 -77.550  1.00122.56           C
ATOM   2422  CD2 TYR A 300     -17.301  11.730 -76.842  1.00122.56           C
ATOM   2423  CE1 TYR A 300     -17.711   9.698 -78.627  1.00122.56           C
ATOM   2424  CE2 TYR A 300     -16.453  11.582 -77.914  1.00122.56           C
ATOM   2425  CZ  TYR A 300     -16.659  10.562 -78.809  1.00122.56           C
ATOM   2426  OH  TYR A 300     -15.791  10.407 -79.912  1.00122.56           O
ATOM   2427  C   TYR A 300     -17.277  10.461 -74.183  1.00122.56           C
ATOM   2428  O   TYR A 300     -16.815  11.583 -73.986  1.00122.56           O
ATOM   2429  N   SER A 301     -16.509   9.372 -74.320  1.00100.97           N
ATOM   2430  CA  SER A 301     -15.088   9.436 -74.216  1.00100.97           C
ATOM   2431  CB  SER A 301     -14.550   8.905 -72.875  1.00100.97           C
ATOM   2432  OG  SER A 301     -15.033   9.695 -71.800  1.00100.97           O
ATOM   2433  C   SER A 301     -14.599   8.504 -75.257  1.00100.97           C
ATOM   2434  O   SER A 301     -15.242   8.315 -76.288  1.00100.97           O
ATOM   2435  N   THR A 302     -13.429   7.897 -75.002  1.00141.07           N
ATOM   2436  CA  THR A 302     -12.915   6.960 -75.944  1.00141.07           C
ATOM   2437  CB  THR A 302     -11.653   6.293 -75.482  1.00141.07           C
ATOM   2438  OG1 THR A 302     -10.645   7.263 -75.241  1.00141.07           O
ATOM   2439  CG2 THR A 302     -11.193   5.308 -76.570  1.00141.07           C
ATOM   2440  C   THR A 302     -13.972   5.898 -76.091  1.00141.07           C
ATOM   2441  O   THR A 302     -14.233   5.460 -77.209  1.00141.07           O
ATOM   2442  N   ILE A 303     -14.607   5.489 -74.962  1.00123.16           N
ATOM   2443  CA  ILE A 303     -15.681   4.530 -74.839  1.00123.16           C
ATOM   2444  CB  ILE A 303     -15.319   3.345 -73.989  1.00123.16           C
ATOM   2445  CG1 ILE A 303     -14.991   3.799 -72.556  1.00123.16           C
ATOM   2446  CG2 ILE A 303     -14.171   2.586 -74.676  1.00123.16           C
ATOM   2447  CD1 ILE A 303     -14.865   2.646 -71.562  1.00123.16           C
ATOM   2448  C   ILE A 303     -16.783   5.266 -74.131  1.00123.16           C
ATOM   2449  O   ILE A 303     -16.550   6.345 -73.592  1.00123.16           O
ATOM   2450  N   THR A 304     -18.028   4.737 -74.134  1.00116.10           N
ATOM   2451  CA  THR A 304     -19.087   5.471 -73.494  1.00116.10           C
ATOM   2452  CB  THR A 304     -20.354   5.529 -74.299  1.00116.10           C
ATOM   2453  OG1 THR A 304     -21.244   6.482 -73.738  1.00116.10           O
ATOM   2454  CG2 THR A 304     -21.009   4.138 -74.303  1.00116.10           C
ATOM   2455  C   THR A 304     -19.408   4.816 -72.189  1.00116.10           C
ATOM   2456  O   THR A 304     -19.482   3.592 -72.087  1.00116.10           O
ATOM   2457  N   SER A 305     -19.597   5.644 -71.142  1.00 73.60           N
ATOM   2458  CA  SER A 305     -19.883   5.153 -69.827  1.00 73.60           C
ATOM   2459  CB  SER A 305     -18.772   5.516 -68.828  1.00 73.60           C
ATOM   2460  OG  SER A 305     -19.127   5.118 -67.515  1.00 73.60           O
ATOM   2461  C   SER A 305     -21.129   5.829 -69.357  1.00 73.60           C
ATOM   2462  O   SER A 305     -21.374   6.994 -69.668  1.00 73.60           O
ATOM   2463  N   THR A 306     -21.970   5.096 -68.603  1.00103.88           N
ATOM   2464  CA  THR A 306     -23.165   5.696 -68.091  1.00103.88           C
ATOM   2465  CB  THR A 306     -24.401   5.275 -68.825  1.00103.88           C
ATOM   2466  OG1 THR A 306     -25.510   6.047 -68.392  1.00103.88           O
ATOM   2467  CG2 THR A 306     -24.653   3.783 -68.559  1.00103.88           C
ATOM   2468  C   THR A 306     -23.314   5.268 -66.667  1.00103.88           C
ATOM   2469  O   THR A 306     -22.901   4.172 -66.291  1.00103.88           O
ATOM   2470  N   HIS A 307     -23.893   6.152 -65.828  1.00 86.14           N
ATOM   2471  CA  HIS A 307     -24.122   5.814 -64.453  1.00 86.14           C
ATOM   2472  ND1 HIS A 307     -21.351   7.734 -64.595  1.00 86.14           N
ATOM   2473  CG  HIS A 307     -22.291   7.385 -63.651  1.00 86.14           C
ATOM   2474  CB  HIS A 307     -22.898   6.020 -63.543  1.00 86.14           C
ATOM   2475  NE2 HIS A 307     -21.708   9.545 -63.355  1.00 86.14           N
ATOM   2476  CD2 HIS A 307     -22.498   8.503 -62.902  1.00 86.14           C
ATOM   2477  CE1 HIS A 307     -21.037   9.035 -64.372  1.00 86.14           C
ATOM   2478  C   HIS A 307     -25.242   6.666 -63.953  1.00 86.14           C
ATOM   2479  O   HIS A 307     -25.642   7.636 -64.596  1.00 86.14           O
ATOM   2480  N   LEU A 308     -25.799   6.301 -62.781  1.00 50.00           N
ATOM   2481  CA  LEU A 308     -26.894   7.043 -62.232  1.00 50.00           C
ATOM   2482  CB  LEU A 308     -27.675   6.264 -61.157  1.00 50.00           C
ATOM   2483  CG  LEU A 308     -28.302   4.950 -61.660  1.00 50.00           C
ATOM   2484  CD1 LEU A 308     -29.066   4.232 -60.536  1.00 50.00           C
ATOM   2485  CD2 LEU A 308     -29.162   5.176 -62.912  1.00 50.00           C
ATOM   2486  C   LEU A 308     -26.319   8.244 -61.563  1.00 50.00           C
ATOM   2487  O   LEU A 308     -25.318   8.162 -60.854  1.00 50.00           O
ATOM   2488  N   PHE A 309     -26.939   9.409 -61.790  1.00 65.14           N
ATOM   2489  CA  PHE A 309     -26.486  10.611 -61.162  1.00 65.14           C
ATOM   2490  CB  PHE A 309     -26.970  11.876 -61.885  1.00 65.14           C
ATOM   2491  CG  PHE A 309     -26.736  13.043 -60.992  1.00 65.14           C
ATOM   2492  CD1 PHE A 309     -25.481  13.579 -60.821  1.00 65.14           C
ATOM   2493  CD2 PHE A 309     -27.800  13.613 -60.330  1.00 65.14           C
ATOM   2494  CE1 PHE A 309     -25.292  14.660 -59.991  1.00 65.14           C
ATOM   2495  CE2 PHE A 309     -27.619  14.693 -59.501  1.00 65.14           C
ATOM   2496  CZ  PHE A 309     -26.361  15.217 -59.331  1.00 65.14           C
ATOM   2497  C   PHE A 309     -27.057  10.647 -59.789  1.00 65.14           C
ATOM   2498  O   PHE A 309     -28.163  10.169 -59.544  1.00 65.14           O
ATOM   2499  N   SER A 310     -26.280  11.208 -58.851  1.00 79.09           N
ATOM   2500  CA  SER A 310     -26.730  11.350 -57.504  1.00 79.09           C
ATOM   2501  CB  SER A 310     -26.291  10.188 -56.599  1.00 79.09           C
ATOM   2502  OG  SER A 310     -26.684  10.437 -55.258  1.00 79.09           O
ATOM   2503  C   SER A 310     -26.066  12.577 -56.979  1.00 79.09           C
ATOM   2504  O   SER A 310     -24.999  12.964 -57.453  1.00 79.09           O
ATOM   2505  N   ILE A 311     -26.692  13.234 -55.987  1.00 51.08           N
ATOM   2506  CA  ILE A 311     -26.082  14.399 -55.423  1.00 51.08           C
ATOM   2507  CB  ILE A 311     -27.063  15.379 -54.852  1.00 51.08           C
ATOM   2508  CG1 ILE A 311     -27.948  15.933 -55.980  1.00 51.08           C
ATOM   2509  CG2 ILE A 311     -26.283  16.462 -54.088  1.00 51.08           C
ATOM   2510  CD1 ILE A 311     -29.141  16.749 -55.483  1.00 51.08           C
ATOM   2511  C   ILE A 311     -25.189  13.911 -54.335  1.00 51.08           C
ATOM   2512  O   ILE A 311     -25.582  13.076 -53.521  1.00 51.08           O
ATOM   2513  N   ARG A 312     -23.943  14.412 -54.309  1.00118.11           N
ATOM   2514  CA  ARG A 312     -22.996  13.900 -53.367  1.00118.11           C
ATOM   2515  CB  ARG A 312     -21.657  14.654 -53.403  1.00118.11           C
ATOM   2516  CG  ARG A 312     -20.726  14.261 -52.252  1.00118.11           C
ATOM   2517  CD  ARG A 312     -19.558  15.225 -52.032  1.00118.11           C
ATOM   2518  NE  ARG A 312     -18.694  15.178 -53.243  1.00118.11           N
ATOM   2519  CZ  ARG A 312     -17.451  15.739 -53.203  1.00118.11           C
ATOM   2520  NH1 ARG A 312     -17.000  16.314 -52.050  1.00118.11           N
ATOM   2521  NH2 ARG A 312     -16.660  15.724 -54.315  1.00118.11           N
ATOM   2522  C   ARG A 312     -23.501  14.071 -51.970  1.00118.11           C
ATOM   2523  O   ARG A 312     -23.629  13.096 -51.232  1.00118.11           O
ATOM   2524  N   THR A 313     -23.824  15.318 -51.584  1.00 51.26           N
ATOM   2525  CA  THR A 313     -24.178  15.607 -50.223  1.00 51.26           C
ATOM   2526  CB  THR A 313     -24.274  17.080 -49.952  1.00 51.26           C
ATOM   2527  OG1 THR A 313     -25.318  17.654 -50.725  1.00 51.26           O
ATOM   2528  CG2 THR A 313     -22.929  17.737 -50.307  1.00 51.26           C
ATOM   2529  C   THR A 313     -25.489  15.018 -49.823  1.00 51.26           C
ATOM   2530  O   THR A 313     -25.591  14.357 -48.789  1.00 51.26           O
ATOM   2531  N   LYS A 314     -26.526  15.220 -50.652  1.00137.50           N
ATOM   2532  CA  LYS A 314     -27.843  14.849 -50.236  1.00137.50           C
ATOM   2533  CB  LYS A 314     -28.913  15.252 -51.265  1.00137.50           C
ATOM   2534  CG  LYS A 314     -30.343  15.176 -50.732  1.00137.50           C
ATOM   2535  CD  LYS A 314     -31.310  16.066 -51.513  1.00137.50           C
ATOM   2536  CE  LYS A 314     -31.107  17.554 -51.213  1.00137.50           C
ATOM   2537  NZ  LYS A 314     -31.888  18.384 -52.157  1.00137.50           N
ATOM   2538  C   LYS A 314     -27.901  13.384 -50.000  1.00137.50           C
ATOM   2539  O   LYS A 314     -28.385  12.939 -48.960  1.00137.50           O
ATOM   2540  N   ASP A 315     -27.384  12.574 -50.936  1.00146.50           N
ATOM   2541  CA  ASP A 315     -27.444  11.186 -50.618  1.00146.50           C
ATOM   2542  CB  ASP A 315     -27.242  10.242 -51.810  1.00146.50           C
ATOM   2543  CG  ASP A 315     -28.579  10.191 -52.534  1.00146.50           C
ATOM   2544  OD1 ASP A 315     -29.593  10.598 -51.906  1.00146.50           O
ATOM   2545  OD2 ASP A 315     -28.616   9.737 -53.708  1.00146.50           O
ATOM   2546  C   ASP A 315     -26.405  10.958 -49.582  1.00146.50           C
ATOM   2547  O   ASP A 315     -25.210  10.891 -49.868  1.00146.50           O
ATOM   2548  N   VAL A 316     -26.868  10.854 -48.324  1.00 92.66           N
ATOM   2549  CA  VAL A 316     -25.994  10.678 -47.210  1.00 92.66           C
ATOM   2550  CB  VAL A 316     -26.744  10.501 -45.924  1.00 92.66           C
ATOM   2551  CG1 VAL A 316     -25.733  10.192 -44.811  1.00 92.66           C
ATOM   2552  CG2 VAL A 316     -27.598  11.755 -45.675  1.00 92.66           C
ATOM   2553  C   VAL A 316     -25.252   9.417 -47.459  1.00 92.66           C
ATOM   2554  O   VAL A 316     -24.033   9.350 -47.305  1.00 92.66           O
ATOM   2555  N   THR A 317     -25.991   8.381 -47.880  1.00 27.86           N
ATOM   2556  CA  THR A 317     -25.379   7.121 -48.140  1.00 27.86           C
ATOM   2557  CB  THR A 317     -26.375   6.069 -48.527  1.00 27.86           C
ATOM   2558  OG1 THR A 317     -27.341   5.912 -47.495  1.00 27.86           O
ATOM   2559  CG2 THR A 317     -25.633   4.742 -48.754  1.00 27.86           C
ATOM   2560  C   THR A 317     -24.428   7.308 -49.273  1.00 27.86           C
ATOM   2561  O   THR A 317     -23.322   6.770 -49.250  1.00 27.86           O
ATOM   2562  N   ARG A 318     -24.821   8.095 -50.297  1.00145.68           N
ATOM   2563  CA  ARG A 318     -23.947   8.192 -51.428  1.00145.68           C
ATOM   2564  CB  ARG A 318     -24.487   9.082 -52.562  1.00145.68           C
ATOM   2565  CG  ARG A 318     -25.577   8.410 -53.403  1.00145.68           C
ATOM   2566  CD  ARG A 318     -25.074   7.842 -54.733  1.00145.68           C
ATOM   2567  NE  ARG A 318     -24.438   6.523 -54.459  1.00145.68           N
ATOM   2568  CZ  ARG A 318     -24.437   5.558 -55.425  1.00145.68           C
ATOM   2569  NH1 ARG A 318     -25.043   5.796 -56.625  1.00145.68           N
ATOM   2570  NH2 ARG A 318     -23.832   4.357 -55.193  1.00145.68           N
ATOM   2571  C   ARG A 318     -22.615   8.737 -51.027  1.00145.68           C
ATOM   2572  O   ARG A 318     -21.603   8.065 -51.208  1.00145.68           O
ATOM   2573  N   ILE A 319     -22.547   9.945 -50.434  1.00 73.00           N
ATOM   2574  CA  ILE A 319     -21.216  10.377 -50.128  1.00 73.00           C
ATOM   2575  CB  ILE A 319     -20.651  11.378 -51.095  1.00 73.00           C
ATOM   2576  CG1 ILE A 319     -20.470  10.727 -52.477  1.00 73.00           C
ATOM   2577  CG2 ILE A 319     -19.347  11.934 -50.499  1.00 73.00           C
ATOM   2578  CD1 ILE A 319     -20.074  11.708 -53.580  1.00 73.00           C
ATOM   2579  C   ILE A 319     -21.131  10.966 -48.762  1.00 73.00           C
ATOM   2580  O   ILE A 319     -21.867  11.886 -48.408  1.00 73.00           O
ATOM   2581  N   CYS A 320     -20.208  10.410 -47.957  1.00146.72           N
ATOM   2582  CA  CYS A 320     -19.859  10.929 -46.672  1.00146.72           C
ATOM   2583  CB  CYS A 320     -20.355  10.059 -45.497  1.00146.72           C
ATOM   2584  SG  CYS A 320     -19.875   8.307 -45.612  1.00146.72           S
ATOM   2585  C   CYS A 320     -18.369  10.920 -46.705  1.00146.72           C
ATOM   2586  O   CYS A 320     -17.698  10.098 -46.083  1.00146.72           O
ATOM   2587  N   GLY A 321     -17.806  11.865 -47.468  1.00 81.84           N
ATOM   2588  CA  GLY A 321     -16.391  11.887 -47.632  1.00 81.84           C
ATOM   2589  C   GLY A 321     -15.775  12.129 -46.302  1.00 81.84           C
ATOM   2590  O   GLY A 321     -14.747  11.545 -45.968  1.00 81.84           O
ATOM   2591  N   ARG A 322     -16.403  13.002 -45.499  1.00201.00           N
ATOM   2592  CA  ARG A 322     -15.754  13.392 -44.292  1.00201.00           C
ATOM   2593  CB  ARG A 322     -16.509  14.466 -43.502  1.00201.00           C
ATOM   2594  CG  ARG A 322     -15.651  15.106 -42.407  1.00201.00           C
ATOM   2595  CD  ARG A 322     -14.541  16.020 -42.942  1.00201.00           C
ATOM   2596  NE  ARG A 322     -13.589  15.184 -43.730  1.00201.00           N
ATOM   2597  CZ  ARG A 322     -12.399  15.708 -44.149  1.00201.00           C
ATOM   2598  NH1 ARG A 322     -12.066  16.991 -43.825  1.00201.00           N
ATOM   2599  NH2 ARG A 322     -11.539  14.949 -44.889  1.00201.00           N
ATOM   2600  C   ARG A 322     -15.561  12.237 -43.365  1.00201.00           C
ATOM   2601  O   ARG A 322     -14.450  12.010 -42.890  1.00201.00           O
ATOM   2602  N   ILE A 323     -16.619  11.445 -43.106  1.00166.87           N
ATOM   2603  CA  ILE A 323     -16.440  10.450 -42.089  1.00166.87           C
ATOM   2604  CB  ILE A 323     -17.016  10.837 -40.759  1.00166.87           C
ATOM   2605  CG1 ILE A 323     -18.547  10.984 -40.835  1.00166.87           C
ATOM   2606  CG2 ILE A 323     -16.287  12.107 -40.290  1.00166.87           C
ATOM   2607  CD1 ILE A 323     -19.031  12.077 -41.787  1.00166.87           C
ATOM   2608  C   ILE A 323     -17.087   9.166 -42.485  1.00166.87           C
ATOM   2609  O   ILE A 323     -17.850   9.099 -43.446  1.00166.87           O
ATOM   2610  N   GLY A 324     -16.750   8.094 -41.738  1.00 36.49           N
ATOM   2611  CA  GLY A 324     -17.322   6.805 -41.981  1.00 36.49           C
ATOM   2612  C   GLY A 324     -17.554   6.167 -40.646  1.00 36.49           C
ATOM   2613  O   GLY A 324     -16.849   6.433 -39.673  1.00 36.49           O
ATOM   2614  N   TYR A 325     -18.560   5.278 -40.598  1.00145.14           N
ATOM   2615  CA  TYR A 325     -18.990   4.548 -39.442  1.00145.14           C
ATOM   2616  CB  TYR A 325     -20.233   3.712 -39.801  1.00145.14           C
ATOM   2617  CG  TYR A 325     -20.574   2.735 -38.736  1.00145.14           C
ATOM   2618  CD1 TYR A 325     -21.315   3.106 -37.641  1.00145.14           C
ATOM   2619  CD2 TYR A 325     -20.164   1.427 -38.859  1.00145.14           C
ATOM   2620  CE1 TYR A 325     -21.627   2.178 -36.678  1.00145.14           C
ATOM   2621  CE2 TYR A 325     -20.474   0.496 -37.897  1.00145.14           C
ATOM   2622  CZ  TYR A 325     -21.207   0.875 -36.802  1.00145.14           C
ATOM   2623  OH  TYR A 325     -21.531  -0.074 -35.809  1.00145.14           O
ATOM   2624  C   TYR A 325     -17.882   3.638 -39.020  1.00145.14           C
ATOM   2625  O   TYR A 325     -17.210   3.023 -39.847  1.00145.14           O
ATOM   2626  N   THR A 326     -17.662   3.552 -37.695  1.00120.52           N
ATOM   2627  CA  THR A 326     -16.619   2.742 -37.141  1.00120.52           C
ATOM   2628  CB  THR A 326     -15.666   3.525 -36.287  1.00120.52           C
ATOM   2629  OG1 THR A 326     -15.083   4.573 -37.048  1.00120.52           O
ATOM   2630  CG2 THR A 326     -14.567   2.576 -35.781  1.00120.52           C
ATOM   2631  C   THR A 326     -17.288   1.713 -36.284  1.00120.52           C
ATOM   2632  O   THR A 326     -17.747   0.690 -36.793  1.00120.52           O
ATOM   2633  N   THR A 327     -17.350   1.942 -34.954  1.00 55.66           N
ATOM   2634  CA  THR A 327     -17.951   0.951 -34.102  1.00 55.66           C
ATOM   2635  CB  THR A 327     -16.940   0.266 -33.219  1.00 55.66           C
ATOM   2636  OG1 THR A 327     -15.915  -0.302 -34.020  1.00 55.66           O
ATOM   2637  CG2 THR A 327     -17.623  -0.849 -32.407  1.00 55.66           C
ATOM   2638  C   THR A 327     -18.974   1.611 -33.218  1.00 55.66           C
ATOM   2639  O   THR A 327     -18.981   2.831 -33.058  1.00 55.66           O
ATOM   2640  N   ASP A 328     -19.893   0.799 -32.649  1.00 45.84           N
ATOM   2641  CA  ASP A 328     -20.930   1.269 -31.772  1.00 45.84           C
ATOM   2642  CB  ASP A 328     -22.289   0.587 -32.023  1.00 45.84           C
ATOM   2643  CG  ASP A 328     -22.761   0.981 -33.413  1.00 45.84           C
ATOM   2644  OD1 ASP A 328     -22.121   1.891 -34.002  1.00 45.84           O
ATOM   2645  OD2 ASP A 328     -23.758   0.387 -33.904  1.00 45.84           O
ATOM   2646  C   ASP A 328     -20.538   0.907 -30.376  1.00 45.84           C
ATOM   2647  O   ASP A 328     -19.990  -0.168 -30.136  1.00 45.84           O
ATOM   2648  N   HIS A 329     -20.801   1.811 -29.412  1.00150.71           N
ATOM   2649  CA  HIS A 329     -20.443   1.529 -28.052  1.00150.71           C
ATOM   2650  ND1 HIS A 329     -18.589   4.215 -29.245  1.00150.71           N
ATOM   2651  CG  HIS A 329     -18.507   3.007 -28.587  1.00150.71           C
ATOM   2652  CB  HIS A 329     -19.469   2.584 -27.515  1.00150.71           C
ATOM   2653  NE2 HIS A 329     -16.886   3.114 -30.154  1.00150.71           N
ATOM   2654  CD2 HIS A 329     -17.460   2.347 -29.154  1.00150.71           C
ATOM   2655  CE1 HIS A 329     -17.598   4.226 -30.171  1.00150.71           C
ATOM   2656  C   HIS A 329     -21.706   1.650 -27.254  1.00150.71           C
ATOM   2657  O   HIS A 329     -22.070   2.730 -26.788  1.00150.71           O
ATOM   2658  N   PRO A 330     -22.378   0.545 -27.094  1.00136.25           N
ATOM   2659  CA  PRO A 330     -23.646   0.489 -26.418  1.00136.25           C
ATOM   2660  CD  PRO A 330     -21.746  -0.759 -27.188  1.00136.25           C
ATOM   2661  CB  PRO A 330     -24.031  -0.988 -26.407  1.00136.25           C
ATOM   2662  CG  PRO A 330     -22.667  -1.702 -26.395  1.00136.25           C
ATOM   2663  C   PRO A 330     -23.596   1.043 -25.031  1.00136.25           C
ATOM   2664  O   PRO A 330     -24.556   1.704 -24.638  1.00136.25           O
ATOM   2665  N   ARG A 331     -22.525   0.769 -24.257  1.00207.95           N
ATOM   2666  CA  ARG A 331     -22.496   1.313 -22.931  1.00207.95           C
ATOM   2667  CB  ARG A 331     -22.276   0.250 -21.842  1.00207.95           C
ATOM   2668  CG  ARG A 331     -23.367  -0.822 -21.807  1.00207.95           C
ATOM   2669  CD  ARG A 331     -23.307  -1.700 -20.557  1.00207.95           C
ATOM   2670  NE  ARG A 331     -21.924  -2.245 -20.472  1.00207.95           N
ATOM   2671  CZ  ARG A 331     -21.561  -3.053 -19.433  1.00207.95           C
ATOM   2672  NH1 ARG A 331     -22.475  -3.400 -18.481  1.00207.95           N
ATOM   2673  NH2 ARG A 331     -20.278  -3.513 -19.350  1.00207.95           N
ATOM   2674  C   ARG A 331     -21.341   2.256 -22.875  1.00207.95           C
ATOM   2675  O   ARG A 331     -20.319   1.965 -22.257  1.00207.95           O
ATOM   2676  N   ILE A 332     -21.495   3.443 -23.486  1.00123.72           N
ATOM   2677  CA  ILE A 332     -20.409   4.371 -23.489  1.00123.72           C
ATOM   2678  CB  ILE A 332     -20.377   5.285 -24.684  1.00123.72           C
ATOM   2679  CG1 ILE A 332     -19.010   5.984 -24.778  1.00123.72           C
ATOM   2680  CG2 ILE A 332     -21.571   6.249 -24.596  1.00123.72           C
ATOM   2681  CD1 ILE A 332     -18.755   6.660 -26.125  1.00123.72           C
ATOM   2682  C   ILE A 332     -20.520   5.199 -22.253  1.00123.72           C
ATOM   2683  O   ILE A 332     -21.595   5.693 -21.910  1.00123.72           O
ATOM   2684  N   ILE A 333     -19.388   5.337 -21.535  1.00123.60           N
ATOM   2685  CA  ILE A 333     -19.359   6.089 -20.317  1.00123.60           C
ATOM   2686  CB  ILE A 333     -18.720   5.355 -19.180  1.00123.60           C
ATOM   2687  CG1 ILE A 333     -17.281   4.971 -19.551  1.00123.60           C
ATOM   2688  CG2 ILE A 333     -19.616   4.177 -18.789  1.00123.60           C
ATOM   2689  CD1 ILE A 333     -16.489   4.401 -18.379  1.00123.60           C
ATOM   2690  C   ILE A 333     -18.551   7.318 -20.554  1.00123.60           C
ATOM   2691  O   ILE A 333     -17.444   7.260 -21.086  1.00123.60           O
ATOM   2692  N   LEU A 334     -19.117   8.480 -20.179  1.00123.81           N
ATOM   2693  CA  LEU A 334     -18.415   9.718 -20.323  1.00123.81           C
ATOM   2694  CB  LEU A 334     -19.311  10.849 -20.885  1.00123.81           C
ATOM   2695  CG  LEU A 334     -18.670  12.242 -21.128  1.00123.81           C
ATOM   2696  CD1 LEU A 334     -19.707  13.202 -21.734  1.00123.81           C
ATOM   2697  CD2 LEU A 334     -18.032  12.862 -19.872  1.00123.81           C
ATOM   2698  C   LEU A 334     -17.990  10.086 -18.941  1.00123.81           C
ATOM   2699  O   LEU A 334     -18.820  10.198 -18.040  1.00123.81           O
ATOM   2700  N   LEU A 335     -16.674  10.282 -18.736  1.00 81.40           N
ATOM   2701  CA  LEU A 335     -16.228  10.641 -17.425  1.00 81.40           C
ATOM   2702  CB  LEU A 335     -14.845  10.073 -17.066  1.00 81.40           C
ATOM   2703  CG  LEU A 335     -14.819   8.532 -17.031  1.00 81.40           C
ATOM   2704  CD1 LEU A 335     -13.432   8.003 -16.632  1.00 81.40           C
ATOM   2705  CD2 LEU A 335     -15.950   7.973 -16.150  1.00 81.40           C
ATOM   2706  C   LEU A 335     -16.146  12.129 -17.385  1.00 81.40           C
ATOM   2707  O   LEU A 335     -15.235  12.735 -17.946  1.00 81.40           O
ATOM   2708  N   GLU A 336     -17.143  12.750 -16.733  1.00144.75           N
ATOM   2709  CA  GLU A 336     -17.224  14.174 -16.629  1.00144.75           C
ATOM   2710  CB  GLU A 336     -18.580  14.634 -16.089  1.00144.75           C
ATOM   2711  CG  GLU A 336     -18.745  16.148 -16.099  1.00144.75           C
ATOM   2712  CD  GLU A 336     -20.178  16.424 -15.693  1.00144.75           C
ATOM   2713  OE1 GLU A 336     -20.631  15.822 -14.683  1.00144.75           O
ATOM   2714  OE2 GLU A 336     -20.844  17.230 -16.395  1.00144.75           O
ATOM   2715  C   GLU A 336     -16.168  14.693 -15.707  1.00144.75           C
ATOM   2716  O   GLU A 336     -15.547  15.719 -15.982  1.00144.75           O
ATOM   2717  N   THR A 337     -15.915  13.995 -14.584  1.00235.16           N
ATOM   2718  CA  THR A 337     -14.984  14.562 -13.656  1.00235.16           C
ATOM   2719  CB  THR A 337     -15.502  14.653 -12.254  1.00235.16           C
ATOM   2720  OG1 THR A 337     -15.749  13.353 -11.743  1.00235.16           O
ATOM   2721  CG2 THR A 337     -16.800  15.479 -12.262  1.00235.16           C
ATOM   2722  C   THR A 337     -13.754  13.733 -13.613  1.00235.16           C
ATOM   2723  O   THR A 337     -13.789  12.509 -13.716  1.00235.16           O
ATOM   2724  N   SER A 338     -12.616  14.429 -13.482  1.00217.90           N
ATOM   2725  CA  SER A 338     -11.337  13.807 -13.396  1.00217.90           C
ATOM   2726  CB  SER A 338     -10.822  13.275 -14.742  1.00217.90           C
ATOM   2727  OG  SER A 338     -11.680  12.247 -15.218  1.00217.90           O
ATOM   2728  C   SER A 338     -10.433  14.905 -12.969  1.00217.90           C
ATOM   2729  O   SER A 338     -10.895  15.986 -12.607  1.00217.90           O
ATOM   2730  N   VAL A 339      -9.115  14.653 -12.976  1.00 99.21           N
ATOM   2731  CA  VAL A 339      -8.236  15.723 -12.638  1.00 99.21           C
ATOM   2732  CB  VAL A 339      -6.789  15.334 -12.689  1.00 99.21           C
ATOM   2733  CG1 VAL A 339      -5.934  16.584 -12.434  1.00 99.21           C
ATOM   2734  CG2 VAL A 339      -6.554  14.201 -11.677  1.00 99.21           C
ATOM   2735  C   VAL A 339      -8.491  16.762 -13.677  1.00 99.21           C
ATOM   2736  O   VAL A 339      -8.515  17.957 -13.385  1.00 99.21           O
ATOM   2737  N   ARG A 340      -8.711  16.320 -14.931  1.00151.88           N
ATOM   2738  CA  ARG A 340      -8.975  17.268 -15.969  1.00151.88           C
ATOM   2739  CB  ARG A 340      -8.862  16.670 -17.380  1.00151.88           C
ATOM   2740  CG  ARG A 340      -7.431  16.236 -17.705  1.00151.88           C
ATOM   2741  CD  ARG A 340      -7.238  15.725 -19.133  1.00151.88           C
ATOM   2742  NE  ARG A 340      -7.626  16.834 -20.047  1.00151.88           N
ATOM   2743  CZ  ARG A 340      -6.742  17.834 -20.332  1.00151.88           C
ATOM   2744  NH1 ARG A 340      -5.493  17.820 -19.781  1.00151.88           N
ATOM   2745  NH2 ARG A 340      -7.113  18.853 -21.162  1.00151.88           N
ATOM   2746  C   ARG A 340     -10.356  17.792 -15.770  1.00151.88           C
ATOM   2747  O   ARG A 340     -11.313  17.027 -15.658  1.00151.88           O
ATOM   2748  N   ASP A 341     -10.483  19.132 -15.706  1.00116.21           N
ATOM   2749  CA  ASP A 341     -11.780  19.711 -15.555  1.00116.21           C
ATOM   2750  CB  ASP A 341     -11.881  20.837 -14.504  1.00116.21           C
ATOM   2751  CG  ASP A 341     -11.051  22.033 -14.946  1.00116.21           C
ATOM   2752  OD1 ASP A 341      -9.843  21.844 -15.253  1.00116.21           O
ATOM   2753  OD2 ASP A 341     -11.614  23.159 -14.971  1.00116.21           O
ATOM   2754  C   ASP A 341     -12.147  20.270 -16.885  1.00116.21           C
ATOM   2755  O   ASP A 341     -11.392  21.037 -17.480  1.00116.21           O
ATOM   2756  N   SER A 342     -13.345  19.893 -17.374  1.00223.12           N
ATOM   2757  CA  SER A 342     -13.877  20.252 -18.661  1.00223.12           C
ATOM   2758  CB  SER A 342     -13.529  21.695 -19.068  1.00223.12           C
ATOM   2759  OG  SER A 342     -14.080  21.992 -20.342  1.00223.12           O
ATOM   2760  C   SER A 342     -13.425  19.337 -19.776  1.00223.12           C
ATOM   2761  O   SER A 342     -14.076  19.386 -20.819  1.00223.12           O
ATOM   2762  N   PRO A 343     -12.415  18.498 -19.724  1.00155.18           N
ATOM   2763  CA  PRO A 343     -12.321  17.590 -20.836  1.00155.18           C
ATOM   2764  CD  PRO A 343     -11.085  18.974 -19.370  1.00155.18           C
ATOM   2765  CB  PRO A 343     -10.859  17.177 -20.961  1.00155.18           C
ATOM   2766  CG  PRO A 343     -10.109  18.385 -20.395  1.00155.18           C
ATOM   2767  C   PRO A 343     -13.238  16.441 -20.596  1.00155.18           C
ATOM   2768  O   PRO A 343     -13.618  16.214 -19.448  1.00155.18           O
ATOM   2769  N   PHE A 344     -13.606  15.707 -21.661  1.00 60.81           N
ATOM   2770  CA  PHE A 344     -14.462  14.575 -21.494  1.00 60.81           C
ATOM   2771  CB  PHE A 344     -15.710  14.611 -22.395  1.00 60.81           C
ATOM   2772  CG  PHE A 344     -16.491  15.828 -22.038  1.00 60.81           C
ATOM   2773  CD1 PHE A 344     -17.292  15.848 -20.920  1.00 60.81           C
ATOM   2774  CD2 PHE A 344     -16.426  16.951 -22.833  1.00 60.81           C
ATOM   2775  CE1 PHE A 344     -18.012  16.973 -20.595  1.00 60.81           C
ATOM   2776  CE2 PHE A 344     -17.143  18.079 -22.512  1.00 60.81           C
ATOM   2777  CZ  PHE A 344     -17.937  18.092 -21.391  1.00 60.81           C
ATOM   2778  C   PHE A 344     -13.658  13.397 -21.929  1.00 60.81           C
ATOM   2779  O   PHE A 344     -12.750  13.525 -22.749  1.00 60.81           O
ATOM   2780  N   THR A 345     -13.935  12.218 -21.344  1.00120.68           N
ATOM   2781  CA  THR A 345     -13.240  11.039 -21.760  1.00120.68           C
ATOM   2782  CB  THR A 345     -12.330  10.481 -20.705  1.00120.68           C
ATOM   2783  OG1 THR A 345     -13.077  10.113 -19.556  1.00120.68           O
ATOM   2784  CG2 THR A 345     -11.288  11.554 -20.341  1.00120.68           C
ATOM   2785  C   THR A 345     -14.285  10.013 -22.047  1.00120.68           C
ATOM   2786  O   THR A 345     -15.190   9.799 -21.243  1.00120.68           O
ATOM   2787  N   LYS A 346     -14.197   9.353 -23.217  1.00 76.86           N
ATOM   2788  CA  LYS A 346     -15.187   8.363 -23.513  1.00 76.86           C
ATOM   2789  CB  LYS A 346     -15.767   8.470 -24.934  1.00 76.86           C
ATOM   2790  CG  LYS A 346     -16.588   9.742 -25.147  1.00 76.86           C
ATOM   2791  CD  LYS A 346     -16.969  10.004 -26.604  1.00 76.86           C
ATOM   2792  CE  LYS A 346     -17.789  11.282 -26.784  1.00 76.86           C
ATOM   2793  NZ  LYS A 346     -19.010  11.217 -25.949  1.00 76.86           N
ATOM   2794  C   LYS A 346     -14.533   7.030 -23.393  1.00 76.86           C
ATOM   2795  O   LYS A 346     -13.615   6.709 -24.144  1.00 76.86           O
ATOM   2796  N   SER A 347     -15.008   6.210 -22.438  1.00 42.30           N
ATOM   2797  CA  SER A 347     -14.423   4.919 -22.246  1.00 42.30           C
ATOM   2798  CB  SER A 347     -14.225   4.551 -20.766  1.00 42.30           C
ATOM   2799  OG  SER A 347     -13.306   5.447 -20.156  1.00 42.30           O
ATOM   2800  C   SER A 347     -15.367   3.921 -22.829  1.00 42.30           C
ATOM   2801  O   SER A 347     -16.579   4.025 -22.643  1.00 42.30           O
ATOM   2802  N   ASN A 348     -14.832   2.927 -23.570  1.00107.69           N
ATOM   2803  CA  ASN A 348     -15.717   1.970 -24.165  1.00107.69           C
ATOM   2804  CB  ASN A 348     -16.053   2.251 -25.652  1.00107.69           C
ATOM   2805  CG  ASN A 348     -14.805   2.342 -26.527  1.00107.69           C
ATOM   2806  OD1 ASN A 348     -14.850   2.899 -27.623  1.00107.69           O
ATOM   2807  ND2 ASN A 348     -13.664   1.786 -26.051  1.00107.69           N
ATOM   2808  C   ASN A 348     -15.211   0.570 -23.981  1.00107.69           C
ATOM   2809  O   ASN A 348     -14.075   0.344 -23.571  1.00107.69           O
ATOM   2810  N   VAL A 349     -16.100  -0.401 -24.282  1.00112.67           N
ATOM   2811  CA  VAL A 349     -15.893  -1.817 -24.199  1.00112.67           C
ATOM   2812  CB  VAL A 349     -17.112  -2.597 -24.589  1.00112.67           C
ATOM   2813  CG1 VAL A 349     -17.443  -2.285 -26.057  1.00112.67           C
ATOM   2814  CG2 VAL A 349     -16.851  -4.086 -24.312  1.00112.67           C
ATOM   2815  C   VAL A 349     -14.816  -2.141 -25.171  1.00112.67           C
ATOM   2816  O   VAL A 349     -14.087  -3.119 -25.018  1.00112.67           O
ATOM   2817  N   VAL A 350     -14.695  -1.300 -26.208  1.00 48.96           N
ATOM   2818  CA  VAL A 350     -13.702  -1.494 -27.213  1.00 48.96           C
ATOM   2819  CB  VAL A 350     -13.651  -0.393 -28.227  1.00 48.96           C
ATOM   2820  CG1 VAL A 350     -12.461  -0.673 -29.158  1.00 48.96           C
ATOM   2821  CG2 VAL A 350     -15.005  -0.327 -28.954  1.00 48.96           C
ATOM   2822  C   VAL A 350     -12.385  -1.528 -26.513  1.00 48.96           C
ATOM   2823  O   VAL A 350     -11.439  -2.145 -26.998  1.00 48.96           O
ATOM   2824  N   GLY A 351     -12.286  -0.863 -25.346  1.00 37.60           N
ATOM   2825  CA  GLY A 351     -11.039  -0.871 -24.639  1.00 37.60           C
ATOM   2826  C   GLY A 351     -10.270   0.310 -25.109  1.00 37.60           C
ATOM   2827  O   GLY A 351      -9.040   0.320 -25.127  1.00 37.60           O
ATOM   2828  N   ARG A 352     -11.023   1.337 -25.526  1.00110.57           N
ATOM   2829  CA  ARG A 352     -10.490   2.553 -26.042  1.00110.57           C
ATOM   2830  CB  ARG A 352     -10.946   2.785 -27.493  1.00110.57           C
ATOM   2831  CG  ARG A 352     -10.435   1.741 -28.489  1.00110.57           C
ATOM   2832  CD  ARG A 352     -10.791   2.051 -29.947  1.00110.57           C
ATOM   2833  NE  ARG A 352     -12.277   2.040 -30.064  1.00110.57           N
ATOM   2834  CZ  ARG A 352     -12.875   2.075 -31.291  1.00110.57           C
ATOM   2835  NH1 ARG A 352     -12.116   2.161 -32.423  1.00110.57           N
ATOM   2836  NH2 ARG A 352     -14.236   2.023 -31.388  1.00110.57           N
ATOM   2837  C   ARG A 352     -11.056   3.676 -25.225  1.00110.57           C
ATOM   2838  O   ARG A 352     -12.207   3.628 -24.794  1.00110.57           O
ATOM   2839  N   ASN A 353     -10.231   4.710 -24.968  1.00 58.38           N
ATOM   2840  CA  ASN A 353     -10.666   5.883 -24.272  1.00 58.38           C
ATOM   2841  CB  ASN A 353      -9.880   6.130 -22.971  1.00 58.38           C
ATOM   2842  CG  ASN A 353     -10.625   7.147 -22.117  1.00 58.38           C
ATOM   2843  OD1 ASN A 353     -11.620   7.731 -22.543  1.00 58.38           O
ATOM   2844  ND2 ASN A 353     -10.127   7.365 -20.870  1.00 58.38           N
ATOM   2845  C   ASN A 353     -10.391   7.030 -25.190  1.00 58.38           C
ATOM   2846  O   ASN A 353      -9.301   7.133 -25.754  1.00 58.38           O
ATOM   2847  N   PHE A 354     -11.377   7.929 -25.370  1.00 65.05           N
ATOM   2848  CA  PHE A 354     -11.172   9.009 -26.290  1.00 65.05           C
ATOM   2849  CB  PHE A 354     -12.248   9.059 -27.386  1.00 65.05           C
ATOM   2850  CG  PHE A 354     -12.168   7.772 -28.139  1.00 65.05           C
ATOM   2851  CD1 PHE A 354     -11.227   7.589 -29.126  1.00 65.05           C
ATOM   2852  CD2 PHE A 354     -13.039   6.745 -27.856  1.00 65.05           C
ATOM   2853  CE1 PHE A 354     -11.157   6.402 -29.818  1.00 65.05           C
ATOM   2854  CE2 PHE A 354     -12.973   5.556 -28.544  1.00 65.05           C
ATOM   2855  CZ  PHE A 354     -12.030   5.382 -29.528  1.00 65.05           C
ATOM   2856  C   PHE A 354     -11.212  10.299 -25.528  1.00 65.05           C
ATOM   2857  O   PHE A 354     -12.084  10.512 -24.688  1.00 65.05           O
ATOM   2858  N   ASP A 355     -10.251  11.200 -25.821  1.00 91.35           N
ATOM   2859  CA  ASP A 355     -10.121  12.457 -25.133  1.00 91.35           C
ATOM   2860  CB  ASP A 355      -8.657  12.936 -25.084  1.00 91.35           C
ATOM   2861  CG  ASP A 355      -8.511  14.102 -24.115  1.00 91.35           C
ATOM   2862  OD1 ASP A 355      -9.508  14.441 -23.423  1.00 91.35           O
ATOM   2863  OD2 ASP A 355      -7.386  14.665 -24.051  1.00 91.35           O
ATOM   2864  C   ASP A 355     -10.923  13.486 -25.863  1.00 91.35           C
ATOM   2865  O   ASP A 355     -10.596  13.871 -26.983  1.00 91.35           O
ATOM   2866  N   LEU A 356     -11.988  13.990 -25.213  1.00110.12           N
ATOM   2867  CA  LEU A 356     -12.900  14.900 -25.841  1.00110.12           C
ATOM   2868  CB  LEU A 356     -14.366  14.677 -25.427  1.00110.12           C
ATOM   2869  CG  LEU A 356     -14.986  13.349 -25.893  1.00110.12           C
ATOM   2870  CD1 LEU A 356     -15.177  13.333 -27.417  1.00110.12           C
ATOM   2871  CD2 LEU A 356     -14.190  12.145 -25.368  1.00110.12           C
ATOM   2872  C   LEU A 356     -12.603  16.314 -25.456  1.00110.12           C
ATOM   2873  O   LEU A 356     -11.804  16.596 -24.565  1.00110.12           O
ATOM   2874  N   PHE A 357     -13.288  17.232 -26.171  1.00 63.15           N
ATOM   2875  CA  PHE A 357     -13.209  18.656 -26.025  1.00 63.15           C
ATOM   2876  CB  PHE A 357     -12.420  19.312 -27.169  1.00 63.15           C
ATOM   2877  CG  PHE A 357     -11.042  18.751 -27.077  1.00 63.15           C
ATOM   2878  CD1 PHE A 357     -10.752  17.519 -27.621  1.00 63.15           C
ATOM   2879  CD2 PHE A 357     -10.039  19.448 -26.444  1.00 63.15           C
ATOM   2880  CE1 PHE A 357      -9.484  16.994 -27.538  1.00 63.15           C
ATOM   2881  CE2 PHE A 357      -8.769  18.927 -26.358  1.00 63.15           C
ATOM   2882  CZ  PHE A 357      -8.489  17.698 -26.905  1.00 63.15           C
ATOM   2883  C   PHE A 357     -14.627  19.134 -26.084  1.00 63.15           C
ATOM   2884  O   PHE A 357     -15.553  18.344 -25.909  1.00 63.15           O
ATOM   2885  N   THR A 358     -14.841  20.446 -26.305  1.00 58.78           N
ATOM   2886  CA  THR A 358     -16.184  20.952 -26.363  1.00 58.78           C
ATOM   2887  CB  THR A 358     -16.253  22.445 -26.519  1.00 58.78           C
ATOM   2888  OG1 THR A 358     -15.653  22.843 -27.742  1.00 58.78           O
ATOM   2889  CG2 THR A 358     -15.516  23.093 -25.333  1.00 58.78           C
ATOM   2890  C   THR A 358     -16.837  20.326 -27.555  1.00 58.78           C
ATOM   2891  O   THR A 358     -16.183  19.693 -28.380  1.00 58.78           O
ATOM   2892  N   TYR A 359     -18.170  20.463 -27.655  1.00186.26           N
ATOM   2893  CA  TYR A 359     -18.935  19.889 -28.726  1.00186.26           C
ATOM   2894  CB  TYR A 359     -20.439  20.027 -28.451  1.00186.26           C
ATOM   2895  CG  TYR A 359     -20.783  21.477 -28.344  1.00186.26           C
ATOM   2896  CD1 TYR A 359     -21.097  22.217 -29.462  1.00186.26           C
ATOM   2897  CD2 TYR A 359     -20.797  22.103 -27.118  1.00186.26           C
ATOM   2898  CE1 TYR A 359     -21.418  23.551 -29.363  1.00186.26           C
ATOM   2899  CE2 TYR A 359     -21.116  23.437 -27.011  1.00186.26           C
ATOM   2900  CZ  TYR A 359     -21.427  24.162 -28.134  1.00186.26           C
ATOM   2901  OH  TYR A 359     -21.756  25.530 -28.026  1.00186.26           O
ATOM   2902  C   TYR A 359     -18.584  20.636 -29.983  1.00186.26           C
ATOM   2903  O   TYR A 359     -18.421  21.854 -29.945  1.00186.26           O
ATOM   2904  N   PHE A 360     -18.420  19.946 -31.140  1.00222.46           N
ATOM   2905  CA  PHE A 360     -17.976  20.739 -32.265  1.00222.46           C
ATOM   2906  CB  PHE A 360     -16.568  20.372 -32.770  1.00222.46           C
ATOM   2907  CG  PHE A 360     -15.543  20.774 -31.762  1.00222.46           C
ATOM   2908  CD1 PHE A 360     -15.147  22.088 -31.664  1.00222.46           C
ATOM   2909  CD2 PHE A 360     -14.982  19.849 -30.910  1.00222.46           C
ATOM   2910  CE1 PHE A 360     -14.203  22.475 -30.741  1.00222.46           C
ATOM   2911  CE2 PHE A 360     -14.035  20.231 -29.987  1.00222.46           C
ATOM   2912  CZ  PHE A 360     -13.644  21.545 -29.900  1.00222.46           C
ATOM   2913  C   PHE A 360     -18.851  20.657 -33.475  1.00222.46           C
ATOM   2914  O   PHE A 360     -18.784  19.682 -34.208  1.00222.46           O
ATOM   2915  N   ASN A 361     -19.558  21.754 -33.810  1.00 95.39           N
ATOM   2916  CA  ASN A 361     -20.612  21.810 -34.800  1.00 95.39           C
ATOM   2917  CB  ASN A 361     -21.008  23.259 -35.148  1.00 95.39           C
ATOM   2918  CG  ASN A 361     -22.413  23.269 -35.733  1.00 95.39           C
ATOM   2919  OD1 ASN A 361     -22.986  22.224 -36.034  1.00 95.39           O
ATOM   2920  ND2 ASN A 361     -22.993  24.490 -35.888  1.00 95.39           N
ATOM   2921  C   ASN A 361     -20.332  21.075 -36.071  1.00 95.39           C
ATOM   2922  O   ASN A 361     -19.313  21.274 -36.727  1.00 95.39           O
ATOM   2923  N   SER A 362     -21.300  20.205 -36.444  1.00 70.77           N
ATOM   2924  CA  SER A 362     -21.309  19.404 -37.635  1.00 70.77           C
ATOM   2925  CB  SER A 362     -22.444  18.366 -37.646  1.00 70.77           C
ATOM   2926  OG  SER A 362     -23.704  19.022 -37.649  1.00 70.77           O
ATOM   2927  C   SER A 362     -21.524  20.323 -38.787  1.00 70.77           C
ATOM   2928  O   SER A 362     -21.296  19.961 -39.942  1.00 70.77           O
ATOM   2929  N   LYS A 363     -21.997  21.548 -38.497  1.00106.97           N
ATOM   2930  CA  LYS A 363     -22.166  22.466 -39.573  1.00106.97           C
ATOM   2931  CB  LYS A 363     -22.731  23.849 -39.217  1.00106.97           C
ATOM   2932  CG  LYS A 363     -22.844  24.697 -40.488  1.00106.97           C
ATOM   2933  CD  LYS A 363     -23.667  25.979 -40.375  1.00106.97           C
ATOM   2934  CE  LYS A 363     -23.658  26.791 -41.674  1.00106.97           C
ATOM   2935  NZ  LYS A 363     -24.417  28.049 -41.500  1.00106.97           N
ATOM   2936  C   LYS A 363     -20.809  22.693 -40.145  1.00106.97           C
ATOM   2937  O   LYS A 363     -20.663  22.851 -41.355  1.00106.97           O
ATOM   2938  N   ILE A 364     -19.770  22.708 -39.288  1.00235.62           N
ATOM   2939  CA  ILE A 364     -18.472  22.979 -39.824  1.00235.62           C
ATOM   2940  CB  ILE A 364     -17.604  23.760 -38.871  1.00235.62           C
ATOM   2941  CG1 ILE A 364     -17.351  22.993 -37.560  1.00235.62           C
ATOM   2942  CG2 ILE A 364     -18.280  25.124 -38.647  1.00235.62           C
ATOM   2943  CD1 ILE A 364     -16.252  23.603 -36.690  1.00235.62           C
ATOM   2944  C   ILE A 364     -17.777  21.697 -40.177  1.00235.62           C
ATOM   2945  O   ILE A 364     -16.709  21.372 -39.662  1.00235.62           O
ATOM   2946  N   THR A 365     -18.360  20.924 -41.107  1.00181.85           N
ATOM   2947  CA  THR A 365     -17.653  19.775 -41.581  1.00181.85           C
ATOM   2948  CB  THR A 365     -17.803  18.557 -40.721  1.00181.85           C
ATOM   2949  OG1 THR A 365     -17.072  17.470 -41.268  1.00181.85           O
ATOM   2950  CG2 THR A 365     -19.288  18.221 -40.604  1.00181.85           C
ATOM   2951  C   THR A 365     -18.169  19.500 -42.947  1.00181.85           C
ATOM   2952  O   THR A 365     -19.370  19.586 -43.205  1.00181.85           O
ATOM   2953  N   PHE A 366     -17.260  19.158 -43.875  1.00179.71           N
ATOM   2954  CA  PHE A 366     -17.700  18.940 -45.220  1.00179.71           C
ATOM   2955  CB  PHE A 366     -16.617  19.199 -46.283  1.00179.71           C
ATOM   2956  CG  PHE A 366     -16.408  20.675 -46.334  1.00179.71           C
ATOM   2957  CD1 PHE A 366     -17.218  21.462 -47.119  1.00179.71           C
ATOM   2958  CD2 PHE A 366     -15.414  21.273 -45.595  1.00179.71           C
ATOM   2959  CE1 PHE A 366     -17.035  22.823 -47.174  1.00179.71           C
ATOM   2960  CE2 PHE A 366     -15.227  22.635 -45.646  1.00179.71           C
ATOM   2961  CZ  PHE A 366     -16.037  23.413 -46.437  1.00179.71           C
ATOM   2962  C   PHE A 366     -18.161  17.526 -45.332  1.00179.71           C
ATOM   2963  O   PHE A 366     -17.466  16.615 -44.896  1.00179.71           O
ATOM   2964  N   VAL A 367     -19.344  17.337 -45.951  1.00184.85           N
ATOM   2965  CA  VAL A 367     -20.007  16.069 -46.138  1.00184.85           C
ATOM   2966  CB  VAL A 367     -19.430  15.195 -47.221  1.00184.85           C
ATOM   2967  CG1 VAL A 367     -19.635  15.926 -48.558  1.00184.85           C
ATOM   2968  CG2 VAL A 367     -17.961  14.861 -46.932  1.00184.85           C
ATOM   2969  C   VAL A 367     -20.145  15.345 -44.835  1.00184.85           C
ATOM   2970  O   VAL A 367     -19.674  14.220 -44.665  1.00184.85           O
ATOM   2971  N   GLU A 368     -20.789  16.070 -43.895  1.00165.76           N
ATOM   2972  CA  GLU A 368     -21.190  15.840 -42.529  1.00165.76           C
ATOM   2973  CB  GLU A 368     -21.682  17.147 -41.901  1.00165.76           C
ATOM   2974  CG  GLU A 368     -22.925  17.685 -42.617  1.00165.76           C
ATOM   2975  CD  GLU A 368     -23.361  18.988 -41.964  1.00165.76           C
ATOM   2976  OE1 GLU A 368     -22.642  20.008 -42.141  1.00165.76           O
ATOM   2977  OE2 GLU A 368     -24.424  18.984 -41.285  1.00165.76           O
ATOM   2978  C   GLU A 368     -22.388  14.960 -42.384  1.00165.76           C
ATOM   2979  O   GLU A 368     -22.551  14.331 -41.344  1.00165.76           O
ATOM   2980  N   ASN A 369     -23.264  14.915 -43.399  1.00 76.99           N
ATOM   2981  CA  ASN A 369     -24.607  14.403 -43.294  1.00 76.99           C
ATOM   2982  CB  ASN A 369     -25.291  14.339 -44.668  1.00 76.99           C
ATOM   2983  CG  ASN A 369     -25.257  15.738 -45.271  1.00 76.99           C
ATOM   2984  OD1 ASN A 369     -25.618  16.719 -44.624  1.00 76.99           O
ATOM   2985  ND2 ASN A 369     -24.790  15.835 -46.545  1.00 76.99           N
ATOM   2986  C   ASN A 369     -24.682  13.024 -42.706  1.00 76.99           C
ATOM   2987  O   ASN A 369     -25.583  12.741 -41.918  1.00 76.99           O
ATOM   2988  N   TYR A 370     -23.744  12.135 -43.054  1.00174.00           N
ATOM   2989  CA  TYR A 370     -23.786  10.752 -42.672  1.00174.00           C
ATOM   2990  CB  TYR A 370     -22.595   9.977 -43.274  1.00174.00           C
ATOM   2991  CG  TYR A 370     -22.708   8.528 -42.949  1.00174.00           C
ATOM   2992  CD1 TYR A 370     -23.651   7.747 -43.575  1.00174.00           C
ATOM   2993  CD2 TYR A 370     -21.854   7.938 -42.048  1.00174.00           C
ATOM   2994  CE1 TYR A 370     -23.762   6.406 -43.294  1.00174.00           C
ATOM   2995  CE2 TYR A 370     -21.962   6.597 -41.766  1.00174.00           C
ATOM   2996  CZ  TYR A 370     -22.914   5.827 -42.383  1.00174.00           C
ATOM   2997  OH  TYR A 370     -23.012   4.453 -42.081  1.00174.00           O
ATOM   2998  C   TYR A 370     -23.770  10.582 -41.175  1.00174.00           C
ATOM   2999  O   TYR A 370     -24.479   9.716 -40.661  1.00174.00           O
ATOM   3000  N   PHE A 371     -22.993  11.397 -40.425  1.00174.56           N
ATOM   3001  CA  PHE A 371     -22.808  11.090 -39.033  1.00174.56           C
ATOM   3002  CB  PHE A 371     -21.811  12.011 -38.278  1.00174.56           C
ATOM   3003  CG  PHE A 371     -22.449  13.264 -37.786  1.00174.56           C
ATOM   3004  CD1 PHE A 371     -22.717  14.322 -38.618  1.00174.56           C
ATOM   3005  CD2 PHE A 371     -22.817  13.362 -36.463  1.00174.56           C
ATOM   3006  CE1 PHE A 371     -23.314  15.465 -38.140  1.00174.56           C
ATOM   3007  CE2 PHE A 371     -23.414  14.499 -35.974  1.00174.56           C
ATOM   3008  CZ  PHE A 371     -23.663  15.557 -36.814  1.00174.56           C
ATOM   3009  C   PHE A 371     -24.123  11.079 -38.309  1.00174.56           C
ATOM   3010  O   PHE A 371     -24.469  10.072 -37.699  1.00174.56           O
ATOM   3011  N   GLY A 372     -24.935  12.146 -38.419  1.00 46.79           N
ATOM   3012  CA  GLY A 372     -26.132  12.229 -37.637  1.00 46.79           C
ATOM   3013  C   GLY A 372     -27.083  11.128 -37.981  1.00 46.79           C
ATOM   3014  O   GLY A 372     -27.696  10.535 -37.095  1.00 46.79           O
ATOM   3015  N   GLN A 373     -27.254  10.840 -39.282  1.00 85.03           N
ATOM   3016  CA  GLN A 373     -28.216   9.856 -39.690  1.00 85.03           C
ATOM   3017  CB  GLN A 373     -28.294   9.726 -41.218  1.00 85.03           C
ATOM   3018  CG  GLN A 373     -29.308   8.687 -41.695  1.00 85.03           C
ATOM   3019  CD  GLN A 373     -29.263   8.669 -43.217  1.00 85.03           C
ATOM   3020  OE1 GLN A 373     -28.273   9.072 -43.824  1.00 85.03           O
ATOM   3021  NE2 GLN A 373     -30.364   8.184 -43.851  1.00 85.03           N
ATOM   3022  C   GLN A 373     -27.832   8.503 -39.183  1.00 85.03           C
ATOM   3023  O   GLN A 373     -28.642   7.805 -38.577  1.00 85.03           O
ATOM   3024  N   SER A 374     -26.566   8.106 -39.401  1.00 78.74           N
ATOM   3025  CA  SER A 374     -26.141   6.786 -39.036  1.00 78.74           C
ATOM   3026  CB  SER A 374     -24.729   6.453 -39.547  1.00 78.74           C
ATOM   3027  OG  SER A 374     -24.368   5.137 -39.150  1.00 78.74           O
ATOM   3028  C   SER A 374     -26.117   6.663 -37.546  1.00 78.74           C
ATOM   3029  O   SER A 374     -26.436   5.607 -37.001  1.00 78.74           O
ATOM   3030  N   MET A 375     -25.721   7.741 -36.845  1.00120.73           N
ATOM   3031  CA  MET A 375     -25.620   7.672 -35.417  1.00120.73           C
ATOM   3032  CB  MET A 375     -25.126   8.975 -34.757  1.00120.73           C
ATOM   3033  CG  MET A 375     -23.727   9.453 -35.147  1.00120.73           C
ATOM   3034  SD  MET A 375     -22.346   8.389 -34.656  1.00120.73           S
ATOM   3035  CE  MET A 375     -21.087   9.595 -35.166  1.00120.73           C
ATOM   3036  C   MET A 375     -26.977   7.455 -34.833  1.00120.73           C
ATOM   3037  O   MET A 375     -27.157   6.634 -33.935  1.00120.73           O
ATOM   3038  N   THR A 376     -27.975   8.190 -35.351  1.00 42.24           N
ATOM   3039  CA  THR A 376     -29.295   8.158 -34.798  1.00 42.24           C
ATOM   3040  CB  THR A 376     -30.226   9.114 -35.481  1.00 42.24           C
ATOM   3041  OG1 THR A 376     -29.714  10.436 -35.396  1.00 42.24           O
ATOM   3042  CG2 THR A 376     -31.598   9.037 -34.795  1.00 42.24           C
ATOM   3043  C   THR A 376     -29.868   6.784 -34.925  1.00 42.24           C
ATOM   3044  O   THR A 376     -30.489   6.281 -33.991  1.00 42.24           O
ATOM   3045  N   GLU A 377     -29.664   6.134 -36.084  1.00 87.73           N
ATOM   3046  CA  GLU A 377     -30.279   4.859 -36.322  1.00 87.73           C
ATOM   3047  CB  GLU A 377     -29.940   4.308 -37.715  1.00 87.73           C
ATOM   3048  CG  GLU A 377     -30.637   2.989 -38.045  1.00 87.73           C
ATOM   3049  CD  GLU A 377     -30.138   2.544 -39.411  1.00 87.73           C
ATOM   3050  OE1 GLU A 377     -28.916   2.257 -39.525  1.00 87.73           O
ATOM   3051  OE2 GLU A 377     -30.966   2.491 -40.358  1.00 87.73           O
ATOM   3052  C   GLU A 377     -29.813   3.835 -35.330  1.00 87.73           C
ATOM   3053  O   GLU A 377     -30.626   3.195 -34.665  1.00 87.73           O
ATOM   3054  N   LEU A 378     -28.486   3.671 -35.175  1.00 89.50           N
ATOM   3055  CA  LEU A 378     -27.987   2.634 -34.315  1.00 89.50           C
ATOM   3056  CB  LEU A 378     -26.459   2.471 -34.380  1.00 89.50           C
ATOM   3057  CG  LEU A 378     -25.962   1.921 -35.730  1.00 89.50           C
ATOM   3058  CD1 LEU A 378     -26.458   0.484 -35.963  1.00 89.50           C
ATOM   3059  CD2 LEU A 378     -26.320   2.866 -36.889  1.00 89.50           C
ATOM   3060  C   LEU A 378     -28.358   2.909 -32.898  1.00 89.50           C
ATOM   3061  O   LEU A 378     -28.790   2.017 -32.168  1.00 89.50           O
ATOM   3062  N   TYR A 379     -28.204   4.171 -32.472  1.00164.69           N
ATOM   3063  CA  TYR A 379     -28.492   4.507 -31.115  1.00164.69           C
ATOM   3064  CB  TYR A 379     -28.143   5.949 -30.781  1.00164.69           C
ATOM   3065  CG  TYR A 379     -28.803   6.268 -29.487  1.00164.69           C
ATOM   3066  CD1 TYR A 379     -28.290   5.813 -28.296  1.00164.69           C
ATOM   3067  CD2 TYR A 379     -29.941   7.040 -29.479  1.00164.69           C
ATOM   3068  CE1 TYR A 379     -28.914   6.125 -27.111  1.00164.69           C
ATOM   3069  CE2 TYR A 379     -30.567   7.354 -28.298  1.00164.69           C
ATOM   3070  CZ  TYR A 379     -30.051   6.894 -27.112  1.00164.69           C
ATOM   3071  OH  TYR A 379     -30.690   7.215 -25.897  1.00164.69           O
ATOM   3072  C   TYR A 379     -29.940   4.311 -30.821  1.00164.69           C
ATOM   3073  O   TYR A 379     -30.286   3.819 -29.751  1.00164.69           O
ATOM   3074  N   ASN A 380     -30.830   4.694 -31.754  1.00 48.57           N
ATOM   3075  CA  ASN A 380     -32.229   4.582 -31.464  1.00 48.57           C
ATOM   3076  CB  ASN A 380     -33.147   5.104 -32.583  1.00 48.57           C
ATOM   3077  CG  ASN A 380     -33.166   6.623 -32.488  1.00 48.57           C
ATOM   3078  OD1 ASN A 380     -32.647   7.202 -31.535  1.00 48.57           O
ATOM   3079  ND2 ASN A 380     -33.801   7.286 -33.491  1.00 48.57           N
ATOM   3080  C   ASN A 380     -32.567   3.151 -31.224  1.00 48.57           C
ATOM   3081  O   ASN A 380     -33.325   2.832 -30.309  1.00 48.57           O
ATOM   3082  N   THR A 381     -32.003   2.242 -32.034  1.00 34.28           N
ATOM   3083  CA  THR A 381     -32.333   0.861 -31.862  1.00 34.28           C
ATOM   3084  CB  THR A 381     -31.639  -0.019 -32.860  1.00 34.28           C
ATOM   3085  OG1 THR A 381     -31.993   0.367 -34.181  1.00 34.28           O
ATOM   3086  CG2 THR A 381     -32.051  -1.479 -32.606  1.00 34.28           C
ATOM   3087  C   THR A 381     -31.906   0.429 -30.492  1.00 34.28           C
ATOM   3088  O   THR A 381     -32.675  -0.199 -29.766  1.00 34.28           O
ATOM   3089  N   VAL A 382     -30.668   0.776 -30.092  1.00 55.97           N
ATOM   3090  CA  VAL A 382     -30.147   0.350 -28.821  1.00 55.97           C
ATOM   3091  CB  VAL A 382     -28.702   0.697 -28.635  1.00 55.97           C
ATOM   3092  CG1 VAL A 382     -28.294   0.325 -27.199  1.00 55.97           C
ATOM   3093  CG2 VAL A 382     -27.890  -0.035 -29.718  1.00 55.97           C
ATOM   3094  C   VAL A 382     -30.910   0.958 -27.675  1.00 55.97           C
ATOM   3095  O   VAL A 382     -31.196   0.290 -26.682  1.00 55.97           O
ATOM   3096  N   MET A 383     -31.273   2.247 -27.784  1.00165.77           N
ATOM   3097  CA  MET A 383     -31.892   2.957 -26.697  1.00165.77           C
ATOM   3098  CB  MET A 383     -32.123   4.445 -26.997  1.00165.77           C
ATOM   3099  CG  MET A 383     -32.896   5.151 -25.883  1.00165.77           C
ATOM   3100  SD  MET A 383     -32.035   5.209 -24.284  1.00165.77           S
ATOM   3101  CE  MET A 383     -33.249   6.316 -23.512  1.00165.77           C
ATOM   3102  C   MET A 383     -33.210   2.374 -26.326  1.00165.77           C
ATOM   3103  O   MET A 383     -33.547   2.317 -25.143  1.00165.77           O
ATOM   3104  N   THR A 384     -33.997   1.934 -27.323  1.00104.72           N
ATOM   3105  CA  THR A 384     -35.293   1.424 -27.005  1.00104.72           C
ATOM   3106  CB  THR A 384     -36.021   0.910 -28.214  1.00104.72           C
ATOM   3107  OG1 THR A 384     -35.290  -0.152 -28.809  1.00104.72           O
ATOM   3108  CG2 THR A 384     -36.193   2.064 -29.215  1.00104.72           C
ATOM   3109  C   THR A 384     -35.109   0.277 -26.074  1.00104.72           C
ATOM   3110  O   THR A 384     -35.747   0.215 -25.023  1.00104.72           O
ATOM   3111  N   GLU A 385     -34.212  -0.659 -26.426  1.00 82.84           N
ATOM   3112  CA  GLU A 385     -34.050  -1.781 -25.556  1.00 82.84           C
ATOM   3113  CB  GLU A 385     -33.206  -2.913 -26.169  1.00 82.84           C
ATOM   3114  CG  GLU A 385     -31.752  -2.532 -26.449  1.00 82.84           C
ATOM   3115  CD  GLU A 385     -31.060  -3.749 -27.046  1.00 82.84           C
ATOM   3116  OE1 GLU A 385     -31.418  -4.132 -28.191  1.00 82.84           O
ATOM   3117  OE2 GLU A 385     -30.167  -4.315 -26.359  1.00 82.84           O
ATOM   3118  C   GLU A 385     -33.392  -1.381 -24.268  1.00 82.84           C
ATOM   3119  O   GLU A 385     -33.888  -1.690 -23.186  1.00 82.84           O
ATOM   3120  N   MET A 386     -32.260  -0.656 -24.358  1.00149.76           N
ATOM   3121  CA  MET A 386     -31.453  -0.390 -23.200  1.00149.76           C
ATOM   3122  CB  MET A 386     -30.102   0.245 -23.571  1.00149.76           C
ATOM   3123  CG  MET A 386     -29.138   0.360 -22.390  1.00149.76           C
ATOM   3124  SD  MET A 386     -27.448   0.839 -22.860  1.00149.76           S
ATOM   3125  CE  MET A 386     -27.910   2.508 -23.404  1.00149.76           C
ATOM   3126  C   MET A 386     -32.096   0.479 -22.163  1.00149.76           C
ATOM   3127  O   MET A 386     -32.139   0.091 -20.996  1.00149.76           O
ATOM   3128  N   CYS A 387     -32.636   1.662 -22.522  1.00166.92           N
ATOM   3129  CA  CYS A 387     -33.125   2.448 -21.422  1.00166.92           C
ATOM   3130  CB  CYS A 387     -32.033   3.319 -20.771  1.00166.92           C
ATOM   3131  SG  CYS A 387     -30.703   2.358 -19.984  1.00166.92           S
ATOM   3132  C   CYS A 387     -34.181   3.397 -21.881  1.00166.92           C
ATOM   3133  O   CYS A 387     -34.135   4.581 -21.547  1.00166.92           O
ATOM   3134  N   LYS A 388     -35.177   2.909 -22.641  1.00131.49           N
ATOM   3135  CA  LYS A 388     -36.199   3.812 -23.074  1.00131.49           C
ATOM   3136  CB  LYS A 388     -37.194   3.156 -24.047  1.00131.49           C
ATOM   3137  CG  LYS A 388     -38.117   4.156 -24.744  1.00131.49           C
ATOM   3138  CD  LYS A 388     -38.822   3.572 -25.970  1.00131.49           C
ATOM   3139  CE  LYS A 388     -39.640   4.602 -26.750  1.00131.49           C
ATOM   3140  NZ  LYS A 388     -38.741   5.637 -27.307  1.00131.49           N
ATOM   3141  C   LYS A 388     -36.967   4.271 -21.876  1.00131.49           C
ATOM   3142  O   LYS A 388     -37.209   5.463 -21.693  1.00131.49           O
ATOM   3143  N   VAL A 389     -37.339   3.315 -21.005  1.00154.57           N
ATOM   3144  CA  VAL A 389     -38.139   3.603 -19.852  1.00154.57           C
ATOM   3145  CB  VAL A 389     -38.544   2.377 -19.089  1.00154.57           C
ATOM   3146  CG1 VAL A 389     -37.282   1.700 -18.531  1.00154.57           C
ATOM   3147  CG2 VAL A 389     -39.551   2.796 -18.005  1.00154.57           C
ATOM   3148  C   VAL A 389     -37.383   4.478 -18.913  1.00154.57           C
ATOM   3149  O   VAL A 389     -37.957   5.380 -18.305  1.00154.57           O
ATOM   3150  N   ASP A 390     -36.064   4.240 -18.788  1.00187.15           N
ATOM   3151  CA  ASP A 390     -35.265   4.943 -17.827  1.00187.15           C
ATOM   3152  CB  ASP A 390     -33.757   4.661 -17.931  1.00187.15           C
ATOM   3153  CG  ASP A 390     -33.485   3.303 -17.305  1.00187.15           C
ATOM   3154  OD1 ASP A 390     -34.440   2.716 -16.728  1.00187.15           O
ATOM   3155  OD2 ASP A 390     -32.316   2.840 -17.383  1.00187.15           O
ATOM   3156  C   ASP A 390     -35.447   6.418 -17.943  1.00187.15           C
ATOM   3157  O   ASP A 390     -35.906   6.946 -18.955  1.00187.15           O
ATOM   3158  N   LYS A 391     -35.093   7.109 -16.844  1.00131.20           N
ATOM   3159  CA  LYS A 391     -35.161   8.534 -16.739  1.00131.20           C
ATOM   3160  CB  LYS A 391     -34.713   9.055 -15.364  1.00131.20           C
ATOM   3161  CG  LYS A 391     -35.696   8.711 -14.242  1.00131.20           C
ATOM   3162  CD  LYS A 391     -35.132   8.909 -12.833  1.00131.20           C
ATOM   3163  CE  LYS A 391     -34.174   7.799 -12.398  1.00131.20           C
ATOM   3164  NZ  LYS A 391     -33.699   8.048 -11.019  1.00131.20           N
ATOM   3165  C   LYS A 391     -34.219   9.046 -17.760  1.00131.20           C
ATOM   3166  O   LYS A 391     -34.433  10.105 -18.352  1.00131.20           O
ATOM   3167  N   SER A 392     -33.116   8.298 -17.952  1.00114.29           N
ATOM   3168  CA  SER A 392     -32.237   8.660 -19.006  1.00114.29           C
ATOM   3169  CB  SER A 392     -31.104   7.639 -19.193  1.00114.29           C
ATOM   3170  OG  SER A 392     -30.279   7.608 -18.038  1.00114.29           O
ATOM   3171  C   SER A 392     -33.122   8.561 -20.188  1.00114.29           C
ATOM   3172  O   SER A 392     -33.532   7.472 -20.584  1.00114.29           O
ATOM   3173  N   LEU A 393     -33.466   9.715 -20.766  1.00 90.97           N
ATOM   3174  CA  LEU A 393     -34.369   9.682 -21.861  1.00 90.97           C
ATOM   3175  CB  LEU A 393     -35.302  10.905 -21.927  1.00 90.97           C
ATOM   3176  CG  LEU A 393     -36.280  10.880 -23.117  1.00 90.97           C
ATOM   3177  CD1 LEU A 393     -37.253   9.695 -23.021  1.00 90.97           C
ATOM   3178  CD2 LEU A 393     -36.998  12.230 -23.279  1.00 90.97           C
ATOM   3179  C   LEU A 393     -33.532   9.703 -23.075  1.00 90.97           C
ATOM   3180  O   LEU A 393     -32.342  10.003 -22.999  1.00 90.97           O
ATOM   3181  N   LEU A 394     -34.123   9.318 -24.220  1.00163.04           N
ATOM   3182  CA  LEU A 394     -33.350   9.480 -25.400  1.00163.04           C
ATOM   3183  CB  LEU A 394     -34.071   9.081 -26.699  1.00163.04           C
ATOM   3184  CG  LEU A 394     -34.430   7.590 -26.787  1.00163.04           C
ATOM   3185  CD1 LEU A 394     -35.469   7.199 -25.727  1.00163.04           C
ATOM   3186  CD2 LEU A 394     -34.862   7.212 -28.211  1.00163.04           C
ATOM   3187  C   LEU A 394     -33.183  10.944 -25.429  1.00163.04           C
ATOM   3188  O   LEU A 394     -34.153  11.678 -25.255  1.00163.04           O
ATOM   3189  N   GLU A 395     -31.941  11.414 -25.597  1.00129.34           N
ATOM   3190  CA  GLU A 395     -31.817  12.833 -25.570  1.00129.34           C
ATOM   3191  CB  GLU A 395     -30.369  13.343 -25.671  1.00129.34           C
ATOM   3192  CG  GLU A 395     -29.536  13.094 -24.412  1.00129.34           C
ATOM   3193  CD  GLU A 395     -28.144  13.652 -24.672  1.00129.34           C
ATOM   3194  OE1 GLU A 395     -27.712  13.628 -25.855  1.00129.34           O
ATOM   3195  OE2 GLU A 395     -27.490  14.102 -23.694  1.00129.34           O
ATOM   3196  C   GLU A 395     -32.552  13.326 -26.751  1.00129.34           C
ATOM   3197  O   GLU A 395     -32.316  12.872 -27.870  1.00129.34           O
ATOM   3198  N   THR A 396     -33.447  14.303 -26.520  1.00159.44           N
ATOM   3199  CA  THR A 396     -34.256  14.836 -27.570  1.00159.44           C
ATOM   3200  CB  THR A 396     -35.333  15.764 -27.088  1.00159.44           C
ATOM   3201  OG1 THR A 396     -36.218  16.087 -28.152  1.00159.44           O
ATOM   3202  CG2 THR A 396     -34.677  17.042 -26.536  1.00159.44           C
ATOM   3203  C   THR A 396     -33.334  15.610 -28.430  1.00159.44           C
ATOM   3204  O   THR A 396     -32.121  15.577 -28.233  1.00159.44           O
ATOM   3205  N   LYS A 397     -33.884  16.318 -29.426  1.00158.72           N
ATOM   3206  CA  LYS A 397     -32.992  16.971 -30.325  1.00158.72           C
ATOM   3207  CB  LYS A 397     -31.935  17.883 -29.663  1.00158.72           C
ATOM   3208  CG  LYS A 397     -32.488  19.076 -28.881  1.00158.72           C
ATOM   3209  CD  LYS A 397     -31.457  19.661 -27.911  1.00158.72           C
ATOM   3210  CE  LYS A 397     -31.852  21.008 -27.303  1.00158.72           C
ATOM   3211  NZ  LYS A 397     -31.599  22.090 -28.279  1.00158.72           N
ATOM   3212  C   LYS A 397     -32.282  15.841 -30.986  1.00158.72           C
ATOM   3213  O   LYS A 397     -32.918  14.931 -31.517  1.00158.72           O
ATOM   3214  N   LEU A 398     -30.938  15.869 -30.972  1.00121.05           N
ATOM   3215  CA  LEU A 398     -30.209  14.821 -31.616  1.00121.05           C
ATOM   3216  CB  LEU A 398     -29.520  15.273 -32.913  1.00121.05           C
ATOM   3217  CG  LEU A 398     -30.508  15.652 -34.033  1.00121.05           C
ATOM   3218  CD1 LEU A 398     -31.321  14.429 -34.488  1.00121.05           C
ATOM   3219  CD2 LEU A 398     -31.394  16.844 -33.632  1.00121.05           C
ATOM   3220  C   LEU A 398     -29.148  14.316 -30.695  1.00121.05           C
ATOM   3221  O   LEU A 398     -29.181  14.536 -29.486  1.00121.05           O
ATOM   3222  N   THR A 399     -28.203  13.561 -31.284  1.00 91.34           N
ATOM   3223  CA  THR A 399     -27.046  13.003 -30.648  1.00 91.34           C
ATOM   3224  CB  THR A 399     -26.291  12.146 -31.625  1.00 91.34           C
ATOM   3225  OG1 THR A 399     -27.082  11.048 -32.046  1.00 91.34           O
ATOM   3226  CG2 THR A 399     -24.938  11.707 -31.045  1.00 91.34           C
ATOM   3227  C   THR A 399     -26.129  14.151 -30.401  1.00 91.34           C
ATOM   3228  O   THR A 399     -26.255  15.174 -31.065  1.00 91.34           O
ATOM   3229  N   LEU A 400     -25.189  14.012 -29.441  1.00161.21           N
ATOM   3230  CA  LEU A 400     -24.226  15.050 -29.207  1.00161.21           C
ATOM   3231  CB  LEU A 400     -23.947  15.320 -27.716  1.00161.21           C
ATOM   3232  CG  LEU A 400     -22.928  16.449 -27.466  1.00161.21           C
ATOM   3233  CD1 LEU A 400     -23.469  17.805 -27.947  1.00161.21           C
ATOM   3234  CD2 LEU A 400     -22.476  16.481 -25.996  1.00161.21           C
ATOM   3235  C   LEU A 400     -22.958  14.577 -29.837  1.00161.21           C
ATOM   3236  O   LEU A 400     -22.667  13.382 -29.817  1.00161.21           O
ATOM   3237  N   ALA A 401     -22.175  15.479 -30.463  1.00 84.91           N
ATOM   3238  CA  ALA A 401     -20.974  14.923 -31.001  1.00 84.91           C
ATOM   3239  CB  ALA A 401     -20.989  14.617 -32.497  1.00 84.91           C
ATOM   3240  C   ALA A 401     -19.778  15.739 -30.639  1.00 84.91           C
ATOM   3241  O   ALA A 401     -19.848  16.937 -30.367  1.00 84.91           O
ATOM   3242  N   ARG A 402     -18.617  15.064 -30.586  1.00104.97           N
ATOM   3243  CA  ARG A 402     -17.433  15.760 -30.195  1.00104.97           C
ATOM   3244  CB  ARG A 402     -17.087  15.566 -28.707  1.00104.97           C
ATOM   3245  CG  ARG A 402     -18.078  16.278 -27.780  1.00104.97           C
ATOM   3246  CD  ARG A 402     -17.822  16.064 -26.287  1.00104.97           C
ATOM   3247  NE  ARG A 402     -18.710  17.003 -25.543  1.00104.97           N
ATOM   3248  CZ  ARG A 402     -19.687  16.529 -24.715  1.00104.97           C
ATOM   3249  NH1 ARG A 402     -19.895  15.185 -24.601  1.00104.97           N
ATOM   3250  NH2 ARG A 402     -20.453  17.401 -23.996  1.00104.97           N
ATOM   3251  C   ARG A 402     -16.292  15.263 -31.018  1.00104.97           C
ATOM   3252  O   ARG A 402     -16.393  14.245 -31.704  1.00104.97           O
ATOM   3253  N   ILE A 403     -15.169  16.006 -30.974  1.00112.91           N
ATOM   3254  CA  ILE A 403     -14.007  15.644 -31.727  1.00112.91           C
ATOM   3255  CB  ILE A 403     -13.314  16.821 -32.352  1.00112.91           C
ATOM   3256  CG1 ILE A 403     -14.247  17.562 -33.324  1.00112.91           C
ATOM   3257  CG2 ILE A 403     -12.027  16.306 -33.016  1.00112.91           C
ATOM   3258  CD1 ILE A 403     -14.693  16.716 -34.514  1.00112.91           C
ATOM   3259  C   ILE A 403     -13.036  15.051 -30.764  1.00112.91           C
ATOM   3260  O   ILE A 403     -12.517  15.733 -29.882  1.00112.91           O
ATOM   3261  N   ASN A 404     -12.777  13.743 -30.926  1.00 82.73           N
ATOM   3262  CA  ASN A 404     -11.893  13.009 -30.073  1.00 82.73           C
ATOM   3263  CB  ASN A 404     -12.285  11.526 -30.020  1.00 82.73           C
ATOM   3264  CG  ASN A 404     -13.682  11.473 -29.425  1.00 82.73           C
ATOM   3265  OD1 ASN A 404     -13.870  11.081 -28.275  1.00 82.73           O
ATOM   3266  ND2 ASN A 404     -14.693  11.909 -30.224  1.00 82.73           N
ATOM   3267  C   ASN A 404     -10.507  13.139 -30.640  1.00 82.73           C
ATOM   3268  O   ASN A 404     -10.344  13.470 -31.813  1.00 82.73           O
ATOM   3269  N   PRO A 405      -9.496  12.905 -29.838  1.00130.71           N
ATOM   3270  CA  PRO A 405      -8.139  13.058 -30.285  1.00130.71           C
ATOM   3271  CD  PRO A 405      -9.579  11.941 -28.752  1.00130.71           C
ATOM   3272  CB  PRO A 405      -7.283  12.642 -29.096  1.00130.71           C
ATOM   3273  CG  PRO A 405      -8.128  11.527 -28.456  1.00130.71           C
ATOM   3274  C   PRO A 405      -7.945  12.090 -31.411  1.00130.71           C
ATOM   3275  O   PRO A 405      -8.731  11.153 -31.519  1.00130.71           O
ATOM   3276  N   ALA A 406      -6.924  12.309 -32.262  1.00267.01           N
ATOM   3277  CA  ALA A 406      -6.585  11.414 -33.336  1.00267.01           C
ATOM   3278  CB  ALA A 406      -6.152  10.024 -32.846  1.00267.01           C
ATOM   3279  C   ALA A 406      -7.717  11.235 -34.303  1.00267.01           C
ATOM   3280  O   ALA A 406      -7.890  10.157 -34.871  1.00267.01           O
ATOM   3281  N   GLU A 407      -8.475  12.318 -34.554  1.00354.06           N
ATOM   3282  CA  GLU A 407      -9.559  12.340 -35.497  1.00354.06           C
ATOM   3283  CB  GLU A 407      -9.118  12.460 -36.967  1.00354.06           C
ATOM   3284  CG  GLU A 407     -10.184  12.309 -38.070  1.00354.06           C
ATOM   3285  CD  GLU A 407     -11.440  13.132 -37.787  1.00354.06           C
ATOM   3286  OE1 GLU A 407     -11.531  13.789 -36.715  1.00354.06           O
ATOM   3287  OE2 GLU A 407     -12.342  13.110 -38.666  1.00354.06           O
ATOM   3288  C   GLU A 407     -10.550  11.226 -35.334  1.00354.06           C
ATOM   3289  O   GLU A 407     -10.777  10.408 -36.223  1.00354.06           O
ATOM   3290  N   PHE A 408     -11.175  11.150 -34.153  1.00103.20           N
ATOM   3291  CA  PHE A 408     -12.266  10.237 -34.023  1.00103.20           C
ATOM   3292  CB  PHE A 408     -12.154   9.281 -32.821  1.00103.20           C
ATOM   3293  CG  PHE A 408     -11.079   8.286 -33.093  1.00103.20           C
ATOM   3294  CD1 PHE A 408     -11.350   7.167 -33.846  1.00103.20           C
ATOM   3295  CD2 PHE A 408      -9.810   8.460 -32.590  1.00103.20           C
ATOM   3296  CE1 PHE A 408     -10.370   6.238 -34.102  1.00103.20           C
ATOM   3297  CE2 PHE A 408      -8.826   7.533 -32.844  1.00103.20           C
ATOM   3298  CZ  PHE A 408      -9.104   6.421 -33.601  1.00103.20           C
ATOM   3299  C   PHE A 408     -13.442  11.111 -33.753  1.00103.20           C
ATOM   3300  O   PHE A 408     -13.360  12.008 -32.915  1.00103.20           O
ATOM   3301  N   VAL A 409     -14.564  10.904 -34.469  1.00121.47           N
ATOM   3302  CA  VAL A 409     -15.689  11.726 -34.153  1.00121.47           C
ATOM   3303  CB  VAL A 409     -16.452  12.255 -35.337  1.00121.47           C
ATOM   3304  CG1 VAL A 409     -17.284  11.142 -35.978  1.00121.47           C
ATOM   3305  CG2 VAL A 409     -17.275  13.461 -34.863  1.00121.47           C
ATOM   3306  C   VAL A 409     -16.564  10.881 -33.294  1.00121.47           C
ATOM   3307  O   VAL A 409     -16.911   9.755 -33.647  1.00121.47           O
ATOM   3308  N   SER A 410     -16.908  11.388 -32.099  1.00102.74           N
ATOM   3309  CA  SER A 410     -17.710  10.563 -31.258  1.00102.74           C
ATOM   3310  CB  SER A 410     -17.223  10.459 -29.802  1.00102.74           C
ATOM   3311  OG  SER A 410     -16.066   9.640 -29.721  1.00102.74           O
ATOM   3312  C   SER A 410     -19.070  11.143 -31.217  1.00102.74           C
ATOM   3313  O   SER A 410     -19.262  12.294 -30.828  1.00102.74           O
ATOM   3314  N   SER A 411     -20.065  10.353 -31.649  1.00117.86           N
ATOM   3315  CA  SER A 411     -21.373  10.860 -31.448  1.00117.86           C
ATOM   3316  CB  SER A 411     -22.381  10.647 -32.587  1.00117.86           C
ATOM   3317  OG  SER A 411     -22.175  11.615 -33.604  1.00117.86           O
ATOM   3318  C   SER A 411     -21.866  10.156 -30.252  1.00117.86           C
ATOM   3319  O   SER A 411     -22.141   8.958 -30.280  1.00117.86           O
ATOM   3320  N   ILE A 412     -21.964  10.905 -29.144  1.00147.02           N
ATOM   3321  CA  ILE A 412     -22.550  10.297 -28.008  1.00147.02           C
ATOM   3322  CB  ILE A 412     -22.225  10.987 -26.700  1.00147.02           C
ATOM   3323  CG1 ILE A 412     -22.909  10.264 -25.528  1.00147.02           C
ATOM   3324  CG2 ILE A 412     -22.497  12.499 -26.799  1.00147.02           C
ATOM   3325  CD1 ILE A 412     -22.378  10.686 -24.157  1.00147.02           C
ATOM   3326  C   ILE A 412     -23.965  10.446 -28.385  1.00147.02           C
ATOM   3327  O   ILE A 412     -24.531  11.537 -28.335  1.00147.02           O
ATOM   3328  N   ILE A 413     -24.552   9.331 -28.857  1.00104.75           N
ATOM   3329  CA  ILE A 413     -25.865   9.494 -29.363  1.00104.75           C
ATOM   3330  CB  ILE A 413     -26.414   8.407 -30.229  1.00104.75           C
ATOM   3331  CG1 ILE A 413     -25.559   8.156 -31.481  1.00104.75           C
ATOM   3332  CG2 ILE A 413     -27.855   8.851 -30.543  1.00104.75           C
ATOM   3333  CD1 ILE A 413     -24.241   7.445 -31.183  1.00104.75           C
ATOM   3334  C   ILE A 413     -26.755   9.507 -28.198  1.00104.75           C
ATOM   3335  O   ILE A 413     -27.308   8.489 -27.783  1.00104.75           O
ATOM   3336  N   ARG A 414     -26.911  10.720 -27.672  1.00227.66           N
ATOM   3337  CA  ARG A 414     -27.759  10.973 -26.579  1.00227.66           C
ATOM   3338  CB  ARG A 414     -29.182  10.439 -26.810  1.00227.66           C
ATOM   3339  CG  ARG A 414     -29.824  10.969 -28.094  1.00227.66           C
ATOM   3340  CD  ARG A 414     -31.196  10.362 -28.386  1.00227.66           C
ATOM   3341  NE  ARG A 414     -31.648  10.871 -29.711  1.00227.66           N
ATOM   3342  CZ  ARG A 414     -32.855  10.479 -30.212  1.00227.66           C
ATOM   3343  NH1 ARG A 414     -33.654   9.642 -29.487  1.00227.66           N
ATOM   3344  NH2 ARG A 414     -33.262  10.917 -31.439  1.00227.66           N
ATOM   3345  C   ARG A 414     -27.190  10.291 -25.399  1.00227.66           C
ATOM   3346  O   ARG A 414     -27.118   9.065 -25.324  1.00227.66           O
ATOM   3347  N   ARG A 415     -26.751  11.093 -24.424  1.00155.46           N
ATOM   3348  CA  ARG A 415     -26.315  10.444 -23.246  1.00155.46           C
ATOM   3349  CB  ARG A 415     -25.749  11.408 -22.187  1.00155.46           C
ATOM   3350  CG  ARG A 415     -24.524  12.202 -22.648  1.00155.46           C
ATOM   3351  CD  ARG A 415     -24.025  13.213 -21.612  1.00155.46           C
ATOM   3352  NE  ARG A 415     -22.946  12.565 -20.813  1.00155.46           N
ATOM   3353  CZ  ARG A 415     -22.253  13.296 -19.890  1.00155.46           C
ATOM   3354  NH1 ARG A 415     -22.590  14.599 -19.663  1.00155.46           N
ATOM   3355  NH2 ARG A 415     -21.219  12.729 -19.200  1.00155.46           N
ATOM   3356  C   ARG A 415     -27.599   9.931 -22.718  1.00155.46           C
ATOM   3357  O   ARG A 415     -28.645  10.539 -22.947  1.00155.46           O
ATOM   3358  N   SER A 416     -27.589   8.761 -22.070  1.00129.05           N
ATOM   3359  CA  SER A 416     -28.843   8.405 -21.503  1.00129.05           C
ATOM   3360  CB  SER A 416     -28.919   6.938 -21.045  1.00129.05           C
ATOM   3361  OG  SER A 416     -28.798   6.071 -22.162  1.00129.05           O
ATOM   3362  C   SER A 416     -28.922   9.272 -20.305  1.00129.05           C
ATOM   3363  O   SER A 416     -28.009   9.283 -19.482  1.00129.05           O
ATOM   3364  N   GLY A 417     -30.006  10.050 -20.168  1.00 79.27           N
ATOM   3365  CA  GLY A 417     -30.016  10.851 -18.990  1.00 79.27           C
ATOM   3366  C   GLY A 417     -30.510  12.199 -19.332  1.00 79.27           C
ATOM   3367  O   GLY A 417     -31.528  12.357 -20.003  1.00 79.27           O
ATOM   3368  N   TYR A 418     -29.777  13.216 -18.857  1.00126.89           N
ATOM   3369  CA  TYR A 418     -30.247  14.541 -19.052  1.00126.89           C
ATOM   3370  CB  TYR A 418     -29.369  15.617 -18.388  1.00126.89           C
ATOM   3371  CG  TYR A 418     -29.467  15.368 -16.921  1.00126.89           C
ATOM   3372  CD1 TYR A 418     -28.609  14.484 -16.306  1.00126.89           C
ATOM   3373  CD2 TYR A 418     -30.422  16.003 -16.160  1.00126.89           C
ATOM   3374  CE1 TYR A 418     -28.697  14.243 -14.955  1.00126.89           C
ATOM   3375  CE2 TYR A 418     -30.516  15.766 -14.808  1.00126.89           C
ATOM   3376  CZ  TYR A 418     -29.651  14.886 -14.203  1.00126.89           C
ATOM   3377  OH  TYR A 418     -29.743  14.640 -12.817  1.00126.89           O
ATOM   3378  C   TYR A 418     -30.349  14.802 -20.511  1.00126.89           C
ATOM   3379  O   TYR A 418     -29.402  14.633 -21.279  1.00126.89           O
ATOM   3380  N   THR A 419     -31.549  15.251 -20.903  1.00172.01           N
ATOM   3381  CA  THR A 419     -31.903  15.541 -22.254  1.00172.01           C
ATOM   3382  CB  THR A 419     -33.331  15.982 -22.383  1.00172.01           C
ATOM   3383  OG1 THR A 419     -33.546  17.165 -21.627  1.00172.01           O
ATOM   3384  CG2 THR A 419     -34.247  14.855 -21.876  1.00172.01           C
ATOM   3385  C   THR A 419     -31.049  16.673 -22.726  1.00172.01           C
ATOM   3386  O   THR A 419     -30.728  16.779 -23.908  1.00172.01           O
ATOM   3387  N   ALA A 420     -30.629  17.529 -21.782  1.00 85.40           N
ATOM   3388  CA  ALA A 420     -29.992  18.777 -22.082  1.00 85.40           C
ATOM   3389  CB  ALA A 420     -29.566  19.531 -20.808  1.00 85.40           C
ATOM   3390  C   ALA A 420     -28.764  18.636 -22.933  1.00 85.40           C
ATOM   3391  O   ALA A 420     -28.615  19.399 -23.885  1.00 85.40           O
ATOM   3392  N   VAL A 421     -27.852  17.678 -22.674  1.00195.37           N
ATOM   3393  CA  VAL A 421     -26.666  17.744 -23.491  1.00195.37           C
ATOM   3394  CB  VAL A 421     -25.448  17.240 -22.772  1.00195.37           C
ATOM   3395  CG1 VAL A 421     -25.148  18.198 -21.607  1.00195.37           C
ATOM   3396  CG2 VAL A 421     -25.712  15.795 -22.317  1.00195.37           C
ATOM   3397  C   VAL A 421     -26.845  16.941 -24.744  1.00195.37           C
ATOM   3398  O   VAL A 421     -26.110  15.994 -25.022  1.00195.37           O
ATOM   3399  N   ALA A 422     -27.862  17.335 -25.532  1.00131.37           N
ATOM   3400  CA  ALA A 422     -28.313  16.812 -26.792  1.00131.37           C
ATOM   3401  CB  ALA A 422     -29.756  17.248 -27.112  1.00131.37           C
ATOM   3402  C   ALA A 422     -27.495  17.125 -28.043  1.00131.37           C
ATOM   3403  O   ALA A 422     -27.455  16.302 -28.955  1.00131.37           O
ATOM   3404  N   ALA A 423     -26.786  18.269 -28.129  1.00116.35           N
ATOM   3405  CA  ALA A 423     -26.515  18.903 -29.416  1.00116.35           C
ATOM   3406  CB  ALA A 423     -25.622  20.151 -29.247  1.00116.35           C
ATOM   3407  C   ALA A 423     -25.934  18.148 -30.615  1.00116.35           C
ATOM   3408  O   ALA A 423     -26.669  18.009 -31.589  1.00116.35           O
ATOM   3409  N   GLY A 424     -24.690  17.594 -30.651  1.00119.17           N
ATOM   3410  CA  GLY A 424     -24.298  16.886 -31.871  1.00119.17           C
ATOM   3411  C   GLY A 424     -23.337  17.651 -32.752  1.00119.17           C
ATOM   3412  O   GLY A 424     -23.550  18.834 -33.028  1.00119.17           O
ATOM   3413  N   GLU A 425     -22.282  16.977 -33.283  1.00313.56           N
ATOM   3414  CA  GLU A 425     -21.208  17.759 -33.839  1.00313.56           C
ATOM   3415  CB  GLU A 425     -20.471  18.352 -32.615  1.00313.56           C
ATOM   3416  CG  GLU A 425     -21.133  19.606 -31.984  1.00313.56           C
ATOM   3417  CD  GLU A 425     -22.048  19.333 -30.788  1.00313.56           C
ATOM   3418  OE1 GLU A 425     -22.048  18.185 -30.270  1.00313.56           O
ATOM   3419  OE2 GLU A 425     -22.788  20.273 -30.395  1.00313.56           O
ATOM   3420  C   GLU A 425     -20.295  17.002 -34.816  1.00313.56           C
ATOM   3421  O   GLU A 425     -20.259  15.776 -34.843  1.00313.56           O
ATOM   3422  N   VAL A 426     -19.563  17.731 -35.709  1.00153.68           N
ATOM   3423  CA  VAL A 426     -18.597  17.168 -36.640  1.00153.68           C
ATOM   3424  CB  VAL A 426     -19.230  16.738 -37.936  1.00153.68           C
ATOM   3425  CG1 VAL A 426     -18.176  16.120 -38.873  1.00153.68           C
ATOM   3426  CG2 VAL A 426     -20.382  15.786 -37.590  1.00153.68           C
ATOM   3427  C   VAL A 426     -17.537  18.233 -36.912  1.00153.68           C
ATOM   3428  O   VAL A 426     -17.670  19.366 -36.461  1.00153.68           O
ATOM   3429  N   LEU A 427     -16.411  17.887 -37.593  1.00205.52           N
ATOM   3430  CA  LEU A 427     -15.346  18.809 -37.939  1.00205.52           C
ATOM   3431  CB  LEU A 427     -14.293  18.929 -36.815  1.00205.52           C
ATOM   3432  CG  LEU A 427     -13.122  19.890 -37.107  1.00205.52           C
ATOM   3433  CD1 LEU A 427     -13.594  21.352 -37.192  1.00205.52           C
ATOM   3434  CD2 LEU A 427     -11.963  19.674 -36.122  1.00205.52           C
ATOM   3435  C   LEU A 427     -14.653  18.204 -39.137  1.00205.52           C
ATOM   3436  O   LEU A 427     -15.083  17.164 -39.631  1.00205.52           O
ATOM   3437  N   HIS A 428     -13.590  18.853 -39.674  1.00148.31           N
ATOM   3438  CA  HIS A 428     -12.891  18.227 -40.766  1.00148.31           C
ATOM   3439  ND1 HIS A 428     -11.033  20.915 -41.312  1.00148.31           N
ATOM   3440  CG  HIS A 428     -11.408  19.871 -42.126  1.00148.31           C
ATOM   3441  CB  HIS A 428     -12.702  19.122 -42.016  1.00148.31           C
ATOM   3442  NE2 HIS A 428      -9.370  20.604 -42.757  1.00148.31           N
ATOM   3443  CD2 HIS A 428     -10.382  19.694 -43.003  1.00148.31           C
ATOM   3444  CE1 HIS A 428      -9.806  21.315 -41.733  1.00148.31           C
ATOM   3445  C   HIS A 428     -11.579  17.757 -40.225  1.00148.31           C
ATOM   3446  O   HIS A 428     -10.744  18.546 -39.786  1.00148.31           O
ATOM   3447  N   VAL A 429     -11.361  16.429 -40.199  1.00 76.78           N
ATOM   3448  CA  VAL A 429     -10.140  16.011 -39.580  1.00 76.78           C
ATOM   3449  CB  VAL A 429     -10.291  15.816 -38.082  1.00 76.78           C
ATOM   3450  CG1 VAL A 429      -8.967  15.378 -37.438  1.00 76.78           C
ATOM   3451  CG2 VAL A 429     -10.840  17.109 -37.453  1.00 76.78           C
ATOM   3452  C   VAL A 429      -9.615  14.764 -40.243  1.00 76.78           C
ATOM   3453  O   VAL A 429     -10.325  14.095 -40.994  1.00 76.78           O
ATOM   3454  N   LEU A 430      -8.318  14.450 -39.999  1.00106.38           N
ATOM   3455  CA  LEU A 430      -7.626  13.323 -40.564  1.00106.38           C
ATOM   3456  CB  LEU A 430      -6.241  13.697 -41.113  1.00106.38           C
ATOM   3457  CG  LEU A 430      -6.252  14.836 -42.144  1.00106.38           C
ATOM   3458  CD1 LEU A 430      -4.832  15.145 -42.644  1.00106.38           C
ATOM   3459  CD2 LEU A 430      -7.249  14.563 -43.278  1.00106.38           C
ATOM   3460  C   LEU A 430      -7.345  12.343 -39.464  1.00106.38           C
ATOM   3461  O   LEU A 430      -6.832  12.719 -38.413  1.00106.38           O
ATOM   3462  N   GLU A 431      -7.627  11.045 -39.711  1.00101.24           N
ATOM   3463  CA  GLU A 431      -7.481  10.030 -38.703  1.00101.24           C
ATOM   3464  CB  GLU A 431      -8.711   9.122 -38.578  1.00101.24           C
ATOM   3465  CG  GLU A 431      -8.568   8.039 -37.511  1.00101.24           C
ATOM   3466  CD  GLU A 431      -9.863   7.250 -37.531  1.00101.24           C
ATOM   3467  OE1 GLU A 431     -10.922   7.901 -37.730  1.00101.24           O
ATOM   3468  OE2 GLU A 431      -9.821   6.004 -37.350  1.00101.24           O
ATOM   3469  C   GLU A 431      -6.312   9.141 -38.999  1.00101.24           C
ATOM   3470  O   GLU A 431      -5.850   9.043 -40.134  1.00101.24           O
ATOM   3471  N   CYS A 432      -5.807   8.477 -37.934  1.00 62.86           N
ATOM   3472  CA  CYS A 432      -4.697   7.569 -37.994  1.00 62.86           C
ATOM   3473  CB  CYS A 432      -3.464   8.068 -37.221  1.00 62.86           C
ATOM   3474  SG  CYS A 432      -2.758   9.579 -37.946  1.00 62.86           S
ATOM   3475  C   CYS A 432      -5.142   6.285 -37.351  1.00 62.86           C
ATOM   3476  O   CYS A 432      -6.164   5.716 -37.732  1.00 62.86           O
ATOM   3477  N   LYS A 433      -4.357   5.775 -36.374  1.00128.07           N
ATOM   3478  CA  LYS A 433      -4.709   4.550 -35.705  1.00128.07           C
ATOM   3479  CB  LYS A 433      -3.537   3.571 -35.509  1.00128.07           C
ATOM   3480  CG  LYS A 433      -2.949   3.039 -36.818  1.00128.07           C
ATOM   3481  CD  LYS A 433      -1.720   2.149 -36.618  1.00128.07           C
ATOM   3482  CE  LYS A 433      -0.680   2.740 -35.664  1.00128.07           C
ATOM   3483  NZ  LYS A 433      -0.125   3.990 -36.229  1.00128.07           N
ATOM   3484  C   LYS A 433      -5.251   4.858 -34.336  1.00128.07           C
ATOM   3485  O   LYS A 433      -5.053   5.936 -33.780  1.00128.07           O
ATOM   3486  N   PRO A 434      -6.031   3.917 -33.861  1.00116.78           N
ATOM   3487  CA  PRO A 434      -6.588   3.929 -32.530  1.00116.78           C
ATOM   3488  CD  PRO A 434      -6.947   3.281 -34.785  1.00116.78           C
ATOM   3489  CB  PRO A 434      -7.883   3.113 -32.580  1.00116.78           C
ATOM   3490  CG  PRO A 434      -7.823   2.370 -33.920  1.00116.78           C
ATOM   3491  C   PRO A 434      -5.642   3.451 -31.469  1.00116.78           C
ATOM   3492  O   PRO A 434      -6.081   3.274 -30.333  1.00116.78           O
ATOM   3493  N   VAL A 435      -4.362   3.218 -31.803  1.00 63.14           N
ATOM   3494  CA  VAL A 435      -3.428   2.642 -30.878  1.00 63.14           C
ATOM   3495  CB  VAL A 435      -2.039   2.532 -31.433  1.00 63.14           C
ATOM   3496  CG1 VAL A 435      -1.113   2.026 -30.312  1.00 63.14           C
ATOM   3497  CG2 VAL A 435      -2.066   1.626 -32.675  1.00 63.14           C
ATOM   3498  C   VAL A 435      -3.321   3.464 -29.630  1.00 63.14           C
ATOM   3499  O   VAL A 435      -3.305   2.900 -28.545  1.00 63.14           O
ATOM   3500  N   TYR A 436      -3.260   4.806 -29.709  1.00 93.13           N
ATOM   3501  CA  TYR A 436      -3.029   5.584 -28.518  1.00 93.13           C
ATOM   3502  CB  TYR A 436      -2.774   7.080 -28.779  1.00 93.13           C
ATOM   3503  CG  TYR A 436      -4.082   7.655 -29.147  1.00 93.13           C
ATOM   3504  CD1 TYR A 436      -4.585   7.471 -30.411  1.00 93.13           C
ATOM   3505  CD2 TYR A 436      -4.792   8.373 -28.214  1.00 93.13           C
ATOM   3506  CE1 TYR A 436      -5.807   7.996 -30.738  1.00 93.13           C
ATOM   3507  CE2 TYR A 436      -6.014   8.900 -28.538  1.00 93.13           C
ATOM   3508  CZ  TYR A 436      -6.512   8.706 -29.800  1.00 93.13           C
ATOM   3509  OH  TYR A 436      -7.768   9.234 -30.133  1.00 93.13           O
ATOM   3510  C   TYR A 436      -4.166   5.445 -27.545  1.00 93.13           C
ATOM   3511  O   TYR A 436      -3.965   5.471 -26.331  1.00 93.13           O
ATOM   3512  N   VAL A 437      -5.395   5.315 -28.069  1.00 71.86           N
ATOM   3513  CA  VAL A 437      -6.623   5.262 -27.325  1.00 71.86           C
ATOM   3514  CB  VAL A 437      -7.764   5.038 -28.276  1.00 71.86           C
ATOM   3515  CG1 VAL A 437      -9.069   5.034 -27.499  1.00 71.86           C
ATOM   3516  CG2 VAL A 437      -7.713   6.060 -29.413  1.00 71.86           C
ATOM   3517  C   VAL A 437      -6.607   4.085 -26.398  1.00 71.86           C
ATOM   3518  O   VAL A 437      -7.076   4.186 -25.265  1.00 71.86           O
ATOM   3519  N   THR A 438      -6.111   2.918 -26.862  1.00141.85           N
ATOM   3520  CA  THR A 438      -6.109   1.779 -25.988  1.00141.85           C
ATOM   3521  CB  THR A 438      -5.935   0.446 -26.689  1.00141.85           C
ATOM   3522  OG1 THR A 438      -4.788   0.404 -27.522  1.00141.85           O
ATOM   3523  CG2 THR A 438      -7.193   0.198 -27.538  1.00141.85           C
ATOM   3524  C   THR A 438      -5.172   1.995 -24.825  1.00141.85           C
ATOM   3525  O   THR A 438      -5.559   1.677 -23.701  1.00141.85           O
ATOM   3526  N   PRO A 439      -3.974   2.517 -24.975  1.00115.11           N
ATOM   3527  CA  PRO A 439      -3.225   2.795 -23.791  1.00115.11           C
ATOM   3528  CD  PRO A 439      -3.043   1.973 -25.934  1.00115.11           C
ATOM   3529  CB  PRO A 439      -1.806   3.161 -24.238  1.00115.11           C
ATOM   3530  CG  PRO A 439      -1.783   2.826 -25.738  1.00115.11           C
ATOM   3531  C   PRO A 439      -3.861   3.821 -22.927  1.00115.11           C
ATOM   3532  O   PRO A 439      -3.723   3.737 -21.709  1.00115.11           O
ATOM   3533  N   ARG A 440      -4.541   4.809 -23.527  1.00 74.90           N
ATOM   3534  CA  ARG A 440      -5.171   5.800 -22.719  1.00 74.90           C
ATOM   3535  CB  ARG A 440      -5.814   6.922 -23.550  1.00 74.90           C
ATOM   3536  CG  ARG A 440      -4.821   7.617 -24.487  1.00 74.90           C
ATOM   3537  CD  ARG A 440      -5.336   8.921 -25.100  1.00 74.90           C
ATOM   3538  NE  ARG A 440      -4.629  10.039 -24.413  1.00 74.90           N
ATOM   3539  CZ  ARG A 440      -5.135  10.576 -23.265  1.00 74.90           C
ATOM   3540  NH1 ARG A 440      -6.309  10.106 -22.751  1.00 74.90           N
ATOM   3541  NH2 ARG A 440      -4.462  11.579 -22.628  1.00 74.90           N
ATOM   3542  C   ARG A 440      -6.245   5.115 -21.953  1.00 74.90           C
ATOM   3543  O   ARG A 440      -6.463   5.386 -20.775  1.00 74.90           O
ATOM   3544  N   PHE A 441      -6.973   4.211 -22.624  1.00 80.17           N
ATOM   3545  CA  PHE A 441      -8.039   3.553 -21.941  1.00 80.17           C
ATOM   3546  CB  PHE A 441      -8.760   2.595 -22.906  1.00 80.17           C
ATOM   3547  CG  PHE A 441      -9.753   1.768 -22.172  1.00 80.17           C
ATOM   3548  CD1 PHE A 441     -10.976   2.282 -21.812  1.00 80.17           C
ATOM   3549  CD2 PHE A 441      -9.459   0.460 -21.868  1.00 80.17           C
ATOM   3550  CE1 PHE A 441     -11.888   1.501 -21.141  1.00 80.17           C
ATOM   3551  CE2 PHE A 441     -10.366  -0.325 -21.199  1.00 80.17           C
ATOM   3552  CZ  PHE A 441     -11.583   0.197 -20.833  1.00 80.17           C
ATOM   3553  C   PHE A 441      -7.503   2.766 -20.787  1.00 80.17           C
ATOM   3554  O   PHE A 441      -7.677   3.135 -19.626  1.00 80.17           O
ATOM   3555  N   GLU A 442      -6.815   1.655 -21.095  1.00167.12           N
ATOM   3556  CA  GLU A 442      -6.307   0.783 -20.077  1.00167.12           C
ATOM   3557  CB  GLU A 442      -6.153  -0.644 -20.608  1.00167.12           C
ATOM   3558  CG  GLU A 442      -5.265  -0.739 -21.849  1.00167.12           C
ATOM   3559  CD  GLU A 442      -5.481  -2.109 -22.473  1.00167.12           C
ATOM   3560  OE1 GLU A 442      -5.116  -3.125 -21.825  1.00167.12           O
ATOM   3561  OE2 GLU A 442      -6.028  -2.154 -23.609  1.00167.12           O
ATOM   3562  C   GLU A 442      -4.987   1.181 -19.521  1.00167.12           C
ATOM   3563  O   GLU A 442      -4.858   1.359 -18.313  1.00167.12           O
ATOM   3564  N   ASP A 443      -4.029   1.452 -20.432  1.00185.47           N
ATOM   3565  CA  ASP A 443      -2.614   1.455 -20.167  1.00185.47           C
ATOM   3566  CB  ASP A 443      -1.744   1.841 -21.374  1.00185.47           C
ATOM   3567  CG  ASP A 443      -1.812   0.618 -22.273  1.00185.47           C
ATOM   3568  OD1 ASP A 443      -2.556  -0.319 -21.880  1.00185.47           O
ATOM   3569  OD2 ASP A 443      -1.136   0.577 -23.335  1.00185.47           O
ATOM   3570  C   ASP A 443      -2.177   2.199 -18.952  1.00185.47           C
ATOM   3571  O   ASP A 443      -2.912   2.956 -18.325  1.00185.47           O
ATOM   3572  N   ASN A 444      -0.912   1.950 -18.569  1.00200.69           N
ATOM   3573  CA  ASN A 444      -0.384   2.490 -17.357  1.00200.69           C
ATOM   3574  CB  ASN A 444       1.090   2.198 -17.090  1.00200.69           C
ATOM   3575  CG  ASN A 444       1.253   0.753 -16.698  1.00200.69           C
ATOM   3576  OD1 ASN A 444       0.292  -0.002 -16.716  1.00200.69           O
ATOM   3577  ND2 ASN A 444       2.487   0.345 -16.314  1.00200.69           N
ATOM   3578  C   ASN A 444      -0.424   3.952 -17.399  1.00200.69           C
ATOM   3579  O   ASN A 444      -0.178   4.569 -18.431  1.00200.69           O
ATOM   3580  N   CYS A 445      -0.680   4.536 -16.221  1.00176.81           N
ATOM   3581  CA  CYS A 445      -0.781   5.947 -16.174  1.00176.81           C
ATOM   3582  CB  CYS A 445       0.480   6.620 -16.729  1.00176.81           C
ATOM   3583  SG  CYS A 445       0.416   8.421 -16.638  1.00176.81           S
ATOM   3584  C   CYS A 445      -1.961   6.275 -17.021  1.00176.81           C
ATOM   3585  O   CYS A 445      -2.081   7.374 -17.561  1.00176.81           O
ATOM   3586  N   TYR A 446      -2.885   5.303 -17.159  1.00386.38           N
ATOM   3587  CA  TYR A 446      -4.072   5.645 -17.849  1.00386.38           C
ATOM   3588  CB  TYR A 446      -4.188   5.155 -19.295  1.00386.38           C
ATOM   3589  CG  TYR A 446      -3.306   6.138 -19.967  1.00386.38           C
ATOM   3590  CD1 TYR A 446      -1.954   5.944 -19.963  1.00386.38           C
ATOM   3591  CD2 TYR A 446      -3.821   7.266 -20.557  1.00386.38           C
ATOM   3592  CE1 TYR A 446      -1.111   6.844 -20.552  1.00386.38           C
ATOM   3593  CE2 TYR A 446      -2.989   8.179 -21.155  1.00386.38           C
ATOM   3594  CZ  TYR A 446      -1.634   7.960 -21.145  1.00386.38           C
ATOM   3595  OH  TYR A 446      -0.738   8.862 -21.743  1.00386.38           O
ATOM   3596  C   TYR A 446      -5.230   5.338 -16.990  1.00386.38           C
ATOM   3597  O   TYR A 446      -5.065   4.927 -15.845  1.00386.38           O
ATOM   3598  N   GLN A 447      -6.442   5.566 -17.493  1.00183.77           N
ATOM   3599  CA  GLN A 447      -7.546   5.569 -16.590  1.00183.77           C
ATOM   3600  CB  GLN A 447      -8.879   5.885 -17.287  1.00183.77           C
ATOM   3601  CG  GLN A 447     -10.060   6.011 -16.323  1.00183.77           C
ATOM   3602  CD  GLN A 447      -9.986   7.365 -15.627  1.00183.77           C
ATOM   3603  OE1 GLN A 447     -11.012   7.948 -15.280  1.00183.77           O
ATOM   3604  NE2 GLN A 447      -8.748   7.885 -15.409  1.00183.77           N
ATOM   3605  C   GLN A 447      -7.722   4.281 -15.846  1.00183.77           C
ATOM   3606  O   GLN A 447      -7.928   4.307 -14.635  1.00183.77           O
ATOM   3607  N   GLU A 448      -7.611   3.117 -16.507  1.00125.21           N
ATOM   3608  CA  GLU A 448      -8.009   1.928 -15.806  1.00125.21           C
ATOM   3609  CB  GLU A 448      -7.913   0.683 -16.701  1.00125.21           C
ATOM   3610  CG  GLU A 448      -8.895   0.705 -17.875  1.00125.21           C
ATOM   3611  CD  GLU A 448     -10.298   0.502 -17.320  1.00125.21           C
ATOM   3612  OE1 GLU A 448     -10.420   0.317 -16.080  1.00125.21           O
ATOM   3613  OE2 GLU A 448     -11.264   0.532 -18.128  1.00125.21           O
ATOM   3614  C   GLU A 448      -7.211   1.655 -14.567  1.00125.21           C
ATOM   3615  O   GLU A 448      -7.757   1.704 -13.465  1.00125.21           O
ATOM   3616  N   ILE A 449      -5.898   1.377 -14.691  1.00136.38           N
ATOM   3617  CA  ILE A 449      -5.167   1.036 -13.501  1.00136.38           C
ATOM   3618  CB  ILE A 449      -3.896   0.276 -13.722  1.00136.38           C
ATOM   3619  CG1 ILE A 449      -4.246  -1.185 -14.067  1.00136.38           C
ATOM   3620  CG2 ILE A 449      -3.019   0.416 -12.467  1.00136.38           C
ATOM   3621  CD1 ILE A 449      -4.939  -1.934 -12.929  1.00136.38           C
ATOM   3622  C   ILE A 449      -4.930   2.211 -12.613  1.00136.38           C
ATOM   3623  O   ILE A 449      -5.128   2.122 -11.404  1.00136.38           O
ATOM   3624  N   PRO A 450      -4.526   3.315 -13.163  1.00142.65           N
ATOM   3625  CA  PRO A 450      -4.278   4.443 -12.312  1.00142.65           C
ATOM   3626  CD  PRO A 450      -3.531   3.243 -14.219  1.00142.65           C
ATOM   3627  CB  PRO A 450      -3.614   5.476 -13.214  1.00142.65           C
ATOM   3628  CG  PRO A 450      -2.779   4.589 -14.163  1.00142.65           C
ATOM   3629  C   PRO A 450      -5.446   4.886 -11.491  1.00142.65           C
ATOM   3630  O   PRO A 450      -5.226   5.360 -10.378  1.00142.65           O
ATOM   3631  N   VAL A 451      -6.688   4.764 -11.990  1.00 36.21           N
ATOM   3632  CA  VAL A 451      -7.792   5.146 -11.159  1.00 36.21           C
ATOM   3633  CB  VAL A 451      -9.111   5.108 -11.872  1.00 36.21           C
ATOM   3634  CG1 VAL A 451     -10.229   5.335 -10.840  1.00 36.21           C
ATOM   3635  CG2 VAL A 451      -9.091   6.167 -12.988  1.00 36.21           C
ATOM   3636  C   VAL A 451      -7.867   4.198 -10.000  1.00 36.21           C
ATOM   3637  O   VAL A 451      -8.049   4.618  -8.859  1.00 36.21           O
ATOM   3638  N   PHE A 452      -7.724   2.885 -10.272  1.00 83.73           N
ATOM   3639  CA  PHE A 452      -7.824   1.885  -9.244  1.00 83.73           C
ATOM   3640  CB  PHE A 452      -7.762   0.444  -9.775  1.00 83.73           C
ATOM   3641  CG  PHE A 452      -9.111   0.082 -10.288  1.00 83.73           C
ATOM   3642  CD1 PHE A 452      -9.529   0.468 -11.540  1.00 83.73           C
ATOM   3643  CD2 PHE A 452      -9.960  -0.660  -9.498  1.00 83.73           C
ATOM   3644  CE1 PHE A 452     -10.779   0.119 -11.992  1.00 83.73           C
ATOM   3645  CE2 PHE A 452     -11.210  -1.011  -9.946  1.00 83.73           C
ATOM   3646  CZ  PHE A 452     -11.622  -0.619 -11.196  1.00 83.73           C
ATOM   3647  C   PHE A 452      -6.721   2.020  -8.249  1.00 83.73           C
ATOM   3648  O   PHE A 452      -6.970   1.990  -7.045  1.00 83.73           O
ATOM   3649  N   TYR A 453      -5.467   2.168  -8.714  1.00101.67           N
ATOM   3650  CA  TYR A 453      -4.393   2.236  -7.768  1.00101.67           C
ATOM   3651  CB  TYR A 453      -2.981   2.320  -8.369  1.00101.67           C
ATOM   3652  CG  TYR A 453      -2.103   2.526  -7.179  1.00101.67           C
ATOM   3653  CD1 TYR A 453      -1.788   1.471  -6.354  1.00101.67           C
ATOM   3654  CD2 TYR A 453      -1.602   3.775  -6.884  1.00101.67           C
ATOM   3655  CE1 TYR A 453      -0.990   1.657  -5.250  1.00101.67           C
ATOM   3656  CE2 TYR A 453      -0.802   3.968  -5.782  1.00101.67           C
ATOM   3657  CZ  TYR A 453      -0.497   2.906  -4.963  1.00101.67           C
ATOM   3658  OH  TYR A 453       0.319   3.096  -3.829  1.00101.67           O
ATOM   3659  C   TYR A 453      -4.561   3.460  -6.932  1.00101.67           C
ATOM   3660  O   TYR A 453      -4.345   3.426  -5.722  1.00101.67           O
ATOM   3661  N   ASN A 454      -4.946   4.586  -7.559  1.00 36.33           N
ATOM   3662  CA  ASN A 454      -5.070   5.810  -6.823  1.00 36.33           C
ATOM   3663  CB  ASN A 454      -5.472   7.009  -7.696  1.00 36.33           C
ATOM   3664  CG  ASN A 454      -4.270   7.388  -8.544  1.00 36.33           C
ATOM   3665  OD1 ASN A 454      -3.126   7.154  -8.157  1.00 36.33           O
ATOM   3666  ND2 ASN A 454      -4.533   7.997  -9.730  1.00 36.33           N
ATOM   3667  C   ASN A 454      -6.125   5.647  -5.777  1.00 36.33           C
ATOM   3668  O   ASN A 454      -5.969   6.113  -4.650  1.00 36.33           O
ATOM   3669  N   ASN A 455      -7.237   4.980  -6.128  1.00 47.37           N
ATOM   3670  CA  ASN A 455      -8.327   4.803  -5.214  1.00 47.37           C
ATOM   3671  CB  ASN A 455      -9.503   4.080  -5.904  1.00 47.37           C
ATOM   3672  CG  ASN A 455     -10.660   3.913  -4.934  1.00 47.37           C
ATOM   3673  OD1 ASN A 455     -10.533   3.237  -3.916  1.00 47.37           O
ATOM   3674  ND2 ASN A 455     -11.825   4.534  -5.260  1.00 47.37           N
ATOM   3675  C   ASN A 455      -7.878   3.989  -4.038  1.00 47.37           C
ATOM   3676  O   ASN A 455      -8.127   4.359  -2.892  1.00 47.37           O
ATOM   3677  N   LYS A 456      -7.186   2.863  -4.295  1.00109.06           N
ATOM   3678  CA  LYS A 456      -6.762   1.976  -3.247  1.00109.06           C
ATOM   3679  CB  LYS A 456      -6.299   0.609  -3.772  1.00109.06           C
ATOM   3680  CG  LYS A 456      -7.506  -0.311  -3.973  1.00109.06           C
ATOM   3681  CD  LYS A 456      -8.558   0.272  -4.919  1.00109.06           C
ATOM   3682  CE  LYS A 456      -9.931  -0.391  -4.799  1.00109.06           C
ATOM   3683  NZ  LYS A 456     -10.968   0.473  -5.409  1.00109.06           N
ATOM   3684  C   LYS A 456      -5.722   2.596  -2.360  1.00109.06           C
ATOM   3685  O   LYS A 456      -5.753   2.387  -1.148  1.00109.06           O
ATOM   3686  N   SER A 457      -4.766   3.359  -2.925  1.00 67.05           N
ATOM   3687  CA  SER A 457      -3.771   3.993  -2.104  1.00 67.05           C
ATOM   3688  CB  SER A 457      -2.692   4.728  -2.918  1.00 67.05           C
ATOM   3689  OG  SER A 457      -1.745   5.323  -2.043  1.00 67.05           O
ATOM   3690  C   SER A 457      -4.470   5.006  -1.263  1.00 67.05           C
ATOM   3691  O   SER A 457      -4.081   5.255  -0.122  1.00 67.05           O
ATOM   3692  N   MET A 458      -5.537   5.617  -1.812  1.00139.37           N
ATOM   3693  CA  MET A 458      -6.269   6.578  -1.045  1.00139.37           C
ATOM   3694  CB  MET A 458      -7.514   7.154  -1.737  1.00139.37           C
ATOM   3695  CG  MET A 458      -8.278   8.136  -0.836  1.00139.37           C
ATOM   3696  SD  MET A 458      -9.422   7.421   0.386  1.00139.37           S
ATOM   3697  CE  MET A 458     -10.866   7.420  -0.716  1.00139.37           C
ATOM   3698  C   MET A 458      -6.800   5.859   0.136  1.00139.37           C
ATOM   3699  O   MET A 458      -6.725   6.355   1.249  1.00139.37           O
ATOM   3700  N   PHE A 459      -7.337   4.649  -0.051  1.00104.54           N
ATOM   3701  CA  PHE A 459      -7.894   3.981   1.084  1.00104.54           C
ATOM   3702  CB  PHE A 459      -8.553   2.632   0.751  1.00104.54           C
ATOM   3703  CG  PHE A 459      -9.936   2.933   0.285  1.00104.54           C
ATOM   3704  CD1 PHE A 459     -10.189   3.387  -0.989  1.00104.54           C
ATOM   3705  CD2 PHE A 459     -10.992   2.756   1.149  1.00104.54           C
ATOM   3706  CE1 PHE A 459     -11.481   3.656  -1.383  1.00104.54           C
ATOM   3707  CE2 PHE A 459     -12.283   3.024   0.757  1.00104.54           C
ATOM   3708  CZ  PHE A 459     -12.528   3.475  -0.514  1.00104.54           C
ATOM   3709  C   PHE A 459      -6.829   3.754   2.105  1.00104.54           C
ATOM   3710  O   PHE A 459      -7.068   3.934   3.297  1.00104.54           O
ATOM   3711  N   ILE A 460      -5.620   3.361   1.671  1.00 45.07           N
ATOM   3712  CA  ILE A 460      -4.578   3.083   2.613  1.00 45.07           C
ATOM   3713  CB  ILE A 460      -3.320   2.571   1.967  1.00 45.07           C
ATOM   3714  CG1 ILE A 460      -3.585   1.232   1.257  1.00 45.07           C
ATOM   3715  CG2 ILE A 460      -2.228   2.486   3.047  1.00 45.07           C
ATOM   3716  CD1 ILE A 460      -2.436   0.784   0.355  1.00 45.07           C
ATOM   3717  C   ILE A 460      -4.215   4.322   3.381  1.00 45.07           C
ATOM   3718  O   ILE A 460      -4.094   4.266   4.603  1.00 45.07           O
ATOM   3719  N   ALA A 461      -4.048   5.480   2.703  1.00 60.88           N
ATOM   3720  CA  ALA A 461      -3.574   6.650   3.394  1.00 60.88           C
ATOM   3721  CB  ALA A 461      -3.270   7.828   2.447  1.00 60.88           C
ATOM   3722  C   ALA A 461      -4.534   7.092   4.470  1.00 60.88           C
ATOM   3723  O   ALA A 461      -4.095   7.305   5.597  1.00 60.88           O
ATOM   3724  N   PRO A 462      -5.809   7.254   4.227  1.00111.75           N
ATOM   3725  CA  PRO A 462      -6.648   7.550   5.346  1.00111.75           C
ATOM   3726  CD  PRO A 462      -6.158   8.228   3.210  1.00111.75           C
ATOM   3727  CB  PRO A 462      -7.995   7.994   4.767  1.00111.75           C
ATOM   3728  CG  PRO A 462      -7.691   8.264   3.279  1.00111.75           C
ATOM   3729  C   PRO A 462      -6.739   6.508   6.412  1.00111.75           C
ATOM   3730  O   PRO A 462      -6.913   6.884   7.569  1.00111.75           O
ATOM   3731  N   VAL A 463      -6.646   5.211   6.071  1.00 36.66           N
ATOM   3732  CA  VAL A 463      -6.724   4.196   7.081  1.00 36.66           C
ATOM   3733  CB  VAL A 463      -6.708   2.805   6.521  1.00 36.66           C
ATOM   3734  CG1 VAL A 463      -6.704   1.809   7.692  1.00 36.66           C
ATOM   3735  CG2 VAL A 463      -7.908   2.644   5.573  1.00 36.66           C
ATOM   3736  C   VAL A 463      -5.531   4.342   7.970  1.00 36.66           C
ATOM   3737  O   VAL A 463      -5.638   4.221   9.189  1.00 36.66           O
ATOM   3738  N   THR A 464      -4.354   4.617   7.374  1.00102.88           N
ATOM   3739  CA  THR A 464      -3.167   4.718   8.169  1.00102.88           C
ATOM   3740  CB  THR A 464      -1.896   4.909   7.379  1.00102.88           C
ATOM   3741  OG1 THR A 464      -0.775   4.694   8.223  1.00102.88           O
ATOM   3742  CG2 THR A 464      -1.833   6.330   6.793  1.00102.88           C
ATOM   3743  C   THR A 464      -3.323   5.866   9.110  1.00102.88           C
ATOM   3744  O   THR A 464      -2.957   5.763  10.279  1.00102.88           O
ATOM   3745  N   ARG A 465      -3.865   7.000   8.626  1.00145.23           N
ATOM   3746  CA  ARG A 465      -4.009   8.142   9.474  1.00145.23           C
ATOM   3747  CB  ARG A 465      -4.390   9.409   8.698  1.00145.23           C
ATOM   3748  CG  ARG A 465      -3.228   9.881   7.822  1.00145.23           C
ATOM   3749  CD  ARG A 465      -1.973  10.210   8.636  1.00145.23           C
ATOM   3750  NE  ARG A 465      -0.844  10.421   7.687  1.00145.23           N
ATOM   3751  CZ  ARG A 465       0.291  11.050   8.111  1.00145.23           C
ATOM   3752  NH1 ARG A 465       0.369  11.530   9.386  1.00145.23           N
ATOM   3753  NH2 ARG A 465       1.350  11.196   7.262  1.00145.23           N
ATOM   3754  C   ARG A 465      -5.022   7.866  10.543  1.00145.23           C
ATOM   3755  O   ARG A 465      -4.817   8.211  11.705  1.00145.23           O
ATOM   3756  N   ILE A 466      -6.144   7.221  10.184  1.00121.78           N
ATOM   3757  CA  ILE A 466      -7.166   6.977  11.153  1.00121.78           C
ATOM   3758  CB  ILE A 466      -8.495   6.622  10.539  1.00121.78           C
ATOM   3759  CG1 ILE A 466      -8.465   5.349   9.697  1.00121.78           C
ATOM   3760  CG2 ILE A 466      -8.957   7.851   9.742  1.00121.78           C
ATOM   3761  CD1 ILE A 466      -9.847   5.055   9.114  1.00121.78           C
ATOM   3762  C   ILE A 466      -6.706   6.016  12.211  1.00121.78           C
ATOM   3763  O   ILE A 466      -7.020   6.195  13.386  1.00121.78           O
ATOM   3764  N   LEU A 467      -5.932   4.981  11.832  1.00 59.97           N
ATOM   3765  CA  LEU A 467      -5.447   4.001  12.769  1.00 59.97           C
ATOM   3766  CB  LEU A 467      -4.593   2.924  12.079  1.00 59.97           C
ATOM   3767  CG  LEU A 467      -4.043   1.850  13.035  1.00 59.97           C
ATOM   3768  CD1 LEU A 467      -5.176   0.960  13.576  1.00 59.97           C
ATOM   3769  CD2 LEU A 467      -2.900   1.049  12.392  1.00 59.97           C
ATOM   3770  C   LEU A 467      -4.553   4.661  13.776  1.00 59.97           C
ATOM   3771  O   LEU A 467      -4.662   4.405  14.973  1.00 59.97           O
ATOM   3772  N   GLN A 468      -3.644   5.536  13.308  1.00 91.59           N
ATOM   3773  CA  GLN A 468      -2.687   6.187  14.156  1.00 91.59           C
ATOM   3774  CB  GLN A 468      -1.774   7.131  13.360  1.00 91.59           C
ATOM   3775  CG  GLN A 468      -0.903   6.420  12.326  1.00 91.59           C
ATOM   3776  CD  GLN A 468       0.354   5.944  13.031  1.00 91.59           C
ATOM   3777  OE1 GLN A 468       0.294   5.342  14.101  1.00 91.59           O
ATOM   3778  NE2 GLN A 468       1.529   6.241  12.419  1.00 91.59           N
ATOM   3779  C   GLN A 468      -3.430   7.050  15.119  1.00 91.59           C
ATOM   3780  O   GLN A 468      -3.101   7.108  16.302  1.00 91.59           O
ATOM   3781  N   ASN A 469      -4.468   7.744  14.622  1.00 43.13           N
ATOM   3782  CA  ASN A 469      -5.208   8.651  15.443  1.00 43.13           C
ATOM   3783  CB  ASN A 469      -6.355   9.338  14.681  1.00 43.13           C
ATOM   3784  CG  ASN A 469      -5.754  10.244  13.614  1.00 43.13           C
ATOM   3785  OD1 ASN A 469      -4.545  10.471  13.578  1.00 43.13           O
ATOM   3786  ND2 ASN A 469      -6.626  10.784  12.722  1.00 43.13           N
ATOM   3787  C   ASN A 469      -5.820   7.874  16.565  1.00 43.13           C
ATOM   3788  O   ASN A 469      -5.799   8.314  17.713  1.00 43.13           O
ATOM   3789  N   ARG A 470      -6.385   6.691  16.258  1.00109.00           N
ATOM   3790  CA  ARG A 470      -7.015   5.889  17.269  1.00109.00           C
ATOM   3791  CB  ARG A 470      -7.701   4.638  16.693  1.00109.00           C
ATOM   3792  CG  ARG A 470      -8.882   4.986  15.788  1.00109.00           C
ATOM   3793  CD  ARG A 470     -10.147   5.364  16.561  1.00109.00           C
ATOM   3794  NE  ARG A 470     -11.092   5.982  15.591  1.00109.00           N
ATOM   3795  CZ  ARG A 470     -11.018   7.323  15.346  1.00109.00           C
ATOM   3796  NH1 ARG A 470     -10.082   8.081  15.989  1.00109.00           N
ATOM   3797  NH2 ARG A 470     -11.877   7.907  14.462  1.00109.00           N
ATOM   3798  C   ARG A 470      -5.982   5.435  18.255  1.00109.00           C
ATOM   3799  O   ARG A 470      -6.180   5.525  19.466  1.00109.00           O
ATOM   3800  N   GLY A 471      -4.816   5.002  17.745  1.00 44.19           N
ATOM   3801  CA  GLY A 471      -3.744   4.445  18.522  1.00 44.19           C
ATOM   3802  C   GLY A 471      -3.286   5.458  19.518  1.00 44.19           C
ATOM   3803  O   GLY A 471      -2.755   5.110  20.572  1.00 44.19           O
ATOM   3804  N   ASN A 472      -3.471   6.747  19.195  1.00 79.06           N
ATOM   3805  CA  ASN A 472      -3.002   7.814  20.027  1.00 79.06           C
ATOM   3806  CB  ASN A 472      -3.468   9.203  19.555  1.00 79.06           C
ATOM   3807  CG  ASN A 472      -2.726   9.574  18.279  1.00 79.06           C
ATOM   3808  OD1 ASN A 472      -3.094  10.522  17.587  1.00 79.06           O
ATOM   3809  ND2 ASN A 472      -1.650   8.807  17.955  1.00 79.06           N
ATOM   3810  C   ASN A 472      -3.552   7.640  21.403  1.00 79.06           C
ATOM   3811  O   ASN A 472      -2.887   7.994  22.375  1.00 79.06           O
ATOM   3812  N   GLN A 473      -4.782   7.108  21.533  1.00188.84           N
ATOM   3813  CA  GLN A 473      -5.354   6.996  22.841  1.00188.84           C
ATOM   3814  CB  GLN A 473      -6.875   6.772  22.792  1.00188.84           C
ATOM   3815  CG  GLN A 473      -7.607   7.932  22.109  1.00188.84           C
ATOM   3816  CD  GLN A 473      -9.089   7.595  22.013  1.00188.84           C
ATOM   3817  OE1 GLN A 473      -9.616   6.830  22.817  1.00188.84           O
ATOM   3818  NE2 GLN A 473      -9.782   8.181  21.000  1.00188.84           N
ATOM   3819  C   GLN A 473      -4.714   5.852  23.569  1.00188.84           C
ATOM   3820  O   GLN A 473      -5.288   4.778  23.727  1.00188.84           O
ATOM   3821  N   ILE A 474      -3.473   6.065  24.032  1.00315.89           N
ATOM   3822  CA  ILE A 474      -2.797   5.113  24.857  1.00315.89           C
ATOM   3823  CB  ILE A 474      -1.617   4.455  24.190  1.00315.89           C
ATOM   3824  CG1 ILE A 474      -0.531   5.482  23.830  1.00315.89           C
ATOM   3825  CG2 ILE A 474      -2.146   3.670  22.978  1.00315.89           C
ATOM   3826  CD1 ILE A 474       0.800   4.845  23.431  1.00315.89           C
ATOM   3827  C   ILE A 474      -2.304   5.925  26.012  1.00315.89           C
ATOM   3828  O   ILE A 474      -1.684   6.969  25.822  1.00315.89           O
ATOM   3829  N   ASP A 475      -2.575   5.481  27.252  1.00131.33           N
ATOM   3830  CA  ASP A 475      -2.182   6.292  28.367  1.00131.33           C
ATOM   3831  CB  ASP A 475      -3.092   6.098  29.590  1.00131.33           C
ATOM   3832  CG  ASP A 475      -4.447   6.720  29.292  1.00131.33           C
ATOM   3833  OD1 ASP A 475      -4.562   7.970  29.400  1.00131.33           O
ATOM   3834  OD2 ASP A 475      -5.390   5.952  28.967  1.00131.33           O
ATOM   3835  C   ASP A 475      -0.822   5.862  28.801  1.00131.33           C
ATOM   3836  O   ASP A 475      -0.539   5.793  29.996  1.00131.33           O
ATOM   3837  N   CYS A 476       0.064   5.560  27.839  1.00 44.32           N
ATOM   3838  CA  CYS A 476       1.392   5.160  28.194  1.00 44.32           C
ATOM   3839  CB  CYS A 476       2.233   4.718  26.984  1.00 44.32           C
ATOM   3840  SG  CYS A 476       1.607   3.201  26.206  1.00 44.32           S
ATOM   3841  C   CYS A 476       2.096   6.329  28.804  1.00 44.32           C
ATOM   3842  O   CYS A 476       2.819   6.194  29.790  1.00 44.32           O
ATOM   3843  N   THR A 477       1.872   7.527  28.235  1.00 64.30           N
ATOM   3844  CA  THR A 477       2.586   8.695  28.657  1.00 64.30           C
ATOM   3845  CB  THR A 477       2.341   9.916  27.802  1.00 64.30           C
ATOM   3846  OG1 THR A 477       0.978  10.310  27.823  1.00 64.30           O
ATOM   3847  CG2 THR A 477       2.769   9.592  26.360  1.00 64.30           C
ATOM   3848  C   THR A 477       2.297   9.018  30.092  1.00 64.30           C
ATOM   3849  O   THR A 477       3.198   9.512  30.768  1.00 64.30           O
ATOM   3850  N   PRO A 478       1.120   8.838  30.632  1.00 96.40           N
ATOM   3851  CA  PRO A 478       0.946   9.138  32.020  1.00 96.40           C
ATOM   3852  CD  PRO A 478      -0.145   8.746  29.924  1.00 96.40           C
ATOM   3853  CB  PRO A 478      -0.562   9.099  32.284  1.00 96.40           C
ATOM   3854  CG  PRO A 478      -1.157   8.423  31.033  1.00 96.40           C
ATOM   3855  C   PRO A 478       1.754   8.226  32.887  1.00 96.40           C
ATOM   3856  O   PRO A 478       2.342   8.700  33.858  1.00 96.40           O
ATOM   3857  N   ILE A 479       1.770   6.912  32.575  1.00101.29           N
ATOM   3858  CA  ILE A 479       2.490   5.976  33.389  1.00101.29           C
ATOM   3859  CB  ILE A 479       2.052   4.554  33.167  1.00101.29           C
ATOM   3860  CG1 ILE A 479       2.641   3.648  34.260  1.00101.29           C
ATOM   3861  CG2 ILE A 479       2.389   4.132  31.726  1.00101.29           C
ATOM   3862  CD1 ILE A 479       2.002   2.261  34.313  1.00101.29           C
ATOM   3863  C   ILE A 479       3.978   6.073  33.201  1.00101.29           C
ATOM   3864  O   ILE A 479       4.715   6.204  34.177  1.00101.29           O
ATOM   3865  N   LEU A 480       4.472   6.020  31.942  1.00 77.81           N
ATOM   3866  CA  LEU A 480       5.892   6.103  31.738  1.00 77.81           C
ATOM   3867  CB  LEU A 480       6.572   4.769  31.378  1.00 77.81           C
ATOM   3868  CG  LEU A 480       6.673   3.773  32.549  1.00 77.81           C
ATOM   3869  CD1 LEU A 480       5.289   3.295  33.009  1.00 77.81           C
ATOM   3870  CD2 LEU A 480       7.624   2.613  32.209  1.00 77.81           C
ATOM   3871  C   LEU A 480       6.163   7.042  30.610  1.00 77.81           C
ATOM   3872  O   LEU A 480       6.256   6.658  29.446  1.00 77.81           O
ATOM   3873  N   PRO A 481       6.304   8.280  30.962  1.00 77.54           N
ATOM   3874  CA  PRO A 481       6.572   9.341  30.037  1.00 77.54           C
ATOM   3875  CD  PRO A 481       6.354   8.703  32.349  1.00 77.54           C
ATOM   3876  CB  PRO A 481       6.541  10.618  30.877  1.00 77.54           C
ATOM   3877  CG  PRO A 481       6.909  10.135  32.294  1.00 77.54           C
ATOM   3878  C   PRO A 481       7.891   9.163  29.351  1.00 77.54           C
ATOM   3879  O   PRO A 481       8.031   9.637  28.225  1.00 77.54           O
ATOM   3880  N   ALA A 482       8.882   8.538  30.019  1.00 40.72           N
ATOM   3881  CA  ALA A 482      10.199   8.411  29.458  1.00 40.72           C
ATOM   3882  CB  ALA A 482      11.215   7.831  30.458  1.00 40.72           C
ATOM   3883  C   ALA A 482      10.208   7.522  28.253  1.00 40.72           C
ATOM   3884  O   ALA A 482      10.778   7.877  27.223  1.00 40.72           O
ATOM   3885  N   LYS A 483       9.559   6.345  28.343  1.00 78.34           N
ATOM   3886  CA  LYS A 483       9.600   5.396  27.264  1.00 78.34           C
ATOM   3887  CB  LYS A 483       8.913   4.060  27.593  1.00 78.34           C
ATOM   3888  CG  LYS A 483       7.401   4.177  27.788  1.00 78.34           C
ATOM   3889  CD  LYS A 483       6.676   2.831  27.755  1.00 78.34           C
ATOM   3890  CE  LYS A 483       5.164   2.951  27.950  1.00 78.34           C
ATOM   3891  NZ  LYS A 483       4.521   1.633  27.754  1.00 78.34           N
ATOM   3892  C   LYS A 483       8.905   5.971  26.077  1.00 78.34           C
ATOM   3893  O   LYS A 483       9.332   5.779  24.940  1.00 78.34           O
ATOM   3894  N   PHE A 484       7.790   6.679  26.319  1.00 47.38           N
ATOM   3895  CA  PHE A 484       7.025   7.246  25.249  1.00 47.38           C
ATOM   3896  CB  PHE A 484       5.728   7.912  25.755  1.00 47.38           C
ATOM   3897  CG  PHE A 484       4.966   8.475  24.600  1.00 47.38           C
ATOM   3898  CD1 PHE A 484       4.195   7.661  23.801  1.00 47.38           C
ATOM   3899  CD2 PHE A 484       5.003   9.825  24.329  1.00 47.38           C
ATOM   3900  CE1 PHE A 484       3.485   8.181  22.743  1.00 47.38           C
ATOM   3901  CE2 PHE A 484       4.296  10.350  23.273  1.00 47.38           C
ATOM   3902  CZ  PHE A 484       3.536   9.527  22.477  1.00 47.38           C
ATOM   3903  C   PHE A 484       7.859   8.284  24.558  1.00 47.38           C
ATOM   3904  O   PHE A 484       7.929   8.314  23.329  1.00 47.38           O
ATOM   3905  N   ARG A 485       8.531   9.156  25.340  1.00 90.75           N
ATOM   3906  CA  ARG A 485       9.296  10.233  24.770  1.00 90.75           C
ATOM   3907  CB  ARG A 485       9.851  11.244  25.783  1.00 90.75           C
ATOM   3908  CG  ARG A 485      10.247  12.552  25.091  1.00 90.75           C
ATOM   3909  CD  ARG A 485      11.107  13.502  25.923  1.00 90.75           C
ATOM   3910  NE  ARG A 485      11.276  14.741  25.112  1.00 90.75           N
ATOM   3911  CZ  ARG A 485      12.236  14.792  24.143  1.00 90.75           C
ATOM   3912  NH1 ARG A 485      13.041  13.709  23.940  1.00 90.75           N
ATOM   3913  NH2 ARG A 485      12.383  15.913  23.377  1.00 90.75           N
ATOM   3914  C   ARG A 485      10.468   9.699  24.012  1.00 90.75           C
ATOM   3915  O   ARG A 485      10.860  10.272  22.996  1.00 90.75           O
ATOM   3916  N   ILE A 486      11.086   8.611  24.509  1.00 35.69           N
ATOM   3917  CA  ILE A 486      12.232   8.050  23.853  1.00 35.69           C
ATOM   3918  CB  ILE A 486      12.793   6.867  24.588  1.00 35.69           C
ATOM   3919  CG1 ILE A 486      13.238   7.269  26.004  1.00 35.69           C
ATOM   3920  CG2 ILE A 486      13.925   6.274  23.733  1.00 35.69           C
ATOM   3921  CD1 ILE A 486      13.558   6.072  26.898  1.00 35.69           C
ATOM   3922  C   ILE A 486      11.808   7.572  22.503  1.00 35.69           C
ATOM   3923  O   ILE A 486      12.494   7.811  21.510  1.00 35.69           O
ATOM   3924  N   GLY A 487      10.656   6.879  22.427  1.00 31.88           N
ATOM   3925  CA  GLY A 487      10.222   6.368  21.160  1.00 31.88           C
ATOM   3926  C   GLY A 487       9.966   7.514  20.231  1.00 31.88           C
ATOM   3927  O   GLY A 487      10.406   7.494  19.083  1.00 31.88           O
ATOM   3928  N   GLY A 488       9.253   8.555  20.706  1.00 40.98           N
ATOM   3929  CA  GLY A 488       8.909   9.656  19.850  1.00 40.98           C
ATOM   3930  C   GLY A 488      10.142  10.384  19.409  1.00 40.98           C
ATOM   3931  O   GLY A 488      10.299  10.676  18.225  1.00 40.98           O
ATOM   3932  N   LYS A 489      11.044  10.696  20.363  1.00140.46           N
ATOM   3933  CA  LYS A 489      12.247  11.445  20.117  1.00140.46           C
ATOM   3934  CB  LYS A 489      12.967  11.878  21.406  1.00140.46           C
ATOM   3935  CG  LYS A 489      14.064  12.922  21.170  1.00140.46           C
ATOM   3936  CD  LYS A 489      13.531  14.280  20.705  1.00140.46           C
ATOM   3937  CE  LYS A 489      14.616  15.348  20.534  1.00140.46           C
ATOM   3938  NZ  LYS A 489      15.356  15.130  19.271  1.00140.46           N
ATOM   3939  C   LYS A 489      13.199  10.638  19.289  1.00140.46           C
ATOM   3940  O   LYS A 489      13.945  11.193  18.484  1.00140.46           O
ATOM   3941  N   TRP A 490      13.185   9.302  19.464  1.00153.93           N
ATOM   3942  CA  TRP A 490      14.076   8.409  18.775  1.00153.93           C
ATOM   3943  CB  TRP A 490      14.232   8.750  17.278  1.00153.93           C
ATOM   3944  CG  TRP A 490      15.015   7.746  16.461  1.00153.93           C
ATOM   3945  CD2 TRP A 490      14.410   6.644  15.768  1.00153.93           C
ATOM   3946  CD1 TRP A 490      16.354   7.674  16.204  1.00153.93           C
ATOM   3947  NE1 TRP A 490      16.621   6.590  15.403  1.00153.93           N
ATOM   3948  CE2 TRP A 490      15.433   5.949  15.124  1.00153.93           C
ATOM   3949  CE3 TRP A 490      13.107   6.245  15.673  1.00153.93           C
ATOM   3950  CZ2 TRP A 490      15.167   4.840  14.374  1.00153.93           C
ATOM   3951  CZ3 TRP A 490      12.843   5.125  14.917  1.00153.93           C
ATOM   3952  CH2 TRP A 490      13.854   4.435  14.280  1.00153.93           C
ATOM   3953  C   TRP A 490      15.426   8.471  19.428  1.00153.93           C
ATOM   3954  O   TRP A 490      16.392   7.891  18.935  1.00153.93           O
ATOM   3955  N   TYR A 491      15.525   9.165  20.578  1.00 45.81           N
ATOM   3956  CA  TYR A 491      16.762   9.207  21.308  1.00 45.81           C
ATOM   3957  CB  TYR A 491      17.478  10.570  21.274  1.00 45.81           C
ATOM   3958  CG  TYR A 491      17.951  10.833  19.886  1.00 45.81           C
ATOM   3959  CD1 TYR A 491      17.101  11.374  18.949  1.00 45.81           C
ATOM   3960  CD2 TYR A 491      19.246  10.542  19.522  1.00 45.81           C
ATOM   3961  CE1 TYR A 491      17.536  11.620  17.668  1.00 45.81           C
ATOM   3962  CE2 TYR A 491      19.687  10.786  18.242  1.00 45.81           C
ATOM   3963  CZ  TYR A 491      18.830  11.326  17.313  1.00 45.81           C
ATOM   3964  OH  TYR A 491      19.277  11.578  15.999  1.00 45.81           O
ATOM   3965  C   TYR A 491      16.420   8.946  22.746  1.00 45.81           C
ATOM   3966  O   TYR A 491      15.278   9.126  23.164  1.00 45.81           O
ATOM   3967  N   THR A 492      17.409   8.498  23.544  1.00114.45           N
ATOM   3968  CA  THR A 492      17.173   8.180  24.926  1.00114.45           C
ATOM   3969  CB  THR A 492      18.304   7.403  25.531  1.00114.45           C
ATOM   3970  OG1 THR A 492      19.520   8.121  25.389  1.00114.45           O
ATOM   3971  CG2 THR A 492      18.403   6.047  24.811  1.00114.45           C
ATOM   3972  C   THR A 492      16.971   9.439  25.716  1.00114.45           C
ATOM   3973  O   THR A 492      17.858  10.290  25.795  1.00114.45           O
ATOM   3974  N   VAL A 493      15.779   9.567  26.343  1.00102.83           N
ATOM   3975  CA  VAL A 493      15.458  10.733  27.116  1.00102.83           C
ATOM   3976  CB  VAL A 493      14.565  11.697  26.393  1.00102.83           C
ATOM   3977  CG1 VAL A 493      15.307  12.213  25.148  1.00102.83           C
ATOM   3978  CG2 VAL A 493      13.234  10.992  26.080  1.00102.83           C
ATOM   3979  C   VAL A 493      14.721  10.311  28.355  1.00102.83           C
ATOM   3980  O   VAL A 493      14.133   9.231  28.410  1.00102.83           O
ATOM   3981  N   ASP A 494      14.763  11.172  29.396  1.00 92.41           N
ATOM   3982  CA  ASP A 494      14.070  10.951  30.638  1.00 92.41           C
ATOM   3983  CB  ASP A 494      14.959  11.175  31.878  1.00 92.41           C
ATOM   3984  CG  ASP A 494      14.256  10.628  33.117  1.00 92.41           C
ATOM   3985  OD1 ASP A 494      13.077  10.999  33.360  1.00 92.41           O
ATOM   3986  OD2 ASP A 494      14.894   9.814  33.836  1.00 92.41           O
ATOM   3987  C   ASP A 494      12.953  11.951  30.682  1.00 92.41           C
ATOM   3988  O   ASP A 494      13.129  13.090  30.255  1.00 92.41           O
ATOM   3989  N   ASN A 495      11.758  11.547  31.168  1.00 67.06           N
ATOM   3990  CA  ASN A 495      10.652  12.466  31.213  1.00 67.06           C
ATOM   3991  CB  ASN A 495       9.599  12.259  30.114  1.00 67.06           C
ATOM   3992  CG  ASN A 495      10.031  12.938  28.825  1.00 67.06           C
ATOM   3993  OD1 ASN A 495      11.168  13.382  28.676  1.00 67.06           O
ATOM   3994  ND2 ASN A 495       9.065  13.043  27.872  1.00 67.06           N
ATOM   3995  C   ASN A 495       9.904  12.335  32.502  1.00 67.06           C
ATOM   3996  O   ASN A 495       9.904  11.291  33.153  1.00 67.06           O
ATOM   3997  N   LYS A 496       9.233  13.435  32.898  1.00 89.25           N
ATOM   3998  CA  LYS A 496       8.445  13.460  34.095  1.00 89.25           C
ATOM   3999  CB  LYS A 496       9.118  14.280  35.208  1.00 89.25           C
ATOM   4000  CG  LYS A 496       8.532  14.076  36.602  1.00 89.25           C
ATOM   4001  CD  LYS A 496       9.435  14.644  37.699  1.00 89.25           C
ATOM   4002  CE  LYS A 496       8.895  14.469  39.120  1.00 89.25           C
ATOM   4003  NZ  LYS A 496       9.890  14.968  40.096  1.00 89.25           N
ATOM   4004  C   LYS A 496       7.170  14.155  33.736  1.00 89.25           C
ATOM   4005  O   LYS A 496       7.158  15.003  32.850  1.00 89.25           O
ATOM   4006  N   PHE A 497       6.041  13.809  34.381  1.00137.40           N
ATOM   4007  CA  PHE A 497       4.859  14.549  34.045  1.00137.40           C
ATOM   4008  CB  PHE A 497       3.588  13.718  33.801  1.00137.40           C
ATOM   4009  CG  PHE A 497       3.536  13.495  32.330  1.00137.40           C
ATOM   4010  CD1 PHE A 497       2.984  14.475  31.537  1.00137.40           C
ATOM   4011  CD2 PHE A 497       4.025  12.355  31.739  1.00137.40           C
ATOM   4012  CE1 PHE A 497       2.910  14.328  30.173  1.00137.40           C
ATOM   4013  CE2 PHE A 497       3.954  12.201  30.373  1.00137.40           C
ATOM   4014  CZ  PHE A 497       3.398  13.185  29.590  1.00137.40           C
ATOM   4015  C   PHE A 497       4.584  15.592  35.065  1.00137.40           C
ATOM   4016  O   PHE A 497       4.512  15.320  36.262  1.00137.40           O
ATOM   4017  N   ARG A 498       4.459  16.844  34.582  1.00168.29           N
ATOM   4018  CA  ARG A 498       4.125  17.946  35.430  1.00168.29           C
ATOM   4019  CB  ARG A 498       4.852  19.243  35.041  1.00168.29           C
ATOM   4020  CG  ARG A 498       6.342  19.237  35.381  1.00168.29           C
ATOM   4021  CD  ARG A 498       6.686  20.121  36.581  1.00168.29           C
ATOM   4022  NE  ARG A 498       8.150  20.003  36.823  1.00168.29           N
ATOM   4023  CZ  ARG A 498       8.616  19.090  37.724  1.00168.29           C
ATOM   4024  NH1 ARG A 498       7.739  18.296  38.406  1.00168.29           N
ATOM   4025  NH2 ARG A 498       9.958  18.976  37.947  1.00168.29           N
ATOM   4026  C   ARG A 498       2.668  18.182  35.209  1.00168.29           C
ATOM   4027  O   ARG A 498       2.257  19.241  34.735  1.00168.29           O
ATOM   4028  N   GLU A 499       1.849  17.182  35.582  1.00256.64           N
ATOM   4029  CA  GLU A 499       0.431  17.247  35.410  1.00256.64           C
ATOM   4030  CB  GLU A 499      -0.219  18.598  35.730  1.00256.64           C
ATOM   4031  CG  GLU A 499      -0.144  18.941  37.221  1.00256.64           C
ATOM   4032  CD  GLU A 499      -0.705  17.812  38.092  1.00256.64           C
ATOM   4033  OE1 GLU A 499      -0.189  16.666  38.008  1.00256.64           O
ATOM   4034  OE2 GLU A 499      -1.643  18.093  38.884  1.00256.64           O
ATOM   4035  C   GLU A 499       0.085  16.795  34.026  1.00256.64           C
ATOM   4036  O   GLU A 499       0.126  15.604  33.728  1.00256.64           O
ATOM   4037  N   THR A 500      -0.372  17.737  33.182  1.00164.45           N
ATOM   4038  CA  THR A 500      -0.785  17.502  31.824  1.00164.45           C
ATOM   4039  CB  THR A 500      -1.666  18.597  31.288  1.00164.45           C
ATOM   4040  OG1 THR A 500      -2.354  18.147  30.132  1.00164.45           O
ATOM   4041  CG2 THR A 500      -0.789  19.805  30.918  1.00164.45           C
ATOM   4042  C   THR A 500       0.355  17.352  30.853  1.00164.45           C
ATOM   4043  O   THR A 500       0.173  16.730  29.808  1.00164.45           O
ATOM   4044  N   VAL A 501       1.530  17.963  31.130  1.00 65.01           N
ATOM   4045  CA  VAL A 501       2.623  18.032  30.189  1.00 65.01           C
ATOM   4046  CB  VAL A 501       2.987  19.468  29.901  1.00 65.01           C
ATOM   4047  CG1 VAL A 501       4.209  19.541  28.976  1.00 65.01           C
ATOM   4048  CG2 VAL A 501       1.742  20.167  29.330  1.00 65.01           C
ATOM   4049  C   VAL A 501       3.833  17.338  30.753  1.00 65.01           C
ATOM   4050  O   VAL A 501       3.929  17.129  31.960  1.00 65.01           O
ATOM   4051  N   ALA A 502       4.794  16.934  29.881  1.00 61.80           N
ATOM   4052  CA  ALA A 502       5.950  16.249  30.393  1.00 61.80           C
ATOM   4053  CB  ALA A 502       6.154  14.855  29.777  1.00 61.80           C
ATOM   4054  C   ALA A 502       7.206  17.034  30.136  1.00 61.80           C
ATOM   4055  O   ALA A 502       7.454  17.519  29.034  1.00 61.80           O
ATOM   4056  N   PRO A 503       7.968  17.208  31.193  1.00142.81           N
ATOM   4057  CA  PRO A 503       9.283  17.775  31.035  1.00142.81           C
ATOM   4058  CD  PRO A 503       7.322  17.759  32.380  1.00142.81           C
ATOM   4059  CB  PRO A 503       9.675  18.346  32.394  1.00142.81           C
ATOM   4060  CG  PRO A 503       8.323  18.745  33.004  1.00142.81           C
ATOM   4061  C   PRO A 503      10.239  16.763  30.484  1.00142.81           C
ATOM   4062  O   PRO A 503      10.104  15.580  30.798  1.00142.81           O
ATOM   4063  N   SER A 504      11.232  17.202  29.682  1.00 81.84           N
ATOM   4064  CA  SER A 504      12.119  16.252  29.080  1.00 81.84           C
ATOM   4065  CB  SER A 504      11.963  16.170  27.551  1.00 81.84           C
ATOM   4066  OG  SER A 504      12.285  17.423  26.964  1.00 81.84           O
ATOM   4067  C   SER A 504      13.540  16.625  29.360  1.00 81.84           C
ATOM   4068  O   SER A 504      13.897  17.802  29.411  1.00 81.84           O
ATOM   4069  N   LYS A 505      14.379  15.589  29.575  1.00111.31           N
ATOM   4070  CA  LYS A 505      15.792  15.730  29.778  1.00111.31           C
ATOM   4071  CB  LYS A 505      16.245  15.495  31.232  1.00111.31           C
ATOM   4072  CG  LYS A 505      17.716  15.842  31.492  1.00111.31           C
ATOM   4073  CD  LYS A 505      18.022  17.340  31.396  1.00111.31           C
ATOM   4074  CE  LYS A 505      19.487  17.692  31.666  1.00111.31           C
ATOM   4075  NZ  LYS A 505      19.691  19.153  31.537  1.00111.31           N
ATOM   4076  C   LYS A 505      16.417  14.663  28.933  1.00111.31           C
ATOM   4077  O   LYS A 505      15.817  13.612  28.717  1.00111.31           O
ATOM   4078  N   ILE A 506      17.643  14.905  28.429  1.00146.66           N
ATOM   4079  CA  ILE A 506      18.299  13.971  27.555  1.00146.66           C
ATOM   4080  CB  ILE A 506      19.071  14.624  26.443  1.00146.66           C
ATOM   4081  CG1 ILE A 506      20.204  15.512  26.991  1.00146.66           C
ATOM   4082  CG2 ILE A 506      18.062  15.379  25.562  1.00146.66           C
ATOM   4083  CD1 ILE A 506      19.719  16.713  27.804  1.00146.66           C
ATOM   4084  C   ILE A 506      19.257  13.147  28.353  1.00146.66           C
ATOM   4085  O   ILE A 506      19.928  13.655  29.248  1.00146.66           O
ATOM   4086  N   SER A 507      19.311  11.826  28.075  1.00 87.90           N
ATOM   4087  CA  SER A 507      20.208  10.991  28.822  1.00 87.90           C
ATOM   4088  CB  SER A 507      19.675   9.575  29.106  1.00 87.90           C
ATOM   4089  OG  SER A 507      19.477   8.868  27.893  1.00 87.90           O
ATOM   4090  C   SER A 507      21.522  10.887  28.106  1.00 87.90           C
ATOM   4091  O   SER A 507      21.604  11.079  26.893  1.00 87.90           O
ATOM   4092  N   THR A 508      22.600  10.580  28.862  1.00107.06           N
ATOM   4093  CA  THR A 508      23.914  10.486  28.288  1.00107.06           C
ATOM   4094  CB  THR A 508      24.894  11.484  28.831  1.00107.06           C
ATOM   4095  OG1 THR A 508      25.056  11.305  30.231  1.00107.06           O
ATOM   4096  CG2 THR A 508      24.382  12.900  28.523  1.00107.06           C
ATOM   4097  C   THR A 508      24.469   9.123  28.565  1.00107.06           C
ATOM   4098  O   THR A 508      23.950   8.380  29.396  1.00107.06           O
ATOM   4099  N   GLU A 509      25.553   8.762  27.844  1.00107.14           N
ATOM   4100  CA  GLU A 509      26.157   7.463  27.959  1.00107.14           C
ATOM   4101  CB  GLU A 509      27.050   7.056  26.777  1.00107.14           C
ATOM   4102  CG  GLU A 509      28.321   7.900  26.673  1.00107.14           C
ATOM   4103  CD  GLU A 509      29.341   7.103  25.872  1.00107.14           C
ATOM   4104  OE1 GLU A 509      29.258   5.845  25.900  1.00107.14           O
ATOM   4105  OE2 GLU A 509      30.223   7.734  25.232  1.00107.14           O
ATOM   4106  C   GLU A 509      27.056   7.416  29.157  1.00107.14           C
ATOM   4107  O   GLU A 509      27.467   8.445  29.691  1.00107.14           O
ATOM   4108  N   ILE A 510      27.372   6.181  29.607  1.00 48.75           N
ATOM   4109  CA  ILE A 510      28.263   5.957  30.711  1.00 48.75           C
ATOM   4110  CB  ILE A 510      27.695   5.076  31.785  1.00 48.75           C
ATOM   4111  CG1 ILE A 510      26.485   5.747  32.456  1.00 48.75           C
ATOM   4112  CG2 ILE A 510      28.835   4.725  32.756  1.00 48.75           C
ATOM   4113  CD1 ILE A 510      25.683   4.803  33.352  1.00 48.75           C
ATOM   4114  C   ILE A 510      29.463   5.238  30.169  1.00 48.75           C
ATOM   4115  O   ILE A 510      29.333   4.311  29.372  1.00 48.75           O
ATOM   4116  N   VAL A 511      30.671   5.678  30.580  1.00 53.54           N
ATOM   4117  CA  VAL A 511      31.901   5.132  30.072  1.00 53.54           C
ATOM   4118  CB  VAL A 511      33.104   5.853  30.605  1.00 53.54           C
ATOM   4119  CG1 VAL A 511      34.367   5.157  30.073  1.00 53.54           C
ATOM   4120  CG2 VAL A 511      32.999   7.340  30.226  1.00 53.54           C
ATOM   4121  C   VAL A 511      32.080   3.682  30.425  1.00 53.54           C
ATOM   4122  O   VAL A 511      32.233   2.850  29.532  1.00 53.54           O
ATOM   4123  N   THR A 512      32.055   3.328  31.730  1.00133.91           N
ATOM   4124  CA  THR A 512      32.281   1.954  32.104  1.00133.91           C
ATOM   4125  CB  THR A 512      33.685   1.668  32.559  1.00133.91           C
ATOM   4126  OG1 THR A 512      33.869   0.268  32.725  1.00133.91           O
ATOM   4127  CG2 THR A 512      33.937   2.396  33.890  1.00133.91           C
ATOM   4128  C   THR A 512      31.372   1.627  33.247  1.00133.91           C
ATOM   4129  O   THR A 512      30.854   2.524  33.910  1.00133.91           O
ATOM   4130  N   ALA A 513      31.144   0.320  33.506  1.00 42.35           N
ATOM   4131  CA  ALA A 513      30.260  -0.030  34.583  1.00 42.35           C
ATOM   4132  CB  ALA A 513      28.799  -0.200  34.134  1.00 42.35           C
ATOM   4133  C   ALA A 513      30.685  -1.341  35.172  1.00 42.35           C
ATOM   4134  O   ALA A 513      31.274  -2.179  34.490  1.00 42.35           O
ATOM   4135  N   TRP A 514      30.393  -1.542  36.478  1.00 95.28           N
ATOM   4136  CA  TRP A 514      30.722  -2.779  37.132  1.00 95.28           C
ATOM   4137  CB  TRP A 514      31.817  -2.647  38.205  1.00 95.28           C
ATOM   4138  CG  TRP A 514      33.146  -2.147  37.697  1.00 95.28           C
ATOM   4139  CD2 TRP A 514      33.561  -0.776  37.789  1.00 95.28           C
ATOM   4140  CD1 TRP A 514      34.179  -2.829  37.123  1.00 95.28           C
ATOM   4141  NE1 TRP A 514      35.211  -1.964  36.843  1.00 95.28           N
ATOM   4142  CE2 TRP A 514      34.845  -0.698  37.250  1.00 95.28           C
ATOM   4143  CE3 TRP A 514      32.926   0.325  38.286  1.00 95.28           C
ATOM   4144  CZ2 TRP A 514      35.515   0.491  37.199  1.00 95.28           C
ATOM   4145  CZ3 TRP A 514      33.604   1.523  38.231  1.00 95.28           C
ATOM   4146  CH2 TRP A 514      34.874   1.603  37.698  1.00 95.28           C
ATOM   4147  C   TRP A 514      29.498  -3.226  37.871  1.00 95.28           C
ATOM   4148  O   TRP A 514      28.773  -2.404  38.428  1.00 95.28           O
ATOM   4149  N   LYS A 515      29.237  -4.548  37.910  1.00110.39           N
ATOM   4150  CA  LYS A 515      28.073  -5.033  38.597  1.00110.39           C
ATOM   4151  CB  LYS A 515      27.250  -6.035  37.763  1.00110.39           C
ATOM   4152  CG  LYS A 515      28.052  -7.227  37.235  1.00110.39           C
ATOM   4153  CD  LYS A 515      27.195  -8.262  36.502  1.00110.39           C
ATOM   4154  CE  LYS A 515      28.014  -9.335  35.780  1.00110.39           C
ATOM   4155  NZ  LYS A 515      28.868  -8.709  34.745  1.00110.39           N
ATOM   4156  C   LYS A 515      28.510  -5.679  39.876  1.00110.39           C
ATOM   4157  O   LYS A 515      29.553  -6.329  39.933  1.00110.39           O
ATOM   4158  N   TYR A 516      27.711  -5.497  40.951  1.00 63.46           N
ATOM   4159  CA  TYR A 516      28.051  -6.049  42.234  1.00 63.46           C
ATOM   4160  CB  TYR A 516      27.548  -5.240  43.446  1.00 63.46           C
ATOM   4161  CG  TYR A 516      28.304  -3.962  43.582  1.00 63.46           C
ATOM   4162  CD1 TYR A 516      29.576  -3.956  44.108  1.00 63.46           C
ATOM   4163  CD2 TYR A 516      27.730  -2.766  43.215  1.00 63.46           C
ATOM   4164  CE1 TYR A 516      30.273  -2.779  44.247  1.00 63.46           C
ATOM   4165  CE2 TYR A 516      28.421  -1.586  43.352  1.00 63.46           C
ATOM   4166  CZ  TYR A 516      29.695  -1.591  43.867  1.00 63.46           C
ATOM   4167  OH  TYR A 516      30.406  -0.380  44.009  1.00 63.46           O
ATOM   4168  C   TYR A 516      27.410  -7.389  42.365  1.00 63.46           C
ATOM   4169  O   TYR A 516      26.228  -7.563  42.072  1.00 63.46           O
ATOM   4170  N   THR A 517      28.192  -8.387  42.819  1.00138.84           N
ATOM   4171  CA  THR A 517      27.642  -9.701  42.938  1.00138.84           C
ATOM   4172  CB  THR A 517      28.664 -10.813  43.067  1.00138.84           C
ATOM   4173  OG1 THR A 517      29.536 -10.630  44.170  1.00138.84           O
ATOM   4174  CG2 THR A 517      29.482 -10.849  41.765  1.00138.84           C
ATOM   4175  C   THR A 517      26.572  -9.757  43.997  1.00138.84           C
ATOM   4176  O   THR A 517      25.605 -10.489  43.791  1.00138.84           O
ATOM   4177  N   PRO A 518      26.659  -9.075  45.121  1.00161.18           N
ATOM   4178  CA  PRO A 518      25.584  -9.197  46.082  1.00161.18           C
ATOM   4179  CD  PRO A 518      27.941  -8.927  45.790  1.00161.18           C
ATOM   4180  CB  PRO A 518      26.205  -8.989  47.463  1.00161.18           C
ATOM   4181  CG  PRO A 518      27.693  -9.300  47.257  1.00161.18           C
ATOM   4182  C   PRO A 518      24.396  -8.297  45.890  1.00161.18           C
ATOM   4183  O   PRO A 518      24.572  -7.115  45.599  1.00161.18           O
ATOM   4184  N   LEU A 519      23.183  -8.866  46.028  1.00109.64           N
ATOM   4185  CA  LEU A 519      21.897  -8.223  46.079  1.00109.64           C
ATOM   4186  CB  LEU A 519      20.736  -9.142  45.658  1.00109.64           C
ATOM   4187  CG  LEU A 519      20.759  -9.476  44.154  1.00109.64           C
ATOM   4188  CD1 LEU A 519      19.492 -10.229  43.715  1.00109.64           C
ATOM   4189  CD2 LEU A 519      21.009  -8.211  43.317  1.00109.64           C
ATOM   4190  C   LEU A 519      21.568  -7.655  47.442  1.00109.64           C
ATOM   4191  O   LEU A 519      20.790  -6.706  47.504  1.00109.64           O
ATOM   4192  N   PRO A 520      22.044  -8.192  48.545  1.00109.39           N
ATOM   4193  CA  PRO A 520      21.605  -7.674  49.822  1.00109.39           C
ATOM   4194  CD  PRO A 520      22.248  -9.631  48.641  1.00109.39           C
ATOM   4195  CB  PRO A 520      21.849  -8.777  50.855  1.00109.39           C
ATOM   4196  CG  PRO A 520      22.636  -9.862  50.104  1.00109.39           C
ATOM   4197  C   PRO A 520      22.102  -6.330  50.276  1.00109.39           C
ATOM   4198  O   PRO A 520      23.169  -5.884  49.858  1.00109.39           O
ATOM   4199  N   ASN A 521      21.305  -5.691  51.162  1.00134.24           N
ATOM   4200  CA  ASN A 521      21.476  -4.365  51.690  1.00134.24           C
ATOM   4201  CB  ASN A 521      20.221  -3.819  52.398  1.00134.24           C
ATOM   4202  CG  ASN A 521      19.222  -3.414  51.324  1.00134.24           C
ATOM   4203  OD1 ASN A 521      19.468  -3.591  50.132  1.00134.24           O
ATOM   4204  ND2 ASN A 521      18.069  -2.834  51.754  1.00134.24           N
ATOM   4205  C   ASN A 521      22.616  -4.173  52.625  1.00134.24           C
ATOM   4206  O   ASN A 521      23.199  -3.091  52.628  1.00134.24           O
ATOM   4207  N   LEU A 522      22.940  -5.172  53.465  1.00294.42           N
ATOM   4208  CA  LEU A 522      23.956  -4.989  54.460  1.00294.42           C
ATOM   4209  CB  LEU A 522      25.238  -4.253  54.010  1.00294.42           C
ATOM   4210  CG  LEU A 522      26.280  -4.090  55.134  1.00294.42           C
ATOM   4211  CD1 LEU A 522      26.810  -5.448  55.620  1.00294.42           C
ATOM   4212  CD2 LEU A 522      27.401  -3.125  54.716  1.00294.42           C
ATOM   4213  C   LEU A 522      23.333  -4.239  55.598  1.00294.42           C
ATOM   4214  O   LEU A 522      22.972  -4.824  56.619  1.00294.42           O
ATOM   4215  N   MET A 523      23.196  -2.908  55.443  1.00226.26           N
ATOM   4216  CA  MET A 523      22.662  -2.057  56.468  1.00226.26           C
ATOM   4217  CB  MET A 523      22.693  -0.570  56.076  1.00226.26           C
ATOM   4218  CG  MET A 523      24.101  -0.006  55.871  1.00226.26           C
ATOM   4219  SD  MET A 523      24.139   1.753  55.409  1.00226.26           S
ATOM   4220  CE  MET A 523      25.938   1.823  55.167  1.00226.26           C
ATOM   4221  C   MET A 523      21.230  -2.386  56.760  1.00226.26           C
ATOM   4222  O   MET A 523      20.830  -2.417  57.923  1.00226.26           O
ATOM   4223  N   GLU A 524      20.416  -2.654  55.721  1.00111.30           N
ATOM   4224  CA  GLU A 524      19.011  -2.813  55.970  1.00111.30           C
ATOM   4225  CB  GLU A 524      18.151  -1.893  55.088  1.00111.30           C
ATOM   4226  CG  GLU A 524      18.262  -0.403  55.418  1.00111.30           C
ATOM   4227  CD  GLU A 524      17.069  -0.030  56.284  1.00111.30           C
ATOM   4228  OE1 GLU A 524      16.721  -0.833  57.191  1.00111.30           O
ATOM   4229  OE2 GLU A 524      16.489   1.063  56.048  1.00111.30           O
ATOM   4230  C   GLU A 524      18.568  -4.203  55.658  1.00111.30           C
ATOM   4231  O   GLU A 524      19.178  -4.904  54.852  1.00111.30           O
ATOM   4232  N   SER A 525      17.482  -4.637  56.333  1.00161.53           N
ATOM   4233  CA  SER A 525      16.874  -5.892  56.010  1.00161.53           C
ATOM   4234  CB  SER A 525      15.754  -6.319  56.974  1.00161.53           C
ATOM   4235  OG  SER A 525      16.281  -6.559  58.269  1.00161.53           O
ATOM   4236  C   SER A 525      16.241  -5.613  54.681  1.00161.53           C
ATOM   4237  O   SER A 525      15.985  -4.454  54.356  1.00161.53           O
ATOM   4238  N   GLY A 526      15.971  -6.651  53.869  1.00 99.65           N
ATOM   4239  CA  GLY A 526      15.428  -6.392  52.564  1.00 99.65           C
ATOM   4240  C   GLY A 526      16.563  -6.524  51.598  1.00 99.65           C
ATOM   4241  O   GLY A 526      17.723  -6.532  52.004  1.00 99.65           O
ATOM   4242  N   VAL A 527      16.257  -6.641  50.286  1.00106.19           N
ATOM   4243  CA  VAL A 527      17.293  -6.805  49.304  1.00106.19           C
ATOM   4244  CB  VAL A 527      17.380  -8.197  48.742  1.00106.19           C
ATOM   4245  CG1 VAL A 527      17.709  -9.164  49.891  1.00106.19           C
ATOM   4246  CG2 VAL A 527      16.077  -8.526  47.998  1.00106.19           C
ATOM   4247  C   VAL A 527      17.007  -5.881  48.161  1.00106.19           C
ATOM   4248  O   VAL A 527      15.950  -5.256  48.107  1.00106.19           O
ATOM   4249  N   TYR A 528      17.972  -5.747  47.228  1.00 64.00           N
ATOM   4250  CA  TYR A 528      17.801  -4.890  46.086  1.00 64.00           C
ATOM   4251  CB  TYR A 528      19.122  -4.418  45.449  1.00 64.00           C
ATOM   4252  CG  TYR A 528      19.801  -3.502  46.409  1.00 64.00           C
ATOM   4253  CD1 TYR A 528      19.416  -2.186  46.504  1.00 64.00           C
ATOM   4254  CD2 TYR A 528      20.827  -3.955  47.207  1.00 64.00           C
ATOM   4255  CE1 TYR A 528      20.037  -1.335  47.385  1.00 64.00           C
ATOM   4256  CE2 TYR A 528      21.453  -3.108  48.090  1.00 64.00           C
ATOM   4257  CZ  TYR A 528      21.057  -1.796  48.181  1.00 64.00           C
ATOM   4258  OH  TYR A 528      21.697  -0.924  49.087  1.00 64.00           O
ATOM   4259  C   TYR A 528      17.058  -5.652  45.039  1.00 64.00           C
ATOM   4260  O   TYR A 528      17.367  -6.809  44.757  1.00 64.00           O
ATOM   4261  N   ASP A 529      16.030  -5.007  44.455  1.00 81.24           N
ATOM   4262  CA  ASP A 529      15.210  -5.591  43.433  1.00 81.24           C
ATOM   4263  CB  ASP A 529      14.066  -4.650  43.010  1.00 81.24           C
ATOM   4264  CG  ASP A 529      13.158  -5.377  42.029  1.00 81.24           C
ATOM   4265  OD1 ASP A 529      13.439  -6.568  41.732  1.00 81.24           O
ATOM   4266  OD2 ASP A 529      12.166  -4.749  41.569  1.00 81.24           O
ATOM   4267  C   ASP A 529      16.061  -5.842  42.225  1.00 81.24           C
ATOM   4268  O   ASP A 529      15.951  -6.887  41.586  1.00 81.24           O
ATOM   4269  N   TYR A 530      16.950  -4.885  41.894  1.00 59.93           N
ATOM   4270  CA  TYR A 530      17.806  -5.007  40.746  1.00 59.93           C
ATOM   4271  CB  TYR A 530      17.699  -3.856  39.730  1.00 59.93           C
ATOM   4272  CG  TYR A 530      16.440  -3.997  38.955  1.00 59.93           C
ATOM   4273  CD1 TYR A 530      15.246  -3.516  39.439  1.00 59.93           C
ATOM   4274  CD2 TYR A 530      16.468  -4.612  37.725  1.00 59.93           C
ATOM   4275  CE1 TYR A 530      14.095  -3.654  38.701  1.00 59.93           C
ATOM   4276  CE2 TYR A 530      15.321  -4.752  36.985  1.00 59.93           C
ATOM   4277  CZ  TYR A 530      14.131  -4.272  37.473  1.00 59.93           C
ATOM   4278  OH  TYR A 530      12.950  -4.414  36.715  1.00 59.93           O
ATOM   4279  C   TYR A 530      19.216  -4.968  41.236  1.00 59.93           C
ATOM   4280  O   TYR A 530      19.483  -4.552  42.361  1.00 59.93           O
ATOM   4281  N   ASP A 531      20.158  -5.416  40.382  1.00 88.34           N
ATOM   4282  CA  ASP A 531      21.541  -5.501  40.759  1.00 88.34           C
ATOM   4283  CB  ASP A 531      22.401  -6.248  39.721  1.00 88.34           C
ATOM   4284  CG  ASP A 531      23.768  -6.555  40.320  1.00 88.34           C
ATOM   4285  OD1 ASP A 531      23.894  -6.532  41.573  1.00 88.34           O
ATOM   4286  OD2 ASP A 531      24.705  -6.833  39.524  1.00 88.34           O
ATOM   4287  C   ASP A 531      22.113  -4.125  40.909  1.00 88.34           C
ATOM   4288  O   ASP A 531      21.620  -3.156  40.333  1.00 88.34           O
ATOM   4289  N   SER A 532      23.174  -4.019  41.735  1.00 88.22           N
ATOM   4290  CA  SER A 532      23.846  -2.778  41.970  1.00 88.22           C
ATOM   4291  CB  SER A 532      24.483  -2.676  43.365  1.00 88.22           C
ATOM   4292  OG  SER A 532      25.126  -1.418  43.519  1.00 88.22           O
ATOM   4293  C   SER A 532      24.956  -2.664  40.983  1.00 88.22           C
ATOM   4294  O   SER A 532      25.470  -3.667  40.485  1.00 88.22           O
ATOM   4295  N   VAL A 533      25.359  -1.415  40.681  1.00 61.79           N
ATOM   4296  CA  VAL A 533      26.393  -1.209  39.720  1.00 61.79           C
ATOM   4297  CB  VAL A 533      25.824  -0.893  38.363  1.00 61.79           C
ATOM   4298  CG1 VAL A 533      26.954  -0.661  37.355  1.00 61.79           C
ATOM   4299  CG2 VAL A 533      24.876  -2.030  37.956  1.00 61.79           C
ATOM   4300  C   VAL A 533      27.199  -0.033  40.175  1.00 61.79           C
ATOM   4301  O   VAL A 533      26.767   0.749  41.022  1.00 61.79           O
ATOM   4302  N   GLU A 534      28.429   0.085  39.644  1.00117.31           N
ATOM   4303  CA  GLU A 534      29.287   1.194  39.928  1.00117.31           C
ATOM   4304  CB  GLU A 534      30.690   0.775  40.402  1.00117.31           C
ATOM   4305  CG  GLU A 534      31.618   1.955  40.700  1.00117.31           C
ATOM   4306  CD  GLU A 534      31.228   2.536  42.051  1.00117.31           C
ATOM   4307  OE1 GLU A 534      31.396   1.816  43.072  1.00117.31           O
ATOM   4308  OE2 GLU A 534      30.759   3.703  42.079  1.00117.31           O
ATOM   4309  C   GLU A 534      29.473   1.887  38.622  1.00117.31           C
ATOM   4310  O   GLU A 534      29.567   1.244  37.579  1.00117.31           O
ATOM   4311  N   LYS A 535      29.524   3.228  38.643  1.00143.70           N
ATOM   4312  CA  LYS A 535      29.633   3.935  37.406  1.00143.70           C
ATOM   4313  CB  LYS A 535      28.314   4.675  37.098  1.00143.70           C
ATOM   4314  CG  LYS A 535      28.200   5.454  35.786  1.00143.70           C
ATOM   4315  CD  LYS A 535      28.879   6.823  35.792  1.00143.70           C
ATOM   4316  CE  LYS A 535      28.400   7.723  34.648  1.00143.70           C
ATOM   4317  NZ  LYS A 535      28.625   9.147  34.991  1.00143.70           N
ATOM   4318  C   LYS A 535      30.771   4.880  37.540  1.00143.70           C
ATOM   4319  O   LYS A 535      30.995   5.450  38.607  1.00143.70           O
ATOM   4320  N   MET A 536      31.523   5.058  36.439  1.00135.89           N
ATOM   4321  CA  MET A 536      32.711   5.851  36.484  1.00135.89           C
ATOM   4322  CB  MET A 536      33.654   5.592  35.296  1.00135.89           C
ATOM   4323  CG  MET A 536      35.047   6.205  35.451  1.00135.89           C
ATOM   4324  SD  MET A 536      36.266   5.595  34.246  1.00135.89           S
ATOM   4325  CE  MET A 536      35.405   6.258  32.791  1.00135.89           C
ATOM   4326  C   MET A 536      32.349   7.291  36.518  1.00135.89           C
ATOM   4327  O   MET A 536      31.466   7.759  35.799  1.00135.89           O
ATOM   4328  N   LYS A 537      33.053   8.012  37.405  1.00150.14           N
ATOM   4329  CA  LYS A 537      32.874   9.399  37.693  1.00150.14           C
ATOM   4330  CB  LYS A 537      31.435   9.907  37.506  1.00150.14           C
ATOM   4331  CG  LYS A 537      31.322  11.429  37.578  1.00150.14           C
ATOM   4332  CD  LYS A 537      29.987  11.965  37.063  1.00150.14           C
ATOM   4333  CE  LYS A 537      29.931  13.492  36.995  1.00150.14           C
ATOM   4334  NZ  LYS A 537      30.095  14.067  38.348  1.00150.14           N
ATOM   4335  C   LYS A 537      33.179   9.428  39.144  1.00150.14           C
ATOM   4336  O   LYS A 537      33.990   8.631  39.615  1.00150.14           O
ATOM   4337  N   ASN A 538      32.560  10.350  39.900  1.00166.44           N
ATOM   4338  CA  ASN A 538      32.764  10.234  41.308  1.00166.44           C
ATOM   4339  CB  ASN A 538      32.036  11.297  42.145  1.00166.44           C
ATOM   4340  CG  ASN A 538      32.685  12.643  41.860  1.00166.44           C
ATOM   4341  OD1 ASN A 538      33.891  12.732  41.635  1.00166.44           O
ATOM   4342  ND2 ASN A 538      31.859  13.723  41.871  1.00166.44           N
ATOM   4343  C   ASN A 538      32.151   8.913  41.625  1.00166.44           C
ATOM   4344  O   ASN A 538      31.285   8.442  40.891  1.00166.44           O
ATOM   4345  N   MET A 539      32.602   8.253  42.703  1.00 70.92           N
ATOM   4346  CA  MET A 539      32.065   6.951  42.956  1.00 70.92           C
ATOM   4347  CB  MET A 539      32.679   6.274  44.195  1.00 70.92           C
ATOM   4348  CG  MET A 539      34.182   6.010  44.075  1.00 70.92           C
ATOM   4349  SD  MET A 539      34.957   5.329  45.574  1.00 70.92           S
ATOM   4350  CE  MET A 539      34.124   3.718  45.478  1.00 70.92           C
ATOM   4351  C   MET A 539      30.610   7.119  43.221  1.00 70.92           C
ATOM   4352  O   MET A 539      30.211   7.818  44.151  1.00 70.92           O
ATOM   4353  N   ILE A 540      29.766   6.497  42.379  1.00117.49           N
ATOM   4354  CA  ILE A 540      28.365   6.594  42.632  1.00117.49           C
ATOM   4355  CB  ILE A 540      27.579   7.281  41.556  1.00117.49           C
ATOM   4356  CG1 ILE A 540      27.743   6.546  40.217  1.00117.49           C
ATOM   4357  CG2 ILE A 540      27.976   8.762  41.533  1.00117.49           C
ATOM   4358  CD1 ILE A 540      26.771   7.029  39.143  1.00117.49           C
ATOM   4359  C   ILE A 540      27.834   5.219  42.757  1.00117.49           C
ATOM   4360  O   ILE A 540      28.031   4.372  41.885  1.00117.49           O
ATOM   4361  N   TYR A 541      27.145   4.954  43.876  1.00 69.56           N
ATOM   4362  CA  TYR A 541      26.566   3.662  43.985  1.00 69.56           C
ATOM   4363  CB  TYR A 541      26.162   3.285  45.420  1.00 69.56           C
ATOM   4364  CG  TYR A 541      27.389   3.331  46.268  1.00 69.56           C
ATOM   4365  CD1 TYR A 541      27.782   4.514  46.851  1.00 69.56           C
ATOM   4366  CD2 TYR A 541      28.147   2.202  46.479  1.00 69.56           C
ATOM   4367  CE1 TYR A 541      28.909   4.571  47.637  1.00 69.56           C
ATOM   4368  CE2 TYR A 541      29.277   2.253  47.264  1.00 69.56           C
ATOM   4369  CZ  TYR A 541      29.658   3.438  47.844  1.00 69.56           C
ATOM   4370  OH  TYR A 541      30.816   3.493  48.650  1.00 69.56           O
ATOM   4371  C   TYR A 541      25.322   3.791  43.189  1.00 69.56           C
ATOM   4372  O   TYR A 541      24.476   4.640  43.466  1.00 69.56           O
ATOM   4373  N   ASN A 542      25.184   2.944  42.160  1.00112.35           N
ATOM   4374  CA  ASN A 542      24.054   3.063  41.299  1.00112.35           C
ATOM   4375  CB  ASN A 542      24.430   3.592  39.900  1.00112.35           C
ATOM   4376  CG  ASN A 542      25.415   2.647  39.234  1.00112.35           C
ATOM   4377  OD1 ASN A 542      25.027   1.726  38.518  1.00112.35           O
ATOM   4378  ND2 ASN A 542      26.733   2.900  39.457  1.00112.35           N
ATOM   4379  C   ASN A 542      23.436   1.711  41.153  1.00112.35           C
ATOM   4380  O   ASN A 542      23.966   0.714  41.639  1.00112.35           O
ATOM   4381  N   GLN A 543      22.262   1.653  40.495  1.00 54.72           N
ATOM   4382  CA  GLN A 543      21.582   0.401  40.345  1.00 54.72           C
ATOM   4383  CB  GLN A 543      20.259   0.367  41.127  1.00 54.72           C
ATOM   4384  CG  GLN A 543      19.617  -1.015  41.237  1.00 54.72           C
ATOM   4385  CD  GLN A 543      18.422  -0.867  42.166  1.00 54.72           C
ATOM   4386  OE1 GLN A 543      18.072   0.241  42.571  1.00 54.72           O
ATOM   4387  NE2 GLN A 543      17.778  -2.012  42.517  1.00 54.72           N
ATOM   4388  C   GLN A 543      21.285   0.203  38.891  1.00 54.72           C
ATOM   4389  O   GLN A 543      21.275   1.156  38.113  1.00 54.72           O
ATOM   4390  N   VAL A 544      21.043  -1.062  38.483  1.00108.96           N
ATOM   4391  CA  VAL A 544      20.783  -1.317  37.097  1.00108.96           C
ATOM   4392  CB  VAL A 544      21.244  -2.674  36.642  1.00108.96           C
ATOM   4393  CG1 VAL A 544      20.553  -3.754  37.491  1.00108.96           C
ATOM   4394  CG2 VAL A 544      20.974  -2.798  35.133  1.00108.96           C
ATOM   4395  C   VAL A 544      19.313  -1.176  36.853  1.00108.96           C
ATOM   4396  O   VAL A 544      18.499  -1.945  37.361  1.00108.96           O
ATOM   4397  N   ASP A 545      18.947  -0.158  36.048  1.00 44.95           N
ATOM   4398  CA  ASP A 545      17.576   0.120  35.729  1.00 44.95           C
ATOM   4399  CB  ASP A 545      17.272   1.604  35.465  1.00 44.95           C
ATOM   4400  CG  ASP A 545      17.307   2.328  36.804  1.00 44.95           C
ATOM   4401  OD1 ASP A 545      17.483   1.638  37.843  1.00 44.95           O
ATOM   4402  OD2 ASP A 545      17.154   3.578  36.807  1.00 44.95           O
ATOM   4403  C   ASP A 545      17.208  -0.656  34.508  1.00 44.95           C
ATOM   4404  O   ASP A 545      17.886  -1.612  34.135  1.00 44.95           O
ATOM   4405  N   LYS A 546      16.079  -0.282  33.877  1.00 54.13           N
ATOM   4406  CA  LYS A 546      15.615  -0.998  32.727  1.00 54.13           C
ATOM   4407  CB  LYS A 546      14.085  -0.986  32.573  1.00 54.13           C
ATOM   4408  CG  LYS A 546      13.389  -1.755  33.700  1.00 54.13           C
ATOM   4409  CD  LYS A 546      11.891  -1.473  33.818  1.00 54.13           C
ATOM   4410  CE  LYS A 546      11.230  -2.188  34.997  1.00 54.13           C
ATOM   4411  NZ  LYS A 546       9.862  -1.666  35.205  1.00 54.13           N
ATOM   4412  C   LYS A 546      16.240  -0.455  31.480  1.00 54.13           C
ATOM   4413  O   LYS A 546      16.608   0.716  31.398  1.00 54.13           O
ATOM   4414  N   ARG A 547      16.388  -1.342  30.476  1.00119.65           N
ATOM   4415  CA  ARG A 547      16.908  -0.989  29.187  1.00119.65           C
ATOM   4416  CB  ARG A 547      15.950  -0.132  28.347  1.00119.65           C
ATOM   4417  CG  ARG A 547      14.714  -0.895  27.875  1.00119.65           C
ATOM   4418  CD  ARG A 547      13.760  -0.043  27.039  1.00119.65           C
ATOM   4419  NE  ARG A 547      12.638  -0.923  26.613  1.00119.65           N
ATOM   4420  CZ  ARG A 547      11.578  -1.127  27.447  1.00119.65           C
ATOM   4421  NH1 ARG A 547      11.560  -0.536  28.678  1.00119.65           N
ATOM   4422  NH2 ARG A 547      10.537  -1.916  27.049  1.00119.65           N
ATOM   4423  C   ARG A 547      18.192  -0.239  29.327  1.00119.65           C
ATOM   4424  O   ARG A 547      18.321   0.871  28.814  1.00119.65           O
ATOM   4425  N   VAL A 548      19.152  -0.836  30.056  1.00187.78           N
ATOM   4426  CA  VAL A 548      20.500  -0.377  30.248  1.00187.78           C
ATOM   4427  CB  VAL A 548      21.355  -0.448  29.008  1.00187.78           C
ATOM   4428  CG1 VAL A 548      20.926   0.649  28.024  1.00187.78           C
ATOM   4429  CG2 VAL A 548      22.835  -0.375  29.423  1.00187.78           C
ATOM   4430  C   VAL A 548      20.558   1.004  30.821  1.00187.78           C
ATOM   4431  O   VAL A 548      21.548   1.712  30.646  1.00187.78           O
ATOM   4432  N   ALA A 549      19.506   1.434  31.538  1.00 55.93           N
ATOM   4433  CA  ALA A 549      19.609   2.706  32.186  1.00 55.93           C
ATOM   4434  CB  ALA A 549      18.248   3.371  32.454  1.00 55.93           C
ATOM   4435  C   ALA A 549      20.255   2.437  33.507  1.00 55.93           C
ATOM   4436  O   ALA A 549      20.014   1.398  34.119  1.00 55.93           O
ATOM   4437  N   SER A 550      21.107   3.367  33.981  1.00 88.10           N
ATOM   4438  CA  SER A 550      21.726   3.200  35.263  1.00 88.10           C
ATOM   4439  CB  SER A 550      23.248   3.419  35.243  1.00 88.10           C
ATOM   4440  OG  SER A 550      23.786   3.240  36.545  1.00 88.10           O
ATOM   4441  C   SER A 550      21.135   4.260  36.130  1.00 88.10           C
ATOM   4442  O   SER A 550      21.004   5.408  35.709  1.00 88.10           O
ATOM   4443  N   ASN A 551      20.760   3.906  37.373  1.00 86.44           N
ATOM   4444  CA  ASN A 551      20.114   4.881  38.200  1.00 86.44           C
ATOM   4445  CB  ASN A 551      18.922   4.324  38.996  1.00 86.44           C
ATOM   4446  CG  ASN A 551      18.174   5.506  39.595  1.00 86.44           C
ATOM   4447  OD1 ASN A 551      17.781   6.431  38.886  1.00 86.44           O
ATOM   4448  ND2 ASN A 551      17.971   5.481  40.940  1.00 86.44           N
ATOM   4449  C   ASN A 551      21.106   5.414  39.182  1.00 86.44           C
ATOM   4450  O   ASN A 551      21.939   4.682  39.708  1.00 86.44           O
ATOM   4451  N   VAL A 552      21.014   6.724  39.466  1.00103.86           N
ATOM   4452  CA  VAL A 552      21.936   7.420  40.315  1.00103.86           C
ATOM   4453  CB  VAL A 552      21.611   8.881  40.413  1.00103.86           C
ATOM   4454  CG1 VAL A 552      21.705   9.488  39.003  1.00103.86           C
ATOM   4455  CG2 VAL A 552      20.229   9.038  41.070  1.00103.86           C
ATOM   4456  C   VAL A 552      21.907   6.849  41.702  1.00103.86           C
ATOM   4457  O   VAL A 552      22.948   6.748  42.347  1.00103.86           O
ATOM   4458  N   LEU A 553      20.716   6.468  42.206  1.00 79.23           N
ATOM   4459  CA  LEU A 553      20.613   5.990  43.560  1.00 79.23           C
ATOM   4460  CB  LEU A 553      19.460   6.652  44.334  1.00 79.23           C
ATOM   4461  CG  LEU A 553      19.549   8.190  44.380  1.00 79.23           C
ATOM   4462  CD1 LEU A 553      18.394   8.793  45.195  1.00 79.23           C
ATOM   4463  CD2 LEU A 553      20.932   8.663  44.851  1.00 79.23           C
ATOM   4464  C   LEU A 553      20.329   4.515  43.536  1.00 79.23           C
ATOM   4465  O   LEU A 553      20.321   3.891  42.476  1.00 79.23           O
ATOM   4466  N   HIS A 554      20.163   3.912  44.738  1.00154.40           N
ATOM   4467  CA  HIS A 554      19.792   2.525  44.861  1.00154.40           C
ATOM   4468  ND1 HIS A 554      23.111   0.952  46.090  1.00154.40           N
ATOM   4469  CG  HIS A 554      22.131   1.523  45.310  1.00154.40           C
ATOM   4470  CB  HIS A 554      20.716   1.704  45.780  1.00154.40           C
ATOM   4471  NE2 HIS A 554      24.062   1.455  44.149  1.00154.40           N
ATOM   4472  CD2 HIS A 554      22.729   1.827  44.126  1.00154.40           C
ATOM   4473  CE1 HIS A 554      24.245   0.935  45.348  1.00154.40           C
ATOM   4474  C   HIS A 554      18.465   2.498  45.563  1.00154.40           C
ATOM   4475  O   HIS A 554      18.355   1.988  46.678  1.00154.40           O
ATOM   4476  N   ARG A 555      17.428   3.060  44.916  1.00145.92           N
ATOM   4477  CA  ARG A 555      16.096   3.181  45.445  1.00145.92           C
ATOM   4478  CB  ARG A 555      15.243   4.142  44.600  1.00145.92           C
ATOM   4479  CG  ARG A 555      13.810   4.329  45.094  1.00145.92           C
ATOM   4480  CD  ARG A 555      12.768   3.637  44.213  1.00145.92           C
ATOM   4481  NE  ARG A 555      11.426   4.062  44.702  1.00145.92           N
ATOM   4482  CZ  ARG A 555      10.306   3.814  43.962  1.00145.92           C
ATOM   4483  NH1 ARG A 555      10.397   3.141  42.778  1.00145.92           N
ATOM   4484  NH2 ARG A 555       9.091   4.245  44.411  1.00145.92           N
ATOM   4485  C   ARG A 555      15.371   1.868  45.524  1.00145.92           C
ATOM   4486  O   ARG A 555      14.607   1.644  46.463  1.00145.92           O
ATOM   4487  N   LEU A 556      15.570   0.962  44.545  1.00 98.31           N
ATOM   4488  CA  LEU A 556      14.757  -0.223  44.509  1.00 98.31           C
ATOM   4489  CB  LEU A 556      14.841  -0.986  43.178  1.00 98.31           C
ATOM   4490  CG  LEU A 556      14.260  -0.200  41.989  1.00 98.31           C
ATOM   4491  CD1 LEU A 556      15.072   1.074  41.705  1.00 98.31           C
ATOM   4492  CD2 LEU A 556      14.104  -1.099  40.752  1.00 98.31           C
ATOM   4493  C   LEU A 556      15.110  -1.184  45.601  1.00 98.31           C
ATOM   4494  O   LEU A 556      16.274  -1.530  45.798  1.00 98.31           O
ATOM   4495  N   LEU A 557      14.076  -1.633  46.349  1.00144.90           N
ATOM   4496  CA  LEU A 557      14.254  -2.621  47.375  1.00144.90           C
ATOM   4497  CB  LEU A 557      14.281  -2.063  48.810  1.00144.90           C
ATOM   4498  CG  LEU A 557      15.571  -1.295  49.156  1.00144.90           C
ATOM   4499  CD1 LEU A 557      16.793  -2.229  49.155  1.00144.90           C
ATOM   4500  CD2 LEU A 557      15.766  -0.070  48.254  1.00144.90           C
ATOM   4501  C   LEU A 557      13.132  -3.611  47.291  1.00144.90           C
ATOM   4502  O   LEU A 557      11.969  -3.236  47.151  1.00144.90           O
ATOM   4503  N   ASP A 558      13.470  -4.917  47.339  1.00116.63           N
ATOM   4504  CA  ASP A 558      12.480  -5.957  47.319  1.00116.63           C
ATOM   4505  CB  ASP A 558      12.225  -6.566  45.927  1.00116.63           C
ATOM   4506  CG  ASP A 558      13.493  -7.252  45.438  1.00116.63           C
ATOM   4507  OD1 ASP A 558      14.598  -6.865  45.903  1.00116.63           O
ATOM   4508  OD2 ASP A 558      13.370  -8.176  44.590  1.00116.63           O
ATOM   4509  C   ASP A 558      12.961  -7.056  48.215  1.00116.63           C
ATOM   4510  O   ASP A 558      14.009  -6.936  48.847  1.00116.63           O
ATOM   4511  N   GLY A 559      12.180  -8.152  48.325  1.00 64.93           N
ATOM   4512  CA  GLY A 559      12.606  -9.265  49.127  1.00 64.93           C
ATOM   4513  C   GLY A 559      11.876 -10.478  48.641  1.00 64.93           C
ATOM   4514  O   GLY A 559      10.683 -10.416  48.351  1.00 64.93           O
ATOM   4515  N   HIS A 560      12.583 -11.625  48.543  1.00 90.91           N
ATOM   4516  CA  HIS A 560      11.946 -12.835  48.099  1.00 90.91           C
ATOM   4517  ND1 HIS A 560      11.362 -10.946  45.172  1.00 90.91           N
ATOM   4518  CG  HIS A 560      10.953 -12.040  45.899  1.00 90.91           C
ATOM   4519  CB  HIS A 560      11.882 -13.004  46.572  1.00 90.91           C
ATOM   4520  NE2 HIS A 560       9.139 -10.956  45.112  1.00 90.91           N
ATOM   4521  CD2 HIS A 560       9.593 -12.031  45.854  1.00 90.91           C
ATOM   4522  CE1 HIS A 560      10.237 -10.333  44.723  1.00 90.91           C
ATOM   4523  C   HIS A 560      12.738 -13.997  48.604  1.00 90.91           C
ATOM   4524  O   HIS A 560      13.736 -13.839  49.305  1.00 90.91           O
ATOM   4525  N   GLN A 561      12.284 -15.215  48.247  1.00 62.48           N
ATOM   4526  CA  GLN A 561      12.949 -16.423  48.628  1.00 62.48           C
ATOM   4527  CB  GLN A 561      12.003 -17.537  49.105  1.00 62.48           C
ATOM   4528  CG  GLN A 561      11.326 -17.200  50.437  1.00 62.48           C
ATOM   4529  CD  GLN A 561      10.420 -18.354  50.835  1.00 62.48           C
ATOM   4530  OE1 GLN A 561      10.420 -19.409  50.203  1.00 62.48           O
ATOM   4531  NE2 GLN A 561       9.628 -18.150  51.922  1.00 62.48           N
ATOM   4532  C   GLN A 561      13.680 -16.897  47.424  1.00 62.48           C
ATOM   4533  O   GLN A 561      14.391 -16.102  46.815  1.00 62.48           O
ATOM   4534  N   THR A 562      13.549 -18.200  47.078  1.00 56.70           N
ATOM   4535  CA  THR A 562      14.217 -18.741  45.925  1.00 56.70           C
ATOM   4536  CB  THR A 562      13.778 -20.133  45.577  1.00 56.70           C
ATOM   4537  OG1 THR A 562      14.048 -21.017  46.655  1.00 56.70           O
ATOM   4538  CG2 THR A 562      14.524 -20.588  44.311  1.00 56.70           C
ATOM   4539  C   THR A 562      13.878 -17.851  44.779  1.00 56.70           C
ATOM   4540  O   THR A 562      12.780 -17.905  44.226  1.00 56.70           O
ATOM   4541  N   ASP A 563      14.840 -16.989  44.404  1.00107.45           N
ATOM   4542  CA  ASP A 563      14.584 -16.029  43.381  1.00107.45           C
ATOM   4543  CB  ASP A 563      14.681 -14.571  43.863  1.00107.45           C
ATOM   4544  CG  ASP A 563      16.095 -14.328  44.364  1.00107.45           C
ATOM   4545  OD1 ASP A 563      16.335 -14.550  45.581  1.00107.45           O
ATOM   4546  OD2 ASP A 563      16.950 -13.908  43.541  1.00107.45           O
ATOM   4547  C   ASP A 563      15.569 -16.217  42.278  1.00107.45           C
ATOM   4548  O   ASP A 563      16.769 -16.354  42.513  1.00107.45           O
ATOM   4549  N   GLN A 564      15.065 -16.264  41.030  1.00 95.76           N
ATOM   4550  CA  GLN A 564      15.949 -16.344  39.909  1.00 95.76           C
ATOM   4551  CB  GLN A 564      15.711 -17.569  39.012  1.00 95.76           C
ATOM   4552  CG  GLN A 564      15.896 -18.887  39.766  1.00 95.76           C
ATOM   4553  CD  GLN A 564      17.209 -18.811  40.532  1.00 95.76           C
ATOM   4554  OE1 GLN A 564      18.254 -18.476  39.976  1.00 95.76           O
ATOM   4555  NE2 GLN A 564      17.154 -19.120  41.856  1.00 95.76           N
ATOM   4556  C   GLN A 564      15.678 -15.107  39.115  1.00 95.76           C
ATOM   4557  O   GLN A 564      14.538 -14.647  39.042  1.00 95.76           O
ATOM   4558  N   GLN A 565      16.723 -14.508  38.513  1.00 97.93           N
ATOM   4559  CA  GLN A 565      16.478 -13.265  37.847  1.00 97.93           C
ATOM   4560  CB  GLN A 565      16.843 -12.055  38.728  1.00 97.93           C
ATOM   4561  CG  GLN A 565      16.167 -12.036  40.105  1.00 97.93           C
ATOM   4562  CD  GLN A 565      14.772 -11.444  39.980  1.00 97.93           C
ATOM   4563  OE1 GLN A 565      13.954 -11.899  39.182  1.00 97.93           O
ATOM   4564  NE2 GLN A 565      14.494 -10.385  40.789  1.00 97.93           N
ATOM   4565  C   GLN A 565      17.374 -13.168  36.657  1.00 97.93           C
ATOM   4566  O   GLN A 565      18.488 -13.691  36.647  1.00 97.93           O
ATOM   4567  N   GLY A 566      16.881 -12.474  35.615  1.00 39.92           N
ATOM   4568  CA  GLY A 566      17.676 -12.201  34.461  1.00 39.92           C
ATOM   4569  C   GLY A 566      17.561 -10.723  34.282  1.00 39.92           C
ATOM   4570  O   GLY A 566      16.457 -10.187  34.202  1.00 39.92           O
ATOM   4571  N   TYR A 567      18.711 -10.026  34.215  1.00 52.69           N
ATOM   4572  CA  TYR A 567      18.699  -8.597  34.088  1.00 52.69           C
ATOM   4573  CB  TYR A 567      19.460  -7.865  35.209  1.00 52.69           C
ATOM   4574  CG  TYR A 567      18.787  -8.112  36.516  1.00 52.69           C
ATOM   4575  CD1 TYR A 567      17.718  -7.343  36.914  1.00 52.69           C
ATOM   4576  CD2 TYR A 567      19.237  -9.112  37.346  1.00 52.69           C
ATOM   4577  CE1 TYR A 567      17.105  -7.572  38.124  1.00 52.69           C
ATOM   4578  CE2 TYR A 567      18.628  -9.346  38.555  1.00 52.69           C
ATOM   4579  CZ  TYR A 567      17.561  -8.575  38.945  1.00 52.69           C
ATOM   4580  OH  TYR A 567      16.938  -8.818  40.188  1.00 52.69           O
ATOM   4581  C   TYR A 567      19.420  -8.253  32.826  1.00 52.69           C
ATOM   4582  O   TYR A 567      20.485  -8.800  32.544  1.00 52.69           O
ATOM   4583  N   ARG A 568      18.852  -7.327  32.027  1.00 83.67           N
ATOM   4584  CA  ARG A 568      19.498  -6.945  30.806  1.00 83.67           C
ATOM   4585  CB  ARG A 568      18.596  -6.122  29.871  1.00 83.67           C
ATOM   4586  CG  ARG A 568      19.291  -5.678  28.583  1.00 83.67           C
ATOM   4587  CD  ARG A 568      18.399  -4.858  27.648  1.00 83.67           C
ATOM   4588  NE  ARG A 568      17.424  -5.794  27.021  1.00 83.67           N
ATOM   4589  CZ  ARG A 568      17.722  -6.378  25.824  1.00 83.67           C
ATOM   4590  NH1 ARG A 568      18.903  -6.093  25.202  1.00 83.67           N
ATOM   4591  NH2 ARG A 568      16.838  -7.239  25.243  1.00 83.67           N
ATOM   4592  C   ARG A 568      20.686  -6.107  31.150  1.00 83.67           C
ATOM   4593  O   ARG A 568      20.594  -5.161  31.931  1.00 83.67           O
ATOM   4594  N   LEU A 569      21.853  -6.473  30.588  1.00203.37           N
ATOM   4595  CA  LEU A 569      23.044  -5.699  30.768  1.00203.37           C
ATOM   4596  CB  LEU A 569      24.062  -6.305  31.753  1.00203.37           C
ATOM   4597  CG  LEU A 569      23.592  -6.336  33.219  1.00203.37           C
ATOM   4598  CD1 LEU A 569      24.691  -6.877  34.146  1.00203.37           C
ATOM   4599  CD2 LEU A 569      23.069  -4.966  33.675  1.00203.37           C
ATOM   4600  C   LEU A 569      23.712  -5.649  29.439  1.00203.37           C
ATOM   4601  O   LEU A 569      24.306  -6.634  29.001  1.00203.37           O
ATOM   4602  N   GLU A 570      23.637  -4.480  28.776  1.00227.76           N
ATOM   4603  CA  GLU A 570      24.228  -4.318  27.486  1.00227.76           C
ATOM   4604  CB  GLU A 570      25.748  -4.319  27.484  1.00227.76           C
ATOM   4605  CG  GLU A 570      26.266  -2.972  27.994  1.00227.76           C
ATOM   4606  CD  GLU A 570      25.883  -2.817  29.457  1.00227.76           C
ATOM   4607  OE1 GLU A 570      24.764  -2.304  29.721  1.00227.76           O
ATOM   4608  OE2 GLU A 570      26.701  -3.209  30.330  1.00227.76           O
ATOM   4609  C   GLU A 570      23.639  -5.300  26.530  1.00227.76           C
ATOM   4610  O   GLU A 570      22.438  -5.550  26.552  1.00227.76           O
ATOM   4611  N   ALA A 571      24.467  -5.847  25.624  1.00 67.22           N
ATOM   4612  CA  ALA A 571      23.987  -6.750  24.617  1.00 67.22           C
ATOM   4613  CB  ALA A 571      25.108  -7.238  23.684  1.00 67.22           C
ATOM   4614  C   ALA A 571      23.385  -7.966  25.268  1.00 67.22           C
ATOM   4615  O   ALA A 571      22.382  -8.486  24.779  1.00 67.22           O
ATOM   4616  N   LEU A 572      23.978  -8.454  26.383  1.00 79.57           N
ATOM   4617  CA  LEU A 572      23.551  -9.690  26.998  1.00 79.57           C
ATOM   4618  CB  LEU A 572      24.714 -10.650  27.305  1.00 79.57           C
ATOM   4619  CG  LEU A 572      25.446 -11.142  26.041  1.00 79.57           C
ATOM   4620  CD1 LEU A 572      26.559 -12.143  26.388  1.00 79.57           C
ATOM   4621  CD2 LEU A 572      24.455 -11.685  25.000  1.00 79.57           C
ATOM   4622  C   LEU A 572      22.819  -9.465  28.290  1.00 79.57           C
ATOM   4623  O   LEU A 572      22.406  -8.354  28.617  1.00 79.57           O
ATOM   4624  N   ASN A 573      22.592 -10.574  29.037  1.00 48.85           N
ATOM   4625  CA  ASN A 573      21.895 -10.526  30.293  1.00 48.85           C
ATOM   4626  CB  ASN A 573      20.559 -11.286  30.287  1.00 48.85           C
ATOM   4627  CG  ASN A 573      19.617 -10.519  29.369  1.00 48.85           C
ATOM   4628  OD1 ASN A 573      20.010  -9.537  28.740  1.00 48.85           O
ATOM   4629  ND2 ASN A 573      18.339 -10.976  29.287  1.00 48.85           N
ATOM   4630  C   ASN A 573      22.759 -11.121  31.366  1.00 48.85           C
ATOM   4631  O   ASN A 573      23.699 -11.865  31.091  1.00 48.85           O
ATOM   4632  N   VAL A 574      22.462 -10.769  32.638  1.00104.16           N
ATOM   4633  CA  VAL A 574      23.215 -11.271  33.753  1.00104.16           C
ATOM   4634  CB  VAL A 574      23.773 -10.167  34.611  1.00104.16           C
ATOM   4635  CG1 VAL A 574      22.603  -9.395  35.242  1.00104.16           C
ATOM   4636  CG2 VAL A 574      24.758 -10.766  35.627  1.00104.16           C
ATOM   4637  C   VAL A 574      22.279 -12.107  34.572  1.00104.16           C
ATOM   4638  O   VAL A 574      21.154 -11.698  34.853  1.00104.16           O
ATOM   4639  N   VAL A 575      22.721 -13.316  34.977  1.00105.85           N
ATOM   4640  CA  VAL A 575      21.834 -14.176  35.708  1.00105.85           C
ATOM   4641  CB  VAL A 575      21.870 -15.606  35.259  1.00105.85           C
ATOM   4642  CG1 VAL A 575      21.378 -15.672  33.802  1.00105.85           C
ATOM   4643  CG2 VAL A 575      23.292 -16.146  35.459  1.00105.85           C
ATOM   4644  C   VAL A 575      22.182 -14.131  37.156  1.00105.85           C
ATOM   4645  O   VAL A 575      23.349 -14.218  37.538  1.00105.85           O
ATOM   4646  N   GLU A 576      21.144 -13.979  38.002  1.00 52.29           N
ATOM   4647  CA  GLU A 576      21.384 -13.906  39.407  1.00 52.29           C
ATOM   4648  CB  GLU A 576      21.101 -12.508  39.980  1.00 52.29           C
ATOM   4649  CG  GLU A 576      22.102 -11.474  39.453  1.00 52.29           C
ATOM   4650  CD  GLU A 576      21.711 -10.090  39.946  1.00 52.29           C
ATOM   4651  OE1 GLU A 576      20.634  -9.969  40.588  1.00 52.29           O
ATOM   4652  OE2 GLU A 576      22.486  -9.133  39.679  1.00 52.29           O
ATOM   4653  C   GLU A 576      20.526 -14.914  40.097  1.00 52.29           C
ATOM   4654  O   GLU A 576      19.349 -15.082  39.780  1.00 52.29           O
ATOM   4655  N   LYS A 577      21.133 -15.627  41.063  1.00146.75           N
ATOM   4656  CA  LYS A 577      20.444 -16.595  41.859  1.00146.75           C
ATOM   4657  CB  LYS A 577      21.337 -17.721  42.402  1.00146.75           C
ATOM   4658  CG  LYS A 577      21.852 -18.671  41.322  1.00146.75           C
ATOM   4659  CD  LYS A 577      22.884 -19.669  41.846  1.00146.75           C
ATOM   4660  CE  LYS A 577      22.304 -20.642  42.875  1.00146.75           C
ATOM   4661  NZ  LYS A 577      23.344 -21.597  43.315  1.00146.75           N
ATOM   4662  C   LYS A 577      19.955 -15.815  43.023  1.00146.75           C
ATOM   4663  O   LYS A 577      19.924 -14.590  42.947  1.00146.75           O
ATOM   4664  N   ALA A 578      19.563 -16.492  44.121  1.00196.10           N
ATOM   4665  CA  ALA A 578      18.991 -15.787  45.232  1.00196.10           C
ATOM   4666  CB  ALA A 578      18.688 -16.690  46.438  1.00196.10           C
ATOM   4667  C   ALA A 578      19.923 -14.713  45.689  1.00196.10           C
ATOM   4668  O   ALA A 578      20.906 -14.962  46.385  1.00196.10           O
ATOM   4669  N   GLN A 579      19.607 -13.471  45.276  1.00134.82           N
ATOM   4670  CA  GLN A 579      20.272 -12.276  45.683  1.00134.82           C
ATOM   4671  CB  GLN A 579      20.089 -12.042  47.193  1.00134.82           C
ATOM   4672  CG  GLN A 579      18.620 -11.993  47.626  1.00134.82           C
ATOM   4673  CD  GLN A 579      18.577 -12.058  49.146  1.00134.82           C
ATOM   4674  OE1 GLN A 579      17.524 -12.271  49.746  1.00134.82           O
ATOM   4675  NE2 GLN A 579      19.762 -11.879  49.791  1.00134.82           N
ATOM   4676  C   GLN A 579      21.741 -12.381  45.414  1.00134.82           C
ATOM   4677  O   GLN A 579      22.525 -11.596  45.943  1.00134.82           O
ATOM   4678  N   ASN A 580      22.171 -13.321  44.555  1.00 92.78           N
ATOM   4679  CA  ASN A 580      23.584 -13.427  44.344  1.00 92.78           C
ATOM   4680  CB  ASN A 580      24.214 -14.655  45.025  1.00 92.78           C
ATOM   4681  CG  ASN A 580      25.705 -14.647  44.726  1.00 92.78           C
ATOM   4682  OD1 ASN A 580      26.391 -13.650  44.950  1.00 92.78           O
ATOM   4683  ND2 ASN A 580      26.228 -15.787  44.200  1.00 92.78           N
ATOM   4684  C   ASN A 580      23.815 -13.579  42.882  1.00 92.78           C
ATOM   4685  O   ASN A 580      23.055 -14.251  42.188  1.00 92.78           O
ATOM   4686  N   ILE A 581      24.880 -12.945  42.366  1.00 83.77           N
ATOM   4687  CA  ILE A 581      25.160 -13.104  40.976  1.00 83.77           C
ATOM   4688  CB  ILE A 581      26.028 -12.040  40.373  1.00 83.77           C
ATOM   4689  CG1 ILE A 581      25.347 -10.666  40.450  1.00 83.77           C
ATOM   4690  CG2 ILE A 581      26.360 -12.475  38.936  1.00 83.77           C
ATOM   4691  CD1 ILE A 581      26.276  -9.514  40.071  1.00 83.77           C
ATOM   4692  C   ILE A 581      25.900 -14.385  40.846  1.00 83.77           C
ATOM   4693  O   ILE A 581      26.700 -14.751  41.705  1.00 83.77           O
ATOM   4694  N   ILE A 582      25.621 -15.125  39.764  1.00279.46           N
ATOM   4695  CA  ILE A 582      26.330 -16.344  39.555  1.00279.46           C
ATOM   4696  CB  ILE A 582      25.468 -17.481  39.088  1.00279.46           C
ATOM   4697  CG1 ILE A 582      26.237 -18.811  39.165  1.00279.46           C
ATOM   4698  CG2 ILE A 582      24.942 -17.139  37.688  1.00279.46           C
ATOM   4699  CD1 ILE A 582      25.345 -20.040  39.002  1.00279.46           C
ATOM   4700  C   ILE A 582      27.292 -15.998  38.482  1.00279.46           C
ATOM   4701  O   ILE A 582      27.133 -14.967  37.834  1.00279.46           O
ATOM   4702  N   TYR A 583      28.360 -16.789  38.290  1.00177.99           N
ATOM   4703  CA  TYR A 583      29.216 -16.318  37.250  1.00177.99           C
ATOM   4704  CB  TYR A 583      30.675 -16.773  37.387  1.00177.99           C
ATOM   4705  CG  TYR A 583      31.188 -16.057  38.589  1.00177.99           C
ATOM   4706  CD1 TYR A 583      31.062 -16.609  39.842  1.00177.99           C
ATOM   4707  CD2 TYR A 583      31.780 -14.821  38.462  1.00177.99           C
ATOM   4708  CE1 TYR A 583      31.528 -15.943  40.951  1.00177.99           C
ATOM   4709  CE2 TYR A 583      32.248 -14.149  39.567  1.00177.99           C
ATOM   4710  CZ  TYR A 583      32.122 -14.712  40.814  1.00177.99           C
ATOM   4711  OH  TYR A 583      32.600 -14.027  41.951  1.00177.99           O
ATOM   4712  C   TYR A 583      28.642 -16.832  35.986  1.00177.99           C
ATOM   4713  O   TYR A 583      29.143 -17.780  35.383  1.00177.99           O
ATOM   4714  N   SER A 584      27.539 -16.184  35.563  1.00 78.02           N
ATOM   4715  CA  SER A 584      26.917 -16.578  34.347  1.00 78.02           C
ATOM   4716  CB  SER A 584      25.725 -17.532  34.541  1.00 78.02           C
ATOM   4717  OG  SER A 584      26.161 -18.756  35.116  1.00 78.02           O
ATOM   4718  C   SER A 584      26.393 -15.365  33.668  1.00 78.02           C
ATOM   4719  O   SER A 584      25.614 -14.599  34.234  1.00 78.02           O
ATOM   4720  N   ILE A 585      26.839 -15.163  32.419  1.00102.26           N
ATOM   4721  CA  ILE A 585      26.275 -14.131  31.616  1.00102.26           C
ATOM   4722  CB  ILE A 585      27.282 -13.342  30.830  1.00102.26           C
ATOM   4723  CG1 ILE A 585      28.267 -12.629  31.772  1.00102.26           C
ATOM   4724  CG2 ILE A 585      26.505 -12.374  29.921  1.00102.26           C
ATOM   4725  CD1 ILE A 585      27.600 -11.619  32.704  1.00102.26           C
ATOM   4726  C   ILE A 585      25.474 -14.919  30.645  1.00102.26           C
ATOM   4727  O   ILE A 585      26.022 -15.557  29.747  1.00102.26           O
ATOM   4728  N   PHE A 586      24.145 -14.917  30.828  1.00137.30           N
ATOM   4729  CA  PHE A 586      23.320 -15.751  30.012  1.00137.30           C
ATOM   4730  CB  PHE A 586      22.152 -16.369  30.805  1.00137.30           C
ATOM   4731  CG  PHE A 586      21.521 -17.449  29.996  1.00137.30           C
ATOM   4732  CD1 PHE A 586      22.174 -18.646  29.812  1.00137.30           C
ATOM   4733  CD2 PHE A 586      20.270 -17.284  29.446  1.00137.30           C
ATOM   4734  CE1 PHE A 586      21.600 -19.656  29.077  1.00137.30           C
ATOM   4735  CE2 PHE A 586      19.692 -18.292  28.712  1.00137.30           C
ATOM   4736  CZ  PHE A 586      20.356 -19.479  28.523  1.00137.30           C
ATOM   4737  C   PHE A 586      22.768 -14.928  28.900  1.00137.30           C
ATOM   4738  O   PHE A 586      22.625 -13.713  29.016  1.00137.30           O
ATOM   4739  N   GLU A 587      22.479 -15.587  27.762  1.00 77.44           N
ATOM   4740  CA  GLU A 587      21.903 -14.895  26.651  1.00 77.44           C
ATOM   4741  CB  GLU A 587      22.674 -15.092  25.335  1.00 77.44           C
ATOM   4742  CG  GLU A 587      22.113 -14.280  24.167  1.00 77.44           C
ATOM   4743  CD  GLU A 587      23.026 -14.498  22.969  1.00 77.44           C
ATOM   4744  OE1 GLU A 587      24.260 -14.310  23.129  1.00 77.44           O
ATOM   4745  OE2 GLU A 587      22.504 -14.864  21.881  1.00 77.44           O
ATOM   4746  C   GLU A 587      20.542 -15.473  26.464  1.00 77.44           C
ATOM   4747  O   GLU A 587      20.355 -16.680  26.596  1.00 77.44           O
ATOM   4748  N   SER A 588      19.539 -14.624  26.169  1.00 86.29           N
ATOM   4749  CA  SER A 588      18.225 -15.155  25.978  1.00 86.29           C
ATOM   4750  CB  SER A 588      17.114 -14.229  26.499  1.00 86.29           C
ATOM   4751  OG  SER A 588      15.844 -14.823  26.277  1.00 86.29           O
ATOM   4752  C   SER A 588      18.020 -15.305  24.506  1.00 86.29           C
ATOM   4753  O   SER A 588      17.756 -14.335  23.798  1.00 86.29           O
ATOM   4754  N   SER A 589      18.146 -16.555  24.023  1.00 44.97           N
ATOM   4755  CA  SER A 589      18.022 -16.892  22.633  1.00 44.97           C
ATOM   4756  CB  SER A 589      18.521 -18.315  22.332  1.00 44.97           C
ATOM   4757  OG  SER A 589      17.689 -19.267  22.981  1.00 44.97           O
ATOM   4758  C   SER A 589      16.590 -16.830  22.199  1.00 44.97           C
ATOM   4759  O   SER A 589      16.305 -16.523  21.043  1.00 44.97           O
ATOM   4760  N   TYR A 590      15.648 -17.118  23.117  1.00153.68           N
ATOM   4761  CA  TYR A 590      14.258 -17.203  22.758  1.00153.68           C
ATOM   4762  CB  TYR A 590      13.421 -17.999  23.772  1.00153.68           C
ATOM   4763  CG  TYR A 590      13.948 -19.392  23.774  1.00153.68           C
ATOM   4764  CD1 TYR A 590      15.140 -19.675  24.401  1.00153.68           C
ATOM   4765  CD2 TYR A 590      13.254 -20.411  23.165  1.00153.68           C
ATOM   4766  CE1 TYR A 590      15.639 -20.956  24.413  1.00153.68           C
ATOM   4767  CE2 TYR A 590      13.747 -21.695  23.173  1.00153.68           C
ATOM   4768  CZ  TYR A 590      14.942 -21.967  23.796  1.00153.68           C
ATOM   4769  OH  TYR A 590      15.452 -23.283  23.806  1.00153.68           O
ATOM   4770  C   TYR A 590      13.673 -15.832  22.691  1.00153.68           C
ATOM   4771  O   TYR A 590      13.926 -14.988  23.549  1.00153.68           O
ATOM   4772  N   ILE A 591      12.873 -15.579  21.638  1.00124.83           N
ATOM   4773  CA  ILE A 591      12.278 -14.288  21.479  1.00124.83           C
ATOM   4774  CB  ILE A 591      12.884 -13.507  20.354  1.00124.83           C
ATOM   4775  CG1 ILE A 591      12.517 -12.027  20.487  1.00124.83           C
ATOM   4776  CG2 ILE A 591      12.443 -14.154  19.030  1.00124.83           C
ATOM   4777  CD1 ILE A 591      13.176 -11.379  21.702  1.00124.83           C
ATOM   4778  C   ILE A 591      10.830 -14.478  21.148  1.00124.83           C
ATOM   4779  O   ILE A 591      10.426 -15.512  20.616  1.00124.83           O
ATOM   4780  N   ILE A 592      10.002 -13.472  21.487  1.00 47.20           N
ATOM   4781  CA  ILE A 592       8.601 -13.510  21.194  1.00 47.20           C
ATOM   4782  CB  ILE A 592       7.749 -13.474  22.425  1.00 47.20           C
ATOM   4783  CG1 ILE A 592       6.275 -13.688  22.058  1.00 47.20           C
ATOM   4784  CG2 ILE A 592       8.034 -12.158  23.169  1.00 47.20           C
ATOM   4785  CD1 ILE A 592       5.382 -13.905  23.274  1.00 47.20           C
ATOM   4786  C   ILE A 592       8.301 -12.269  20.413  1.00 47.20           C
ATOM   4787  O   ILE A 592       8.835 -11.200  20.704  1.00 47.20           O
ATOM   4788  N   GLY A 593       7.443 -12.382  19.380  1.00 42.75           N
ATOM   4789  CA  GLY A 593       7.095 -11.233  18.596  1.00 42.75           C
ATOM   4790  C   GLY A 593       5.635 -11.005  18.813  1.00 42.75           C
ATOM   4791  O   GLY A 593       4.896 -11.948  19.080  1.00 42.75           O
ATOM   4792  N   PHE A 594       5.162  -9.750  18.666  1.00196.51           N
ATOM   4793  CA  PHE A 594       3.788  -9.500  18.994  1.00196.51           C
ATOM   4794  CB  PHE A 594       3.612  -8.611  20.236  1.00196.51           C
ATOM   4795  CG  PHE A 594       2.172  -8.691  20.608  1.00196.51           C
ATOM   4796  CD1 PHE A 594       1.241  -7.869  20.018  1.00196.51           C
ATOM   4797  CD2 PHE A 594       1.755  -9.603  21.549  1.00196.51           C
ATOM   4798  CE1 PHE A 594      -0.087  -7.954  20.368  1.00196.51           C
ATOM   4799  CE2 PHE A 594       0.429  -9.692  21.902  1.00196.51           C
ATOM   4800  CZ  PHE A 594      -0.495  -8.866  21.311  1.00196.51           C
ATOM   4801  C   PHE A 594       3.130  -8.800  17.859  1.00196.51           C
ATOM   4802  O   PHE A 594       2.647  -9.404  16.902  1.00196.51           O
ATOM   4803  N   CYS A 595       3.151  -7.462  17.913  1.00104.21           N
ATOM   4804  CA  CYS A 595       2.506  -6.659  16.920  1.00104.21           C
ATOM   4805  CB  CYS A 595       2.741  -5.153  17.137  1.00104.21           C
ATOM   4806  SG  CYS A 595       1.907  -4.121  15.894  1.00104.21           S
ATOM   4807  C   CYS A 595       3.121  -7.035  15.616  1.00104.21           C
ATOM   4808  O   CYS A 595       2.514  -6.840  14.564  1.00104.21           O
ATOM   4809  N   ARG A 596       4.355  -7.582  15.666  1.00179.37           N
ATOM   4810  CA  ARG A 596       5.046  -7.941  14.473  1.00179.37           C
ATOM   4811  CB  ARG A 596       6.335  -8.740  14.724  1.00179.37           C
ATOM   4812  CG  ARG A 596       7.346  -8.004  15.601  1.00179.37           C
ATOM   4813  CD  ARG A 596       7.486  -6.521  15.262  1.00179.37           C
ATOM   4814  NE  ARG A 596       7.949  -6.416  13.851  1.00179.37           N
ATOM   4815  CZ  ARG A 596       8.432  -5.224  13.394  1.00179.37           C
ATOM   4816  NH1 ARG A 596       8.517  -4.158  14.242  1.00179.37           N
ATOM   4817  NH2 ARG A 596       8.835  -5.095  12.097  1.00179.37           N
ATOM   4818  C   ARG A 596       4.168  -8.803  13.628  1.00179.37           C
ATOM   4819  O   ARG A 596       3.818  -9.923  13.996  1.00179.37           O
ATOM   4820  N   ILE A 597       3.779  -8.255  12.462  1.00147.01           N
ATOM   4821  CA  ILE A 597       3.031  -8.985  11.486  1.00147.01           C
ATOM   4822  CB  ILE A 597       1.624  -8.483  11.290  1.00147.01           C
ATOM   4823  CG1 ILE A 597       0.778  -9.524  10.532  1.00147.01           C
ATOM   4824  CG2 ILE A 597       1.665  -7.089  10.643  1.00147.01           C
ATOM   4825  CD1 ILE A 597       1.290  -9.867   9.134  1.00147.01           C
ATOM   4826  C   ILE A 597       3.821  -8.831  10.229  1.00147.01           C
ATOM   4827  O   ILE A 597       4.206  -7.724   9.854  1.00147.01           O
ATOM   4828  N   SER A 598       4.117  -9.952   9.552  1.00 82.66           N
ATOM   4829  CA  SER A 598       4.963  -9.836   8.406  1.00 82.66           C
ATOM   4830  CB  SER A 598       5.567 -11.173   7.940  1.00 82.66           C
ATOM   4831  OG  SER A 598       4.542 -12.042   7.480  1.00 82.66           O
ATOM   4832  C   SER A 598       4.198  -9.267   7.260  1.00 82.66           C
ATOM   4833  O   SER A 598       3.036  -9.601   7.032  1.00 82.66           O
ATOM   4834  N   SER A 599       4.850  -8.350   6.522  1.00 55.17           N
ATOM   4835  CA  SER A 599       4.275  -7.841   5.318  1.00 55.17           C
ATOM   4836  CB  SER A 599       3.814  -6.373   5.414  1.00 55.17           C
ATOM   4837  OG  SER A 599       4.907  -5.513   5.709  1.00 55.17           O
ATOM   4838  C   SER A 599       5.367  -7.927   4.304  1.00 55.17           C
ATOM   4839  O   SER A 599       6.330  -7.163   4.342  1.00 55.17           O
ATOM   4840  N   PHE A 600       5.256  -8.877   3.360  1.00144.32           N
ATOM   4841  CA  PHE A 600       6.298  -8.962   2.385  1.00144.32           C
ATOM   4842  CB  PHE A 600       6.766 -10.395   2.067  1.00144.32           C
ATOM   4843  CG  PHE A 600       7.468 -10.969   3.251  1.00144.32           C
ATOM   4844  CD1 PHE A 600       8.763 -10.606   3.540  1.00144.32           C
ATOM   4845  CD2 PHE A 600       6.838 -11.888   4.057  1.00144.32           C
ATOM   4846  CE1 PHE A 600       9.413 -11.141   4.628  1.00144.32           C
ATOM   4847  CE2 PHE A 600       7.484 -12.425   5.146  1.00144.32           C
ATOM   4848  CZ  PHE A 600       8.774 -12.051   5.434  1.00144.32           C
ATOM   4849  C   PHE A 600       5.734  -8.427   1.118  1.00144.32           C
ATOM   4850  O   PHE A 600       4.810  -9.004   0.548  1.00144.32           O
ATOM   4851  N   PHE A 601       6.273  -7.293   0.639  1.00105.86           N
ATOM   4852  CA  PHE A 601       5.771  -6.786  -0.597  1.00105.86           C
ATOM   4853  CB  PHE A 601       5.352  -5.310  -0.519  1.00105.86           C
ATOM   4854  CG  PHE A 601       4.277  -5.262   0.512  1.00105.86           C
ATOM   4855  CD1 PHE A 601       2.960  -5.463   0.168  1.00105.86           C
ATOM   4856  CD2 PHE A 601       4.593  -5.038   1.832  1.00105.86           C
ATOM   4857  CE1 PHE A 601       1.974  -5.427   1.126  1.00105.86           C
ATOM   4858  CE2 PHE A 601       3.612  -5.000   2.794  1.00105.86           C
ATOM   4859  CZ  PHE A 601       2.298  -5.194   2.441  1.00105.86           C
ATOM   4860  C   PHE A 601       6.878  -6.925  -1.589  1.00105.86           C
ATOM   4861  O   PHE A 601       7.971  -6.396  -1.391  1.00105.86           O
ATOM   4862  N   SER A 602       6.620  -7.684  -2.673  1.00 77.35           N
ATOM   4863  CA  SER A 602       7.600  -7.897  -3.698  1.00 77.35           C
ATOM   4864  CB  SER A 602       7.400  -9.194  -4.501  1.00 77.35           C
ATOM   4865  OG  SER A 602       7.594 -10.327  -3.669  1.00 77.35           O
ATOM   4866  C   SER A 602       7.480  -6.781  -4.675  1.00 77.35           C
ATOM   4867  O   SER A 602       6.440  -6.134  -4.778  1.00 77.35           O
ATOM   4868  N   GLY A 603       8.566  -6.521  -5.424  1.00 27.18           N
ATOM   4869  CA  GLY A 603       8.511  -5.480  -6.401  1.00 27.18           C
ATOM   4870  C   GLY A 603       7.962  -6.056  -7.662  1.00 27.18           C
ATOM   4871  O   GLY A 603       7.936  -7.272  -7.850  1.00 27.18           O
ATOM   4872  N   ILE A 604       7.521  -5.172  -8.576  1.00 70.76           N
ATOM   4873  CA  ILE A 604       7.062  -5.629  -9.850  1.00 70.76           C
ATOM   4874  CB  ILE A 604       6.135  -4.680 -10.549  1.00 70.76           C
ATOM   4875  CG1 ILE A 604       4.819  -4.549  -9.762  1.00 70.76           C
ATOM   4876  CG2 ILE A 604       5.951  -5.168 -11.996  1.00 70.76           C
ATOM   4877  CD1 ILE A 604       3.931  -3.401 -10.239  1.00 70.76           C
ATOM   4878  C   ILE A 604       8.299  -5.739 -10.670  1.00 70.76           C
ATOM   4879  O   ILE A 604       9.106  -4.811 -10.703  1.00 70.76           O
ATOM   4880  N   ILE A 605       8.480  -6.901 -11.325  1.00 69.65           N
ATOM   4881  CA  ILE A 605       9.654  -7.187 -12.100  1.00 69.65           C
ATOM   4882  CB  ILE A 605       9.900  -8.654 -12.305  1.00 69.65           C
ATOM   4883  CG1 ILE A 605      10.095  -9.348 -10.945  1.00 69.65           C
ATOM   4884  CG2 ILE A 605      11.108  -8.810 -13.244  1.00 69.65           C
ATOM   4885  CD1 ILE A 605      10.104 -10.873 -11.028  1.00 69.65           C
ATOM   4886  C   ILE A 605       9.523  -6.545 -13.432  1.00 69.65           C
ATOM   4887  O   ILE A 605       8.422  -6.420 -13.960  1.00 69.65           O
ATOM   4888  N   MET A 606      10.657  -6.073 -13.985  1.00 58.69           N
ATOM   4889  CA  MET A 606      10.624  -5.422 -15.259  1.00 58.69           C
ATOM   4890  CB  MET A 606      11.883  -4.596 -15.572  1.00 58.69           C
ATOM   4891  CG  MET A 606      12.047  -3.392 -14.641  1.00 58.69           C
ATOM   4892  SD  MET A 606      13.295  -2.187 -15.180  1.00 58.69           S
ATOM   4893  CE  MET A 606      12.301  -1.590 -16.579  1.00 58.69           C
ATOM   4894  C   MET A 606      10.447  -6.446 -16.331  1.00 58.69           C
ATOM   4895  O   MET A 606      10.873  -7.593 -16.198  1.00 58.69           O
ATOM   4896  N   MET A 607       9.776  -6.042 -17.429  1.00168.31           N
ATOM   4897  CA  MET A 607       9.557  -6.938 -18.525  1.00168.31           C
ATOM   4898  CB  MET A 607       8.082  -7.219 -18.844  1.00168.31           C
ATOM   4899  CG  MET A 607       7.883  -8.240 -19.966  1.00168.31           C
ATOM   4900  SD  MET A 607       8.318  -9.947 -19.517  1.00168.31           S
ATOM   4901  CE  MET A 607       6.934 -10.151 -18.360  1.00168.31           C
ATOM   4902  C   MET A 607      10.097  -6.286 -19.750  1.00168.31           C
ATOM   4903  O   MET A 607      10.322  -5.079 -19.778  1.00168.31           O
ATOM   4904  N   SER A 608      10.343  -7.077 -20.811  1.00 83.11           N
ATOM   4905  CA  SER A 608      10.843  -6.470 -22.006  1.00 83.11           C
ATOM   4906  CB  SER A 608      12.174  -7.073 -22.486  1.00 83.11           C
ATOM   4907  OG  SER A 608      12.607  -6.421 -23.671  1.00 83.11           O
ATOM   4908  C   SER A 608       9.836  -6.694 -23.085  1.00 83.11           C
ATOM   4909  O   SER A 608       9.381  -7.817 -23.302  1.00 83.11           O
ATOM   4910  N   TYR A 609       9.458  -5.615 -23.803  1.00 94.44           N
ATOM   4911  CA  TYR A 609       8.505  -5.801 -24.857  1.00 94.44           C
ATOM   4912  CB  TYR A 609       7.293  -4.850 -24.786  1.00 94.44           C
ATOM   4913  CG  TYR A 609       6.585  -5.279 -23.548  1.00 94.44           C
ATOM   4914  CD1 TYR A 609       5.800  -6.408 -23.548  1.00 94.44           C
ATOM   4915  CD2 TYR A 609       6.713  -4.559 -22.386  1.00 94.44           C
ATOM   4916  CE1 TYR A 609       5.162  -6.817 -22.401  1.00 94.44           C
ATOM   4917  CE2 TYR A 609       6.080  -4.959 -21.234  1.00 94.44           C
ATOM   4918  CZ  TYR A 609       5.305  -6.093 -21.243  1.00 94.44           C
ATOM   4919  OH  TYR A 609       4.660  -6.510 -20.062  1.00 94.44           O
ATOM   4920  C   TYR A 609       9.226  -5.621 -26.145  1.00 94.44           C
ATOM   4921  O   TYR A 609       9.662  -4.524 -26.485  1.00 94.44           O
ATOM   4922  N   VAL A 610       9.384  -6.734 -26.884  1.00 99.91           N
ATOM   4923  CA  VAL A 610      10.074  -6.736 -28.138  1.00 99.91           C
ATOM   4924  CB  VAL A 610      10.705  -8.054 -28.471  1.00 99.91           C
ATOM   4925  CG1 VAL A 610       9.585  -9.097 -28.629  1.00 99.91           C
ATOM   4926  CG2 VAL A 610      11.574  -7.877 -29.728  1.00 99.91           C
ATOM   4927  C   VAL A 610       9.075  -6.436 -29.206  1.00 99.91           C
ATOM   4928  O   VAL A 610       7.878  -6.656 -29.033  1.00 99.91           O
ATOM   4929  N   CYS A 611       9.550  -5.903 -30.347  1.00 89.35           N
ATOM   4930  CA  CYS A 611       8.655  -5.555 -31.410  1.00 89.35           C
ATOM   4931  CB  CYS A 611       9.335  -4.805 -32.569  1.00 89.35           C
ATOM   4932  SG  CYS A 611      10.594  -5.814 -33.410  1.00 89.35           S
ATOM   4933  C   CYS A 611       8.050  -6.808 -31.972  1.00 89.35           C
ATOM   4934  O   CYS A 611       8.723  -7.828 -32.117  1.00 89.35           O
ATOM   4935  N   ILE A 612       6.733  -6.758 -32.279  1.00 51.72           N
ATOM   4936  CA  ILE A 612       6.042  -7.888 -32.840  1.00 51.72           C
ATOM   4937  CB  ILE A 612       5.063  -8.508 -31.887  1.00 51.72           C
ATOM   4938  CG1 ILE A 612       5.774  -8.977 -30.609  1.00 51.72           C
ATOM   4939  CG2 ILE A 612       4.327  -9.632 -32.636  1.00 51.72           C
ATOM   4940  CD1 ILE A 612       4.815  -9.317 -29.469  1.00 51.72           C
ATOM   4941  C   ILE A 612       5.235  -7.405 -34.014  1.00 51.72           C
ATOM   4942  O   ILE A 612       4.589  -6.360 -33.937  1.00 51.72           O
ATOM   4943  N   LEU A 613       5.243  -8.165 -35.136  1.00144.55           N
ATOM   4944  CA  LEU A 613       4.533  -7.770 -36.330  1.00144.55           C
ATOM   4945  CB  LEU A 613       5.512  -7.301 -37.428  1.00144.55           C
ATOM   4946  CG  LEU A 613       4.905  -7.007 -38.815  1.00144.55           C
ATOM   4947  CD1 LEU A 613       4.601  -8.298 -39.594  1.00144.55           C
ATOM   4948  CD2 LEU A 613       3.689  -6.074 -38.704  1.00144.55           C
ATOM   4949  C   LEU A 613       3.735  -8.932 -36.857  1.00144.55           C
ATOM   4950  O   LEU A 613       4.278 -10.019 -37.048  1.00144.55           O
ATOM   4951  N   ILE A 614       2.410  -8.743 -37.086  1.00124.99           N
ATOM   4952  CA  ILE A 614       1.617  -9.831 -37.592  1.00124.99           C
ATOM   4953  CB  ILE A 614       0.140  -9.701 -37.386  1.00124.99           C
ATOM   4954  CG1 ILE A 614      -0.484 -11.084 -37.635  1.00124.99           C
ATOM   4955  CG2 ILE A 614      -0.407  -8.586 -38.293  1.00124.99           C
ATOM   4956  CD1 ILE A 614      -1.852 -11.281 -36.994  1.00124.99           C
ATOM   4957  C   ILE A 614       1.885 -10.151 -39.039  1.00124.99           C
ATOM   4958  O   ILE A 614       2.159 -11.304 -39.367  1.00124.99           O
ATOM   4959  N   PHE A 615       1.863  -9.159 -39.957  1.00110.22           N
ATOM   4960  CA  PHE A 615       2.020  -9.548 -41.338  1.00110.22           C
ATOM   4961  CB  PHE A 615       0.708  -9.904 -42.066  1.00110.22           C
ATOM   4962  CG  PHE A 615       0.187 -11.226 -41.611  1.00110.22           C
ATOM   4963  CD1 PHE A 615       0.780 -12.391 -42.043  1.00110.22           C
ATOM   4964  CD2 PHE A 615      -0.911 -11.301 -40.785  1.00110.22           C
ATOM   4965  CE1 PHE A 615       0.298 -13.614 -41.640  1.00110.22           C
ATOM   4966  CE2 PHE A 615      -1.399 -12.520 -40.379  1.00110.22           C
ATOM   4967  CZ  PHE A 615      -0.792 -13.676 -40.807  1.00110.22           C
ATOM   4968  C   PHE A 615       2.633  -8.454 -42.163  1.00110.22           C
ATOM   4969  O   PHE A 615       3.029  -7.405 -41.654  1.00110.22           O
ATOM   4970  N   ASN A 616       2.714  -8.721 -43.493  1.00250.98           N
ATOM   4971  CA  ASN A 616       3.310  -7.867 -44.488  1.00250.98           C
ATOM   4972  CB  ASN A 616       4.555  -8.500 -45.128  1.00250.98           C
ATOM   4973  CG  ASN A 616       4.108  -9.820 -45.745  1.00250.98           C
ATOM   4974  OD1 ASN A 616       3.731 -10.752 -45.036  1.00250.98           O
ATOM   4975  ND2 ASN A 616       4.139  -9.901 -47.103  1.00250.98           N
ATOM   4976  C   ASN A 616       2.331  -7.614 -45.609  1.00250.98           C
ATOM   4977  O   ASN A 616       1.303  -8.272 -45.752  1.00250.98           O
ATOM   4978  N   PRO A 617       2.665  -6.596 -46.368  1.00216.66           N
ATOM   4979  CA  PRO A 617       1.882  -6.160 -47.506  1.00216.66           C
ATOM   4980  CD  PRO A 617       3.335  -5.474 -45.727  1.00216.66           C
ATOM   4981  CB  PRO A 617       2.325  -4.727 -47.795  1.00216.66           C
ATOM   4982  CG  PRO A 617       2.822  -4.212 -46.436  1.00216.66           C
ATOM   4983  C   PRO A 617       1.913  -7.014 -48.740  1.00216.66           C
ATOM   4984  O   PRO A 617       1.151  -6.723 -49.661  1.00216.66           O
ATOM   4985  N   MET A 618       2.775  -8.043 -48.819  1.00190.19           N
ATOM   4986  CA  MET A 618       2.877  -8.752 -50.065  1.00190.19           C
ATOM   4987  CB  MET A 618       4.222  -9.480 -50.176  1.00190.19           C
ATOM   4988  CG  MET A 618       5.431  -8.544 -50.133  1.00190.19           C
ATOM   4989  SD  MET A 618       7.037  -9.393 -50.169  1.00190.19           S
ATOM   4990  CE  MET A 618       6.893 -10.068 -48.489  1.00190.19           C
ATOM   4991  C   MET A 618       1.809  -9.799 -50.154  1.00190.19           C
ATOM   4992  O   MET A 618       2.071 -10.936 -50.544  1.00190.19           O
ATOM   4993  N   THR A 619       0.563  -9.431 -49.812  1.00 63.13           N
ATOM   4994  CA  THR A 619      -0.542 -10.338 -49.907  1.00 63.13           C
ATOM   4995  CB  THR A 619      -1.754  -9.859 -49.164  1.00 63.13           C
ATOM   4996  OG1 THR A 619      -2.207  -8.624 -49.699  1.00 63.13           O
ATOM   4997  CG2 THR A 619      -1.386  -9.695 -47.680  1.00 63.13           C
ATOM   4998  C   THR A 619      -0.935 -10.516 -51.343  1.00 63.13           C
ATOM   4999  O   THR A 619      -1.347 -11.599 -51.754  1.00 63.13           O
ATOM   5000  N   TRP A 620      -0.795  -9.442 -52.142  1.00103.68           N
ATOM   5001  CA  TRP A 620      -1.315  -9.348 -53.479  1.00103.68           C
ATOM   5002  CB  TRP A 620      -1.224  -7.914 -54.038  1.00103.68           C
ATOM   5003  CG  TRP A 620      -2.198  -6.992 -53.335  1.00103.68           C
ATOM   5004  CD2 TRP A 620      -2.025  -5.577 -53.140  1.00103.68           C
ATOM   5005  CD1 TRP A 620      -3.382  -7.318 -52.740  1.00103.68           C
ATOM   5006  NE1 TRP A 620      -3.959  -6.200 -52.190  1.00103.68           N
ATOM   5007  CE2 TRP A 620      -3.135  -5.121 -52.428  1.00103.68           C
ATOM   5008  CE3 TRP A 620      -1.024  -4.728 -53.517  1.00103.68           C
ATOM   5009  CZ2 TRP A 620      -3.262  -3.806 -52.081  1.00103.68           C
ATOM   5010  CZ3 TRP A 620      -1.159  -3.401 -53.170  1.00103.68           C
ATOM   5011  CH2 TRP A 620      -2.256  -2.949 -52.466  1.00103.68           C
ATOM   5012  C   TRP A 620      -0.736 -10.332 -54.443  1.00103.68           C
ATOM   5013  O   TRP A 620       0.416 -10.752 -54.350  1.00103.68           O
ATOM   5014  N   ILE A 621      -1.606 -10.745 -55.391  1.00 97.50           N
ATOM   5015  CA  ILE A 621      -1.304 -11.675 -56.437  1.00 97.50           C
ATOM   5016  CB  ILE A 621      -2.513 -12.063 -57.244  1.00 97.50           C
ATOM   5017  CG1 ILE A 621      -2.193 -13.262 -58.152  1.00 97.50           C
ATOM   5018  CG2 ILE A 621      -3.030 -10.821 -57.987  1.00 97.50           C
ATOM   5019  CD1 ILE A 621      -3.435 -13.933 -58.739  1.00 97.50           C
ATOM   5020  C   ILE A 621      -0.281 -11.061 -57.336  1.00 97.50           C
ATOM   5021  O   ILE A 621       0.634 -11.739 -57.804  1.00 97.50           O
ATOM   5022  N   MET A 622      -0.420  -9.753 -57.626  1.00 49.78           N
ATOM   5023  CA  MET A 622       0.553  -9.124 -58.468  1.00 49.78           C
ATOM   5024  CB  MET A 622       0.018  -8.812 -59.877  1.00 49.78           C
ATOM   5025  CG  MET A 622      -0.215 -10.069 -60.721  1.00 49.78           C
ATOM   5026  SD  MET A 622      -1.133  -9.798 -62.267  1.00 49.78           S
ATOM   5027  CE  MET A 622      -2.771  -9.904 -61.489  1.00 49.78           C
ATOM   5028  C   MET A 622       0.960  -7.835 -57.842  1.00 49.78           C
ATOM   5029  O   MET A 622       0.180  -7.201 -57.133  1.00 49.78           O
ATOM   5030  N   ILE A 623       2.231  -7.438 -58.059  1.00101.92           N
ATOM   5031  CA  ILE A 623       2.686  -6.168 -57.584  1.00101.92           C
ATOM   5032  CB  ILE A 623       3.768  -6.240 -56.546  1.00101.92           C
ATOM   5033  CG1 ILE A 623       5.037  -6.892 -57.084  1.00101.92           C
ATOM   5034  CG2 ILE A 623       3.186  -6.966 -55.322  1.00101.92           C
ATOM   5035  CD1 ILE A 623       6.218  -6.718 -56.130  1.00101.92           C
ATOM   5036  C   ILE A 623       3.136  -5.406 -58.788  1.00101.92           C
ATOM   5037  O   ILE A 623       3.917  -5.893 -59.603  1.00101.92           O
ATOM   5038  N   TYR A 624       2.626  -4.169 -58.919  1.00 62.12           N
ATOM   5039  CA  TYR A 624       2.812  -3.349 -60.080  1.00 62.12           C
ATOM   5040  CB  TYR A 624       2.051  -2.021 -59.928  1.00 62.12           C
ATOM   5041  CG  TYR A 624       2.269  -1.175 -61.131  1.00 62.12           C
ATOM   5042  CD1 TYR A 624       1.624  -1.458 -62.314  1.00 62.12           C
ATOM   5043  CD2 TYR A 624       3.099  -0.084 -61.065  1.00 62.12           C
ATOM   5044  CE1 TYR A 624       1.824  -0.667 -63.420  1.00 62.12           C
ATOM   5045  CE2 TYR A 624       3.303   0.711 -62.169  1.00 62.12           C
ATOM   5046  CZ  TYR A 624       2.665   0.417 -63.349  1.00 62.12           C
ATOM   5047  OH  TYR A 624       2.872   1.230 -64.484  1.00 62.12           O
ATOM   5048  C   TYR A 624       4.264  -3.048 -60.307  1.00 62.12           C
ATOM   5049  O   TYR A 624       4.763  -3.229 -61.416  1.00 62.12           O
ATOM   5050  N   ARG A 625       4.990  -2.620 -59.257  1.00123.36           N
ATOM   5051  CA  ARG A 625       6.359  -2.220 -59.430  1.00123.36           C
ATOM   5052  CB  ARG A 625       7.002  -1.683 -58.141  1.00123.36           C
ATOM   5053  CG  ARG A 625       6.983  -2.685 -56.986  1.00123.36           C
ATOM   5054  CD  ARG A 625       7.851  -2.268 -55.797  1.00123.36           C
ATOM   5055  NE  ARG A 625       7.519  -3.180 -54.667  1.00123.36           N
ATOM   5056  CZ  ARG A 625       8.082  -4.420 -54.581  1.00123.36           C
[truncated: 841,594 more chars]
