# Supplementary material for: In and Outs of Chuviridae Endogenous Viral Elements: Origin of a Potentially New Retrovirus and Signature of Ancient and Ongoing Arms Race in Mosquito Genomes
Source: Front Genet. 2020 Oct 22;11:542437. doi: 10.3389/fgene.2020.542437 (PMC7642597; doi:10.3389/fgene.2020.542437)
Supplement: Supplementary file 1 [file Data_Sheet_1.ZIP › Supplementary_Material_Anakin_MS_v2/Supplementary_Material_9/Mos8Chu0_MC.B99990003.pdb]

EXPDTA    THEORETICAL MODEL, MODELLER 9.23 2019/11/22 16:15:22
REMARK   6 MODELLER OBJECTIVE FUNCTION:     15683.4873
REMARK   6 MODELLER BEST TEMPLATE % SEQ ID:  18.182
REMARK   6 SEQUENCE: Mos8Chu0_MC
REMARK   6 ALIGNMENT: multchain.ali
REMARK   6 SCRIPT: /home/crhisllane/Doutorado/Filipe/modeller_to_multichain/modelagem.py
REMARK   6 TEMPLATE: 6ESC 1:A - 638:A MODELS 12:A - 664:A AT 18.2%
REMARK   6 TEMPLATE: 6ESC 1:B - 638:B MODELS 676:B - 1328:B AT 18.2%
REMARK   6 TEMPLATE: 6ESC 1:C - 638:C MODELS 1340:C - 1992:C AT 18.2%
ATOM      1  N   MET A   1      43.206  17.289  76.177  1.00 38.50           N
ATOM      2  CA  MET A   1      44.187  16.744  77.140  1.00 38.50           C
ATOM      3  CB  MET A   1      43.471  15.923  78.227  1.00 38.50           C
ATOM      4  CG  MET A   1      42.585  16.774  79.141  1.00 38.50           C
ATOM      5  SD  MET A   1      41.091  17.441  78.347  1.00 38.50           S
ATOM      6  CE  MET A   1      40.239  15.841  78.231  1.00 38.50           C
ATOM      7  C   MET A   1      45.172  15.871  76.441  1.00 38.50           C
ATOM      8  O   MET A   1      45.476  16.078  75.268  1.00 38.50           O
ATOM      9  N   HIS A   2      45.709  14.867  77.157  1.00 43.34           N
ATOM     10  CA  HIS A   2      46.667  13.998  76.544  1.00 43.34           C
ATOM     11  ND1 HIS A   2      49.296  13.726  78.622  1.00 43.34           N
ATOM     12  CG  HIS A   2      47.951  13.429  78.661  1.00 43.34           C
ATOM     13  CB  HIS A   2      47.173  12.899  77.493  1.00 43.34           C
ATOM     14  NE2 HIS A   2      48.604  14.184  80.685  1.00 43.34           N
ATOM     15  CD2 HIS A   2      47.545  13.715  79.928  1.00 43.34           C
ATOM     16  CE1 HIS A   2      49.634  14.172  79.858  1.00 43.34           C
ATOM     17  C   HIS A   2      45.968  13.320  75.417  1.00 43.34           C
ATOM     18  O   HIS A   2      46.479  13.259  74.300  1.00 43.34           O
ATOM     19  N   ALA A   3      44.753  12.812  75.685  1.00181.94           N
ATOM     20  CA  ALA A   3      44.021  12.140  74.658  1.00181.94           C
ATOM     21  CB  ALA A   3      42.759  11.422  75.164  1.00181.94           C
ATOM     22  C   ALA A   3      43.593  13.173  73.672  1.00181.94           C
ATOM     23  O   ALA A   3      43.357  14.326  74.028  1.00181.94           O
ATOM     24  N   VAL A   4      43.504  12.782  72.386  1.00 55.23           N
ATOM     25  CA  VAL A   4      43.089  13.716  71.386  1.00 55.23           C
ATOM     26  CB  VAL A   4      43.479  13.333  69.990  1.00 55.23           C
ATOM     27  CG1 VAL A   4      42.964  14.420  69.029  1.00 55.23           C
ATOM     28  CG2 VAL A   4      45.006  13.141  69.943  1.00 55.23           C
ATOM     29  C   VAL A   4      41.600  13.785  71.446  1.00 55.23           C
ATOM     30  O   VAL A   4      40.938  12.810  71.795  1.00 55.23           O
ATOM     31  N   ILE A   5      41.036  14.964  71.130  1.00 98.16           N
ATOM     32  CA  ILE A   5      39.615  15.108  71.210  1.00 98.16           C
ATOM     33  CB  ILE A   5      39.174  16.133  72.216  1.00 98.16           C
ATOM     34  CG1 ILE A   5      37.657  16.043  72.450  1.00 98.16           C
ATOM     35  CG2 ILE A   5      39.654  17.513  71.735  1.00 98.16           C
ATOM     36  CD1 ILE A   5      37.180  16.840  73.663  1.00 98.16           C
ATOM     37  C   ILE A   5      39.110  15.556  69.879  1.00 98.16           C
ATOM     38  O   ILE A   5      39.820  16.203  69.110  1.00 98.16           O
ATOM     39  N   ASN A   6      37.853  15.184  69.569  1.00189.59           N
ATOM     40  CA  ASN A   6      37.226  15.579  68.348  1.00189.59           C
ATOM     41  CB  ASN A   6      36.958  17.092  68.267  1.00189.59           C
ATOM     42  CG  ASN A   6      35.899  17.435  69.306  1.00189.59           C
ATOM     43  OD1 ASN A   6      36.130  18.245  70.203  1.00189.59           O
ATOM     44  ND2 ASN A   6      34.703  16.801  69.185  1.00189.59           N
ATOM     45  C   ASN A   6      38.093  15.192  67.195  1.00189.59           C
ATOM     46  O   ASN A   6      38.321  15.986  66.284  1.00189.59           O
ATOM     47  N   VAL A   7      38.602  13.946  67.207  1.00 47.74           N
ATOM     48  CA  VAL A   7      39.411  13.492  66.116  1.00 47.74           C
ATOM     49  CB  VAL A   7      40.223  12.271  66.433  1.00 47.74           C
ATOM     50  CG1 VAL A   7      40.980  11.844  65.165  1.00 47.74           C
ATOM     51  CG2 VAL A   7      41.130  12.579  67.635  1.00 47.74           C
ATOM     52  C   VAL A   7      38.478  13.113  65.013  1.00 47.74           C
ATOM     53  O   VAL A   7      37.380  12.619  65.261  1.00 47.74           O
ATOM     54  N   ILE A   8      38.890  13.361  63.755  1.00 91.19           N
ATOM     55  CA  ILE A   8      38.053  13.009  62.647  1.00 91.19           C
ATOM     56  CB  ILE A   8      37.691  14.172  61.770  1.00 91.19           C
ATOM     57  CG1 ILE A   8      36.602  13.764  60.765  1.00 91.19           C
ATOM     58  CG2 ILE A   8      38.978  14.707  61.121  1.00 91.19           C
ATOM     59  CD1 ILE A   8      35.963  14.948  60.043  1.00 91.19           C
ATOM     60  C   ILE A   8      38.807  12.030  61.805  1.00 91.19           C
ATOM     61  O   ILE A   8      40.001  12.196  61.558  1.00 91.19           O
ATOM     62  N   LEU A   9      38.121  10.960  61.361  1.00236.68           N
ATOM     63  CA  LEU A   9      38.768   9.957  60.568  1.00236.68           C
ATOM     64  CB  LEU A   9      38.764   8.591  61.290  1.00236.68           C
ATOM     65  CG  LEU A   9      39.598   7.452  60.667  1.00236.68           C
ATOM     66  CD1 LEU A   9      39.487   6.176  61.518  1.00236.68           C
ATOM     67  CD2 LEU A   9      39.222   7.176  59.207  1.00236.68           C
ATOM     68  C   LEU A   9      37.996   9.862  59.291  1.00236.68           C
ATOM     69  O   LEU A   9      36.767   9.918  59.297  1.00236.68           O
ATOM     70  N   LEU A  10      38.702   9.736  58.149  1.00285.85           N
ATOM     71  CA  LEU A  10      38.011   9.667  56.896  1.00285.85           C
ATOM     72  CB  LEU A  10      38.836  10.230  55.720  1.00285.85           C
ATOM     73  CG  LEU A  10      38.091  10.307  54.370  1.00285.85           C
ATOM     74  CD1 LEU A  10      37.807   8.921  53.771  1.00285.85           C
ATOM     75  CD2 LEU A  10      36.830  11.178  54.490  1.00285.85           C
ATOM     76  C   LEU A  10      37.721   8.224  56.629  1.00285.85           C
ATOM     77  O   LEU A  10      38.630   7.401  56.539  1.00285.85           O
ATOM     78  N   LEU A  11      36.425   7.883  56.486  1.00312.39           N
ATOM     79  CA  LEU A  11      36.063   6.511  56.280  1.00312.39           C
ATOM     80  CB  LEU A  11      35.087   5.976  57.344  1.00312.39           C
ATOM     81  CG  LEU A  11      34.690   4.503  57.131  1.00312.39           C
ATOM     82  CD1 LEU A  11      35.898   3.567  57.294  1.00312.39           C
ATOM     83  CD2 LEU A  11      33.505   4.110  58.025  1.00312.39           C
ATOM     84  C   LEU A  11      35.376   6.363  54.969  1.00312.39           C
ATOM     85  O   LEU A  11      34.613   7.229  54.544  1.00312.39           O
ATOM     86  N   GLY A  12      35.664   5.244  54.278  1.00100.44           N
ATOM     87  CA  GLY A  12      34.995   4.923  53.057  1.00100.44           C
ATOM     88  C   GLY A  12      35.773   5.482  51.915  1.00100.44           C
ATOM     89  O   GLY A  12      36.276   6.603  51.975  1.00100.44           O
ATOM     90  N   SER A  13      35.874   4.698  50.825  1.00149.26           N
ATOM     91  CA  SER A  13      36.559   5.164  49.660  1.00149.26           C
ATOM     92  CB  SER A  13      37.171   4.051  48.789  1.00149.26           C
ATOM     93  OG  SER A  13      38.229   3.406  49.481  1.00149.26           O
ATOM     94  C   SER A  13      35.558   5.882  48.821  1.00149.26           C
ATOM     95  O   SER A  13      34.366   5.891  49.124  1.00149.26           O
ATOM     96  N   VAL A  14      36.034   6.534  47.746  1.00108.94           N
ATOM     97  CA  VAL A  14      35.140   7.226  46.871  1.00108.94           C
ATOM     98  CB  VAL A  14      35.415   8.699  46.810  1.00108.94           C
ATOM     99  CG1 VAL A  14      35.198   9.295  48.213  1.00108.94           C
ATOM    100  CG2 VAL A  14      36.839   8.909  46.266  1.00108.94           C
ATOM    101  C   VAL A  14      35.371   6.686  45.502  1.00108.94           C
ATOM    102  O   VAL A  14      36.507   6.419  45.116  1.00108.94           O
ATOM    103  N   SER A  15      34.285   6.487  44.731  1.00 83.73           N
ATOM    104  CA  SER A  15      34.454   6.036  43.383  1.00 83.73           C
ATOM    105  CB  SER A  15      33.764   4.697  43.089  1.00 83.73           C
ATOM    106  OG  SER A  15      34.392   3.679  43.851  1.00 83.73           O
ATOM    107  C   SER A  15      33.821   7.071  42.519  1.00 83.73           C
ATOM    108  O   SER A  15      32.690   7.492  42.757  1.00 83.73           O
ATOM    109  N   TRP A  16      34.556   7.503  41.481  1.00143.70           N
ATOM    110  CA  TRP A  16      34.091   8.529  40.600  1.00143.70           C
ATOM    111  CB  TRP A  16      35.129   8.883  39.526  1.00143.70           C
ATOM    112  CG  TRP A  16      36.512   9.210  40.026  1.00143.70           C
ATOM    113  CD2 TRP A  16      37.685   8.985  39.230  1.00143.70           C
ATOM    114  CD1 TRP A  16      36.945   9.677  41.231  1.00143.70           C
ATOM    115  NE1 TRP A  16      38.319   9.758  41.235  1.00143.70           N
ATOM    116  CE2 TRP A  16      38.787   9.332  40.009  1.00143.70           C
ATOM    117  CE3 TRP A  16      37.828   8.515  37.956  1.00143.70           C
ATOM    118  CZ2 TRP A  16      40.057   9.215  39.521  1.00143.70           C
ATOM    119  CZ3 TRP A  16      39.108   8.405  37.463  1.00143.70           C
ATOM    120  CH2 TRP A  16      40.201   8.749  38.231  1.00143.70           C
ATOM    121  C   TRP A  16      32.996   7.896  39.807  1.00143.70           C
ATOM    122  O   TRP A  16      33.110   6.729  39.431  1.00143.70           O
ATOM    123  N   THR A  17      31.895   8.628  39.536  1.00146.37           N
ATOM    124  CA  THR A  17      30.915   8.007  38.696  1.00146.37           C
ATOM    125  CB  THR A  17      29.497   8.440  38.898  1.00146.37           C
ATOM    126  OG1 THR A  17      29.262   9.679  38.244  1.00146.37           O
ATOM    127  CG2 THR A  17      29.312   8.626  40.416  1.00146.37           C
ATOM    128  C   THR A  17      31.274   8.454  37.327  1.00146.37           C
ATOM    129  O   THR A  17      31.835   9.537  37.155  1.00146.37           O
ATOM    130  N   ALA A  18      30.973   7.627  36.313  1.00 39.14           N
ATOM    131  CA  ALA A  18      31.338   8.035  34.995  1.00 39.14           C
ATOM    132  CB  ALA A  18      32.169   6.980  34.240  1.00 39.14           C
ATOM    133  C   ALA A  18      30.074   8.239  34.234  1.00 39.14           C
ATOM    134  O   ALA A  18      29.135   7.451  34.334  1.00 39.14           O
ATOM    135  N   GLY A  19      30.010   9.334  33.459  1.00 38.92           N
ATOM    136  CA  GLY A  19      28.839   9.556  32.677  1.00 38.92           C
ATOM    137  C   GLY A  19      29.311   9.962  31.332  1.00 38.92           C
ATOM    138  O   GLY A  19      30.187  10.816  31.195  1.00 38.92           O
ATOM    139  N   LEU A  20      28.718   9.352  30.294  1.00 78.39           N
ATOM    140  CA  LEU A  20      29.119   9.667  28.962  1.00 78.39           C
ATOM    141  CB  LEU A  20      29.254   8.460  28.014  1.00 78.39           C
ATOM    142  CG  LEU A  20      30.470   7.568  28.316  1.00 78.39           C
ATOM    143  CD1 LEU A  20      30.593   6.418  27.304  1.00 78.39           C
ATOM    144  CD2 LEU A  20      31.758   8.403  28.412  1.00 78.39           C
ATOM    145  C   LEU A  20      28.103  10.582  28.370  1.00 78.39           C
ATOM    146  O   LEU A  20      27.304  11.204  29.069  1.00 78.39           O
ATOM    147  N   ASP A  21      28.143  10.671  27.032  1.00141.44           N
ATOM    148  CA  ASP A  21      27.372  11.583  26.249  1.00141.44           C
ATOM    149  CB  ASP A  21      27.718  11.466  24.753  1.00141.44           C
ATOM    150  CG  ASP A  21      27.328  12.750  24.038  1.00141.44           C
ATOM    151  OD1 ASP A  21      26.281  13.347  24.403  1.00141.44           O
ATOM    152  OD2 ASP A  21      28.085  13.154  23.114  1.00141.44           O
ATOM    153  C   ASP A  21      25.895  11.374  26.415  1.00141.44           C
ATOM    154  O   ASP A  21      25.164  12.354  26.534  1.00141.44           O
ATOM    155  N   THR A  22      25.377  10.127  26.423  1.00104.32           N
ATOM    156  CA  THR A  22      23.944  10.090  26.531  1.00104.32           C
ATOM    157  CB  THR A  22      23.290   9.374  25.375  1.00104.32           C
ATOM    158  OG1 THR A  22      23.734   9.947  24.152  1.00104.32           O
ATOM    159  CG2 THR A  22      21.765   9.584  25.467  1.00104.32           C
ATOM    160  C   THR A  22      23.546   9.475  27.851  1.00104.32           C
ATOM    161  O   THR A  22      22.518   8.807  27.973  1.00104.32           O
ATOM    162  N   SER A  23      24.376   9.690  28.887  1.00 92.85           N
ATOM    163  CA  SER A  23      24.038   9.366  30.244  1.00 92.85           C
ATOM    164  CB  SER A  23      24.967   8.320  30.877  1.00 92.85           C
ATOM    165  OG  SER A  23      24.928   7.122  30.119  1.00 92.85           O
ATOM    166  C   SER A  23      24.396  10.668  30.873  1.00 92.85           C
ATOM    167  O   SER A  23      25.468  10.801  31.466  1.00 92.85           O
ATOM    168  N   LYS A  24      23.465  11.637  30.791  1.00219.51           N
ATOM    169  CA  LYS A  24      23.830  13.006  30.976  1.00219.51           C
ATOM    170  CB  LYS A  24      22.940  14.044  30.279  1.00219.51           C
ATOM    171  CG  LYS A  24      23.281  14.206  28.791  1.00219.51           C
ATOM    172  CD  LYS A  24      24.704  14.727  28.508  1.00219.51           C
ATOM    173  CE  LYS A  24      25.838  13.734  28.803  1.00219.51           C
ATOM    174  NZ  LYS A  24      27.114  14.229  28.231  1.00219.51           N
ATOM    175  C   LYS A  24      24.129  13.477  32.329  1.00219.51           C
ATOM    176  O   LYS A  24      23.827  12.860  33.353  1.00219.51           O
ATOM    177  N   GLY A  25      24.706  14.693  32.257  1.00105.43           N
ATOM    178  CA  GLY A  25      25.448  15.350  33.269  1.00105.43           C
ATOM    179  C   GLY A  25      26.747  14.775  32.857  1.00105.43           C
ATOM    180  O   GLY A  25      26.813  14.095  31.835  1.00105.43           O
ATOM    181  N   LEU A  26      27.838  14.992  33.593  1.00156.17           N
ATOM    182  CA  LEU A  26      28.899  14.101  33.222  1.00156.17           C
ATOM    183  CB  LEU A  26      30.321  14.640  33.487  1.00156.17           C
ATOM    184  CG  LEU A  26      30.733  15.781  32.549  1.00156.17           C
ATOM    185  CD1 LEU A  26      29.758  16.958  32.688  1.00156.17           C
ATOM    186  CD2 LEU A  26      32.207  16.174  32.746  1.00156.17           C
ATOM    187  C   LEU A  26      28.720  12.988  34.205  1.00156.17           C
ATOM    188  O   LEU A  26      29.578  12.127  34.404  1.00156.17           O
ATOM    189  N   ILE A  27      27.531  13.035  34.834  1.00119.85           N
ATOM    190  CA  ILE A  27      27.002  12.253  35.881  1.00119.85           C
ATOM    191  CB  ILE A  27      27.233  12.926  37.149  1.00119.85           C
ATOM    192  CG1 ILE A  27      28.740  13.067  37.303  1.00119.85           C
ATOM    193  CG2 ILE A  27      26.547  12.053  38.190  1.00119.85           C
ATOM    194  CD1 ILE A  27      29.151  14.295  38.073  1.00119.85           C
ATOM    195  C   ILE A  27      25.511  12.209  35.680  1.00119.85           C
ATOM    196  O   ILE A  27      24.959  11.294  35.067  1.00119.85           O
ATOM    197  N   ALA A  28      24.842  13.261  36.195  1.00128.12           N
ATOM    198  CA  ALA A  28      23.423  13.263  36.337  1.00128.12           C
ATOM    199  CB  ALA A  28      23.056  12.799  37.756  1.00128.12           C
ATOM    200  C   ALA A  28      22.815  14.625  36.192  1.00128.12           C
ATOM    201  O   ALA A  28      23.434  15.566  35.694  1.00128.12           O
ATOM    202  N   TYR A  29      21.522  14.716  36.597  1.00 81.95           N
ATOM    203  CA  TYR A  29      20.760  15.938  36.550  1.00 81.95           C
ATOM    204  CB  TYR A  29      19.504  15.867  35.662  1.00 81.95           C
ATOM    205  CG  TYR A  29      19.839  15.827  34.208  1.00 81.95           C
ATOM    206  CD1 TYR A  29      20.302  14.670  33.625  1.00 81.95           C
ATOM    207  CD2 TYR A  29      19.664  16.944  33.419  1.00 81.95           C
ATOM    208  CE1 TYR A  29      20.597  14.630  32.283  1.00 81.95           C
ATOM    209  CE2 TYR A  29      19.957  16.911  32.073  1.00 81.95           C
ATOM    210  CZ  TYR A  29      20.423  15.752  31.505  1.00 81.95           C
ATOM    211  OH  TYR A  29      20.723  15.716  30.128  1.00 81.95           O
ATOM    212  C   TYR A  29      20.238  16.239  37.929  1.00 81.95           C
ATOM    213  O   TYR A  29      20.105  15.345  38.768  1.00 81.95           O
ATOM    214  N   ASP A  30      19.972  17.541  38.187  1.00 65.49           N
ATOM    215  CA  ASP A  30      19.400  18.027  39.415  1.00 65.49           C
ATOM    216  CB  ASP A  30      20.109  19.269  39.992  1.00 65.49           C
ATOM    217  CG  ASP A  30      21.575  18.937  40.219  1.00 65.49           C
ATOM    218  OD1 ASP A  30      21.914  17.726  40.156  1.00 65.49           O
ATOM    219  OD2 ASP A  30      22.377  19.885  40.438  1.00 65.49           O
ATOM    220  C   ASP A  30      18.031  18.511  39.037  1.00 65.49           C
ATOM    221  O   ASP A  30      17.884  19.266  38.074  1.00 65.49           O
ATOM    222  N   CYS A  31      16.979  18.093  39.771  1.00 99.22           N
ATOM    223  CA  CYS A  31      15.657  18.507  39.390  1.00 99.22           C
ATOM    224  CB  CYS A  31      14.647  17.346  39.410  1.00 99.22           C
ATOM    225  SG  CYS A  31      14.638  16.471  41.004  1.00 99.22           S
ATOM    226  C   CYS A  31      15.174  19.567  40.323  1.00 99.22           C
ATOM    227  O   CYS A  31      14.959  19.325  41.509  1.00 99.22           O
ATOM    228  N   GLY A  32      14.959  20.784  39.786  1.00 27.86           N
ATOM    229  CA  GLY A  32      14.514  21.885  40.590  1.00 27.86           C
ATOM    230  C   GLY A  32      13.071  21.669  40.904  1.00 27.86           C
ATOM    231  O   GLY A  32      12.375  20.905  40.236  1.00 27.86           O
ATOM    232  N   ALA A  33      12.583  22.372  41.943  1.00 35.86           N
ATOM    233  CA  ALA A  33      11.231  22.212  42.387  1.00 35.86           C
ATOM    234  CB  ALA A  33      10.937  22.924  43.721  1.00 35.86           C
ATOM    235  C   ALA A  33      10.301  22.779  41.368  1.00 35.86           C
ATOM    236  O   ALA A  33      10.621  23.737  40.666  1.00 35.86           O
ATOM    237  N   ASP A  34       9.104  22.168  41.277  1.00 73.35           N
ATOM    238  CA  ASP A  34       8.079  22.573  40.363  1.00 73.35           C
ATOM    239  CB  ASP A  34       7.183  21.392  39.951  1.00 73.35           C
ATOM    240  CG  ASP A  34       7.993  20.395  39.135  1.00 73.35           C
ATOM    241  OD1 ASP A  34       8.765  20.831  38.241  1.00 73.35           O
ATOM    242  OD2 ASP A  34       7.834  19.173  39.394  1.00 73.35           O
ATOM    243  C   ASP A  34       7.198  23.529  41.104  1.00 73.35           C
ATOM    244  O   ASP A  34       6.374  23.114  41.917  1.00 73.35           O
ATOM    245  N   ASP A  35       7.345  24.842  40.839  1.00103.16           N
ATOM    246  CA  ASP A  35       6.564  25.807  41.557  1.00103.16           C
ATOM    247  CB  ASP A  35       7.298  27.132  41.840  1.00103.16           C
ATOM    248  CG  ASP A  35       7.616  27.816  40.520  1.00103.16           C
ATOM    249  OD1 ASP A  35       7.455  27.158  39.458  1.00103.16           O
ATOM    250  OD2 ASP A  35       8.021  29.009  40.557  1.00103.16           O
ATOM    251  C   ASP A  35       5.303  26.118  40.815  1.00103.16           C
ATOM    252  O   ASP A  35       4.926  25.450  39.856  1.00103.16           O
ATOM    253  N   LEU A  36       4.636  27.184  41.289  1.00197.17           N
ATOM    254  CA  LEU A  36       3.370  27.735  40.897  1.00197.17           C
ATOM    255  CB  LEU A  36       2.981  28.946  41.763  1.00197.17           C
ATOM    256  CG  LEU A  36       1.726  29.693  41.264  1.00197.17           C
ATOM    257  CD1 LEU A  36       0.455  28.850  41.449  1.00197.17           C
ATOM    258  CD2 LEU A  36       1.626  31.103  41.870  1.00197.17           C
ATOM    259  C   LEU A  36       3.372  28.252  39.498  1.00197.17           C
ATOM    260  O   LEU A  36       2.298  28.254  38.896  1.00197.17           O
ATOM    261  N   ASN A  37       4.545  28.727  38.996  1.00217.54           N
ATOM    262  CA  ASN A  37       4.736  29.404  37.728  1.00217.54           C
ATOM    263  CB  ASN A  37       6.148  29.275  37.126  1.00217.54           C
ATOM    264  CG  ASN A  37       6.275  30.337  36.036  1.00217.54           C
ATOM    265  OD1 ASN A  37       5.594  31.361  36.069  1.00217.54           O
ATOM    266  ND2 ASN A  37       7.167  30.091  35.039  1.00217.54           N
ATOM    267  C   ASN A  37       3.767  28.898  36.719  1.00217.54           C
ATOM    268  O   ASN A  37       3.435  27.715  36.713  1.00217.54           O
ATOM    269  N   ILE A  38       3.269  29.790  35.841  1.00181.11           N
ATOM    270  CA  ILE A  38       2.196  29.360  34.999  1.00181.11           C
ATOM    271  CB  ILE A  38       1.325  30.485  34.505  1.00181.11           C
ATOM    272  CG1 ILE A  38       2.112  31.512  33.670  1.00181.11           C
ATOM    273  CG2 ILE A  38       0.637  31.099  35.735  1.00181.11           C
ATOM    274  CD1 ILE A  38       3.189  32.255  34.458  1.00181.11           C
ATOM    275  C   ILE A  38       2.708  28.578  33.837  1.00181.11           C
ATOM    276  O   ILE A  38       2.698  29.022  32.689  1.00181.11           O
ATOM    277  N   THR A  39       3.175  27.356  34.147  1.00 77.36           N
ATOM    278  CA  THR A  39       3.525  26.373  33.183  1.00 77.36           C
ATOM    279  CB  THR A  39       4.997  26.111  33.104  1.00 77.36           C
ATOM    280  OG1 THR A  39       5.681  27.312  32.775  1.00 77.36           O
ATOM    281  CG2 THR A  39       5.247  25.050  32.018  1.00 77.36           C
ATOM    282  C   THR A  39       2.861  25.144  33.703  1.00 77.36           C
ATOM    283  O   THR A  39       3.513  24.222  34.192  1.00 77.36           O
ATOM    284  N   ALA A  40       1.520  25.116  33.622  1.00 45.60           N
ATOM    285  CA  ALA A  40       0.789  23.988  34.109  1.00 45.60           C
ATOM    286  CB  ALA A  40      -0.373  24.371  35.044  1.00 45.60           C
ATOM    287  C   ALA A  40       0.209  23.355  32.901  1.00 45.60           C
ATOM    288  O   ALA A  40      -0.205  24.054  31.984  1.00 45.60           O
ATOM    289  N   ILE A  41       0.177  22.015  32.828  1.00109.69           N
ATOM    290  CA  ILE A  41      -0.361  21.491  31.608  1.00109.69           C
ATOM    291  CB  ILE A  41       0.686  20.923  30.695  1.00109.69           C
ATOM    292  CG1 ILE A  41       1.791  21.963  30.445  1.00109.69           C
ATOM    293  CG2 ILE A  41      -0.009  20.499  29.390  1.00109.69           C
ATOM    294  CD1 ILE A  41       1.281  23.242  29.784  1.00109.69           C
ATOM    295  C   ILE A  41      -1.321  20.403  31.961  1.00109.69           C
ATOM    296  O   ILE A  41      -1.272  19.839  33.054  1.00109.69           O
ATOM    297  N   SER A  42      -2.263  20.124  31.040  1.00 89.93           N
ATOM    298  CA  SER A  42      -3.195  19.054  31.215  1.00 89.93           C
ATOM    299  CB  SER A  42      -4.666  19.502  31.208  1.00 89.93           C
ATOM    300  OG  SER A  42      -4.923  20.347  32.320  1.00 89.93           O
ATOM    301  C   SER A  42      -2.992  18.164  30.028  1.00 89.93           C
ATOM    302  O   SER A  42      -2.372  18.556  29.045  1.00 89.93           O
ATOM    303  N   LEU A  43      -3.487  16.920  30.105  1.00139.45           N
ATOM    304  CA  LEU A  43      -3.316  15.972  29.040  1.00139.45           C
ATOM    305  CB  LEU A  43      -3.551  14.537  29.551  1.00139.45           C
ATOM    306  CG  LEU A  43      -3.177  13.399  28.585  1.00139.45           C
ATOM    307  CD1 LEU A  43      -4.080  13.379  27.351  1.00139.45           C
ATOM    308  CD2 LEU A  43      -1.689  13.433  28.223  1.00139.45           C
ATOM    309  C   LEU A  43      -4.320  16.319  27.974  1.00139.45           C
ATOM    310  O   LEU A  43      -5.452  16.692  28.275  1.00139.45           O
ATOM    311  N   TYR A  44      -3.922  16.190  26.690  1.00 84.96           N
ATOM    312  CA  TYR A  44      -4.747  16.601  25.583  1.00 84.96           C
ATOM    313  CB  TYR A  44      -3.925  16.868  24.306  1.00 84.96           C
ATOM    314  CG  TYR A  44      -4.835  17.361  23.234  1.00 84.96           C
ATOM    315  CD1 TYR A  44      -5.339  18.640  23.284  1.00 84.96           C
ATOM    316  CD2 TYR A  44      -5.163  16.558  22.168  1.00 84.96           C
ATOM    317  CE1 TYR A  44      -6.176  19.105  22.296  1.00 84.96           C
ATOM    318  CE2 TYR A  44      -5.999  17.016  21.176  1.00 84.96           C
ATOM    319  CZ  TYR A  44      -6.508  18.290  21.241  1.00 84.96           C
ATOM    320  OH  TYR A  44      -7.366  18.762  20.225  1.00 84.96           O
ATOM    321  C   TYR A  44      -5.786  15.556  25.287  1.00 84.96           C
ATOM    322  O   TYR A  44      -5.492  14.364  25.222  1.00 84.96           O
ATOM    323  N   ARG A  45      -7.048  15.995  25.084  1.00119.17           N
ATOM    324  CA  ARG A  45      -8.147  15.093  24.863  1.00119.17           C
ATOM    325  CB  ARG A  45      -9.545  15.737  24.947  1.00119.17           C
ATOM    326  CG  ARG A  45      -9.813  16.859  23.942  1.00119.17           C
ATOM    327  CD  ARG A  45     -11.222  17.442  24.089  1.00119.17           C
ATOM    328  NE  ARG A  45     -11.389  18.522  23.077  1.00119.17           N
ATOM    329  CZ  ARG A  45     -12.627  19.052  22.852  1.00119.17           C
ATOM    330  NH1 ARG A  45     -13.707  18.574  23.537  1.00119.17           N
ATOM    331  NH2 ARG A  45     -12.786  20.059  21.944  1.00119.17           N
ATOM    332  C   ARG A  45      -8.016  14.434  23.527  1.00119.17           C
ATOM    333  O   ARG A  45      -7.240  14.841  22.665  1.00119.17           O
ATOM    334  N   PRO A  46      -8.768  13.377  23.370  1.00125.99           N
ATOM    335  CA  PRO A  46      -8.710  12.605  22.159  1.00125.99           C
ATOM    336  CD  PRO A  46      -9.141  12.563  24.515  1.00125.99           C
ATOM    337  CB  PRO A  46      -9.476  11.318  22.451  1.00125.99           C
ATOM    338  CG  PRO A  46      -9.296  11.133  23.969  1.00125.99           C
ATOM    339  C   PRO A  46      -9.185  13.344  20.950  1.00125.99           C
ATOM    340  O   PRO A  46     -10.108  14.150  21.053  1.00125.99           O
ATOM    341  N   ALA A  47      -8.536  13.079  19.797  1.00 41.59           N
ATOM    342  CA  ALA A  47      -8.847  13.698  18.540  1.00 41.59           C
ATOM    343  CB  ALA A  47      -7.638  13.798  17.594  1.00 41.59           C
ATOM    344  C   ALA A  47      -9.897  12.892  17.840  1.00 41.59           C
ATOM    345  O   ALA A  47     -10.248  11.796  18.272  1.00 41.59           O
ATOM    346  N   SER A  48     -10.452  13.450  16.744  1.00 86.19           N
ATOM    347  CA  SER A  48     -11.435  12.751  15.962  1.00 86.19           C
ATOM    348  CB  SER A  48     -12.666  13.605  15.615  1.00 86.19           C
ATOM    349  OG  SER A  48     -13.363  13.959  16.800  1.00 86.19           O
ATOM    350  C   SER A  48     -10.775  12.377  14.666  1.00 86.19           C
ATOM    351  O   SER A  48      -9.769  12.974  14.285  1.00 86.19           O
ATOM    352  N   CYS A  49     -11.308  11.349  13.964  1.00 95.87           N
ATOM    353  CA  CYS A  49     -10.709  10.952  12.716  1.00 95.87           C
ATOM    354  CB  CYS A  49      -9.821   9.706  12.850  1.00 95.87           C
ATOM    355  SG  CYS A  49      -9.079   9.226  11.268  1.00 95.87           S
ATOM    356  C   CYS A  49     -11.810  10.623  11.732  1.00 95.87           C
ATOM    357  O   CYS A  49     -12.892  10.202  12.136  1.00 95.87           O
ATOM    358  N   LYS A  50     -11.575  10.828  10.407  1.00115.20           N
ATOM    359  CA  LYS A  50     -12.584  10.503   9.422  1.00115.20           C
ATOM    360  CB  LYS A  50     -13.750  11.506   9.397  1.00115.20           C
ATOM    361  CG  LYS A  50     -13.320  12.926   9.024  1.00115.20           C
ATOM    362  CD  LYS A  50     -14.487  13.860   8.695  1.00115.20           C
ATOM    363  CE  LYS A  50     -14.048  15.278   8.324  1.00115.20           C
ATOM    364  NZ  LYS A  50     -15.232  16.113   8.019  1.00115.20           N
ATOM    365  C   LYS A  50     -11.982  10.504   8.040  1.00115.20           C
ATOM    366  O   LYS A  50     -11.101  11.308   7.739  1.00115.20           O
ATOM    367  N   SER A  51     -12.466   9.595   7.155  1.00153.63           N
ATOM    368  CA  SER A  51     -12.000   9.507   5.793  1.00153.63           C
ATOM    369  CB  SER A  51     -11.061   8.315   5.542  1.00153.63           C
ATOM    370  OG  SER A  51      -9.872   8.460   6.306  1.00153.63           O
ATOM    371  C   SER A  51     -13.201   9.312   4.917  1.00153.63           C
ATOM    372  O   SER A  51     -14.255   8.888   5.388  1.00153.63           O
ATOM    373  N   SER A  52     -13.072   9.617   3.607  1.00110.78           N
ATOM    374  CA  SER A  52     -14.198   9.513   2.719  1.00110.78           C
ATOM    375  CB  SER A  52     -13.889   9.954   1.278  1.00110.78           C
ATOM    376  OG  SER A  52     -13.552  11.333   1.250  1.00110.78           O
ATOM    377  C   SER A  52     -14.646   8.089   2.670  1.00110.78           C
ATOM    378  O   SER A  52     -13.897   7.198   2.273  1.00110.78           O
ATOM    379  N   LEU A  53     -15.901   7.847   3.096  1.00 98.49           N
ATOM    380  CA  LEU A  53     -16.451   6.525   3.110  1.00 98.49           C
ATOM    381  CB  LEU A  53     -17.805   6.461   3.837  1.00 98.49           C
ATOM    382  CG  LEU A  53     -17.712   6.799   5.338  1.00 98.49           C
ATOM    383  CD1 LEU A  53     -19.091   6.716   6.013  1.00 98.49           C
ATOM    384  CD2 LEU A  53     -16.658   5.929   6.043  1.00 98.49           C
ATOM    385  C   LEU A  53     -16.669   6.025   1.715  1.00 98.49           C
ATOM    386  O   LEU A  53     -16.227   4.930   1.373  1.00 98.49           O
ATOM    387  N   THR A  54     -17.340   6.823   0.857  1.00122.85           N
ATOM    388  CA  THR A  54     -17.628   6.315  -0.453  1.00122.85           C
ATOM    389  CB  THR A  54     -19.003   5.726  -0.576  1.00122.85           C
ATOM    390  OG1 THR A  54     -19.986   6.725  -0.346  1.00122.85           O
ATOM    391  CG2 THR A  54     -19.145   4.595   0.457  1.00122.85           C
ATOM    392  C   THR A  54     -17.540   7.416  -1.458  1.00122.85           C
ATOM    393  O   THR A  54     -17.684   8.601  -1.163  1.00122.85           O
ATOM    394  N   PRO A  55     -17.248   6.982  -2.652  1.00 72.20           N
ATOM    395  CA  PRO A  55     -17.169   7.862  -3.789  1.00 72.20           C
ATOM    396  CD  PRO A  55     -16.357   5.841  -2.787  1.00 72.20           C
ATOM    397  CB  PRO A  55     -16.170   7.217  -4.754  1.00 72.20           C
ATOM    398  CG  PRO A  55     -16.058   5.758  -4.288  1.00 72.20           C
ATOM    399  C   PRO A  55     -18.520   8.055  -4.412  1.00 72.20           C
ATOM    400  O   PRO A  55     -19.434   7.289  -4.110  1.00 72.20           O
ATOM    401  N   LYS A  56     -18.667   9.071  -5.290  1.00 63.51           N
ATOM    402  CA  LYS A  56     -19.914   9.296  -5.966  1.00 63.51           C
ATOM    403  CB  LYS A  56     -20.313  10.781  -6.025  1.00 63.51           C
ATOM    404  CG  LYS A  56     -20.588  11.383  -4.644  1.00 63.51           C
ATOM    405  CD  LYS A  56     -20.654  12.911  -4.631  1.00 63.51           C
ATOM    406  CE  LYS A  56     -22.026  13.473  -5.009  1.00 63.51           C
ATOM    407  NZ  LYS A  56     -21.997  14.953  -4.961  1.00 63.51           N
ATOM    408  C   LYS A  56     -19.741   8.808  -7.373  1.00 63.51           C
ATOM    409  O   LYS A  56     -18.766   9.145  -8.043  1.00 63.51           O
ATOM    410  N   ILE A  57     -20.692   7.977  -7.851  1.00132.72           N
ATOM    411  CA  ILE A  57     -20.588   7.390  -9.159  1.00132.72           C
ATOM    412  CB  ILE A  57     -20.051   5.983  -9.075  1.00132.72           C
ATOM    413  CG1 ILE A  57     -18.648   6.003  -8.446  1.00132.72           C
ATOM    414  CG2 ILE A  57     -20.085   5.317 -10.460  1.00132.72           C
ATOM    415  CD1 ILE A  57     -18.143   4.619  -8.042  1.00132.72           C
ATOM    416  C   ILE A  57     -21.961   7.333  -9.768  1.00132.72           C
ATOM    417  O   ILE A  57     -22.966   7.398  -9.062  1.00132.72           O
ATOM    418  N   THR A  58     -22.032   7.243 -11.116  1.00 53.20           N
ATOM    419  CA  THR A  58     -23.295   7.129 -11.792  1.00 53.20           C
ATOM    420  CB  THR A  58     -23.556   8.255 -12.750  1.00 53.20           C
ATOM    421  OG1 THR A  58     -23.527   9.496 -12.061  1.00 53.20           O
ATOM    422  CG2 THR A  58     -24.934   8.045 -13.401  1.00 53.20           C
ATOM    423  C   THR A  58     -23.284   5.858 -12.585  1.00 53.20           C
ATOM    424  O   THR A  58     -22.334   5.575 -13.314  1.00 53.20           O
ATOM    425  N   GLU A  59     -24.355   5.048 -12.441  1.00 96.82           N
ATOM    426  CA  GLU A  59     -24.466   3.809 -13.154  1.00 96.82           C
ATOM    427  CB  GLU A  59     -25.377   2.781 -12.461  1.00 96.82           C
ATOM    428  CG  GLU A  59     -25.305   1.385 -13.083  1.00 96.82           C
ATOM    429  CD  GLU A  59     -26.120   0.439 -12.213  1.00 96.82           C
ATOM    430  OE1 GLU A  59     -26.696   0.916 -11.199  1.00 96.82           O
ATOM    431  OE2 GLU A  59     -26.175  -0.774 -12.549  1.00 96.82           O
ATOM    432  C   GLU A  59     -25.028   4.112 -14.496  1.00 96.82           C
ATOM    433  O   GLU A  59     -25.816   5.043 -14.648  1.00 96.82           O
ATOM    434  N   ARG A  60     -24.618   3.339 -15.522  1.00171.04           N
ATOM    435  CA  ARG A  60     -25.068   3.634 -16.848  1.00171.04           C
ATOM    436  CB  ARG A  60     -24.269   4.793 -17.489  1.00171.04           C
ATOM    437  CG  ARG A  60     -24.081   5.989 -16.546  1.00171.04           C
ATOM    438  CD  ARG A  60     -23.421   7.241 -17.124  1.00171.04           C
ATOM    439  NE  ARG A  60     -23.358   8.215 -15.994  1.00171.04           N
ATOM    440  CZ  ARG A  60     -23.162   9.549 -16.210  1.00171.04           C
ATOM    441  NH1 ARG A  60     -23.024  10.030 -17.478  1.00171.04           N
ATOM    442  NH2 ARG A  60     -23.106  10.407 -15.150  1.00171.04           N
ATOM    443  C   ARG A  60     -24.752   2.431 -17.681  1.00171.04           C
ATOM    444  O   ARG A  60     -24.330   1.395 -17.169  1.00171.04           O
ATOM    445  N   LYS A  61     -24.990   2.545 -19.002  1.00162.17           N
ATOM    446  CA  LYS A  61     -24.663   1.512 -19.944  1.00162.17           C
ATOM    447  CB  LYS A  61     -25.902   0.895 -20.614  1.00162.17           C
ATOM    448  CG  LYS A  61     -26.937   0.348 -19.628  1.00162.17           C
ATOM    449  CD  LYS A  61     -26.415  -0.770 -18.727  1.00162.17           C
ATOM    450  CE  LYS A  61     -27.434  -1.248 -17.690  1.00162.17           C
ATOM    451  NZ  LYS A  61     -27.677  -0.182 -16.692  1.00162.17           N
ATOM    452  C   LYS A  61     -23.911   2.219 -21.036  1.00162.17           C
ATOM    453  O   LYS A  61     -24.325   3.304 -21.442  1.00162.17           O
ATOM    454  N   TYR A  62     -22.770   1.683 -21.536  1.00187.48           N
ATOM    455  CA  TYR A  62     -22.235   2.440 -22.629  1.00187.48           C
ATOM    456  CB  TYR A  62     -21.175   3.538 -22.350  1.00187.48           C
ATOM    457  CG  TYR A  62     -19.773   3.110 -22.072  1.00187.48           C
ATOM    458  CD1 TYR A  62     -19.086   2.270 -22.919  1.00187.48           C
ATOM    459  CD2 TYR A  62     -19.103   3.657 -21.001  1.00187.48           C
ATOM    460  CE1 TYR A  62     -17.781   1.924 -22.662  1.00187.48           C
ATOM    461  CE2 TYR A  62     -17.796   3.320 -20.743  1.00187.48           C
ATOM    462  CZ  TYR A  62     -17.134   2.446 -21.569  1.00187.48           C
ATOM    463  OH  TYR A  62     -15.793   2.097 -21.302  1.00187.48           O
ATOM    464  C   TYR A  62     -21.816   1.594 -23.784  1.00187.48           C
ATOM    465  O   TYR A  62     -21.652   0.381 -23.670  1.00187.48           O
ATOM    466  N   ILE A  63     -21.723   2.255 -24.961  1.00124.66           N
ATOM    467  CA  ILE A  63     -21.266   1.678 -26.190  1.00124.66           C
ATOM    468  CB  ILE A  63     -22.283   1.762 -27.292  1.00124.66           C
ATOM    469  CG1 ILE A  63     -23.599   1.086 -26.871  1.00124.66           C
ATOM    470  CG2 ILE A  63     -21.654   1.160 -28.559  1.00124.66           C
ATOM    471  CD1 ILE A  63     -23.449  -0.389 -26.516  1.00124.66           C
ATOM    472  C   ILE A  63     -20.120   2.550 -26.609  1.00124.66           C
ATOM    473  O   ILE A  63     -20.258   3.770 -26.684  1.00124.66           O
ATOM    474  N   GLN A  64     -18.950   1.953 -26.896  1.00 69.82           N
ATOM    475  CA  GLN A  64     -17.807   2.748 -27.243  1.00 69.82           C
ATOM    476  CB  GLN A  64     -16.477   2.175 -26.732  1.00 69.82           C
ATOM    477  CG  GLN A  64     -16.326   2.176 -25.213  1.00 69.82           C
ATOM    478  CD  GLN A  64     -14.978   1.549 -24.888  1.00 69.82           C
ATOM    479  OE1 GLN A  64     -14.384   0.864 -25.718  1.00 69.82           O
ATOM    480  NE2 GLN A  64     -14.479   1.784 -23.645  1.00 69.82           N
ATOM    481  C   GLN A  64     -17.690   2.764 -28.730  1.00 69.82           C
ATOM    482  O   GLN A  64     -17.844   1.736 -29.383  1.00 69.82           O
ATOM    483  N   VAL A  65     -17.401   3.951 -29.297  1.00 74.73           N
ATOM    484  CA  VAL A  65     -17.266   4.037 -30.719  1.00 74.73           C
ATOM    485  CB  VAL A  65     -18.298   4.913 -31.356  1.00 74.73           C
ATOM    486  CG1 VAL A  65     -17.978   5.031 -32.848  1.00 74.73           C
ATOM    487  CG2 VAL A  65     -19.689   4.329 -31.058  1.00 74.73           C
ATOM    488  C   VAL A  65     -15.910   4.586 -31.017  1.00 74.73           C
ATOM    489  O   VAL A  65     -15.348   5.347 -30.230  1.00 74.73           O
ATOM    490  N   ILE A  66     -15.347   4.174 -32.171  1.00177.16           N
ATOM    491  CA  ILE A  66     -14.044   4.607 -32.582  1.00177.16           C
ATOM    492  CB  ILE A  66     -12.996   3.527 -32.608  1.00177.16           C
ATOM    493  CG1 ILE A  66     -13.335   2.427 -33.628  1.00177.16           C
ATOM    494  CG2 ILE A  66     -12.833   3.006 -31.171  1.00177.16           C
ATOM    495  CD1 ILE A  66     -14.579   1.619 -33.269  1.00177.16           C
ATOM    496  C   ILE A  66     -14.166   5.159 -33.964  1.00177.16           C
ATOM    497  O   ILE A  66     -15.157   4.923 -34.654  1.00177.16           O
ATOM    498  N   GLN A  67     -13.155   5.942 -34.388  1.00160.77           N
ATOM    499  CA  GLN A  67     -13.182   6.550 -35.686  1.00160.77           C
ATOM    500  CB  GLN A  67     -11.937   7.406 -35.980  1.00160.77           C
ATOM    501  CG  GLN A  67     -11.914   8.004 -37.389  1.00160.77           C
ATOM    502  CD  GLN A  67     -13.039   9.022 -37.508  1.00160.77           C
ATOM    503  OE1 GLN A  67     -13.201   9.892 -36.655  1.00160.77           O
ATOM    504  NE2 GLN A  67     -13.845   8.908 -38.598  1.00160.77           N
ATOM    505  C   GLN A  67     -13.251   5.459 -36.700  1.00160.77           C
ATOM    506  O   GLN A  67     -12.632   4.410 -36.532  1.00160.77           O
ATOM    507  N   GLN A  68     -14.035   5.672 -37.779  1.00114.59           N
ATOM    508  CA  GLN A  68     -14.159   4.653 -38.780  1.00114.59           C
ATOM    509  CB  GLN A  68     -15.473   4.715 -39.579  1.00114.59           C
ATOM    510  CG  GLN A  68     -15.582   3.618 -40.641  1.00114.59           C
ATOM    511  CD  GLN A  68     -16.949   3.725 -41.301  1.00114.59           C
ATOM    512  OE1 GLN A  68     -17.980   3.627 -40.638  1.00114.59           O
ATOM    513  NE2 GLN A  68     -16.959   3.931 -42.645  1.00114.59           N
ATOM    514  C   GLN A  68     -13.025   4.804 -39.736  1.00114.59           C
ATOM    515  O   GLN A  68     -12.961   5.767 -40.499  1.00114.59           O
ATOM    516  N   LYS A  69     -12.053   3.879 -39.621  1.00179.81           N
ATOM    517  CA  LYS A  69     -10.899   3.744 -40.460  1.00179.81           C
ATOM    518  CB  LYS A  69      -9.759   2.977 -39.765  1.00179.81           C
ATOM    519  CG  LYS A  69     -10.207   1.740 -38.980  1.00179.81           C
ATOM    520  CD  LYS A  69     -10.797   0.625 -39.841  1.00179.81           C
ATOM    521  CE  LYS A  69      -9.873   0.161 -40.965  1.00179.81           C
ATOM    522  NZ  LYS A  69     -10.546  -0.894 -41.751  1.00179.81           N
ATOM    523  C   LYS A  69     -11.230   3.070 -41.763  1.00179.81           C
ATOM    524  O   LYS A  69     -10.612   3.357 -42.787  1.00179.81           O
ATOM    525  N   THR A  70     -12.212   2.143 -41.752  1.00112.36           N
ATOM    526  CA  THR A  70     -12.502   1.314 -42.891  1.00112.36           C
ATOM    527  CB  THR A  70     -13.440   0.185 -42.580  1.00112.36           C
ATOM    528  OG1 THR A  70     -13.523  -0.704 -43.684  1.00112.36           O
ATOM    529  CG2 THR A  70     -14.827   0.770 -42.262  1.00112.36           C
ATOM    530  C   THR A  70     -13.106   2.103 -44.004  1.00112.36           C
ATOM    531  O   THR A  70     -13.705   3.158 -43.800  1.00112.36           O
ATOM    532  N   SER A  71     -12.934   1.586 -45.239  1.00 84.21           N
ATOM    533  CA  SER A  71     -13.446   2.232 -46.408  1.00 84.21           C
ATOM    534  CB  SER A  71     -12.707   1.827 -47.696  1.00 84.21           C
ATOM    535  OG  SER A  71     -11.353   2.250 -47.634  1.00 84.21           O
ATOM    536  C   SER A  71     -14.878   1.840 -46.574  1.00 84.21           C
ATOM    537  O   SER A  71     -15.362   0.906 -45.935  1.00 84.21           O
ATOM    538  N   HIS A  72     -15.596   2.576 -47.443  1.00 65.36           N
ATOM    539  CA  HIS A  72     -16.967   2.278 -47.723  1.00 65.36           C
ATOM    540  ND1 HIS A  72     -20.138   2.855 -47.656  1.00 65.36           N
ATOM    541  CG  HIS A  72     -19.181   3.196 -48.585  1.00 65.36           C
ATOM    542  CB  HIS A  72     -17.748   3.493 -48.258  1.00 65.36           C
ATOM    543  NE2 HIS A  72     -21.151   2.870 -49.636  1.00 65.36           N
ATOM    544  CD2 HIS A  72     -19.817   3.201 -49.789  1.00 65.36           C
ATOM    545  CE1 HIS A  72     -21.297   2.671 -48.339  1.00 65.36           C
ATOM    546  C   HIS A  72     -16.959   1.229 -48.783  1.00 65.36           C
ATOM    547  O   HIS A  72     -16.309   1.387 -49.815  1.00 65.36           O
ATOM    548  N   THR A  73     -17.668   0.110 -48.541  1.00104.28           N
ATOM    549  CA  THR A  73     -17.681  -0.933 -49.522  1.00104.28           C
ATOM    550  CB  THR A  73     -17.167  -2.247 -49.009  1.00104.28           C
ATOM    551  OG1 THR A  73     -17.048  -3.177 -50.076  1.00104.28           O
ATOM    552  CG2 THR A  73     -18.136  -2.781 -47.940  1.00104.28           C
ATOM    553  C   THR A  73     -19.093  -1.142 -49.962  1.00104.28           C
ATOM    554  O   THR A  73     -20.012  -1.180 -49.145  1.00104.28           O
ATOM    555  N   VAL A  74     -19.300  -1.262 -51.288  1.00 85.74           N
ATOM    556  CA  VAL A  74     -20.621  -1.484 -51.795  1.00 85.74           C
ATOM    557  CB  VAL A  74     -21.292  -0.236 -52.288  1.00 85.74           C
ATOM    558  CG1 VAL A  74     -20.485   0.318 -53.474  1.00 85.74           C
ATOM    559  CG2 VAL A  74     -22.753  -0.572 -52.635  1.00 85.74           C
ATOM    560  C   VAL A  74     -20.511  -2.415 -52.958  1.00 85.74           C
ATOM    561  O   VAL A  74     -19.464  -2.506 -53.597  1.00 85.74           O
ATOM    562  N   ARG A  75     -21.601  -3.153 -53.241  1.00 66.13           N
ATOM    563  CA  ARG A  75     -21.608  -4.060 -54.350  1.00 66.13           C
ATOM    564  CB  ARG A  75     -22.707  -5.131 -54.258  1.00 66.13           C
ATOM    565  CG  ARG A  75     -22.520  -6.096 -53.085  1.00 66.13           C
ATOM    566  CD  ARG A  75     -23.610  -7.164 -52.991  1.00 66.13           C
ATOM    567  NE  ARG A  75     -24.895  -6.466 -52.700  1.00 66.13           N
ATOM    568  CZ  ARG A  75     -25.261  -6.220 -51.409  1.00 66.13           C
ATOM    569  NH1 ARG A  75     -24.451  -6.609 -50.382  1.00 66.13           N
ATOM    570  NH2 ARG A  75     -26.439  -5.582 -51.144  1.00 66.13           N
ATOM    571  C   ARG A  75     -21.865  -3.249 -55.573  1.00 66.13           C
ATOM    572  O   ARG A  75     -22.610  -2.272 -55.546  1.00 66.13           O
ATOM    573  N   VAL A  76     -21.220  -3.628 -56.687  1.00 59.48           N
ATOM    574  CA  VAL A  76     -21.417  -2.901 -57.899  1.00 59.48           C
ATOM    575  CB  VAL A  76     -20.280  -1.950 -58.119  1.00 59.48           C
ATOM    576  CG1 VAL A  76     -20.479  -1.167 -59.419  1.00 59.48           C
ATOM    577  CG2 VAL A  76     -20.240  -1.038 -56.879  1.00 59.48           C
ATOM    578  C   VAL A  76     -21.513  -3.926 -58.976  1.00 59.48           C
ATOM    579  O   VAL A  76     -20.714  -4.857 -59.042  1.00 59.48           O
ATOM    580  N   ILE A  77     -22.529  -3.786 -59.843  1.00176.12           N
ATOM    581  CA  ILE A  77     -22.761  -4.759 -60.862  1.00176.12           C
ATOM    582  CB  ILE A  77     -24.111  -5.411 -60.772  1.00176.12           C
ATOM    583  CG1 ILE A  77     -24.271  -6.163 -59.442  1.00176.12           C
ATOM    584  CG2 ILE A  77     -24.284  -6.304 -62.010  1.00176.12           C
ATOM    585  CD1 ILE A  77     -23.280  -7.311 -59.272  1.00176.12           C
ATOM    586  C   ILE A  77     -22.768  -4.008 -62.119  1.00176.12           C
ATOM    587  O   ILE A  77     -23.138  -2.836 -62.167  1.00176.12           O
ATOM    588  N   GLN A  78     -22.274  -4.643 -63.186  1.00198.01           N
ATOM    589  CA  GLN A  78     -22.205  -3.917 -64.405  1.00198.01           C
ATOM    590  CB  GLN A  78     -23.593  -3.396 -64.809  1.00198.01           C
ATOM    591  CG  GLN A  78     -24.589  -4.533 -65.050  1.00198.01           C
ATOM    592  CD  GLN A  78     -25.970  -3.929 -65.242  1.00198.01           C
ATOM    593  OE1 GLN A  78     -26.149  -2.716 -65.151  1.00198.01           O
ATOM    594  NE2 GLN A  78     -26.979  -4.799 -65.511  1.00198.01           N
ATOM    595  C   GLN A  78     -21.285  -2.752 -64.169  1.00198.01           C
ATOM    596  O   GLN A  78     -21.310  -1.785 -64.924  1.00198.01           O
ATOM    597  N   CYS A  79     -20.484  -2.801 -63.078  1.00140.55           N
ATOM    598  CA  CYS A  79     -19.453  -1.852 -62.848  1.00140.55           C
ATOM    599  CB  CYS A  79     -18.670  -2.078 -61.545  1.00140.55           C
ATOM    600  SG  CYS A  79     -17.388  -0.816 -61.264  1.00140.55           S
ATOM    601  C   CYS A  79     -18.570  -2.275 -63.924  1.00140.55           C
ATOM    602  O   CYS A  79     -17.922  -1.488 -64.612  1.00140.55           O
ATOM    603  N   GLY A  80     -18.571  -3.607 -64.090  1.00 92.94           N
ATOM    604  CA  GLY A  80     -17.792  -4.076 -65.161  1.00 92.94           C
ATOM    605  C   GLY A  80     -18.725  -4.555 -66.216  1.00 92.94           C
ATOM    606  O   GLY A  80     -19.103  -5.724 -66.246  1.00 92.94           O
ATOM    607  N   LEU A  81     -19.145  -3.630 -67.095  1.00 75.64           N
ATOM    608  CA  LEU A  81     -19.882  -3.999 -68.262  1.00 75.64           C
ATOM    609  CB  LEU A  81     -21.259  -3.335 -68.414  1.00 75.64           C
ATOM    610  CG  LEU A  81     -22.321  -3.836 -67.427  1.00 75.64           C
ATOM    611  CD1 LEU A  81     -23.695  -3.226 -67.750  1.00 75.64           C
ATOM    612  CD2 LEU A  81     -22.349  -5.371 -67.361  1.00 75.64           C
ATOM    613  C   LEU A  81     -19.050  -3.470 -69.372  1.00 75.64           C
ATOM    614  O   LEU A  81     -18.934  -2.258 -69.549  1.00 75.64           O
ATOM    615  N   MET A  82     -18.421  -4.372 -70.138  1.00125.60           N
ATOM    616  CA  MET A  82     -17.589  -3.903 -71.199  1.00125.60           C
ATOM    617  CB  MET A  82     -16.173  -3.514 -70.744  1.00125.60           C
ATOM    618  CG  MET A  82     -15.368  -4.688 -70.184  1.00125.60           C
ATOM    619  SD  MET A  82     -16.023  -5.376 -68.634  1.00125.60           S
ATOM    620  CE  MET A  82     -15.505  -3.971 -67.605  1.00125.60           C
ATOM    621  C   MET A  82     -17.455  -5.022 -72.162  1.00125.60           C
ATOM    622  O   MET A  82     -17.962  -6.117 -71.929  1.00125.60           O
ATOM    623  N   THR A  83     -16.800  -4.752 -73.302  1.00108.52           N
ATOM    624  CA  THR A  83     -16.570  -5.793 -74.250  1.00108.52           C
ATOM    625  CB  THR A  83     -17.133  -5.503 -75.610  1.00108.52           C
ATOM    626  OG1 THR A  83     -16.512  -4.352 -76.163  1.00108.52           O
ATOM    627  CG2 THR A  83     -18.649  -5.276 -75.476  1.00108.52           C
ATOM    628  C   THR A  83     -15.089  -5.890 -74.395  1.00108.52           C
ATOM    629  O   THR A  83     -14.409  -4.878 -74.565  1.00108.52           O
ATOM    630  N   GLU A  84     -14.543  -7.118 -74.315  1.00 41.58           N
ATOM    631  CA  GLU A  84     -13.128  -7.258 -74.460  1.00 41.58           C
ATOM    632  CB  GLU A  84     -12.537  -8.454 -73.693  1.00 41.58           C
ATOM    633  CG  GLU A  84     -12.575  -8.278 -72.175  1.00 41.58           C
ATOM    634  CD  GLU A  84     -11.964  -9.519 -71.540  1.00 41.58           C
ATOM    635  OE1 GLU A  84     -11.615 -10.462 -72.300  1.00 41.58           O
ATOM    636  OE2 GLU A  84     -11.837  -9.539 -70.287  1.00 41.58           O
ATOM    637  C   GLU A  84     -12.856  -7.464 -75.907  1.00 41.58           C
ATOM    638  O   GLU A  84     -13.244  -8.474 -76.493  1.00 41.58           O
ATOM    639  N   ARG A  85     -12.167  -6.489 -76.526  1.00107.35           N
ATOM    640  CA  ARG A  85     -11.892  -6.607 -77.922  1.00107.35           C
ATOM    641  CB  ARG A  85     -12.180  -5.326 -78.722  1.00107.35           C
ATOM    642  CG  ARG A  85     -11.350  -4.110 -78.306  1.00107.35           C
ATOM    643  CD  ARG A  85     -11.634  -2.874 -79.163  1.00107.35           C
ATOM    644  NE  ARG A  85     -10.775  -1.765 -78.661  1.00107.35           N
ATOM    645  CZ  ARG A  85     -10.753  -0.568 -79.317  1.00107.35           C
ATOM    646  NH1 ARG A  85     -11.520  -0.386 -80.431  1.00107.35           N
ATOM    647  NH2 ARG A  85      -9.963   0.447 -78.859  1.00107.35           N
ATOM    648  C   ARG A  85     -10.446  -6.927 -78.085  1.00107.35           C
ATOM    649  O   ARG A  85      -9.579  -6.231 -77.560  1.00107.35           O
ATOM    650  N   SER A  86     -10.156  -8.025 -78.811  1.00 76.26           N
ATOM    651  CA  SER A  86      -8.797  -8.399 -79.063  1.00 76.26           C
ATOM    652  CB  SER A  86      -8.415  -9.760 -78.456  1.00 76.26           C
ATOM    653  OG  SER A  86      -7.057 -10.061 -78.750  1.00 76.26           O
ATOM    654  C   SER A  86      -8.639  -8.517 -80.545  1.00 76.26           C
ATOM    655  O   SER A  86      -9.436  -9.168 -81.217  1.00 76.26           O
ATOM    656  N   ILE A  87      -7.591  -7.870 -81.093  1.00 89.84           N
ATOM    657  CA  ILE A  87      -7.341  -7.934 -82.503  1.00 89.84           C
ATOM    658  CB  ILE A  87      -7.311  -6.590 -83.159  1.00 89.84           C
ATOM    659  CG1 ILE A  87      -7.076  -6.738 -84.672  1.00 89.84           C
ATOM    660  CG2 ILE A  87      -6.281  -5.732 -82.412  1.00 89.84           C
ATOM    661  CD1 ILE A  87      -7.371  -5.467 -85.466  1.00 89.84           C
ATOM    662  C   ILE A  87      -6.009  -8.584 -82.677  1.00 89.84           C
ATOM    663  O   ILE A  87      -5.009  -8.143 -82.112  1.00 89.84           O
ATOM    664  N   THR A  88      -5.967  -9.667 -83.476  1.00 47.28           N
ATOM    665  CA  THR A  88      -4.734 -10.384 -83.607  1.00 47.28           C
ATOM    666  CB  THR A  88      -4.858 -11.819 -83.180  1.00 47.28           C
ATOM    667  OG1 THR A  88      -5.318 -11.887 -81.837  1.00 47.28           O
ATOM    668  CG2 THR A  88      -3.482 -12.497 -83.290  1.00 47.28           C
ATOM    669  C   THR A  88      -4.295 -10.365 -85.037  1.00 47.28           C
ATOM    670  O   THR A  88      -5.081 -10.615 -85.949  1.00 47.28           O
ATOM    671  N   HIS A  89      -3.001 -10.051 -85.255  1.00 73.83           N
ATOM    672  CA  HIS A  89      -2.433 -10.038 -86.571  1.00 73.83           C
ATOM    673  ND1 HIS A  89      -2.641  -6.821 -85.652  1.00 73.83           N
ATOM    674  CG  HIS A  89      -2.370  -7.516 -86.809  1.00 73.83           C
ATOM    675  CB  HIS A  89      -1.581  -8.790 -86.858  1.00 73.83           C
ATOM    676  NE2 HIS A  89      -3.585  -5.682 -87.312  1.00 73.83           N
ATOM    677  CD2 HIS A  89      -2.953  -6.806 -87.814  1.00 73.83           C
ATOM    678  CE1 HIS A  89      -3.370  -5.734 -86.009  1.00 73.83           C
ATOM    679  C   HIS A  89      -1.523 -11.219 -86.638  1.00 73.83           C
ATOM    680  O   HIS A  89      -0.594 -11.343 -85.841  1.00 73.83           O
ATOM    681  N   CYS A  90      -1.778 -12.128 -87.598  1.00 73.10           N
ATOM    682  CA  CYS A  90      -0.978 -13.312 -87.683  1.00 73.10           C
ATOM    683  CB  CYS A  90      -1.795 -14.601 -87.509  1.00 73.10           C
ATOM    684  SG  CYS A  90      -0.764 -16.090 -87.620  1.00 73.10           S
ATOM    685  C   CYS A  90      -0.345 -13.365 -89.033  1.00 73.10           C
ATOM    686  O   CYS A  90      -0.953 -12.998 -90.038  1.00 73.10           O
ATOM    687  N   GLY A  91       0.919 -13.828 -89.083  1.00 29.87           N
ATOM    688  CA  GLY A  91       1.570 -13.951 -90.350  1.00 29.87           C
ATOM    689  C   GLY A  91       1.653 -15.411 -90.638  1.00 29.87           C
ATOM    690  O   GLY A  91       2.313 -16.166 -89.925  1.00 29.87           O
ATOM    691  N   MET A  92       0.977 -15.841 -91.716  1.00132.57           N
ATOM    692  CA  MET A  92       0.965 -17.226 -92.076  1.00132.57           C
ATOM    693  CB  MET A  92      -0.219 -17.586 -92.986  1.00132.57           C
ATOM    694  CG  MET A  92      -1.569 -17.452 -92.281  1.00132.57           C
ATOM    695  SD  MET A  92      -1.974 -15.758 -91.755  1.00132.57           S
ATOM    696  CE  MET A  92      -1.927 -15.034 -93.419  1.00132.57           C
ATOM    697  C   MET A  92       2.227 -17.517 -92.816  1.00132.57           C
ATOM    698  O   MET A  92       2.624 -16.776 -93.715  1.00132.57           O
ATOM    699  N   HIS A  93       2.884 -18.631 -92.444  1.00111.22           N
ATOM    700  CA  HIS A  93       4.113 -19.035 -93.057  1.00111.22           C
ATOM    701  ND1 HIS A  93       7.396 -18.297 -93.153  1.00111.22           N
ATOM    702  CG  HIS A  93       6.624 -19.334 -92.676  1.00111.22           C
ATOM    703  CB  HIS A  93       5.272 -19.150 -92.049  1.00111.22           C
ATOM    704  NE2 HIS A  93       8.559 -20.162 -93.491  1.00111.22           N
ATOM    705  CD2 HIS A  93       7.350 -20.465 -92.890  1.00111.22           C
ATOM    706  CE1 HIS A  93       8.541 -18.849 -93.629  1.00111.22           C
ATOM    707  C   HIS A  93       3.860 -20.394 -93.621  1.00111.22           C
ATOM    708  O   HIS A  93       2.740 -20.898 -93.567  1.00111.22           O
ATOM    709  N   SER A  94       4.883 -20.997 -94.249  1.00 42.41           N
ATOM    710  CA  SER A  94       4.687 -22.310 -94.778  1.00 42.41           C
ATOM    711  CB  SER A  94       5.895 -22.814 -95.590  1.00 42.41           C
ATOM    712  OG  SER A  94       7.059 -22.862 -94.778  1.00 42.41           O
ATOM    713  C   SER A  94       4.442 -23.256 -93.642  1.00 42.41           C
ATOM    714  O   SER A  94       3.384 -23.877 -93.558  1.00 42.41           O
ATOM    715  N   HIS A  95       5.435 -23.380 -92.738  1.00 91.29           N
ATOM    716  CA  HIS A  95       5.378 -24.296 -91.633  1.00 91.29           C
ATOM    717  ND1 HIS A  95       6.280 -25.694 -88.755  1.00 91.29           N
ATOM    718  CG  HIS A  95       6.740 -25.712 -90.053  1.00 91.29           C
ATOM    719  CB  HIS A  95       6.746 -24.523 -90.967  1.00 91.29           C
ATOM    720  NE2 HIS A  95       6.948 -27.775 -89.162  1.00 91.29           N
ATOM    721  CD2 HIS A  95       7.145 -26.991 -90.285  1.00 91.29           C
ATOM    722  CE1 HIS A  95       6.428 -26.953 -88.270  1.00 91.29           C
ATOM    723  C   HIS A  95       4.428 -23.852 -90.562  1.00 91.29           C
ATOM    724  O   HIS A  95       3.689 -24.669 -90.014  1.00 91.29           O
ATOM    725  N   SER A  96       4.413 -22.548 -90.216  1.00 93.41           N
ATOM    726  CA  SER A  96       3.593 -22.185 -89.094  1.00 93.41           C
ATOM    727  CB  SER A  96       4.339 -22.261 -87.751  1.00 93.41           C
ATOM    728  OG  SER A  96       4.730 -23.600 -87.486  1.00 93.41           O
ATOM    729  C   SER A  96       3.103 -20.781 -89.239  1.00 93.41           C
ATOM    730  O   SER A  96       3.178 -20.180 -90.311  1.00 93.41           O
ATOM    731  N   SER A  97       2.535 -20.253 -88.134  1.00 77.48           N
ATOM    732  CA  SER A  97       2.016 -18.920 -88.089  1.00 77.48           C
ATOM    733  CB  SER A  97       0.495 -18.877 -87.871  1.00 77.48           C
ATOM    734  OG  SER A  97      -0.174 -19.480 -88.970  1.00 77.48           O
ATOM    735  C   SER A  97       2.658 -18.242 -86.920  1.00 77.48           C
ATOM    736  O   SER A  97       3.065 -18.894 -85.963  1.00 77.48           O
ATOM    737  N   MET A  98       2.786 -16.903 -86.983  1.00147.23           N
ATOM    738  CA  MET A  98       3.410 -16.180 -85.913  1.00147.23           C
ATOM    739  CB  MET A  98       4.830 -15.715 -86.291  1.00147.23           C
ATOM    740  CG  MET A  98       5.581 -14.934 -85.213  1.00147.23           C
ATOM    741  SD  MET A  98       5.155 -13.169 -85.136  1.00147.23           S
ATOM    742  CE  MET A  98       6.014 -12.733 -86.675  1.00147.23           C
ATOM    743  C   MET A  98       2.560 -14.988 -85.619  1.00147.23           C
ATOM    744  O   MET A  98       2.017 -14.363 -86.527  1.00147.23           O
ATOM    745  N   VAL A  99       2.420 -14.649 -84.321  1.00 55.71           N
ATOM    746  CA  VAL A  99       1.589 -13.539 -83.966  1.00 55.71           C
ATOM    747  CB  VAL A  99       0.974 -13.663 -82.602  1.00 55.71           C
ATOM    748  CG1 VAL A  99       0.198 -12.371 -82.297  1.00 55.71           C
ATOM    749  CG2 VAL A  99       0.110 -14.935 -82.569  1.00 55.71           C
ATOM    750  C   VAL A  99       2.448 -12.321 -83.957  1.00 55.71           C
ATOM    751  O   VAL A  99       3.356 -12.191 -83.137  1.00 55.71           O
ATOM    752  N   ALA A 100       2.226 -11.444 -84.954  1.00 58.99           N
ATOM    753  CA  ALA A 100       2.886 -10.180 -85.067  1.00 58.99           C
ATOM    754  CB  ALA A 100       2.657  -9.515 -86.434  1.00 58.99           C
ATOM    755  C   ALA A 100       2.363  -9.247 -84.019  1.00 58.99           C
ATOM    756  O   ALA A 100       3.126  -8.492 -83.417  1.00 58.99           O
ATOM    757  N   ASN A 101       1.030  -9.256 -83.795  1.00 69.61           N
ATOM    758  CA  ASN A 101       0.468  -8.335 -82.849  1.00 69.61           C
ATOM    759  CB  ASN A 101       0.153  -6.968 -83.488  1.00 69.61           C
ATOM    760  CG  ASN A 101      -0.203  -5.963 -82.403  1.00 69.61           C
ATOM    761  OD1 ASN A 101      -1.331  -5.476 -82.338  1.00 69.61           O
ATOM    762  ND2 ASN A 101       0.784  -5.638 -81.526  1.00 69.61           N
ATOM    763  C   ASN A 101      -0.808  -8.886 -82.288  1.00 69.61           C
ATOM    764  O   ASN A 101      -1.508  -9.664 -82.935  1.00 69.61           O
ATOM    765  N   SER A 102      -1.107  -8.508 -81.026  1.00 64.37           N
ATOM    766  CA  SER A 102      -2.340  -8.843 -80.377  1.00 64.37           C
ATOM    767  CB  SER A 102      -2.219 -10.019 -79.394  1.00 64.37           C
ATOM    768  OG  SER A 102      -1.881 -11.206 -80.095  1.00 64.37           O
ATOM    769  C   SER A 102      -2.683  -7.629 -79.575  1.00 64.37           C
ATOM    770  O   SER A 102      -2.019  -7.320 -78.587  1.00 64.37           O
ATOM    771  N   TYR A 103      -3.755  -6.917 -79.964  1.00 65.81           N
ATOM    772  CA  TYR A 103      -4.080  -5.693 -79.292  1.00 65.81           C
ATOM    773  CB  TYR A 103      -4.256  -4.523 -80.281  1.00 65.81           C
ATOM    774  CG  TYR A 103      -4.733  -3.307 -79.565  1.00 65.81           C
ATOM    775  CD1 TYR A 103      -3.901  -2.609 -78.719  1.00 65.81           C
ATOM    776  CD2 TYR A 103      -6.013  -2.844 -79.770  1.00 65.81           C
ATOM    777  CE1 TYR A 103      -4.349  -1.482 -78.070  1.00 65.81           C
ATOM    778  CE2 TYR A 103      -6.466  -1.718 -79.126  1.00 65.81           C
ATOM    779  CZ  TYR A 103      -5.633  -1.036 -78.272  1.00 65.81           C
ATOM    780  OH  TYR A 103      -6.094   0.120 -77.608  1.00 65.81           O
ATOM    781  C   TYR A 103      -5.362  -5.899 -78.552  1.00 65.81           C
ATOM    782  O   TYR A 103      -6.381  -6.246 -79.148  1.00 65.81           O
ATOM    783  N   LEU A 104      -5.330  -5.692 -77.218  1.00 87.15           N
ATOM    784  CA  LEU A 104      -6.496  -5.894 -76.410  1.00 87.15           C
ATOM    785  CB  LEU A 104      -6.245  -6.790 -75.183  1.00 87.15           C
ATOM    786  CG  LEU A 104      -7.497  -7.005 -74.312  1.00 87.15           C
ATOM    787  CD1 LEU A 104      -8.587  -7.775 -75.079  1.00 87.15           C
ATOM    788  CD2 LEU A 104      -7.135  -7.663 -72.970  1.00 87.15           C
ATOM    789  C   LEU A 104      -6.960  -4.569 -75.897  1.00 87.15           C
ATOM    790  O   LEU A 104      -6.154  -3.718 -75.523  1.00 87.15           O
ATOM    791  N   HIS A 105      -8.294  -4.352 -75.890  1.00106.11           N
ATOM    792  CA  HIS A 105      -8.822  -3.119 -75.389  1.00106.11           C
ATOM    793  ND1 HIS A 105     -10.618  -0.265 -75.690  1.00106.11           N
ATOM    794  CG  HIS A 105      -9.324  -0.683 -75.909  1.00106.11           C
ATOM    795  CB  HIS A 105      -8.952  -2.026 -76.464  1.00106.11           C
ATOM    796  NE2 HIS A 105      -9.296   1.415 -75.078  1.00106.11           N
ATOM    797  CD2 HIS A 105      -8.530   0.356 -75.530  1.00106.11           C
ATOM    798  CE1 HIS A 105     -10.543   0.996 -75.194  1.00106.11           C
ATOM    799  C   HIS A 105     -10.189  -3.394 -74.854  1.00106.11           C
ATOM    800  O   HIS A 105     -10.918  -4.232 -75.382  1.00106.11           O
ATOM    801  N   GLN A 106     -10.567  -2.688 -73.771  1.00 32.31           N
ATOM    802  CA  GLN A 106     -11.869  -2.886 -73.212  1.00 32.31           C
ATOM    803  CB  GLN A 106     -11.881  -2.974 -71.676  1.00 32.31           C
ATOM    804  CG  GLN A 106     -11.147  -4.199 -71.131  1.00 32.31           C
ATOM    805  CD  GLN A 106     -11.233  -4.165 -69.612  1.00 32.31           C
ATOM    806  OE1 GLN A 106     -11.798  -3.241 -69.029  1.00 32.31           O
ATOM    807  NE2 GLN A 106     -10.658  -5.204 -68.948  1.00 32.31           N
ATOM    808  C   GLN A 106     -12.685  -1.703 -73.602  1.00 32.31           C
ATOM    809  O   GLN A 106     -12.223  -0.565 -73.542  1.00 32.31           O
ATOM    810  N   ILE A 107     -13.931  -1.961 -74.030  1.00 81.48           N
ATOM    811  CA  ILE A 107     -14.806  -0.904 -74.436  1.00 81.48           C
ATOM    812  CB  ILE A 107     -15.267  -1.010 -75.860  1.00 81.48           C
ATOM    813  CG1 ILE A 107     -14.072  -0.925 -76.823  1.00 81.48           C
ATOM    814  CG2 ILE A 107     -16.317   0.091 -76.089  1.00 81.48           C
ATOM    815  CD1 ILE A 107     -13.132  -2.125 -76.736  1.00 81.48           C
ATOM    816  C   ILE A 107     -16.011  -1.017 -73.569  1.00 81.48           C
ATOM    817  O   ILE A 107     -16.373  -2.103 -73.121  1.00 81.48           O
ATOM    818  N   LYS A 108     -16.656   0.124 -73.283  1.00128.21           N
ATOM    819  CA  LYS A 108     -17.786   0.106 -72.409  1.00128.21           C
ATOM    820  CB  LYS A 108     -18.270   1.509 -72.009  1.00128.21           C
ATOM    821  CG  LYS A 108     -18.826   2.279 -73.207  1.00128.21           C
ATOM    822  CD  LYS A 108     -19.656   3.509 -72.842  1.00128.21           C
ATOM    823  CE  LYS A 108     -20.283   4.188 -74.060  1.00128.21           C
ATOM    824  NZ  LYS A 108     -19.225   4.762 -74.921  1.00128.21           N
ATOM    825  C   LYS A 108     -18.914  -0.518 -73.147  1.00128.21           C
ATOM    826  O   LYS A 108     -18.899  -0.563 -74.377  1.00128.21           O
ATOM    827  N   THR A 109     -19.906  -1.052 -72.398  1.00168.92           N
ATOM    828  CA  THR A 109     -21.071  -1.533 -73.065  1.00168.92           C
ATOM    829  CB  THR A 109     -22.155  -2.018 -72.149  1.00168.92           C
ATOM    830  OG1 THR A 109     -22.577  -0.972 -71.286  1.00168.92           O
ATOM    831  CG2 THR A 109     -21.615  -3.206 -71.337  1.00168.92           C
ATOM    832  C   THR A 109     -21.540  -0.314 -73.742  1.00168.92           C
ATOM    833  O   THR A 109     -21.560   0.743 -73.110  1.00168.92           O
ATOM    834  N   PHE A 110     -21.972  -0.475 -75.010  1.00102.26           N
ATOM    835  CA  PHE A 110     -22.206   0.603 -75.923  1.00102.26           C
ATOM    836  CB  PHE A 110     -22.964   0.140 -77.182  1.00102.26           C
ATOM    837  CG  PHE A 110     -23.205   1.322 -78.057  1.00102.26           C
ATOM    838  CD1 PHE A 110     -22.188   1.868 -78.804  1.00102.26           C
ATOM    839  CD2 PHE A 110     -24.463   1.873 -78.147  1.00102.26           C
ATOM    840  CE1 PHE A 110     -22.421   2.956 -79.613  1.00102.26           C
ATOM    841  CE2 PHE A 110     -24.701   2.960 -78.954  1.00102.26           C
ATOM    842  CZ  PHE A 110     -23.678   3.507 -79.689  1.00102.26           C
ATOM    843  C   PHE A 110     -23.027   1.609 -75.223  1.00102.26           C
ATOM    844  O   PHE A 110     -22.697   2.794 -75.229  1.00102.26           O
ATOM    845  N   THR A 111     -24.106   1.175 -74.565  1.00140.65           N
ATOM    846  CA  THR A 111     -24.795   2.198 -73.861  1.00140.65           C
ATOM    847  CB  THR A 111     -25.770   2.943 -74.739  1.00140.65           C
ATOM    848  OG1 THR A 111     -25.109   3.397 -75.910  1.00140.65           O
ATOM    849  CG2 THR A 111     -26.292   4.185 -73.993  1.00140.65           C
ATOM    850  C   THR A 111     -25.536   1.541 -72.753  1.00140.65           C
ATOM    851  O   THR A 111     -25.603   0.315 -72.666  1.00140.65           O
ATOM    852  N   TYR A 112     -26.096   2.367 -71.858  1.00149.61           N
ATOM    853  CA  TYR A 112     -26.907   1.878 -70.794  1.00149.61           C
ATOM    854  CB  TYR A 112     -27.448   2.991 -69.880  1.00149.61           C
ATOM    855  CG  TYR A 112     -28.429   2.358 -68.955  1.00149.61           C
ATOM    856  CD1 TYR A 112     -28.005   1.637 -67.863  1.00149.61           C
ATOM    857  CD2 TYR A 112     -29.779   2.490 -69.183  1.00149.61           C
ATOM    858  CE1 TYR A 112     -28.917   1.055 -67.014  1.00149.61           C
ATOM    859  CE2 TYR A 112     -30.695   1.910 -68.339  1.00149.61           C
ATOM    860  CZ  TYR A 112     -30.264   1.191 -67.251  1.00149.61           C
ATOM    861  OH  TYR A 112     -31.200   0.594 -66.381  1.00149.61           O
ATOM    862  C   TYR A 112     -28.074   1.186 -71.425  1.00149.61           C
ATOM    863  O   TYR A 112     -28.488   0.128 -70.956  1.00149.61           O
ATOM    864  N   PRO A 113     -28.626   1.732 -72.477  1.00129.12           N
ATOM    865  CA  PRO A 113     -29.718   1.053 -73.105  1.00129.12           C
ATOM    866  CD  PRO A 113     -28.778   3.176 -72.596  1.00129.12           C
ATOM    867  CB  PRO A 113     -30.272   2.027 -74.140  1.00129.12           C
ATOM    868  CG  PRO A 113     -30.015   3.397 -73.485  1.00129.12           C
ATOM    869  C   PRO A 113     -29.344  -0.300 -73.613  1.00129.12           C
ATOM    870  O   PRO A 113     -30.235  -1.134 -73.746  1.00129.12           O
ATOM    871  N   GLU A 114     -28.063  -0.549 -73.945  1.00 41.32           N
ATOM    872  CA  GLU A 114     -27.718  -1.880 -74.352  1.00 41.32           C
ATOM    873  CB  GLU A 114     -26.272  -2.011 -74.863  1.00 41.32           C
ATOM    874  CG  GLU A 114     -25.921  -3.434 -75.304  1.00 41.32           C
ATOM    875  CD  GLU A 114     -24.508  -3.427 -75.870  1.00 41.32           C
ATOM    876  OE1 GLU A 114     -23.931  -2.316 -76.012  1.00 41.32           O
ATOM    877  OE2 GLU A 114     -23.989  -4.535 -76.173  1.00 41.32           O
ATOM    878  C   GLU A 114     -27.861  -2.746 -73.144  1.00 41.32           C
ATOM    879  O   GLU A 114     -28.343  -3.877 -73.220  1.00 41.32           O
ATOM    880  N   CYS A 115     -27.422  -2.223 -71.984  1.00 83.63           N
ATOM    881  CA  CYS A 115     -27.494  -2.988 -70.777  1.00 83.63           C
ATOM    882  CB  CYS A 115     -26.870  -2.257 -69.580  1.00 83.63           C
ATOM    883  SG  CYS A 115     -26.970  -3.242 -68.063  1.00 83.63           S
ATOM    884  C   CYS A 115     -28.926  -3.263 -70.440  1.00 83.63           C
ATOM    885  O   CYS A 115     -29.320  -4.414 -70.260  1.00 83.63           O
ATOM    886  N   GLN A 116     -29.751  -2.203 -70.362  1.00 94.48           N
ATOM    887  CA  GLN A 116     -31.115  -2.393 -69.973  1.00 94.48           C
ATOM    888  CB  GLN A 116     -31.850  -1.064 -69.720  1.00 94.48           C
ATOM    889  CG  GLN A 116     -31.968  -0.185 -70.968  1.00 94.48           C
ATOM    890  CD  GLN A 116     -32.708   1.086 -70.578  1.00 94.48           C
ATOM    891  OE1 GLN A 116     -33.336   1.155 -69.522  1.00 94.48           O
ATOM    892  NE2 GLN A 116     -32.637   2.123 -71.455  1.00 94.48           N
ATOM    893  C   GLN A 116     -31.877  -3.131 -71.027  1.00 94.48           C
ATOM    894  O   GLN A 116     -32.606  -4.077 -70.728  1.00 94.48           O
ATOM    895  N   LEU A 117     -31.745  -2.701 -72.296  1.00153.31           N
ATOM    896  CA  LEU A 117     -32.532  -3.308 -73.326  1.00153.31           C
ATOM    897  CB  LEU A 117     -32.464  -2.508 -74.648  1.00153.31           C
ATOM    898  CG  LEU A 117     -33.373  -3.012 -75.791  1.00153.31           C
ATOM    899  CD1 LEU A 117     -32.879  -4.328 -76.415  1.00153.31           C
ATOM    900  CD2 LEU A 117     -34.838  -3.083 -75.332  1.00153.31           C
ATOM    901  C   LEU A 117     -32.114  -4.723 -73.606  1.00153.31           C
ATOM    902  O   LEU A 117     -32.939  -5.629 -73.508  1.00153.31           O
ATOM    903  N   LEU A 118     -30.846  -4.954 -74.023  1.00134.43           N
ATOM    904  CA  LEU A 118     -30.456  -6.309 -74.328  1.00134.43           C
ATOM    905  CB  LEU A 118     -29.281  -6.438 -75.309  1.00134.43           C
ATOM    906  CG  LEU A 118     -29.645  -6.070 -76.756  1.00134.43           C
ATOM    907  CD1 LEU A 118     -29.837  -4.555 -76.930  1.00134.43           C
ATOM    908  CD2 LEU A 118     -28.663  -6.711 -77.749  1.00134.43           C
ATOM    909  C   LEU A 118     -30.111  -7.160 -73.143  1.00134.43           C
ATOM    910  O   LEU A 118     -30.689  -8.230 -72.947  1.00134.43           O
ATOM    911  N   LEU A 119     -29.159  -6.683 -72.311  1.00 64.08           N
ATOM    912  CA  LEU A 119     -28.624  -7.497 -71.253  1.00 64.08           C
ATOM    913  CB  LEU A 119     -27.462  -6.818 -70.510  1.00 64.08           C
ATOM    914  CG  LEU A 119     -26.231  -6.558 -71.398  1.00 64.08           C
ATOM    915  CD1 LEU A 119     -25.098  -5.885 -70.603  1.00 64.08           C
ATOM    916  CD2 LEU A 119     -25.781  -7.839 -72.116  1.00 64.08           C
ATOM    917  C   LEU A 119     -29.672  -7.823 -70.241  1.00 64.08           C
ATOM    918  O   LEU A 119     -29.871  -8.989 -69.906  1.00 64.08           O
ATOM    919  N   SER A 120     -30.382  -6.801 -69.731  1.00 65.68           N
ATOM    920  CA  SER A 120     -31.366  -7.044 -68.717  1.00 65.68           C
ATOM    921  CB  SER A 120     -32.006  -5.751 -68.180  1.00 65.68           C
ATOM    922  OG  SER A 120     -31.025  -4.957 -67.529  1.00 65.68           O
ATOM    923  C   SER A 120     -32.466  -7.882 -69.277  1.00 65.68           C
ATOM    924  O   SER A 120     -32.743  -8.966 -68.768  1.00 65.68           O
ATOM    925  N   THR A 121     -33.123  -7.417 -70.355  1.00269.35           N
ATOM    926  CA  THR A 121     -34.204  -8.216 -70.850  1.00269.35           C
ATOM    927  CB  THR A 121     -35.465  -7.434 -71.115  1.00269.35           C
ATOM    928  OG1 THR A 121     -36.481  -8.298 -71.598  1.00269.35           O
ATOM    929  CG2 THR A 121     -35.199  -6.288 -72.103  1.00269.35           C
ATOM    930  C   THR A 121     -33.764  -8.929 -72.086  1.00269.35           C
ATOM    931  O   THR A 121     -33.901  -8.432 -73.199  1.00269.35           O
ATOM    932  N   GLY A 122     -33.328 -10.190 -71.923  1.00249.91           N
ATOM    933  CA  GLY A 122     -32.806 -10.970 -73.009  1.00249.91           C
ATOM    934  C   GLY A 122     -31.613 -11.714 -72.495  1.00249.91           C
ATOM    935  O   GLY A 122     -31.483 -12.912 -72.743  1.00249.91           O
ATOM    936  N   TYR A 123     -30.747 -11.058 -71.699  1.00365.68           N
ATOM    937  CA  TYR A 123     -29.619 -11.762 -71.167  1.00365.68           C
ATOM    938  CB  TYR A 123     -30.135 -12.964 -70.351  1.00365.68           C
ATOM    939  CG  TYR A 123     -29.051 -13.746 -69.710  1.00365.68           C
ATOM    940  CD1 TYR A 123     -28.304 -13.202 -68.691  1.00365.68           C
ATOM    941  CD2 TYR A 123     -28.781 -15.023 -70.138  1.00365.68           C
ATOM    942  CE1 TYR A 123     -27.304 -13.930 -68.095  1.00365.68           C
ATOM    943  CE2 TYR A 123     -27.786 -15.755 -69.542  1.00365.68           C
ATOM    944  CZ  TYR A 123     -27.045 -15.211 -68.520  1.00365.68           C
ATOM    945  OH  TYR A 123     -26.020 -15.964 -67.909  1.00365.68           O
ATOM    946  C   TYR A 123     -28.734 -12.145 -72.320  1.00365.68           C
ATOM    947  O   TYR A 123     -28.058 -13.175 -72.310  1.00365.68           O
ATOM    948  N   TYR A 124     -28.706 -11.259 -73.343  1.00143.92           N
ATOM    949  CA  TYR A 124     -27.905 -11.400 -74.527  1.00143.92           C
ATOM    950  CB  TYR A 124     -28.699 -11.505 -75.847  1.00143.92           C
ATOM    951  CG  TYR A 124     -29.578 -12.706 -75.873  1.00143.92           C
ATOM    952  CD1 TYR A 124     -30.864 -12.630 -75.394  1.00143.92           C
ATOM    953  CD2 TYR A 124     -29.130 -13.899 -76.390  1.00143.92           C
ATOM    954  CE1 TYR A 124     -31.691 -13.727 -75.416  1.00143.92           C
ATOM    955  CE2 TYR A 124     -29.952 -15.000 -76.415  1.00143.92           C
ATOM    956  CZ  TYR A 124     -31.234 -14.917 -75.927  1.00143.92           C
ATOM    957  OH  TYR A 124     -32.077 -16.048 -75.954  1.00143.92           O
ATOM    958  C   TYR A 124     -27.159 -10.109 -74.692  1.00143.92           C
ATOM    959  O   TYR A 124     -27.514  -9.100 -74.083  1.00143.92           O
ATOM    960  N   SER A 125     -26.083 -10.127 -75.510  1.00 80.21           N
ATOM    961  CA  SER A 125     -25.346  -8.926 -75.793  1.00 80.21           C
ATOM    962  CB  SER A 125     -24.038  -8.805 -74.998  1.00 80.21           C
ATOM    963  OG  SER A 125     -23.373  -7.595 -75.333  1.00 80.21           O
ATOM    964  C   SER A 125     -24.995  -8.940 -77.253  1.00 80.21           C
ATOM    965  O   SER A 125     -24.847 -10.006 -77.850  1.00 80.21           O
ATOM    966  N   PHE A 126     -24.852  -7.743 -77.869  1.00167.91           N
ATOM    967  CA  PHE A 126     -24.547  -7.629 -79.274  1.00167.91           C
ATOM    968  CB  PHE A 126     -24.619  -6.201 -79.855  1.00167.91           C
ATOM    969  CG  PHE A 126     -25.994  -5.628 -79.835  1.00167.91           C
ATOM    970  CD1 PHE A 126     -26.917  -5.981 -80.793  1.00167.91           C
ATOM    971  CD2 PHE A 126     -26.356  -4.729 -78.859  1.00167.91           C
ATOM    972  CE1 PHE A 126     -28.183  -5.445 -80.777  1.00167.91           C
ATOM    973  CE2 PHE A 126     -27.619  -4.187 -78.840  1.00167.91           C
ATOM    974  CZ  PHE A 126     -28.536  -4.545 -79.800  1.00167.91           C
ATOM    975  C   PHE A 126     -23.115  -8.017 -79.489  1.00167.91           C
ATOM    976  O   PHE A 126     -22.249  -7.768 -78.654  1.00167.91           O
ATOM    977  N   ASP A 127     -22.845  -8.632 -80.656  1.00 71.04           N
ATOM    978  CA  ASP A 127     -21.550  -9.089 -81.078  1.00 71.04           C
ATOM    979  CB  ASP A 127     -21.597 -10.002 -82.314  1.00 71.04           C
ATOM    980  CG  ASP A 127     -22.144 -11.353 -81.877  1.00 71.04           C
ATOM    981  OD1 ASP A 127     -22.601 -11.458 -80.708  1.00 71.04           O
ATOM    982  OD2 ASP A 127     -22.107 -12.298 -82.708  1.00 71.04           O
ATOM    983  C   ASP A 127     -20.641  -7.939 -81.407  1.00 71.04           C
ATOM    984  O   ASP A 127     -19.431  -8.128 -81.513  1.00 71.04           O
ATOM    985  N   HIS A 128     -21.189  -6.733 -81.653  1.00102.45           N
ATOM    986  CA  HIS A 128     -20.350  -5.639 -82.072  1.00102.45           C
ATOM    987  ND1 HIS A 128     -22.076  -2.768 -82.362  1.00102.45           N
ATOM    988  CG  HIS A 128     -22.140  -4.055 -82.849  1.00102.45           C
ATOM    989  CB  HIS A 128     -20.937  -4.857 -83.255  1.00102.45           C
ATOM    990  NE2 HIS A 128     -24.225  -3.337 -82.367  1.00102.45           N
ATOM    991  CD2 HIS A 128     -23.461  -4.386 -82.844  1.00102.45           C
ATOM    992  CE1 HIS A 128     -23.350  -2.388 -82.090  1.00102.45           C
ATOM    993  C   HIS A 128     -20.212  -4.634 -80.970  1.00102.45           C
ATOM    994  O   HIS A 128     -20.956  -4.644 -79.991  1.00102.45           O
ATOM    995  N   LYS A 129     -19.209  -3.738 -81.115  1.00159.21           N
ATOM    996  CA  LYS A 129     -18.974  -2.684 -80.170  1.00159.21           C
ATOM    997  CB  LYS A 129     -17.674  -2.891 -79.360  1.00159.21           C
ATOM    998  CG  LYS A 129     -17.350  -1.806 -78.324  1.00159.21           C
ATOM    999  CD  LYS A 129     -16.949  -0.451 -78.918  1.00159.21           C
ATOM   1000  CE  LYS A 129     -15.615  -0.490 -79.671  1.00159.21           C
ATOM   1001  NZ  LYS A 129     -15.315   0.837 -80.253  1.00159.21           N
ATOM   1002  C   LYS A 129     -18.854  -1.407 -80.941  1.00159.21           C
ATOM   1003  O   LYS A 129     -18.266  -1.374 -82.021  1.00159.21           O
ATOM   1004  N   ARG A 130     -19.446  -0.321 -80.404  1.00138.17           N
ATOM   1005  CA  ARG A 130     -19.318   0.970 -81.009  1.00138.17           C
ATOM   1006  CB  ARG A 130     -20.652   1.551 -81.507  1.00138.17           C
ATOM   1007  CG  ARG A 130     -20.518   2.931 -82.153  1.00138.17           C
ATOM   1008  CD  ARG A 130     -21.850   3.505 -82.644  1.00138.17           C
ATOM   1009  NE  ARG A 130     -22.364   2.593 -83.702  1.00138.17           N
ATOM   1010  CZ  ARG A 130     -23.559   2.853 -84.307  1.00138.17           C
ATOM   1011  NH1 ARG A 130     -24.277   3.959 -83.953  1.00138.17           N
ATOM   1012  NH2 ARG A 130     -24.037   2.006 -85.266  1.00138.17           N
ATOM   1013  C   ARG A 130     -18.814   1.865 -79.926  1.00138.17           C
ATOM   1014  O   ARG A 130     -19.448   2.002 -78.884  1.00138.17           O
ATOM   1015  N   SER A 131     -17.647   2.501 -80.137  1.00 72.14           N
ATOM   1016  CA  SER A 131     -17.122   3.322 -79.085  1.00 72.14           C
ATOM   1017  CB  SER A 131     -16.249   2.540 -78.086  1.00 72.14           C
ATOM   1018  OG  SER A 131     -15.759   3.400 -77.067  1.00 72.14           O
ATOM   1019  C   SER A 131     -16.269   4.377 -79.704  1.00 72.14           C
ATOM   1020  O   SER A 131     -16.024   4.368 -80.908  1.00 72.14           O
ATOM   1021  N   LEU A 132     -15.816   5.346 -78.883  1.00100.48           N
ATOM   1022  CA  LEU A 132     -14.990   6.389 -79.406  1.00100.48           C
ATOM   1023  CB  LEU A 132     -15.461   7.800 -79.013  1.00100.48           C
ATOM   1024  CG  LEU A 132     -16.845   8.166 -79.580  1.00100.48           C
ATOM   1025  CD1 LEU A 132     -17.940   7.245 -79.018  1.00100.48           C
ATOM   1026  CD2 LEU A 132     -17.157   9.657 -79.373  1.00100.48           C
ATOM   1027  C   LEU A 132     -13.605   6.221 -78.872  1.00100.48           C
ATOM   1028  O   LEU A 132     -13.387   6.215 -77.661  1.00100.48           O
ATOM   1029  N   ARG A 133     -12.629   6.049 -79.785  1.00137.63           N
ATOM   1030  CA  ARG A 133     -11.249   5.964 -79.410  1.00137.63           C
ATOM   1031  CB  ARG A 133     -10.678   4.540 -79.527  1.00137.63           C
ATOM   1032  CG  ARG A 133      -9.250   4.394 -78.997  1.00137.63           C
ATOM   1033  CD  ARG A 133      -9.171   4.189 -77.482  1.00137.63           C
ATOM   1034  NE  ARG A 133      -9.789   5.369 -76.816  1.00137.63           N
ATOM   1035  CZ  ARG A 133     -10.419   5.205 -75.616  1.00137.63           C
ATOM   1036  NH1 ARG A 133     -10.503   3.963 -75.056  1.00137.63           N
ATOM   1037  NH2 ARG A 133     -10.967   6.277 -74.975  1.00137.63           N
ATOM   1038  C   ARG A 133     -10.504   6.790 -80.403  1.00137.63           C
ATOM   1039  O   ARG A 133     -10.288   6.361 -81.532  1.00137.63           O
ATOM   1040  N   ASN A 134     -10.122   8.029 -80.041  1.00101.75           N
ATOM   1041  CA  ASN A 134      -9.384   8.890 -80.932  1.00101.75           C
ATOM   1042  CB  ASN A 134      -8.163   8.181 -81.548  1.00101.75           C
ATOM   1043  CG  ASN A 134      -7.237   7.699 -80.440  1.00101.75           C
ATOM   1044  OD1 ASN A 134      -7.355   8.110 -79.287  1.00101.75           O
ATOM   1045  ND2 ASN A 134      -6.278   6.804 -80.803  1.00101.75           N
ATOM   1046  C   ASN A 134     -10.267   9.272 -82.102  1.00101.75           C
ATOM   1047  O   ASN A 134      -9.886  10.120 -82.909  1.00101.75           O
ATOM   1048  N   VAL A 135     -11.482   8.683 -82.194  1.00113.08           N
ATOM   1049  CA  VAL A 135     -12.439   8.863 -83.250  1.00113.08           C
ATOM   1050  CB  VAL A 135     -11.876   8.622 -84.621  1.00113.08           C
ATOM   1051  CG1 VAL A 135     -11.440   7.150 -84.717  1.00113.08           C
ATOM   1052  CG2 VAL A 135     -12.929   9.027 -85.665  1.00113.08           C
ATOM   1053  C   VAL A 135     -13.482   7.814 -83.003  1.00113.08           C
ATOM   1054  O   VAL A 135     -13.297   6.952 -82.148  1.00113.08           O
ATOM   1055  N   LYS A 136     -14.616   7.845 -83.729  1.00109.24           N
ATOM   1056  CA  LYS A 136     -15.602   6.825 -83.498  1.00109.24           C
ATOM   1057  CB  LYS A 136     -16.996   7.176 -84.046  1.00109.24           C
ATOM   1058  CG  LYS A 136     -17.025   7.346 -85.567  1.00109.24           C
ATOM   1059  CD  LYS A 136     -18.438   7.362 -86.156  1.00109.24           C
ATOM   1060  CE  LYS A 136     -19.096   5.981 -86.207  1.00109.24           C
ATOM   1061  NZ  LYS A 136     -20.452   6.088 -86.791  1.00109.24           N
ATOM   1062  C   LYS A 136     -15.139   5.592 -84.208  1.00109.24           C
ATOM   1063  O   LYS A 136     -14.645   5.668 -85.332  1.00109.24           O
ATOM   1064  N   ALA A 137     -15.281   4.413 -83.564  1.00 33.01           N
ATOM   1065  CA  ALA A 137     -14.816   3.208 -84.191  1.00 33.01           C
ATOM   1066  CB  ALA A 137     -13.400   2.796 -83.752  1.00 33.01           C
ATOM   1067  C   ALA A 137     -15.733   2.080 -83.826  1.00 33.01           C
ATOM   1068  O   ALA A 137     -16.487   2.165 -82.858  1.00 33.01           O
ATOM   1069  N   ASN A 138     -15.697   0.989 -84.624  1.00 46.39           N
ATOM   1070  CA  ASN A 138     -16.540  -0.143 -84.363  1.00 46.39           C
ATOM   1071  CB  ASN A 138     -17.677  -0.311 -85.384  1.00 46.39           C
ATOM   1072  CG  ASN A 138     -18.649   0.845 -85.198  1.00 46.39           C
ATOM   1073  OD1 ASN A 138     -18.330   1.995 -85.497  1.00 46.39           O
ATOM   1074  ND2 ASN A 138     -19.873   0.534 -84.693  1.00 46.39           N
ATOM   1075  C   ASN A 138     -15.710  -1.389 -84.422  1.00 46.39           C
ATOM   1076  O   ASN A 138     -14.686  -1.437 -85.101  1.00 46.39           O
ATOM   1077  N   MET A 139     -16.123  -2.434 -83.671  1.00124.14           N
ATOM   1078  CA  MET A 139     -15.410  -3.676 -83.731  1.00124.14           C
ATOM   1079  CB  MET A 139     -14.451  -3.895 -82.553  1.00124.14           C
ATOM   1080  CG  MET A 139     -13.481  -5.038 -82.831  1.00124.14           C
ATOM   1081  SD  MET A 139     -12.007  -5.082 -81.773  1.00124.14           S
ATOM   1082  CE  MET A 139     -11.193  -3.670 -82.576  1.00124.14           C
ATOM   1083  C   MET A 139     -16.414  -4.784 -83.768  1.00124.14           C
ATOM   1084  O   MET A 139     -17.415  -4.751 -83.053  1.00124.14           O
ATOM   1085  N   THR A 140     -16.179  -5.803 -84.622  1.00 96.32           N
ATOM   1086  CA  THR A 140     -17.146  -6.858 -84.708  1.00 96.32           C
ATOM   1087  CB  THR A 140     -17.810  -6.974 -86.043  1.00 96.32           C
ATOM   1088  OG1 THR A 140     -18.909  -7.867 -85.944  1.00 96.32           O
ATOM   1089  CG2 THR A 140     -16.787  -7.494 -87.067  1.00 96.32           C
ATOM   1090  C   THR A 140     -16.484  -8.166 -84.426  1.00 96.32           C
ATOM   1091  O   THR A 140     -15.340  -8.399 -84.814  1.00 96.32           O
ATOM   1092  N   THR A 141     -17.214  -9.064 -83.734  1.00 90.18           N
ATOM   1093  CA  THR A 141     -16.682 -10.349 -83.396  1.00 90.18           C
ATOM   1094  CB  THR A 141     -17.508 -11.095 -82.390  1.00 90.18           C
ATOM   1095  OG1 THR A 141     -17.631 -10.343 -81.193  1.00 90.18           O
ATOM   1096  CG2 THR A 141     -16.827 -12.444 -82.100  1.00 90.18           C
ATOM   1097  C   THR A 141     -16.658 -11.186 -84.633  1.00 90.18           C
ATOM   1098  O   THR A 141     -17.620 -11.218 -85.399  1.00 90.18           O
ATOM   1099  N   ARG A 142     -15.523 -11.877 -84.848  1.00118.29           N
ATOM   1100  CA  ARG A 142     -15.318 -12.779 -85.943  1.00118.29           C
ATOM   1101  CB  ARG A 142     -16.284 -13.978 -85.936  1.00118.29           C
ATOM   1102  CG  ARG A 142     -16.055 -14.923 -84.753  1.00118.29           C
ATOM   1103  CD  ARG A 142     -16.841 -16.234 -84.838  1.00118.29           C
ATOM   1104  NE  ARG A 142     -18.290 -15.901 -84.745  1.00118.29           N
ATOM   1105  CZ  ARG A 142     -19.222 -16.890 -84.868  1.00118.29           C
ATOM   1106  NH1 ARG A 142     -18.826 -18.181 -85.069  1.00118.29           N
ATOM   1107  NH2 ARG A 142     -20.551 -16.590 -84.792  1.00118.29           N
ATOM   1108  C   ARG A 142     -15.455 -12.053 -87.242  1.00118.29           C
ATOM   1109  O   ARG A 142     -15.601 -12.685 -88.286  1.00118.29           O
ATOM   1110  N   GLY A 143     -15.390 -10.707 -87.219  1.00 31.97           N
ATOM   1111  CA  GLY A 143     -15.461  -9.967 -88.447  1.00 31.97           C
ATOM   1112  C   GLY A 143     -16.734 -10.342 -89.138  1.00 31.97           C
ATOM   1113  O   GLY A 143     -16.748 -10.543 -90.352  1.00 31.97           O
ATOM   1114  N   GLU A 144     -17.841 -10.457 -88.377  1.00 50.23           N
ATOM   1115  CA  GLU A 144     -19.080 -10.902 -88.947  1.00 50.23           C
ATOM   1116  CB  GLU A 144     -19.563 -12.245 -88.373  1.00 50.23           C
ATOM   1117  CG  GLU A 144     -18.676 -13.435 -88.743  1.00 50.23           C
ATOM   1118  CD  GLU A 144     -19.229 -14.668 -88.040  1.00 50.23           C
ATOM   1119  OE1 GLU A 144     -20.168 -14.507 -87.216  1.00 50.23           O
ATOM   1120  OE2 GLU A 144     -18.717 -15.786 -88.314  1.00 50.23           O
ATOM   1121  C   GLU A 144     -20.153  -9.902 -88.652  1.00 50.23           C
ATOM   1122  O   GLU A 144     -19.896  -8.825 -88.118  1.00 50.23           O
ATOM   1123  N   ILE A 145     -21.400 -10.247 -89.038  1.00131.88           N
ATOM   1124  CA  ILE A 145     -22.560  -9.423 -88.845  1.00131.88           C
ATOM   1125  CB  ILE A 145     -23.725  -9.813 -89.709  1.00131.88           C
ATOM   1126  CG1 ILE A 145     -24.825  -8.740 -89.641  1.00131.88           C
ATOM   1127  CG2 ILE A 145     -24.188 -11.213 -89.275  1.00131.88           C
ATOM   1128  CD1 ILE A 145     -24.414  -7.406 -90.261  1.00131.88           C
ATOM   1129  C   ILE A 145     -22.992  -9.542 -87.419  1.00131.88           C
ATOM   1130  O   ILE A 145     -22.904 -10.609 -86.815  1.00131.88           O
ATOM   1131  N   VAL A 146     -23.464  -8.420 -86.841  1.00 52.22           N
ATOM   1132  CA  VAL A 146     -23.822  -8.388 -85.455  1.00 52.22           C
ATOM   1133  CB  VAL A 146     -24.122  -7.006 -84.959  1.00 52.22           C
ATOM   1134  CG1 VAL A 146     -24.555  -7.095 -83.486  1.00 52.22           C
ATOM   1135  CG2 VAL A 146     -22.884  -6.127 -85.205  1.00 52.22           C
ATOM   1136  C   VAL A 146     -25.028  -9.230 -85.196  1.00 52.22           C
ATOM   1137  O   VAL A 146     -26.019  -9.182 -85.924  1.00 52.22           O
ATOM   1138  N   ILE A 147     -24.937 -10.054 -84.132  1.00 94.76           N
ATOM   1139  CA  ILE A 147     -26.028 -10.872 -83.697  1.00 94.76           C
ATOM   1140  CB  ILE A 147     -25.901 -12.316 -84.092  1.00 94.76           C
ATOM   1141  CG1 ILE A 147     -24.672 -12.953 -83.425  1.00 94.76           C
ATOM   1142  CG2 ILE A 147     -25.883 -12.388 -85.628  1.00 94.76           C
ATOM   1143  CD1 ILE A 147     -24.636 -14.477 -83.538  1.00 94.76           C
ATOM   1144  C   ILE A 147     -26.024 -10.819 -82.203  1.00 94.76           C
ATOM   1145  O   ILE A 147     -24.974 -10.658 -81.582  1.00 94.76           O
ATOM   1146  N   GLU A 148     -27.211 -10.921 -81.579  1.00 35.68           N
ATOM   1147  CA  GLU A 148     -27.233 -10.912 -80.146  1.00 35.68           C
ATOM   1148  CB  GLU A 148     -28.629 -10.666 -79.548  1.00 35.68           C
ATOM   1149  CG  GLU A 148     -29.166  -9.258 -79.808  1.00 35.68           C
ATOM   1150  CD  GLU A 148     -30.544  -9.158 -79.169  1.00 35.68           C
ATOM   1151  OE1 GLU A 148     -30.994 -10.174 -78.575  1.00 35.68           O
ATOM   1152  OE2 GLU A 148     -31.161  -8.064 -79.260  1.00 35.68           O
ATOM   1153  C   GLU A 148     -26.779 -12.262 -79.705  1.00 35.68           C
ATOM   1154  O   GLU A 148     -27.222 -13.281 -80.232  1.00 35.68           O
ATOM   1155  N   GLY A 149     -25.874 -12.306 -78.710  1.00 19.05           N
ATOM   1156  CA  GLY A 149     -25.390 -13.572 -78.248  1.00 19.05           C
ATOM   1157  C   GLY A 149     -25.770 -13.686 -76.809  1.00 19.05           C
ATOM   1158  O   GLY A 149     -25.874 -12.683 -76.105  1.00 19.05           O
ATOM   1159  N   SER A 150     -25.983 -14.928 -76.337  1.00 23.29           N
ATOM   1160  CA  SER A 150     -26.370 -15.131 -74.972  1.00 23.29           C
ATOM   1161  CB  SER A 150     -26.899 -16.547 -74.684  1.00 23.29           C
ATOM   1162  OG  SER A 150     -28.070 -16.804 -75.443  1.00 23.29           O
ATOM   1163  C   SER A 150     -25.156 -14.950 -74.125  1.00 23.29           C
ATOM   1164  O   SER A 150     -24.032 -15.164 -74.579  1.00 23.29           O
ATOM   1165  N   LEU A 151     -25.363 -14.537 -72.859  1.00 53.60           N
ATOM   1166  CA  LEU A 151     -24.258 -14.380 -71.961  1.00 53.60           C
ATOM   1167  CB  LEU A 151     -24.404 -13.171 -71.016  1.00 53.60           C
ATOM   1168  CG  LEU A 151     -24.346 -11.807 -71.729  1.00 53.60           C
ATOM   1169  CD1 LEU A 151     -24.500 -10.647 -70.732  1.00 53.60           C
ATOM   1170  CD2 LEU A 151     -23.075 -11.680 -72.582  1.00 53.60           C
ATOM   1171  C   LEU A 151     -24.237 -15.607 -71.107  1.00 53.60           C
ATOM   1172  O   LEU A 151     -25.219 -15.925 -70.442  1.00 53.60           O
ATOM   1173  N   ASP A 152     -23.114 -16.346 -71.108  1.00 73.78           N
ATOM   1174  CA  ASP A 152     -23.057 -17.546 -70.327  1.00 73.78           C
ATOM   1175  CB  ASP A 152     -22.403 -18.726 -71.068  1.00 73.78           C
ATOM   1176  CG  ASP A 152     -22.704 -20.013 -70.310  1.00 73.78           C
ATOM   1177  OD1 ASP A 152     -23.503 -19.961 -69.338  1.00 73.78           O
ATOM   1178  OD2 ASP A 152     -22.139 -21.069 -70.699  1.00 73.78           O
ATOM   1179  C   ASP A 152     -22.227 -17.258 -69.119  1.00 73.78           C
ATOM   1180  O   ASP A 152     -21.316 -16.433 -69.160  1.00 73.78           O
ATOM   1181  N   GLY A 153     -22.535 -17.932 -67.995  1.00 30.27           N
ATOM   1182  CA  GLY A 153     -21.789 -17.697 -66.795  1.00 30.27           C
ATOM   1183  C   GLY A 153     -20.448 -18.330 -66.952  1.00 30.27           C
ATOM   1184  O   GLY A 153     -20.254 -19.219 -67.780  1.00 30.27           O
ATOM   1185  N   SER A 154     -19.481 -17.883 -66.128  1.00105.71           N
ATOM   1186  CA  SER A 154     -18.163 -18.433 -66.183  1.00105.71           C
ATOM   1187  CB  SER A 154     -17.132 -17.655 -65.347  1.00105.71           C
ATOM   1188  OG  SER A 154     -15.856 -18.268 -65.455  1.00105.71           O
ATOM   1189  C   SER A 154     -18.265 -19.806 -65.618  1.00105.71           C
ATOM   1190  O   SER A 154     -19.291 -20.184 -65.059  1.00105.71           O
ATOM   1191  N   SER A 155     -17.181 -20.586 -65.748  1.00130.22           N
ATOM   1192  CA  SER A 155     -17.170 -21.950 -65.316  1.00130.22           C
ATOM   1193  CB  SER A 155     -15.951 -22.741 -65.823  1.00130.22           C
ATOM   1194  OG  SER A 155     -15.982 -22.830 -67.240  1.00130.22           O
ATOM   1195  C   SER A 155     -17.129 -21.969 -63.828  1.00130.22           C
ATOM   1196  O   SER A 155     -17.820 -21.208 -63.154  1.00130.22           O
ATOM   1197  N   CYS A 156     -16.309 -22.879 -63.282  1.00 58.33           N
ATOM   1198  CA  CYS A 156     -16.182 -23.057 -61.870  1.00 58.33           C
ATOM   1199  CB  CYS A 156     -15.143 -24.126 -61.494  1.00 58.33           C
ATOM   1200  SG  CYS A 156     -15.615 -25.786 -62.066  1.00 58.33           S
ATOM   1201  C   CYS A 156     -15.710 -21.756 -61.321  1.00 58.33           C
ATOM   1202  O   CYS A 156     -15.933 -21.444 -60.152  1.00 58.33           O
ATOM   1203  N   LYS A 157     -15.054 -20.950 -62.173  1.00 95.25           N
ATOM   1204  CA  LYS A 157     -14.484 -19.721 -61.727  1.00 95.25           C
ATOM   1205  CB  LYS A 157     -13.850 -18.934 -62.881  1.00 95.25           C
ATOM   1206  CG  LYS A 157     -12.672 -19.682 -63.513  1.00 95.25           C
ATOM   1207  CD  LYS A 157     -13.075 -20.962 -64.245  1.00 95.25           C
ATOM   1208  CE  LYS A 157     -11.893 -21.703 -64.873  1.00 95.25           C
ATOM   1209  NZ  LYS A 157     -12.368 -22.925 -65.558  1.00 95.25           N
ATOM   1210  C   LYS A 157     -15.555 -18.894 -61.096  1.00 95.25           C
ATOM   1211  O   LYS A 157     -15.302 -18.232 -60.090  1.00 95.25           O
ATOM   1212  N   GLY A 158     -16.784 -18.922 -61.647  1.00 21.04           N
ATOM   1213  CA  GLY A 158     -17.833 -18.138 -61.060  1.00 21.04           C
ATOM   1214  C   GLY A 158     -17.979 -18.583 -59.642  1.00 21.04           C
ATOM   1215  O   GLY A 158     -17.902 -19.772 -59.337  1.00 21.04           O
ATOM   1216  N   GLY A 159     -18.195 -17.612 -58.735  1.00 15.35           N
ATOM   1217  CA  GLY A 159     -18.307 -17.915 -57.340  1.00 15.35           C
ATOM   1218  C   GLY A 159     -19.149 -16.848 -56.727  1.00 15.35           C
ATOM   1219  O   GLY A 159     -19.667 -15.971 -57.418  1.00 15.35           O
ATOM   1220  N   THR A 160     -19.299 -16.896 -55.392  1.00 61.55           N
ATOM   1221  CA  THR A 160     -20.139 -15.947 -54.731  1.00 61.55           C
ATOM   1222  CB  THR A 160     -20.388 -16.286 -53.291  1.00 61.55           C
ATOM   1223  OG1 THR A 160     -20.957 -17.583 -53.189  1.00 61.55           O
ATOM   1224  CG2 THR A 160     -21.359 -15.251 -52.702  1.00 61.55           C
ATOM   1225  C   THR A 160     -19.481 -14.605 -54.794  1.00 61.55           C
ATOM   1226  O   THR A 160     -18.288 -14.464 -54.529  1.00 61.55           O
ATOM   1227  N   TYR A 161     -20.276 -13.585 -55.169  1.00273.56           N
ATOM   1228  CA  TYR A 161     -19.858 -12.217 -55.279  1.00273.56           C
ATOM   1229  CB  TYR A 161     -19.254 -11.632 -53.988  1.00273.56           C
ATOM   1230  CG  TYR A 161     -20.346 -11.417 -52.997  1.00273.56           C
ATOM   1231  CD1 TYR A 161     -20.742 -12.424 -52.150  1.00273.56           C
ATOM   1232  CD2 TYR A 161     -20.975 -10.196 -52.918  1.00273.56           C
ATOM   1233  CE1 TYR A 161     -21.750 -12.217 -51.237  1.00273.56           C
ATOM   1234  CE2 TYR A 161     -21.984  -9.982 -52.008  1.00273.56           C
ATOM   1235  CZ  TYR A 161     -22.373 -10.995 -51.166  1.00273.56           C
ATOM   1236  OH  TYR A 161     -23.408 -10.780 -50.231  1.00273.56           O
ATOM   1237  C   TYR A 161     -18.834 -12.068 -56.356  1.00273.56           C
ATOM   1238  O   TYR A 161     -18.255 -10.994 -56.513  1.00273.56           O
ATOM   1239  N   THR A 162     -18.587 -13.126 -57.148  1.00198.88           N
ATOM   1240  CA  THR A 162     -17.631 -12.960 -58.200  1.00198.88           C
ATOM   1241  CB  THR A 162     -16.330 -13.645 -57.898  1.00198.88           C
ATOM   1242  OG1 THR A 162     -15.400 -13.410 -58.943  1.00198.88           O
ATOM   1243  CG2 THR A 162     -16.576 -15.153 -57.721  1.00198.88           C
ATOM   1244  C   THR A 162     -18.197 -13.573 -59.441  1.00198.88           C
ATOM   1245  O   THR A 162     -17.504 -14.296 -60.155  1.00198.88           O
ATOM   1246  N   SER A 163     -19.471 -13.274 -59.754  1.00 47.85           N
ATOM   1247  CA  SER A 163     -20.065 -13.847 -60.922  1.00 47.85           C
ATOM   1248  CB  SER A 163     -21.603 -13.819 -60.911  1.00 47.85           C
ATOM   1249  OG  SER A 163     -22.067 -12.478 -60.923  1.00 47.85           O
ATOM   1250  C   SER A 163     -19.607 -13.071 -62.114  1.00 47.85           C
ATOM   1251  O   SER A 163     -19.305 -11.882 -62.018  1.00 47.85           O
ATOM   1252  N   ASP A 164     -19.525 -13.755 -63.273  1.00102.71           N
ATOM   1253  CA  ASP A 164     -19.117 -13.120 -64.492  1.00102.71           C
ATOM   1254  CB  ASP A 164     -17.602 -13.239 -64.743  1.00102.71           C
ATOM   1255  CG  ASP A 164     -17.191 -12.289 -65.860  1.00102.71           C
ATOM   1256  OD1 ASP A 164     -17.809 -12.337 -66.957  1.00102.71           O
ATOM   1257  OD2 ASP A 164     -16.231 -11.507 -65.628  1.00102.71           O
ATOM   1258  C   ASP A 164     -19.821 -13.835 -65.605  1.00102.71           C
ATOM   1259  O   ASP A 164     -19.981 -15.054 -65.554  1.00102.71           O
ATOM   1260  N   SER A 165     -20.295 -13.084 -66.624  1.00 89.59           N
ATOM   1261  CA  SER A 165     -20.931 -13.675 -67.769  1.00 89.59           C
ATOM   1262  CB  SER A 165     -22.383 -13.214 -67.975  1.00 89.59           C
ATOM   1263  OG  SER A 165     -23.190 -13.642 -66.889  1.00 89.59           O
ATOM   1264  C   SER A 165     -20.146 -13.226 -68.962  1.00 89.59           C
ATOM   1265  O   SER A 165     -19.533 -12.160 -68.939  1.00 89.59           O
ATOM   1266  N   VAL A 166     -20.145 -14.044 -70.036  1.00 69.06           N
ATOM   1267  CA  VAL A 166     -19.336 -13.781 -71.193  1.00 69.06           C
ATOM   1268  CB  VAL A 166     -18.032 -14.504 -71.045  1.00 69.06           C
ATOM   1269  CG1 VAL A 166     -17.295 -14.528 -72.378  1.00 69.06           C
ATOM   1270  CG2 VAL A 166     -17.243 -13.842 -69.902  1.00 69.06           C
ATOM   1271  C   VAL A 166     -20.025 -14.328 -72.416  1.00 69.06           C
ATOM   1272  O   VAL A 166     -20.801 -15.278 -72.326  1.00 69.06           O
ATOM   1273  N   THR A 167     -19.818 -13.671 -73.583  1.00 88.75           N
ATOM   1274  CA  THR A 167     -20.352 -14.116 -74.847  1.00 88.75           C
ATOM   1275  CB  THR A 167     -20.551 -13.033 -75.867  1.00 88.75           C
ATOM   1276  OG1 THR A 167     -19.360 -12.287 -76.063  1.00 88.75           O
ATOM   1277  CG2 THR A 167     -21.712 -12.141 -75.410  1.00 88.75           C
ATOM   1278  C   THR A 167     -19.578 -15.228 -75.504  1.00 88.75           C
ATOM   1279  O   THR A 167     -20.188 -16.097 -76.126  1.00 88.75           O
ATOM   1280  N   TRP A 168     -18.225 -15.238 -75.438  1.00 73.69           N
ATOM   1281  CA  TRP A 168     -17.547 -16.279 -76.170  1.00 73.69           C
ATOM   1282  CB  TRP A 168     -17.103 -15.844 -77.577  1.00 73.69           C
ATOM   1283  CG  TRP A 168     -18.249 -15.583 -78.524  1.00 73.69           C
ATOM   1284  CD2 TRP A 168     -18.861 -16.592 -79.342  1.00 73.69           C
ATOM   1285  CD1 TRP A 168     -18.908 -14.419 -78.789  1.00 73.69           C
ATOM   1286  NE1 TRP A 168     -19.894 -14.639 -79.721  1.00 73.69           N
ATOM   1287  CE2 TRP A 168     -19.876 -15.973 -80.071  1.00 73.69           C
ATOM   1288  CE3 TRP A 168     -18.598 -17.926 -79.474  1.00 73.69           C
ATOM   1289  CZ2 TRP A 168     -20.648 -16.682 -80.946  1.00 73.69           C
ATOM   1290  CZ3 TRP A 168     -19.378 -18.638 -80.359  1.00 73.69           C
ATOM   1291  CH2 TRP A 168     -20.383 -18.027 -81.080  1.00 73.69           C
ATOM   1292  C   TRP A 168     -16.316 -16.744 -75.451  1.00 73.69           C
ATOM   1293  O   TRP A 168     -15.659 -15.989 -74.736  1.00 73.69           O
ATOM   1294  N   GLY A 169     -16.036 -18.058 -75.573  1.00 53.52           N
ATOM   1295  CA  GLY A 169     -14.855 -18.693 -75.060  1.00 53.52           C
ATOM   1296  C   GLY A 169     -13.662 -18.387 -75.919  1.00 53.52           C
ATOM   1297  O   GLY A 169     -12.542 -18.253 -75.427  1.00 53.52           O
ATOM   1298  N   ASP A 170     -13.876 -18.314 -77.249  1.00 66.65           N
ATOM   1299  CA  ASP A 170     -12.778 -18.229 -78.171  1.00 66.65           C
ATOM   1300  CB  ASP A 170     -13.043 -18.994 -79.479  1.00 66.65           C
ATOM   1301  CG  ASP A 170     -13.107 -20.481 -79.160  1.00 66.65           C
ATOM   1302  OD1 ASP A 170     -12.294 -20.944 -78.315  1.00 66.65           O
ATOM   1303  OD2 ASP A 170     -13.979 -21.172 -79.750  1.00 66.65           O
ATOM   1304  C   ASP A 170     -12.449 -16.821 -78.552  1.00 66.65           C
ATOM   1305  O   ASP A 170     -13.270 -15.910 -78.454  1.00 66.65           O
ATOM   1306  N   VAL A 171     -11.184 -16.635 -78.989  1.00117.32           N
ATOM   1307  CA  VAL A 171     -10.708 -15.392 -79.520  1.00117.32           C
ATOM   1308  CB  VAL A 171      -9.423 -14.933 -78.893  1.00117.32           C
ATOM   1309  CG1 VAL A 171      -8.381 -16.055 -79.019  1.00117.32           C
ATOM   1310  CG2 VAL A 171      -9.001 -13.612 -79.558  1.00117.32           C
ATOM   1311  C   VAL A 171     -10.485 -15.657 -80.976  1.00117.32           C
ATOM   1312  O   VAL A 171      -9.732 -16.556 -81.348  1.00117.32           O
ATOM   1313  N   VAL A 172     -11.130 -14.881 -81.866  1.00 60.44           N
ATOM   1314  CA  VAL A 172     -11.015 -15.293 -83.231  1.00 60.44           C
ATOM   1315  CB  VAL A 172     -12.184 -14.935 -84.093  1.00 60.44           C
ATOM   1316  CG1 VAL A 172     -11.881 -15.457 -85.507  1.00 60.44           C
ATOM   1317  CG2 VAL A 172     -13.464 -15.515 -83.468  1.00 60.44           C
ATOM   1318  C   VAL A 172      -9.774 -14.737 -83.848  1.00 60.44           C
ATOM   1319  O   VAL A 172      -9.405 -13.582 -83.639  1.00 60.44           O
ATOM   1320  N   VAL A 173      -9.089 -15.597 -84.627  1.00 96.02           N
ATOM   1321  CA  VAL A 173      -7.901 -15.239 -85.341  1.00 96.02           C
ATOM   1322  CB  VAL A 173      -6.665 -15.920 -84.831  1.00 96.02           C
ATOM   1323  CG1 VAL A 173      -6.416 -15.459 -83.385  1.00 96.02           C
ATOM   1324  CG2 VAL A 173      -6.847 -17.440 -84.979  1.00 96.02           C
ATOM   1325  C   VAL A 173      -8.127 -15.711 -86.737  1.00 96.02           C
ATOM   1326  O   VAL A 173      -8.921 -16.621 -86.971  1.00 96.02           O
ATOM   1327  N   LYS A 174      -7.445 -15.097 -87.719  1.00115.40           N
ATOM   1328  CA  LYS A 174      -7.705 -15.507 -89.063  1.00115.40           C
ATOM   1329  CB  LYS A 174      -7.741 -14.336 -90.062  1.00115.40           C
ATOM   1330  CG  LYS A 174      -8.321 -14.694 -91.434  1.00115.40           C
ATOM   1331  CD  LYS A 174      -7.518 -15.740 -92.209  1.00115.40           C
ATOM   1332  CE  LYS A 174      -8.119 -16.081 -93.574  1.00115.40           C
ATOM   1333  NZ  LYS A 174      -8.011 -14.917 -94.481  1.00115.40           N
ATOM   1334  C   LYS A 174      -6.625 -16.443 -89.489  1.00115.40           C
ATOM   1335  O   LYS A 174      -5.436 -16.167 -89.326  1.00115.40           O
ATOM   1336  N   LEU A 175      -7.033 -17.600 -90.043  1.00125.49           N
ATOM   1337  CA  LEU A 175      -6.075 -18.538 -90.540  1.00125.49           C
ATOM   1338  CB  LEU A 175      -6.430 -20.003 -90.215  1.00125.49           C
ATOM   1339  CG  LEU A 175      -5.402 -21.054 -90.692  1.00125.49           C
ATOM   1340  CD1 LEU A 175      -5.372 -21.202 -92.222  1.00125.49           C
ATOM   1341  CD2 LEU A 175      -4.015 -20.776 -90.092  1.00125.49           C
ATOM   1342  C   LEU A 175      -6.102 -18.360 -92.015  1.00125.49           C
ATOM   1343  O   LEU A 175      -7.120 -18.598 -92.663  1.00125.49           O
ATOM   1344  N   LYS A 176      -4.973 -17.914 -92.590  1.00151.65           N
ATOM   1345  CA  LYS A 176      -4.955 -17.726 -94.004  1.00151.65           C
ATOM   1346  CB  LYS A 176      -4.334 -16.392 -94.446  1.00151.65           C
ATOM   1347  CG  LYS A 176      -4.320 -16.187 -95.962  1.00151.65           C
ATOM   1348  CD  LYS A 176      -5.711 -16.002 -96.573  1.00151.65           C
ATOM   1349  CE  LYS A 176      -6.499 -17.306 -96.711  1.00151.65           C
ATOM   1350  NZ  LYS A 176      -5.880 -18.164 -97.745  1.00151.65           N
ATOM   1351  C   LYS A 176      -4.125 -18.818 -94.572  1.00151.65           C
ATOM   1352  O   LYS A 176      -3.027 -19.105 -94.098  1.00151.65           O
ATOM   1353  N   TYR A 177      -4.659 -19.474 -95.609  1.00 77.31           N
ATOM   1354  CA  TYR A 177      -3.948 -20.524 -96.261  1.00 77.31           C
ATOM   1355  CB  TYR A 177      -4.784 -21.165 -97.383  1.00 77.31           C
ATOM   1356  CG  TYR A 177      -3.998 -22.262 -98.015  1.00 77.31           C
ATOM   1357  CD1 TYR A 177      -3.938 -23.502 -97.421  1.00 77.31           C
ATOM   1358  CD2 TYR A 177      -3.334 -22.059 -99.203  1.00 77.31           C
ATOM   1359  CE1 TYR A 177      -3.221 -24.523 -97.998  1.00 77.31           C
ATOM   1360  CE2 TYR A 177      -2.615 -23.077 -99.785  1.00 77.31           C
ATOM   1361  CZ  TYR A 177      -2.558 -24.311 -99.182  1.00 77.31           C
ATOM   1362  OH  TYR A 177      -1.821 -25.357 -99.777  1.00 77.31           O
ATOM   1363  C   TYR A 177      -2.753 -19.880 -96.874  1.00 77.31           C
ATOM   1364  O   TYR A 177      -1.652 -20.426 -96.854  1.00 77.31           O
ATOM   1365  N   GLU A 178      -2.956 -18.666 -97.417  1.00 85.58           N
ATOM   1366  CA  GLU A 178      -1.914 -17.990 -98.122  1.00 85.58           C
ATOM   1367  CB  GLU A 178      -2.367 -16.654 -98.732  1.00 85.58           C
ATOM   1368  CG  GLU A 178      -3.501 -16.804 -99.749  1.00 85.58           C
ATOM   1369  CD  GLU A 178      -2.993 -17.635-100.917  1.00 85.58           C
ATOM   1370  OE1 GLU A 178      -1.783 -17.988-100.910  1.00 85.58           O
ATOM   1371  OE2 GLU A 178      -3.808 -17.929-101.831  1.00 85.58           O
ATOM   1372  C   GLU A 178      -0.780 -17.703 -97.196  1.00 85.58           C
ATOM   1373  O   GLU A 178      -0.960 -17.192 -96.092  1.00 85.58           O
ATOM   1374  N   PHE A 179       0.429 -18.053 -97.671  1.00108.39           N
ATOM   1375  CA  PHE A 179       1.699 -17.849 -97.045  1.00108.39           C
ATOM   1376  CB  PHE A 179       2.740 -18.861 -97.573  1.00108.39           C
ATOM   1377  CG  PHE A 179       4.119 -18.455 -97.185  1.00108.39           C
ATOM   1378  CD1 PHE A 179       4.628 -18.753 -95.946  1.00108.39           C
ATOM   1379  CD2 PHE A 179       4.911 -17.770 -98.079  1.00108.39           C
ATOM   1380  CE1 PHE A 179       5.903 -18.373 -95.601  1.00108.39           C
ATOM   1381  CE2 PHE A 179       6.187 -17.386 -97.741  1.00108.39           C
ATOM   1382  CZ  PHE A 179       6.687 -17.688 -96.498  1.00108.39           C
ATOM   1383  C   PHE A 179       2.144 -16.475 -97.429  1.00108.39           C
ATOM   1384  O   PHE A 179       1.651 -15.906 -98.401  1.00108.39           O
ATOM   1385  N   LYS A 180       3.069 -15.903 -96.636  1.00 94.76           N
ATOM   1386  CA  LYS A 180       3.644 -14.610 -96.862  1.00 94.76           C
ATOM   1387  CB  LYS A 180       4.507 -14.493 -98.137  1.00 94.76           C
ATOM   1388  CG  LYS A 180       3.730 -14.469 -99.455  1.00 94.76           C
ATOM   1389  CD  LYS A 180       4.579 -14.027-100.649  1.00 94.76           C
ATOM   1390  CE  LYS A 180       3.815 -14.002-101.973  1.00 94.76           C
ATOM   1391  NZ  LYS A 180       4.712 -13.561-103.065  1.00 94.76           N
ATOM   1392  C   LYS A 180       2.562 -13.584 -96.901  1.00 94.76           C
ATOM   1393  O   LYS A 180       2.664 -12.589 -97.617  1.00 94.76           O
ATOM   1394  N   LEU A 181       1.488 -13.802 -96.118  1.00 43.00           N
ATOM   1395  CA  LEU A 181       0.441 -12.827 -96.055  1.00 43.00           C
ATOM   1396  CB  LEU A 181      -0.868 -13.261 -96.737  1.00 43.00           C
ATOM   1397  CG  LEU A 181      -0.735 -13.414 -98.264  1.00 43.00           C
ATOM   1398  CD1 LEU A 181      -2.093 -13.723 -98.914  1.00 43.00           C
ATOM   1399  CD2 LEU A 181      -0.040 -12.194 -98.889  1.00 43.00           C
ATOM   1400  C   LEU A 181       0.142 -12.579 -94.614  1.00 43.00           C
ATOM   1401  O   LEU A 181       0.342 -13.450 -93.768  1.00 43.00           O
ATOM   1402  N   TYR A 182      -0.336 -11.360 -94.297  1.00 48.75           N
ATOM   1403  CA  TYR A 182      -0.672 -11.041 -92.941  1.00 48.75           C
ATOM   1404  CB  TYR A 182      -0.065  -9.724 -92.423  1.00 48.75           C
ATOM   1405  CG  TYR A 182       1.377  -9.967 -92.138  1.00 48.75           C
ATOM   1406  CD1 TYR A 182       1.747 -10.525 -90.936  1.00 48.75           C
ATOM   1407  CD2 TYR A 182       2.355  -9.642 -93.050  1.00 48.75           C
ATOM   1408  CE1 TYR A 182       3.068 -10.760 -90.644  1.00 48.75           C
ATOM   1409  CE2 TYR A 182       3.681  -9.875 -92.764  1.00 48.75           C
ATOM   1410  CZ  TYR A 182       4.037 -10.434 -91.559  1.00 48.75           C
ATOM   1411  OH  TYR A 182       5.394 -10.676 -91.259  1.00 48.75           O
ATOM   1412  C   TYR A 182      -2.157 -10.925 -92.853  1.00 48.75           C
ATOM   1413  O   TYR A 182      -2.789 -10.229 -93.645  1.00 48.75           O
ATOM   1414  N   GLU A 183      -2.753 -11.637 -91.875  1.00 65.31           N
ATOM   1415  CA  GLU A 183      -4.178 -11.615 -91.730  1.00 65.31           C
ATOM   1416  CB  GLU A 183      -4.830 -13.004 -91.839  1.00 65.31           C
ATOM   1417  CG  GLU A 183      -4.766 -13.592 -93.250  1.00 65.31           C
ATOM   1418  CD  GLU A 183      -5.711 -12.789 -94.132  1.00 65.31           C
ATOM   1419  OE1 GLU A 183      -6.408 -11.891 -93.588  1.00 65.31           O
ATOM   1420  OE2 GLU A 183      -5.749 -13.061 -95.362  1.00 65.31           O
ATOM   1421  C   GLU A 183      -4.516 -11.064 -90.382  1.00 65.31           C
ATOM   1422  O   GLU A 183      -3.761 -11.225 -89.424  1.00 65.31           O
ATOM   1423  N   TYR A 184      -5.673 -10.377 -90.287  1.00104.15           N
ATOM   1424  CA  TYR A 184      -6.078  -9.805 -89.036  1.00104.15           C
ATOM   1425  CB  TYR A 184      -6.206  -8.266 -89.080  1.00104.15           C
ATOM   1426  CG  TYR A 184      -7.393  -7.916 -89.912  1.00104.15           C
ATOM   1427  CD1 TYR A 184      -7.290  -7.783 -91.277  1.00104.15           C
ATOM   1428  CD2 TYR A 184      -8.623  -7.737 -89.319  1.00104.15           C
ATOM   1429  CE1 TYR A 184      -8.395  -7.465 -92.032  1.00104.15           C
ATOM   1430  CE2 TYR A 184      -9.730  -7.419 -90.069  1.00104.15           C
ATOM   1431  CZ  TYR A 184      -9.616  -7.282 -91.430  1.00104.15           C
ATOM   1432  OH  TYR A 184     -10.748  -6.956 -92.207  1.00104.15           O
ATOM   1433  C   TYR A 184      -7.428 -10.360 -88.699  1.00104.15           C
ATOM   1434  O   TYR A 184      -8.296 -10.477 -89.564  1.00104.15           O
ATOM   1435  N   TYR A 185      -7.644 -10.746 -87.425  1.00 97.08           N
ATOM   1436  CA  TYR A 185      -8.951 -11.238 -87.113  1.00 97.08           C
ATOM   1437  CB  TYR A 185      -9.013 -12.729 -86.759  1.00 97.08           C
ATOM   1438  CG  TYR A 185     -10.327 -13.192 -87.289  1.00 97.08           C
ATOM   1439  CD1 TYR A 185     -11.526 -12.809 -86.734  1.00 97.08           C
ATOM   1440  CD2 TYR A 185     -10.340 -13.981 -88.417  1.00 97.08           C
ATOM   1441  CE1 TYR A 185     -12.715 -13.252 -87.271  1.00 97.08           C
ATOM   1442  CE2 TYR A 185     -11.521 -14.427 -88.956  1.00 97.08           C
ATOM   1443  CZ  TYR A 185     -12.712 -14.067 -88.379  1.00 97.08           C
ATOM   1444  OH  TYR A 185     -13.922 -14.528 -88.936  1.00 97.08           O
ATOM   1445  C   TYR A 185      -9.379 -10.480 -85.891  1.00 97.08           C
ATOM   1446  O   TYR A 185      -8.534  -9.993 -85.141  1.00 97.08           O
ATOM   1447  N   THR A 186     -10.703 -10.328 -85.668  1.00 48.69           N
ATOM   1448  CA  THR A 186     -11.127  -9.562 -84.531  1.00 48.69           C
ATOM   1449  CB  THR A 186     -11.830  -8.296 -84.906  1.00 48.69           C
ATOM   1450  OG1 THR A 186     -10.987  -7.483 -85.710  1.00 48.69           O
ATOM   1451  CG2 THR A 186     -12.188  -7.560 -83.609  1.00 48.69           C
ATOM   1452  C   THR A 186     -12.070 -10.352 -83.677  1.00 48.69           C
ATOM   1453  O   THR A 186     -13.058 -10.909 -84.155  1.00 48.69           O
ATOM   1454  N   THR A 187     -11.788 -10.389 -82.359  1.00109.90           N
ATOM   1455  CA  THR A 187     -12.639 -11.089 -81.444  1.00109.90           C
ATOM   1456  CB  THR A 187     -11.911 -12.085 -80.589  1.00109.90           C
ATOM   1457  OG1 THR A 187     -12.836 -12.863 -79.844  1.00109.90           O
ATOM   1458  CG2 THR A 187     -10.967 -11.325 -79.642  1.00109.90           C
ATOM   1459  C   THR A 187     -13.241 -10.073 -80.527  1.00109.90           C
ATOM   1460  O   THR A 187     -12.573  -9.134 -80.098  1.00109.90           O
ATOM   1461  N   ALA A 188     -14.553 -10.209 -80.247  1.00 50.82           N
ATOM   1462  CA  ALA A 188     -15.186  -9.331 -79.310  1.00 50.82           C
ATOM   1463  CB  ALA A 188     -16.162  -8.329 -79.952  1.00 50.82           C
ATOM   1464  C   ALA A 188     -15.972 -10.209 -78.400  1.00 50.82           C
ATOM   1465  O   ALA A 188     -16.807 -11.001 -78.835  1.00 50.82           O
ATOM   1466  N   ASN A 189     -15.715 -10.072 -77.093  1.00 82.87           N
ATOM   1467  CA  ASN A 189     -16.360 -10.872 -76.104  1.00 82.87           C
ATOM   1468  CB  ASN A 189     -15.296 -11.597 -75.270  1.00 82.87           C
ATOM   1469  CG  ASN A 189     -15.920 -12.760 -74.547  1.00 82.87           C
ATOM   1470  OD1 ASN A 189     -17.133 -12.955 -74.600  1.00 82.87           O
ATOM   1471  ND2 ASN A 189     -15.055 -13.552 -73.858  1.00 82.87           N
ATOM   1472  C   ASN A 189     -17.027  -9.875 -75.210  1.00 82.87           C
ATOM   1473  O   ASN A 189     -16.390  -8.897 -74.831  1.00 82.87           O
ATOM   1474  N   VAL A 190     -18.317 -10.050 -74.852  1.00131.22           N
ATOM   1475  CA  VAL A 190     -18.859  -9.027 -73.997  1.00131.22           C
ATOM   1476  CB  VAL A 190     -20.191  -8.462 -74.414  1.00131.22           C
ATOM   1477  CG1 VAL A 190     -21.292  -9.502 -74.197  1.00131.22           C
ATOM   1478  CG2 VAL A 190     -20.419  -7.158 -73.632  1.00131.22           C
ATOM   1479  C   VAL A 190     -18.956  -9.553 -72.591  1.00131.22           C
ATOM   1480  O   VAL A 190     -19.606 -10.564 -72.327  1.00131.22           O
ATOM   1481  N   PRO A 191     -18.212  -8.934 -71.700  1.00141.25           N
ATOM   1482  CA  PRO A 191     -18.308  -9.328 -70.315  1.00141.25           C
ATOM   1483  CD  PRO A 191     -16.823  -8.687 -72.061  1.00141.25           C
ATOM   1484  CB  PRO A 191     -16.878  -9.427 -69.781  1.00141.25           C
ATOM   1485  CG  PRO A 191     -16.059  -8.559 -70.740  1.00141.25           C
ATOM   1486  C   PRO A 191     -19.174  -8.494 -69.411  1.00141.25           C
ATOM   1487  O   PRO A 191     -19.264  -7.277 -69.587  1.00141.25           O
ATOM   1488  N   GLU A 192     -19.766  -9.148 -68.390  1.00111.93           N
ATOM   1489  CA  GLU A 192     -20.492  -8.503 -67.336  1.00111.93           C
ATOM   1490  CB  GLU A 192     -22.010  -8.753 -67.366  1.00111.93           C
ATOM   1491  CG  GLU A 192     -22.399 -10.227 -67.251  1.00111.93           C
ATOM   1492  CD  GLU A 192     -23.918 -10.313 -67.293  1.00111.93           C
ATOM   1493  OE1 GLU A 192     -24.575  -9.273 -67.017  1.00111.93           O
ATOM   1494  OE2 GLU A 192     -24.441 -11.415 -67.605  1.00111.93           O
ATOM   1495  C   GLU A 192     -19.954  -9.140 -66.092  1.00111.93           C
ATOM   1496  O   GLU A 192     -19.911 -10.366 -66.002  1.00111.93           O
ATOM   1497  N   ASP A 193     -19.494  -8.339 -65.111  1.00116.99           N
ATOM   1498  CA  ASP A 193     -18.939  -8.962 -63.943  1.00116.99           C
ATOM   1499  CB  ASP A 193     -17.398  -9.016 -63.927  1.00116.99           C
ATOM   1500  CG  ASP A 193     -16.856  -7.597 -63.933  1.00116.99           C
ATOM   1501  OD1 ASP A 193     -17.622  -6.679 -64.326  1.00116.99           O
ATOM   1502  OD2 ASP A 193     -15.671  -7.412 -63.549  1.00116.99           O
ATOM   1503  C   ASP A 193     -19.398  -8.262 -62.708  1.00116.99           C
ATOM   1504  O   ASP A 193     -19.511  -7.035 -62.668  1.00116.99           O
ATOM   1505  N   THR A 194     -19.708  -9.058 -61.664  1.00118.25           N
ATOM   1506  CA  THR A 194     -20.075  -8.474 -60.412  1.00118.25           C
ATOM   1507  CB  THR A 194     -20.720  -9.430 -59.446  1.00118.25           C
ATOM   1508  OG1 THR A 194     -21.115  -8.741 -58.269  1.00118.25           O
ATOM   1509  CG2 THR A 194     -19.724 -10.544 -59.090  1.00118.25           C
ATOM   1510  C   THR A 194     -18.804  -7.982 -59.806  1.00118.25           C
ATOM   1511  O   THR A 194     -17.809  -8.704 -59.760  1.00118.25           O
ATOM   1512  N   ILE A 195     -18.770  -6.714 -59.356  1.00129.95           N
ATOM   1513  CA  ILE A 195     -17.536  -6.312 -58.761  1.00129.95           C
ATOM   1514  CB  ILE A 195     -16.572  -5.598 -59.665  1.00129.95           C
ATOM   1515  CG1 ILE A 195     -17.092  -4.258 -60.181  1.00129.95           C
ATOM   1516  CG2 ILE A 195     -16.206  -6.581 -60.790  1.00129.95           C
ATOM   1517  CD1 ILE A 195     -15.979  -3.504 -60.906  1.00129.95           C
ATOM   1518  C   ILE A 195     -17.782  -5.553 -57.501  1.00129.95           C
ATOM   1519  O   ILE A 195     -18.847  -4.972 -57.303  1.00129.95           O
ATOM   1520  N   ASP A 196     -16.795  -5.606 -56.582  1.00 38.94           N
ATOM   1521  CA  ASP A 196     -16.898  -4.944 -55.314  1.00 38.94           C
ATOM   1522  CB  ASP A 196     -16.243  -5.720 -54.158  1.00 38.94           C
ATOM   1523  CG  ASP A 196     -17.075  -6.967 -53.894  1.00 38.94           C
ATOM   1524  OD1 ASP A 196     -18.193  -7.065 -54.467  1.00 38.94           O
ATOM   1525  OD2 ASP A 196     -16.601  -7.841 -53.120  1.00 38.94           O
ATOM   1526  C   ASP A 196     -16.188  -3.636 -55.431  1.00 38.94           C
ATOM   1527  O   ASP A 196     -15.138  -3.544 -56.065  1.00 38.94           O
ATOM   1528  N   LEU A 197     -16.766  -2.573 -54.837  1.00 57.75           N
ATOM   1529  CA  LEU A 197     -16.118  -1.300 -54.921  1.00 57.75           C
ATOM   1530  CB  LEU A 197     -16.958  -0.208 -55.605  1.00 57.75           C
ATOM   1531  CG  LEU A 197     -17.348  -0.541 -57.060  1.00 57.75           C
ATOM   1532  CD1 LEU A 197     -17.997   0.672 -57.747  1.00 57.75           C
ATOM   1533  CD2 LEU A 197     -16.185  -1.145 -57.863  1.00 57.75           C
ATOM   1534  C   LEU A 197     -15.809  -0.835 -53.535  1.00 57.75           C
ATOM   1535  O   LEU A 197     -16.483  -1.209 -52.576  1.00 57.75           O
ATOM   1536  N   ARG A 198     -14.738  -0.026 -53.399  1.00 77.84           N
ATOM   1537  CA  ARG A 198     -14.369   0.506 -52.120  1.00 77.84           C
ATOM   1538  CB  ARG A 198     -13.072  -0.089 -51.547  1.00 77.84           C
ATOM   1539  CG  ARG A 198     -13.233  -1.516 -51.023  1.00 77.84           C
ATOM   1540  CD  ARG A 198     -11.957  -2.068 -50.384  1.00 77.84           C
ATOM   1541  NE  ARG A 198     -12.315  -3.330 -49.679  1.00 77.84           N
ATOM   1542  CZ  ARG A 198     -11.352  -4.035 -49.016  1.00 77.84           C
ATOM   1543  NH1 ARG A 198     -10.055  -3.613 -49.046  1.00 77.84           N
ATOM   1544  NH2 ARG A 198     -11.689  -5.157 -48.316  1.00 77.84           N
ATOM   1545  C   ARG A 198     -14.145   1.972 -52.291  1.00 77.84           C
ATOM   1546  O   ARG A 198     -13.713   2.431 -53.347  1.00 77.84           O
ATOM   1547  N   ASN A 199     -14.456   2.751 -51.239  1.00 76.63           N
ATOM   1548  CA  ASN A 199     -14.287   4.171 -51.315  1.00 76.63           C
ATOM   1549  CB  ASN A 199     -15.622   4.927 -51.247  1.00 76.63           C
ATOM   1550  CG  ASN A 199     -16.496   4.429 -52.383  1.00 76.63           C
ATOM   1551  OD1 ASN A 199     -16.014   3.810 -53.330  1.00 76.63           O
ATOM   1552  ND2 ASN A 199     -17.823   4.716 -52.297  1.00 76.63           N
ATOM   1553  C   ASN A 199     -13.530   4.579 -50.095  1.00 76.63           C
ATOM   1554  O   ASN A 199     -13.716   4.009 -49.022  1.00 76.63           O
ATOM   1555  N   GLY A 200     -12.646   5.584 -50.227  1.00 26.87           N
ATOM   1556  CA  GLY A 200     -11.932   6.056 -49.075  1.00 26.87           C
ATOM   1557  C   GLY A 200     -12.436   7.435 -48.830  1.00 26.87           C
ATOM   1558  O   GLY A 200     -12.689   8.188 -49.769  1.00 26.87           O
ATOM   1559  N   LEU A 201     -12.577   7.818 -47.551  1.00123.97           N
ATOM   1560  CA  LEU A 201     -13.136   9.102 -47.250  1.00123.97           C
ATOM   1561  CB  LEU A 201     -13.372   9.330 -45.758  1.00123.97           C
ATOM   1562  CG  LEU A 201     -14.415   8.379 -45.133  1.00123.97           C
ATOM   1563  CD1 LEU A 201     -14.618   8.670 -43.639  1.00123.97           C
ATOM   1564  CD2 LEU A 201     -15.733   8.401 -45.928  1.00123.97           C
ATOM   1565  C   LEU A 201     -12.191  10.147 -47.728  1.00123.97           C
ATOM   1566  O   LEU A 201     -10.988  10.078 -47.479  1.00123.97           O
ATOM   1567  N   SER A 202     -12.731  11.143 -48.452  1.00236.87           N
ATOM   1568  CA  SER A 202     -11.865  12.178 -48.917  1.00236.87           C
ATOM   1569  CB  SER A 202     -10.717  11.658 -49.812  1.00236.87           C
ATOM   1570  OG  SER A 202      -9.903  12.748 -50.224  1.00236.87           O
ATOM   1571  C   SER A 202     -12.658  13.133 -49.748  1.00236.87           C
ATOM   1572  O   SER A 202     -13.731  12.808 -50.254  1.00236.87           O
ATOM   1573  N   CYS A 203     -12.130  14.368 -49.853  1.00 81.46           N
ATOM   1574  CA  CYS A 203     -12.676  15.405 -50.669  1.00 81.46           C
ATOM   1575  CB  CYS A 203     -13.988  16.022 -50.164  1.00 81.46           C
ATOM   1576  SG  CYS A 203     -15.446  15.064 -50.654  1.00 81.46           S
ATOM   1577  C   CYS A 203     -11.674  16.507 -50.678  1.00 81.46           C
ATOM   1578  O   CYS A 203     -10.763  16.533 -49.850  1.00 81.46           O
ATOM   1579  N   MET A 204     -11.801  17.436 -51.639  1.00220.01           N
ATOM   1580  CA  MET A 204     -10.888  18.531 -51.633  1.00220.01           C
ATOM   1581  CB  MET A 204     -10.428  18.947 -53.041  1.00220.01           C
ATOM   1582  CG  MET A 204      -9.626  17.863 -53.762  1.00220.01           C
ATOM   1583  SD  MET A 204     -10.609  16.421 -54.275  1.00220.01           S
ATOM   1584  CE  MET A 204      -9.213  15.536 -55.027  1.00220.01           C
ATOM   1585  C   MET A 204     -11.634  19.681 -51.053  1.00220.01           C
ATOM   1586  O   MET A 204     -12.236  20.474 -51.776  1.00220.01           O
ATOM   1587  N   PHE A 205     -11.614  19.789 -49.714  1.00274.56           N
ATOM   1588  CA  PHE A 205     -12.284  20.866 -49.054  1.00274.56           C
ATOM   1589  CB  PHE A 205     -13.792  20.633 -48.842  1.00274.56           C
ATOM   1590  CG  PHE A 205     -14.458  20.635 -50.175  1.00274.56           C
ATOM   1591  CD1 PHE A 205     -14.784  21.822 -50.791  1.00274.56           C
ATOM   1592  CD2 PHE A 205     -14.758  19.452 -50.811  1.00274.56           C
ATOM   1593  CE1 PHE A 205     -15.399  21.829 -52.020  1.00274.56           C
ATOM   1594  CE2 PHE A 205     -15.373  19.452 -52.040  1.00274.56           C
ATOM   1595  CZ  PHE A 205     -15.695  20.642 -52.648  1.00274.56           C
ATOM   1596  C   PHE A 205     -11.676  20.960 -47.697  1.00274.56           C
ATOM   1597  O   PHE A 205     -10.935  20.073 -47.276  1.00274.56           O
ATOM   1598  N   SER A 206     -11.960  22.059 -46.978  1.00109.95           N
ATOM   1599  CA  SER A 206     -11.432  22.177 -45.654  1.00109.95           C
ATOM   1600  CB  SER A 206     -11.828  23.496 -44.969  1.00109.95           C
ATOM   1601  OG  SER A 206     -11.267  24.597 -45.669  1.00109.95           O
ATOM   1602  C   SER A 206     -12.024  21.061 -44.862  1.00109.95           C
ATOM   1603  O   SER A 206     -11.316  20.316 -44.185  1.00109.95           O
ATOM   1604  N   LYS A 207     -13.358  20.908 -44.954  1.00234.74           N
ATOM   1605  CA  LYS A 207     -14.037  19.871 -44.238  1.00234.74           C
ATOM   1606  CB  LYS A 207     -15.512  20.197 -43.948  1.00234.74           C
ATOM   1607  CG  LYS A 207     -15.703  21.393 -43.012  1.00234.74           C
ATOM   1608  CD  LYS A 207     -15.143  21.173 -41.606  1.00234.74           C
ATOM   1609  CE  LYS A 207     -16.157  20.567 -40.634  1.00234.74           C
ATOM   1610  NZ  LYS A 207     -16.541  19.209 -41.080  1.00234.74           N
ATOM   1611  C   LYS A 207     -14.013  18.653 -45.098  1.00234.74           C
ATOM   1612  O   LYS A 207     -13.933  18.745 -46.322  1.00234.74           O
ATOM   1613  N   GLY A 208     -14.058  17.467 -44.465  1.00 87.54           N
ATOM   1614  CA  GLY A 208     -14.062  16.253 -45.222  1.00 87.54           C
ATOM   1615  C   GLY A 208     -15.458  16.050 -45.706  1.00 87.54           C
ATOM   1616  O   GLY A 208     -16.385  16.726 -45.261  1.00 87.54           O
ATOM   1617  N   SER A 209     -15.643  15.100 -46.640  1.00169.25           N
ATOM   1618  CA  SER A 209     -16.953  14.850 -47.159  1.00169.25           C
ATOM   1619  CB  SER A 209     -17.343  15.754 -48.342  1.00169.25           C
ATOM   1620  OG  SER A 209     -17.409  17.108 -47.916  1.00169.25           O
ATOM   1621  C   SER A 209     -16.977  13.435 -47.632  1.00169.25           C
ATOM   1622  O   SER A 209     -16.145  12.618 -47.242  1.00169.25           O
ATOM   1623  N   CYS A 210     -17.963  13.112 -48.490  1.00 72.93           N
ATOM   1624  CA  CYS A 210     -18.121  11.776 -48.980  1.00 72.93           C
ATOM   1625  CB  CYS A 210     -19.378  11.587 -49.843  1.00 72.93           C
ATOM   1626  SG  CYS A 210     -20.891  11.989 -48.926  1.00 72.93           S
ATOM   1627  C   CYS A 210     -16.942  11.453 -49.834  1.00 72.93           C
ATOM   1628  O   CYS A 210     -16.220  12.341 -50.280  1.00 72.93           O
ATOM   1629  N   ILE A 211     -16.708  10.150 -50.075  1.00320.63           N
ATOM   1630  CA  ILE A 211     -15.579   9.749 -50.854  1.00320.63           C
ATOM   1631  CB  ILE A 211     -15.467   8.257 -51.013  1.00320.63           C
ATOM   1632  CG1 ILE A 211     -16.644   7.696 -51.832  1.00320.63           C
ATOM   1633  CG2 ILE A 211     -15.372   7.645 -49.605  1.00320.63           C
ATOM   1634  CD1 ILE A 211     -18.011   7.898 -51.180  1.00320.63           C
ATOM   1635  C   ILE A 211     -15.725  10.331 -52.224  1.00320.63           C
ATOM   1636  O   ILE A 211     -16.778  10.241 -52.853  1.00320.63           O
ATOM   1637  N   ASP A 212     -14.648  10.987 -52.692  1.00134.17           N
ATOM   1638  CA  ASP A 212     -14.592  11.616 -53.978  1.00134.17           C
ATOM   1639  CB  ASP A 212     -13.368  12.538 -54.137  1.00134.17           C
ATOM   1640  CG  ASP A 212     -12.093  11.716 -54.002  1.00134.17           C
ATOM   1641  OD1 ASP A 212     -12.138  10.635 -53.356  1.00134.17           O
ATOM   1642  OD2 ASP A 212     -11.051  12.166 -54.548  1.00134.17           O
ATOM   1643  C   ASP A 212     -14.566  10.602 -55.077  1.00134.17           C
ATOM   1644  O   ASP A 212     -15.111  10.861 -56.145  1.00134.17           O
ATOM   1645  N   SER A 213     -13.903   9.441 -54.884  1.00 46.50           N
ATOM   1646  CA  SER A 213     -13.801   8.493 -55.964  1.00 46.50           C
ATOM   1647  CB  SER A 213     -12.408   8.457 -56.617  1.00 46.50           C
ATOM   1648  OG  SER A 213     -11.438   8.032 -55.671  1.00 46.50           O
ATOM   1649  C   SER A 213     -14.073   7.118 -55.443  1.00 46.50           C
ATOM   1650  O   SER A 213     -14.146   6.907 -54.233  1.00 46.50           O
ATOM   1651  N   LEU A 214     -14.256   6.140 -56.362  1.00 79.69           N
ATOM   1652  CA  LEU A 214     -14.533   4.800 -55.932  1.00 79.69           C
ATOM   1653  CB  LEU A 214     -15.912   4.260 -56.346  1.00 79.69           C
ATOM   1654  CG  LEU A 214     -17.074   5.246 -56.116  1.00 79.69           C
ATOM   1655  CD1 LEU A 214     -18.432   4.545 -56.278  1.00 79.69           C
ATOM   1656  CD2 LEU A 214     -16.928   6.036 -54.808  1.00 79.69           C
ATOM   1657  C   LEU A 214     -13.508   3.898 -56.539  1.00 79.69           C
ATOM   1658  O   LEU A 214     -12.763   4.284 -57.439  1.00 79.69           O
ATOM   1659  N   GLU A 215     -13.459   2.652 -56.034  1.00 81.08           N
ATOM   1660  CA  GLU A 215     -12.486   1.671 -56.413  1.00 81.08           C
ATOM   1661  CB  GLU A 215     -11.698   1.240 -55.174  1.00 81.08           C
ATOM   1662  CG  GLU A 215     -10.916   2.397 -54.550  1.00 81.08           C
ATOM   1663  CD  GLU A 215     -10.445   1.969 -53.169  1.00 81.08           C
ATOM   1664  OE1 GLU A 215     -10.653   0.779 -52.812  1.00 81.08           O
ATOM   1665  OE2 GLU A 215      -9.876   2.833 -52.451  1.00 81.08           O
ATOM   1666  C   GLU A 215     -13.226   0.450 -56.860  1.00 81.08           C
ATOM   1667  O   GLU A 215     -14.319   0.186 -56.367  1.00 81.08           O
ATOM   1668  N   GLY A 216     -12.646  -0.330 -57.801  1.00 53.67           N
ATOM   1669  CA  GLY A 216     -13.268  -1.549 -58.249  1.00 53.67           C
ATOM   1670  C   GLY A 216     -12.291  -2.656 -57.984  1.00 53.67           C
ATOM   1671  O   GLY A 216     -11.114  -2.550 -58.325  1.00 53.67           O
ATOM   1672  N   SER A 217     -12.772  -3.751 -57.357  1.00 72.26           N
ATOM   1673  CA  SER A 217     -11.934  -4.852 -56.966  1.00 72.26           C
ATOM   1674  CB  SER A 217     -12.692  -5.897 -56.129  1.00 72.26           C
ATOM   1675  OG  SER A 217     -13.148  -5.313 -54.917  1.00 72.26           O
ATOM   1676  C   SER A 217     -11.360  -5.574 -58.142  1.00 72.26           C
ATOM   1677  O   SER A 217     -10.159  -5.525 -58.403  1.00 72.26           O
ATOM   1678  N   VAL A 218     -12.233  -6.265 -58.896  1.00 66.03           N
ATOM   1679  CA  VAL A 218     -11.808  -7.080 -59.994  1.00 66.03           C
ATOM   1680  CB  VAL A 218     -12.941  -7.832 -60.625  1.00 66.03           C
ATOM   1681  CG1 VAL A 218     -12.402  -8.590 -61.851  1.00 66.03           C
ATOM   1682  CG2 VAL A 218     -13.581  -8.739 -59.561  1.00 66.03           C
ATOM   1683  C   VAL A 218     -11.228  -6.194 -61.037  1.00 66.03           C
ATOM   1684  O   VAL A 218     -10.264  -6.546 -61.716  1.00 66.03           O
ATOM   1685  N   THR A 219     -11.808  -4.994 -61.162  1.00144.99           N
ATOM   1686  CA  THR A 219     -11.479  -4.094 -62.218  1.00144.99           C
ATOM   1687  CB  THR A 219     -12.327  -2.855 -62.189  1.00144.99           C
ATOM   1688  OG1 THR A 219     -12.042  -2.038 -63.315  1.00144.99           O
ATOM   1689  CG2 THR A 219     -12.054  -2.093 -60.883  1.00144.99           C
ATOM   1690  C   THR A 219     -10.049  -3.675 -62.191  1.00144.99           C
ATOM   1691  O   THR A 219      -9.438  -3.577 -63.255  1.00144.99           O
ATOM   1692  N   TRP A 220      -9.468  -3.450 -60.994  1.00149.27           N
ATOM   1693  CA  TRP A 220      -8.137  -2.915 -60.878  1.00149.27           C
ATOM   1694  CB  TRP A 220      -7.105  -3.518 -61.863  1.00149.27           C
ATOM   1695  CG  TRP A 220      -5.699  -2.968 -61.754  1.00149.27           C
ATOM   1696  CD2 TRP A 220      -5.174  -1.946 -62.617  1.00149.27           C
ATOM   1697  CD1 TRP A 220      -4.692  -3.300 -60.897  1.00149.27           C
ATOM   1698  NE1 TRP A 220      -3.574  -2.548 -61.167  1.00149.27           N
ATOM   1699  CE2 TRP A 220      -3.857  -1.710 -62.225  1.00149.27           C
ATOM   1700  CE3 TRP A 220      -5.746  -1.261 -63.651  1.00149.27           C
ATOM   1701  CZ2 TRP A 220      -3.088  -0.781 -62.864  1.00149.27           C
ATOM   1702  CZ3 TRP A 220      -4.966  -0.324 -64.294  1.00149.27           C
ATOM   1703  CH2 TRP A 220      -3.664  -0.088 -63.908  1.00149.27           C
ATOM   1704  C   TRP A 220      -8.245  -1.464 -61.155  1.00149.27           C
ATOM   1705  O   TRP A 220      -7.244  -0.757 -61.264  1.00149.27           O
ATOM   1706  N   ASP A 221      -9.491  -0.984 -61.312  1.00 86.37           N
ATOM   1707  CA  ASP A 221      -9.622   0.429 -61.247  1.00 86.37           C
ATOM   1708  CB  ASP A 221     -11.038   0.935 -61.568  1.00 86.37           C
ATOM   1709  CG  ASP A 221     -11.305   0.689 -63.046  1.00 86.37           C
ATOM   1710  OD1 ASP A 221     -10.335   0.350 -63.776  1.00 86.37           O
ATOM   1711  OD2 ASP A 221     -12.484   0.836 -63.466  1.00 86.37           O
ATOM   1712  C   ASP A 221      -9.410   0.556 -59.776  1.00 86.37           C
ATOM   1713  O   ASP A 221     -10.366   0.450 -59.009  1.00 86.37           O
ATOM   1714  N   THR A 222      -8.139   0.775 -59.366  1.00117.18           N
ATOM   1715  CA  THR A 222      -7.731   0.649 -57.996  1.00117.18           C
ATOM   1716  CB  THR A 222      -6.311   1.082 -57.765  1.00117.18           C
ATOM   1717  OG1 THR A 222      -6.144   2.452 -58.103  1.00117.18           O
ATOM   1718  CG2 THR A 222      -5.387   0.208 -58.631  1.00117.18           C
ATOM   1719  C   THR A 222      -8.618   1.505 -57.191  1.00117.18           C
ATOM   1720  O   THR A 222      -9.195   1.046 -56.211  1.00117.18           O
ATOM   1721  N   THR A 223      -8.731   2.778 -57.576  1.00121.38           N
ATOM   1722  CA  THR A 223      -9.720   3.622 -57.001  1.00121.38           C
ATOM   1723  CB  THR A 223      -9.166   4.539 -55.947  1.00121.38           C
ATOM   1724  OG1 THR A 223      -8.528   3.779 -54.931  1.00121.38           O
ATOM   1725  CG2 THR A 223     -10.321   5.351 -55.335  1.00121.38           C
ATOM   1726  C   THR A 223     -10.091   4.459 -58.169  1.00121.38           C
ATOM   1727  O   THR A 223     -10.231   5.676 -58.055  1.00121.38           O
ATOM   1728  N   ILE A 224     -10.267   3.834 -59.352  1.00193.95           N
ATOM   1729  CA  ILE A 224     -10.405   4.783 -60.396  1.00193.95           C
ATOM   1730  CB  ILE A 224      -9.332   4.674 -61.436  1.00193.95           C
ATOM   1731  CG1 ILE A 224      -7.974   4.859 -60.738  1.00193.95           C
ATOM   1732  CG2 ILE A 224      -9.572   5.747 -62.515  1.00193.95           C
ATOM   1733  CD1 ILE A 224      -7.820   6.215 -60.053  1.00193.95           C
ATOM   1734  C   ILE A 224     -11.745   4.793 -61.032  1.00193.95           C
ATOM   1735  O   ILE A 224     -11.913   4.374 -62.174  1.00193.95           O
ATOM   1736  N   THR A 225     -12.741   5.281 -60.278  1.00164.00           N
ATOM   1737  CA  THR A 225     -13.949   5.712 -60.895  1.00164.00           C
ATOM   1738  CB  THR A 225     -15.210   4.942 -60.581  1.00164.00           C
ATOM   1739  OG1 THR A 225     -16.253   5.368 -61.444  1.00164.00           O
ATOM   1740  CG2 THR A 225     -15.636   5.121 -59.126  1.00164.00           C
ATOM   1741  C   THR A 225     -13.965   7.122 -60.415  1.00164.00           C
ATOM   1742  O   THR A 225     -14.154   7.399 -59.231  1.00164.00           O
ATOM   1743  N   SER A 226     -13.673   8.073 -61.317  1.00170.96           N
ATOM   1744  CA  SER A 226     -13.492   9.370 -60.754  1.00170.96           C
ATOM   1745  CB  SER A 226     -12.214   9.453 -59.896  1.00170.96           C
ATOM   1746  OG  SER A 226     -11.062   9.193 -60.685  1.00170.96           O
ATOM   1747  C   SER A 226     -13.386  10.388 -61.832  1.00170.96           C
ATOM   1748  O   SER A 226     -14.129  11.369 -61.845  1.00170.96           O
ATOM   1749  N   GLU A 227     -12.437  10.142 -62.753  1.00306.80           N
ATOM   1750  CA  GLU A 227     -12.049  10.993 -63.836  1.00306.80           C
ATOM   1751  CB  GLU A 227     -12.868  10.770 -65.121  1.00306.80           C
ATOM   1752  CG  GLU A 227     -14.369  11.013 -64.947  1.00306.80           C
ATOM   1753  CD  GLU A 227     -14.972   9.787 -64.275  1.00306.80           C
ATOM   1754  OE1 GLU A 227     -14.246   8.765 -64.151  1.00306.80           O
ATOM   1755  OE2 GLU A 227     -16.167   9.855 -63.882  1.00306.80           O
ATOM   1756  C   GLU A 227     -12.159  12.412 -63.456  1.00306.80           C
ATOM   1757  O   GLU A 227     -12.861  13.181 -64.100  1.00306.80           O
ATOM   1758  N   CYS A 228     -11.298  12.785 -62.502  1.00110.38           N
ATOM   1759  CA  CYS A 228     -11.329  13.994 -61.747  1.00110.38           C
ATOM   1760  CB  CYS A 228     -12.495  14.956 -62.050  1.00110.38           C
ATOM   1761  SG  CYS A 228     -12.240  15.923 -63.570  1.00110.38           S
ATOM   1762  C   CYS A 228     -11.602  13.324 -60.446  1.00110.38           C
ATOM   1763  O   CYS A 228     -10.691  13.074 -59.659  1.00110.38           O
ATOM   1764  N   VAL A 229     -12.890  12.999 -60.206  1.00113.04           N
ATOM   1765  CA  VAL A 229     -13.217  12.113 -59.129  1.00113.04           C
ATOM   1766  CB  VAL A 229     -12.669  12.599 -57.819  1.00113.04           C
ATOM   1767  CG1 VAL A 229     -13.534  13.733 -57.263  1.00113.04           C
ATOM   1768  CG2 VAL A 229     -12.424  11.391 -56.914  1.00113.04           C
ATOM   1769  C   VAL A 229     -14.714  11.946 -59.135  1.00113.04           C
ATOM   1770  O   VAL A 229     -15.445  12.920 -59.303  1.00113.04           O
ATOM   1771  N   LYS A 230     -15.217  10.698 -58.974  1.00124.40           N
ATOM   1772  CA  LYS A 230     -16.640  10.481 -59.033  1.00124.40           C
ATOM   1773  CB  LYS A 230     -17.074   9.509 -60.140  1.00124.40           C
ATOM   1774  CG  LYS A 230     -18.587   9.301 -60.182  1.00124.40           C
ATOM   1775  CD  LYS A 230     -19.064   8.560 -61.428  1.00124.40           C
ATOM   1776  CE  LYS A 230     -20.536   8.155 -61.366  1.00124.40           C
ATOM   1777  NZ  LYS A 230     -20.743   7.163 -60.288  1.00124.40           N
ATOM   1778  C   LYS A 230     -17.090   9.885 -57.742  1.00124.40           C
ATOM   1779  O   LYS A 230     -16.564   8.866 -57.299  1.00124.40           O
ATOM   1780  N   SER A 231     -18.074  10.530 -57.087  1.00 37.59           N
ATOM   1781  CA  SER A 231     -18.527  10.031 -55.823  1.00 37.59           C
ATOM   1782  CB  SER A 231     -19.214  11.098 -54.954  1.00 37.59           C
ATOM   1783  OG  SER A 231     -19.635  10.529 -53.723  1.00 37.59           O
ATOM   1784  C   SER A 231     -19.512   8.936 -56.059  1.00 37.59           C
ATOM   1785  O   SER A 231     -20.294   8.968 -57.008  1.00 37.59           O
ATOM   1786  N   GLU A 232     -19.488   7.921 -55.176  1.00 98.47           N
ATOM   1787  CA  GLU A 232     -20.419   6.836 -55.257  1.00 98.47           C
ATOM   1788  CB  GLU A 232     -20.164   5.739 -54.211  1.00 98.47           C
ATOM   1789  CG  GLU A 232     -21.163   4.583 -54.303  1.00 98.47           C
ATOM   1790  CD  GLU A 232     -20.844   3.581 -53.203  1.00 98.47           C
ATOM   1791  OE1 GLU A 232     -19.701   3.052 -53.190  1.00 98.47           O
ATOM   1792  OE2 GLU A 232     -21.744   3.331 -52.357  1.00 98.47           O
ATOM   1793  C   GLU A 232     -21.765   7.406 -54.950  1.00 98.47           C
ATOM   1794  O   GLU A 232     -22.774   6.941 -55.478  1.00 98.47           O
ATOM   1795  N   PHE A 233     -21.810   8.420 -54.058  1.00140.57           N
ATOM   1796  CA  PHE A 233     -23.078   8.951 -53.649  1.00140.57           C
ATOM   1797  CB  PHE A 233     -23.076   9.374 -52.171  1.00140.57           C
ATOM   1798  CG  PHE A 233     -22.657   8.192 -51.364  1.00140.57           C
ATOM   1799  CD1 PHE A 233     -23.556   7.217 -50.999  1.00140.57           C
ATOM   1800  CD2 PHE A 233     -21.344   8.066 -50.970  1.00140.57           C
ATOM   1801  CE1 PHE A 233     -23.148   6.134 -50.254  1.00140.57           C
ATOM   1802  CE2 PHE A 233     -20.931   6.987 -50.226  1.00140.57           C
ATOM   1803  CZ  PHE A 233     -21.835   6.018 -49.866  1.00140.57           C
ATOM   1804  C   PHE A 233     -23.392  10.190 -54.439  1.00140.57           C
ATOM   1805  O   PHE A 233     -23.907  11.157 -53.881  1.00140.57           O
ATOM   1806  N   VAL A 234     -23.152  10.185 -55.766  1.00109.00           N
ATOM   1807  CA  VAL A 234     -23.493  11.329 -56.568  1.00109.00           C
ATOM   1808  CB  VAL A 234     -22.472  11.657 -57.618  1.00109.00           C
ATOM   1809  CG1 VAL A 234     -22.386  10.476 -58.600  1.00109.00           C
ATOM   1810  CG2 VAL A 234     -22.866  12.987 -58.282  1.00109.00           C
ATOM   1811  C   VAL A 234     -24.756  10.951 -57.277  1.00109.00           C
ATOM   1812  O   VAL A 234     -24.915   9.811 -57.711  1.00109.00           O
ATOM   1813  N   SER A 235     -25.703  11.901 -57.391  1.00 89.84           N
ATOM   1814  CA  SER A 235     -26.967  11.593 -57.994  1.00 89.84           C
ATOM   1815  CB  SER A 235     -27.977  10.967 -57.019  1.00 89.84           C
ATOM   1816  OG  SER A 235     -27.506   9.705 -56.568  1.00 89.84           O
ATOM   1817  C   SER A 235     -27.564  12.877 -58.483  1.00 89.84           C
ATOM   1818  O   SER A 235     -27.017  13.955 -58.267  1.00 89.84           O
ATOM   1819  N   LEU A 236     -28.668  12.766 -59.246  1.00 60.83           N
ATOM   1820  CA  LEU A 236     -29.409  13.878 -59.779  1.00 60.83           C
ATOM   1821  CB  LEU A 236     -30.385  13.452 -60.884  1.00 60.83           C
ATOM   1822  CG  LEU A 236     -29.676  12.862 -62.116  1.00 60.83           C
ATOM   1823  CD1 LEU A 236     -30.687  12.452 -63.197  1.00 60.83           C
ATOM   1824  CD2 LEU A 236     -28.587  13.812 -62.640  1.00 60.83           C
ATOM   1825  C   LEU A 236     -30.212  14.569 -58.716  1.00 60.83           C
ATOM   1826  O   LEU A 236     -30.305  15.796 -58.705  1.00 60.83           O
ATOM   1827  N   PHE A 237     -30.821  13.795 -57.793  1.00107.30           N
ATOM   1828  CA  PHE A 237     -31.691  14.353 -56.793  1.00107.30           C
ATOM   1829  CB  PHE A 237     -32.240  13.314 -55.798  1.00107.30           C
ATOM   1830  CG  PHE A 237     -33.194  12.431 -56.526  1.00107.30           C
ATOM   1831  CD1 PHE A 237     -32.737  11.389 -57.300  1.00107.30           C
ATOM   1832  CD2 PHE A 237     -34.550  12.640 -56.425  1.00107.30           C
ATOM   1833  CE1 PHE A 237     -33.620  10.574 -57.969  1.00107.30           C
ATOM   1834  CE2 PHE A 237     -35.438  11.828 -57.091  1.00107.30           C
ATOM   1835  CZ  PHE A 237     -34.973  10.793 -57.865  1.00107.30           C
ATOM   1836  C   PHE A 237     -30.924  15.364 -56.014  1.00107.30           C
ATOM   1837  O   PHE A 237     -29.705  15.275 -55.896  1.00107.30           O
ATOM   1838  N   SER A 238     -31.637  16.370 -55.470  1.00 76.41           N
ATOM   1839  CA  SER A 238     -30.991  17.444 -54.773  1.00 76.41           C
ATOM   1840  CB  SER A 238     -31.958  18.544 -54.305  1.00 76.41           C
ATOM   1841  OG  SER A 238     -32.859  18.023 -53.338  1.00 76.41           O
ATOM   1842  C   SER A 238     -30.283  16.917 -53.564  1.00 76.41           C
ATOM   1843  O   SER A 238     -30.754  16.007 -52.886  1.00 76.41           O
ATOM   1844  N   GLY A 239     -29.094  17.496 -53.298  1.00 37.41           N
ATOM   1845  CA  GLY A 239     -28.268  17.195 -52.165  1.00 37.41           C
ATOM   1846  C   GLY A 239     -27.182  16.256 -52.591  1.00 37.41           C
ATOM   1847  O   GLY A 239     -26.016  16.433 -52.240  1.00 37.41           O
ATOM   1848  N   VAL A 240     -27.559  15.218 -53.359  1.00 78.86           N
ATOM   1849  CA  VAL A 240     -26.659  14.215 -53.851  1.00 78.86           C
ATOM   1850  CB  VAL A 240     -27.416  13.022 -54.352  1.00 78.86           C
ATOM   1851  CG1 VAL A 240     -26.417  11.910 -54.681  1.00 78.86           C
ATOM   1852  CG2 VAL A 240     -28.453  12.622 -53.289  1.00 78.86           C
ATOM   1853  C   VAL A 240     -25.834  14.827 -54.948  1.00 78.86           C
ATOM   1854  O   VAL A 240     -24.669  14.479 -55.133  1.00 78.86           O
ATOM   1855  N   VAL A 241     -26.427  15.788 -55.707  1.00264.51           N
ATOM   1856  CA  VAL A 241     -25.674  16.606 -56.632  1.00264.51           C
ATOM   1857  CB  VAL A 241     -26.511  17.579 -57.411  1.00264.51           C
ATOM   1858  CG1 VAL A 241     -27.199  18.533 -56.419  1.00264.51           C
ATOM   1859  CG2 VAL A 241     -25.607  18.295 -58.428  1.00264.51           C
ATOM   1860  C   VAL A 241     -24.856  17.387 -55.615  1.00264.51           C
ATOM   1861  O   VAL A 241     -25.169  17.375 -54.430  1.00264.51           O
ATOM   1862  N   ASN A 242     -23.792  18.107 -55.981  1.00271.95           N
ATOM   1863  CA  ASN A 242     -22.949  18.707 -54.966  1.00271.95           C
ATOM   1864  CB  ASN A 242     -23.653  19.545 -53.869  1.00271.95           C
ATOM   1865  CG  ASN A 242     -22.606  20.384 -53.147  1.00271.95           C
ATOM   1866  OD1 ASN A 242     -21.420  20.338 -53.468  1.00271.95           O
ATOM   1867  ND2 ASN A 242     -23.059  21.179 -52.141  1.00271.95           N
ATOM   1868  C   ASN A 242     -22.072  17.667 -54.347  1.00271.95           C
ATOM   1869  O   ASN A 242     -21.586  17.817 -53.227  1.00271.95           O
ATOM   1870  N   LYS A 243     -21.847  16.580 -55.109  1.00195.38           N
ATOM   1871  CA  LYS A 243     -20.878  15.562 -54.820  1.00195.38           C
ATOM   1872  CB  LYS A 243     -21.466  14.147 -54.701  1.00195.38           C
ATOM   1873  CG  LYS A 243     -22.447  14.007 -53.536  1.00195.38           C
ATOM   1874  CD  LYS A 243     -21.858  14.442 -52.193  1.00195.38           C
ATOM   1875  CE  LYS A 243     -20.601  13.670 -51.788  1.00195.38           C
ATOM   1876  NZ  LYS A 243     -19.967  14.327 -50.623  1.00195.38           N
ATOM   1877  C   LYS A 243     -20.041  15.621 -56.062  1.00195.38           C
ATOM   1878  O   LYS A 243     -20.534  16.030 -57.113  1.00195.38           O
ATOM   1879  N   THR A 244     -18.757  15.236 -55.992  1.00120.92           N
ATOM   1880  CA  THR A 244     -17.886  15.413 -57.123  1.00120.92           C
ATOM   1881  CB  THR A 244     -16.452  15.214 -56.761  1.00120.92           C
ATOM   1882  OG1 THR A 244     -15.622  15.463 -57.885  1.00120.92           O
ATOM   1883  CG2 THR A 244     -16.296  13.767 -56.262  1.00120.92           C
ATOM   1884  C   THR A 244     -18.198  14.446 -58.222  1.00120.92           C
ATOM   1885  O   THR A 244     -18.572  13.300 -57.973  1.00120.92           O
ATOM   1886  N   TYR A 245     -18.082  14.922 -59.485  1.00135.98           N
ATOM   1887  CA  TYR A 245     -18.264  14.068 -60.625  1.00135.98           C
ATOM   1888  CB  TYR A 245     -19.635  14.290 -61.282  1.00135.98           C
ATOM   1889  CG  TYR A 245     -20.044  13.029 -61.953  1.00135.98           C
ATOM   1890  CD1 TYR A 245     -19.619  12.701 -63.217  1.00135.98           C
ATOM   1891  CD2 TYR A 245     -20.879  12.165 -61.281  1.00135.98           C
ATOM   1892  CE1 TYR A 245     -20.032  11.520 -63.785  1.00135.98           C
ATOM   1893  CE2 TYR A 245     -21.291  10.985 -61.848  1.00135.98           C
ATOM   1894  CZ  TYR A 245     -20.863  10.662 -63.110  1.00135.98           C
ATOM   1895  OH  TYR A 245     -21.274   9.455 -63.711  1.00135.98           O
ATOM   1896  C   TYR A 245     -17.189  14.464 -61.596  1.00135.98           C
ATOM   1897  O   TYR A 245     -17.168  15.586 -62.100  1.00135.98           O
ATOM   1898  N   GLY A 246     -16.248  13.542 -61.856  1.00 67.45           N
ATOM   1899  CA  GLY A 246     -15.125  13.767 -62.720  1.00 67.45           C
ATOM   1900  C   GLY A 246     -15.510  13.847 -64.164  1.00 67.45           C
ATOM   1901  O   GLY A 246     -14.841  14.535 -64.934  1.00 67.45           O
ATOM   1902  N   THR A 247     -16.543  13.098 -64.599  1.00127.50           N
ATOM   1903  CA  THR A 247     -16.763  13.060 -66.014  1.00127.50           C
ATOM   1904  CB  THR A 247     -17.020  11.684 -66.564  1.00127.50           C
ATOM   1905  OG1 THR A 247     -16.827  11.693 -67.970  1.00127.50           O
ATOM   1906  CG2 THR A 247     -18.464  11.270 -66.254  1.00127.50           C
ATOM   1907  C   THR A 247     -17.879  13.964 -66.436  1.00127.50           C
ATOM   1908  O   THR A 247     -18.610  14.515 -65.615  1.00127.50           O
ATOM   1909  N   GLN A 248     -18.013  14.132 -67.771  1.00 96.55           N
ATOM   1910  CA  GLN A 248     -19.008  14.981 -68.363  1.00 96.55           C
ATOM   1911  CB  GLN A 248     -18.903  15.081 -69.895  1.00 96.55           C
ATOM   1912  CG  GLN A 248     -19.964  15.990 -70.518  1.00 96.55           C
ATOM   1913  CD  GLN A 248     -19.748  16.001 -72.025  1.00 96.55           C
ATOM   1914  OE1 GLN A 248     -20.568  16.524 -72.778  1.00 96.55           O
ATOM   1915  NE2 GLN A 248     -18.610  15.412 -72.479  1.00 96.55           N
ATOM   1916  C   GLN A 248     -20.349  14.410 -68.026  1.00 96.55           C
ATOM   1917  O   GLN A 248     -20.475  13.227 -67.721  1.00 96.55           O
ATOM   1918  N   SER A 249     -21.389  15.262 -68.078  1.00 32.41           N
ATOM   1919  CA  SER A 249     -22.719  14.897 -67.688  1.00 32.41           C
ATOM   1920  CB  SER A 249     -23.706  16.076 -67.763  1.00 32.41           C
ATOM   1921  OG  SER A 249     -23.856  16.501 -69.108  1.00 32.41           O
ATOM   1922  C   SER A 249     -23.252  13.815 -68.577  1.00 32.41           C
ATOM   1923  O   SER A 249     -24.063  12.998 -68.144  1.00 32.41           O
ATOM   1924  N   VAL A 250     -22.807  13.774 -69.845  1.00 88.11           N
ATOM   1925  CA  VAL A 250     -23.314  12.815 -70.784  1.00 88.11           C
ATOM   1926  CB  VAL A 250     -22.727  12.986 -72.156  1.00 88.11           C
ATOM   1927  CG1 VAL A 250     -23.142  14.365 -72.696  1.00 88.11           C
ATOM   1928  CG2 VAL A 250     -21.206  12.780 -72.067  1.00 88.11           C
ATOM   1929  C   VAL A 250     -22.978  11.427 -70.330  1.00 88.11           C
ATOM   1930  O   VAL A 250     -23.783  10.508 -70.477  1.00 88.11           O
ATOM   1931  N   ASN A 251     -21.777  11.251 -69.756  1.00 60.97           N
ATOM   1932  CA  ASN A 251     -21.271   9.967 -69.356  1.00 60.97           C
ATOM   1933  CB  ASN A 251     -19.837  10.052 -68.801  1.00 60.97           C
ATOM   1934  CG  ASN A 251     -18.908  10.378 -69.962  1.00 60.97           C
ATOM   1935  OD1 ASN A 251     -18.550   9.504 -70.749  1.00 60.97           O
ATOM   1936  ND2 ASN A 251     -18.515  11.675 -70.083  1.00 60.97           N
ATOM   1937  C   ASN A 251     -22.130   9.342 -68.289  1.00 60.97           C
ATOM   1938  O   ASN A 251     -22.221   8.116 -68.230  1.00 60.97           O
ATOM   1939  N   ASP A 252     -22.737  10.156 -67.397  1.00 98.62           N
ATOM   1940  CA  ASP A 252     -23.521   9.666 -66.288  1.00 98.62           C
ATOM   1941  CB  ASP A 252     -23.429  10.583 -65.054  1.00 98.62           C
ATOM   1942  CG  ASP A 252     -24.025   9.872 -63.845  1.00 98.62           C
ATOM   1943  OD1 ASP A 252     -24.106   8.615 -63.869  1.00 98.62           O
ATOM   1944  OD2 ASP A 252     -24.406  10.583 -62.877  1.00 98.62           O
ATOM   1945  C   ASP A 252     -24.982   9.604 -66.643  1.00 98.62           C
ATOM   1946  O   ASP A 252     -25.442  10.282 -67.563  1.00 98.62           O
ATOM   1947  N   LYS A 253     -25.742   8.754 -65.908  1.00 52.42           N
ATOM   1948  CA  LYS A 253     -27.167   8.628 -66.060  1.00 52.42           C
ATOM   1949  CB  LYS A 253     -27.583   7.846 -67.319  1.00 52.42           C
ATOM   1950  CG  LYS A 253     -29.099   7.717 -67.482  1.00 52.42           C
ATOM   1951  CD  LYS A 253     -29.526   7.223 -68.866  1.00 52.42           C
ATOM   1952  CE  LYS A 253     -31.042   7.092 -69.027  1.00 52.42           C
ATOM   1953  NZ  LYS A 253     -31.367   6.612 -70.388  1.00 52.42           N
ATOM   1954  C   LYS A 253     -27.697   7.866 -64.875  1.00 52.42           C
ATOM   1955  O   LYS A 253     -27.032   6.966 -64.364  1.00 52.42           O
ATOM   1956  N   ASP A 254     -28.910   8.222 -64.394  1.00 45.78           N
ATOM   1957  CA  ASP A 254     -29.523   7.526 -63.294  1.00 45.78           C
ATOM   1958  CB  ASP A 254     -29.821   8.425 -62.082  1.00 45.78           C
ATOM   1959  CG  ASP A 254     -28.494   8.821 -61.450  1.00 45.78           C
ATOM   1960  OD1 ASP A 254     -27.444   8.279 -61.887  1.00 45.78           O
ATOM   1961  OD2 ASP A 254     -28.513   9.668 -60.517  1.00 45.78           O
ATOM   1962  C   ASP A 254     -30.838   7.005 -63.788  1.00 45.78           C
ATOM   1963  O   ASP A 254     -31.518   7.668 -64.569  1.00 45.78           O
ATOM   1964  N   ILE A 255     -31.220   5.780 -63.370  1.00 92.71           N
ATOM   1965  CA  ILE A 255     -32.485   5.252 -63.796  1.00 92.71           C
ATOM   1966  CB  ILE A 255     -32.370   3.942 -64.520  1.00 92.71           C
ATOM   1967  CG1 ILE A 255     -31.530   4.108 -65.798  1.00 92.71           C
ATOM   1968  CG2 ILE A 255     -33.792   3.420 -64.780  1.00 92.71           C
ATOM   1969  CD1 ILE A 255     -32.124   5.102 -66.794  1.00 92.71           C
ATOM   1970  C   ILE A 255     -33.304   5.010 -62.570  1.00 92.71           C
ATOM   1971  O   ILE A 255     -32.928   4.231 -61.694  1.00 92.71           O
ATOM   1972  N   ALA A 256     -34.466   5.684 -62.496  1.00 72.11           N
ATOM   1973  CA  ALA A 256     -35.355   5.557 -61.381  1.00 72.11           C
ATOM   1974  CB  ALA A 256     -36.455   6.633 -61.342  1.00 72.11           C
ATOM   1975  C   ALA A 256     -36.020   4.233 -61.499  1.00 72.11           C
ATOM   1976  O   ALA A 256     -36.067   3.671 -62.594  1.00 72.11           O
ATOM   1977  N   ILE A 257     -36.574   3.762 -60.357  1.00287.25           N
ATOM   1978  CA  ILE A 257     -37.141   2.464 -60.104  1.00287.25           C
ATOM   1979  CB  ILE A 257     -38.647   2.456 -60.122  1.00287.25           C
ATOM   1980  CG1 ILE A 257     -39.179   1.054 -59.784  1.00287.25           C
ATOM   1981  CG2 ILE A 257     -39.139   3.029 -61.462  1.00287.25           C
ATOM   1982  CD1 ILE A 257     -40.678   1.025 -59.491  1.00287.25           C
ATOM   1983  C   ILE A 257     -36.609   1.491 -61.100  1.00287.25           C
ATOM   1984  O   ILE A 257     -37.159   1.279 -62.179  1.00287.25           O
ATOM   1985  N   TYR A 258     -35.508   0.839 -60.710  1.00 94.67           N
ATOM   1986  CA  TYR A 258     -34.850  -0.095 -61.560  1.00 94.67           C
ATOM   1987  CB  TYR A 258     -33.382   0.305 -61.807  1.00 94.67           C
ATOM   1988  CG  TYR A 258     -32.709  -0.682 -62.697  1.00 94.67           C
ATOM   1989  CD1 TYR A 258     -32.875  -0.627 -64.061  1.00 94.67           C
ATOM   1990  CD2 TYR A 258     -31.890  -1.653 -62.163  1.00 94.67           C
ATOM   1991  CE1 TYR A 258     -32.245  -1.536 -64.882  1.00 94.67           C
ATOM   1992  CE2 TYR A 258     -31.260  -2.561 -62.976  1.00 94.67           C
ATOM   1993  CZ  TYR A 258     -31.437  -2.505 -64.338  1.00 94.67           C
ATOM   1994  OH  TYR A 258     -30.790  -3.437 -65.176  1.00 94.67           O
ATOM   1995  C   TYR A 258     -34.864  -1.367 -60.793  1.00 94.67           C
ATOM   1996  O   TYR A 258     -34.407  -1.416 -59.650  1.00 94.67           O
ATOM   1997  N   SER A 259     -35.422  -2.437 -61.386  1.00 45.40           N
ATOM   1998  CA  SER A 259     -35.433  -3.678 -60.679  1.00 45.40           C
ATOM   1999  CB  SER A 259     -36.757  -4.449 -60.809  1.00 45.40           C
ATOM   2000  OG  SER A 259     -37.813  -3.713 -60.210  1.00 45.40           O
ATOM   2001  C   SER A 259     -34.367  -4.505 -61.305  1.00 45.40           C
ATOM   2002  O   SER A 259     -34.379  -4.732 -62.513  1.00 45.40           O
ATOM   2003  N   THR A 260     -33.403  -4.979 -60.494  1.00110.34           N
ATOM   2004  CA  THR A 260     -32.327  -5.731 -61.066  1.00110.34           C
ATOM   2005  CB  THR A 260     -31.100  -5.791 -60.203  1.00110.34           C
ATOM   2006  OG1 THR A 260     -31.379  -6.447 -58.976  1.00110.34           O
ATOM   2007  CG2 THR A 260     -30.630  -4.352 -59.937  1.00110.34           C
ATOM   2008  C   THR A 260     -32.801  -7.121 -61.335  1.00110.34           C
ATOM   2009  O   THR A 260     -33.725  -7.610 -60.687  1.00110.34           O
ATOM   2010  N   GLN A 261     -32.180  -7.784 -62.334  1.00 87.66           N
ATOM   2011  CA  GLN A 261     -32.566  -9.117 -62.694  1.00 87.66           C
ATOM   2012  CB  GLN A 261     -33.070  -9.228 -64.144  1.00 87.66           C
ATOM   2013  CG  GLN A 261     -34.368  -8.457 -64.384  1.00 87.66           C
ATOM   2014  CD  GLN A 261     -34.774  -8.636 -65.839  1.00 87.66           C
ATOM   2015  OE1 GLN A 261     -34.073  -8.194 -66.750  1.00 87.66           O
ATOM   2016  NE2 GLN A 261     -35.937  -9.301 -66.069  1.00 87.66           N
ATOM   2017  C   GLN A 261     -31.367 -10.001 -62.550  1.00 87.66           C
ATOM   2018  O   GLN A 261     -30.231  -9.558 -62.712  1.00 87.66           O
ATOM   2019  N   GLN A 262     -31.602 -11.288 -62.220  1.00 78.66           N
ATOM   2020  CA  GLN A 262     -30.501 -12.187 -62.044  1.00 78.66           C
ATOM   2021  CB  GLN A 262     -30.821 -13.380 -61.124  1.00 78.66           C
ATOM   2022  CG  GLN A 262     -29.644 -14.338 -60.939  1.00 78.66           C
ATOM   2023  CD  GLN A 262     -30.094 -15.462 -60.016  1.00 78.66           C
ATOM   2024  OE1 GLN A 262     -31.243 -15.502 -59.580  1.00 78.66           O
ATOM   2025  NE2 GLN A 262     -29.162 -16.404 -59.706  1.00 78.66           N
ATOM   2026  C   GLN A 262     -30.128 -12.734 -63.383  1.00 78.66           C
ATOM   2027  O   GLN A 262     -30.957 -13.290 -64.104  1.00 78.66           O
ATOM   2028  N   ALA A 263     -28.845 -12.556 -63.748  1.00 45.27           N
ATOM   2029  CA  ALA A 263     -28.301 -13.043 -64.979  1.00 45.27           C
ATOM   2030  CB  ALA A 263     -26.859 -12.563 -65.221  1.00 45.27           C
ATOM   2031  C   ALA A 263     -28.274 -14.538 -64.937  1.00 45.27           C
ATOM   2032  O   ALA A 263     -28.454 -15.204 -65.954  1.00 45.27           O
ATOM   2033  N   SER A 264     -28.002 -15.093 -63.743  1.00 88.04           N
ATOM   2034  CA  SER A 264     -27.826 -16.508 -63.563  1.00 88.04           C
ATOM   2035  CB  SER A 264     -27.399 -16.872 -62.131  1.00 88.04           C
ATOM   2036  OG  SER A 264     -27.243 -18.278 -62.011  1.00 88.04           O
ATOM   2037  C   SER A 264     -29.074 -17.272 -63.855  1.00 88.04           C
ATOM   2038  O   SER A 264     -29.028 -18.255 -64.593  1.00 88.04           O
ATOM   2039  N   GLY A 265     -30.225 -16.836 -63.306  1.00 36.67           N
ATOM   2040  CA  GLY A 265     -31.423 -17.604 -63.475  1.00 36.67           C
ATOM   2041  C   GLY A 265     -31.688 -17.733 -64.936  1.00 36.67           C
ATOM   2042  O   GLY A 265     -31.655 -16.746 -65.668  1.00 36.67           O
ATOM   2043  N   LEU A 266     -31.974 -18.972 -65.390  1.00 46.67           N
ATOM   2044  CA  LEU A 266     -32.226 -19.176 -66.782  1.00 46.67           C
ATOM   2045  CB  LEU A 266     -32.595 -20.633 -67.116  1.00 46.67           C
ATOM   2046  CG  LEU A 266     -31.459 -21.634 -66.833  1.00 46.67           C
ATOM   2047  CD1 LEU A 266     -31.879 -23.068 -67.191  1.00 46.67           C
ATOM   2048  CD2 LEU A 266     -30.151 -21.208 -67.518  1.00 46.67           C
ATOM   2049  C   LEU A 266     -33.408 -18.330 -67.075  1.00 46.67           C
ATOM   2050  O   LEU A 266     -33.426 -17.572 -68.043  1.00 46.67           O
ATOM   2051  N   PHE A 267     -34.428 -18.429 -66.209  1.00200.24           N
ATOM   2052  CA  PHE A 267     -35.529 -17.534 -66.340  1.00200.24           C
ATOM   2053  CB  PHE A 267     -36.856 -18.105 -65.816  1.00200.24           C
ATOM   2054  CG  PHE A 267     -37.900 -17.057 -65.993  1.00200.24           C
ATOM   2055  CD1 PHE A 267     -38.546 -16.901 -67.197  1.00200.24           C
ATOM   2056  CD2 PHE A 267     -38.232 -16.229 -64.946  1.00200.24           C
ATOM   2057  CE1 PHE A 267     -39.508 -15.931 -67.354  1.00200.24           C
ATOM   2058  CE2 PHE A 267     -39.193 -15.257 -65.097  1.00200.24           C
ATOM   2059  CZ  PHE A 267     -39.834 -15.108 -66.303  1.00200.24           C
ATOM   2060  C   PHE A 267     -35.144 -16.409 -65.448  1.00200.24           C
ATOM   2061  O   PHE A 267     -35.261 -16.502 -64.227  1.00200.24           O
ATOM   2062  N   SER A 268     -34.654 -15.309 -66.042  1.00158.90           N
ATOM   2063  CA  SER A 268     -34.212 -14.236 -65.211  1.00158.90           C
ATOM   2064  CB  SER A 268     -33.556 -13.081 -65.985  1.00158.90           C
ATOM   2065  OG  SER A 268     -33.150 -12.059 -65.087  1.00158.90           O
ATOM   2066  C   SER A 268     -35.417 -13.700 -64.526  1.00158.90           C
ATOM   2067  O   SER A 268     -36.461 -13.500 -65.144  1.00158.90           O
ATOM   2068  N   ILE A 269     -35.292 -13.460 -63.211  1.00 43.88           N
ATOM   2069  CA  ILE A 269     -36.391 -12.940 -62.466  1.00 43.88           C
ATOM   2070  CB  ILE A 269     -36.822 -13.825 -61.332  1.00 43.88           C
ATOM   2071  CG1 ILE A 269     -37.296 -15.187 -61.866  1.00 43.88           C
ATOM   2072  CG2 ILE A 269     -37.889 -13.074 -60.519  1.00 43.88           C
ATOM   2073  CD1 ILE A 269     -37.468 -16.242 -60.775  1.00 43.88           C
ATOM   2074  C   ILE A 269     -35.919 -11.663 -61.869  1.00 43.88           C
ATOM   2075  O   ILE A 269     -34.800 -11.580 -61.364  1.00 43.88           O
ATOM   2076  N   ARG A 270     -36.754 -10.612 -61.937  1.00 49.13           N
ATOM   2077  CA  ARG A 270     -36.326  -9.373 -61.372  1.00 49.13           C
ATOM   2078  CB  ARG A 270     -37.175  -8.167 -61.806  1.00 49.13           C
ATOM   2079  CG  ARG A 270     -37.060  -7.884 -63.305  1.00 49.13           C
ATOM   2080  CD  ARG A 270     -37.692  -6.564 -63.745  1.00 49.13           C
ATOM   2081  NE  ARG A 270     -37.490  -6.450 -65.217  1.00 49.13           N
ATOM   2082  CZ  ARG A 270     -36.320  -5.950 -65.711  1.00 49.13           C
ATOM   2083  NH1 ARG A 270     -35.329  -5.562 -64.859  1.00 49.13           N
ATOM   2084  NH2 ARG A 270     -36.140  -5.843 -67.060  1.00 49.13           N
ATOM   2085  C   ARG A 270     -36.402  -9.506 -59.890  1.00 49.13           C
ATOM   2086  O   ARG A 270     -37.360 -10.056 -59.348  1.00 49.13           O
ATOM   2087  N   ALA A 271     -35.358  -9.016 -59.195  1.00116.30           N
ATOM   2088  CA  ALA A 271     -35.334  -9.106 -57.769  1.00116.30           C
ATOM   2089  CB  ALA A 271     -35.141 -10.539 -57.245  1.00116.30           C
ATOM   2090  C   ALA A 271     -34.169  -8.310 -57.300  1.00116.30           C
ATOM   2091  O   ALA A 271     -33.356  -7.846 -58.095  1.00116.30           O
ATOM   2092  N   PHE A 272     -34.084  -8.098 -55.978  1.00256.49           N
ATOM   2093  CA  PHE A 272     -32.985  -7.375 -55.418  1.00256.49           C
ATOM   2094  CB  PHE A 272     -33.147  -5.845 -55.562  1.00256.49           C
ATOM   2095  CG  PHE A 272     -31.882  -5.169 -55.151  1.00256.49           C
ATOM   2096  CD1 PHE A 272     -30.768  -5.226 -55.957  1.00256.49           C
ATOM   2097  CD2 PHE A 272     -31.815  -4.461 -53.973  1.00256.49           C
ATOM   2098  CE1 PHE A 272     -29.602  -4.603 -55.583  1.00256.49           C
ATOM   2099  CE2 PHE A 272     -30.651  -3.835 -53.595  1.00256.49           C
ATOM   2100  CZ  PHE A 272     -29.540  -3.907 -54.400  1.00256.49           C
ATOM   2101  C   PHE A 272     -32.996  -7.749 -53.974  1.00256.49           C
ATOM   2102  O   PHE A 272     -33.777  -8.609 -53.569  1.00256.49           O
ATOM   2103  N   ASP A 273     -32.109  -7.148 -53.160  1.00117.43           N
ATOM   2104  CA  ASP A 273     -32.154  -7.429 -51.759  1.00117.43           C
ATOM   2105  CB  ASP A 273     -31.143  -6.600 -50.948  1.00117.43           C
ATOM   2106  CG  ASP A 273     -31.221  -7.043 -49.494  1.00117.43           C
ATOM   2107  OD1 ASP A 273     -32.119  -7.867 -49.172  1.00117.43           O
ATOM   2108  OD2 ASP A 273     -30.385  -6.561 -48.685  1.00117.43           O
ATOM   2109  C   ASP A 273     -33.523  -7.001 -51.368  1.00117.43           C
ATOM   2110  O   ASP A 273     -34.213  -7.668 -50.599  1.00117.43           O
ATOM   2111  N   LYS A 274     -33.952  -5.859 -51.935  1.00229.21           N
ATOM   2112  CA  LYS A 274     -35.286  -5.395 -51.737  1.00229.21           C
ATOM   2113  CB  LYS A 274     -35.384  -3.873 -51.538  1.00229.21           C
ATOM   2114  CG  LYS A 274     -36.812  -3.368 -51.325  1.00229.21           C
ATOM   2115  CD  LYS A 274     -36.876  -1.936 -50.789  1.00229.21           C
ATOM   2116  CE  LYS A 274     -36.317  -0.891 -51.756  1.00229.21           C
ATOM   2117  NZ  LYS A 274     -36.420   0.458 -51.157  1.00229.21           N
ATOM   2118  C   LYS A 274     -36.008  -5.736 -53.000  1.00229.21           C
ATOM   2119  O   LYS A 274     -35.455  -5.626 -54.093  1.00229.21           O
ATOM   2120  N   THR A 275     -37.269  -6.181 -52.876  1.00134.53           N
ATOM   2121  CA  THR A 275     -38.048  -6.548 -54.018  1.00134.53           C
ATOM   2122  CB  THR A 275     -39.413  -7.051 -53.654  1.00134.53           C
ATOM   2123  OG1 THR A 275     -40.154  -6.030 -53.003  1.00134.53           O
ATOM   2124  CG2 THR A 275     -39.258  -8.269 -52.728  1.00134.53           C
ATOM   2125  C   THR A 275     -38.228  -5.315 -54.831  1.00134.53           C
ATOM   2126  O   THR A 275     -38.212  -5.356 -56.060  1.00134.53           O
ATOM   2127  N   GLU A 276     -38.396  -4.173 -54.144  1.00118.35           N
ATOM   2128  CA  GLU A 276     -38.618  -2.928 -54.809  1.00118.35           C
ATOM   2129  CB  GLU A 276     -38.945  -1.770 -53.851  1.00118.35           C
ATOM   2130  CG  GLU A 276     -39.326  -0.474 -54.568  1.00118.35           C
ATOM   2131  CD  GLU A 276     -40.733  -0.647 -55.121  1.00118.35           C
ATOM   2132  OE1 GLU A 276     -41.339  -1.723 -54.870  1.00118.35           O
ATOM   2133  OE2 GLU A 276     -41.222   0.295 -55.800  1.00118.35           O
ATOM   2134  C   GLU A 276     -37.379  -2.564 -55.558  1.00118.35           C
ATOM   2135  O   GLU A 276     -36.281  -3.025 -55.249  1.00118.35           O
ATOM   2136  N   ALA A 277     -37.556  -1.742 -56.607  1.00 40.05           N
ATOM   2137  CA  ALA A 277     -36.473  -1.303 -57.434  1.00 40.05           C
ATOM   2138  CB  ALA A 277     -36.926  -0.715 -58.781  1.00 40.05           C
ATOM   2139  C   ALA A 277     -35.717  -0.239 -56.707  1.00 40.05           C
ATOM   2140  O   ALA A 277     -36.164   0.269 -55.680  1.00 40.05           O
ATOM   2141  N   CYS A 278     -34.509   0.087 -57.215  1.00 36.19           N
ATOM   2142  CA  CYS A 278     -33.700   1.102 -56.604  1.00 36.19           C
ATOM   2143  CB  CYS A 278     -32.435   0.552 -55.925  1.00 36.19           C
ATOM   2144  SG  CYS A 278     -32.817  -0.535 -54.518  1.00 36.19           S
ATOM   2145  C   CYS A 278     -33.246   2.037 -57.678  1.00 36.19           C
ATOM   2146  O   CYS A 278     -33.516   1.827 -58.860  1.00 36.19           O
ATOM   2147  N   GLY A 279     -32.572   3.133 -57.274  1.00 35.82           N
ATOM   2148  CA  GLY A 279     -32.042   4.049 -58.239  1.00 35.82           C
ATOM   2149  C   GLY A 279     -30.816   3.393 -58.785  1.00 35.82           C
ATOM   2150  O   GLY A 279     -29.978   2.889 -58.039  1.00 35.82           O
ATOM   2151  N   TYR A 280     -30.668   3.440 -60.118  1.00123.22           N
ATOM   2152  CA  TYR A 280     -29.605   2.780 -60.818  1.00123.22           C
ATOM   2153  CB  TYR A 280     -30.176   2.094 -62.084  1.00123.22           C
ATOM   2154  CG  TYR A 280     -29.137   1.493 -62.977  1.00123.22           C
ATOM   2155  CD1 TYR A 280     -28.343   2.295 -63.766  1.00123.22           C
ATOM   2156  CD2 TYR A 280     -28.960   0.128 -63.039  1.00123.22           C
ATOM   2157  CE1 TYR A 280     -27.387   1.755 -64.591  1.00123.22           C
ATOM   2158  CE2 TYR A 280     -28.005  -0.421 -63.863  1.00123.22           C
ATOM   2159  CZ  TYR A 280     -27.216   0.394 -64.641  1.00123.22           C
ATOM   2160  OH  TYR A 280     -26.235  -0.160 -65.489  1.00123.22           O
ATOM   2161  C   TYR A 280     -28.683   3.854 -61.295  1.00123.22           C
ATOM   2162  O   TYR A 280     -29.091   4.734 -62.049  1.00123.22           O
ATOM   2163  N   THR A 281     -27.405   3.810 -60.876  1.00 49.02           N
ATOM   2164  CA  THR A 281     -26.489   4.798 -61.360  1.00 49.02           C
ATOM   2165  CB  THR A 281     -25.562   5.327 -60.305  1.00 49.02           C
ATOM   2166  OG1 THR A 281     -26.306   5.912 -59.247  1.00 49.02           O
ATOM   2167  CG2 THR A 281     -24.636   6.375 -60.945  1.00 49.02           C
ATOM   2168  C   THR A 281     -25.648   4.132 -62.396  1.00 49.02           C
ATOM   2169  O   THR A 281     -25.220   2.993 -62.218  1.00 49.02           O
ATOM   2170  N   VAL A 282     -25.420   4.821 -63.531  1.00 98.57           N
ATOM   2171  CA  VAL A 282     -24.610   4.244 -64.561  1.00 98.57           C
ATOM   2172  CB  VAL A 282     -25.381   3.885 -65.798  1.00 98.57           C
ATOM   2173  CG1 VAL A 282     -25.962   5.174 -66.405  1.00 98.57           C
ATOM   2174  CG2 VAL A 282     -24.447   3.119 -66.750  1.00 98.57           C
ATOM   2175  C   VAL A 282     -23.577   5.246 -64.959  1.00 98.57           C
ATOM   2176  O   VAL A 282     -23.872   6.427 -65.138  1.00 98.57           O
ATOM   2177  N   LEU A 283     -22.317   4.788 -65.087  1.00 68.84           N
ATOM   2178  CA  LEU A 283     -21.257   5.653 -65.508  1.00 68.84           C
ATOM   2179  CB  LEU A 283     -20.183   5.896 -64.436  1.00 68.84           C
ATOM   2180  CG  LEU A 283     -18.993   6.734 -64.945  1.00 68.84           C
ATOM   2181  CD1 LEU A 283     -19.418   8.160 -65.327  1.00 68.84           C
ATOM   2182  CD2 LEU A 283     -17.821   6.702 -63.953  1.00 68.84           C
ATOM   2183  C   LEU A 283     -20.570   4.980 -66.646  1.00 68.84           C
ATOM   2184  O   LEU A 283     -20.137   3.835 -66.529  1.00 68.84           O
ATOM   2185  N   ARG A 284     -20.455   5.678 -67.790  1.00134.27           N
ATOM   2186  CA  ARG A 284     -19.773   5.075 -68.892  1.00134.27           C
ATOM   2187  CB  ARG A 284     -20.501   5.230 -70.239  1.00134.27           C
ATOM   2188  CG  ARG A 284     -20.763   6.687 -70.622  1.00134.27           C
ATOM   2189  CD  ARG A 284     -21.250   6.873 -72.060  1.00134.27           C
ATOM   2190  NE  ARG A 284     -20.053   6.817 -72.945  1.00134.27           N
ATOM   2191  CZ  ARG A 284     -19.447   7.975 -73.340  1.00134.27           C
ATOM   2192  NH1 ARG A 284     -19.974   9.180 -72.976  1.00134.27           N
ATOM   2193  NH2 ARG A 284     -18.317   7.928 -74.103  1.00134.27           N
ATOM   2194  C   ARG A 284     -18.445   5.739 -69.024  1.00134.27           C
ATOM   2195  O   ARG A 284     -18.353   6.925 -69.336  1.00134.27           O
ATOM   2196  N   THR A 285     -17.371   4.976 -68.756  1.00 55.25           N
ATOM   2197  CA  THR A 285     -16.046   5.487 -68.927  1.00 55.25           C
ATOM   2198  CB  THR A 285     -15.080   5.043 -67.869  1.00 55.25           C
ATOM   2199  OG1 THR A 285     -14.927   3.634 -67.906  1.00 55.25           O
ATOM   2200  CG2 THR A 285     -15.620   5.482 -66.497  1.00 55.25           C
ATOM   2201  C   THR A 285     -15.581   4.955 -70.240  1.00 55.25           C
ATOM   2202  O   THR A 285     -16.266   4.146 -70.865  1.00 55.25           O
ATOM   2203  N   ASP A 286     -14.391   5.385 -70.695  1.00 62.04           N
ATOM   2204  CA  ASP A 286     -13.959   4.946 -71.987  1.00 62.04           C
ATOM   2205  CB  ASP A 286     -12.574   5.497 -72.365  1.00 62.04           C
ATOM   2206  CG  ASP A 286     -12.709   6.997 -72.584  1.00 62.04           C
ATOM   2207  OD1 ASP A 286     -13.868   7.491 -72.598  1.00 62.04           O
ATOM   2208  OD2 ASP A 286     -11.655   7.668 -72.744  1.00 62.04           O
ATOM   2209  C   ASP A 286     -13.866   3.454 -71.996  1.00 62.04           C
ATOM   2210  O   ASP A 286     -14.318   2.818 -72.946  1.00 62.04           O
ATOM   2211  N   HIS A 287     -13.218   2.851 -70.981  1.00121.48           N
ATOM   2212  CA  HIS A 287     -13.105   1.421 -71.003  1.00121.48           C
ATOM   2213  ND1 HIS A 287     -10.022   1.304 -72.044  1.00121.48           N
ATOM   2214  CG  HIS A 287     -10.641   1.654 -70.865  1.00121.48           C
ATOM   2215  CB  HIS A 287     -11.828   0.944 -70.291  1.00121.48           C
ATOM   2216  NE2 HIS A 287      -8.966   3.106 -71.282  1.00121.48           N
ATOM   2217  CD2 HIS A 287      -9.983   2.756 -70.412  1.00121.48           C
ATOM   2218  CE1 HIS A 287      -9.028   2.206 -72.246  1.00121.48           C
ATOM   2219  C   HIS A 287     -14.345   0.683 -70.534  1.00121.48           C
ATOM   2220  O   HIS A 287     -14.786  -0.208 -71.254  1.00121.48           O
ATOM   2221  N   PRO A 288     -14.912   0.935 -69.364  1.00217.95           N
ATOM   2222  CA  PRO A 288     -16.096   0.165 -69.024  1.00217.95           C
ATOM   2223  CD  PRO A 288     -14.008   0.941 -68.224  1.00217.95           C
ATOM   2224  CB  PRO A 288     -15.753  -0.640 -67.769  1.00217.95           C
ATOM   2225  CG  PRO A 288     -14.257  -0.401 -67.532  1.00217.95           C
ATOM   2226  C   PRO A 288     -17.325   0.990 -68.757  1.00217.95           C
ATOM   2227  O   PRO A 288     -17.256   2.218 -68.752  1.00217.95           O
ATOM   2228  N   LYS A 289     -18.456   0.302 -68.477  1.00157.41           N
ATOM   2229  CA  LYS A 289     -19.646   0.922 -67.972  1.00157.41           C
ATOM   2230  CB  LYS A 289     -20.918   0.588 -68.769  1.00157.41           C
ATOM   2231  CG  LYS A 289     -22.176   1.265 -68.220  1.00157.41           C
ATOM   2232  CD  LYS A 289     -23.364   1.218 -69.182  1.00157.41           C
ATOM   2233  CE  LYS A 289     -23.183   2.095 -70.423  1.00157.41           C
ATOM   2234  NZ  LYS A 289     -23.134   3.522 -70.032  1.00157.41           N
ATOM   2235  C   LYS A 289     -19.777   0.304 -66.619  1.00157.41           C
ATOM   2236  O   LYS A 289     -19.541  -0.893 -66.479  1.00157.41           O
ATOM   2237  N   ILE A 290     -20.110   1.107 -65.588  1.00109.33           N
ATOM   2238  CA  ILE A 290     -20.211   0.641 -64.230  1.00109.33           C
ATOM   2239  CB  ILE A 290     -19.286   1.375 -63.308  1.00109.33           C
ATOM   2240  CG1 ILE A 290     -17.816   1.077 -63.642  1.00109.33           C
ATOM   2241  CG2 ILE A 290     -19.724   1.068 -61.868  1.00109.33           C
ATOM   2242  CD1 ILE A 290     -17.376   1.620 -65.001  1.00109.33           C
ATOM   2243  C   ILE A 290     -21.577   1.001 -63.741  1.00109.33           C
ATOM   2244  O   ILE A 290     -22.078   2.086 -64.032  1.00109.33           O
ATOM   2245  N   PHE A 291     -22.221   0.084 -62.990  1.00122.62           N
ATOM   2246  CA  PHE A 291     -23.506   0.361 -62.409  1.00122.62           C
ATOM   2247  CB  PHE A 291     -24.653  -0.495 -62.967  1.00122.62           C
ATOM   2248  CG  PHE A 291     -25.695  -0.506 -61.899  1.00122.62           C
ATOM   2249  CD1 PHE A 291     -26.434   0.612 -61.593  1.00122.62           C
ATOM   2250  CD2 PHE A 291     -25.928  -1.665 -61.194  1.00122.62           C
ATOM   2251  CE1 PHE A 291     -27.385   0.570 -60.599  1.00122.62           C
ATOM   2252  CE2 PHE A 291     -26.877  -1.714 -60.201  1.00122.62           C
ATOM   2253  CZ  PHE A 291     -27.609  -0.592 -59.900  1.00122.62           C
ATOM   2254  C   PHE A 291     -23.478   0.096 -60.938  1.00122.62           C
ATOM   2255  O   PHE A 291     -22.970  -0.931 -60.496  1.00122.62           O
ATOM   2256  N   ILE A 292     -24.043   1.032 -60.143  1.00 99.94           N
ATOM   2257  CA  ILE A 292     -24.103   0.869 -58.718  1.00 99.94           C
ATOM   2258  CB  ILE A 292     -23.027   1.619 -57.988  1.00 99.94           C
ATOM   2259  CG1 ILE A 292     -22.991   1.205 -56.507  1.00 99.94           C
ATOM   2260  CG2 ILE A 292     -23.256   3.123 -58.214  1.00 99.94           C
ATOM   2261  CD1 ILE A 292     -21.750   1.700 -55.766  1.00 99.94           C
ATOM   2262  C   ILE A 292     -25.417   1.409 -58.244  1.00 99.94           C
ATOM   2263  O   ILE A 292     -26.034   2.243 -58.905  1.00 99.94           O
ATOM   2264  N   TYR A 293     -25.882   0.942 -57.068  1.00107.24           N
ATOM   2265  CA  TYR A 293     -27.146   1.390 -56.562  1.00107.24           C
ATOM   2266  CB  TYR A 293     -27.791   0.384 -55.595  1.00107.24           C
ATOM   2267  CG  TYR A 293     -27.932  -0.888 -56.357  1.00107.24           C
ATOM   2268  CD1 TYR A 293     -26.853  -1.734 -56.478  1.00107.24           C
ATOM   2269  CD2 TYR A 293     -29.123  -1.237 -56.950  1.00107.24           C
ATOM   2270  CE1 TYR A 293     -26.957  -2.912 -57.177  1.00107.24           C
ATOM   2271  CE2 TYR A 293     -29.233  -2.416 -57.652  1.00107.24           C
ATOM   2272  CZ  TYR A 293     -28.149  -3.254 -57.767  1.00107.24           C
ATOM   2273  OH  TYR A 293     -28.257  -4.463 -58.485  1.00107.24           O
ATOM   2274  C   TYR A 293     -26.894   2.655 -55.808  1.00107.24           C
ATOM   2275  O   TYR A 293     -26.011   2.717 -54.955  1.00107.24           O
ATOM   2276  N   GLU A 294     -27.668   3.711 -56.127  1.00 70.55           N
ATOM   2277  CA  GLU A 294     -27.478   4.978 -55.488  1.00 70.55           C
ATOM   2278  CB  GLU A 294     -28.105   6.151 -56.262  1.00 70.55           C
ATOM   2279  CG  GLU A 294     -29.607   6.007 -56.509  1.00 70.55           C
ATOM   2280  CD  GLU A 294     -30.038   7.165 -57.398  1.00 70.55           C
ATOM   2281  OE1 GLU A 294     -29.163   8.005 -57.739  1.00 70.55           O
ATOM   2282  OE2 GLU A 294     -31.246   7.223 -57.753  1.00 70.55           O
ATOM   2283  C   GLU A 294     -28.055   4.931 -54.113  1.00 70.55           C
ATOM   2284  O   GLU A 294     -29.107   4.337 -53.881  1.00 70.55           O
ATOM   2285  N   VAL A 295     -27.342   5.554 -53.155  1.00 93.25           N
ATOM   2286  CA  VAL A 295     -27.784   5.601 -51.793  1.00 93.25           C
ATOM   2287  CB  VAL A 295     -27.153   4.545 -50.943  1.00 93.25           C
ATOM   2288  CG1 VAL A 295     -27.625   3.166 -51.435  1.00 93.25           C
ATOM   2289  CG2 VAL A 295     -25.629   4.734 -51.026  1.00 93.25           C
ATOM   2290  C   VAL A 295     -27.347   6.922 -51.248  1.00 93.25           C
ATOM   2291  O   VAL A 295     -26.340   7.476 -51.685  1.00 93.25           O
ATOM   2292  N   GLU A 296     -28.107   7.477 -50.284  1.00 80.45           N
ATOM   2293  CA  GLU A 296     -27.706   8.736 -49.728  1.00 80.45           C
ATOM   2294  CB  GLU A 296     -28.842   9.510 -49.035  1.00 80.45           C
ATOM   2295  CG  GLU A 296     -29.493   8.754 -47.879  1.00 80.45           C
ATOM   2296  CD  GLU A 296     -30.590   9.633 -47.294  1.00 80.45           C
ATOM   2297  OE1 GLU A 296     -30.766  10.775 -47.798  1.00 80.45           O
ATOM   2298  OE2 GLU A 296     -31.268   9.174 -46.336  1.00 80.45           O
ATOM   2299  C   GLU A 296     -26.612   8.484 -48.743  1.00 80.45           C
ATOM   2300  O   GLU A 296     -26.644   7.521 -47.978  1.00 80.45           O
ATOM   2301  N   HIS A 297     -25.596   9.366 -48.767  1.00 95.07           N
ATOM   2302  CA  HIS A 297     -24.448   9.276 -47.917  1.00 95.07           C
ATOM   2303  ND1 HIS A 297     -23.946  12.509 -47.100  1.00 95.07           N
ATOM   2304  CG  HIS A 297     -23.915  11.725 -48.231  1.00 95.07           C
ATOM   2305  CB  HIS A 297     -23.384  10.322 -48.272  1.00 95.07           C
ATOM   2306  NE2 HIS A 297     -24.809  13.732 -48.745  1.00 95.07           N
ATOM   2307  CD2 HIS A 297     -24.447  12.487 -49.226  1.00 95.07           C
ATOM   2308  CE1 HIS A 297     -24.489  13.699 -47.464  1.00 95.07           C
ATOM   2309  C   HIS A 297     -24.849   9.515 -46.496  1.00 95.07           C
ATOM   2310  O   HIS A 297     -24.391   8.822 -45.589  1.00 95.07           O
ATOM   2311  N   SER A 298     -25.752  10.489 -46.279  1.00174.64           N
ATOM   2312  CA  SER A 298     -26.126  10.912 -44.959  1.00174.64           C
ATOM   2313  CB  SER A 298     -27.138  12.070 -44.950  1.00174.64           C
ATOM   2314  OG  SER A 298     -26.565  13.224 -45.547  1.00174.64           O
ATOM   2315  C   SER A 298     -26.747   9.775 -44.233  1.00174.64           C
ATOM   2316  O   SER A 298     -26.916   8.686 -44.775  1.00174.64           O
ATOM   2317  N   MET A 299     -27.049  10.011 -42.943  1.00285.76           N
ATOM   2318  CA  MET A 299     -27.615   9.011 -42.092  1.00285.76           C
ATOM   2319  CB  MET A 299     -27.389   9.295 -40.602  1.00285.76           C
ATOM   2320  CG  MET A 299     -25.907   9.365 -40.242  1.00285.76           C
ATOM   2321  SD  MET A 299     -24.985   7.864 -40.666  1.00285.76           S
ATOM   2322  CE  MET A 299     -23.458   8.372 -39.826  1.00285.76           C
ATOM   2323  C   MET A 299     -29.090   8.960 -42.319  1.00285.76           C
ATOM   2324  O   MET A 299     -29.695   9.894 -42.843  1.00285.76           O
ATOM   2325  N   MET A 300     -29.688   7.819 -41.935  1.00306.65           N
ATOM   2326  CA  MET A 300     -31.087   7.551 -42.069  1.00306.65           C
ATOM   2327  CB  MET A 300     -31.498   7.126 -43.492  1.00306.65           C
ATOM   2328  CG  MET A 300     -33.013   7.061 -43.707  1.00306.65           C
ATOM   2329  SD  MET A 300     -33.520   6.566 -45.381  1.00306.65           S
ATOM   2330  CE  MET A 300     -35.302   6.668 -45.041  1.00306.65           C
ATOM   2331  C   MET A 300     -31.311   6.393 -41.156  1.00306.65           C
ATOM   2332  O   MET A 300     -30.517   6.167 -40.245  1.00306.65           O
ATOM   2333  N   VAL A 301     -32.407   5.635 -41.348  1.00190.72           N
ATOM   2334  CA  VAL A 301     -32.583   4.489 -40.509  1.00190.72           C
ATOM   2335  CB  VAL A 301     -33.843   3.719 -40.806  1.00190.72           C
ATOM   2336  CG1 VAL A 301     -35.042   4.611 -40.443  1.00190.72           C
ATOM   2337  CG2 VAL A 301     -33.846   3.277 -42.280  1.00190.72           C
ATOM   2338  C   VAL A 301     -31.391   3.622 -40.753  1.00190.72           C
ATOM   2339  O   VAL A 301     -30.758   3.142 -39.815  1.00190.72           O
ATOM   2340  N   PHE A 302     -31.042   3.419 -42.038  1.00248.09           N
ATOM   2341  CA  PHE A 302     -29.851   2.699 -42.364  1.00248.09           C
ATOM   2342  CB  PHE A 302     -30.104   1.287 -42.922  1.00248.09           C
ATOM   2343  CG  PHE A 302     -28.774   0.676 -43.200  1.00248.09           C
ATOM   2344  CD1 PHE A 302     -28.066   0.064 -42.192  1.00248.09           C
ATOM   2345  CD2 PHE A 302     -28.234   0.711 -44.465  1.00248.09           C
ATOM   2346  CE1 PHE A 302     -26.838  -0.503 -42.440  1.00248.09           C
ATOM   2347  CE2 PHE A 302     -27.006   0.146 -44.719  1.00248.09           C
ATOM   2348  CZ  PHE A 302     -26.306  -0.463 -43.706  1.00248.09           C
ATOM   2349  C   PHE A 302     -29.204   3.494 -43.446  1.00248.09           C
ATOM   2350  O   PHE A 302     -29.878   3.939 -44.373  1.00248.09           O
ATOM   2351  N   ARG A 303     -27.880   3.719 -43.356  1.00344.33           N
ATOM   2352  CA  ARG A 303     -27.271   4.480 -44.400  1.00344.33           C
ATOM   2353  CB  ARG A 303     -27.200   5.981 -44.118  1.00344.33           C
ATOM   2354  CG  ARG A 303     -28.592   6.598 -44.217  1.00344.33           C
ATOM   2355  CD  ARG A 303     -29.041   6.884 -45.649  1.00344.33           C
ATOM   2356  NE  ARG A 303     -29.187   5.579 -46.353  1.00344.33           N
ATOM   2357  CZ  ARG A 303     -30.200   5.396 -47.250  1.00344.33           C
ATOM   2358  NH1 ARG A 303     -31.090   6.403 -47.492  1.00344.33           N
ATOM   2359  NH2 ARG A 303     -30.326   4.204 -47.903  1.00344.33           N
ATOM   2360  C   ARG A 303     -25.909   3.945 -44.664  1.00344.33           C
ATOM   2361  O   ARG A 303     -25.350   3.183 -43.878  1.00344.33           O
ATOM   2362  N   SER A 304     -25.363   4.328 -45.830  1.00126.76           N
ATOM   2363  CA  SER A 304     -24.119   3.811 -46.306  1.00126.76           C
ATOM   2364  CB  SER A 304     -23.821   4.242 -47.748  1.00126.76           C
ATOM   2365  OG  SER A 304     -24.758   3.636 -48.624  1.00126.76           O
ATOM   2366  C   SER A 304     -22.944   4.200 -45.465  1.00126.76           C
ATOM   2367  O   SER A 304     -22.163   3.334 -45.074  1.00126.76           O
ATOM   2368  N   THR A 305     -22.777   5.495 -45.127  1.00113.57           N
ATOM   2369  CA  THR A 305     -21.532   5.823 -44.489  1.00113.57           C
ATOM   2370  CB  THR A 305     -20.747   6.867 -45.226  1.00113.57           C
ATOM   2371  OG1 THR A 305     -19.450   6.995 -44.662  1.00113.57           O
ATOM   2372  CG2 THR A 305     -21.501   8.204 -45.137  1.00113.57           C
ATOM   2373  C   THR A 305     -21.736   6.334 -43.104  1.00113.57           C
ATOM   2374  O   THR A 305     -22.747   6.959 -42.787  1.00113.57           O
ATOM   2375  N   PHE A 306     -20.745   6.037 -42.236  1.00164.92           N
ATOM   2376  CA  PHE A 306     -20.747   6.491 -40.879  1.00164.92           C
ATOM   2377  CB  PHE A 306     -21.102   5.375 -39.885  1.00164.92           C
ATOM   2378  CG  PHE A 306     -22.363   4.736 -40.353  1.00164.92           C
ATOM   2379  CD1 PHE A 306     -23.588   5.227 -39.976  1.00164.92           C
ATOM   2380  CD2 PHE A 306     -22.315   3.644 -41.189  1.00164.92           C
ATOM   2381  CE1 PHE A 306     -24.750   4.634 -40.411  1.00164.92           C
ATOM   2382  CE2 PHE A 306     -23.472   3.044 -41.628  1.00164.92           C
ATOM   2383  CZ  PHE A 306     -24.693   3.539 -41.237  1.00164.92           C
ATOM   2384  C   PHE A 306     -19.321   6.851 -40.581  1.00164.92           C
ATOM   2385  O   PHE A 306     -18.401   6.116 -40.935  1.00164.92           O
ATOM   2386  N   ALA A 307     -19.101   8.013 -39.944  1.00 51.77           N
ATOM   2387  CA  ALA A 307     -17.788   8.455 -39.569  1.00 51.77           C
ATOM   2388  CB  ALA A 307     -17.776   9.896 -39.033  1.00 51.77           C
ATOM   2389  C   ALA A 307     -17.233   7.569 -38.494  1.00 51.77           C
ATOM   2390  O   ALA A 307     -16.036   7.289 -38.465  1.00 51.77           O
ATOM   2391  N   GLN A 308     -18.093   7.117 -37.561  1.00102.79           N
ATOM   2392  CA  GLN A 308     -17.618   6.364 -36.436  1.00102.79           C
ATOM   2393  CB  GLN A 308     -18.189   6.891 -35.112  1.00102.79           C
ATOM   2394  CG  GLN A 308     -17.772   8.328 -34.793  1.00102.79           C
ATOM   2395  CD  GLN A 308     -16.261   8.351 -34.615  1.00102.79           C
ATOM   2396  OE1 GLN A 308     -15.513   7.991 -35.523  1.00102.79           O
ATOM   2397  NE2 GLN A 308     -15.795   8.782 -33.412  1.00102.79           N
ATOM   2398  C   GLN A 308     -18.034   4.933 -36.589  1.00102.79           C
ATOM   2399  O   GLN A 308     -18.850   4.602 -37.448  1.00102.79           O
ATOM   2400  N   ALA A 309     -17.440   4.034 -35.773  1.00 48.59           N
ATOM   2401  CA  ALA A 309     -17.775   2.639 -35.852  1.00 48.59           C
ATOM   2402  CB  ALA A 309     -16.728   1.796 -36.601  1.00 48.59           C
ATOM   2403  C   ALA A 309     -17.866   2.091 -34.463  1.00 48.59           C
ATOM   2404  O   ALA A 309     -17.148   2.523 -33.564  1.00 48.59           O
ATOM   2405  N   LYS A 310     -18.750   1.096 -34.254  1.00104.38           N
ATOM   2406  CA  LYS A 310     -18.918   0.568 -32.932  1.00104.38           C
ATOM   2407  CB  LYS A 310     -20.111  -0.386 -32.765  1.00104.38           C
ATOM   2408  CG  LYS A 310     -19.816  -1.824 -33.190  1.00104.38           C
ATOM   2409  CD  LYS A 310     -20.876  -2.809 -32.699  1.00104.38           C
ATOM   2410  CE  LYS A 310     -20.469  -4.279 -32.783  1.00104.38           C
ATOM   2411  NZ  LYS A 310     -21.523  -5.125 -32.180  1.00104.38           N
ATOM   2412  C   LYS A 310     -17.696  -0.202 -32.561  1.00104.38           C
ATOM   2413  O   LYS A 310     -17.099  -0.896 -33.383  1.00104.38           O
ATOM   2414  N   ASP A 311     -17.292  -0.075 -31.284  1.00114.55           N
ATOM   2415  CA  ASP A 311     -16.142  -0.762 -30.782  1.00114.55           C
ATOM   2416  CB  ASP A 311     -15.216   0.155 -29.965  1.00114.55           C
ATOM   2417  CG  ASP A 311     -13.861  -0.527 -29.839  1.00114.55           C
ATOM   2418  OD1 ASP A 311     -13.647  -1.551 -30.540  1.00114.55           O
ATOM   2419  OD2 ASP A 311     -13.021  -0.030 -29.042  1.00114.55           O
ATOM   2420  C   ASP A 311     -16.648  -1.844 -29.872  1.00114.55           C
ATOM   2421  O   ASP A 311     -16.781  -2.994 -30.289  1.00114.55           O
ATOM   2422  N   LEU A 312     -16.935  -1.505 -28.590  1.00119.90           N
ATOM   2423  CA  LEU A 312     -17.411  -2.495 -27.656  1.00119.90           C
ATOM   2424  CB  LEU A 312     -16.333  -3.019 -26.688  1.00119.90           C
ATOM   2425  CG  LEU A 312     -15.228  -3.854 -27.361  1.00119.90           C
ATOM   2426  CD1 LEU A 312     -15.798  -5.137 -27.985  1.00119.90           C
ATOM   2427  CD2 LEU A 312     -14.407  -3.014 -28.349  1.00119.90           C
ATOM   2428  C   LEU A 312     -18.513  -1.934 -26.793  1.00119.90           C
ATOM   2429  O   LEU A 312     -18.706  -0.722 -26.719  1.00119.90           O
ATOM   2430  N   ASP A 313     -19.269  -2.833 -26.116  1.00 70.84           N
ATOM   2431  CA  ASP A 313     -20.370  -2.452 -25.262  1.00 70.84           C
ATOM   2432  CB  ASP A 313     -21.641  -3.284 -25.506  1.00 70.84           C
ATOM   2433  CG  ASP A 313     -22.142  -3.001 -26.913  1.00 70.84           C
ATOM   2434  OD1 ASP A 313     -21.509  -2.168 -27.615  1.00 70.84           O
ATOM   2435  OD2 ASP A 313     -23.173  -3.611 -27.300  1.00 70.84           O
ATOM   2436  C   ASP A 313     -19.997  -2.697 -23.826  1.00 70.84           C
ATOM   2437  O   ASP A 313     -19.399  -3.723 -23.503  1.00 70.84           O
ATOM   2438  N   ILE A 314     -20.309  -1.745 -22.912  1.00163.99           N
ATOM   2439  CA  ILE A 314     -20.035  -2.069 -21.539  1.00163.99           C
ATOM   2440  CB  ILE A 314     -18.967  -1.265 -20.888  1.00163.99           C
ATOM   2441  CG1 ILE A 314     -19.316   0.192 -20.613  1.00163.99           C
ATOM   2442  CG2 ILE A 314     -17.718  -1.425 -21.768  1.00163.99           C
ATOM   2443  CD1 ILE A 314     -18.378   0.720 -19.529  1.00163.99           C
ATOM   2444  C   ILE A 314     -21.300  -1.981 -20.731  1.00163.99           C
ATOM   2445  O   ILE A 314     -21.820  -0.901 -20.452  1.00163.99           O
ATOM   2446  N   PHE A 315     -21.789  -3.156 -20.285  1.00144.21           N
ATOM   2447  CA  PHE A 315     -23.045  -3.312 -19.597  1.00144.21           C
ATOM   2448  CB  PHE A 315     -23.413  -4.792 -19.375  1.00144.21           C
ATOM   2449  CG  PHE A 315     -22.320  -5.455 -18.610  1.00144.21           C
ATOM   2450  CD1 PHE A 315     -21.266  -6.039 -19.275  1.00144.21           C
ATOM   2451  CD2 PHE A 315     -22.343  -5.499 -17.235  1.00144.21           C
ATOM   2452  CE1 PHE A 315     -20.251  -6.654 -18.582  1.00144.21           C
ATOM   2453  CE2 PHE A 315     -21.330  -6.113 -16.536  1.00144.21           C
ATOM   2454  CZ  PHE A 315     -20.282  -6.693 -17.209  1.00144.21           C
ATOM   2455  C   PHE A 315     -23.066  -2.595 -18.286  1.00144.21           C
ATOM   2456  O   PHE A 315     -24.060  -1.945 -17.962  1.00144.21           O
ATOM   2457  N   THR A 316     -21.997  -2.705 -17.474  1.00144.47           N
ATOM   2458  CA  THR A 316     -22.052  -1.997 -16.229  1.00144.47           C
ATOM   2459  CB  THR A 316     -21.778  -2.866 -15.037  1.00144.47           C
ATOM   2460  OG1 THR A 316     -22.724  -3.923 -14.972  1.00144.47           O
ATOM   2461  CG2 THR A 316     -21.876  -1.998 -13.773  1.00144.47           C
ATOM   2462  C   THR A 316     -20.996  -0.942 -16.259  1.00144.47           C
ATOM   2463  O   THR A 316     -20.005  -1.003 -15.534  1.00144.47           O
ATOM   2464  N   TYR A 317     -21.219   0.083 -17.093  1.00150.59           N
ATOM   2465  CA  TYR A 317     -20.340   1.203 -17.212  1.00150.59           C
ATOM   2466  CB  TYR A 317     -20.722   2.088 -18.406  1.00150.59           C
ATOM   2467  CG  TYR A 317     -20.238   3.460 -18.110  1.00150.59           C
ATOM   2468  CD1 TYR A 317     -18.897   3.740 -18.047  1.00150.59           C
ATOM   2469  CD2 TYR A 317     -21.145   4.474 -17.901  1.00150.59           C
ATOM   2470  CE1 TYR A 317     -18.477   5.017 -17.775  1.00150.59           C
ATOM   2471  CE2 TYR A 317     -20.726   5.755 -17.629  1.00150.59           C
ATOM   2472  CZ  TYR A 317     -19.383   6.026 -17.565  1.00150.59           C
ATOM   2473  OH  TYR A 317     -18.929   7.332 -17.287  1.00150.59           O
ATOM   2474  C   TYR A 317     -20.508   2.049 -16.001  1.00150.59           C
ATOM   2475  O   TYR A 317     -21.628   2.393 -15.624  1.00150.59           O
ATOM   2476  N   PHE A 318     -19.379   2.405 -15.361  1.00102.95           N
ATOM   2477  CA  PHE A 318     -19.443   3.237 -14.202  1.00102.95           C
ATOM   2478  CB  PHE A 318     -18.650   2.700 -12.998  1.00102.95           C
ATOM   2479  CG  PHE A 318     -19.341   1.498 -12.453  1.00102.95           C
ATOM   2480  CD1 PHE A 318     -20.390   1.640 -11.575  1.00102.95           C
ATOM   2481  CD2 PHE A 318     -18.937   0.231 -12.810  1.00102.95           C
ATOM   2482  CE1 PHE A 318     -21.033   0.537 -11.063  1.00102.95           C
ATOM   2483  CE2 PHE A 318     -19.576  -0.875 -12.301  1.00102.95           C
ATOM   2484  CZ  PHE A 318     -20.624  -0.723 -11.426  1.00102.95           C
ATOM   2485  C   PHE A 318     -18.828   4.552 -14.550  1.00102.95           C
ATOM   2486  O   PHE A 318     -17.755   4.616 -15.150  1.00102.95           O
ATOM   2487  N   ASN A 319     -19.522   5.642 -14.176  1.00 96.92           N
ATOM   2488  CA  ASN A 319     -19.035   6.972 -14.394  1.00 96.92           C
ATOM   2489  CB  ASN A 319     -20.143   7.935 -14.858  1.00 96.92           C
ATOM   2490  CG  ASN A 319     -19.551   9.305 -15.164  1.00 96.92           C
ATOM   2491  OD1 ASN A 319     -18.563   9.726 -14.564  1.00 96.92           O
ATOM   2492  ND2 ASN A 319     -20.187  10.030 -16.123  1.00 96.92           N
ATOM   2493  C   ASN A 319     -18.597   7.447 -13.043  1.00 96.92           C
ATOM   2494  O   ASN A 319     -19.375   7.400 -12.092  1.00 96.92           O
ATOM   2495  N   SER A 320     -17.341   7.927 -12.916  1.00108.91           N
ATOM   2496  CA  SER A 320     -16.890   8.321 -11.611  1.00108.91           C
ATOM   2497  CB  SER A 320     -15.494   7.779 -11.258  1.00108.91           C
ATOM   2498  OG  SER A 320     -15.117   8.213  -9.960  1.00108.91           O
ATOM   2499  C   SER A 320     -16.816   9.816 -11.526  1.00108.91           C
ATOM   2500  O   SER A 320     -16.074  10.460 -12.266  1.00108.91           O
ATOM   2501  N   LYS A 321     -17.646  10.391 -10.632  1.00115.73           N
ATOM   2502  CA  LYS A 321     -17.711  11.794 -10.328  1.00115.73           C
ATOM   2503  CB  LYS A 321     -18.998  12.169  -9.573  1.00115.73           C
ATOM   2504  CG  LYS A 321     -19.153  13.672  -9.336  1.00115.73           C
ATOM   2505  CD  LYS A 321     -20.559  14.077  -8.890  1.00115.73           C
ATOM   2506  CE  LYS A 321     -20.719  15.580  -8.653  1.00115.73           C
ATOM   2507  NZ  LYS A 321     -19.904  15.998  -7.488  1.00115.73           N
ATOM   2508  C   LYS A 321     -16.552  12.206  -9.467  1.00115.73           C
ATOM   2509  O   LYS A 321     -16.054  13.326  -9.564  1.00115.73           O
ATOM   2510  N   ILE A 322     -16.097  11.292  -8.591  1.00105.43           N
ATOM   2511  CA  ILE A 322     -15.112  11.571  -7.582  1.00105.43           C
ATOM   2512  CB  ILE A 322     -14.821  10.390  -6.710  1.00105.43           C
ATOM   2513  CG1 ILE A 322     -16.081  10.007  -5.926  1.00105.43           C
ATOM   2514  CG2 ILE A 322     -13.623  10.744  -5.812  1.00105.43           C
ATOM   2515  CD1 ILE A 322     -16.592  11.120  -5.012  1.00105.43           C
ATOM   2516  C   ILE A 322     -13.815  12.004  -8.175  1.00105.43           C
ATOM   2517  O   ILE A 322     -13.164  12.893  -7.628  1.00105.43           O
ATOM   2518  N   THR A 323     -13.409  11.400  -9.306  1.00198.38           N
ATOM   2519  CA  THR A 323     -12.110  11.672  -9.847  1.00198.38           C
ATOM   2520  CB  THR A 323     -11.858  10.962 -11.149  1.00198.38           C
ATOM   2521  OG1 THR A 323     -10.522  11.186 -11.574  1.00198.38           O
ATOM   2522  CG2 THR A 323     -12.853  11.462 -12.210  1.00198.38           C
ATOM   2523  C   THR A 323     -11.951  13.136 -10.063  1.00198.38           C
ATOM   2524  O   THR A 323     -10.931  13.703  -9.681  1.00198.38           O
ATOM   2525  N   MET A 324     -12.935  13.821 -10.663  1.00243.27           N
ATOM   2526  CA  MET A 324     -12.676  15.222 -10.754  1.00243.27           C
ATOM   2527  CB  MET A 324     -12.681  15.795 -12.178  1.00243.27           C
ATOM   2528  CG  MET A 324     -12.355  17.289 -12.191  1.00243.27           C
ATOM   2529  SD  MET A 324     -10.660  17.703 -11.676  1.00243.27           S
ATOM   2530  CE  MET A 324      -9.852  16.991 -13.136  1.00243.27           C
ATOM   2531  C   MET A 324     -13.710  15.940  -9.965  1.00243.27           C
ATOM   2532  O   MET A 324     -14.910  15.733 -10.146  1.00243.27           O
ATOM   2533  N   LEU A 325     -13.253  16.801  -9.038  1.00130.36           N
ATOM   2534  CA  LEU A 325     -14.174  17.587  -8.279  1.00130.36           C
ATOM   2535  CB  LEU A 325     -13.487  18.500  -7.252  1.00130.36           C
ATOM   2536  CG  LEU A 325     -14.474  19.355  -6.435  1.00130.36           C
ATOM   2537  CD1 LEU A 325     -15.400  18.476  -5.580  1.00130.36           C
ATOM   2538  CD2 LEU A 325     -13.737  20.423  -5.610  1.00130.36           C
ATOM   2539  C   LEU A 325     -14.827  18.458  -9.297  1.00130.36           C
ATOM   2540  O   LEU A 325     -16.035  18.686  -9.269  1.00130.36           O
ATOM   2541  N   GLU A 326     -14.009  18.946 -10.245  1.00 90.96           N
ATOM   2542  CA  GLU A 326     -14.506  19.774 -11.297  1.00 90.96           C
ATOM   2543  CB  GLU A 326     -13.407  20.461 -12.125  1.00 90.96           C
ATOM   2544  CG  GLU A 326     -12.645  21.540 -11.352  1.00 90.96           C
ATOM   2545  CD  GLU A 326     -13.584  22.721 -11.150  1.00 90.96           C
ATOM   2546  OE1 GLU A 326     -14.776  22.604 -11.543  1.00 90.96           O
ATOM   2547  OE2 GLU A 326     -13.122  23.756 -10.599  1.00 90.96           O
ATOM   2548  C   GLU A 326     -15.274  18.883 -12.207  1.00 90.96           C
ATOM   2549  O   GLU A 326     -15.074  17.670 -12.217  1.00 90.96           O
ATOM   2550  N   SER A 327     -16.207  19.462 -12.981  1.00141.97           N
ATOM   2551  CA  SER A 327     -16.987  18.619 -13.827  1.00141.97           C
ATOM   2552  CB  SER A 327     -18.033  19.378 -14.657  1.00141.97           C
ATOM   2553  OG  SER A 327     -18.989  19.984 -13.799  1.00141.97           O
ATOM   2554  C   SER A 327     -16.068  17.927 -14.772  1.00141.97           C
ATOM   2555  O   SER A 327     -15.490  18.538 -15.670  1.00141.97           O
ATOM   2556  N   HIS A 328     -15.921  16.607 -14.571  1.00128.85           N
ATOM   2557  CA  HIS A 328     -15.128  15.776 -15.420  1.00128.85           C
ATOM   2558  ND1 HIS A 328     -12.989  18.292 -14.797  1.00128.85           N
ATOM   2559  CG  HIS A 328     -13.032  17.153 -15.571  1.00128.85           C
ATOM   2560  CB  HIS A 328     -13.622  15.843 -15.131  1.00128.85           C
ATOM   2561  NE2 HIS A 328     -12.039  18.809 -16.740  1.00128.85           N
ATOM   2562  CD2 HIS A 328     -12.448  17.488 -16.754  1.00128.85           C
ATOM   2563  CE1 HIS A 328     -12.386  19.250 -15.545  1.00128.85           C
ATOM   2564  C   HIS A 328     -15.624  14.394 -15.184  1.00128.85           C
ATOM   2565  O   HIS A 328     -16.164  14.097 -14.120  1.00128.85           O
ATOM   2566  N   ILE A 329     -15.472  13.512 -16.186  1.00 52.37           N
ATOM   2567  CA  ILE A 329     -16.015  12.197 -16.050  1.00 52.37           C
ATOM   2568  CB  ILE A 329     -17.142  11.943 -17.012  1.00 52.37           C
ATOM   2569  CG1 ILE A 329     -18.331  12.869 -16.707  1.00 52.37           C
ATOM   2570  CG2 ILE A 329     -17.484  10.445 -16.981  1.00 52.37           C
ATOM   2571  CD1 ILE A 329     -19.387  12.885 -17.811  1.00 52.37           C
ATOM   2572  C   ILE A 329     -14.957  11.197 -16.366  1.00 52.37           C
ATOM   2573  O   ILE A 329     -14.069  11.447 -17.179  1.00 52.37           O
ATOM   2574  N   GLN A 330     -15.012  10.041 -15.675  1.00 58.18           N
ATOM   2575  CA  GLN A 330     -14.132   8.954 -15.976  1.00 58.18           C
ATOM   2576  CB  GLN A 330     -13.142   8.607 -14.851  1.00 58.18           C
ATOM   2577  CG  GLN A 330     -12.102   9.703 -14.610  1.00 58.18           C
ATOM   2578  CD  GLN A 330     -11.158   9.233 -13.514  1.00 58.18           C
ATOM   2579  OE1 GLN A 330     -11.568   8.563 -12.567  1.00 58.18           O
ATOM   2580  NE2 GLN A 330      -9.851   9.584 -13.650  1.00 58.18           N
ATOM   2581  C   GLN A 330     -15.016   7.771 -16.204  1.00 58.18           C
ATOM   2582  O   GLN A 330     -15.816   7.405 -15.345  1.00 58.18           O
ATOM   2583  N   HIS A 331     -14.892   7.142 -17.387  1.00 92.02           N
ATOM   2584  CA  HIS A 331     -15.720   6.030 -17.737  1.00 92.02           C
ATOM   2585  ND1 HIS A 331     -16.315   8.489 -19.800  1.00 92.02           N
ATOM   2586  CG  HIS A 331     -16.875   7.238 -19.662  1.00 92.02           C
ATOM   2587  CB  HIS A 331     -16.112   6.023 -19.225  1.00 92.02           C
ATOM   2588  NE2 HIS A 331     -18.456   8.687 -20.366  1.00 92.02           N
ATOM   2589  CD2 HIS A 331     -18.183   7.377 -20.012  1.00 92.02           C
ATOM   2590  CE1 HIS A 331     -17.304   9.316 -20.223  1.00 92.02           C
ATOM   2591  C   HIS A 331     -14.913   4.799 -17.522  1.00 92.02           C
ATOM   2592  O   HIS A 331     -14.053   4.468 -18.336  1.00 92.02           O
ATOM   2593  N   GLN A 332     -15.189   4.065 -16.432  1.00 46.76           N
ATOM   2594  CA  GLN A 332     -14.378   2.915 -16.177  1.00 46.76           C
ATOM   2595  CB  GLN A 332     -13.896   2.822 -14.719  1.00 46.76           C
ATOM   2596  CG  GLN A 332     -12.958   3.959 -14.312  1.00 46.76           C
ATOM   2597  CD  GLN A 332     -12.559   3.743 -12.858  1.00 46.76           C
ATOM   2598  OE1 GLN A 332     -13.014   2.802 -12.210  1.00 46.76           O
ATOM   2599  NE2 GLN A 332     -11.687   4.642 -12.328  1.00 46.76           N
ATOM   2600  C   GLN A 332     -15.180   1.695 -16.452  1.00 46.76           C
ATOM   2601  O   GLN A 332     -16.348   1.598 -16.073  1.00 46.76           O
ATOM   2602  N   LEU A 333     -14.566   0.726 -17.159  1.00167.14           N
ATOM   2603  CA  LEU A 333     -15.291  -0.479 -17.382  1.00167.14           C
ATOM   2604  CB  LEU A 333     -15.780  -0.622 -18.823  1.00167.14           C
ATOM   2605  CG  LEU A 333     -16.828  -1.729 -18.974  1.00167.14           C
ATOM   2606  CD1 LEU A 333     -16.230  -3.119 -19.112  1.00167.14           C
ATOM   2607  CD2 LEU A 333     -17.868  -1.647 -17.844  1.00167.14           C
ATOM   2608  C   LEU A 333     -14.391  -1.606 -17.000  1.00167.14           C
ATOM   2609  O   LEU A 333     -13.261  -1.710 -17.476  1.00167.14           O
ATOM   2610  N   GLU A 334     -14.882  -2.461 -16.081  1.00 74.14           N
ATOM   2611  CA  GLU A 334     -14.120  -3.555 -15.556  1.00 74.14           C
ATOM   2612  CB  GLU A 334     -14.849  -4.293 -14.421  1.00 74.14           C
ATOM   2613  CG  GLU A 334     -16.179  -4.913 -14.853  1.00 74.14           C
ATOM   2614  CD  GLU A 334     -16.791  -5.607 -13.644  1.00 74.14           C
ATOM   2615  OE1 GLU A 334     -16.148  -5.586 -12.561  1.00 74.14           O
ATOM   2616  OE2 GLU A 334     -17.911  -6.166 -13.788  1.00 74.14           O
ATOM   2617  C   GLU A 334     -13.849  -4.555 -16.631  1.00 74.14           C
ATOM   2618  O   GLU A 334     -12.722  -5.019 -16.792  1.00 74.14           O
ATOM   2619  N   ARG A 335     -14.884  -4.891 -17.417  1.00132.78           N
ATOM   2620  CA  ARG A 335     -14.746  -5.892 -18.431  1.00132.78           C
ATOM   2621  CB  ARG A 335     -16.042  -6.112 -19.229  1.00132.78           C
ATOM   2622  CG  ARG A 335     -17.175  -6.725 -18.403  1.00132.78           C
ATOM   2623  CD  ARG A 335     -17.087  -8.248 -18.281  1.00132.78           C
ATOM   2624  NE  ARG A 335     -17.241  -8.816 -19.650  1.00132.78           N
ATOM   2625  CZ  ARG A 335     -17.119 -10.161 -19.850  1.00132.78           C
ATOM   2626  NH1 ARG A 335     -16.862 -10.988 -18.794  1.00132.78           N
ATOM   2627  NH2 ARG A 335     -17.253 -10.679 -21.105  1.00132.78           N
ATOM   2628  C   ARG A 335     -13.686  -5.477 -19.408  1.00132.78           C
ATOM   2629  O   ARG A 335     -12.793  -6.257 -19.734  1.00132.78           O
ATOM   2630  N   MET A 336     -13.762  -4.225 -19.889  1.00160.42           N
ATOM   2631  CA  MET A 336     -12.883  -3.669 -20.878  1.00160.42           C
ATOM   2632  CB  MET A 336     -13.367  -2.299 -21.382  1.00160.42           C
ATOM   2633  CG  MET A 336     -14.737  -2.369 -22.058  1.00160.42           C
ATOM   2634  SD  MET A 336     -14.780  -3.371 -23.574  1.00160.42           S
ATOM   2635  CE  MET A 336     -16.583  -3.281 -23.762  1.00160.42           C
ATOM   2636  C   MET A 336     -11.497  -3.492 -20.340  1.00160.42           C
ATOM   2637  O   MET A 336     -10.516  -3.704 -21.056  1.00160.42           O
ATOM   2638  N   TYR A 337     -11.380  -3.143 -19.045  1.00349.95           N
ATOM   2639  CA  TYR A 337     -10.096  -2.823 -18.494  1.00349.95           C
ATOM   2640  CB  TYR A 337      -9.052  -3.932 -18.744  1.00349.95           C
ATOM   2641  CG  TYR A 337      -7.889  -3.737 -17.827  1.00349.95           C
ATOM   2642  CD1 TYR A 337      -7.920  -4.309 -16.576  1.00349.95           C
ATOM   2643  CD2 TYR A 337      -6.780  -3.004 -18.187  1.00349.95           C
ATOM   2644  CE1 TYR A 337      -6.873  -4.157 -15.699  1.00349.95           C
ATOM   2645  CE2 TYR A 337      -5.727  -2.847 -17.316  1.00349.95           C
ATOM   2646  CZ  TYR A 337      -5.773  -3.424 -16.069  1.00349.95           C
ATOM   2647  OH  TYR A 337      -4.698  -3.268 -15.168  1.00349.95           O
ATOM   2648  C   TYR A 337      -9.649  -1.551 -19.157  1.00349.95           C
ATOM   2649  O   TYR A 337      -8.506  -1.419 -19.596  1.00349.95           O
ATOM   2650  N   ASP A 338     -10.583  -0.577 -19.274  1.00103.48           N
ATOM   2651  CA  ASP A 338     -10.257   0.686 -19.876  1.00103.48           C
ATOM   2652  CB  ASP A 338     -10.678   0.779 -21.353  1.00103.48           C
ATOM   2653  CG  ASP A 338      -9.836  -0.195 -22.166  1.00103.48           C
ATOM   2654  OD1 ASP A 338      -8.616  -0.315 -21.876  1.00103.48           O
ATOM   2655  OD2 ASP A 338     -10.404  -0.829 -23.095  1.00103.48           O
ATOM   2656  C   ASP A 338     -10.999   1.778 -19.157  1.00103.48           C
ATOM   2657  O   ASP A 338     -12.135   1.589 -18.721  1.00103.48           O
ATOM   2658  N   ALA A 339     -10.353   2.957 -19.011  1.00 53.33           N
ATOM   2659  CA  ALA A 339     -10.986   4.090 -18.393  1.00 53.33           C
ATOM   2660  CB  ALA A 339     -10.274   4.575 -17.118  1.00 53.33           C
ATOM   2661  C   ALA A 339     -10.929   5.212 -19.384  1.00 53.33           C
ATOM   2662  O   ALA A 339      -9.924   5.390 -20.072  1.00 53.33           O
ATOM   2663  N   LEU A 340     -12.019   5.999 -19.497  1.00 70.81           N
ATOM   2664  CA  LEU A 340     -12.016   7.071 -20.452  1.00 70.81           C
ATOM   2665  CB  LEU A 340     -13.026   6.868 -21.592  1.00 70.81           C
ATOM   2666  CG  LEU A 340     -12.663   5.678 -22.502  1.00 70.81           C
ATOM   2667  CD1 LEU A 340     -13.582   5.604 -23.731  1.00 70.81           C
ATOM   2668  CD2 LEU A 340     -11.172   5.700 -22.876  1.00 70.81           C
ATOM   2669  C   LEU A 340     -12.335   8.356 -19.751  1.00 70.81           C
ATOM   2670  O   LEU A 340     -13.286   8.442 -18.980  1.00 70.81           O
ATOM   2671  N   TYR A 341     -11.561   9.419 -20.041  1.00158.45           N
ATOM   2672  CA  TYR A 341     -11.715  10.667 -19.348  1.00158.45           C
ATOM   2673  CB  TYR A 341     -10.335  11.234 -18.969  1.00158.45           C
ATOM   2674  CG  TYR A 341     -10.445  12.390 -18.039  1.00158.45           C
ATOM   2675  CD1 TYR A 341     -10.606  12.167 -16.691  1.00158.45           C
ATOM   2676  CD2 TYR A 341     -10.363  13.682 -18.503  1.00158.45           C
ATOM   2677  CE1 TYR A 341     -10.693  13.218 -15.813  1.00158.45           C
ATOM   2678  CE2 TYR A 341     -10.449  14.739 -17.628  1.00158.45           C
ATOM   2679  CZ  TYR A 341     -10.614  14.504 -16.284  1.00158.45           C
ATOM   2680  OH  TYR A 341     -10.699  15.582 -15.383  1.00158.45           O
ATOM   2681  C   TYR A 341     -12.355  11.632 -20.296  1.00158.45           C
ATOM   2682  O   TYR A 341     -11.850  11.868 -21.393  1.00158.45           O
ATOM   2683  N   VAL A 342     -13.507  12.206 -19.891  1.00 41.78           N
ATOM   2684  CA  VAL A 342     -14.208  13.149 -20.717  1.00 41.78           C
ATOM   2685  CB  VAL A 342     -15.479  12.598 -21.294  1.00 41.78           C
ATOM   2686  CG1 VAL A 342     -16.156  13.689 -22.140  1.00 41.78           C
ATOM   2687  CG2 VAL A 342     -15.152  11.311 -22.067  1.00 41.78           C
ATOM   2688  C   VAL A 342     -14.607  14.282 -19.829  1.00 41.78           C
ATOM   2689  O   VAL A 342     -14.699  14.123 -18.614  1.00 41.78           O
ATOM   2690  N   ASP A 343     -14.822  15.479 -20.408  1.00 41.27           N
ATOM   2691  CA  ASP A 343     -15.240  16.575 -19.584  1.00 41.27           C
ATOM   2692  CB  ASP A 343     -15.095  17.948 -20.257  1.00 41.27           C
ATOM   2693  CG  ASP A 343     -13.609  18.250 -20.363  1.00 41.27           C
ATOM   2694  OD1 ASP A 343     -12.801  17.441 -19.834  1.00 41.27           O
ATOM   2695  OD2 ASP A 343     -13.261  19.297 -20.970  1.00 41.27           O
ATOM   2696  C   ASP A 343     -16.683  16.374 -19.259  1.00 41.27           C
ATOM   2697  O   ASP A 343     -17.479  16.006 -20.122  1.00 41.27           O
ATOM   2698  N   LEU A 344     -17.050  16.569 -17.976  1.00 49.62           N
ATOM   2699  CA  LEU A 344     -18.423  16.430 -17.594  1.00 49.62           C
ATOM   2700  CB  LEU A 344     -18.629  16.504 -16.072  1.00 49.62           C
ATOM   2701  CG  LEU A 344     -20.103  16.360 -15.648  1.00 49.62           C
ATOM   2702  CD1 LEU A 344     -20.657  14.974 -16.020  1.00 49.62           C
ATOM   2703  CD2 LEU A 344     -20.291  16.695 -14.158  1.00 49.62           C
ATOM   2704  C   LEU A 344     -19.200  17.548 -18.205  1.00 49.62           C
ATOM   2705  O   LEU A 344     -20.223  17.329 -18.852  1.00 49.62           O
ATOM   2706  N   CYS A 345     -18.708  18.791 -18.030  1.00 91.64           N
ATOM   2707  CA  CYS A 345     -19.402  19.919 -18.571  1.00 91.64           C
ATOM   2708  CB  CYS A 345     -20.420  20.564 -17.613  1.00 91.64           C
ATOM   2709  SG  CYS A 345     -19.636  21.461 -16.241  1.00 91.64           S
ATOM   2710  C   CYS A 345     -18.378  20.957 -18.875  1.00 91.64           C
ATOM   2711  O   CYS A 345     -17.183  20.739 -18.687  1.00 91.64           O
ATOM   2712  N   GLU A 346     -18.833  22.129 -19.353  1.00178.33           N
ATOM   2713  CA  GLU A 346     -17.904  23.157 -19.715  1.00178.33           C
ATOM   2714  CB  GLU A 346     -18.578  24.445 -20.221  1.00178.33           C
ATOM   2715  CG  GLU A 346     -19.320  24.273 -21.548  1.00178.33           C
ATOM   2716  CD  GLU A 346     -19.931  25.616 -21.923  1.00178.33           C
ATOM   2717  OE1 GLU A 346     -19.748  26.588 -21.143  1.00178.33           O
ATOM   2718  OE2 GLU A 346     -20.592  25.685 -22.993  1.00178.33           O
ATOM   2719  C   GLU A 346     -17.126  23.515 -18.497  1.00178.33           C
ATOM   2720  O   GLU A 346     -17.688  23.774 -17.433  1.00178.33           O
ATOM   2721  N   ILE A 347     -15.786  23.514 -18.629  1.00113.75           N
ATOM   2722  CA  ILE A 347     -14.943  23.895 -17.539  1.00113.75           C
ATOM   2723  CB  ILE A 347     -14.209  22.756 -16.895  1.00113.75           C
ATOM   2724  CG1 ILE A 347     -13.546  23.230 -15.590  1.00113.75           C
ATOM   2725  CG2 ILE A 347     -13.227  22.171 -17.924  1.00113.75           C
ATOM   2726  CD1 ILE A 347     -13.035  22.092 -14.709  1.00113.75           C
ATOM   2727  C   ILE A 347     -13.918  24.818 -18.099  1.00113.75           C
ATOM   2728  O   ILE A 347     -13.532  24.696 -19.260  1.00113.75           O
ATOM   2729  N   GLU A 348     -13.461  25.792 -17.291  1.00232.70           N
ATOM   2730  CA  GLU A 348     -12.464  26.679 -17.806  1.00232.70           C
ATOM   2731  CB  GLU A 348     -12.160  27.868 -16.877  1.00232.70           C
ATOM   2732  CG  GLU A 348     -11.096  28.818 -17.430  1.00232.70           C
ATOM   2733  CD  GLU A 348     -10.893  29.936 -16.418  1.00232.70           C
ATOM   2734  OE1 GLU A 348     -11.422  29.807 -15.281  1.00232.70           O
ATOM   2735  OE2 GLU A 348     -10.206  30.933 -16.766  1.00232.70           O
ATOM   2736  C   GLU A 348     -11.213  25.882 -17.925  1.00232.70           C
ATOM   2737  O   GLU A 348     -10.691  25.376 -16.933  1.00232.70           O
ATOM   2738  N   ARG A 349     -10.709  25.734 -19.162  1.00290.12           N
ATOM   2739  CA  ARG A 349      -9.494  25.005 -19.359  1.00290.12           C
ATOM   2740  CB  ARG A 349      -9.658  23.475 -19.353  1.00290.12           C
ATOM   2741  CG  ARG A 349     -10.131  22.912 -18.012  1.00290.12           C
ATOM   2742  CD  ARG A 349      -9.894  21.408 -17.866  1.00290.12           C
ATOM   2743  NE  ARG A 349     -10.557  20.729 -19.014  1.00290.12           N
ATOM   2744  CZ  ARG A 349     -10.099  19.514 -19.434  1.00290.12           C
ATOM   2745  NH1 ARG A 349      -9.058  18.916 -18.784  1.00290.12           N
ATOM   2746  NH2 ARG A 349     -10.671  18.895 -20.508  1.00290.12           N
ATOM   2747  C   ARG A 349      -8.986  25.383 -20.708  1.00290.12           C
ATOM   2748  O   ARG A 349      -9.635  26.128 -21.441  1.00290.12           O
ATOM   2749  N   LYS A 350      -7.788  24.887 -21.063  1.00126.37           N
ATOM   2750  CA  LYS A 350      -7.257  25.196 -22.353  1.00126.37           C
ATOM   2751  CB  LYS A 350      -5.880  24.553 -22.603  1.00126.37           C
ATOM   2752  CG  LYS A 350      -5.167  25.053 -23.864  1.00126.37           C
ATOM   2753  CD  LYS A 350      -5.912  24.767 -25.170  1.00126.37           C
ATOM   2754  CE  LYS A 350      -5.985  23.280 -25.524  1.00126.37           C
ATOM   2755  NZ  LYS A 350      -6.722  23.098 -26.794  1.00126.37           N
ATOM   2756  C   LYS A 350      -8.218  24.626 -23.342  1.00126.37           C
ATOM   2757  O   LYS A 350      -8.583  25.280 -24.317  1.00126.37           O
ATOM   2758  N   ILE A 351      -8.670  23.383 -23.095  1.00127.83           N
ATOM   2759  CA  ILE A 351      -9.601  22.770 -23.992  1.00127.83           C
ATOM   2760  CB  ILE A 351      -9.154  21.427 -24.501  1.00127.83           C
ATOM   2761  CG1 ILE A 351     -10.115  20.923 -25.590  1.00127.83           C
ATOM   2762  CG2 ILE A 351      -9.004  20.476 -23.302  1.00127.83           C
ATOM   2763  CD1 ILE A 351     -10.081  21.759 -26.869  1.00127.83           C
ATOM   2764  C   ILE A 351     -10.881  22.583 -23.248  1.00127.83           C
ATOM   2765  O   ILE A 351     -10.900  22.072 -22.129  1.00127.83           O
ATOM   2766  N   LEU A 352     -11.994  23.034 -23.851  1.00216.05           N
ATOM   2767  CA  LEU A 352     -13.271  22.897 -23.221  1.00216.05           C
ATOM   2768  CB  LEU A 352     -14.326  23.889 -23.744  1.00216.05           C
ATOM   2769  CG  LEU A 352     -13.975  25.363 -23.472  1.00216.05           C
ATOM   2770  CD1 LEU A 352     -12.693  25.777 -24.212  1.00216.05           C
ATOM   2771  CD2 LEU A 352     -15.165  26.286 -23.783  1.00216.05           C
ATOM   2772  C   LEU A 352     -13.773  21.524 -23.519  1.00216.05           C
ATOM   2773  O   LEU A 352     -13.394  20.917 -24.520  1.00216.05           O
ATOM   2774  N   GLY A 353     -14.631  20.986 -22.634  1.00114.03           N
ATOM   2775  CA  GLY A 353     -15.183  19.690 -22.889  1.00114.03           C
ATOM   2776  C   GLY A 353     -16.515  19.632 -22.219  1.00114.03           C
ATOM   2777  O   GLY A 353     -16.672  20.055 -21.076  1.00114.03           O
ATOM   2778  N   THR A 354     -17.515  19.096 -22.939  1.00 69.09           N
ATOM   2779  CA  THR A 354     -18.846  18.957 -22.427  1.00 69.09           C
ATOM   2780  CB  THR A 354     -19.707  20.156 -22.681  1.00 69.09           C
ATOM   2781  OG1 THR A 354     -19.884  20.344 -24.078  1.00 69.09           O
ATOM   2782  CG2 THR A 354     -19.017  21.386 -22.073  1.00 69.09           C
ATOM   2783  C   THR A 354     -19.438  17.837 -23.211  1.00 69.09           C
ATOM   2784  O   THR A 354     -18.723  17.128 -23.915  1.00 69.09           O
ATOM   2785  N   GLN A 355     -20.763  17.624 -23.106  1.00103.64           N
ATOM   2786  CA  GLN A 355     -21.317  16.603 -23.935  1.00103.64           C
ATOM   2787  CB  GLN A 355     -22.824  16.373 -23.731  1.00103.64           C
ATOM   2788  CG  GLN A 355     -23.689  17.581 -24.095  1.00103.64           C
ATOM   2789  CD  GLN A 355     -25.142  17.203 -23.845  1.00103.64           C
ATOM   2790  OE1 GLN A 355     -25.483  16.025 -23.761  1.00103.64           O
ATOM   2791  NE2 GLN A 355     -26.026  18.229 -23.723  1.00103.64           N
ATOM   2792  C   GLN A 355     -21.096  17.095 -25.325  1.00103.64           C
ATOM   2793  O   GLN A 355     -21.284  18.279 -25.597  1.00103.64           O
ATOM   2794  N   LEU A 356     -20.666  16.214 -26.245  1.00107.19           N
ATOM   2795  CA  LEU A 356     -20.375  16.744 -27.543  1.00107.19           C
ATOM   2796  CB  LEU A 356     -19.325  15.974 -28.365  1.00107.19           C
ATOM   2797  CG  LEU A 356     -19.050  16.660 -29.720  1.00107.19           C
ATOM   2798  CD1 LEU A 356     -18.627  18.121 -29.504  1.00107.19           C
ATOM   2799  CD2 LEU A 356     -18.018  15.900 -30.572  1.00107.19           C
ATOM   2800  C   LEU A 356     -21.633  16.826 -28.347  1.00107.19           C
ATOM   2801  O   LEU A 356     -22.608  16.130 -28.077  1.00107.19           O
ATOM   2802  N   ILE A 357     -21.645  17.723 -29.353  1.00115.55           N
ATOM   2803  CA  ILE A 357     -22.801  17.848 -30.187  1.00115.55           C
ATOM   2804  CB  ILE A 357     -23.149  19.257 -30.581  1.00115.55           C
ATOM   2805  CG1 ILE A 357     -24.558  19.305 -31.195  1.00115.55           C
ATOM   2806  CG2 ILE A 357     -22.054  19.798 -31.509  1.00115.55           C
ATOM   2807  CD1 ILE A 357     -25.100  20.723 -31.355  1.00115.55           C
ATOM   2808  C   ILE A 357     -22.514  17.057 -31.421  1.00115.55           C
ATOM   2809  O   ILE A 357     -21.444  17.163 -32.018  1.00115.55           O
ATOM   2810  N   LEU A 358     -23.487  16.218 -31.815  1.00110.47           N
ATOM   2811  CA  LEU A 358     -23.387  15.300 -32.916  1.00110.47           C
ATOM   2812  CB  LEU A 358     -24.627  14.407 -33.058  1.00110.47           C
ATOM   2813  CG  LEU A 358     -24.662  13.313 -31.979  1.00110.47           C
ATOM   2814  CD1 LEU A 358     -25.910  12.432 -32.105  1.00110.47           C
ATOM   2815  CD2 LEU A 358     -23.378  12.473 -32.032  1.00110.47           C
ATOM   2816  C   LEU A 358     -23.171  16.057 -34.181  1.00110.47           C
ATOM   2817  O   LEU A 358     -22.558  15.550 -35.120  1.00110.47           O
ATOM   2818  N   ALA A 359     -23.681  17.297 -34.238  1.00 46.89           N
ATOM   2819  CA  ALA A 359     -23.514  18.115 -35.399  1.00 46.89           C
ATOM   2820  CB  ALA A 359     -24.110  19.523 -35.227  1.00 46.89           C
ATOM   2821  C   ALA A 359     -22.043  18.267 -35.611  1.00 46.89           C
ATOM   2822  O   ALA A 359     -21.572  18.374 -36.741  1.00 46.89           O
ATOM   2823  N   LYS A 360     -21.280  18.257 -34.508  1.00200.69           N
ATOM   2824  CA  LYS A 360     -19.857  18.431 -34.527  1.00200.69           C
ATOM   2825  CB  LYS A 360     -19.192  18.254 -33.147  1.00200.69           C
ATOM   2826  CG  LYS A 360     -19.225  19.482 -32.240  1.00200.69           C
ATOM   2827  CD  LYS A 360     -18.372  20.642 -32.750  1.00200.69           C
ATOM   2828  CE  LYS A 360     -16.874  20.437 -32.514  1.00200.69           C
ATOM   2829  NZ  LYS A 360     -16.594  20.383 -31.063  1.00200.69           N
ATOM   2830  C   LYS A 360     -19.216  17.391 -35.391  1.00200.69           C
ATOM   2831  O   LYS A 360     -18.133  17.624 -35.919  1.00200.69           O
ATOM   2832  N   ILE A 361     -19.821  16.203 -35.558  1.00168.91           N
ATOM   2833  CA  ILE A 361     -19.061  15.208 -36.256  1.00168.91           C
ATOM   2834  CB  ILE A 361     -19.021  13.871 -35.574  1.00168.91           C
ATOM   2835  CG1 ILE A 361     -18.007  12.949 -36.276  1.00168.91           C
ATOM   2836  CG2 ILE A 361     -20.449  13.298 -35.608  1.00168.91           C
ATOM   2837  CD1 ILE A 361     -16.572  13.474 -36.271  1.00168.91           C
ATOM   2838  C   ILE A 361     -19.538  14.932 -37.635  1.00168.91           C
ATOM   2839  O   ILE A 361     -20.726  15.008 -37.949  1.00168.91           O
ATOM   2840  N   TYR A 362     -18.552  14.605 -38.499  1.00209.97           N
ATOM   2841  CA  TYR A 362     -18.795  14.140 -39.829  1.00209.97           C
ATOM   2842  CB  TYR A 362     -17.554  13.544 -40.516  1.00209.97           C
ATOM   2843  CG  TYR A 362     -16.561  14.644 -40.675  1.00209.97           C
ATOM   2844  CD1 TYR A 362     -16.648  15.516 -41.736  1.00209.97           C
ATOM   2845  CD2 TYR A 362     -15.542  14.802 -39.764  1.00209.97           C
ATOM   2846  CE1 TYR A 362     -15.733  16.532 -41.884  1.00209.97           C
ATOM   2847  CE2 TYR A 362     -14.624  15.816 -39.908  1.00209.97           C
ATOM   2848  CZ  TYR A 362     -14.719  16.683 -40.969  1.00209.97           C
ATOM   2849  OH  TYR A 362     -13.778  17.724 -41.120  1.00209.97           O
ATOM   2850  C   TYR A 362     -19.793  13.050 -39.633  1.00209.97           C
ATOM   2851  O   TYR A 362     -19.766  12.382 -38.602  1.00209.97           O
ATOM   2852  N   PRO A 363     -20.630  12.845 -40.615  1.00150.15           N
ATOM   2853  CA  PRO A 363     -21.822  12.041 -40.475  1.00150.15           C
ATOM   2854  CD  PRO A 363     -20.123  12.814 -41.978  1.00150.15           C
ATOM   2855  CB  PRO A 363     -22.237  11.648 -41.893  1.00150.15           C
ATOM   2856  CG  PRO A 363     -20.921  11.707 -42.684  1.00150.15           C
ATOM   2857  C   PRO A 363     -21.804  10.871 -39.545  1.00150.15           C
ATOM   2858  O   PRO A 363     -21.153   9.860 -39.809  1.00150.15           O
ATOM   2859  N   ASN A 364     -22.516  11.059 -38.416  1.00190.92           N
ATOM   2860  CA  ASN A 364     -22.782  10.084 -37.405  1.00190.92           C
ATOM   2861  CB  ASN A 364     -21.688   9.998 -36.331  1.00190.92           C
ATOM   2862  CG  ASN A 364     -20.461   9.365 -36.960  1.00190.92           C
ATOM   2863  OD1 ASN A 364     -19.339   9.833 -36.776  1.00190.92           O
ATOM   2864  ND2 ASN A 364     -20.682   8.262 -37.722  1.00190.92           N
ATOM   2865  C   ASN A 364     -23.990  10.622 -36.719  1.00190.92           C
ATOM   2866  O   ASN A 364     -24.218  10.354 -35.540  1.00190.92           O
ATOM   2867  N   ASP A 365     -24.815  11.373 -37.478  1.00236.84           N
ATOM   2868  CA  ASP A 365     -25.923  12.077 -36.901  1.00236.84           C
ATOM   2869  CB  ASP A 365     -25.910  13.583 -37.208  1.00236.84           C
ATOM   2870  CG  ASP A 365     -24.717  14.219 -36.514  1.00236.84           C
ATOM   2871  OD1 ASP A 365     -24.096  13.544 -35.651  1.00236.84           O
ATOM   2872  OD2 ASP A 365     -24.415  15.397 -36.843  1.00236.84           O
ATOM   2873  C   ASP A 365     -27.208  11.574 -37.464  1.00236.84           C
ATOM   2874  O   ASP A 365     -27.248  10.571 -38.175  1.00236.84           O
ATOM   2875  N   PHE A 366     -28.314  12.272 -37.121  1.00248.79           N
ATOM   2876  CA  PHE A 366     -29.595  11.870 -37.618  1.00248.79           C
ATOM   2877  CB  PHE A 366     -29.692  11.852 -39.153  1.00248.79           C
ATOM   2878  CG  PHE A 366     -29.617  13.265 -39.619  1.00248.79           C
ATOM   2879  CD1 PHE A 366     -30.746  14.051 -39.642  1.00248.79           C
ATOM   2880  CD2 PHE A 366     -28.421  13.804 -40.033  1.00248.79           C
ATOM   2881  CE1 PHE A 366     -30.683  15.356 -40.070  1.00248.79           C
ATOM   2882  CE2 PHE A 366     -28.352  15.108 -40.463  1.00248.79           C
ATOM   2883  CZ  PHE A 366     -29.485  15.886 -40.482  1.00248.79           C
ATOM   2884  C   PHE A 366     -29.777  10.492 -37.110  1.00248.79           C
ATOM   2885  O   PHE A 366     -29.118  10.113 -36.142  1.00248.79           O
ATOM   2886  N   ALA A 367     -30.727   9.727 -37.680  1.00215.31           N
ATOM   2887  CA  ALA A 367     -30.683   8.361 -37.275  1.00215.31           C
ATOM   2888  CB  ALA A 367     -31.746   7.476 -37.947  1.00215.31           C
ATOM   2889  C   ALA A 367     -29.347   7.962 -37.796  1.00215.31           C
ATOM   2890  O   ALA A 367     -29.131   7.898 -39.005  1.00215.31           O
ATOM   2891  N   SER A 368     -28.404   7.702 -36.877  1.00145.10           N
ATOM   2892  CA  SER A 368     -27.063   7.483 -37.314  1.00145.10           C
ATOM   2893  CB  SER A 368     -26.062   8.527 -36.801  1.00145.10           C
ATOM   2894  OG  SER A 368     -25.963   8.459 -35.388  1.00145.10           O
ATOM   2895  C   SER A 368     -26.607   6.201 -36.754  1.00145.10           C
ATOM   2896  O   SER A 368     -27.281   5.583 -35.932  1.00145.10           O
ATOM   2897  N   ASP A 369     -25.432   5.755 -37.222  1.00140.40           N
ATOM   2898  CA  ASP A 369     -24.959   4.526 -36.694  1.00140.40           C
ATOM   2899  CB  ASP A 369     -23.591   4.112 -37.258  1.00140.40           C
ATOM   2900  CG  ASP A 369     -23.417   2.623 -37.023  1.00140.40           C
ATOM   2901  OD1 ASP A 369     -24.452   1.953 -36.770  1.00140.40           O
ATOM   2902  OD2 ASP A 369     -22.259   2.134 -37.100  1.00140.40           O
ATOM   2903  C   ASP A 369     -24.760   4.753 -35.235  1.00140.40           C
ATOM   2904  O   ASP A 369     -25.298   4.028 -34.403  1.00140.40           O
ATOM   2905  N   LEU A 370     -24.038   5.833 -34.885  1.00127.22           N
ATOM   2906  CA  LEU A 370     -23.699   6.035 -33.511  1.00127.22           C
ATOM   2907  CB  LEU A 370     -22.792   7.252 -33.306  1.00127.22           C
ATOM   2908  CG  LEU A 370     -21.377   7.049 -33.877  1.00127.22           C
ATOM   2909  CD1 LEU A 370     -21.421   6.780 -35.387  1.00127.22           C
ATOM   2910  CD2 LEU A 370     -20.452   8.219 -33.507  1.00127.22           C
ATOM   2911  C   LEU A 370     -24.929   6.215 -32.689  1.00127.22           C
ATOM   2912  O   LEU A 370     -25.122   5.510 -31.701  1.00127.22           O
ATOM   2913  N   MET A 371     -25.826   7.131 -33.089  1.00122.31           N
ATOM   2914  CA  MET A 371     -26.972   7.335 -32.259  1.00122.31           C
ATOM   2915  CB  MET A 371     -27.917   8.440 -32.762  1.00122.31           C
ATOM   2916  CG  MET A 371     -27.438   9.858 -32.448  1.00122.31           C
ATOM   2917  SD  MET A 371     -28.549  11.172 -33.036  1.00122.31           S
ATOM   2918  CE  MET A 371     -27.532  11.603 -34.476  1.00122.31           C
ATOM   2919  C   MET A 371     -27.762   6.076 -32.197  1.00122.31           C
ATOM   2920  O   MET A 371     -28.126   5.624 -31.113  1.00122.31           O
ATOM   2921  N   ARG A 372     -28.032   5.444 -33.353  1.00255.36           N
ATOM   2922  CA  ARG A 372     -28.837   4.269 -33.239  1.00255.36           C
ATOM   2923  CB  ARG A 372     -30.162   4.371 -34.011  1.00255.36           C
ATOM   2924  CG  ARG A 372     -31.169   5.345 -33.400  1.00255.36           C
ATOM   2925  CD  ARG A 372     -32.410   5.548 -34.271  1.00255.36           C
ATOM   2926  NE  ARG A 372     -32.839   4.206 -34.753  1.00255.36           N
ATOM   2927  CZ  ARG A 372     -32.321   3.708 -35.913  1.00255.36           C
ATOM   2928  NH1 ARG A 372     -31.418   4.443 -36.626  1.00255.36           N
ATOM   2929  NH2 ARG A 372     -32.703   2.476 -36.361  1.00255.36           N
ATOM   2930  C   ARG A 372     -28.111   3.105 -33.815  1.00255.36           C
ATOM   2931  O   ARG A 372     -28.424   2.676 -34.922  1.00255.36           O
ATOM   2932  N   GLN A 373     -27.144   2.512 -33.095  1.00292.99           N
ATOM   2933  CA  GLN A 373     -26.622   1.355 -33.749  1.00292.99           C
ATOM   2934  CB  GLN A 373     -25.119   1.328 -34.036  1.00292.99           C
ATOM   2935  CG  GLN A 373     -24.679   0.071 -34.793  1.00292.99           C
ATOM   2936  CD  GLN A 373     -23.186   0.189 -35.066  1.00292.99           C
ATOM   2937  OE1 GLN A 373     -22.558   1.191 -34.726  1.00292.99           O
ATOM   2938  NE2 GLN A 373     -22.600  -0.859 -35.703  1.00292.99           N
ATOM   2939  C   GLN A 373     -27.044   0.156 -32.977  1.00292.99           C
ATOM   2940  O   GLN A 373     -26.813   0.040 -31.771  1.00292.99           O
ATOM   2941  N   ASP A 374     -27.679  -0.765 -33.729  1.00168.43           N
ATOM   2942  CA  ASP A 374     -28.334  -1.941 -33.250  1.00168.43           C
ATOM   2943  CB  ASP A 374     -29.225  -2.599 -34.320  1.00168.43           C
ATOM   2944  CG  ASP A 374     -30.325  -1.620 -34.708  1.00168.43           C
ATOM   2945  OD1 ASP A 374     -30.416  -0.544 -34.058  1.00168.43           O
ATOM   2946  OD2 ASP A 374     -31.087  -1.934 -35.661  1.00168.43           O
ATOM   2947  C   ASP A 374     -27.325  -2.962 -32.860  1.00168.43           C
ATOM   2948  O   ASP A 374     -26.123  -2.791 -33.054  1.00168.43           O
ATOM   2949  N   GLY A 375     -27.827  -4.062 -32.266  1.00 85.80           N
ATOM   2950  CA  GLY A 375     -26.989  -5.145 -31.861  1.00 85.80           C
ATOM   2951  C   GLY A 375     -26.121  -4.654 -30.755  1.00 85.80           C
ATOM   2952  O   GLY A 375     -26.604  -4.047 -29.801  1.00 85.80           O
ATOM   2953  N   TYR A 376     -24.801  -4.905 -30.854  1.00206.34           N
ATOM   2954  CA  TYR A 376     -23.966  -4.457 -29.785  1.00206.34           C
ATOM   2955  CB  TYR A 376     -22.744  -5.362 -29.551  1.00206.34           C
ATOM   2956  CG  TYR A 376     -23.258  -6.692 -29.119  1.00206.34           C
ATOM   2957  CD1 TYR A 376     -23.594  -6.921 -27.805  1.00206.34           C
ATOM   2958  CD2 TYR A 376     -23.406  -7.712 -30.032  1.00206.34           C
ATOM   2959  CE1 TYR A 376     -24.069  -8.148 -27.406  1.00206.34           C
ATOM   2960  CE2 TYR A 376     -23.881  -8.941 -29.639  1.00206.34           C
ATOM   2961  CZ  TYR A 376     -24.214  -9.160 -28.324  1.00206.34           C
ATOM   2962  OH  TYR A 376     -24.701 -10.420 -27.918  1.00206.34           O
ATOM   2963  C   TYR A 376     -23.465  -3.110 -30.167  1.00206.34           C
ATOM   2964  O   TYR A 376     -22.265  -2.908 -30.340  1.00206.34           O
ATOM   2965  N   THR A 377     -24.388  -2.135 -30.287  1.00206.02           N
ATOM   2966  CA  THR A 377     -23.951  -0.802 -30.561  1.00206.02           C
ATOM   2967  CB  THR A 377     -23.924  -0.403 -31.989  1.00206.02           C
ATOM   2968  OG1 THR A 377     -23.279  -1.403 -32.764  1.00206.02           O
ATOM   2969  CG2 THR A 377     -23.031   0.856 -32.041  1.00206.02           C
ATOM   2970  C   THR A 377     -24.878   0.089 -29.764  1.00206.02           C
ATOM   2971  O   THR A 377     -25.475  -0.370 -28.792  1.00206.02           O
ATOM   2972  N   ALA A 378     -25.028   1.383 -30.125  1.00120.91           N
ATOM   2973  CA  ALA A 378     -25.661   2.278 -29.189  1.00120.91           C
ATOM   2974  CB  ALA A 378     -25.555   3.748 -29.632  1.00120.91           C
ATOM   2975  C   ALA A 378     -27.099   2.036 -28.865  1.00120.91           C
ATOM   2976  O   ALA A 378     -27.421   1.747 -27.715  1.00120.91           O
ATOM   2977  N   VAL A 379     -28.008   2.119 -29.852  1.00 80.53           N
ATOM   2978  CA  VAL A 379     -29.386   2.020 -29.459  1.00 80.53           C
ATOM   2979  CB  VAL A 379     -30.364   2.439 -30.515  1.00 80.53           C
ATOM   2980  CG1 VAL A 379     -31.769   2.000 -30.066  1.00 80.53           C
ATOM   2981  CG2 VAL A 379     -30.264   3.961 -30.685  1.00 80.53           C
ATOM   2982  C   VAL A 379     -29.757   0.638 -29.055  1.00 80.53           C
ATOM   2983  O   VAL A 379     -30.234   0.416 -27.944  1.00 80.53           O
ATOM   2984  N   VAL A 380     -29.520  -0.339 -29.948  1.00 61.38           N
ATOM   2985  CA  VAL A 380     -29.998  -1.659 -29.672  1.00 61.38           C
ATOM   2986  CB  VAL A 380     -29.896  -2.600 -30.832  1.00 61.38           C
ATOM   2987  CG1 VAL A 380     -30.165  -4.028 -30.329  1.00 61.38           C
ATOM   2988  CG2 VAL A 380     -30.930  -2.146 -31.875  1.00 61.38           C
ATOM   2989  C   VAL A 380     -29.305  -2.271 -28.507  1.00 61.38           C
ATOM   2990  O   VAL A 380     -29.954  -2.831 -27.627  1.00 61.38           O
ATOM   2991  N   ALA A 381     -27.968  -2.179 -28.451  1.00 51.37           N
ATOM   2992  CA  ALA A 381     -27.309  -2.846 -27.368  1.00 51.37           C
ATOM   2993  CB  ALA A 381     -25.775  -2.744 -27.446  1.00 51.37           C
ATOM   2994  C   ALA A 381     -27.747  -2.230 -26.087  1.00 51.37           C
ATOM   2995  O   ALA A 381     -28.076  -2.930 -25.130  1.00 51.37           O
ATOM   2996  N   GLY A 382     -27.793  -0.888 -26.050  1.00 39.89           N
ATOM   2997  CA  GLY A 382     -28.182  -0.240 -24.838  1.00 39.89           C
ATOM   2998  C   GLY A 382     -29.583  -0.653 -24.542  1.00 39.89           C
ATOM   2999  O   GLY A 382     -29.935  -0.899 -23.390  1.00 39.89           O
ATOM   3000  N   GLU A 383     -30.414  -0.740 -25.596  1.00117.04           N
ATOM   3001  CA  GLU A 383     -31.806  -1.051 -25.454  1.00117.04           C
ATOM   3002  CB  GLU A 383     -32.563  -0.984 -26.793  1.00117.04           C
ATOM   3003  CG  GLU A 383     -34.076  -1.170 -26.660  1.00117.04           C
ATOM   3004  CD  GLU A 383     -34.382  -2.661 -26.636  1.00117.04           C
ATOM   3005  OE1 GLU A 383     -33.464  -3.463 -26.954  1.00117.04           O
ATOM   3006  OE2 GLU A 383     -35.545  -3.018 -26.305  1.00117.04           O
ATOM   3007  C   GLU A 383     -31.972  -2.429 -24.896  1.00117.04           C
ATOM   3008  O   GLU A 383     -32.821  -2.654 -24.036  1.00117.04           O
ATOM   3009  N   VAL A 384     -31.166  -3.396 -25.371  1.00 38.50           N
ATOM   3010  CA  VAL A 384     -31.329  -4.743 -24.905  1.00 38.50           C
ATOM   3011  CB  VAL A 384     -30.377  -5.699 -25.561  1.00 38.50           C
ATOM   3012  CG1 VAL A 384     -30.557  -7.086 -24.922  1.00 38.50           C
ATOM   3013  CG2 VAL A 384     -30.625  -5.672 -27.079  1.00 38.50           C
ATOM   3014  C   VAL A 384     -31.060  -4.787 -23.434  1.00 38.50           C
ATOM   3015  O   VAL A 384     -31.840  -5.354 -22.670  1.00 38.50           O
ATOM   3016  N   ILE A 385     -29.951  -4.157 -23.004  1.00 70.56           N
ATOM   3017  CA  ILE A 385     -29.518  -4.166 -21.632  1.00 70.56           C
ATOM   3018  CB  ILE A 385     -28.202  -3.462 -21.457  1.00 70.56           C
ATOM   3019  CG1 ILE A 385     -27.112  -4.157 -22.294  1.00 70.56           C
ATOM   3020  CG2 ILE A 385     -27.886  -3.403 -19.953  1.00 70.56           C
ATOM   3021  CD1 ILE A 385     -25.834  -3.333 -22.455  1.00 70.56           C
ATOM   3022  C   ILE A 385     -30.532  -3.456 -20.770  1.00 70.56           C
ATOM   3023  O   ILE A 385     -30.850  -3.877 -19.658  1.00 70.56           O
ATOM   3024  N   TYR A 386     -31.061  -2.339 -21.284  1.00110.17           N
ATOM   3025  CA  TYR A 386     -31.995  -1.462 -20.629  1.00110.17           C
ATOM   3026  CB  TYR A 386     -32.293  -0.267 -21.556  1.00110.17           C
ATOM   3027  CG  TYR A 386     -33.540   0.466 -21.198  1.00110.17           C
ATOM   3028  CD1 TYR A 386     -33.624   1.271 -20.088  1.00110.17           C
ATOM   3029  CD2 TYR A 386     -34.633   0.370 -22.029  1.00110.17           C
ATOM   3030  CE1 TYR A 386     -34.784   1.950 -19.797  1.00110.17           C
ATOM   3031  CE2 TYR A 386     -35.796   1.045 -21.748  1.00110.17           C
ATOM   3032  CZ  TYR A 386     -35.873   1.836 -20.629  1.00110.17           C
ATOM   3033  OH  TYR A 386     -37.068   2.529 -20.343  1.00110.17           O
ATOM   3034  C   TYR A 386     -33.272  -2.164 -20.298  1.00110.17           C
ATOM   3035  O   TYR A 386     -33.822  -1.979 -19.211  1.00110.17           O
ATOM   3036  N   LEU A 387     -33.776  -2.993 -21.226  1.00134.99           N
ATOM   3037  CA  LEU A 387     -35.023  -3.654 -20.995  1.00134.99           C
ATOM   3038  CB  LEU A 387     -35.352  -4.628 -22.152  1.00134.99           C
ATOM   3039  CG  LEU A 387     -36.624  -5.506 -22.028  1.00134.99           C
ATOM   3040  CD1 LEU A 387     -36.492  -6.591 -20.948  1.00134.99           C
ATOM   3041  CD2 LEU A 387     -37.897  -4.664 -21.873  1.00134.99           C
ATOM   3042  C   LEU A 387     -34.872  -4.452 -19.748  1.00134.99           C
ATOM   3043  O   LEU A 387     -35.704  -4.359 -18.847  1.00134.99           O
ATOM   3044  N   ILE A 388     -33.802  -5.261 -19.653  1.00163.15           N
ATOM   3045  CA  ILE A 388     -33.709  -6.028 -18.454  1.00163.15           C
ATOM   3046  CB  ILE A 388     -32.777  -7.216 -18.497  1.00163.15           C
ATOM   3047  CG1 ILE A 388     -31.324  -6.842 -18.823  1.00163.15           C
ATOM   3048  CG2 ILE A 388     -33.380  -8.224 -19.488  1.00163.15           C
ATOM   3049  CD1 ILE A 388     -31.108  -6.520 -20.299  1.00163.15           C
ATOM   3050  C   ILE A 388     -33.381  -5.179 -17.260  1.00163.15           C
ATOM   3051  O   ILE A 388     -34.017  -5.307 -16.215  1.00163.15           O
ATOM   3052  N   GLN A 389     -32.383  -4.284 -17.388  1.00149.25           N
ATOM   3053  CA  GLN A 389     -31.878  -3.559 -16.253  1.00149.25           C
ATOM   3054  CB  GLN A 389     -30.567  -2.824 -16.574  1.00149.25           C
ATOM   3055  CG  GLN A 389     -29.421  -3.758 -16.969  1.00149.25           C
ATOM   3056  CD  GLN A 389     -29.069  -4.611 -15.759  1.00149.25           C
ATOM   3057  OE1 GLN A 389     -29.781  -4.613 -14.756  1.00149.25           O
ATOM   3058  NE2 GLN A 389     -27.938  -5.360 -15.854  1.00149.25           N
ATOM   3059  C   GLN A 389     -32.801  -2.533 -15.654  1.00149.25           C
ATOM   3060  O   GLN A 389     -33.033  -2.570 -14.446  1.00149.25           O
ATOM   3061  N   CYS A 390     -33.374  -1.588 -16.432  1.00247.08           N
ATOM   3062  CA  CYS A 390     -34.101  -0.598 -15.676  1.00247.08           C
ATOM   3063  CB  CYS A 390     -33.148   0.375 -14.968  1.00247.08           C
ATOM   3064  SG  CYS A 390     -34.000   1.502 -13.834  1.00247.08           S
ATOM   3065  C   CYS A 390     -34.995   0.224 -16.556  1.00247.08           C
ATOM   3066  O   CYS A 390     -34.934   1.455 -16.542  1.00247.08           O
ATOM   3067  N   ARG A 391     -35.911  -0.416 -17.301  1.00152.14           N
ATOM   3068  CA  ARG A 391     -36.698   0.382 -18.192  1.00152.14           C
ATOM   3069  CB  ARG A 391     -37.623  -0.437 -19.111  1.00152.14           C
ATOM   3070  CG  ARG A 391     -36.883  -1.211 -20.198  1.00152.14           C
ATOM   3071  CD  ARG A 391     -37.821  -1.789 -21.256  1.00152.14           C
ATOM   3072  NE  ARG A 391     -38.629  -0.668 -21.814  1.00152.14           N
ATOM   3073  CZ  ARG A 391     -39.454  -0.891 -22.878  1.00152.14           C
ATOM   3074  NH1 ARG A 391     -39.516  -2.132 -23.443  1.00152.14           N
ATOM   3075  NH2 ARG A 391     -40.218   0.125 -23.376  1.00152.14           N
ATOM   3076  C   ARG A 391     -37.551   1.375 -17.450  1.00152.14           C
ATOM   3077  O   ARG A 391     -37.558   2.550 -17.811  1.00152.14           O
ATOM   3078  N   PRO A 392     -38.280   0.991 -16.438  1.00196.28           N
ATOM   3079  CA  PRO A 392     -39.189   1.940 -15.847  1.00196.28           C
ATOM   3080  CD  PRO A 392     -38.774  -0.373 -16.323  1.00196.28           C
ATOM   3081  CB  PRO A 392     -40.159   1.118 -15.001  1.00196.28           C
ATOM   3082  CG  PRO A 392     -40.169  -0.258 -15.689  1.00196.28           C
ATOM   3083  C   PRO A 392     -38.740   3.192 -15.148  1.00196.28           C
ATOM   3084  O   PRO A 392     -39.094   4.279 -15.605  1.00196.28           O
ATOM   3085  N   VAL A 393     -37.951   3.081 -14.057  1.00162.93           N
ATOM   3086  CA  VAL A 393     -37.720   4.260 -13.260  1.00162.93           C
ATOM   3087  CB  VAL A 393     -37.122   3.969 -11.907  1.00162.93           C
ATOM   3088  CG1 VAL A 393     -35.749   3.300 -12.067  1.00162.93           C
ATOM   3089  CG2 VAL A 393     -37.080   5.286 -11.114  1.00162.93           C
ATOM   3090  C   VAL A 393     -36.887   5.260 -13.962  1.00162.93           C
ATOM   3091  O   VAL A 393     -37.244   6.429 -14.127  1.00162.93           O
ATOM   3092  N   TYR A 394     -35.738   4.812 -14.447  1.00163.84           N
ATOM   3093  CA  TYR A 394     -34.960   5.786 -15.102  1.00163.84           C
ATOM   3094  CB  TYR A 394     -33.487   5.816 -14.666  1.00163.84           C
ATOM   3095  CG  TYR A 394     -33.451   6.282 -13.251  1.00163.84           C
ATOM   3096  CD1 TYR A 394     -33.658   5.399 -12.216  1.00163.84           C
ATOM   3097  CD2 TYR A 394     -33.211   7.605 -12.960  1.00163.84           C
ATOM   3098  CE1 TYR A 394     -33.627   5.831 -10.911  1.00163.84           C
ATOM   3099  CE2 TYR A 394     -33.177   8.043 -11.657  1.00163.84           C
ATOM   3100  CZ  TYR A 394     -33.385   7.154 -10.630  1.00163.84           C
ATOM   3101  OH  TYR A 394     -33.351   7.600  -9.292  1.00163.84           O
ATOM   3102  C   TYR A 394     -35.005   5.317 -16.472  1.00163.84           C
ATOM   3103  O   TYR A 394     -35.039   4.110 -16.702  1.00163.84           O
ATOM   3104  N   VAL A 395     -35.134   6.236 -17.426  1.00168.51           N
ATOM   3105  CA  VAL A 395     -34.953   5.595 -18.659  1.00168.51           C
ATOM   3106  CB  VAL A 395     -35.365   6.414 -19.853  1.00168.51           C
ATOM   3107  CG1 VAL A 395     -34.520   7.694 -19.941  1.00168.51           C
ATOM   3108  CG2 VAL A 395     -35.320   5.506 -21.092  1.00168.51           C
ATOM   3109  C   VAL A 395     -33.493   5.336 -18.581  1.00168.51           C
ATOM   3110  O   VAL A 395     -32.689   6.261 -18.498  1.00168.51           O
ATOM   3111  N   THR A 396     -33.129   4.038 -18.491  1.00 38.72           N
ATOM   3112  CA  THR A 396     -31.748   3.703 -18.364  1.00 38.72           C
ATOM   3113  CB  THR A 396     -31.466   2.230 -18.338  1.00 38.72           C
ATOM   3114  OG1 THR A 396     -32.140   1.621 -17.248  1.00 38.72           O
ATOM   3115  CG2 THR A 396     -29.947   2.024 -18.207  1.00 38.72           C
ATOM   3116  C   THR A 396     -31.204   4.259 -19.608  1.00 38.72           C
ATOM   3117  O   THR A 396     -30.100   4.798 -19.651  1.00 38.72           O
ATOM   3118  N   LEU A 397     -32.016   4.153 -20.667  1.00186.19           N
ATOM   3119  CA  LEU A 397     -31.577   4.835 -21.818  1.00186.19           C
ATOM   3120  CB  LEU A 397     -32.088   4.196 -23.115  1.00186.19           C
ATOM   3121  CG  LEU A 397     -31.495   2.775 -23.247  1.00186.19           C
ATOM   3122  CD1 LEU A 397     -31.946   2.050 -24.521  1.00186.19           C
ATOM   3123  CD2 LEU A 397     -29.966   2.809 -23.095  1.00186.19           C
ATOM   3124  C   LEU A 397     -32.056   6.222 -21.623  1.00186.19           C
ATOM   3125  O   LEU A 397     -33.074   6.645 -22.162  1.00186.19           O
ATOM   3126  N   ALA A 398     -31.293   6.969 -20.810  1.00138.51           N
ATOM   3127  CA  ALA A 398     -31.695   8.301 -20.500  1.00138.51           C
ATOM   3128  CB  ALA A 398     -30.757   9.016 -19.510  1.00138.51           C
ATOM   3129  C   ALA A 398     -31.670   9.055 -21.776  1.00138.51           C
ATOM   3130  O   ALA A 398     -30.699   8.996 -22.529  1.00138.51           O
ATOM   3131  N   SER A 399     -32.786   9.751 -22.041  1.00207.21           N
ATOM   3132  CA  SER A 399     -33.002  10.557 -23.199  1.00207.21           C
ATOM   3133  CB  SER A 399     -32.306  10.056 -24.474  1.00207.21           C
ATOM   3134  OG  SER A 399     -32.590  10.928 -25.559  1.00207.21           O
ATOM   3135  C   SER A 399     -34.463  10.457 -23.416  1.00207.21           C
ATOM   3136  O   SER A 399     -35.113   9.627 -22.781  1.00207.21           O
ATOM   3137  N   THR A 400     -35.020  11.277 -24.324  1.00121.36           N
ATOM   3138  CA  THR A 400     -36.428  11.191 -24.549  1.00121.36           C
ATOM   3139  CB  THR A 400     -36.926  12.165 -25.583  1.00121.36           C
ATOM   3140  OG1 THR A 400     -38.340  12.085 -25.685  1.00121.36           O
ATOM   3141  CG2 THR A 400     -36.268  11.869 -26.941  1.00121.36           C
ATOM   3142  C   THR A 400     -36.672   9.801 -25.020  1.00121.36           C
ATOM   3143  O   THR A 400     -37.636   9.151 -24.617  1.00121.36           O
ATOM   3144  N   ASP A 401     -35.769   9.305 -25.880  1.00154.00           N
ATOM   3145  CA  ASP A 401     -35.883   7.965 -26.352  1.00154.00           C
ATOM   3146  CB  ASP A 401     -36.097   7.863 -27.871  1.00154.00           C
ATOM   3147  CG  ASP A 401     -37.484   8.405 -28.185  1.00154.00           C
ATOM   3148  OD1 ASP A 401     -38.247   8.676 -27.220  1.00154.00           O
ATOM   3149  OD2 ASP A 401     -37.798   8.560 -29.396  1.00154.00           O
ATOM   3150  C   ASP A 401     -34.584   7.316 -26.047  1.00154.00           C
ATOM   3151  O   ASP A 401     -33.632   7.975 -25.640  1.00154.00           O
ATOM   3152  N   ARG A 402     -34.513   5.991 -26.224  1.00224.15           N
ATOM   3153  CA  ARG A 402     -33.284   5.306 -25.999  1.00224.15           C
ATOM   3154  CB  ARG A 402     -33.401   3.821 -26.371  1.00224.15           C
ATOM   3155  CG  ARG A 402     -34.489   3.095 -25.577  1.00224.15           C
ATOM   3156  CD  ARG A 402     -35.908   3.551 -25.926  1.00224.15           C
ATOM   3157  NE  ARG A 402     -36.855   2.768 -25.086  1.00224.15           N
ATOM   3158  CZ  ARG A 402     -38.125   3.226 -24.884  1.00224.15           C
ATOM   3159  NH1 ARG A 402     -38.526   4.393 -25.465  1.00224.15           N
ATOM   3160  NH2 ARG A 402     -38.990   2.520 -24.100  1.00224.15           N
ATOM   3161  C   ARG A 402     -32.345   5.939 -26.953  1.00224.15           C
ATOM   3162  O   ARG A 402     -31.207   6.257 -26.603  1.00224.15           O
ATOM   3163  N   CYS A 403     -32.861   6.181 -28.176  1.00121.07           N
ATOM   3164  CA  CYS A 403     -32.092   6.824 -29.189  1.00121.07           C
ATOM   3165  CB  CYS A 403     -32.889   7.149 -30.466  1.00121.07           C
ATOM   3166  SG  CYS A 403     -31.875   7.971 -31.729  1.00121.07           S
ATOM   3167  C   CYS A 403     -31.675   8.106 -28.569  1.00121.07           C
ATOM   3168  O   CYS A 403     -32.394   8.675 -27.748  1.00121.07           O
ATOM   3169  N   TYR A 404     -30.474   8.575 -28.937  1.00325.21           N
ATOM   3170  CA  TYR A 404     -29.912   9.704 -28.272  1.00325.21           C
ATOM   3171  CB  TYR A 404     -30.860  10.912 -28.145  1.00325.21           C
ATOM   3172  CG  TYR A 404     -31.118  11.455 -29.508  1.00325.21           C
ATOM   3173  CD1 TYR A 404     -30.241  12.348 -30.078  1.00325.21           C
ATOM   3174  CD2 TYR A 404     -32.237  11.075 -30.213  1.00325.21           C
ATOM   3175  CE1 TYR A 404     -30.475  12.855 -31.334  1.00325.21           C
ATOM   3176  CE2 TYR A 404     -32.475  11.578 -31.470  1.00325.21           C
ATOM   3177  CZ  TYR A 404     -31.594  12.470 -32.033  1.00325.21           C
ATOM   3178  OH  TYR A 404     -31.837  12.988 -33.323  1.00325.21           O
ATOM   3179  C   TYR A 404     -29.584   9.223 -26.900  1.00325.21           C
ATOM   3180  O   TYR A 404     -30.456   8.847 -26.118  1.00325.21           O
ATOM   3181  N   HIS A 405     -28.280   9.217 -26.595  1.00137.74           N
ATOM   3182  CA  HIS A 405     -27.754   8.820 -25.329  1.00137.74           C
ATOM   3183  ND1 HIS A 405     -28.576   5.711 -25.987  1.00137.74           N
ATOM   3184  CG  HIS A 405     -27.487   6.492 -26.304  1.00137.74           C
ATOM   3185  CB  HIS A 405     -26.893   7.552 -25.419  1.00137.74           C
ATOM   3186  NE2 HIS A 405     -27.905   5.073 -28.008  1.00137.74           N
ATOM   3187  CD2 HIS A 405     -27.092   6.089 -27.543  1.00137.74           C
ATOM   3188  CE1 HIS A 405     -28.782   4.880 -27.040  1.00137.74           C
ATOM   3189  C   HIS A 405     -26.813   9.941 -25.071  1.00137.74           C
ATOM   3190  O   HIS A 405     -26.586  10.756 -25.964  1.00137.74           O
ATOM   3191  N   GLU A 406     -26.267  10.065 -23.852  1.00 71.99           N
ATOM   3192  CA  GLU A 406     -25.339  11.142 -23.705  1.00 71.99           C
ATOM   3193  CB  GLU A 406     -25.004  11.468 -22.240  1.00 71.99           C
ATOM   3194  CG  GLU A 406     -26.183  12.054 -21.458  1.00 71.99           C
ATOM   3195  CD  GLU A 406     -25.707  12.297 -20.033  1.00 71.99           C
ATOM   3196  OE1 GLU A 406     -24.539  11.936 -19.726  1.00 71.99           O
ATOM   3197  OE2 GLU A 406     -26.506  12.846 -19.229  1.00 71.99           O
ATOM   3198  C   GLU A 406     -24.074  10.691 -24.356  1.00 71.99           C
ATOM   3199  O   GLU A 406     -23.640   9.558 -24.156  1.00 71.99           O
ATOM   3200  N   ILE A 407     -23.454  11.543 -25.195  1.00187.88           N
ATOM   3201  CA  ILE A 407     -22.201  11.088 -25.697  1.00187.88           C
ATOM   3202  CB  ILE A 407     -22.191  10.546 -27.097  1.00187.88           C
ATOM   3203  CG1 ILE A 407     -20.909  11.005 -27.812  1.00187.88           C
ATOM   3204  CG2 ILE A 407     -23.572  10.725 -27.743  1.00187.88           C
ATOM   3205  CD1 ILE A 407     -20.624  10.314 -29.140  1.00187.88           C
ATOM   3206  C   ILE A 407     -21.077  12.037 -25.426  1.00187.88           C
ATOM   3207  O   ILE A 407     -20.976  13.169 -25.895  1.00187.88           O
ATOM   3208  N   PRO A 408     -20.222  11.542 -24.596  1.00166.63           N
ATOM   3209  CA  PRO A 408     -19.085  12.338 -24.256  1.00166.63           C
ATOM   3210  CD  PRO A 408     -20.734  10.817 -23.443  1.00166.63           C
ATOM   3211  CB  PRO A 408     -18.658  11.903 -22.857  1.00166.63           C
ATOM   3212  CG  PRO A 408     -19.945  11.342 -22.239  1.00166.63           C
ATOM   3213  C   PRO A 408     -17.989  12.188 -25.245  1.00166.63           C
ATOM   3214  O   PRO A 408     -17.963  11.208 -25.994  1.00166.63           O
ATOM   3215  N   VAL A 409     -17.075  13.171 -25.247  1.00139.73           N
ATOM   3216  CA  VAL A 409     -15.910  13.091 -26.054  1.00139.73           C
ATOM   3217  CB  VAL A 409     -15.574  14.413 -26.705  1.00139.73           C
ATOM   3218  CG1 VAL A 409     -16.696  14.735 -27.705  1.00139.73           C
ATOM   3219  CG2 VAL A 409     -15.434  15.518 -25.642  1.00139.73           C
ATOM   3220  C   VAL A 409     -14.830  12.672 -25.112  1.00139.73           C
ATOM   3221  O   VAL A 409     -14.403  13.422 -24.238  1.00139.73           O
ATOM   3222  N   VAL A 410     -14.383  11.415 -25.250  1.00 72.66           N
ATOM   3223  CA  VAL A 410     -13.364  10.917 -24.380  1.00 72.66           C
ATOM   3224  CB  VAL A 410     -13.352   9.416 -24.307  1.00 72.66           C
ATOM   3225  CG1 VAL A 410     -12.149   8.961 -23.465  1.00 72.66           C
ATOM   3226  CG2 VAL A 410     -14.711   8.941 -23.768  1.00 72.66           C
ATOM   3227  C   VAL A 410     -12.066  11.355 -24.954  1.00 72.66           C
ATOM   3228  O   VAL A 410     -11.967  11.615 -26.151  1.00 72.66           O
ATOM   3229  N   ASN A 411     -11.034  11.469 -24.098  1.00106.49           N
ATOM   3230  CA  ASN A 411      -9.747  11.879 -24.567  1.00106.49           C
ATOM   3231  CB  ASN A 411      -8.699  11.990 -23.443  1.00106.49           C
ATOM   3232  CG  ASN A 411      -7.496  12.771 -23.959  1.00106.49           C
ATOM   3233  OD1 ASN A 411      -7.462  13.204 -25.109  1.00106.49           O
ATOM   3234  ND2 ASN A 411      -6.476  12.957 -23.079  1.00106.49           N
ATOM   3235  C   ASN A 411      -9.291  10.836 -25.531  1.00106.49           C
ATOM   3236  O   ASN A 411      -9.629   9.662 -25.393  1.00106.49           O
ATOM   3237  N   ASN A 412      -8.499  11.264 -26.532  1.00110.40           N
ATOM   3238  CA  ASN A 412      -7.971  10.417 -27.559  1.00110.40           C
ATOM   3239  CB  ASN A 412      -7.089   9.303 -26.981  1.00110.40           C
ATOM   3240  CG  ASN A 412      -5.922  10.064 -26.365  1.00110.40           C
ATOM   3241  OD1 ASN A 412      -5.584  11.155 -26.821  1.00110.40           O
ATOM   3242  ND2 ASN A 412      -5.288   9.501 -25.303  1.00110.40           N
ATOM   3243  C   ASN A 412      -9.075   9.876 -28.419  1.00110.40           C
ATOM   3244  O   ASN A 412      -8.985   8.774 -28.953  1.00110.40           O
ATOM   3245  N   ASN A 413     -10.131  10.698 -28.579  1.00131.79           N
ATOM   3246  CA  ASN A 413     -11.321  10.555 -29.378  1.00131.79           C
ATOM   3247  CB  ASN A 413     -11.287  11.151 -30.787  1.00131.79           C
ATOM   3248  CG  ASN A 413     -11.154  12.662 -30.657  1.00131.79           C
ATOM   3249  OD1 ASN A 413     -11.815  13.287 -29.829  1.00131.79           O
ATOM   3250  ND2 ASN A 413     -10.269  13.267 -31.493  1.00131.79           N
ATOM   3251  C   ASN A 413     -11.963   9.204 -29.384  1.00131.79           C
ATOM   3252  O   ASN A 413     -12.098   8.543 -30.416  1.00131.79           O
ATOM   3253  N   ARG A 414     -12.392   8.755 -28.197  1.00148.00           N
ATOM   3254  CA  ARG A 414     -13.222   7.599 -28.146  1.00148.00           C
ATOM   3255  CB  ARG A 414     -12.870   6.627 -27.008  1.00148.00           C
ATOM   3256  CG  ARG A 414     -11.508   5.952 -27.187  1.00148.00           C
ATOM   3257  CD  ARG A 414     -11.538   4.761 -28.147  1.00148.00           C
ATOM   3258  NE  ARG A 414     -10.156   4.211 -28.222  1.00148.00           N
ATOM   3259  CZ  ARG A 414      -9.950   2.951 -28.704  1.00148.00           C
ATOM   3260  NH1 ARG A 414     -11.010   2.195 -29.112  1.00148.00           N
ATOM   3261  NH2 ARG A 414      -8.684   2.446 -28.775  1.00148.00           N
ATOM   3262  C   ARG A 414     -14.536   8.212 -27.832  1.00148.00           C
ATOM   3263  O   ARG A 414     -14.627   9.011 -26.897  1.00148.00           O
ATOM   3264  N   THR A 415     -15.573   7.880 -28.625  1.00172.96           N
ATOM   3265  CA  THR A 415     -16.837   8.500 -28.417  1.00172.96           C
ATOM   3266  CB  THR A 415     -17.685   8.628 -29.648  1.00172.96           C
ATOM   3267  OG1 THR A 415     -18.153   7.354 -30.052  1.00172.96           O
ATOM   3268  CG2 THR A 415     -16.826   9.229 -30.772  1.00172.96           C
ATOM   3269  C   THR A 415     -17.547   7.612 -27.483  1.00172.96           C
ATOM   3270  O   THR A 415     -17.651   6.406 -27.706  1.00172.96           O
ATOM   3271  N   MET A 416     -18.018   8.197 -26.375  1.00159.25           N
ATOM   3272  CA  MET A 416     -18.694   7.366 -25.452  1.00159.25           C
ATOM   3273  CB  MET A 416     -18.298   7.612 -23.988  1.00159.25           C
ATOM   3274  CG  MET A 416     -18.685   6.443 -23.086  1.00159.25           C
ATOM   3275  SD  MET A 416     -17.655   4.971 -23.360  1.00159.25           S
ATOM   3276  CE  MET A 416     -16.234   5.628 -22.443  1.00159.25           C
ATOM   3277  C   MET A 416     -20.133   7.678 -25.584  1.00159.25           C
ATOM   3278  O   MET A 416     -20.537   8.832 -25.446  1.00159.25           O
ATOM   3279  N   TYR A 417     -20.921   6.638 -25.908  1.00119.14           N
ATOM   3280  CA  TYR A 417     -22.337   6.760 -25.929  1.00119.14           C
ATOM   3281  CB  TYR A 417     -23.032   6.039 -27.101  1.00119.14           C
ATOM   3282  CG  TYR A 417     -22.850   6.909 -28.296  1.00119.14           C
ATOM   3283  CD1 TYR A 417     -21.694   6.878 -29.042  1.00119.14           C
ATOM   3284  CD2 TYR A 417     -23.860   7.766 -28.666  1.00119.14           C
ATOM   3285  CE1 TYR A 417     -21.551   7.701 -30.135  1.00119.14           C
ATOM   3286  CE2 TYR A 417     -23.722   8.589 -29.757  1.00119.14           C
ATOM   3287  CZ  TYR A 417     -22.565   8.559 -30.492  1.00119.14           C
ATOM   3288  OH  TYR A 417     -22.423   9.412 -31.606  1.00119.14           O
ATOM   3289  C   TYR A 417     -22.719   6.105 -24.664  1.00119.14           C
ATOM   3290  O   TYR A 417     -22.819   4.882 -24.567  1.00119.14           O
ATOM   3291  N   MET A 418     -22.892   6.944 -23.636  1.00145.42           N
ATOM   3292  CA  MET A 418     -23.205   6.442 -22.354  1.00145.42           C
ATOM   3293  CB  MET A 418     -22.300   7.001 -21.243  1.00145.42           C
ATOM   3294  CG  MET A 418     -22.381   8.520 -21.091  1.00145.42           C
ATOM   3295  SD  MET A 418     -21.315   9.196 -19.783  1.00145.42           S
ATOM   3296  CE  MET A 418     -21.902  10.905 -19.968  1.00145.42           C
ATOM   3297  C   MET A 418     -24.581   6.877 -22.103  1.00145.42           C
ATOM   3298  O   MET A 418     -24.986   7.980 -22.470  1.00145.42           O
ATOM   3299  N   THR A 419     -25.364   5.957 -21.544  1.00185.51           N
ATOM   3300  CA  THR A 419     -26.659   6.358 -21.162  1.00185.51           C
ATOM   3301  CB  THR A 419     -27.753   5.518 -21.752  1.00185.51           C
ATOM   3302  OG1 THR A 419     -27.627   4.163 -21.346  1.00185.51           O
ATOM   3303  CG2 THR A 419     -27.655   5.617 -23.280  1.00185.51           C
ATOM   3304  C   THR A 419     -26.629   6.136 -19.699  1.00185.51           C
ATOM   3305  O   THR A 419     -26.415   5.017 -19.239  1.00185.51           O
ATOM   3306  N   PRO A 420     -26.790   7.169 -18.941  1.00167.79           N
ATOM   3307  CA  PRO A 420     -26.726   6.940 -17.539  1.00167.79           C
ATOM   3308  CD  PRO A 420     -26.251   8.469 -19.308  1.00167.79           C
ATOM   3309  CB  PRO A 420     -26.515   8.309 -16.901  1.00167.79           C
ATOM   3310  CG  PRO A 420     -25.775   9.102 -17.991  1.00167.79           C
ATOM   3311  C   PRO A 420     -27.998   6.298 -17.184  1.00167.79           C
ATOM   3312  O   PRO A 420     -28.937   6.379 -17.975  1.00167.79           O
ATOM   3313  N   MET A 421     -28.027   5.578 -16.059  1.00192.62           N
ATOM   3314  CA  MET A 421     -29.326   5.211 -15.629  1.00192.62           C
ATOM   3315  CB  MET A 421     -29.350   4.076 -14.595  1.00192.62           C
ATOM   3316  CG  MET A 421     -30.761   3.687 -14.147  1.00192.62           C
ATOM   3317  SD  MET A 421     -30.825   2.344 -12.924  1.00192.62           S
ATOM   3318  CE  MET A 421     -30.111   3.326 -11.575  1.00192.62           C
ATOM   3319  C   MET A 421     -29.726   6.468 -14.941  1.00192.62           C
ATOM   3320  O   MET A 421     -29.209   6.781 -13.872  1.00192.62           O
ATOM   3321  N   THR A 422     -30.607   7.272 -15.561  1.00124.98           N
ATOM   3322  CA  THR A 422     -30.890   8.531 -14.948  1.00124.98           C
ATOM   3323  CB  THR A 422     -29.825   9.556 -15.281  1.00124.98           C
ATOM   3324  OG1 THR A 422     -28.547   9.005 -15.002  1.00124.98           O
ATOM   3325  CG2 THR A 422     -29.981  10.811 -14.401  1.00124.98           C
ATOM   3326  C   THR A 422     -32.190   8.961 -15.518  1.00124.98           C
ATOM   3327  O   THR A 422     -32.861   8.213 -16.228  1.00124.98           O
ATOM   3328  N   ARG A 423     -32.591  10.194 -15.205  1.00171.09           N
ATOM   3329  CA  ARG A 423     -33.817  10.685 -15.721  1.00171.09           C
ATOM   3330  CB  ARG A 423     -34.229  12.046 -15.135  1.00171.09           C
ATOM   3331  CG  ARG A 423     -35.558  12.568 -15.684  1.00171.09           C
ATOM   3332  CD  ARG A 423     -35.945  13.947 -15.147  1.00171.09           C
ATOM   3333  NE  ARG A 423     -36.185  13.809 -13.683  1.00171.09           N
ATOM   3334  CZ  ARG A 423     -36.384  14.922 -12.918  1.00171.09           C
ATOM   3335  NH1 ARG A 423     -36.363  16.159 -13.495  1.00171.09           N
ATOM   3336  NH2 ARG A 423     -36.604  14.798 -11.576  1.00171.09           N
ATOM   3337  C   ARG A 423     -33.677  10.854 -17.199  1.00171.09           C
ATOM   3338  O   ARG A 423     -32.588  11.053 -17.741  1.00171.09           O
ATOM   3339  N   ILE A 424     -34.832  10.823 -17.880  1.00111.89           N
ATOM   3340  CA  ILE A 424     -34.917  10.866 -19.310  1.00111.89           C
ATOM   3341  CB  ILE A 424     -36.352  10.949 -19.750  1.00111.89           C
ATOM   3342  CG1 ILE A 424     -37.079   9.624 -19.468  1.00111.89           C
ATOM   3343  CG2 ILE A 424     -36.410  11.442 -21.203  1.00111.89           C
ATOM   3344  CD1 ILE A 424     -38.597   9.720 -19.604  1.00111.89           C
ATOM   3345  C   ILE A 424     -34.235  12.090 -19.832  1.00111.89           C
ATOM   3346  O   ILE A 424     -33.471  12.030 -20.797  1.00111.89           O
ATOM   3347  N   LEU A 425     -34.455  13.230 -19.167  1.00134.09           N
ATOM   3348  CA  LEU A 425     -34.008  14.487 -19.692  1.00134.09           C
ATOM   3349  CB  LEU A 425     -34.408  15.674 -18.799  1.00134.09           C
ATOM   3350  CG  LEU A 425     -35.931  15.873 -18.694  1.00134.09           C
ATOM   3351  CD1 LEU A 425     -36.608  14.667 -18.022  1.00134.09           C
ATOM   3352  CD2 LEU A 425     -36.277  17.206 -18.012  1.00134.09           C
ATOM   3353  C   LEU A 425     -32.523  14.547 -19.873  1.00134.09           C
ATOM   3354  O   LEU A 425     -32.054  15.027 -20.904  1.00134.09           O
ATOM   3355  N   GLN A 426     -31.726  14.047 -18.914  1.00218.72           N
ATOM   3356  CA  GLN A 426     -30.323  14.304 -19.046  1.00218.72           C
ATOM   3357  CB  GLN A 426     -29.593  14.291 -17.694  1.00218.72           C
ATOM   3358  CG  GLN A 426     -28.091  14.563 -17.791  1.00218.72           C
ATOM   3359  CD  GLN A 426     -27.506  14.449 -16.391  1.00218.72           C
ATOM   3360  OE1 GLN A 426     -27.801  13.507 -15.657  1.00218.72           O
ATOM   3361  NE2 GLN A 426     -26.655  15.437 -16.003  1.00218.72           N
ATOM   3362  C   GLN A 426     -29.656  13.271 -19.906  1.00218.72           C
ATOM   3363  O   GLN A 426     -29.082  12.311 -19.400  1.00218.72           O
ATOM   3364  N   ASN A 427     -29.677  13.472 -21.235  1.00394.96           N
ATOM   3365  CA  ASN A 427     -28.999  12.601 -22.164  1.00394.96           C
ATOM   3366  CB  ASN A 427     -29.944  11.615 -22.846  1.00394.96           C
ATOM   3367  CG  ASN A 427     -30.840  12.490 -23.714  1.00394.96           C
ATOM   3368  OD1 ASN A 427     -30.681  12.548 -24.932  1.00394.96           O
ATOM   3369  ND2 ASN A 427     -31.803  13.201 -23.068  1.00394.96           N
ATOM   3370  C   ASN A 427     -28.485  13.452 -23.315  1.00394.96           C
ATOM   3371  O   ASN A 427     -28.985  14.561 -23.470  1.00394.96           O
ATOM   3372  N   GLU A 428     -27.461  12.968 -24.098  1.00395.96           N
ATOM   3373  CA  GLU A 428     -26.956  13.536 -25.383  1.00395.96           C
ATOM   3374  CB  GLU A 428     -27.499  14.942 -25.731  1.00395.96           C
ATOM   3375  CG  GLU A 428     -28.967  14.928 -26.185  1.00395.96           C
ATOM   3376  CD  GLU A 428     -29.497  16.351 -26.134  1.00395.96           C
ATOM   3377  OE1 GLU A 428     -28.947  17.216 -26.866  1.00395.96           O
ATOM   3378  OE2 GLU A 428     -30.461  16.596 -25.360  1.00395.96           O
ATOM   3379  C   GLU A 428     -25.417  13.622 -25.531  1.00395.96           C
ATOM   3380  O   GLU A 428     -24.747  13.700 -24.503  1.00395.96           O
ATOM   3381  N   GLY A 429     -24.824  13.608 -26.799  1.00143.79           N
ATOM   3382  CA  GLY A 429     -23.363  13.681 -27.058  1.00143.79           C
ATOM   3383  C   GLY A 429     -22.834  13.438 -28.518  1.00143.79           C
ATOM   3384  O   GLY A 429     -23.637  13.104 -29.384  1.00143.79           O
ATOM   3385  N   ASN A 430     -21.471  13.579 -28.816  1.00126.34           N
ATOM   3386  CA  ASN A 430     -20.808  13.352 -30.134  1.00126.34           C
ATOM   3387  CB  ASN A 430     -21.170  14.452 -31.143  1.00126.34           C
ATOM   3388  CG  ASN A 430     -20.743  14.049 -32.546  1.00126.34           C
ATOM   3389  OD1 ASN A 430     -20.512  14.909 -33.392  1.00126.34           O
ATOM   3390  ND2 ASN A 430     -20.635  12.718 -32.807  1.00126.34           N
ATOM   3391  C   ASN A 430     -19.241  13.281 -30.064  1.00126.34           C
ATOM   3392  O   ASN A 430     -18.706  13.354 -28.959  1.00126.34           O
ATOM   3393  N   LEU A 431     -18.446  13.111 -31.212  1.00272.22           N
ATOM   3394  CA  LEU A 431     -16.961  13.096 -31.152  1.00272.22           C
ATOM   3395  CB  LEU A 431     -16.458  12.071 -30.107  1.00272.22           C
ATOM   3396  CG  LEU A 431     -14.958  12.135 -29.748  1.00272.22           C
ATOM   3397  CD1 LEU A 431     -14.540  13.552 -29.326  1.00272.22           C
ATOM   3398  CD2 LEU A 431     -14.583  11.068 -28.711  1.00272.22           C
ATOM   3399  C   LEU A 431     -16.134  13.026 -32.497  1.00272.22           C
ATOM   3400  O   LEU A 431     -16.660  13.425 -33.534  1.00272.22           O
ATOM   3401  N   ILE A 432     -14.808  12.553 -32.496  1.00176.44           N
ATOM   3402  CA  ILE A 432     -13.727  12.566 -33.527  1.00176.44           C
ATOM   3403  CB  ILE A 432     -12.750  13.687 -33.276  1.00176.44           C
ATOM   3404  CG1 ILE A 432     -13.529  14.996 -33.064  1.00176.44           C
ATOM   3405  CG2 ILE A 432     -11.806  13.813 -34.487  1.00176.44           C
ATOM   3406  CD1 ILE A 432     -12.674  16.136 -32.513  1.00176.44           C
ATOM   3407  C   ILE A 432     -12.917  11.226 -33.716  1.00176.44           C
ATOM   3408  O   ILE A 432     -13.537  10.227 -34.072  1.00176.44           O
ATOM   3409  N   GLU A 433     -11.519  11.167 -33.598  1.00149.13           N
ATOM   3410  CA  GLU A 433     -10.633   9.999 -33.908  1.00149.13           C
ATOM   3411  CB  GLU A 433      -9.736  10.257 -35.133  1.00149.13           C
ATOM   3412  CG  GLU A 433      -8.827   9.079 -35.486  1.00149.13           C
ATOM   3413  CD  GLU A 433      -8.004   9.471 -36.705  1.00149.13           C
ATOM   3414  OE1 GLU A 433      -8.188  10.617 -37.196  1.00149.13           O
ATOM   3415  OE2 GLU A 433      -7.180   8.634 -37.159  1.00149.13           O
ATOM   3416  C   GLU A 433      -9.679   9.506 -32.777  1.00149.13           C
ATOM   3417  O   GLU A 433      -9.070  10.322 -32.089  1.00149.13           O
ATOM   3418  N   CYS A 434      -9.394   8.151 -32.650  1.00166.08           N
ATOM   3419  CA  CYS A 434      -8.801   7.583 -31.416  1.00166.08           C
ATOM   3420  CB  CYS A 434      -9.858   6.792 -30.627  1.00166.08           C
ATOM   3421  SG  CYS A 434     -10.527   5.404 -31.590  1.00166.08           S
ATOM   3422  C   CYS A 434      -7.554   6.660 -31.436  1.00166.08           C
ATOM   3423  O   CYS A 434      -7.008   6.355 -32.498  1.00166.08           O
ATOM   3424  N   SER A 435      -7.097   6.208 -30.190  1.00183.89           N
ATOM   3425  CA  SER A 435      -5.941   5.353 -29.838  1.00183.89           C
ATOM   3426  CB  SER A 435      -4.611   6.119 -29.845  1.00183.89           C
ATOM   3427  OG  SER A 435      -4.332   6.600 -31.152  1.00183.89           O
ATOM   3428  C   SER A 435      -6.054   4.630 -28.456  1.00183.89           C
ATOM   3429  O   SER A 435      -7.102   4.645 -27.816  1.00183.89           O
ATOM   3430  N   ALA A 436      -4.927   3.967 -28.006  1.00157.49           N
ATOM   3431  CA  ALA A 436      -4.526   3.032 -26.928  1.00157.49           C
ATOM   3432  CB  ALA A 436      -3.136   2.430 -27.200  1.00157.49           C
ATOM   3433  C   ALA A 436      -4.519   3.405 -25.442  1.00157.49           C
ATOM   3434  O   ALA A 436      -4.700   2.521 -24.605  1.00157.49           O
ATOM   3435  N   PHE A 437      -4.309   4.672 -25.044  1.00131.47           N
ATOM   3436  CA  PHE A 437      -3.976   5.124 -23.701  1.00131.47           C
ATOM   3437  CB  PHE A 437      -4.026   6.655 -23.615  1.00131.47           C
ATOM   3438  CG  PHE A 437      -5.469   7.016 -23.736  1.00131.47           C
ATOM   3439  CD1 PHE A 437      -6.155   6.806 -24.911  1.00131.47           C
ATOM   3440  CD2 PHE A 437      -6.136   7.576 -22.670  1.00131.47           C
ATOM   3441  CE1 PHE A 437      -7.484   7.141 -25.017  1.00131.47           C
ATOM   3442  CE2 PHE A 437      -7.465   7.914 -22.771  1.00131.47           C
ATOM   3443  CZ  PHE A 437      -8.142   7.695 -23.947  1.00131.47           C
ATOM   3444  C   PHE A 437      -4.895   4.635 -22.603  1.00131.47           C
ATOM   3445  O   PHE A 437      -4.447   4.455 -21.472  1.00131.47           O
ATOM   3446  N   LEU A 438      -6.193   4.423 -22.872  1.00173.58           N
ATOM   3447  CA  LEU A 438      -7.182   4.145 -21.857  1.00173.58           C
ATOM   3448  CB  LEU A 438      -8.595   3.988 -22.453  1.00173.58           C
ATOM   3449  CG  LEU A 438      -8.639   3.206 -23.781  1.00173.58           C
ATOM   3450  CD1 LEU A 438      -8.162   1.758 -23.613  1.00173.58           C
ATOM   3451  CD2 LEU A 438     -10.029   3.301 -24.431  1.00173.58           C
ATOM   3452  C   LEU A 438      -6.879   2.946 -21.006  1.00173.58           C
ATOM   3453  O   LEU A 438      -7.263   2.924 -19.836  1.00173.58           O
ATOM   3454  N   ALA A 439      -6.240   1.896 -21.546  1.00 55.10           N
ATOM   3455  CA  ALA A 439      -5.970   0.751 -20.721  1.00 55.10           C
ATOM   3456  CB  ALA A 439      -5.316  -0.409 -21.495  1.00 55.10           C
ATOM   3457  C   ALA A 439      -5.048   1.146 -19.603  1.00 55.10           C
ATOM   3458  O   ALA A 439      -5.236   0.708 -18.468  1.00 55.10           O
ATOM   3459  N   PRO A 440      -4.044   1.941 -19.869  1.00171.98           N
ATOM   3460  CA  PRO A 440      -3.155   2.340 -18.811  1.00171.98           C
ATOM   3461  CD  PRO A 440      -3.355   1.872 -21.149  1.00171.98           C
ATOM   3462  CB  PRO A 440      -1.959   2.992 -19.499  1.00171.98           C
ATOM   3463  CG  PRO A 440      -1.898   2.273 -20.858  1.00171.98           C
ATOM   3464  C   PRO A 440      -3.814   3.187 -17.770  1.00171.98           C
ATOM   3465  O   PRO A 440      -3.417   3.119 -16.608  1.00171.98           O
ATOM   3466  N   LYS A 441      -4.821   3.989 -18.149  1.00 53.69           N
ATOM   3467  CA  LYS A 441      -5.477   4.816 -17.182  1.00 53.69           C
ATOM   3468  CB  LYS A 441      -6.593   5.687 -17.774  1.00 53.69           C
ATOM   3469  CG  LYS A 441      -7.277   6.553 -16.714  1.00 53.69           C
ATOM   3470  CD  LYS A 441      -8.246   7.593 -17.277  1.00 53.69           C
ATOM   3471  CE  LYS A 441      -8.980   8.374 -16.186  1.00 53.69           C
ATOM   3472  NZ  LYS A 441      -9.912   9.344 -16.799  1.00 53.69           N
ATOM   3473  C   LYS A 441      -6.129   3.923 -16.176  1.00 53.69           C
ATOM   3474  O   LYS A 441      -6.079   4.175 -14.973  1.00 53.69           O
ATOM   3475  N   TYR A 442      -6.734   2.823 -16.663  1.00 53.40           N
ATOM   3476  CA  TYR A 442      -7.493   1.922 -15.846  1.00 53.40           C
ATOM   3477  CB  TYR A 442      -8.110   0.774 -16.661  1.00 53.40           C
ATOM   3478  CG  TYR A 442      -8.870  -0.089 -15.714  1.00 53.40           C
ATOM   3479  CD1 TYR A 442     -10.142   0.266 -15.327  1.00 53.40           C
ATOM   3480  CD2 TYR A 442      -8.320  -1.249 -15.219  1.00 53.40           C
ATOM   3481  CE1 TYR A 442     -10.855  -0.521 -14.456  1.00 53.40           C
ATOM   3482  CE2 TYR A 442      -9.030  -2.042 -14.346  1.00 53.40           C
ATOM   3483  CZ  TYR A 442     -10.300  -1.676 -13.965  1.00 53.40           C
ATOM   3484  OH  TYR A 442     -11.032  -2.484 -13.070  1.00 53.40           O
ATOM   3485  C   TYR A 442      -6.612   1.311 -14.800  1.00 53.40           C
ATOM   3486  O   TYR A 442      -7.003   1.207 -13.638  1.00 53.40           O
ATOM   3487  N   LYS A 443      -5.385   0.913 -15.179  1.00 89.40           N
ATOM   3488  CA  LYS A 443      -4.493   0.229 -14.286  1.00 89.40           C
ATOM   3489  CB  LYS A 443      -3.139  -0.111 -14.930  1.00 89.40           C
ATOM   3490  CG  LYS A 443      -3.236  -1.089 -16.101  1.00 89.40           C
ATOM   3491  CD  LYS A 443      -1.933  -1.230 -16.891  1.00 89.40           C
ATOM   3492  CE  LYS A 443      -1.511   0.050 -17.615  1.00 89.40           C
ATOM   3493  NZ  LYS A 443      -0.248  -0.179 -18.350  1.00 89.40           N
ATOM   3494  C   LYS A 443      -4.195   1.108 -13.102  1.00 89.40           C
ATOM   3495  O   LYS A 443      -4.041   0.626 -11.981  1.00 89.40           O
ATOM   3496  N   PHE A 444      -4.148   2.432 -13.325  1.00 78.48           N
ATOM   3497  CA  PHE A 444      -3.770   3.422 -12.354  1.00 78.48           C
ATOM   3498  CB  PHE A 444      -3.819   4.852 -12.919  1.00 78.48           C
ATOM   3499  CG  PHE A 444      -3.420   5.787 -11.831  1.00 78.48           C
ATOM   3500  CD1 PHE A 444      -2.095   5.982 -11.519  1.00 78.48           C
ATOM   3501  CD2 PHE A 444      -4.379   6.477 -11.124  1.00 78.48           C
ATOM   3502  CE1 PHE A 444      -1.732   6.849 -10.514  1.00 78.48           C
ATOM   3503  CE2 PHE A 444      -4.022   7.344 -10.119  1.00 78.48           C
ATOM   3504  CZ  PHE A 444      -2.696   7.531  -9.812  1.00 78.48           C
ATOM   3505  C   PHE A 444      -4.677   3.383 -11.158  1.00 78.48           C
ATOM   3506  O   PHE A 444      -4.251   3.660 -10.038  1.00 78.48           O
ATOM   3507  N   GLY A 445      -5.947   3.007 -11.362  1.00 78.62           N
ATOM   3508  CA  GLY A 445      -6.998   3.033 -10.380  1.00 78.62           C
ATOM   3509  C   GLY A 445      -6.644   2.258  -9.152  1.00 78.62           C
ATOM   3510  O   GLY A 445      -7.301   2.422  -8.128  1.00 78.62           O
ATOM   3511  N   THR A 446      -5.637   1.368  -9.211  1.00 64.39           N
ATOM   3512  CA  THR A 446      -5.246   0.586  -8.068  1.00 64.39           C
ATOM   3513  CB  THR A 446      -3.983  -0.190  -8.300  1.00 64.39           C
ATOM   3514  OG1 THR A 446      -4.143  -1.068  -9.405  1.00 64.39           O
ATOM   3515  CG2 THR A 446      -3.657  -0.992  -7.029  1.00 64.39           C
ATOM   3516  C   THR A 446      -4.992   1.538  -6.938  1.00 64.39           C
ATOM   3517  O   THR A 446      -5.132   1.184  -5.768  1.00 64.39           O
ATOM   3518  N   GLN A 447      -4.627   2.789  -7.266  1.00143.13           N
ATOM   3519  CA  GLN A 447      -4.356   3.781  -6.272  1.00143.13           C
ATOM   3520  CB  GLN A 447      -4.075   5.168  -6.881  1.00143.13           C
ATOM   3521  CG  GLN A 447      -5.256   5.787  -7.633  1.00143.13           C
ATOM   3522  CD  GLN A 447      -6.136   6.525  -6.634  1.00143.13           C
ATOM   3523  OE1 GLN A 447      -7.355   6.364  -6.623  1.00143.13           O
ATOM   3524  NE2 GLN A 447      -5.503   7.373  -5.780  1.00143.13           N
ATOM   3525  C   GLN A 447      -5.546   3.875  -5.363  1.00143.13           C
ATOM   3526  O   GLN A 447      -5.399   4.128  -4.170  1.00143.13           O
ATOM   3527  N   TRP A 448      -6.762   3.671  -5.896  1.00 54.15           N
ATOM   3528  CA  TRP A 448      -7.952   3.750  -5.095  1.00 54.15           C
ATOM   3529  CB  TRP A 448      -9.234   3.487  -5.904  1.00 54.15           C
ATOM   3530  CG  TRP A 448      -9.545   4.548  -6.931  1.00 54.15           C
ATOM   3531  CD2 TRP A 448     -10.238   5.771  -6.642  1.00 54.15           C
ATOM   3532  CD1 TRP A 448      -9.250   4.577  -8.263  1.00 54.15           C
ATOM   3533  NE1 TRP A 448      -9.719   5.742  -8.823  1.00 54.15           N
ATOM   3534  CE2 TRP A 448     -10.329   6.487  -7.836  1.00 54.15           C
ATOM   3535  CE3 TRP A 448     -10.756   6.259  -5.476  1.00 54.15           C
ATOM   3536  CZ2 TRP A 448     -10.942   7.706  -7.881  1.00 54.15           C
ATOM   3537  CZ3 TRP A 448     -11.374   7.489  -5.526  1.00 54.15           C
ATOM   3538  CH2 TRP A 448     -11.465   8.198  -6.706  1.00 54.15           C
ATOM   3539  C   TRP A 448      -7.898   2.716  -4.005  1.00 54.15           C
ATOM   3540  O   TRP A 448      -8.283   2.979  -2.868  1.00 54.15           O
ATOM   3541  N   TYR A 449      -7.439   1.493  -4.312  1.00 91.27           N
ATOM   3542  CA  TYR A 449      -7.415   0.477  -3.296  1.00 91.27           C
ATOM   3543  CB  TYR A 449      -6.976  -0.890  -3.844  1.00 91.27           C
ATOM   3544  CG  TYR A 449      -8.027  -1.312  -4.812  1.00 91.27           C
ATOM   3545  CD1 TYR A 449      -8.028  -0.821  -6.097  1.00 91.27           C
ATOM   3546  CD2 TYR A 449      -9.013  -2.195  -4.436  1.00 91.27           C
ATOM   3547  CE1 TYR A 449      -8.996  -1.204  -6.995  1.00 91.27           C
ATOM   3548  CE2 TYR A 449      -9.985  -2.581  -5.329  1.00 91.27           C
ATOM   3549  CZ  TYR A 449      -9.977  -2.086  -6.611  1.00 91.27           C
ATOM   3550  OH  TYR A 449     -10.973  -2.481  -7.529  1.00 91.27           O
ATOM   3551  C   TYR A 449      -6.459   0.880  -2.219  1.00 91.27           C
ATOM   3552  O   TYR A 449      -6.759   0.757  -1.031  1.00 91.27           O
ATOM   3553  N   THR A 450      -5.276   1.385  -2.613  1.00 39.58           N
ATOM   3554  CA  THR A 450      -4.282   1.766  -1.654  1.00 39.58           C
ATOM   3555  CB  THR A 450      -2.994   2.214  -2.281  1.00 39.58           C
ATOM   3556  OG1 THR A 450      -3.200   3.392  -3.045  1.00 39.58           O
ATOM   3557  CG2 THR A 450      -2.466   1.084  -3.181  1.00 39.58           C
ATOM   3558  C   THR A 450      -4.814   2.907  -0.846  1.00 39.58           C
ATOM   3559  O   THR A 450      -4.579   2.974   0.359  1.00 39.58           O
ATOM   3560  N   ILE A 451      -5.550   3.844  -1.478  1.00106.03           N
ATOM   3561  CA  ILE A 451      -6.005   4.976  -0.721  1.00106.03           C
ATOM   3562  CB  ILE A 451      -6.695   6.054  -1.517  1.00106.03           C
ATOM   3563  CG1 ILE A 451      -8.033   5.586  -2.100  1.00106.03           C
ATOM   3564  CG2 ILE A 451      -5.700   6.550  -2.579  1.00106.03           C
ATOM   3565  CD1 ILE A 451      -8.886   6.724  -2.658  1.00106.03           C
ATOM   3566  C   ILE A 451      -6.934   4.505   0.356  1.00106.03           C
ATOM   3567  O   ILE A 451      -6.876   4.998   1.481  1.00106.03           O
ATOM   3568  N   ASP A 452      -7.827   3.544   0.045  1.00101.33           N
ATOM   3569  CA  ASP A 452      -8.745   3.049   1.036  1.00101.33           C
ATOM   3570  CB  ASP A 452      -9.717   1.985   0.507  1.00101.33           C
ATOM   3571  CG  ASP A 452     -10.844   2.669  -0.236  1.00101.33           C
ATOM   3572  OD1 ASP A 452     -10.778   3.914  -0.415  1.00101.33           O
ATOM   3573  OD2 ASP A 452     -11.797   1.945  -0.624  1.00101.33           O
ATOM   3574  C   ASP A 452      -7.999   2.369   2.145  1.00101.33           C
ATOM   3575  O   ASP A 452      -8.318   2.546   3.317  1.00101.33           O
ATOM   3576  N   GLY A 453      -6.988   1.547   1.818  1.00106.30           N
ATOM   3577  CA  GLY A 453      -6.304   0.824   2.854  1.00106.30           C
ATOM   3578  C   GLY A 453      -5.597   1.767   3.773  1.00106.30           C
ATOM   3579  O   GLY A 453      -5.606   1.575   4.988  1.00106.30           O
ATOM   3580  N   LYS A 454      -4.938   2.798   3.209  1.00136.83           N
ATOM   3581  CA  LYS A 454      -4.221   3.749   4.009  1.00136.83           C
ATOM   3582  CB  LYS A 454      -3.411   4.769   3.186  1.00136.83           C
ATOM   3583  CG  LYS A 454      -2.062   4.232   2.696  1.00136.83           C
ATOM   3584  CD  LYS A 454      -2.157   3.134   1.636  1.00136.83           C
ATOM   3585  CE  LYS A 454      -1.920   3.637   0.211  1.00136.83           C
ATOM   3586  NZ  LYS A 454      -0.483   3.930   0.011  1.00136.83           N
ATOM   3587  C   LYS A 454      -5.194   4.500   4.854  1.00136.83           C
ATOM   3588  O   LYS A 454      -4.894   4.828   6.001  1.00136.83           O
ATOM   3589  N   ILE A 455      -6.389   4.810   4.314  1.00109.99           N
ATOM   3590  CA  ILE A 455      -7.298   5.538   5.144  1.00109.99           C
ATOM   3591  CB  ILE A 455      -8.582   6.000   4.499  1.00109.99           C
ATOM   3592  CG1 ILE A 455      -9.523   4.846   4.140  1.00109.99           C
ATOM   3593  CG2 ILE A 455      -8.196   6.878   3.297  1.00109.99           C
ATOM   3594  CD1 ILE A 455     -10.933   5.302   3.770  1.00109.99           C
ATOM   3595  C   ILE A 455      -7.625   4.655   6.303  1.00109.99           C
ATOM   3596  O   ILE A 455      -7.672   5.112   7.434  1.00109.99           O
ATOM   3597  N   ARG A 456      -7.819   3.347   6.085  1.00 96.90           N
ATOM   3598  CA  ARG A 456      -8.175   2.491   7.183  1.00 96.90           C
ATOM   3599  CB  ARG A 456      -8.363   1.032   6.730  1.00 96.90           C
ATOM   3600  CG  ARG A 456      -9.528   0.868   5.746  1.00 96.90           C
ATOM   3601  CD  ARG A 456      -9.747  -0.570   5.270  1.00 96.90           C
ATOM   3602  NE  ARG A 456     -10.925  -0.569   4.356  1.00 96.90           N
ATOM   3603  CZ  ARG A 456     -10.769  -0.325   3.023  1.00 96.90           C
ATOM   3604  NH1 ARG A 456      -9.532  -0.055   2.514  1.00 96.90           N
ATOM   3605  NH2 ARG A 456     -11.856  -0.363   2.199  1.00 96.90           N
ATOM   3606  C   ARG A 456      -7.093   2.545   8.218  1.00 96.90           C
ATOM   3607  O   ARG A 456      -7.374   2.579   9.415  1.00 96.90           O
ATOM   3608  N   GLU A 457      -5.819   2.554   7.783  1.00 51.04           N
ATOM   3609  CA  GLU A 457      -4.727   2.596   8.710  1.00 51.04           C
ATOM   3610  CB  GLU A 457      -3.350   2.438   8.044  1.00 51.04           C
ATOM   3611  CG  GLU A 457      -3.107   1.033   7.488  1.00 51.04           C
ATOM   3612  CD  GLU A 457      -1.690   0.979   6.937  1.00 51.04           C
ATOM   3613  OE1 GLU A 457      -0.985   2.020   7.012  1.00 51.04           O
ATOM   3614  OE2 GLU A 457      -1.292  -0.107   6.437  1.00 51.04           O
ATOM   3615  C   GLU A 457      -4.733   3.897   9.446  1.00 51.04           C
ATOM   3616  O   GLU A 457      -4.535   3.902  10.651  1.00 51.04           O
ATOM   3617  N   SER A 458      -4.979   5.044   8.786  1.00101.65           N
ATOM   3618  CA  SER A 458      -4.879   6.279   9.517  1.00101.65           C
ATOM   3619  CB  SER A 458      -5.057   7.529   8.628  1.00101.65           C
ATOM   3620  OG  SER A 458      -4.016   7.597   7.665  1.00101.65           O
ATOM   3621  C   SER A 458      -5.856   6.291  10.666  1.00101.65           C
ATOM   3622  O   SER A 458      -5.423   6.525  11.792  1.00101.65           O
ATOM   3623  N   PRO A 459      -7.132   6.045  10.482  1.00115.23           N
ATOM   3624  CA  PRO A 459      -7.957   5.978  11.650  1.00115.23           C
ATOM   3625  CD  PRO A 459      -7.849   6.893   9.547  1.00115.23           C
ATOM   3626  CB  PRO A 459      -9.410   5.995  11.162  1.00115.23           C
ATOM   3627  CG  PRO A 459      -9.308   6.435   9.691  1.00115.23           C
ATOM   3628  C   PRO A 459      -7.670   4.943  12.694  1.00115.23           C
ATOM   3629  O   PRO A 459      -7.958   5.226  13.855  1.00115.23           O
ATOM   3630  N   SER A 460      -7.144   3.751  12.358  1.00 90.36           N
ATOM   3631  CA  SER A 460      -6.895   2.821  13.425  1.00 90.36           C
ATOM   3632  CB  SER A 460      -6.466   1.425  12.926  1.00 90.36           C
ATOM   3633  OG  SER A 460      -6.234   0.560  14.028  1.00 90.36           O
ATOM   3634  C   SER A 460      -5.841   3.419  14.316  1.00 90.36           C
ATOM   3635  O   SER A 460      -6.009   3.443  15.533  1.00 90.36           O
ATOM   3636  N   PRO A 461      -4.742   3.898  13.782  1.00143.24           N
ATOM   3637  CA  PRO A 461      -3.877   4.614  14.661  1.00143.24           C
ATOM   3638  CD  PRO A 461      -3.869   2.927  13.148  1.00143.24           C
ATOM   3639  CB  PRO A 461      -2.601   4.876  13.867  1.00143.24           C
ATOM   3640  CG  PRO A 461      -2.590   3.729  12.832  1.00143.24           C
ATOM   3641  C   PRO A 461      -4.464   5.782  15.386  1.00143.24           C
ATOM   3642  O   PRO A 461      -4.030   6.031  16.508  1.00143.24           O
ATOM   3643  N   THR A 462      -5.414   6.532  14.802  1.00 41.91           N
ATOM   3644  CA  THR A 462      -5.975   7.615  15.560  1.00 41.91           C
ATOM   3645  CB  THR A 462      -6.928   8.448  14.756  1.00 41.91           C
ATOM   3646  OG1 THR A 462      -6.269   8.993  13.623  1.00 41.91           O
ATOM   3647  CG2 THR A 462      -7.467   9.578  15.649  1.00 41.91           C
ATOM   3648  C   THR A 462      -6.744   7.044  16.714  1.00 41.91           C
ATOM   3649  O   THR A 462      -6.585   7.469  17.857  1.00 41.91           O
ATOM   3650  N   THR A 463      -7.584   6.030  16.436  1.00116.46           N
ATOM   3651  CA  THR A 463      -8.445   5.453  17.428  1.00116.46           C
ATOM   3652  CB  THR A 463      -9.443   4.503  16.842  1.00116.46           C
ATOM   3653  OG1 THR A 463     -10.268   3.958  17.860  1.00116.46           O
ATOM   3654  CG2 THR A 463      -8.682   3.402  16.102  1.00116.46           C
ATOM   3655  C   THR A 463      -7.649   4.753  18.489  1.00116.46           C
ATOM   3656  O   THR A 463      -8.000   4.815  19.666  1.00116.46           O
ATOM   3657  N   MET A 464      -6.561   4.055  18.111  1.00101.28           N
ATOM   3658  CA  MET A 464      -5.783   3.335  19.080  1.00101.28           C
ATOM   3659  CB  MET A 464      -4.634   2.531  18.449  1.00101.28           C
ATOM   3660  CG  MET A 464      -3.527   3.406  17.859  1.00101.28           C
ATOM   3661  SD  MET A 464      -2.112   2.477  17.197  1.00101.28           S
ATOM   3662  CE  MET A 464      -1.524   1.920  18.822  1.00101.28           C
ATOM   3663  C   MET A 464      -5.175   4.299  20.047  1.00101.28           C
ATOM   3664  O   MET A 464      -5.130   4.038  21.248  1.00101.28           O
ATOM   3665  N   GLN A 465      -4.685   5.447  19.542  1.00 49.76           N
ATOM   3666  CA  GLN A 465      -4.051   6.427  20.368  1.00 49.76           C
ATOM   3667  CB  GLN A 465      -3.438   7.575  19.548  1.00 49.76           C
ATOM   3668  CG  GLN A 465      -2.320   7.083  18.623  1.00 49.76           C
ATOM   3669  CD  GLN A 465      -1.759   8.260  17.839  1.00 49.76           C
ATOM   3670  OE1 GLN A 465      -1.321   9.255  18.416  1.00 49.76           O
ATOM   3671  NE2 GLN A 465      -1.764   8.147  16.485  1.00 49.76           N
ATOM   3672  C   GLN A 465      -5.062   6.980  21.324  1.00 49.76           C
ATOM   3673  O   GLN A 465      -4.750   7.242  22.484  1.00 49.76           O
ATOM   3674  N   SER A 466      -6.308   7.168  20.855  1.00 42.41           N
ATOM   3675  CA  SER A 466      -7.348   7.708  21.684  1.00 42.41           C
ATOM   3676  CB  SER A 466      -8.677   7.883  20.929  1.00 42.41           C
ATOM   3677  OG  SER A 466      -8.526   8.839  19.890  1.00 42.41           O
ATOM   3678  C   SER A 466      -7.597   6.775  22.832  1.00 42.41           C
ATOM   3679  O   SER A 466      -7.783   7.221  23.963  1.00 42.41           O
ATOM   3680  N   ASN A 467      -7.613   5.453  22.568  1.00 53.56           N
ATOM   3681  CA  ASN A 467      -7.872   4.468  23.586  1.00 53.56           C
ATOM   3682  CB  ASN A 467      -7.947   3.040  23.018  1.00 53.56           C
ATOM   3683  CG  ASN A 467      -9.148   2.960  22.089  1.00 53.56           C
ATOM   3684  OD1 ASN A 467     -10.237   3.426  22.419  1.00 53.56           O
ATOM   3685  ND2 ASN A 467      -8.943   2.360  20.886  1.00 53.56           N
ATOM   3686  C   ASN A 467      -6.755   4.473  24.588  1.00 53.56           C
ATOM   3687  O   ASN A 467      -6.973   4.473  25.799  1.00 53.56           O
ATOM   3688  N   LEU A 468      -5.513   4.544  24.086  1.00154.36           N
ATOM   3689  CA  LEU A 468      -4.303   4.446  24.849  1.00154.36           C
ATOM   3690  CB  LEU A 468      -3.057   4.501  23.951  1.00154.36           C
ATOM   3691  CG  LEU A 468      -1.736   4.237  24.690  1.00154.36           C
ATOM   3692  CD1 LEU A 468      -1.687   2.804  25.244  1.00154.36           C
ATOM   3693  CD2 LEU A 468      -0.528   4.569  23.799  1.00154.36           C
ATOM   3694  C   LEU A 468      -4.244   5.576  25.831  1.00154.36           C
ATOM   3695  O   LEU A 468      -3.569   5.487  26.855  1.00154.36           O
ATOM   3696  N   ARG A 469      -4.955   6.675  25.531  1.00 65.36           N
ATOM   3697  CA  ARG A 469      -4.939   7.860  26.340  1.00 65.36           C
ATOM   3698  CB  ARG A 469      -5.884   8.952  25.806  1.00 65.36           C
ATOM   3699  CG  ARG A 469      -5.900  10.235  26.643  1.00 65.36           C
ATOM   3700  CD  ARG A 469      -6.847  11.302  26.085  1.00 65.36           C
ATOM   3701  NE  ARG A 469      -6.776  12.488  26.984  1.00 65.36           N
ATOM   3702  CZ  ARG A 469      -7.605  12.584  28.064  1.00 65.36           C
ATOM   3703  NH1 ARG A 469      -8.519  11.601  28.310  1.00 65.36           N
ATOM   3704  NH2 ARG A 469      -7.523  13.668  28.889  1.00 65.36           N
ATOM   3705  C   ARG A 469      -5.375   7.517  27.729  1.00 65.36           C
ATOM   3706  O   ARG A 469      -4.906   8.130  28.683  1.00 65.36           O
ATOM   3707  N   SER A 470      -6.284   6.538  27.896  1.00 48.35           N
ATOM   3708  CA  SER A 470      -6.753   6.220  29.215  1.00 48.35           C
ATOM   3709  CB  SER A 470      -7.714   5.019  29.227  1.00 48.35           C
ATOM   3710  OG  SER A 470      -8.910   5.345  28.533  1.00 48.35           O
ATOM   3711  C   SER A 470      -5.579   5.877  30.078  1.00 48.35           C
ATOM   3712  O   SER A 470      -5.511   6.287  31.234  1.00 48.35           O
ATOM   3713  N   ASN A 471      -4.603   5.127  29.545  1.00 88.20           N
ATOM   3714  CA  ASN A 471      -3.485   4.796  30.374  1.00 88.20           C
ATOM   3715  CB  ASN A 471      -2.462   3.896  29.657  1.00 88.20           C
ATOM   3716  CG  ASN A 471      -1.492   3.347  30.694  1.00 88.20           C
ATOM   3717  OD1 ASN A 471      -1.735   3.432  31.896  1.00 88.20           O
ATOM   3718  ND2 ASN A 471      -0.357   2.768  30.216  1.00 88.20           N
ATOM   3719  C   ASN A 471      -2.766   6.060  30.747  1.00 88.20           C
ATOM   3720  O   ASN A 471      -2.464   6.298  31.916  1.00 88.20           O
ATOM   3721  N   TRP A 472      -2.468   6.904  29.741  1.00113.42           N
ATOM   3722  CA  TRP A 472      -1.665   8.077  29.950  1.00113.42           C
ATOM   3723  CB  TRP A 472      -1.277   8.723  28.618  1.00113.42           C
ATOM   3724  CG  TRP A 472      -0.697   7.691  27.693  1.00113.42           C
ATOM   3725  CD2 TRP A 472       0.374   6.805  28.046  1.00113.42           C
ATOM   3726  CD1 TRP A 472      -1.108   7.327  26.447  1.00113.42           C
ATOM   3727  NE1 TRP A 472      -0.356   6.270  25.998  1.00113.42           N
ATOM   3728  CE2 TRP A 472       0.558   5.935  26.972  1.00113.42           C
ATOM   3729  CE3 TRP A 472       1.144   6.722  29.170  1.00113.42           C
ATOM   3730  CZ2 TRP A 472       1.519   4.966  27.001  1.00113.42           C
ATOM   3731  CZ3 TRP A 472       2.110   5.740  29.199  1.00113.42           C
ATOM   3732  CH2 TRP A 472       2.293   4.880  28.135  1.00113.42           C
ATOM   3733  C   TRP A 472      -2.357   9.134  30.763  1.00113.42           C
ATOM   3734  O   TRP A 472      -1.865   9.533  31.813  1.00113.42           O
ATOM   3735  N   THR A 473      -3.505   9.642  30.272  1.00185.64           N
ATOM   3736  CA  THR A 473      -4.218  10.728  30.891  1.00185.64           C
ATOM   3737  CB  THR A 473      -5.240  11.353  29.981  1.00185.64           C
ATOM   3738  OG1 THR A 473      -5.839  12.466  30.628  1.00185.64           O
ATOM   3739  CG2 THR A 473      -6.304  10.310  29.594  1.00185.64           C
ATOM   3740  C   THR A 473      -4.905  10.347  32.152  1.00185.64           C
ATOM   3741  O   THR A 473      -4.730  11.030  33.163  1.00185.64           O
ATOM   3742  N   TYR A 474      -5.666   9.226  32.118  1.00237.73           N
ATOM   3743  CA  TYR A 474      -6.452   8.792  33.237  1.00237.73           C
ATOM   3744  CB  TYR A 474      -7.156   7.434  33.093  1.00237.73           C
ATOM   3745  CG  TYR A 474      -8.078   7.330  34.258  1.00237.73           C
ATOM   3746  CD1 TYR A 474      -9.263   8.030  34.253  1.00237.73           C
ATOM   3747  CD2 TYR A 474      -7.773   6.545  35.346  1.00237.73           C
ATOM   3748  CE1 TYR A 474     -10.132   7.954  35.315  1.00237.73           C
ATOM   3749  CE2 TYR A 474      -8.638   6.465  36.412  1.00237.73           C
ATOM   3750  CZ  TYR A 474      -9.818   7.171  36.398  1.00237.73           C
ATOM   3751  OH  TYR A 474     -10.708   7.091  37.491  1.00237.73           O
ATOM   3752  C   TYR A 474      -5.517   8.735  34.377  1.00237.73           C
ATOM   3753  O   TYR A 474      -4.315   8.606  34.178  1.00237.73           O
ATOM   3754  N   ALA A 475      -6.056   8.783  35.597  1.00 80.29           N
ATOM   3755  CA  ALA A 475      -5.308   9.034  36.785  1.00 80.29           C
ATOM   3756  CB  ALA A 475      -6.135   8.799  38.061  1.00 80.29           C
ATOM   3757  C   ALA A 475      -4.108   8.152  36.862  1.00 80.29           C
ATOM   3758  O   ALA A 475      -3.129   8.529  37.503  1.00 80.29           O
ATOM   3759  N   HIS A 476      -4.134   6.969  36.219  1.00137.99           N
ATOM   3760  CA  HIS A 476      -3.088   6.017  36.467  1.00137.99           C
ATOM   3761  ND1 HIS A 476      -2.486   2.337  35.543  1.00137.99           N
ATOM   3762  CG  HIS A 476      -2.370   3.620  36.030  1.00137.99           C
ATOM   3763  CB  HIS A 476      -3.221   4.769  35.575  1.00137.99           C
ATOM   3764  NE2 HIS A 476      -0.875   2.291  37.075  1.00137.99           N
ATOM   3765  CD2 HIS A 476      -1.381   3.575  36.964  1.00137.99           C
ATOM   3766  CE1 HIS A 476      -1.570   1.584  36.202  1.00137.99           C
ATOM   3767  C   HIS A 476      -1.692   6.550  36.297  1.00137.99           C
ATOM   3768  O   HIS A 476      -1.015   6.784  37.296  1.00137.99           O
ATOM   3769  N   ILE A 477      -1.201   6.787  35.065  1.00123.46           N
ATOM   3770  CA  ILE A 477       0.169   7.235  35.010  1.00123.46           C
ATOM   3771  CB  ILE A 477       0.827   7.019  33.678  1.00123.46           C
ATOM   3772  CG1 ILE A 477       2.355   7.108  33.833  1.00123.46           C
ATOM   3773  CG2 ILE A 477       0.247   8.019  32.672  1.00123.46           C
ATOM   3774  CD1 ILE A 477       3.125   6.523  32.651  1.00123.46           C
ATOM   3775  C   ILE A 477       0.383   8.673  35.442  1.00123.46           C
ATOM   3776  O   ILE A 477       1.225   8.900  36.309  1.00123.46           O
ATOM   3777  N   PRO A 478      -0.312   9.670  34.926  1.00121.15           N
ATOM   3778  CA  PRO A 478       0.015  11.033  35.242  1.00121.15           C
ATOM   3779  CD  PRO A 478      -1.722   9.571  34.614  1.00121.15           C
ATOM   3780  CB  PRO A 478      -1.029  11.883  34.532  1.00121.15           C
ATOM   3781  CG  PRO A 478      -2.281  11.003  34.652  1.00121.15           C
ATOM   3782  C   PRO A 478      -0.078  11.280  36.712  1.00121.15           C
ATOM   3783  O   PRO A 478       0.708  12.072  37.229  1.00121.15           O
ATOM   3784  N   ASP A 479      -1.062  10.668  37.398  1.00 49.64           N
ATOM   3785  CA  ASP A 479      -1.169  10.931  38.801  1.00 49.64           C
ATOM   3786  CB  ASP A 479      -2.415  10.314  39.460  1.00 49.64           C
ATOM   3787  CG  ASP A 479      -3.631  11.115  39.018  1.00 49.64           C
ATOM   3788  OD1 ASP A 479      -3.442  12.109  38.267  1.00 49.64           O
ATOM   3789  OD2 ASP A 479      -4.764  10.747  39.428  1.00 49.64           O
ATOM   3790  C   ASP A 479       0.025  10.352  39.481  1.00 49.64           C
ATOM   3791  O   ASP A 479       0.646  11.000  40.321  1.00 49.64           O
ATOM   3792  N   LEU A 480       0.373   9.099  39.129  1.00 59.72           N
ATOM   3793  CA  LEU A 480       1.476   8.464  39.783  1.00 59.72           C
ATOM   3794  CB  LEU A 480       1.622   6.982  39.401  1.00 59.72           C
ATOM   3795  CG  LEU A 480       0.437   6.123  39.876  1.00 59.72           C
ATOM   3796  CD1 LEU A 480       0.619   4.648  39.489  1.00 59.72           C
ATOM   3797  CD2 LEU A 480       0.177   6.317  41.378  1.00 59.72           C
ATOM   3798  C   LEU A 480       2.756   9.156  39.438  1.00 59.72           C
ATOM   3799  O   LEU A 480       3.497   9.557  40.334  1.00 59.72           O
ATOM   3800  N   MET A 481       3.055   9.343  38.134  1.00162.86           N
ATOM   3801  CA  MET A 481       4.299  10.003  37.864  1.00162.86           C
ATOM   3802  CB  MET A 481       5.440   9.028  37.526  1.00162.86           C
ATOM   3803  CG  MET A 481       6.814   9.549  37.952  1.00162.86           C
ATOM   3804  SD  MET A 481       7.032   9.547  39.762  1.00162.86           S
ATOM   3805  CE  MET A 481       8.743  10.152  39.771  1.00162.86           C
ATOM   3806  C   MET A 481       4.092  10.917  36.697  1.00162.86           C
ATOM   3807  O   MET A 481       4.152  10.508  35.538  1.00162.86           O
ATOM   3808  N   LYS A 482       3.857  12.204  36.997  1.00106.22           N
ATOM   3809  CA  LYS A 482       3.615  13.207  36.003  1.00106.22           C
ATOM   3810  CB  LYS A 482       3.227  14.570  36.601  1.00106.22           C
ATOM   3811  CG  LYS A 482       1.972  14.544  37.472  1.00106.22           C
ATOM   3812  CD  LYS A 482       2.195  13.867  38.825  1.00106.22           C
ATOM   3813  CE  LYS A 482       1.007  13.988  39.781  1.00106.22           C
ATOM   3814  NZ  LYS A 482       1.384  13.477  41.117  1.00106.22           N
ATOM   3815  C   LYS A 482       4.872  13.438  35.228  1.00106.22           C
ATOM   3816  O   LYS A 482       4.825  13.769  34.046  1.00106.22           O
ATOM   3817  N   SER A 483       6.030  13.299  35.899  1.00 95.14           N
ATOM   3818  CA  SER A 483       7.315  13.592  35.328  1.00 95.14           C
ATOM   3819  CB  SER A 483       8.451  13.320  36.323  1.00 95.14           C
ATOM   3820  OG  SER A 483       9.702  13.616  35.726  1.00 95.14           O
ATOM   3821  C   SER A 483       7.576  12.760  34.112  1.00 95.14           C
ATOM   3822  O   SER A 483       7.891  13.293  33.049  1.00 95.14           O
ATOM   3823  N   GLY A 484       7.440  11.428  34.230  1.00 42.01           N
ATOM   3824  CA  GLY A 484       7.763  10.564  33.134  1.00 42.01           C
ATOM   3825  C   GLY A 484       6.864  10.856  31.971  1.00 42.01           C
ATOM   3826  O   GLY A 484       7.308  10.870  30.824  1.00 42.01           O
ATOM   3827  N   ILE A 485       5.563  11.079  32.234  1.00 97.75           N
ATOM   3828  CA  ILE A 485       4.635  11.325  31.167  1.00 97.75           C
ATOM   3829  CB  ILE A 485       3.222  11.462  31.650  1.00 97.75           C
ATOM   3830  CG1 ILE A 485       2.707  10.131  32.218  1.00 97.75           C
ATOM   3831  CG2 ILE A 485       2.380  11.995  30.479  1.00 97.75           C
ATOM   3832  CD1 ILE A 485       2.643   9.023  31.168  1.00 97.75           C
ATOM   3833  C   ILE A 485       4.978  12.611  30.479  1.00 97.75           C
ATOM   3834  O   ILE A 485       5.045  12.670  29.252  1.00 97.75           O
ATOM   3835  N   TYR A 486       5.221  13.673  31.267  1.00110.86           N
ATOM   3836  CA  TYR A 486       5.460  14.984  30.735  1.00110.86           C
ATOM   3837  CB  TYR A 486       5.579  16.062  31.823  1.00110.86           C
ATOM   3838  CG  TYR A 486       5.834  17.373  31.156  1.00110.86           C
ATOM   3839  CD1 TYR A 486       4.845  17.980  30.413  1.00110.86           C
ATOM   3840  CD2 TYR A 486       7.051  18.003  31.288  1.00110.86           C
ATOM   3841  CE1 TYR A 486       5.074  19.189  29.804  1.00110.86           C
ATOM   3842  CE2 TYR A 486       7.286  19.217  30.680  1.00110.86           C
ATOM   3843  CZ  TYR A 486       6.291  19.808  29.936  1.00110.86           C
ATOM   3844  OH  TYR A 486       6.510  21.051  29.307  1.00110.86           O
ATOM   3845  C   TYR A 486       6.718  15.012  29.937  1.00110.86           C
ATOM   3846  O   TYR A 486       6.763  15.628  28.873  1.00110.86           O
ATOM   3847  N   THR A 487       7.783  14.356  30.430  1.00121.62           N
ATOM   3848  CA  THR A 487       9.019  14.443  29.719  1.00121.62           C
ATOM   3849  CB  THR A 487      10.120  13.658  30.375  1.00121.62           C
ATOM   3850  OG1 THR A 487       9.790  12.278  30.407  1.00121.62           O
ATOM   3851  CG2 THR A 487      10.315  14.187  31.807  1.00121.62           C
ATOM   3852  C   THR A 487       8.816  13.895  28.347  1.00121.62           C
ATOM   3853  O   THR A 487       9.116  14.554  27.353  1.00121.62           O
ATOM   3854  N   ARG A 488       8.279  12.669  28.250  1.00201.22           N
ATOM   3855  CA  ARG A 488       8.125  12.112  26.945  1.00201.22           C
ATOM   3856  CB  ARG A 488       7.900  10.597  26.945  1.00201.22           C
ATOM   3857  CG  ARG A 488       7.991   9.991  25.544  1.00201.22           C
ATOM   3858  CD  ARG A 488       7.845   8.475  25.572  1.00201.22           C
ATOM   3859  NE  ARG A 488       7.100   8.186  26.825  1.00201.22           N
ATOM   3860  CZ  ARG A 488       5.761   8.439  26.856  1.00201.22           C
ATOM   3861  NH1 ARG A 488       5.159   8.953  25.745  1.00201.22           N
ATOM   3862  NH2 ARG A 488       5.050   8.219  27.999  1.00201.22           N
ATOM   3863  C   ARG A 488       7.022  12.749  26.155  1.00201.22           C
ATOM   3864  O   ARG A 488       7.201  13.025  24.972  1.00201.22           O
ATOM   3865  N   ASP A 489       5.850  13.017  26.762  1.00105.56           N
ATOM   3866  CA  ASP A 489       4.753  13.341  25.891  1.00105.56           C
ATOM   3867  CB  ASP A 489       3.424  13.499  26.646  1.00105.56           C
ATOM   3868  CG  ASP A 489       2.992  12.102  27.061  1.00105.56           C
ATOM   3869  OD1 ASP A 489       3.699  11.136  26.668  1.00105.56           O
ATOM   3870  OD2 ASP A 489       1.955  11.978  27.765  1.00105.56           O
ATOM   3871  C   ASP A 489       4.913  14.556  25.038  1.00105.56           C
ATOM   3872  O   ASP A 489       5.399  14.465  23.912  1.00105.56           O
ATOM   3873  N   GLN A 490       4.546  15.748  25.549  1.00119.08           N
ATOM   3874  CA  GLN A 490       4.570  16.815  24.592  1.00119.08           C
ATOM   3875  CB  GLN A 490       3.703  18.041  24.933  1.00119.08           C
ATOM   3876  CG  GLN A 490       4.164  18.879  26.121  1.00119.08           C
ATOM   3877  CD  GLN A 490       3.410  20.200  26.016  1.00119.08           C
ATOM   3878  OE1 GLN A 490       3.463  21.036  26.917  1.00119.08           O
ATOM   3879  NE2 GLN A 490       2.671  20.387  24.889  1.00119.08           N
ATOM   3880  C   GLN A 490       5.953  17.289  24.348  1.00119.08           C
ATOM   3881  O   GLN A 490       6.387  17.398  23.202  1.00119.08           O
ATOM   3882  N   LEU A 491       6.700  17.562  25.432  1.00112.04           N
ATOM   3883  CA  LEU A 491       7.978  18.144  25.181  1.00112.04           C
ATOM   3884  CB  LEU A 491       8.701  18.659  26.434  1.00112.04           C
ATOM   3885  CG  LEU A 491       8.051  19.908  27.053  1.00112.04           C
ATOM   3886  CD1 LEU A 491       8.968  20.516  28.127  1.00112.04           C
ATOM   3887  CD2 LEU A 491       7.634  20.922  25.974  1.00112.04           C
ATOM   3888  C   LEU A 491       8.871  17.161  24.522  1.00112.04           C
ATOM   3889  O   LEU A 491       9.477  17.450  23.492  1.00112.04           O
ATOM   3890  N   GLU A 492       8.962  15.952  25.100  1.00203.49           N
ATOM   3891  CA  GLU A 492       9.893  14.982  24.613  1.00203.49           C
ATOM   3892  CB  GLU A 492       9.739  14.644  23.113  1.00203.49           C
ATOM   3893  CG  GLU A 492       8.449  13.926  22.715  1.00203.49           C
ATOM   3894  CD  GLU A 492       8.587  13.463  21.269  1.00203.49           C
ATOM   3895  OE1 GLU A 492       9.188  14.216  20.457  1.00203.49           O
ATOM   3896  OE2 GLU A 492       8.101  12.342  20.960  1.00203.49           O
ATOM   3897  C   GLU A 492      11.244  15.602  24.734  1.00203.49           C
ATOM   3898  O   GLU A 492      12.183  15.164  24.071  1.00203.49           O
ATOM   3899  N   GLN A 493      11.397  16.619  25.608  1.00167.60           N
ATOM   3900  CA  GLN A 493      12.665  17.270  25.637  1.00167.60           C
ATOM   3901  CB  GLN A 493      13.181  17.708  24.248  1.00167.60           C
ATOM   3902  CG  GLN A 493      12.302  18.741  23.533  1.00167.60           C
ATOM   3903  CD  GLN A 493      13.005  19.144  22.241  1.00167.60           C
ATOM   3904  OE1 GLN A 493      14.170  18.813  22.027  1.00167.60           O
ATOM   3905  NE2 GLN A 493      12.284  19.884  21.356  1.00167.60           N
ATOM   3906  C   GLN A 493      12.591  18.510  26.462  1.00167.60           C
ATOM   3907  O   GLN A 493      11.868  18.611  27.453  1.00167.60           O
ATOM   3908  N   MET A 494      13.426  19.467  26.019  1.00366.57           N
ATOM   3909  CA  MET A 494      13.757  20.723  26.607  1.00366.57           C
ATOM   3910  CB  MET A 494      13.033  21.072  27.913  1.00366.57           C
ATOM   3911  CG  MET A 494      11.716  21.792  27.609  1.00366.57           C
ATOM   3912  SD  MET A 494      11.973  23.483  26.972  1.00366.57           S
ATOM   3913  CE  MET A 494      10.220  23.902  26.748  1.00366.57           C
ATOM   3914  C   MET A 494      15.207  20.523  26.777  1.00366.57           C
ATOM   3915  O   MET A 494      15.911  20.352  25.781  1.00366.57           O
ATOM   3916  N   LYS A 495      15.715  20.582  28.015  1.00177.82           N
ATOM   3917  CA  LYS A 495      17.036  20.059  28.104  1.00177.82           C
ATOM   3918  CB  LYS A 495      17.585  20.055  29.538  1.00177.82           C
ATOM   3919  CG  LYS A 495      17.857  21.454  30.089  1.00177.82           C
ATOM   3920  CD  LYS A 495      18.912  22.221  29.292  1.00177.82           C
ATOM   3921  CE  LYS A 495      20.225  21.450  29.144  1.00177.82           C
ATOM   3922  NZ  LYS A 495      20.752  21.090  30.479  1.00177.82           N
ATOM   3923  C   LYS A 495      16.789  18.638  27.711  1.00177.82           C
ATOM   3924  O   LYS A 495      17.523  18.047  26.919  1.00177.82           O
ATOM   3925  N   HIS A 496      15.682  18.086  28.255  1.00208.89           N
ATOM   3926  CA  HIS A 496      15.210  16.776  27.924  1.00208.89           C
ATOM   3927  ND1 HIS A 496      15.280  13.414  27.492  1.00208.89           N
ATOM   3928  CG  HIS A 496      15.886  14.534  26.968  1.00208.89           C
ATOM   3929  CB  HIS A 496      16.327  15.728  27.768  1.00208.89           C
ATOM   3930  NE2 HIS A 496      15.430  13.086  25.296  1.00208.89           N
ATOM   3931  CD2 HIS A 496      15.969  14.317  25.625  1.00208.89           C
ATOM   3932  CE1 HIS A 496      15.029  12.581  26.449  1.00208.89           C
ATOM   3933  C   HIS A 496      14.323  16.360  29.054  1.00208.89           C
ATOM   3934  O   HIS A 496      13.109  16.559  29.019  1.00208.89           O
ATOM   3935  N   VAL A 497      14.937  15.771  30.099  1.00134.47           N
ATOM   3936  CA  VAL A 497      14.230  15.302  31.255  1.00134.47           C
ATOM   3937  CB  VAL A 497      15.113  14.649  32.276  1.00134.47           C
ATOM   3938  CG1 VAL A 497      16.037  15.722  32.883  1.00134.47           C
ATOM   3939  CG2 VAL A 497      14.218  13.938  33.308  1.00134.47           C
ATOM   3940  C   VAL A 497      13.588  16.471  31.924  1.00134.47           C
ATOM   3941  O   VAL A 497      14.139  17.571  31.968  1.00134.47           O
ATOM   3942  N   ILE A 498      12.372  16.245  32.455  1.00107.84           N
ATOM   3943  CA  ILE A 498      11.625  17.280  33.104  1.00107.84           C
ATOM   3944  CB  ILE A 498      10.455  17.729  32.270  1.00107.84           C
ATOM   3945  CG1 ILE A 498      10.946  18.277  30.921  1.00107.84           C
ATOM   3946  CG2 ILE A 498       9.640  18.755  33.068  1.00107.84           C
ATOM   3947  CD1 ILE A 498      11.869  19.483  31.074  1.00107.84           C
ATOM   3948  C   ILE A 498      11.088  16.687  34.367  1.00107.84           C
ATOM   3949  O   ILE A 498      10.995  15.468  34.490  1.00107.84           O
ATOM   3950  N   TYR A 499      10.751  17.541  35.355  1.00114.48           N
ATOM   3951  CA  TYR A 499      10.237  17.085  36.615  1.00114.48           C
ATOM   3952  CB  TYR A 499      11.149  17.544  37.773  1.00114.48           C
ATOM   3953  CG  TYR A 499      10.700  16.993  39.083  1.00114.48           C
ATOM   3954  CD1 TYR A 499      10.885  15.663  39.389  1.00114.48           C
ATOM   3955  CD2 TYR A 499      10.136  17.821  40.024  1.00114.48           C
ATOM   3956  CE1 TYR A 499      10.483  15.166  40.607  1.00114.48           C
ATOM   3957  CE2 TYR A 499       9.732  17.332  41.243  1.00114.48           C
ATOM   3958  CZ  TYR A 499       9.903  16.000  41.535  1.00114.48           C
ATOM   3959  OH  TYR A 499       9.491  15.495  42.786  1.00114.48           O
ATOM   3960  C   TYR A 499       8.873  17.702  36.776  1.00114.48           C
ATOM   3961  O   TYR A 499       8.699  18.894  36.528  1.00114.48           O
ATOM   3962  N   ASP A 500       7.858  16.897  37.170  1.00 68.15           N
ATOM   3963  CA  ASP A 500       6.526  17.429  37.298  1.00 68.15           C
ATOM   3964  CB  ASP A 500       5.535  16.939  36.232  1.00 68.15           C
ATOM   3965  CG  ASP A 500       5.848  17.649  34.927  1.00 68.15           C
ATOM   3966  OD1 ASP A 500       6.943  18.260  34.823  1.00 68.15           O
ATOM   3967  OD2 ASP A 500       4.984  17.601  34.014  1.00 68.15           O
ATOM   3968  C   ASP A 500       5.929  17.073  38.626  1.00 68.15           C
ATOM   3969  O   ASP A 500       6.236  16.035  39.210  1.00 68.15           O
ATOM   3970  N   THR A 501       5.063  17.972  39.141  1.00125.84           N
ATOM   3971  CA  THR A 501       4.338  17.756  40.362  1.00125.84           C
ATOM   3972  CB  THR A 501       4.918  18.480  41.543  1.00125.84           C
ATOM   3973  OG1 THR A 501       4.892  19.883  41.324  1.00125.84           O
ATOM   3974  CG2 THR A 501       6.364  17.999  41.755  1.00125.84           C
ATOM   3975  C   THR A 501       2.965  18.299  40.129  1.00125.84           C
ATOM   3976  O   THR A 501       2.766  19.134  39.249  1.00125.84           O
ATOM   3977  N   SER A 502       1.956  17.835  40.892  1.00 76.96           N
ATOM   3978  CA  SER A 502       0.659  18.376  40.610  1.00 76.96           C
ATOM   3979  CB  SER A 502      -0.382  17.292  40.282  1.00 76.96           C
ATOM   3980  OG  SER A 502      -0.019  16.608  39.090  1.00 76.96           O
ATOM   3981  C   SER A 502       0.155  19.128  41.801  1.00 76.96           C
ATOM   3982  O   SER A 502      -0.348  18.519  42.740  1.00 76.96           O
ATOM   3983  N   LEU A 503       0.315  20.471  41.817  1.00226.50           N
ATOM   3984  CA  LEU A 503      -0.280  21.289  42.841  1.00226.50           C
ATOM   3985  CB  LEU A 503       0.225  22.735  42.855  1.00226.50           C
ATOM   3986  CG  LEU A 503       0.676  23.195  44.256  1.00226.50           C
ATOM   3987  CD1 LEU A 503      -0.448  23.044  45.293  1.00226.50           C
ATOM   3988  CD2 LEU A 503       1.980  22.502  44.690  1.00226.50           C
ATOM   3989  C   LEU A 503      -1.696  21.292  42.464  1.00226.50           C
ATOM   3990  O   LEU A 503      -2.639  21.298  43.252  1.00226.50           O
ATOM   3991  N   GLN A 504      -1.886  21.262  41.153  1.00186.19           N
ATOM   3992  CA  GLN A 504      -3.201  21.095  40.675  1.00186.19           C
ATOM   3993  CB  GLN A 504      -3.330  21.706  39.280  1.00186.19           C
ATOM   3994  CG  GLN A 504      -3.025  23.208  39.271  1.00186.19           C
ATOM   3995  CD  GLN A 504      -1.543  23.493  39.502  1.00186.19           C
ATOM   3996  OE1 GLN A 504      -0.704  23.252  38.633  1.00186.19           O
ATOM   3997  NE2 GLN A 504      -1.214  24.004  40.722  1.00186.19           N
ATOM   3998  C   GLN A 504      -3.252  19.610  40.603  1.00186.19           C
ATOM   3999  O   GLN A 504      -3.559  19.046  39.559  1.00186.19           O
ATOM   4000  N   ARG A 505      -3.056  18.964  41.776  1.00149.40           N
ATOM   4001  CA  ARG A 505      -2.821  17.565  41.939  1.00149.40           C
ATOM   4002  CB  ARG A 505      -3.041  17.087  43.386  1.00149.40           C
ATOM   4003  CG  ARG A 505      -2.347  17.892  44.485  1.00149.40           C
ATOM   4004  CD  ARG A 505      -2.745  17.454  45.896  1.00149.40           C
ATOM   4005  NE  ARG A 505      -2.707  15.967  45.906  1.00149.40           N
ATOM   4006  CZ  ARG A 505      -2.066  15.309  46.914  1.00149.40           C
ATOM   4007  NH1 ARG A 505      -1.419  16.018  47.884  1.00149.40           N
ATOM   4008  NH2 ARG A 505      -2.067  13.946  46.949  1.00149.40           N
ATOM   4009  C   ARG A 505      -3.943  16.959  41.239  1.00149.40           C
ATOM   4010  O   ARG A 505      -3.805  16.015  40.465  1.00149.40           O
ATOM   4011  N   SER A 506      -5.113  17.538  41.502  1.00158.00           N
ATOM   4012  CA  SER A 506      -6.199  16.966  40.815  1.00158.00           C
ATOM   4013  CB  SER A 506      -7.577  17.522  41.216  1.00158.00           C
ATOM   4014  OG  SER A 506      -8.592  16.865  40.468  1.00158.00           O
ATOM   4015  C   SER A 506      -6.028  17.168  39.341  1.00158.00           C
ATOM   4016  O   SER A 506      -5.552  16.287  38.630  1.00158.00           O
ATOM   4017  N   ALA A 507      -6.393  18.373  38.867  1.00 97.91           N
ATOM   4018  CA  ALA A 507      -6.511  18.685  37.466  1.00 97.91           C
ATOM   4019  CB  ALA A 507      -7.289  19.993  37.229  1.00 97.91           C
ATOM   4020  C   ALA A 507      -5.266  18.785  36.639  1.00 97.91           C
ATOM   4021  O   ALA A 507      -5.225  18.198  35.559  1.00 97.91           O
ATOM   4022  N   THR A 508      -4.217  19.506  37.087  1.00143.86           N
ATOM   4023  CA  THR A 508      -3.158  19.731  36.144  1.00143.86           C
ATOM   4024  CB  THR A 508      -3.104  21.129  35.588  1.00143.86           C
ATOM   4025  OG1 THR A 508      -2.732  22.057  36.593  1.00143.86           O
ATOM   4026  CG2 THR A 508      -4.488  21.492  35.024  1.00143.86           C
ATOM   4027  C   THR A 508      -1.810  19.459  36.743  1.00143.86           C
ATOM   4028  O   THR A 508      -1.663  19.150  37.922  1.00143.86           O
ATOM   4029  N   THR A 509      -0.755  19.556  35.913  1.00117.96           N
ATOM   4030  CA  THR A 509       0.554  19.284  36.427  1.00117.96           C
ATOM   4031  CB  THR A 509       1.264  18.181  35.697  1.00117.96           C
ATOM   4032  OG1 THR A 509       1.501  18.556  34.348  1.00117.96           O
ATOM   4033  CG2 THR A 509       0.388  16.918  35.746  1.00117.96           C
ATOM   4034  C   THR A 509       1.387  20.514  36.269  1.00117.96           C
ATOM   4035  O   THR A 509       1.169  21.322  35.366  1.00117.96           O
ATOM   4036  N   TYR A 510       2.373  20.689  37.170  1.00125.98           N
ATOM   4037  CA  TYR A 510       3.256  21.810  37.050  1.00125.98           C
ATOM   4038  CB  TYR A 510       3.554  22.575  38.341  1.00125.98           C
ATOM   4039  CG  TYR A 510       4.578  23.565  37.913  1.00125.98           C
ATOM   4040  CD1 TYR A 510       4.219  24.711  37.245  1.00125.98           C
ATOM   4041  CD2 TYR A 510       5.908  23.352  38.176  1.00125.98           C
ATOM   4042  CE1 TYR A 510       5.178  25.617  36.855  1.00125.98           C
ATOM   4043  CE2 TYR A 510       6.873  24.251  37.793  1.00125.98           C
ATOM   4044  CZ  TYR A 510       6.505  25.393  37.127  1.00125.98           C
ATOM   4045  OH  TYR A 510       7.482  26.329  36.725  1.00125.98           O
ATOM   4046  C   TYR A 510       4.561  21.265  36.579  1.00125.98           C
ATOM   4047  O   TYR A 510       4.998  20.206  37.026  1.00125.98           O
ATOM   4048  N   ILE A 511       5.216  21.977  35.642  1.00112.22           N
ATOM   4049  CA  ILE A 511       6.408  21.435  35.060  1.00112.22           C
ATOM   4050  CB  ILE A 511       6.308  21.263  33.570  1.00112.22           C
ATOM   4051  CG1 ILE A 511       5.273  20.187  33.206  1.00112.22           C
ATOM   4052  CG2 ILE A 511       7.714  20.982  33.025  1.00112.22           C
ATOM   4053  CD1 ILE A 511       3.829  20.598  33.492  1.00112.22           C
ATOM   4054  C   ILE A 511       7.604  22.305  35.298  1.00112.22           C
ATOM   4055  O   ILE A 511       7.531  23.530  35.226  1.00112.22           O
ATOM   4056  N   LYS A 512       8.742  21.649  35.631  1.00172.93           N
ATOM   4057  CA  LYS A 512      10.021  22.298  35.715  1.00172.93           C
ATOM   4058  CB  LYS A 512      10.554  22.608  37.120  1.00172.93           C
ATOM   4059  CG  LYS A 512      11.919  23.294  37.021  1.00172.93           C
ATOM   4060  CD  LYS A 512      11.867  24.606  36.227  1.00172.93           C
ATOM   4061  CE  LYS A 512      12.198  25.863  37.033  1.00172.93           C
ATOM   4062  NZ  LYS A 512      13.569  26.321  36.709  1.00172.93           N
ATOM   4063  C   LYS A 512      11.002  21.385  35.041  1.00172.93           C
ATOM   4064  O   LYS A 512      10.862  20.166  35.081  1.00172.93           O
ATOM   4065  N   HIS A 513      12.020  21.972  34.386  1.00 87.22           N
ATOM   4066  CA  HIS A 513      12.990  21.235  33.624  1.00 87.22           C
ATOM   4067  ND1 HIS A 513      11.937  23.953  32.051  1.00 87.22           N
ATOM   4068  CG  HIS A 513      12.562  22.776  31.693  1.00 87.22           C
ATOM   4069  CB  HIS A 513      13.616  22.102  32.523  1.00 87.22           C
ATOM   4070  NE2 HIS A 513      11.055  23.329  30.107  1.00 87.22           N
ATOM   4071  CD2 HIS A 513      12.012  22.411  30.506  1.00 87.22           C
ATOM   4072  CE1 HIS A 513      11.045  24.237  31.067  1.00 87.22           C
ATOM   4073  C   HIS A 513      14.093  20.789  34.538  1.00 87.22           C
ATOM   4074  O   HIS A 513      14.241  21.308  35.643  1.00 87.22           O
ATOM   4075  N   ILE A 514      14.902  19.799  34.093  1.00 67.89           N
ATOM   4076  CA  ILE A 514      15.968  19.321  34.934  1.00 67.89           C
ATOM   4077  CB  ILE A 514      15.962  17.835  35.146  1.00 67.89           C
ATOM   4078  CG1 ILE A 514      14.610  17.369  35.713  1.00 67.89           C
ATOM   4079  CG2 ILE A 514      17.121  17.521  36.099  1.00 67.89           C
ATOM   4080  CD1 ILE A 514      14.424  15.852  35.680  1.00 67.89           C
ATOM   4081  C   ILE A 514      17.285  19.708  34.314  1.00 67.89           C
ATOM   4082  O   ILE A 514      17.446  19.663  33.095  1.00 67.89           O
ATOM   4083  N   LEU A 515      18.259  20.115  35.163  1.00162.00           N
ATOM   4084  CA  LEU A 515      19.527  20.623  34.702  1.00162.00           C
ATOM   4085  CB  LEU A 515      19.910  21.957  35.365  1.00162.00           C
ATOM   4086  CG  LEU A 515      18.963  23.108  34.980  1.00162.00           C
ATOM   4087  CD1 LEU A 515      19.350  24.421  35.676  1.00162.00           C
ATOM   4088  CD2 LEU A 515      18.884  23.270  33.454  1.00162.00           C
ATOM   4089  C   LEU A 515      20.634  19.639  34.981  1.00162.00           C
ATOM   4090  O   LEU A 515      20.562  18.810  35.888  1.00162.00           O
ATOM   4091  N   GLU A 516      21.704  19.735  34.162  1.00 84.83           N
ATOM   4092  CA  GLU A 516      22.863  18.880  34.158  1.00 84.83           C
ATOM   4093  CB  GLU A 516      23.674  19.052  32.859  1.00 84.83           C
ATOM   4094  CG  GLU A 516      24.945  18.210  32.792  1.00 84.83           C
ATOM   4095  CD  GLU A 516      25.622  18.433  31.444  1.00 84.83           C
ATOM   4096  OE1 GLU A 516      24.918  18.361  30.403  1.00 84.83           O
ATOM   4097  OE2 GLU A 516      26.860  18.666  31.435  1.00 84.83           O
ATOM   4098  C   GLU A 516      23.784  19.207  35.304  1.00 84.83           C
ATOM   4099  O   GLU A 516      23.894  20.358  35.726  1.00 84.83           O
ATOM   4100  N   GLY A 517      24.478  18.165  35.832  1.00 61.81           N
ATOM   4101  CA  GLY A 517      25.454  18.320  36.882  1.00 61.81           C
ATOM   4102  C   GLY A 517      26.788  18.079  36.243  1.00 61.81           C
ATOM   4103  O   GLY A 517      27.153  16.944  35.938  1.00 61.81           O
ATOM   4104  N   LYS A 518      27.522  19.171  35.966  1.00140.43           N
ATOM   4105  CA  LYS A 518      28.797  19.067  35.334  1.00140.43           C
ATOM   4106  CB  LYS A 518      29.206  20.387  34.667  1.00140.43           C
ATOM   4107  CG  LYS A 518      28.224  20.683  33.532  1.00140.43           C
ATOM   4108  CD  LYS A 518      28.364  22.045  32.866  1.00140.43           C
ATOM   4109  CE  LYS A 518      29.343  21.999  31.700  1.00140.43           C
ATOM   4110  NZ  LYS A 518      29.094  20.792  30.882  1.00140.43           N
ATOM   4111  C   LYS A 518      29.890  18.610  36.245  1.00140.43           C
ATOM   4112  O   LYS A 518      30.706  17.787  35.841  1.00140.43           O
ATOM   4113  N   GLN A 519      29.958  19.108  37.496  1.00125.96           N
ATOM   4114  CA  GLN A 519      31.063  18.722  38.340  1.00125.96           C
ATOM   4115  CB  GLN A 519      31.212  19.497  39.664  1.00125.96           C
ATOM   4116  CG  GLN A 519      32.147  20.714  39.589  1.00125.96           C
ATOM   4117  CD  GLN A 519      31.630  21.724  38.580  1.00125.96           C
ATOM   4118  OE1 GLN A 519      30.493  21.639  38.120  1.00125.96           O
ATOM   4119  NE2 GLN A 519      32.492  22.714  38.226  1.00125.96           N
ATOM   4120  C   GLN A 519      31.006  17.276  38.670  1.00125.96           C
ATOM   4121  O   GLN A 519      29.948  16.742  38.987  1.00125.96           O
ATOM   4122  N   ILE A 520      32.192  16.634  38.642  1.00162.12           N
ATOM   4123  CA  ILE A 520      32.385  15.228  38.848  1.00162.12           C
ATOM   4124  CB  ILE A 520      33.840  14.845  38.934  1.00162.12           C
ATOM   4125  CG1 ILE A 520      34.006  13.314  38.967  1.00162.12           C
ATOM   4126  CG2 ILE A 520      34.449  15.566  40.155  1.00162.12           C
ATOM   4127  CD1 ILE A 520      33.626  12.602  37.669  1.00162.12           C
ATOM   4128  C   ILE A 520      31.747  14.815  40.131  1.00162.12           C
ATOM   4129  O   ILE A 520      31.879  15.484  41.155  1.00162.12           O
ATOM   4130  N   VAL A 521      31.029  13.674  40.084  1.00143.99           N
ATOM   4131  CA  VAL A 521      30.354  13.176  41.241  1.00143.99           C
ATOM   4132  CB  VAL A 521      28.915  12.850  41.066  1.00143.99           C
ATOM   4133  CG1 VAL A 521      28.113  14.131  40.804  1.00143.99           C
ATOM   4134  CG2 VAL A 521      28.865  11.807  39.964  1.00143.99           C
ATOM   4135  C   VAL A 521      31.020  11.916  41.689  1.00143.99           C
ATOM   4136  O   VAL A 521      31.653  11.207  40.903  1.00143.99           O
ATOM   4137  N   SER A 522      30.904  11.633  43.003  1.00 47.99           N
ATOM   4138  CA  SER A 522      31.508  10.454  43.542  1.00 47.99           C
ATOM   4139  CB  SER A 522      32.620  10.750  44.569  1.00 47.99           C
ATOM   4140  OG  SER A 522      33.672  11.477  43.950  1.00 47.99           O
ATOM   4141  C   SER A 522      30.447   9.665  44.253  1.00 47.99           C
ATOM   4142  O   SER A 522      29.514  10.217  44.838  1.00 47.99           O
ATOM   4143  N   ASP A 523      30.594   8.326  44.176  1.00120.44           N
ATOM   4144  CA  ASP A 523      29.765   7.311  44.760  1.00120.44           C
ATOM   4145  CB  ASP A 523      29.842   6.020  43.895  1.00120.44           C
ATOM   4146  CG  ASP A 523      29.241   4.763  44.540  1.00120.44           C
ATOM   4147  OD1 ASP A 523      29.600   4.437  45.704  1.00120.44           O
ATOM   4148  OD2 ASP A 523      28.446   4.080  43.839  1.00120.44           O
ATOM   4149  C   ASP A 523      30.356   7.026  46.106  1.00120.44           C
ATOM   4150  O   ASP A 523      31.563   6.809  46.225  1.00120.44           O
ATOM   4151  N   SER A 524      29.516   7.030  47.164  1.00 98.46           N
ATOM   4152  CA  SER A 524      30.017   6.750  48.478  1.00 98.46           C
ATOM   4153  CB  SER A 524      29.132   7.299  49.614  1.00 98.46           C
ATOM   4154  OG  SER A 524      29.696   6.975  50.877  1.00 98.46           O
ATOM   4155  C   SER A 524      30.114   5.269  48.639  1.00 98.46           C
ATOM   4156  O   SER A 524      29.195   4.523  48.300  1.00 98.46           O
ATOM   4157  N   PHE A 525      31.259   4.828  49.184  1.00145.84           N
ATOM   4158  CA  PHE A 525      31.590   3.446  49.328  1.00145.84           C
ATOM   4159  CB  PHE A 525      33.053   3.283  49.777  1.00145.84           C
ATOM   4160  CG  PHE A 525      33.610   2.060  49.132  1.00145.84           C
ATOM   4161  CD1 PHE A 525      33.354   0.796  49.603  1.00145.84           C
ATOM   4162  CD2 PHE A 525      34.416   2.205  48.023  1.00145.84           C
ATOM   4163  CE1 PHE A 525      33.895  -0.299  48.967  1.00145.84           C
ATOM   4164  CE2 PHE A 525      34.957   1.114  47.385  1.00145.84           C
ATOM   4165  CZ  PHE A 525      34.694  -0.147  47.861  1.00145.84           C
ATOM   4166  C   PHE A 525      30.682   2.853  50.365  1.00145.84           C
ATOM   4167  O   PHE A 525      30.208   1.728  50.210  1.00145.84           O
ATOM   4168  N   ASP A 526      30.407   3.622  51.444  1.00 81.03           N
ATOM   4169  CA  ASP A 526      29.686   3.112  52.579  1.00 81.03           C
ATOM   4170  CB  ASP A 526      30.302   3.559  53.918  1.00 81.03           C
ATOM   4171  CG  ASP A 526      31.724   3.032  54.018  1.00 81.03           C
ATOM   4172  OD1 ASP A 526      32.010   1.972  53.404  1.00 81.03           O
ATOM   4173  OD2 ASP A 526      32.550   3.689  54.702  1.00 81.03           O
ATOM   4174  C   ASP A 526      28.276   3.626  52.622  1.00 81.03           C
ATOM   4175  O   ASP A 526      28.030   4.818  52.813  1.00 81.03           O
ATOM   4176  N   VAL A 527      27.310   2.721  52.374  1.00 93.06           N
ATOM   4177  CA  VAL A 527      25.920   2.988  52.600  1.00 93.06           C
ATOM   4178  CB  VAL A 527      25.026   1.976  51.947  1.00 93.06           C
ATOM   4179  CG1 VAL A 527      23.606   2.110  52.519  1.00 93.06           C
ATOM   4180  CG2 VAL A 527      25.054   2.249  50.435  1.00 93.06           C
ATOM   4181  C   VAL A 527      25.676   2.896  54.073  1.00 93.06           C
ATOM   4182  O   VAL A 527      24.874   3.640  54.637  1.00 93.06           O
ATOM   4183  N   ARG A 528      26.379   1.956  54.739  1.00150.97           N
ATOM   4184  CA  ARG A 528      26.123   1.718  56.129  1.00150.97           C
ATOM   4185  CB  ARG A 528      27.028   0.643  56.761  1.00150.97           C
ATOM   4186  CG  ARG A 528      26.601  -0.791  56.443  1.00150.97           C
ATOM   4187  CD  ARG A 528      27.484  -1.857  57.094  1.00150.97           C
ATOM   4188  NE  ARG A 528      26.814  -3.171  56.887  1.00150.97           N
ATOM   4189  CZ  ARG A 528      25.958  -3.656  57.833  1.00150.97           C
ATOM   4190  NH1 ARG A 528      25.762  -2.966  58.995  1.00150.97           N
ATOM   4191  NH2 ARG A 528      25.295  -4.830  57.617  1.00150.97           N
ATOM   4192  C   ARG A 528      26.329   2.973  56.896  1.00150.97           C
ATOM   4193  O   ARG A 528      25.442   3.384  57.643  1.00150.97           O
ATOM   4194  N   ARG A 529      27.477   3.656  56.735  1.00271.50           N
ATOM   4195  CA  ARG A 529      27.499   4.856  57.502  1.00271.50           C
ATOM   4196  CB  ARG A 529      28.857   5.565  57.635  1.00271.50           C
ATOM   4197  CG  ARG A 529      29.700   5.037  58.798  1.00271.50           C
ATOM   4198  CD  ARG A 529      30.789   6.024  59.220  1.00271.50           C
ATOM   4199  NE  ARG A 529      30.233   7.391  59.003  1.00271.50           N
ATOM   4200  CZ  ARG A 529      30.352   8.360  59.957  1.00271.50           C
ATOM   4201  NH1 ARG A 529      30.925   8.071  61.161  1.00271.50           N
ATOM   4202  NH2 ARG A 529      29.897   9.621  59.702  1.00271.50           N
ATOM   4203  C   ARG A 529      26.533   5.770  56.849  1.00271.50           C
ATOM   4204  O   ARG A 529      26.747   6.259  55.741  1.00271.50           O
ATOM   4205  N   MET A 530      25.423   6.007  57.561  1.00264.57           N
ATOM   4206  CA  MET A 530      24.349   6.814  57.085  1.00264.57           C
ATOM   4207  CB  MET A 530      22.973   6.153  57.307  1.00264.57           C
ATOM   4208  CG  MET A 530      21.868   6.584  56.330  1.00264.57           C
ATOM   4209  SD  MET A 530      21.215   8.278  56.498  1.00264.57           S
ATOM   4210  CE  MET A 530      19.992   7.873  57.781  1.00264.57           C
ATOM   4211  C   MET A 530      24.435   7.995  57.973  1.00264.57           C
ATOM   4212  O   MET A 530      25.513   8.560  58.151  1.00264.57           O
ATOM   4213  N   LEU A 531      23.303   8.420  58.548  1.00102.16           N
ATOM   4214  CA  LEU A 531      23.440   9.513  59.445  1.00102.16           C
ATOM   4215  CB  LEU A 531      22.127  10.039  60.046  1.00102.16           C
ATOM   4216  CG  LEU A 531      22.348  11.223  61.011  1.00102.16           C
ATOM   4217  CD1 LEU A 531      22.956  12.427  60.274  1.00102.16           C
ATOM   4218  CD2 LEU A 531      21.059  11.586  61.770  1.00102.16           C
ATOM   4219  C   LEU A 531      24.263   8.956  60.553  1.00102.16           C
ATOM   4220  O   LEU A 531      24.114   7.799  60.947  1.00102.16           O
ATOM   4221  N   PRO A 532      25.157   9.756  61.034  1.00167.16           N
ATOM   4222  CA  PRO A 532      26.044   9.273  62.046  1.00167.16           C
ATOM   4223  CD  PRO A 532      25.802  10.732  60.169  1.00167.16           C
ATOM   4224  CB  PRO A 532      27.216  10.252  62.081  1.00167.16           C
ATOM   4225  CG  PRO A 532      27.261  10.808  60.648  1.00167.16           C
ATOM   4226  C   PRO A 532      25.369   9.101  63.367  1.00167.16           C
ATOM   4227  O   PRO A 532      24.319   9.699  63.595  1.00167.16           O
ATOM   4228  N   ASP A 533      25.972   8.271  64.238  1.00 56.14           N
ATOM   4229  CA  ASP A 533      25.469   7.973  65.545  1.00 56.14           C
ATOM   4230  CB  ASP A 533      25.261   9.220  66.424  1.00 56.14           C
ATOM   4231  CG  ASP A 533      26.634   9.694  66.885  1.00 56.14           C
ATOM   4232  OD1 ASP A 533      27.569   8.850  66.917  1.00 56.14           O
ATOM   4233  OD2 ASP A 533      26.766  10.903  67.214  1.00 56.14           O
ATOM   4234  C   ASP A 533      24.175   7.249  65.405  1.00 56.14           C
ATOM   4235  O   ASP A 533      23.437   7.075  66.374  1.00 56.14           O
ATOM   4236  N   ASP A 534      23.880   6.785  64.179  1.00 72.04           N
ATOM   4237  CA  ASP A 534      22.727   5.970  63.961  1.00 72.04           C
ATOM   4238  CB  ASP A 534      21.577   6.697  63.241  1.00 72.04           C
ATOM   4239  CG  ASP A 534      20.885   7.600  64.254  1.00 72.04           C
ATOM   4240  OD1 ASP A 534      21.079   7.370  65.478  1.00 72.04           O
ATOM   4241  OD2 ASP A 534      20.148   8.525  63.820  1.00 72.04           O
ATOM   4242  C   ASP A 534      23.204   4.882  63.064  1.00 72.04           C
ATOM   4243  O   ASP A 534      22.432   4.268  62.329  1.00 72.04           O
ATOM   4244  N   VAL A 535      24.522   4.618  63.123  1.00 93.22           N
ATOM   4245  CA  VAL A 535      25.120   3.601  62.317  1.00 93.22           C
ATOM   4246  CB  VAL A 535      26.601   3.501  62.527  1.00 93.22           C
ATOM   4247  CG1 VAL A 535      27.149   2.366  61.646  1.00 93.22           C
ATOM   4248  CG2 VAL A 535      27.230   4.877  62.250  1.00 93.22           C
ATOM   4249  C   VAL A 535      24.521   2.314  62.754  1.00 93.22           C
ATOM   4250  O   VAL A 535      24.143   1.478  61.934  1.00 93.22           O
ATOM   4251  N   VAL A 536      24.401   2.128  64.080  1.00 43.02           N
ATOM   4252  CA  VAL A 536      23.814   0.907  64.528  1.00 43.02           C
ATOM   4253  CB  VAL A 536      23.809   0.755  66.021  1.00 43.02           C
ATOM   4254  CG1 VAL A 536      23.071  -0.546  66.379  1.00 43.02           C
ATOM   4255  CG2 VAL A 536      25.264   0.805  66.520  1.00 43.02           C
ATOM   4256  C   VAL A 536      22.390   0.971  64.064  1.00 43.02           C
ATOM   4257  O   VAL A 536      21.665   1.923  64.345  1.00 43.02           O
ATOM   4258  N   ASP A 537      21.983  -0.063  63.309  1.00 75.97           N
ATOM   4259  CA  ASP A 537      20.660  -0.295  62.808  1.00 75.97           C
ATOM   4260  CB  ASP A 537      19.654  -0.680  63.909  1.00 75.97           C
ATOM   4261  CG  ASP A 537      20.017  -2.071  64.408  1.00 75.97           C
ATOM   4262  OD1 ASP A 537      21.241  -2.364  64.480  1.00 75.97           O
ATOM   4263  OD2 ASP A 537      19.081  -2.860  64.711  1.00 75.97           O
ATOM   4264  C   ASP A 537      20.032   0.785  61.975  1.00 75.97           C
ATOM   4265  O   ASP A 537      18.855   1.081  62.169  1.00 75.97           O
ATOM   4266  N   SER A 538      20.754   1.398  61.015  1.00 89.94           N
ATOM   4267  CA  SER A 538      20.068   2.299  60.120  1.00 89.94           C
ATOM   4268  CB  SER A 538      19.839   3.705  60.704  1.00 89.94           C
ATOM   4269  OG  SER A 538      18.963   3.639  61.819  1.00 89.94           O
ATOM   4270  C   SER A 538      20.954   2.472  58.936  1.00 89.94           C
ATOM   4271  O   SER A 538      22.179   2.490  59.058  1.00 89.94           O
ATOM   4272  N   ALA A 539      20.352   2.596  57.742  1.00 51.23           N
ATOM   4273  CA  ALA A 539      21.172   2.785  56.588  1.00 51.23           C
ATOM   4274  CB  ALA A 539      21.748   1.475  56.023  1.00 51.23           C
ATOM   4275  C   ALA A 539      20.317   3.389  55.525  1.00 51.23           C
ATOM   4276  O   ALA A 539      19.096   3.240  55.535  1.00 51.23           O
ATOM   4277  N   ILE A 540      20.951   4.116  54.583  1.00174.24           N
ATOM   4278  CA  ILE A 540      20.231   4.671  53.475  1.00174.24           C
ATOM   4279  CB  ILE A 540      20.837   5.908  52.857  1.00174.24           C
ATOM   4280  CG1 ILE A 540      22.330   5.734  52.542  1.00174.24           C
ATOM   4281  CG2 ILE A 540      20.505   7.100  53.761  1.00174.24           C
ATOM   4282  CD1 ILE A 540      22.633   4.686  51.487  1.00174.24           C
ATOM   4283  C   ILE A 540      20.018   3.595  52.452  1.00174.24           C
ATOM   4284  O   ILE A 540      20.868   2.727  52.260  1.00174.24           O
ATOM   4285  N   HIS A 541      18.841   3.610  51.789  1.00141.00           N
ATOM   4286  CA  HIS A 541      18.460   2.534  50.911  1.00141.00           C
ATOM   4287  ND1 HIS A 541      14.942   1.042  49.956  1.00141.00           N
ATOM   4288  CG  HIS A 541      16.303   1.148  50.177  1.00141.00           C
ATOM   4289  CB  HIS A 541      16.915   2.361  50.859  1.00141.00           C
ATOM   4290  NE2 HIS A 541      15.844  -0.841  49.195  1.00141.00           N
ATOM   4291  CD2 HIS A 541      16.833  -0.017  49.700  1.00141.00           C
ATOM   4292  CE1 HIS A 541      14.725  -0.159  49.366  1.00141.00           C
ATOM   4293  C   HIS A 541      18.945   2.776  49.496  1.00141.00           C
ATOM   4294  O   HIS A 541      18.697   1.960  48.591  1.00141.00           O
ATOM   4295  N   ARG A 542      19.668   3.893  49.249  1.00132.84           N
ATOM   4296  CA  ARG A 542      20.210   4.126  47.940  1.00132.84           C
ATOM   4297  CB  ARG A 542      19.294   5.008  47.068  1.00132.84           C
ATOM   4298  CG  ARG A 542      18.089   4.210  46.577  1.00132.84           C
ATOM   4299  CD  ARG A 542      17.063   4.953  45.747  1.00132.84           C
ATOM   4300  NE  ARG A 542      16.137   3.919  45.208  1.00132.84           N
ATOM   4301  CZ  ARG A 542      14.804   3.993  45.489  1.00132.84           C
ATOM   4302  NH1 ARG A 542      14.341   5.039  46.232  1.00132.84           N
ATOM   4303  NH2 ARG A 542      13.943   3.029  45.041  1.00132.84           N
ATOM   4304  C   ARG A 542      21.527   4.824  48.123  1.00132.84           C
ATOM   4305  O   ARG A 542      21.713   5.584  49.070  1.00132.84           O
ATOM   4306  N   TYR A 543      22.467   4.588  47.188  1.00192.50           N
ATOM   4307  CA  TYR A 543      23.804   5.124  47.225  1.00192.50           C
ATOM   4308  CB  TYR A 543      24.579   5.036  45.898  1.00192.50           C
ATOM   4309  CG  TYR A 543      25.312   3.761  45.931  1.00192.50           C
ATOM   4310  CD1 TYR A 543      24.656   2.564  45.785  1.00192.50           C
ATOM   4311  CD2 TYR A 543      26.675   3.810  46.099  1.00192.50           C
ATOM   4312  CE1 TYR A 543      25.385   1.402  45.829  1.00192.50           C
ATOM   4313  CE2 TYR A 543      27.395   2.655  46.140  1.00192.50           C
ATOM   4314  CZ  TYR A 543      26.746   1.465  46.008  1.00192.50           C
ATOM   4315  OH  TYR A 543      27.534   0.314  46.059  1.00192.50           O
ATOM   4316  C   TYR A 543      23.881   6.565  47.570  1.00192.50           C
ATOM   4317  O   TYR A 543      23.022   7.371  47.207  1.00192.50           O
ATOM   4318  N   TRP A 544      24.974   6.891  48.292  1.00160.38           N
ATOM   4319  CA  TRP A 544      25.319   8.218  48.702  1.00160.38           C
ATOM   4320  CB  TRP A 544      26.243   8.219  49.931  1.00160.38           C
ATOM   4321  CG  TRP A 544      25.706   7.572  51.176  1.00160.38           C
ATOM   4322  CD2 TRP A 544      25.023   8.286  52.210  1.00160.38           C
ATOM   4323  CD1 TRP A 544      25.766   6.268  51.574  1.00160.38           C
ATOM   4324  NE1 TRP A 544      25.156   6.124  52.799  1.00160.38           N
ATOM   4325  CE2 TRP A 544      24.694   7.362  53.200  1.00160.38           C
ATOM   4326  CE3 TRP A 544      24.694   9.606  52.323  1.00160.38           C
ATOM   4327  CZ2 TRP A 544      24.022   7.748  54.323  1.00160.38           C
ATOM   4328  CZ3 TRP A 544      24.022   9.991  53.462  1.00160.38           C
ATOM   4329  CH2 TRP A 544      23.692   9.081  54.446  1.00160.38           C
ATOM   4330  C   TRP A 544      26.203   8.764  47.622  1.00160.38           C
ATOM   4331  O   TRP A 544      27.028   8.039  47.069  1.00160.38           O
ATOM   4332  N   MET A 545      26.048  10.056  47.272  1.00163.47           N
ATOM   4333  CA  MET A 545      26.947  10.643  46.321  1.00163.47           C
ATOM   4334  CB  MET A 545      26.585  10.378  44.839  1.00163.47           C
ATOM   4335  CG  MET A 545      25.174  10.753  44.356  1.00163.47           C
ATOM   4336  SD  MET A 545      24.765   9.891  42.808  1.00163.47           S
ATOM   4337  CE  MET A 545      26.529   9.798  42.353  1.00163.47           C
ATOM   4338  C   MET A 545      27.155  12.085  46.665  1.00163.47           C
ATOM   4339  O   MET A 545      26.344  12.688  47.362  1.00163.47           O
ATOM   4340  N   LYS A 546      28.302  12.655  46.239  1.00149.15           N
ATOM   4341  CA  LYS A 546      28.636  14.022  46.535  1.00149.15           C
ATOM   4342  CB  LYS A 546      29.900  14.128  47.403  1.00149.15           C
ATOM   4343  CG  LYS A 546      31.059  13.281  46.875  1.00149.15           C
ATOM   4344  CD  LYS A 546      32.319  13.376  47.732  1.00149.15           C
ATOM   4345  CE  LYS A 546      32.166  12.720  49.103  1.00149.15           C
ATOM   4346  NZ  LYS A 546      31.966  11.262  48.942  1.00149.15           N
ATOM   4347  C   LYS A 546      28.879  14.707  45.232  1.00149.15           C
ATOM   4348  O   LYS A 546      29.531  14.149  44.348  1.00149.15           O
ATOM   4349  N   PHE A 547      28.328  15.931  45.064  1.00 95.90           N
ATOM   4350  CA  PHE A 547      28.559  16.597  43.818  1.00 95.90           C
ATOM   4351  CB  PHE A 547      27.511  16.274  42.729  1.00 95.90           C
ATOM   4352  CG  PHE A 547      26.190  16.866  43.095  1.00 95.90           C
ATOM   4353  CD1 PHE A 547      25.390  16.280  44.048  1.00 95.90           C
ATOM   4354  CD2 PHE A 547      25.738  17.993  42.445  1.00 95.90           C
ATOM   4355  CE1 PHE A 547      24.178  16.841  44.368  1.00 95.90           C
ATOM   4356  CE2 PHE A 547      24.527  18.554  42.763  1.00 95.90           C
ATOM   4357  CZ  PHE A 547      23.742  17.982  43.733  1.00 95.90           C
ATOM   4358  C   PHE A 547      28.538  18.066  44.047  1.00 95.90           C
ATOM   4359  O   PHE A 547      28.158  18.536  45.122  1.00 95.90           O
ATOM   4360  N   LEU A 548      28.974  18.815  43.015  1.00112.67           N
ATOM   4361  CA  LEU A 548      29.014  20.240  43.076  1.00112.67           C
ATOM   4362  CB  LEU A 548      30.379  20.823  42.651  1.00112.67           C
ATOM   4363  CG  LEU A 548      31.574  20.351  43.508  1.00112.67           C
ATOM   4364  CD1 LEU A 548      31.776  18.830  43.404  1.00112.67           C
ATOM   4365  CD2 LEU A 548      32.855  21.126  43.154  1.00112.67           C
ATOM   4366  C   LEU A 548      28.014  20.753  42.088  1.00112.67           C
ATOM   4367  O   LEU A 548      28.144  20.571  40.878  1.00112.67           O
ATOM   4368  N   GLY A 549      26.968  21.401  42.612  1.00 71.11           N
ATOM   4369  CA  GLY A 549      25.967  22.092  41.864  1.00 71.11           C
ATOM   4370  C   GLY A 549      26.063  23.378  42.591  1.00 71.11           C
ATOM   4371  O   GLY A 549      26.979  23.509  43.399  1.00 71.11           O
ATOM   4372  N   PHE A 550      25.177  24.353  42.330  1.00152.69           N
ATOM   4373  CA  PHE A 550      25.220  25.565  43.095  1.00152.69           C
ATOM   4374  CB  PHE A 550      25.440  25.367  44.612  1.00152.69           C
ATOM   4375  CG  PHE A 550      24.234  24.739  45.212  1.00152.69           C
ATOM   4376  CD1 PHE A 550      23.670  23.617  44.645  1.00152.69           C
ATOM   4377  CD2 PHE A 550      23.645  25.321  46.314  1.00152.69           C
ATOM   4378  CE1 PHE A 550      22.551  23.054  45.210  1.00152.69           C
ATOM   4379  CE2 PHE A 550      22.528  24.759  46.873  1.00152.69           C
ATOM   4380  CZ  PHE A 550      21.982  23.624  46.324  1.00152.69           C
ATOM   4381  C   PHE A 550      26.312  26.449  42.610  1.00152.69           C
ATOM   4382  O   PHE A 550      27.397  25.999  42.243  1.00152.69           O
ATOM   4383  N   ALA A 551      26.015  27.759  42.584  1.00 51.06           N
ATOM   4384  CA  ALA A 551      27.001  28.727  42.244  1.00 51.06           C
ATOM   4385  CB  ALA A 551      26.453  30.167  42.176  1.00 51.06           C
ATOM   4386  C   ALA A 551      28.002  28.670  43.345  1.00 51.06           C
ATOM   4387  O   ALA A 551      29.206  28.756  43.115  1.00 51.06           O
ATOM   4388  N   SER A 552      27.532  28.486  44.592  1.00131.36           N
ATOM   4389  CA  SER A 552      28.487  28.645  45.633  1.00131.36           C
ATOM   4390  CB  SER A 552      28.568  30.073  46.178  1.00131.36           C
ATOM   4391  OG  SER A 552      27.406  30.398  46.924  1.00131.36           O
ATOM   4392  C   SER A 552      28.125  27.782  46.771  1.00131.36           C
ATOM   4393  O   SER A 552      27.460  26.760  46.601  1.00131.36           O
ATOM   4394  N   TRP A 553      28.634  28.148  47.961  1.00251.62           N
ATOM   4395  CA  TRP A 553      28.460  27.400  49.159  1.00251.62           C
ATOM   4396  CB  TRP A 553      27.064  26.737  49.345  1.00251.62           C
ATOM   4397  CG  TRP A 553      25.888  27.708  49.570  1.00251.62           C
ATOM   4398  CD2 TRP A 553      24.888  27.496  50.579  1.00251.62           C
ATOM   4399  CD1 TRP A 553      25.566  28.896  48.963  1.00251.62           C
ATOM   4400  NE1 TRP A 553      24.464  29.456  49.572  1.00251.62           N
ATOM   4401  CE2 TRP A 553      24.034  28.599  50.566  1.00251.62           C
ATOM   4402  CE3 TRP A 553      24.713  26.467  51.453  1.00251.62           C
ATOM   4403  CZ2 TRP A 553      22.995  28.689  51.448  1.00251.62           C
ATOM   4404  CZ3 TRP A 553      23.658  26.555  52.328  1.00251.62           C
ATOM   4405  CH2 TRP A 553      22.816  27.649  52.334  1.00251.62           C
ATOM   4406  C   TRP A 553      29.593  26.427  49.190  1.00251.62           C
ATOM   4407  O   TRP A 553      30.459  26.409  48.300  1.00251.62           O
ATOM   4408  N   LEU A 554      29.686  25.669  50.292  1.00242.83           N
ATOM   4409  CA  LEU A 554      30.640  24.613  50.282  1.00242.83           C
ATOM   4410  CB  LEU A 554      30.761  23.927  51.654  1.00242.83           C
ATOM   4411  CG  LEU A 554      31.422  24.860  52.700  1.00242.83           C
ATOM   4412  CD1 LEU A 554      30.585  26.130  52.925  1.00242.83           C
ATOM   4413  CD2 LEU A 554      31.732  24.122  54.012  1.00242.83           C
ATOM   4414  C   LEU A 554      30.017  23.757  49.224  1.00242.83           C
ATOM   4415  O   LEU A 554      28.919  23.226  49.387  1.00242.83           O
ATOM   4416  N   GLY A 555      30.723  23.625  48.091  1.00 59.67           N
ATOM   4417  CA  GLY A 555      30.175  23.039  46.905  1.00 59.67           C
ATOM   4418  C   GLY A 555      29.698  21.653  47.170  1.00 59.67           C
ATOM   4419  O   GLY A 555      28.663  21.243  46.644  1.00 59.67           O
ATOM   4420  N   HIS A 556      30.433  20.878  47.981  1.00 66.06           N
ATOM   4421  CA  HIS A 556      30.015  19.525  48.172  1.00 66.06           C
ATOM   4422  ND1 HIS A 556      33.377  19.611  49.141  1.00 66.06           N
ATOM   4423  CG  HIS A 556      32.438  18.866  48.462  1.00 66.06           C
ATOM   4424  CB  HIS A 556      31.034  18.674  48.951  1.00 66.06           C
ATOM   4425  NE2 HIS A 556      34.363  18.882  47.285  1.00 66.06           N
ATOM   4426  CD2 HIS A 556      33.056  18.427  47.330  1.00 66.06           C
ATOM   4427  CE1 HIS A 556      34.510  19.588  48.394  1.00 66.06           C
ATOM   4428  C   HIS A 556      28.772  19.519  48.996  1.00 66.06           C
ATOM   4429  O   HIS A 556      28.584  20.344  49.889  1.00 66.06           O
ATOM   4430  N   PHE A 557      27.865  18.585  48.666  1.00 91.89           N
ATOM   4431  CA  PHE A 557      26.693  18.365  49.456  1.00 91.89           C
ATOM   4432  CB  PHE A 557      25.403  19.042  48.942  1.00 91.89           C
ATOM   4433  CG  PHE A 557      25.232  20.306  49.711  1.00 91.89           C
ATOM   4434  CD1 PHE A 557      25.840  21.481  49.335  1.00 91.89           C
ATOM   4435  CD2 PHE A 557      24.439  20.289  50.839  1.00 91.89           C
ATOM   4436  CE1 PHE A 557      25.650  22.619  50.085  1.00 91.89           C
ATOM   4437  CE2 PHE A 557      24.245  21.421  51.589  1.00 91.89           C
ATOM   4438  CZ  PHE A 557      24.856  22.591  51.209  1.00 91.89           C
ATOM   4439  C   PHE A 557      26.453  16.900  49.519  1.00 91.89           C
ATOM   4440  O   PHE A 557      26.807  16.155  48.604  1.00 91.89           O
ATOM   4441  N   THR A 558      25.843  16.456  50.632  1.00 57.10           N
ATOM   4442  CA  THR A 558      25.559  15.068  50.770  1.00 57.10           C
ATOM   4443  CB  THR A 558      25.290  14.630  52.179  1.00 57.10           C
ATOM   4444  OG1 THR A 558      26.416  14.904  53.000  1.00 57.10           O
ATOM   4445  CG2 THR A 558      24.980  13.124  52.179  1.00 57.10           C
ATOM   4446  C   THR A 558      24.311  14.852  50.008  1.00 57.10           C
ATOM   4447  O   THR A 558      23.266  15.425  50.315  1.00 57.10           O
ATOM   4448  N   THR A 559      24.405  14.019  48.963  1.00139.95           N
ATOM   4449  CA  THR A 559      23.274  13.798  48.124  1.00139.95           C
ATOM   4450  CB  THR A 559      23.411  14.509  46.821  1.00139.95           C
ATOM   4451  OG1 THR A 559      24.552  14.054  46.112  1.00139.95           O
ATOM   4452  CG2 THR A 559      23.503  16.019  47.118  1.00139.95           C
ATOM   4453  C   THR A 559      23.148  12.337  47.882  1.00139.95           C
ATOM   4454  O   THR A 559      24.025  11.558  48.250  1.00139.95           O
ATOM   4455  N   ALA A 560      22.027  11.920  47.265  1.00 47.27           N
ATOM   4456  CA  ALA A 560      21.828  10.514  47.068  1.00 47.27           C
ATOM   4457  CB  ALA A 560      20.661   9.961  47.905  1.00 47.27           C
ATOM   4458  C   ALA A 560      21.520  10.270  45.622  1.00 47.27           C
ATOM   4459  O   ALA A 560      21.001  11.139  44.921  1.00 47.27           O
ATOM   4460  N   VAL A 561      21.853   9.065  45.122  1.00122.54           N
ATOM   4461  CA  VAL A 561      21.573   8.793  43.744  1.00122.54           C
ATOM   4462  CB  VAL A 561      22.442   7.714  43.162  1.00122.54           C
ATOM   4463  CG1 VAL A 561      22.158   6.411  43.924  1.00122.54           C
ATOM   4464  CG2 VAL A 561      22.160   7.624  41.657  1.00122.54           C
ATOM   4465  C   VAL A 561      20.138   8.364  43.647  1.00122.54           C
ATOM   4466  O   VAL A 561      19.692   7.510  44.411  1.00122.54           O
ATOM   4467  N   ILE A 562      19.373   8.930  42.686  1.00205.70           N
ATOM   4468  CA  ILE A 562      17.998   8.536  42.640  1.00205.70           C
ATOM   4469  CB  ILE A 562      17.036   9.618  43.090  1.00205.70           C
ATOM   4470  CG1 ILE A 562      15.811   9.065  43.865  1.00205.70           C
ATOM   4471  CG2 ILE A 562      16.656  10.476  41.887  1.00205.70           C
ATOM   4472  CD1 ILE A 562      14.887   8.114  43.122  1.00205.70           C
ATOM   4473  C   ILE A 562      17.753   7.985  41.255  1.00205.70           C
ATOM   4474  O   ILE A 562      18.698   7.566  40.590  1.00205.70           O
ATOM   4475  N   GLY A 563      16.485   7.873  40.808  1.00122.70           N
ATOM   4476  CA  GLY A 563      16.155   7.175  39.589  1.00122.70           C
ATOM   4477  C   GLY A 563      16.556   7.944  38.362  1.00122.70           C
ATOM   4478  O   GLY A 563      16.753   9.160  38.397  1.00122.70           O
ATOM   4479  N   PHE A 564      16.716   7.237  37.201  1.00310.06           N
ATOM   4480  CA  PHE A 564      17.323   7.897  36.061  1.00310.06           C
ATOM   4481  CB  PHE A 564      16.593   9.150  35.551  1.00310.06           C
ATOM   4482  CG  PHE A 564      15.714   8.790  34.412  1.00310.06           C
ATOM   4483  CD1 PHE A 564      14.425   8.344  34.578  1.00310.06           C
ATOM   4484  CD2 PHE A 564      16.221   8.914  33.140  1.00310.06           C
ATOM   4485  CE1 PHE A 564      13.659   8.025  33.479  1.00310.06           C
ATOM   4486  CE2 PHE A 564      15.465   8.600  32.037  1.00310.06           C
ATOM   4487  CZ  PHE A 564      14.174   8.153  32.207  1.00310.06           C
ATOM   4488  C   PHE A 564      18.681   8.309  36.618  1.00310.06           C
ATOM   4489  O   PHE A 564      19.134   7.828  37.649  1.00310.06           O
ATOM   4490  N   TYR A 565      19.476   9.164  35.983  1.00312.34           N
ATOM   4491  CA  TYR A 565      20.621   9.477  36.795  1.00312.34           C
ATOM   4492  CB  TYR A 565      21.874   9.814  35.987  1.00312.34           C
ATOM   4493  CG  TYR A 565      21.507   9.852  34.547  1.00312.34           C
ATOM   4494  CD1 TYR A 565      21.292   8.703  33.824  1.00312.34           C
ATOM   4495  CD2 TYR A 565      21.402  11.072  33.917  1.00312.34           C
ATOM   4496  CE1 TYR A 565      20.960   8.782  32.494  1.00312.34           C
ATOM   4497  CE2 TYR A 565      21.069  11.162  32.589  1.00312.34           C
ATOM   4498  CZ  TYR A 565      20.846  10.009  31.877  1.00312.34           C
ATOM   4499  OH  TYR A 565      20.502  10.082  30.512  1.00312.34           O
ATOM   4500  C   TYR A 565      20.230  10.805  37.352  1.00312.34           C
ATOM   4501  O   TYR A 565      20.681  11.838  36.861  1.00312.34           O
ATOM   4502  N   MET A 566      19.355  10.846  38.368  1.00134.16           N
ATOM   4503  CA  MET A 566      19.118  12.146  38.897  1.00134.16           C
ATOM   4504  CB  MET A 566      17.682  12.685  38.788  1.00134.16           C
ATOM   4505  CG  MET A 566      16.592  11.748  39.273  1.00134.16           C
ATOM   4506  SD  MET A 566      14.912  12.390  39.045  1.00134.16           S
ATOM   4507  CE  MET A 566      14.832  13.146  40.693  1.00134.16           C
ATOM   4508  C   MET A 566      19.621  12.161  40.297  1.00134.16           C
ATOM   4509  O   MET A 566      19.369  11.250  41.082  1.00134.16           O
ATOM   4510  N   PHE A 567      20.414  13.195  40.622  1.00106.56           N
ATOM   4511  CA  PHE A 567      20.969  13.343  41.935  1.00106.56           C
ATOM   4512  CB  PHE A 567      22.125  14.359  42.019  1.00106.56           C
ATOM   4513  CG  PHE A 567      23.397  13.670  41.761  1.00106.56           C
ATOM   4514  CD1 PHE A 567      23.521  12.876  40.662  1.00106.56           C
ATOM   4515  CD2 PHE A 567      24.466  13.861  42.608  1.00106.56           C
ATOM   4516  CE1 PHE A 567      24.712  12.243  40.441  1.00106.56           C
ATOM   4517  CE2 PHE A 567      25.666  13.236  42.391  1.00106.56           C
ATOM   4518  CZ  PHE A 567      25.774  12.422  41.295  1.00106.56           C
ATOM   4519  C   PHE A 567      19.926  13.953  42.803  1.00106.56           C
ATOM   4520  O   PHE A 567      19.156  14.808  42.365  1.00106.56           O
ATOM   4521  N   GLY A 568      19.914  13.553  44.086  1.00 40.85           N
ATOM   4522  CA  GLY A 568      18.963  14.107  44.998  1.00 40.85           C
ATOM   4523  C   GLY A 568      19.673  15.167  45.770  1.00 40.85           C
ATOM   4524  O   GLY A 568      20.826  14.990  46.147  1.00 40.85           O
ATOM   4525  N   LYS A 569      18.983  16.287  46.044  1.00 71.55           N
ATOM   4526  CA  LYS A 569      19.585  17.396  46.723  1.00 71.55           C
ATOM   4527  CB  LYS A 569      18.601  18.556  46.965  1.00 71.55           C
ATOM   4528  CG  LYS A 569      18.143  19.313  45.711  1.00 71.55           C
ATOM   4529  CD  LYS A 569      16.995  20.292  45.995  1.00 71.55           C
ATOM   4530  CE  LYS A 569      16.673  21.246  44.838  1.00 71.55           C
ATOM   4531  NZ  LYS A 569      15.650  20.656  43.947  1.00 71.55           N
ATOM   4532  C   LYS A 569      20.021  16.943  48.078  1.00 71.55           C
ATOM   4533  O   LYS A 569      21.097  17.310  48.544  1.00 71.55           O
ATOM   4534  N   ALA A 570      19.190  16.125  48.754  1.00 65.06           N
ATOM   4535  CA  ALA A 570      19.478  15.690  50.088  1.00 65.06           C
ATOM   4536  CB  ALA A 570      18.501  16.253  51.139  1.00 65.06           C
ATOM   4537  C   ALA A 570      19.329  14.198  50.116  1.00 65.06           C
ATOM   4538  O   ALA A 570      19.007  13.580  49.100  1.00 65.06           O
ATOM   4539  N   VAL A 571      19.666  13.565  51.263  1.00190.85           N
ATOM   4540  CA  VAL A 571      19.446  12.150  51.341  1.00190.85           C
ATOM   4541  CB  VAL A 571      20.661  11.385  51.776  1.00190.85           C
ATOM   4542  CG1 VAL A 571      21.187  12.001  53.085  1.00190.85           C
ATOM   4543  CG2 VAL A 571      20.287   9.894  51.874  1.00190.85           C
ATOM   4544  C   VAL A 571      18.346  11.898  52.320  1.00190.85           C
ATOM   4545  O   VAL A 571      18.544  11.356  53.407  1.00190.85           O
ATOM   4546  N   LYS A 572      17.127  12.289  51.937  1.00109.25           N
ATOM   4547  CA  LYS A 572      15.981  12.069  52.759  1.00109.25           C
ATOM   4548  CB  LYS A 572      14.740  12.809  52.227  1.00109.25           C
ATOM   4549  CG  LYS A 572      14.865  14.335  52.279  1.00109.25           C
ATOM   4550  CD  LYS A 572      13.840  15.077  51.416  1.00109.25           C
ATOM   4551  CE  LYS A 572      14.349  15.410  50.012  1.00109.25           C
ATOM   4552  NZ  LYS A 572      14.593  14.164  49.251  1.00109.25           N
ATOM   4553  C   LYS A 572      15.668  10.613  52.747  1.00109.25           C
ATOM   4554  O   LYS A 572      15.233  10.066  53.758  1.00109.25           O
ATOM   4555  N   PHE A 573      15.894   9.931  51.603  1.00160.08           N
ATOM   4556  CA  PHE A 573      15.402   8.589  51.560  1.00160.08           C
ATOM   4557  CB  PHE A 573      14.985   8.089  50.170  1.00160.08           C
ATOM   4558  CG  PHE A 573      13.703   8.839  49.989  1.00160.08           C
ATOM   4559  CD1 PHE A 573      12.517   8.313  50.456  1.00160.08           C
ATOM   4560  CD2 PHE A 573      13.685  10.084  49.402  1.00160.08           C
ATOM   4561  CE1 PHE A 573      11.332   8.998  50.315  1.00160.08           C
ATOM   4562  CE2 PHE A 573      12.503  10.774  49.258  1.00160.08           C
ATOM   4563  CZ  PHE A 573      11.323  10.232  49.712  1.00160.08           C
ATOM   4564  C   PHE A 573      16.225   7.639  52.358  1.00160.08           C
ATOM   4565  O   PHE A 573      17.211   7.052  51.912  1.00160.08           O
ATOM   4566  N   ILE A 574      15.764   7.507  53.617  1.00147.86           N
ATOM   4567  CA  ILE A 574      16.212   6.631  54.649  1.00147.86           C
ATOM   4568  CB  ILE A 574      16.730   7.361  55.863  1.00147.86           C
ATOM   4569  CG1 ILE A 574      17.372   6.396  56.875  1.00147.86           C
ATOM   4570  CG2 ILE A 574      15.588   8.213  56.442  1.00147.86           C
ATOM   4571  CD1 ILE A 574      16.390   5.422  57.526  1.00147.86           C
ATOM   4572  C   ILE A 574      14.957   5.919  55.003  1.00147.86           C
ATOM   4573  O   ILE A 574      13.894   6.531  55.094  1.00147.86           O
ATOM   4574  N   MET A 575      15.019   4.594  55.169  1.00217.47           N
ATOM   4575  CA  MET A 575      13.779   3.934  55.415  1.00217.47           C
ATOM   4576  CB  MET A 575      13.014   3.619  54.117  1.00217.47           C
ATOM   4577  CG  MET A 575      11.560   3.188  54.333  1.00217.47           C
ATOM   4578  SD  MET A 575      10.427   4.539  54.783  1.00217.47           S
ATOM   4579  CE  MET A 575      10.389   5.284  53.126  1.00217.47           C
ATOM   4580  C   MET A 575      14.102   2.637  56.057  1.00217.47           C
ATOM   4581  O   MET A 575      13.980   2.464  57.269  1.00217.47           O
ATOM   4582  N   ASP A 576      14.534   1.688  55.214  1.00138.20           N
ATOM   4583  CA  ASP A 576      14.788   0.346  55.628  1.00138.20           C
ATOM   4584  CB  ASP A 576      15.096  -0.571  54.429  1.00138.20           C
ATOM   4585  CG  ASP A 576      14.799  -2.026  54.771  1.00138.20           C
ATOM   4586  OD1 ASP A 576      15.307  -2.537  55.802  1.00138.20           O
ATOM   4587  OD2 ASP A 576      14.034  -2.648  53.987  1.00138.20           O
ATOM   4588  C   ASP A 576      15.953   0.323  56.555  1.00138.20           C
ATOM   4589  O   ASP A 576      16.864   1.146  56.473  1.00138.20           O
ATOM   4590  N   THR A 577      15.912  -0.638  57.494  1.00 90.24           N
ATOM   4591  CA  THR A 577      16.962  -0.845  58.439  1.00 90.24           C
ATOM   4592  CB  THR A 577      16.486  -1.547  59.685  1.00 90.24           C
ATOM   4593  OG1 THR A 577      15.423  -0.812  60.274  1.00 90.24           O
ATOM   4594  CG2 THR A 577      17.642  -1.660  60.696  1.00 90.24           C
ATOM   4595  C   THR A 577      17.951  -1.721  57.742  1.00 90.24           C
ATOM   4596  O   THR A 577      17.676  -2.235  56.661  1.00 90.24           O
ATOM   4597  N   VAL A 578      19.148  -1.901  58.328  1.00106.11           N
ATOM   4598  CA  VAL A 578      20.128  -2.712  57.672  1.00106.11           C
ATOM   4599  CB  VAL A 578      21.505  -2.574  58.250  1.00106.11           C
ATOM   4600  CG1 VAL A 578      21.475  -3.045  59.715  1.00106.11           C
ATOM   4601  CG2 VAL A 578      22.482  -3.370  57.369  1.00106.11           C
ATOM   4602  C   VAL A 578      19.731  -4.143  57.792  1.00106.11           C
ATOM   4603  O   VAL A 578      19.321  -4.605  58.854  1.00106.11           O
ATOM   4604  N   ILE A 579      19.828  -4.874  56.665  1.00 96.49           N
ATOM   4605  CA  ILE A 579      19.524  -6.274  56.612  1.00 96.49           C
ATOM   4606  CB  ILE A 579      18.265  -6.584  55.862  1.00 96.49           C
ATOM   4607  CG1 ILE A 579      17.939  -8.087  55.947  1.00 96.49           C
ATOM   4608  CG2 ILE A 579      18.433  -6.055  54.431  1.00 96.49           C
ATOM   4609  CD1 ILE A 579      16.552  -8.447  55.418  1.00 96.49           C
ATOM   4610  C   ILE A 579      20.638  -6.923  55.860  1.00 96.49           C
ATOM   4611  O   ILE A 579      21.234  -6.314  54.973  1.00 96.49           O
ATOM   4612  N   HIS A 580      20.964  -8.179  56.218  1.00 76.68           N
ATOM   4613  CA  HIS A 580      22.013  -8.883  55.541  1.00 76.68           C
ATOM   4614  ND1 HIS A 580      22.749  -9.491  58.815  1.00 76.68           N
ATOM   4615  CG  HIS A 580      23.340  -9.625  57.579  1.00 76.68           C
ATOM   4616  CB  HIS A 580      22.610 -10.055  56.343  1.00 76.68           C
ATOM   4617  NE2 HIS A 580      24.893  -8.959  59.075  1.00 76.68           N
ATOM   4618  CD2 HIS A 580      24.649  -9.295  57.755  1.00 76.68           C
ATOM   4619  CE1 HIS A 580      23.722  -9.091  59.673  1.00 76.68           C
ATOM   4620  C   HIS A 580      21.461  -9.464  54.282  1.00 76.68           C
ATOM   4621  O   HIS A 580      20.256  -9.677  54.153  1.00 76.68           O
ATOM   4622  N   GLY A 581      22.352  -9.713  53.303  1.00 38.97           N
ATOM   4623  CA  GLY A 581      21.960 -10.364  52.091  1.00 38.97           C
ATOM   4624  C   GLY A 581      21.257  -9.411  51.181  1.00 38.97           C
ATOM   4625  O   GLY A 581      20.442  -9.841  50.368  1.00 38.97           O
ATOM   4626  N   LYS A 582      21.512  -8.090  51.277  1.00140.22           N
ATOM   4627  CA  LYS A 582      20.816  -7.298  50.304  1.00140.22           C
ATOM   4628  CB  LYS A 582      19.928  -6.152  50.817  1.00140.22           C
ATOM   4629  CG  LYS A 582      18.593  -6.706  51.327  1.00140.22           C
ATOM   4630  CD  LYS A 582      17.525  -5.663  51.655  1.00140.22           C
ATOM   4631  CE  LYS A 582      16.242  -5.866  50.839  1.00140.22           C
ATOM   4632  NZ  LYS A 582      15.702  -7.231  51.064  1.00140.22           N
ATOM   4633  C   LYS A 582      21.731  -6.814  49.234  1.00140.22           C
ATOM   4634  O   LYS A 582      22.764  -6.204  49.498  1.00140.22           O
ATOM   4635  N   ILE A 583      21.352  -7.109  47.969  1.00116.03           N
ATOM   4636  CA  ILE A 583      22.132  -6.683  46.843  1.00116.03           C
ATOM   4637  CB  ILE A 583      22.712  -7.795  46.014  1.00116.03           C
ATOM   4638  CG1 ILE A 583      23.800  -7.236  45.081  1.00116.03           C
ATOM   4639  CG2 ILE A 583      21.567  -8.524  45.290  1.00116.03           C
ATOM   4640  CD1 ILE A 583      24.693  -8.305  44.456  1.00116.03           C
ATOM   4641  C   ILE A 583      21.268  -5.833  45.978  1.00116.03           C
ATOM   4642  O   ILE A 583      20.104  -6.146  45.729  1.00116.03           O
ATOM   4643  N   LEU A 584      21.822  -4.695  45.525  1.00128.36           N
ATOM   4644  CA  LEU A 584      21.046  -3.806  44.723  1.00128.36           C
ATOM   4645  CB  LEU A 584      20.728  -2.491  45.460  1.00128.36           C
ATOM   4646  CG  LEU A 584      19.935  -2.649  46.774  1.00128.36           C
ATOM   4647  CD1 LEU A 584      20.726  -3.442  47.833  1.00128.36           C
ATOM   4648  CD2 LEU A 584      19.464  -1.278  47.290  1.00128.36           C
ATOM   4649  C   LEU A 584      21.855  -3.426  43.541  1.00128.36           C
ATOM   4650  O   LEU A 584      23.085  -3.376  43.581  1.00128.36           O
ATOM   4651  N   TYR A 585      21.134  -3.174  42.442  1.00125.98           N
ATOM   4652  CA  TYR A 585      21.693  -2.703  41.221  1.00125.98           C
ATOM   4653  CB  TYR A 585      21.253  -3.594  40.045  1.00125.98           C
ATOM   4654  CG  TYR A 585      22.127  -4.800  39.997  1.00125.98           C
ATOM   4655  CD1 TYR A 585      22.477  -5.493  41.137  1.00125.98           C
ATOM   4656  CD2 TYR A 585      22.551  -5.261  38.772  1.00125.98           C
ATOM   4657  CE1 TYR A 585      23.290  -6.599  41.052  1.00125.98           C
ATOM   4658  CE2 TYR A 585      23.358  -6.370  38.680  1.00125.98           C
ATOM   4659  CZ  TYR A 585      23.732  -7.032  39.824  1.00125.98           C
ATOM   4660  OH  TYR A 585      24.565  -8.169  39.743  1.00125.98           O
ATOM   4661  C   TYR A 585      21.089  -1.352  41.020  1.00125.98           C
ATOM   4662  O   TYR A 585      19.868  -1.235  40.923  1.00125.98           O
ATOM   4663  N   ASP A 586      21.921  -0.289  40.997  1.00138.24           N
ATOM   4664  CA  ASP A 586      21.386   1.023  40.760  1.00138.24           C
ATOM   4665  CB  ASP A 586      21.454   1.997  41.961  1.00138.24           C
ATOM   4666  CG  ASP A 586      22.894   2.246  42.374  1.00138.24           C
ATOM   4667  OD1 ASP A 586      23.804   1.583  41.810  1.00138.24           O
ATOM   4668  OD2 ASP A 586      23.100   3.110  43.270  1.00138.24           O
ATOM   4669  C   ASP A 586      22.068   1.609  39.557  1.00138.24           C
ATOM   4670  O   ASP A 586      23.267   1.433  39.349  1.00138.24           O
ATOM   4671  N   ILE A 587      21.307   2.317  38.698  1.00194.71           N
ATOM   4672  CA  ILE A 587      21.893   2.842  37.492  1.00194.71           C
ATOM   4673  CB  ILE A 587      20.902   3.201  36.417  1.00194.71           C
ATOM   4674  CG1 ILE A 587      19.967   4.334  36.870  1.00194.71           C
ATOM   4675  CG2 ILE A 587      20.178   1.913  35.996  1.00194.71           C
ATOM   4676  CD1 ILE A 587      19.108   3.991  38.083  1.00194.71           C
ATOM   4677  C   ILE A 587      22.684   4.073  37.802  1.00194.71           C
ATOM   4678  O   ILE A 587      22.220   4.985  38.489  1.00194.71           O
ATOM   4679  N   TYR A 588      23.939   4.086  37.304  1.00178.63           N
ATOM   4680  CA  TYR A 588      24.875   5.174  37.412  1.00178.63           C
ATOM   4681  CB  TYR A 588      26.218   4.757  38.059  1.00178.63           C
ATOM   4682  CG  TYR A 588      26.511   5.402  39.366  1.00178.63           C
ATOM   4683  CD1 TYR A 588      26.384   6.760  39.504  1.00178.63           C
ATOM   4684  CD2 TYR A 588      26.987   4.662  40.424  1.00178.63           C
ATOM   4685  CE1 TYR A 588      26.687   7.360  40.697  1.00178.63           C
ATOM   4686  CE2 TYR A 588      27.298   5.256  41.624  1.00178.63           C
ATOM   4687  CZ  TYR A 588      27.146   6.613  41.759  1.00178.63           C
ATOM   4688  OH  TYR A 588      27.467   7.242  42.981  1.00178.63           O
ATOM   4689  C   TYR A 588      25.354   5.434  36.024  1.00178.63           C
ATOM   4690  O   TYR A 588      26.018   4.569  35.457  1.00178.63           O
ATOM   4691  N   GLY A 589      25.079   6.612  35.438  1.00 39.26           N
ATOM   4692  CA  GLY A 589      25.642   6.891  34.143  1.00 39.26           C
ATOM   4693  C   GLY A 589      25.183   5.855  33.176  1.00 39.26           C
ATOM   4694  O   GLY A 589      24.050   5.388  33.242  1.00 39.26           O
ATOM   4695  N   LEU A 590      26.092   5.457  32.265  1.00 95.68           N
ATOM   4696  CA  LEU A 590      25.827   4.451  31.278  1.00 95.68           C
ATOM   4697  CB  LEU A 590      26.930   4.353  30.204  1.00 95.68           C
ATOM   4698  CG  LEU A 590      28.354   4.642  30.727  1.00 95.68           C
ATOM   4699  CD1 LEU A 590      28.840   3.573  31.721  1.00 95.68           C
ATOM   4700  CD2 LEU A 590      29.332   4.885  29.567  1.00 95.68           C
ATOM   4701  C   LEU A 590      25.622   3.110  31.911  1.00 95.68           C
ATOM   4702  O   LEU A 590      24.756   2.355  31.471  1.00 95.68           O
ATOM   4703  N   GLY A 591      26.394   2.781  32.964  1.00 53.72           N
ATOM   4704  CA  GLY A 591      26.352   1.472  33.560  1.00 53.72           C
ATOM   4705  C   GLY A 591      25.425   1.396  34.744  1.00 53.72           C
ATOM   4706  O   GLY A 591      24.421   2.116  34.849  1.00 53.72           O
ATOM   4707  N   TRP A 592      25.769   0.434  35.642  1.00111.93           N
ATOM   4708  CA  TRP A 592      25.096   0.099  36.865  1.00111.93           C
ATOM   4709  CB  TRP A 592      24.402  -1.281  36.829  1.00111.93           C
ATOM   4710  CG  TRP A 592      23.084  -1.393  36.096  1.00111.93           C
ATOM   4711  CD2 TRP A 592      22.920  -1.238  34.677  1.00111.93           C
ATOM   4712  CD1 TRP A 592      21.838  -1.627  36.607  1.00111.93           C
ATOM   4713  NE1 TRP A 592      20.912  -1.650  35.590  1.00111.93           N
ATOM   4714  CE2 TRP A 592      21.564  -1.406  34.398  1.00111.93           C
ATOM   4715  CE3 TRP A 592      23.825  -0.972  33.687  1.00111.93           C
ATOM   4716  CZ2 TRP A 592      21.091  -1.312  33.120  1.00111.93           C
ATOM   4717  CZ3 TRP A 592      23.343  -0.881  32.400  1.00111.93           C
ATOM   4718  CH2 TRP A 592      22.004  -1.049  32.122  1.00111.93           C
ATOM   4719  C   TRP A 592      26.149  -0.035  37.928  1.00111.93           C
ATOM   4720  O   TRP A 592      27.335  -0.220  37.652  1.00111.93           O
ATOM   4721  N   GLN A 593      25.715   0.054  39.197  1.00150.69           N
ATOM   4722  CA  GLN A 593      26.608  -0.029  40.314  1.00150.69           C
ATOM   4723  CB  GLN A 593      26.514   1.265  41.149  1.00150.69           C
ATOM   4724  CG  GLN A 593      27.685   1.543  42.091  1.00150.69           C
ATOM   4725  CD  GLN A 593      27.796   0.323  42.962  1.00150.69           C
ATOM   4726  OE1 GLN A 593      26.835  -0.070  43.620  1.00150.69           O
ATOM   4727  NE2 GLN A 593      28.959  -0.368  42.869  1.00150.69           N
ATOM   4728  C   GLN A 593      26.080  -1.173  41.136  1.00150.69           C
ATOM   4729  O   GLN A 593      24.869  -1.299  41.320  1.00150.69           O
ATOM   4730  N   LEU A 594      26.981  -2.040  41.653  1.00154.67           N
ATOM   4731  CA  LEU A 594      26.516  -3.128  42.465  1.00154.67           C
ATOM   4732  CB  LEU A 594      27.199  -4.481  42.208  1.00154.67           C
ATOM   4733  CG  LEU A 594      27.172  -4.914  40.739  1.00154.67           C
ATOM   4734  CD1 LEU A 594      28.089  -3.986  39.930  1.00154.67           C
ATOM   4735  CD2 LEU A 594      27.452  -6.420  40.563  1.00154.67           C
ATOM   4736  C   LEU A 594      26.856  -2.816  43.881  1.00154.67           C
ATOM   4737  O   LEU A 594      27.993  -2.465  44.192  1.00154.67           O
ATOM   4738  N   ILE A 595      25.868  -2.923  44.788  1.00104.96           N
ATOM   4739  CA  ILE A 595      26.217  -2.714  46.155  1.00104.96           C
ATOM   4740  CB  ILE A 595      25.606  -1.515  46.794  1.00104.96           C
ATOM   4741  CG1 ILE A 595      26.388  -1.212  48.094  1.00104.96           C
ATOM   4742  CG2 ILE A 595      24.099  -1.724  46.960  1.00104.96           C
ATOM   4743  CD1 ILE A 595      26.192   0.210  48.646  1.00104.96           C
ATOM   4744  C   ILE A 595      25.776  -3.914  46.911  1.00104.96           C
ATOM   4745  O   ILE A 595      24.688  -4.437  46.677  1.00104.96           O
ATOM   4746  N   ALA A 596      26.636  -4.409  47.823  1.00 75.40           N
ATOM   4747  CA  ALA A 596      26.290  -5.606  48.530  1.00 75.40           C
ATOM   4748  CB  ALA A 596      27.308  -6.741  48.340  1.00 75.40           C
ATOM   4749  C   ALA A 596      26.219  -5.336  50.000  1.00 75.40           C
ATOM   4750  O   ALA A 596      27.109  -4.726  50.592  1.00 75.40           O
ATOM   4751  N   ALA A 597      25.102  -5.796  50.596  1.00257.09           N
ATOM   4752  CA  ALA A 597      24.810  -5.798  51.998  1.00257.09           C
ATOM   4753  CB  ALA A 597      25.842  -6.594  52.815  1.00257.09           C
ATOM   4754  C   ALA A 597      24.777  -4.401  52.524  1.00257.09           C
ATOM   4755  O   ALA A 597      24.707  -4.182  53.733  1.00257.09           O
ATOM   4756  N   PHE A 598      24.842  -3.395  51.634  1.00339.45           N
ATOM   4757  CA  PHE A 598      24.841  -2.037  52.094  1.00339.45           C
ATOM   4758  CB  PHE A 598      23.632  -1.677  52.977  1.00339.45           C
ATOM   4759  CG  PHE A 598      22.378  -1.673  52.176  1.00339.45           C
ATOM   4760  CD1 PHE A 598      21.704  -2.843  51.916  1.00339.45           C
ATOM   4761  CD2 PHE A 598      21.868  -0.489  51.698  1.00339.45           C
ATOM   4762  CE1 PHE A 598      20.542  -2.831  51.181  1.00339.45           C
ATOM   4763  CE2 PHE A 598      20.707  -0.472  50.962  1.00339.45           C
ATOM   4764  CZ  PHE A 598      20.041  -1.645  50.703  1.00339.45           C
ATOM   4765  C   PHE A 598      26.026  -1.876  52.986  1.00339.45           C
ATOM   4766  O   PHE A 598      26.113  -0.910  53.742  1.00339.45           O
ATOM   4767  N   TRP A 599      27.014  -2.774  52.860  1.00234.01           N
ATOM   4768  CA  TRP A 599      28.079  -2.783  53.801  1.00234.01           C
ATOM   4769  CB  TRP A 599      28.847  -4.118  53.856  1.00234.01           C
ATOM   4770  CG  TRP A 599      29.687  -4.309  55.102  1.00234.01           C
ATOM   4771  CD2 TRP A 599      30.206  -5.580  55.521  1.00234.01           C
ATOM   4772  CD1 TRP A 599      30.066  -3.410  56.057  1.00234.01           C
ATOM   4773  NE1 TRP A 599      30.806  -4.034  57.029  1.00234.01           N
ATOM   4774  CE2 TRP A 599      30.894  -5.371  56.717  1.00234.01           C
ATOM   4775  CE3 TRP A 599      30.108  -6.820  54.960  1.00234.01           C
ATOM   4776  CZ2 TRP A 599      31.498  -6.404  57.372  1.00234.01           C
ATOM   4777  CZ3 TRP A 599      30.725  -7.858  55.620  1.00234.01           C
ATOM   4778  CH2 TRP A 599      31.406  -7.654  56.803  1.00234.01           C
ATOM   4779  C   TRP A 599      28.966  -1.686  53.360  1.00234.01           C
ATOM   4780  O   TRP A 599      28.546  -0.821  52.594  1.00234.01           O
ATOM   4781  N   ASP A 600      30.199  -1.655  53.876  1.00110.20           N
ATOM   4782  CA  ASP A 600      31.076  -0.595  53.525  1.00110.20           C
ATOM   4783  CB  ASP A 600      32.332  -0.546  54.415  1.00110.20           C
ATOM   4784  CG  ASP A 600      31.926  -0.206  55.840  1.00110.20           C
ATOM   4785  OD1 ASP A 600      30.709   0.018  56.078  1.00110.20           O
ATOM   4786  OD2 ASP A 600      32.834  -0.174  56.713  1.00110.20           O
ATOM   4787  C   ASP A 600      31.569  -0.847  52.138  1.00110.20           C
ATOM   4788  O   ASP A 600      32.761  -0.687  51.877  1.00110.20           O
ATOM   4789  N   SER A 601      30.699  -1.246  51.185  1.00114.67           N
ATOM   4790  CA  SER A 601      31.347  -1.395  49.930  1.00114.67           C
ATOM   4791  CB  SER A 601      32.293  -2.606  49.871  1.00114.67           C
ATOM   4792  OG  SER A 601      31.544  -3.811  49.929  1.00114.67           O
ATOM   4793  C   SER A 601      30.393  -1.556  48.804  1.00114.67           C
ATOM   4794  O   SER A 601      29.307  -2.123  48.929  1.00114.67           O
ATOM   4795  N   PHE A 602      30.814  -1.008  47.653  1.00151.09           N
ATOM   4796  CA  PHE A 602      30.157  -1.265  46.419  1.00151.09           C
ATOM   4797  CB  PHE A 602      30.177  -0.070  45.434  1.00151.09           C
ATOM   4798  CG  PHE A 602      31.481   0.104  44.730  1.00151.09           C
ATOM   4799  CD1 PHE A 602      31.725  -0.592  43.567  1.00151.09           C
ATOM   4800  CD2 PHE A 602      32.457   0.948  45.203  1.00151.09           C
ATOM   4801  CE1 PHE A 602      32.905  -0.466  42.877  1.00151.09           C
ATOM   4802  CE2 PHE A 602      33.646   1.080  44.517  1.00151.09           C
ATOM   4803  CZ  PHE A 602      33.877   0.378  43.354  1.00151.09           C
ATOM   4804  C   PHE A 602      31.113  -2.285  45.884  1.00151.09           C
ATOM   4805  O   PHE A 602      32.327  -2.134  46.023  1.00151.09           O
ATOM   4806  N   THR A 603      30.626  -3.416  45.363  1.00 64.47           N
ATOM   4807  CA  THR A 603      31.628  -4.323  44.895  1.00 64.47           C
ATOM   4808  CB  THR A 603      31.120  -5.704  44.608  1.00 64.47           C
ATOM   4809  OG1 THR A 603      30.570  -6.282  45.783  1.00 64.47           O
ATOM   4810  CG2 THR A 603      32.305  -6.551  44.110  1.00 64.47           C
ATOM   4811  C   THR A 603      32.252  -3.807  43.634  1.00 64.47           C
ATOM   4812  O   THR A 603      33.476  -3.756  43.523  1.00 64.47           O
ATOM   4813  N   ALA A 604      31.426  -3.376  42.656  1.00 58.16           N
ATOM   4814  CA  ALA A 604      32.018  -2.998  41.404  1.00 58.16           C
ATOM   4815  CB  ALA A 604      32.634  -4.179  40.637  1.00 58.16           C
ATOM   4816  C   ALA A 604      30.972  -2.424  40.512  1.00 58.16           C
ATOM   4817  O   ALA A 604      29.851  -2.144  40.934  1.00 58.16           O
ATOM   4818  N   LEU A 605      31.366  -2.182  39.245  1.00102.78           N
ATOM   4819  CA  LEU A 605      30.465  -1.675  38.258  1.00102.78           C
ATOM   4820  CB  LEU A 605      31.122  -0.711  37.250  1.00102.78           C
ATOM   4821  CG  LEU A 605      32.002   0.398  37.865  1.00102.78           C
ATOM   4822  CD1 LEU A 605      31.228   1.294  38.846  1.00102.78           C
ATOM   4823  CD2 LEU A 605      33.289  -0.194  38.457  1.00102.78           C
ATOM   4824  C   LEU A 605      30.077  -2.871  37.436  1.00102.78           C
ATOM   4825  O   LEU A 605      30.941  -3.556  36.890  1.00102.78           O
ATOM   4826  N   LEU A 606      28.768  -3.174  37.326  1.00125.10           N
ATOM   4827  CA  LEU A 606      28.395  -4.316  36.533  1.00125.10           C
ATOM   4828  CB  LEU A 606      27.787  -5.453  37.398  1.00125.10           C
ATOM   4829  CG  LEU A 606      27.688  -6.881  36.801  1.00125.10           C
ATOM   4830  CD1 LEU A 606      27.055  -7.831  37.831  1.00125.10           C
ATOM   4831  CD2 LEU A 606      26.952  -6.965  35.461  1.00125.10           C
ATOM   4832  C   LEU A 606      27.381  -3.822  35.549  1.00125.10           C
ATOM   4833  O   LEU A 606      26.648  -2.876  35.828  1.00125.10           O
ATOM   4834  N   SER A 607      27.337  -4.416  34.342  1.00 40.93           N
ATOM   4835  CA  SER A 607      26.372  -3.992  33.369  1.00 40.93           C
ATOM   4836  CB  SER A 607      27.009  -3.404  32.096  1.00 40.93           C
ATOM   4837  OG  SER A 607      27.724  -2.218  32.409  1.00 40.93           O
ATOM   4838  C   SER A 607      25.608  -5.208  32.942  1.00 40.93           C
ATOM   4839  O   SER A 607      26.146  -6.313  32.932  1.00 40.93           O
ATOM   4840  N   HIS A 608      24.316  -5.047  32.582  1.00106.16           N
ATOM   4841  CA  HIS A 608      23.577  -6.206  32.156  1.00106.16           C
ATOM   4842  ND1 HIS A 608      23.685  -9.048  33.530  1.00106.16           N
ATOM   4843  CG  HIS A 608      23.206  -7.860  34.040  1.00106.16           C
ATOM   4844  CB  HIS A 608      22.583  -6.800  33.174  1.00106.16           C
ATOM   4845  NE2 HIS A 608      24.003  -9.124  35.733  1.00106.16           N
ATOM   4846  CD2 HIS A 608      23.408  -7.922  35.387  1.00106.16           C
ATOM   4847  CE1 HIS A 608      24.150  -9.767  34.585  1.00106.16           C
ATOM   4848  C   HIS A 608      22.820  -5.958  30.876  1.00106.16           C
ATOM   4849  O   HIS A 608      22.964  -4.912  30.243  1.00106.16           O
ATOM   4850  N   ARG A 609      21.995  -6.959  30.468  1.00 77.12           N
ATOM   4851  CA  ARG A 609      21.257  -6.965  29.226  1.00 77.12           C
ATOM   4852  CB  ARG A 609      21.213  -8.338  28.526  1.00 77.12           C
ATOM   4853  CG  ARG A 609      22.595  -8.857  28.111  1.00 77.12           C
ATOM   4854  CD  ARG A 609      22.559 -10.039  27.135  1.00 77.12           C
ATOM   4855  NE  ARG A 609      23.963 -10.509  26.950  1.00 77.12           N
ATOM   4856  CZ  ARG A 609      24.436 -10.820  25.707  1.00 77.12           C
ATOM   4857  NH1 ARG A 609      23.645 -10.643  24.608  1.00 77.12           N
ATOM   4858  NH2 ARG A 609      25.705 -11.305  25.564  1.00 77.12           N
ATOM   4859  C   ARG A 609      19.838  -6.515  29.449  1.00 77.12           C
ATOM   4860  O   ARG A 609      19.453  -6.167  30.564  1.00 77.12           O
ATOM   4861  N   SER A 610      19.024  -6.505  28.363  1.00 57.16           N
ATOM   4862  CA  SER A 610      17.703  -5.938  28.440  1.00 57.16           C
ATOM   4863  CB  SER A 610      17.550  -4.658  27.602  1.00 57.16           C
ATOM   4864  OG  SER A 610      17.710  -4.961  26.224  1.00 57.16           O
ATOM   4865  C   SER A 610      16.614  -6.876  27.983  1.00 57.16           C
ATOM   4866  O   SER A 610      16.864  -7.981  27.506  1.00 57.16           O
ATOM   4867  N   LEU A 611      15.351  -6.409  28.166  1.00112.67           N
ATOM   4868  CA  LEU A 611      14.098  -7.062  27.866  1.00112.67           C
ATOM   4869  CB  LEU A 611      13.204  -7.068  29.121  1.00112.67           C
ATOM   4870  CG  LEU A 611      11.904  -7.886  29.061  1.00112.67           C
ATOM   4871  CD1 LEU A 611      12.185  -9.389  29.209  1.00112.67           C
ATOM   4872  CD2 LEU A 611      10.888  -7.378  30.095  1.00112.67           C
ATOM   4873  C   LEU A 611      13.405  -6.178  26.857  1.00112.67           C
ATOM   4874  O   LEU A 611      13.581  -4.962  26.903  1.00112.67           O
ATOM   4875  N   GLN A 612      12.611  -6.736  25.908  1.00 96.71           N
ATOM   4876  CA  GLN A 612      11.973  -5.854  24.958  1.00 96.71           C
ATOM   4877  CB  GLN A 612      12.677  -5.810  23.589  1.00 96.71           C
ATOM   4878  CG  GLN A 612      12.001  -4.872  22.586  1.00 96.71           C
ATOM   4879  CD  GLN A 612      12.843  -4.847  21.317  1.00 96.71           C
ATOM   4880  OE1 GLN A 612      13.910  -5.455  21.252  1.00 96.71           O
ATOM   4881  NE2 GLN A 612      12.355  -4.115  20.279  1.00 96.71           N
ATOM   4882  C   GLN A 612      10.538  -6.243  24.705  1.00 96.71           C
ATOM   4883  O   GLN A 612      10.233  -7.379  24.347  1.00 96.71           O
ATOM   4884  N   LYS A 613       9.621  -5.276  24.936  1.00180.22           N
ATOM   4885  CA  LYS A 613       8.193  -5.319  24.725  1.00180.22           C
ATOM   4886  CB  LYS A 613       7.447  -4.232  25.525  1.00180.22           C
ATOM   4887  CG  LYS A 613       7.887  -2.797  25.211  1.00180.22           C
ATOM   4888  CD  LYS A 613       7.446  -2.280  23.838  1.00180.22           C
ATOM   4889  CE  LYS A 613       7.891  -0.844  23.551  1.00180.22           C
ATOM   4890  NZ  LYS A 613       7.213   0.092  24.477  1.00180.22           N
ATOM   4891  C   LYS A 613       7.821  -5.147  23.274  1.00180.22           C
ATOM   4892  O   LYS A 613       6.742  -5.561  22.852  1.00180.22           O
ATOM   4893  N   ARG A 614       8.692  -4.491  22.483  1.00 75.29           N
ATOM   4894  CA  ARG A 614       8.402  -4.063  21.136  1.00 75.29           C
ATOM   4895  CB  ARG A 614       9.579  -3.328  20.472  1.00 75.29           C
ATOM   4896  CG  ARG A 614       9.946  -2.002  21.140  1.00 75.29           C
ATOM   4897  CD  ARG A 614      11.130  -1.303  20.470  1.00 75.29           C
ATOM   4898  NE  ARG A 614      11.381  -0.027  21.197  1.00 75.29           N
ATOM   4899  CZ  ARG A 614      11.305   1.163  20.531  1.00 75.29           C
ATOM   4900  NH1 ARG A 614      11.005   1.181  19.199  1.00 75.29           N
ATOM   4901  NH2 ARG A 614      11.538   2.333  21.195  1.00 75.29           N
ATOM   4902  C   ARG A 614       8.019  -5.185  20.215  1.00 75.29           C
ATOM   4903  O   ARG A 614       8.365  -6.346  20.429  1.00 75.29           O
ATOM   4904  N   HIS A 615       7.240  -4.830  19.163  1.00118.79           N
ATOM   4905  CA  HIS A 615       6.825  -5.737  18.131  1.00118.79           C
ATOM   4906  ND1 HIS A 615       4.793  -6.360  15.468  1.00118.79           N
ATOM   4907  CG  HIS A 615       4.937  -6.718  16.790  1.00118.79           C
ATOM   4908  CB  HIS A 615       5.309  -5.756  17.879  1.00118.79           C
ATOM   4909  NE2 HIS A 615       4.406  -8.546  15.579  1.00118.79           N
ATOM   4910  CD2 HIS A 615       4.698  -8.057  16.839  1.00118.79           C
ATOM   4911  CE1 HIS A 615       4.475  -7.491  14.788  1.00118.79           C
ATOM   4912  C   HIS A 615       7.467  -5.294  16.854  1.00118.79           C
ATOM   4913  O   HIS A 615       7.407  -4.122  16.488  1.00118.79           O
ATOM   4914  N   ASP A 616       8.115  -6.232  16.137  1.00 83.83           N
ATOM   4915  CA  ASP A 616       8.803  -5.865  14.934  1.00 83.83           C
ATOM   4916  CB  ASP A 616       9.882  -6.883  14.514  1.00 83.83           C
ATOM   4917  CG  ASP A 616      10.765  -6.271  13.432  1.00 83.83           C
ATOM   4918  OD1 ASP A 616      10.620  -5.052  13.147  1.00 83.83           O
ATOM   4919  OD2 ASP A 616      11.612  -7.022  12.878  1.00 83.83           O
ATOM   4920  C   ASP A 616       7.833  -5.748  13.802  1.00 83.83           C
ATOM   4921  O   ASP A 616       6.895  -6.535  13.674  1.00 83.83           O
ATOM   4922  N   ALA A 617       8.036  -4.718  12.958  1.00 53.20           N
ATOM   4923  CA  ALA A 617       7.287  -4.577  11.749  1.00 53.20           C
ATOM   4924  CB  ALA A 617       6.383  -3.333  11.730  1.00 53.20           C
ATOM   4925  C   ALA A 617       8.319  -4.393  10.683  1.00 53.20           C
ATOM   4926  O   ALA A 617       9.030  -3.389  10.671  1.00 53.20           O
ATOM   4927  N   THR A 618       8.423  -5.351   9.743  1.00114.58           N
ATOM   4928  CA  THR A 618       9.434  -5.201   8.739  1.00114.58           C
ATOM   4929  CB  THR A 618      10.314  -6.411   8.579  1.00114.58           C
ATOM   4930  OG1 THR A 618       9.544  -7.545   8.207  1.00114.58           O
ATOM   4931  CG2 THR A 618      11.034  -6.673   9.913  1.00114.58           C
ATOM   4932  C   THR A 618       8.763  -4.945   7.437  1.00114.58           C
ATOM   4933  O   THR A 618       8.183  -5.843   6.830  1.00114.58           O
ATOM   4934  N   ASP A 619       8.832  -3.688   6.967  1.00 46.64           N
ATOM   4935  CA  ASP A 619       8.224  -3.375   5.711  1.00 46.64           C
ATOM   4936  CB  ASP A 619       7.461  -2.039   5.712  1.00 46.64           C
ATOM   4937  CG  ASP A 619       6.219  -2.203   6.575  1.00 46.64           C
ATOM   4938  OD1 ASP A 619       5.943  -3.355   7.003  1.00 46.64           O
ATOM   4939  OD2 ASP A 619       5.526  -1.178   6.814  1.00 46.64           O
ATOM   4940  C   ASP A 619       9.327  -3.252   4.709  1.00 46.64           C
ATOM   4941  O   ASP A 619      10.211  -2.406   4.837  1.00 46.64           O
ATOM   4942  N   PRO A 620       9.314  -4.133   3.746  1.00 76.67           N
ATOM   4943  CA  PRO A 620      10.292  -4.083   2.689  1.00 76.67           C
ATOM   4944  CD  PRO A 620       8.894  -5.496   4.024  1.00 76.67           C
ATOM   4945  CB  PRO A 620      10.456  -5.518   2.182  1.00 76.67           C
ATOM   4946  CG  PRO A 620       9.239  -6.272   2.745  1.00 76.67           C
ATOM   4947  C   PRO A 620       9.866  -3.128   1.617  1.00 76.67           C
ATOM   4948  O   PRO A 620       8.674  -2.852   1.504  1.00 76.67           O
ATOM   4949  N   ARG A 621      10.822  -2.622   0.813  1.00159.14           N
ATOM   4950  CA  ARG A 621      10.498  -1.707  -0.242  1.00159.14           C
ATOM   4951  CB  ARG A 621      11.678  -0.821  -0.675  1.00159.14           C
ATOM   4952  CG  ARG A 621      12.876  -1.616  -1.200  1.00159.14           C
ATOM   4953  CD  ARG A 621      14.052  -0.738  -1.631  1.00159.14           C
ATOM   4954  NE  ARG A 621      14.674  -0.185  -0.396  1.00159.14           N
ATOM   4955  CZ  ARG A 621      15.615  -0.911   0.275  1.00159.14           C
ATOM   4956  NH1 ARG A 621      15.989  -2.138  -0.192  1.00159.14           N
ATOM   4957  NH2 ARG A 621      16.180  -0.412   1.413  1.00159.14           N
ATOM   4958  C   ARG A 621      10.073  -2.498  -1.434  1.00159.14           C
ATOM   4959  O   ARG A 621      10.435  -3.663  -1.591  1.00159.14           O
ATOM   4960  N   MET A 622       9.264  -1.868  -2.305  1.00127.81           N
ATOM   4961  CA  MET A 622       8.821  -2.535  -3.487  1.00127.81           C
ATOM   4962  CB  MET A 622       7.712  -1.757  -4.217  1.00127.81           C
ATOM   4963  CG  MET A 622       6.500  -1.426  -3.342  1.00127.81           C
ATOM   4964  SD  MET A 622       5.447  -2.838  -2.910  1.00127.81           S
ATOM   4965  CE  MET A 622       4.585  -2.858  -4.510  1.00127.81           C
ATOM   4966  C   MET A 622       9.999  -2.520  -4.395  1.00127.81           C
ATOM   4967  O   MET A 622      10.622  -1.474  -4.577  1.00127.81           O
ATOM   4968  N   LYS A 623      10.338  -3.687  -4.974  1.00117.62           N
ATOM   4969  CA  LYS A 623      11.473  -3.780  -5.843  1.00117.62           C
ATOM   4970  CB  LYS A 623      11.968  -5.221  -6.062  1.00117.62           C
ATOM   4971  CG  LYS A 623      13.185  -5.316  -6.984  1.00117.62           C
ATOM   4972  CD  LYS A 623      14.458  -4.717  -6.381  1.00117.62           C
ATOM   4973  CE  LYS A 623      15.678  -4.814  -7.298  1.00117.62           C
ATOM   4974  NZ  LYS A 623      16.860  -4.221  -6.633  1.00117.62           N
ATOM   4975  C   LYS A 623      11.076  -3.239  -7.171  1.00117.62           C
ATOM   4976  O   LYS A 623       9.915  -3.321  -7.570  1.00117.62           O
ATOM   4977  N   ASP A 624      12.043  -2.641  -7.888  1.00 38.26           N
ATOM   4978  CA  ASP A 624      11.734  -2.107  -9.175  1.00 38.26           C
ATOM   4979  CB  ASP A 624      12.813  -1.159  -9.727  1.00 38.26           C
ATOM   4980  CG  ASP A 624      12.789   0.125  -8.909  1.00 38.26           C
ATOM   4981  OD1 ASP A 624      11.800   0.332  -8.156  1.00 38.26           O
ATOM   4982  OD2 ASP A 624      13.761   0.918  -9.029  1.00 38.26           O
ATOM   4983  C   ASP A 624      11.610  -3.253 -10.121  1.00 38.26           C
ATOM   4984  O   ASP A 624      12.209  -4.311  -9.928  1.00 38.26           O
ATOM   4985  N   ASN A 625      10.790  -3.065 -11.169  1.00 45.70           N
ATOM   4986  CA  ASN A 625      10.629  -4.069 -12.172  1.00 45.70           C
ATOM   4987  CB  ASN A 625       9.171  -4.521 -12.363  1.00 45.70           C
ATOM   4988  CG  ASN A 625       8.747  -5.283 -11.116  1.00 45.70           C
ATOM   4989  OD1 ASN A 625       9.484  -6.126 -10.607  1.00 45.70           O
ATOM   4990  ND2 ASN A 625       7.525  -4.975 -10.603  1.00 45.70           N
ATOM   4991  C   ASN A 625      11.064  -3.420 -13.436  1.00 45.70           C
ATOM   4992  O   ASN A 625      10.819  -2.234 -13.646  1.00 45.70           O
ATOM   4993  N   ALA A 626      11.744  -4.171 -14.316  1.00 41.76           N
ATOM   4994  CA  ALA A 626      12.188  -3.513 -15.501  1.00 41.76           C
ATOM   4995  CB  ALA A 626      13.639  -3.848 -15.885  1.00 41.76           C
ATOM   4996  C   ALA A 626      11.321  -3.950 -16.626  1.00 41.76           C
ATOM   4997  O   ALA A 626      11.101  -5.142 -16.838  1.00 41.76           O
ATOM   4998  N   ALA A 627      10.784  -2.970 -17.373  1.00 59.62           N
ATOM   4999  CA  ALA A 627      10.044  -3.336 -18.532  1.00 59.62           C
ATOM   5000  CB  ALA A 627       9.038  -2.267 -18.991  1.00 59.62           C
ATOM   5001  C   ALA A 627      11.102  -3.441 -19.569  1.00 59.62           C
ATOM   5002  O   ALA A 627      11.697  -2.443 -19.972  1.00 59.62           O
ATOM   5003  N   ALA A 628      11.350  -4.678 -20.022  1.00 90.88           N
ATOM   5004  CA  ALA A 628      12.398  -4.959 -20.949  1.00 90.88           C
ATOM   5005  CB  ALA A 628      12.710  -6.459 -21.092  1.00 90.88           C
ATOM   5006  C   ALA A 628      11.958  -4.467 -22.275  1.00 90.88           C
ATOM   5007  O   ALA A 628      10.889  -3.864 -22.372  1.00 90.88           O
ATOM   5008  N   ASP A 629      12.811  -4.708 -23.301  1.00158.71           N
ATOM   5009  CA  ASP A 629      12.604  -4.290 -24.658  1.00158.71           C
ATOM   5010  CB  ASP A 629      13.465  -5.052 -25.681  1.00158.71           C
ATOM   5011  CG  ASP A 629      14.924  -4.686 -25.450  1.00158.71           C
ATOM   5012  OD1 ASP A 629      15.191  -3.876 -24.523  1.00158.71           O
ATOM   5013  OD2 ASP A 629      15.791  -5.216 -26.194  1.00158.71           O
ATOM   5014  C   ASP A 629      11.189  -4.572 -24.969  1.00158.71           C
ATOM   5015  O   ASP A 629      10.620  -5.544 -24.470  1.00158.71           O
ATOM   5016  N   PRO A 630      10.640  -3.633 -25.702  1.00140.38           N
ATOM   5017  CA  PRO A 630       9.270  -3.707 -26.127  1.00140.38           C
ATOM   5018  CD  PRO A 630      11.456  -2.923 -26.672  1.00140.38           C
ATOM   5019  CB  PRO A 630       9.111  -2.651 -27.209  1.00140.38           C
ATOM   5020  CG  PRO A 630      10.513  -2.620 -27.846  1.00140.38           C
ATOM   5021  C   PRO A 630       9.221  -5.067 -26.724  1.00140.38           C
ATOM   5022  O   PRO A 630      10.010  -5.373 -27.615  1.00140.38           O
ATOM   5023  N   ASN A 631       8.360  -5.945 -26.218  1.00 75.05           N
ATOM   5024  CA  ASN A 631       8.399  -7.197 -26.885  1.00 75.05           C
ATOM   5025  CB  ASN A 631       8.050  -8.391 -25.981  1.00 75.05           C
ATOM   5026  CG  ASN A 631       9.170  -8.555 -24.965  1.00 75.05           C
ATOM   5027  OD1 ASN A 631      10.350  -8.499 -25.307  1.00 75.05           O
ATOM   5028  ND2 ASN A 631       8.793  -8.758 -23.674  1.00 75.05           N
ATOM   5029  C   ASN A 631       7.307  -7.056 -27.890  1.00 75.05           C
ATOM   5030  O   ASN A 631       6.132  -7.222 -27.570  1.00 75.05           O
ATOM   5031  N   GLU A 632       7.660  -6.701 -29.137  1.00120.10           N
ATOM   5032  CA  GLU A 632       6.625  -6.524 -30.108  1.00120.10           C
ATOM   5033  CB  GLU A 632       7.054  -5.697 -31.331  1.00120.10           C
ATOM   5034  CG  GLU A 632       5.924  -5.474 -32.337  1.00120.10           C
ATOM   5035  CD  GLU A 632       4.936  -4.492 -31.722  1.00120.10           C
ATOM   5036  OE1 GLU A 632       5.168  -4.069 -30.559  1.00120.10           O
ATOM   5037  OE2 GLU A 632       3.934  -4.153 -32.407  1.00120.10           O
ATOM   5038  C   GLU A 632       6.245  -7.884 -30.585  1.00120.10           C
ATOM   5039  O   GLU A 632       7.102  -8.741 -30.797  1.00120.10           O
ATOM   5040  N   ALA A 633       4.930  -8.125 -30.734  1.00 61.25           N
ATOM   5041  CA  ALA A 633       4.486  -9.415 -31.155  1.00 61.25           C
ATOM   5042  CB  ALA A 633       2.954  -9.549 -31.140  1.00 61.25           C
ATOM   5043  C   ALA A 633       4.944  -9.698 -32.558  1.00 61.25           C
ATOM   5044  O   ALA A 633       5.530 -10.750 -32.802  1.00 61.25           O
ATOM   5045  N   VAL A 634       4.747  -8.767 -33.523  1.00139.92           N
ATOM   5046  CA  VAL A 634       5.107  -9.176 -34.858  1.00139.92           C
ATOM   5047  CB  VAL A 634       4.145 -10.195 -35.409  1.00139.92           C
ATOM   5048  CG1 VAL A 634       2.836  -9.475 -35.777  1.00139.92           C
ATOM   5049  CG2 VAL A 634       4.803 -10.981 -36.557  1.00139.92           C
ATOM   5050  C   VAL A 634       5.140  -8.010 -35.809  1.00139.92           C
ATOM   5051  O   VAL A 634       4.884  -6.868 -35.429  1.00139.92           O
ATOM   5052  N   ASP A 635       5.500  -8.304 -37.085  1.00157.06           N
ATOM   5053  CA  ASP A 635       5.583  -7.353 -38.160  1.00157.06           C
ATOM   5054  CB  ASP A 635       6.874  -7.477 -38.987  1.00157.06           C
ATOM   5055  CG  ASP A 635       8.037  -7.023 -38.116  1.00157.06           C
ATOM   5056  OD1 ASP A 635       7.872  -6.005 -37.391  1.00157.06           O
[truncated: 855,340 more chars]
