# Supplementary material for: In and Outs of Chuviridae Endogenous Viral Elements: Origin of a Potentially New Retrovirus and Signature of Ancient and Ongoing Arms Race in Mosquito Genomes
Source: Front Genet. 2020 Oct 22;11:542437. doi: 10.3389/fgene.2020.542437 (PMC7642597; doi:10.3389/fgene.2020.542437)
Supplement: Supplementary file 1 [file Data_Sheet_1.ZIP › Supplementary_Material_Anakin_MS_v2/Supplementary_Material_9/Wuhan_Mosquito_virus_8_B99990005.pdb]

EXPDTA    THEORETICAL MODEL, MODELLER 9.19 2019/08/02 09:46:04
REMARK   6 MODELLER OBJECTIVE FUNCTION:     47063.2461
REMARK   6 MODELLER BEST TEMPLATE % SEQ ID:  17.494
REMARK   6 SEQUENCE: glyco
REMARK   6 ALIGNMENT: glyco_A_B_C.ali
REMARK   6 TEMPLATE: 2gum 111:A - 723:C MODELS 10:A - 1959:C AT 17.5%
ATOM      1  N   MET A   1      77.354  62.463  51.164  1.00128.51           N
ATOM      2  CA  MET A   1      77.705  61.257  51.949  1.00128.51           C
ATOM      3  CB  MET A   1      76.869  61.199  53.241  1.00128.51           C
ATOM      4  CG  MET A   1      77.361  60.163  54.256  1.00128.51           C
ATOM      5  SD  MET A   1      78.945  60.583  55.043  1.00128.51           S
ATOM      6  CE  MET A   1      79.039  59.053  56.015  1.00128.51           C
ATOM      7  C   MET A   1      77.416  60.042  51.129  1.00128.51           C
ATOM      8  O   MET A   1      77.795  59.962  49.961  1.00128.51           O
ATOM      9  N   LYS A   2      76.733  59.057  51.737  1.00188.82           N
ATOM     10  CA  LYS A   2      76.380  57.856  51.045  1.00188.82           C
ATOM     11  CB  LYS A   2      76.009  56.727  52.019  1.00188.82           C
ATOM     12  CG  LYS A   2      77.155  56.370  52.968  1.00188.82           C
ATOM     13  CD  LYS A   2      76.699  55.683  54.257  1.00188.82           C
ATOM     14  CE  LYS A   2      75.990  56.639  55.223  1.00188.82           C
ATOM     15  NZ  LYS A   2      75.694  55.954  56.502  1.00188.82           N
ATOM     16  C   LYS A   2      75.164  58.190  50.242  1.00188.82           C
ATOM     17  O   LYS A   2      74.363  59.032  50.644  1.00188.82           O
ATOM     18  N   LEU A   3      75.005  57.562  49.061  1.00252.37           N
ATOM     19  CA  LEU A   3      73.841  57.863  48.283  1.00252.37           C
ATOM     20  CB  LEU A   3      73.960  57.544  46.781  1.00252.37           C
ATOM     21  CG  LEU A   3      74.943  58.482  46.050  1.00252.37           C
ATOM     22  CD1 LEU A   3      76.395  58.245  46.496  1.00252.37           C
ATOM     23  CD2 LEU A   3      74.760  58.418  44.525  1.00252.37           C
ATOM     24  C   LEU A   3      72.684  57.123  48.858  1.00252.37           C
ATOM     25  O   LEU A   3      72.812  55.996  49.334  1.00252.37           O
ATOM     26  N   SER A   4      71.511  57.778  48.837  1.00129.69           N
ATOM     27  CA  SER A   4      70.316  57.200  49.369  1.00129.69           C
ATOM     28  CB  SER A   4      69.215  58.226  49.669  1.00129.69           C
ATOM     29  OG  SER A   4      68.755  58.807  48.456  1.00129.69           O
ATOM     30  C   SER A   4      69.770  56.288  48.327  1.00129.69           C
ATOM     31  O   SER A   4      70.334  56.150  47.243  1.00129.69           O
ATOM     32  N   LEU A   5      68.651  55.621  48.656  1.00205.92           N
ATOM     33  CA  LEU A   5      68.008  54.733  47.740  1.00205.92           C
ATOM     34  CB  LEU A   5      66.907  53.901  48.419  1.00205.92           C
ATOM     35  CG  LEU A   5      67.463  53.007  49.547  1.00205.92           C
ATOM     36  CD1 LEU A   5      66.364  52.151  50.192  1.00205.92           C
ATOM     37  CD2 LEU A   5      68.644  52.164  49.047  1.00205.92           C
ATOM     38  C   LEU A   5      67.389  55.599  46.686  1.00205.92           C
ATOM     39  O   LEU A   5      67.015  56.740  46.955  1.00205.92           O
ATOM     40  N   LEU A   6      67.283  55.087  45.442  1.00223.21           N
ATOM     41  CA  LEU A   6      66.755  55.916  44.397  1.00223.21           C
ATOM     42  CB  LEU A   6      66.922  55.353  42.976  1.00223.21           C
ATOM     43  CG  LEU A   6      68.397  55.344  42.530  1.00223.21           C
ATOM     44  CD1 LEU A   6      68.539  54.943  41.054  1.00223.21           C
ATOM     45  CD2 LEU A   6      69.081  56.683  42.859  1.00223.21           C
ATOM     46  C   LEU A   6      65.314  56.177  44.670  1.00223.21           C
ATOM     47  O   LEU A   6      64.594  55.308  45.159  1.00223.21           O
ATOM     48  N   LEU A   7      64.865  57.416  44.380  1.00284.53           N
ATOM     49  CA  LEU A   7      63.499  57.747  44.652  1.00284.53           C
ATOM     50  CB  LEU A   7      63.273  59.238  44.958  1.00284.53           C
ATOM     51  CG  LEU A   7      61.844  59.549  45.436  1.00284.53           C
ATOM     52  CD1 LEU A   7      61.543  58.825  46.758  1.00284.53           C
ATOM     53  CD2 LEU A   7      61.599  61.063  45.528  1.00284.53           C
ATOM     54  C   LEU A   7      62.725  57.388  43.434  1.00284.53           C
ATOM     55  O   LEU A   7      62.703  58.129  42.454  1.00284.53           O
ATOM     56  N   ALA A   8      62.080  56.209  43.480  1.00287.82           N
ATOM     57  CA  ALA A   8      61.293  55.718  42.393  1.00287.82           C
ATOM     58  CB  ALA A   8      61.934  55.925  41.010  1.00287.82           C
ATOM     59  C   ALA A   8      61.212  54.246  42.623  1.00287.82           C
ATOM     60  O   ALA A   8      61.866  53.721  43.523  1.00287.82           O
ATOM     61  N   GLY A   9      60.394  53.531  41.831  1.00 94.81           N
ATOM     62  CA  GLY A   9      60.337  52.118  42.055  1.00 94.81           C
ATOM     63  C   GLY A   9      61.628  51.531  41.592  1.00 94.81           C
ATOM     64  O   GLY A   9      61.922  51.507  40.398  1.00 94.81           O
ATOM     65  N   VAL A  10      62.438  51.047  42.551  1.00 90.05           N
ATOM     66  CA  VAL A  10      63.654  50.358  42.241  1.00 90.05           C
ATOM     67  CB  VAL A  10      64.819  50.947  42.987  1.00 90.05           C
ATOM     68  CG1 VAL A  10      66.078  50.090  42.782  1.00 90.05           C
ATOM     69  CG2 VAL A  10      64.975  52.408  42.537  1.00 90.05           C
ATOM     70  C   VAL A  10      63.418  48.985  42.778  1.00 90.05           C
ATOM     71  O   VAL A  10      64.047  48.543  43.738  1.00 90.05           O
ATOM     72  N   ALA A  11      62.477  48.263  42.154  1.00 40.28           N
ATOM     73  CA  ALA A  11      62.184  46.949  42.623  1.00 40.28           C
ATOM     74  CB  ALA A  11      61.149  46.917  43.761  1.00 40.28           C
ATOM     75  C   ALA A  11      61.560  46.261  41.454  1.00 40.28           C
ATOM     76  O   ALA A  11      60.964  46.900  40.589  1.00 40.28           O
ATOM     77  N   LEU A  12      61.707  44.929  41.385  1.00 59.88           N
ATOM     78  CA  LEU A  12      61.120  44.186  40.316  1.00 59.88           C
ATOM     79  CB  LEU A  12      62.016  43.035  39.820  1.00 59.88           C
ATOM     80  CG  LEU A  12      63.314  43.507  39.138  1.00 59.88           C
ATOM     81  CD1 LEU A  12      64.177  42.314  38.697  1.00 59.88           C
ATOM     82  CD2 LEU A  12      63.001  44.461  37.974  1.00 59.88           C
ATOM     83  C   LEU A  12      59.876  43.574  40.872  1.00 59.88           C
ATOM     84  O   LEU A  12      59.780  43.346  42.076  1.00 59.88           O
ATOM     85  N   TYR A  13      58.870  43.311  40.015  1.00 63.68           N
ATOM     86  CA  TYR A  13      57.654  42.784  40.563  1.00 63.68           C
ATOM     87  CB  TYR A  13      56.492  43.785  40.534  1.00 63.68           C
ATOM     88  CG  TYR A  13      56.795  44.979  41.368  1.00 63.68           C
ATOM     89  CD1 TYR A  13      57.473  46.052  40.837  1.00 63.68           C
ATOM     90  CD2 TYR A  13      56.389  45.031  42.681  1.00 63.68           C
ATOM     91  CE1 TYR A  13      57.743  47.159  41.608  1.00 63.68           C
ATOM     92  CE2 TYR A  13      56.656  46.134  43.457  1.00 63.68           C
ATOM     93  CZ  TYR A  13      57.333  47.201  42.919  1.00 63.68           C
ATOM     94  OH  TYR A  13      57.609  48.336  43.711  1.00 63.68           O
ATOM     95  C   TYR A  13      57.178  41.628  39.742  1.00 63.68           C
ATOM     96  O   TYR A  13      57.357  41.584  38.526  1.00 63.68           O
ATOM     97  N   TYR A  14      56.550  40.647  40.418  1.00153.24           N
ATOM     98  CA  TYR A  14      55.957  39.526  39.753  1.00153.24           C
ATOM     99  CB  TYR A  14      56.554  38.175  40.187  1.00153.24           C
ATOM    100  CG  TYR A  14      55.672  37.093  39.667  1.00153.24           C
ATOM    101  CD1 TYR A  14      55.860  36.572  38.407  1.00153.24           C
ATOM    102  CD2 TYR A  14      54.645  36.604  40.443  1.00153.24           C
ATOM    103  CE1 TYR A  14      55.039  35.575  37.935  1.00153.24           C
ATOM    104  CE2 TYR A  14      53.821  35.609  39.979  1.00153.24           C
ATOM    105  CZ  TYR A  14      54.021  35.093  38.722  1.00153.24           C
ATOM    106  OH  TYR A  14      53.179  34.070  38.241  1.00153.24           O
ATOM    107  C   TYR A  14      54.517  39.526  40.132  1.00153.24           C
ATOM    108  O   TYR A  14      54.181  39.453  41.313  1.00153.24           O
ATOM    109  N   ALA A  15      53.611  39.601  39.140  1.00 43.05           N
ATOM    110  CA  ALA A  15      52.229  39.682  39.510  1.00 43.05           C
ATOM    111  CB  ALA A  15      51.482  40.833  38.816  1.00 43.05           C
ATOM    112  C   ALA A  15      51.534  38.415  39.135  1.00 43.05           C
ATOM    113  O   ALA A  15      51.459  38.047  37.965  1.00 43.05           O
ATOM    114  N   ALA A  16      50.962  37.737  40.148  1.00 27.93           N
ATOM    115  CA  ALA A  16      50.262  36.506  39.940  1.00 27.93           C
ATOM    116  CB  ALA A  16      49.951  35.740  41.238  1.00 27.93           C
ATOM    117  C   ALA A  16      48.960  36.841  39.301  1.00 27.93           C
ATOM    118  O   ALA A  16      48.483  37.970  39.391  1.00 27.93           O
ATOM    119  N   LEU A  17      48.348  35.853  38.625  1.00 40.06           N
ATOM    120  CA  LEU A  17      47.112  36.112  37.956  1.00 40.06           C
ATOM    121  CB  LEU A  17      46.598  34.911  37.143  1.00 40.06           C
ATOM    122  CG  LEU A  17      47.598  34.475  36.057  1.00 40.06           C
ATOM    123  CD1 LEU A  17      47.069  33.291  35.237  1.00 40.06           C
ATOM    124  CD2 LEU A  17      48.026  35.662  35.185  1.00 40.06           C
ATOM    125  C   LEU A  17      46.101  36.459  38.990  1.00 40.06           C
ATOM    126  O   LEU A  17      46.012  35.828  40.043  1.00 40.06           O
ATOM    127  N   SER A  18      45.328  37.518  38.698  1.00 77.55           N
ATOM    128  CA  SER A  18      44.324  37.999  39.594  1.00 77.55           C
ATOM    129  CB  SER A  18      43.885  39.427  39.232  1.00 77.55           C
ATOM    130  OG  SER A  18      44.975  40.324  39.393  1.00 77.55           O
ATOM    131  C   SER A  18      43.148  37.082  39.489  1.00 77.55           C
ATOM    132  O   SER A  18      42.891  36.503  38.434  1.00 77.55           O
ATOM    133  N   SER A  19      42.410  36.895  40.603  1.00 42.81           N
ATOM    134  CA  SER A  19      41.263  36.047  40.504  1.00 42.81           C
ATOM    135  CB  SER A  19      41.529  34.562  40.812  1.00 42.81           C
ATOM    136  OG  SER A  19      41.815  34.391  42.191  1.00 42.81           O
ATOM    137  C   SER A  19      40.213  36.521  41.451  1.00 42.81           C
ATOM    138  O   SER A  19      40.499  37.050  42.523  1.00 42.81           O
ATOM    139  N   GLY A  20      38.943  36.326  41.057  1.00 30.23           N
ATOM    140  CA  GLY A  20      37.830  36.717  41.865  1.00 30.23           C
ATOM    141  C   GLY A  20      37.879  35.897  43.111  1.00 30.23           C
ATOM    142  O   GLY A  20      37.514  36.358  44.192  1.00 30.23           O
ATOM    143  N   PHE A  21      38.339  34.642  42.960  1.00140.18           N
ATOM    144  CA  PHE A  21      38.429  33.654  43.997  1.00140.18           C
ATOM    145  CB  PHE A  21      39.034  32.341  43.457  1.00140.18           C
ATOM    146  CG  PHE A  21      39.175  31.329  44.548  1.00140.18           C
ATOM    147  CD1 PHE A  21      40.255  31.357  45.404  1.00140.18           C
ATOM    148  CD2 PHE A  21      38.239  30.333  44.703  1.00140.18           C
ATOM    149  CE1 PHE A  21      40.391  30.423  46.404  1.00140.18           C
ATOM    150  CE2 PHE A  21      38.371  29.397  45.701  1.00140.18           C
ATOM    151  CZ  PHE A  21      39.446  29.438  46.556  1.00140.18           C
ATOM    152  C   PHE A  21      39.332  34.138  45.083  1.00140.18           C
ATOM    153  O   PHE A  21      39.023  33.995  46.263  1.00140.18           O
ATOM    154  N   ILE A  22      40.475  34.739  44.722  1.00119.55           N
ATOM    155  CA  ILE A  22      41.392  35.146  45.744  1.00119.55           C
ATOM    156  CB  ILE A  22      42.639  35.789  45.223  1.00119.55           C
ATOM    157  CG1 ILE A  22      43.454  34.772  44.408  1.00119.55           C
ATOM    158  CG2 ILE A  22      43.408  36.357  46.428  1.00119.55           C
ATOM    159  CD1 ILE A  22      43.881  33.545  45.216  1.00119.55           C
ATOM    160  C   ILE A  22      40.709  36.118  46.645  1.00119.55           C
ATOM    161  O   ILE A  22      40.918  36.097  47.856  1.00119.55           O
ATOM    162  N   ALA A  23      39.854  36.988  46.080  1.00 88.35           N
ATOM    163  CA  ALA A  23      39.233  37.991  46.894  1.00 88.35           C
ATOM    164  CB  ALA A  23      38.200  38.847  46.154  1.00 88.35           C
ATOM    165  C   ALA A  23      38.474  37.348  48.000  1.00 88.35           C
ATOM    166  O   ALA A  23      38.534  37.809  49.137  1.00 88.35           O
ATOM    167  N   TYR A  24      37.747  36.260  47.702  1.00246.17           N
ATOM    168  CA  TYR A  24      36.926  35.664  48.710  1.00246.17           C
ATOM    169  CB  TYR A  24      35.536  35.309  48.149  1.00246.17           C
ATOM    170  CG  TYR A  24      34.666  34.640  49.159  1.00246.17           C
ATOM    171  CD1 TYR A  24      33.978  35.373  50.099  1.00246.17           C
ATOM    172  CD2 TYR A  24      34.517  33.272  49.137  1.00246.17           C
ATOM    173  CE1 TYR A  24      33.167  34.745  51.016  1.00246.17           C
ATOM    174  CE2 TYR A  24      33.708  32.640  50.050  1.00246.17           C
ATOM    175  CZ  TYR A  24      33.033  33.377  50.992  1.00246.17           C
ATOM    176  OH  TYR A  24      32.201  32.732  51.932  1.00246.17           O
ATOM    177  C   TYR A  24      37.586  34.395  49.153  1.00246.17           C
ATOM    178  O   TYR A  24      37.740  33.454  48.379  1.00246.17           O
ATOM    179  N   ASP A  25      38.005  34.356  50.433  1.00192.52           N
ATOM    180  CA  ASP A  25      38.633  33.202  51.009  1.00192.52           C
ATOM    181  CB  ASP A  25      39.633  33.576  52.121  1.00192.52           C
ATOM    182  CG  ASP A  25      40.571  32.408  52.412  1.00192.52           C
ATOM    183  OD1 ASP A  25      40.399  31.316  51.808  1.00192.52           O
ATOM    184  OD2 ASP A  25      41.499  32.605  53.241  1.00192.52           O
ATOM    185  C   ASP A  25      37.529  32.406  51.626  1.00192.52           C
ATOM    186  O   ASP A  25      36.355  32.672  51.374  1.00192.52           O
ATOM    187  N   CYS A  26      37.867  31.391  52.444  1.00159.08           N
ATOM    188  CA  CYS A  26      36.820  30.618  53.037  1.00159.08           C
ATOM    189  CB  CYS A  26      37.334  29.466  53.927  1.00159.08           C
ATOM    190  SG  CYS A  26      38.382  30.018  55.306  1.00159.08           S
ATOM    191  C   CYS A  26      35.994  31.541  53.868  1.00159.08           C
ATOM    192  O   CYS A  26      34.776  31.591  53.716  1.00159.08           O
ATOM    193  N   ALA A  27      36.632  32.324  54.759  1.00289.38           N
ATOM    194  CA  ALA A  27      35.854  33.249  55.529  1.00289.38           C
ATOM    195  CB  ALA A  27      35.041  32.584  56.658  1.00289.38           C
ATOM    196  C   ALA A  27      36.789  34.223  56.165  1.00289.38           C
ATOM    197  O   ALA A  27      37.925  33.891  56.503  1.00289.38           O
ATOM    198  N   HIS A  28      36.323  35.475  56.326  1.00242.98           N
ATOM    199  CA  HIS A  28      37.108  36.482  56.977  1.00242.98           C
ATOM    200  ND1 HIS A  28      40.415  36.233  56.279  1.00242.98           N
ATOM    201  CG  HIS A  28      39.235  36.386  55.588  1.00242.98           C
ATOM    202  CB  HIS A  28      38.088  37.227  56.058  1.00242.98           C
ATOM    203  NE2 HIS A  28      40.609  35.038  54.413  1.00242.98           N
ATOM    204  CD2 HIS A  28      39.369  35.649  54.452  1.00242.98           C
ATOM    205  CE1 HIS A  28      41.202  35.417  55.531  1.00242.98           C
ATOM    206  C   HIS A  28      36.154  37.517  57.466  1.00242.98           C
ATOM    207  O   HIS A  28      35.051  37.656  56.939  1.00242.98           O
ATOM    208  N   LYS A  29      36.551  38.264  58.515  1.00155.06           N
ATOM    209  CA  LYS A  29      35.683  39.290  59.011  1.00155.06           C
ATOM    210  CB  LYS A  29      36.277  40.014  60.228  1.00155.06           C
ATOM    211  CG  LYS A  29      35.277  40.886  60.986  1.00155.06           C
ATOM    212  CD  LYS A  29      34.260  40.090  61.807  1.00155.06           C
ATOM    213  CE  LYS A  29      33.144  39.453  60.977  1.00155.06           C
ATOM    214  NZ  LYS A  29      32.201  38.738  61.867  1.00155.06           N
ATOM    215  C   LYS A  29      35.530  40.292  57.913  1.00155.06           C
ATOM    216  O   LYS A  29      34.419  40.614  57.496  1.00155.06           O
ATOM    217  N   ARG A  30      36.670  40.799  57.404  1.00300.91           N
ATOM    218  CA  ARG A  30      36.658  41.691  56.282  1.00300.91           C
ATOM    219  CB  ARG A  30      36.389  43.177  56.584  1.00300.91           C
ATOM    220  CG  ARG A  30      34.905  43.518  56.734  1.00300.91           C
ATOM    221  CD  ARG A  30      34.594  45.012  56.581  1.00300.91           C
ATOM    222  NE  ARG A  30      34.555  45.330  55.121  1.00300.91           N
ATOM    223  CZ  ARG A  30      35.644  45.867  54.493  1.00300.91           C
ATOM    224  NH1 ARG A  30      36.782  46.139  55.197  1.00300.91           N
ATOM    225  NH2 ARG A  30      35.596  46.134  53.154  1.00300.91           N
ATOM    226  C   ARG A  30      37.992  41.622  55.626  1.00300.91           C
ATOM    227  O   ARG A  30      39.025  41.530  56.288  1.00300.91           O
ATOM    228  N   THR A  31      37.993  41.654  54.283  1.00237.33           N
ATOM    229  CA  THR A  31      39.222  41.629  53.554  1.00237.33           C
ATOM    230  CB  THR A  31      39.572  40.256  53.054  1.00237.33           C
ATOM    231  OG1 THR A  31      39.658  39.358  54.149  1.00237.33           O
ATOM    232  CG2 THR A  31      40.922  40.304  52.316  1.00237.33           C
ATOM    233  C   THR A  31      39.024  42.528  52.381  1.00237.33           C
ATOM    234  O   THR A  31      37.892  42.873  52.043  1.00237.33           O
ATOM    235  N   ASN A  32      40.126  42.949  51.735  1.00199.93           N
ATOM    236  CA  ASN A  32      39.989  43.800  50.593  1.00199.93           C
ATOM    237  CB  ASN A  32      41.332  44.273  50.018  1.00199.93           C
ATOM    238  CG  ASN A  32      42.048  45.059  51.103  1.00199.93           C
ATOM    239  OD1 ASN A  32      41.433  45.523  52.062  1.00199.93           O
ATOM    240  ND2 ASN A  32      43.391  45.205  50.950  1.00199.93           N
ATOM    241  C   ASN A  32      39.348  42.952  49.547  1.00199.93           C
ATOM    242  O   ASN A  32      39.572  41.744  49.501  1.00199.93           O
ATOM    243  N   PHE A  33      38.511  43.556  48.685  1.00200.15           N
ATOM    244  CA  PHE A  33      37.888  42.743  47.687  1.00200.15           C
ATOM    245  CB  PHE A  33      36.411  43.077  47.428  1.00200.15           C
ATOM    246  CG  PHE A  33      35.700  42.621  48.654  1.00200.15           C
ATOM    247  CD1 PHE A  33      35.611  43.441  49.754  1.00200.15           C
ATOM    248  CD2 PHE A  33      35.138  41.366  48.713  1.00200.15           C
ATOM    249  CE1 PHE A  33      34.962  43.025  50.892  1.00200.15           C
ATOM    250  CE2 PHE A  33      34.488  40.944  49.849  1.00200.15           C
ATOM    251  CZ  PHE A  33      34.396  41.774  50.940  1.00200.15           C
ATOM    252  C   PHE A  33      38.666  42.867  46.422  1.00200.15           C
ATOM    253  O   PHE A  33      39.060  43.963  46.025  1.00200.15           O
ATOM    254  N   THR A  34      38.927  41.717  45.764  1.00200.22           N
ATOM    255  CA  THR A  34      39.714  41.727  44.568  1.00200.22           C
ATOM    256  CB  THR A  34      39.988  40.383  43.973  1.00200.22           C
ATOM    257  OG1 THR A  34      38.784  39.732  43.594  1.00200.22           O
ATOM    258  CG2 THR A  34      40.806  39.556  44.977  1.00200.22           C
ATOM    259  C   THR A  34      38.999  42.516  43.527  1.00200.22           C
ATOM    260  O   THR A  34      39.617  43.279  42.791  1.00200.22           O
ATOM    261  N   ALA A  35      37.671  42.359  43.411  1.00 57.45           N
ATOM    262  CA  ALA A  35      37.027  43.117  42.383  1.00 57.45           C
ATOM    263  CB  ALA A  35      35.582  42.672  42.097  1.00 57.45           C
ATOM    264  C   ALA A  35      36.974  44.549  42.808  1.00 57.45           C
ATOM    265  O   ALA A  35      36.681  44.860  43.961  1.00 57.45           O
ATOM    266  N   LEU A  36      37.273  45.467  41.868  1.00 66.48           N
ATOM    267  CA  LEU A  36      37.211  46.865  42.174  1.00 66.48           C
ATOM    268  CB  LEU A  36      38.578  47.564  42.263  1.00 66.48           C
ATOM    269  CG  LEU A  36      39.433  47.107  43.461  1.00 66.48           C
ATOM    270  CD1 LEU A  36      40.704  47.963  43.595  1.00 66.48           C
ATOM    271  CD2 LEU A  36      38.604  47.055  44.756  1.00 66.48           C
ATOM    272  C   LEU A  36      36.447  47.533  41.086  1.00 66.48           C
ATOM    273  O   LEU A  36      36.292  46.988  39.994  1.00 66.48           O
ATOM    274  N   SER A  37      35.920  48.735  41.381  1.00 92.00           N
ATOM    275  CA  SER A  37      35.199  49.483  40.396  1.00 92.00           C
ATOM    276  CB  SER A  37      33.682  49.522  40.639  1.00 92.00           C
ATOM    277  OG  SER A  37      33.408  50.186  41.864  1.00 92.00           O
ATOM    278  C   SER A  37      35.704  50.886  40.484  1.00 92.00           C
ATOM    279  O   SER A  37      36.431  51.244  41.409  1.00 92.00           O
ATOM    280  N   ILE A  38      35.318  51.719  39.505  1.00101.58           N
ATOM    281  CA  ILE A  38      35.759  53.081  39.423  1.00101.58           C
ATOM    282  CB  ILE A  38      36.027  53.494  38.007  1.00101.58           C
ATOM    283  CG1 ILE A  38      36.572  54.929  37.941  1.00101.58           C
ATOM    284  CG2 ILE A  38      34.731  53.269  37.205  1.00101.58           C
ATOM    285  CD1 ILE A  38      37.079  55.302  36.551  1.00101.58           C
ATOM    286  C   ILE A  38      34.622  53.923  39.901  1.00101.58           C
ATOM    287  O   ILE A  38      33.459  53.643  39.618  1.00101.58           O
ATOM    288  N   TRP A  39      34.932  54.975  40.678  1.00120.42           N
ATOM    289  CA  TRP A  39      33.889  55.833  41.155  1.00120.42           C
ATOM    290  CB  TRP A  39      34.368  57.027  42.002  1.00120.42           C
ATOM    291  CG  TRP A  39      34.683  56.813  43.459  1.00120.42           C
ATOM    292  CD2 TRP A  39      33.848  57.323  44.508  1.00120.42           C
ATOM    293  CD1 TRP A  39      35.751  56.227  44.065  1.00120.42           C
ATOM    294  NE1 TRP A  39      35.632  56.333  45.432  1.00120.42           N
ATOM    295  CE2 TRP A  39      34.464  57.009  45.718  1.00120.42           C
ATOM    296  CE3 TRP A  39      32.667  58.007  44.464  1.00120.42           C
ATOM    297  CZ2 TRP A  39      33.905  57.375  46.909  1.00120.42           C
ATOM    298  CZ3 TRP A  39      32.100  58.367  45.665  1.00120.42           C
ATOM    299  CH2 TRP A  39      32.708  58.056  46.864  1.00120.42           C
ATOM    300  C   TRP A  39      33.256  56.512  39.982  1.00120.42           C
ATOM    301  O   TRP A  39      33.895  56.737  38.956  1.00120.42           O
ATOM    302  N   SER A  40      31.956  56.846  40.123  1.00 47.04           N
ATOM    303  CA  SER A  40      31.243  57.564  39.108  1.00 47.04           C
ATOM    304  CB  SER A  40      29.719  57.344  39.135  1.00 47.04           C
ATOM    305  OG  SER A  40      29.159  57.902  40.316  1.00 47.04           O
ATOM    306  C   SER A  40      31.481  59.024  39.341  1.00 47.04           C
ATOM    307  O   SER A  40      32.065  59.415  40.350  1.00 47.04           O
ATOM    308  N   VAL A  41      31.025  59.881  38.407  1.00105.81           N
ATOM    309  CA  VAL A  41      31.262  61.286  38.568  1.00105.81           C
ATOM    310  CB  VAL A  41      30.933  62.109  37.358  1.00105.81           C
ATOM    311  CG1 VAL A  41      29.423  62.021  37.083  1.00105.81           C
ATOM    312  CG2 VAL A  41      31.440  63.540  37.605  1.00105.81           C
ATOM    313  C   VAL A  41      30.466  61.799  39.725  1.00105.81           C
ATOM    314  O   VAL A  41      29.338  61.369  39.964  1.00105.81           O
ATOM    315  N   GLY A  42      31.061  62.746  40.480  1.00 33.40           N
ATOM    316  CA  GLY A  42      30.448  63.280  41.664  1.00 33.40           C
ATOM    317  C   GLY A  42      29.531  64.396  41.294  1.00 33.40           C
ATOM    318  O   GLY A  42      29.321  64.687  40.119  1.00 33.40           O
ATOM    319  N   GLU A  43      28.946  65.048  42.318  1.00 34.62           N
ATOM    320  CA  GLU A  43      28.054  66.139  42.069  1.00 34.62           C
ATOM    321  CB  GLU A  43      26.826  66.147  42.992  1.00 34.62           C
ATOM    322  CG  GLU A  43      25.748  67.136  42.550  1.00 34.62           C
ATOM    323  CD  GLU A  43      24.568  66.989  43.498  1.00 34.62           C
ATOM    324  OE1 GLU A  43      24.761  66.398  44.594  1.00 34.62           O
ATOM    325  OE2 GLU A  43      23.458  67.462  43.137  1.00 34.62           O
ATOM    326  C   GLU A  43      28.825  67.396  42.302  1.00 34.62           C
ATOM    327  O   GLU A  43      29.432  67.582  43.355  1.00 34.62           O
ATOM    328  N   CYS A  44      28.827  68.285  41.291  1.00 90.97           N
ATOM    329  CA  CYS A  44      29.546  69.526  41.352  1.00 90.97           C
ATOM    330  CB  CYS A  44      29.704  70.185  39.977  1.00 90.97           C
ATOM    331  SG  CYS A  44      28.121  70.342  39.106  1.00 90.97           S
ATOM    332  C   CYS A  44      28.818  70.506  42.216  1.00 90.97           C
ATOM    333  O   CYS A  44      27.597  70.471  42.351  1.00 90.97           O
ATOM    334  N   PRO A  45      29.581  71.378  42.824  1.00 68.37           N
ATOM    335  CA  PRO A  45      28.992  72.401  43.649  1.00 68.37           C
ATOM    336  CD  PRO A  45      30.868  70.944  43.348  1.00 68.37           C
ATOM    337  CB  PRO A  45      30.105  72.898  44.569  1.00 68.37           C
ATOM    338  CG  PRO A  45      31.053  71.694  44.678  1.00 68.37           C
ATOM    339  C   PRO A  45      28.369  73.505  42.844  1.00 68.37           C
ATOM    340  O   PRO A  45      28.823  73.757  41.729  1.00 68.37           O
ATOM    341  N   ASP A  46      27.324  74.166  43.385  1.00 50.30           N
ATOM    342  CA  ASP A  46      26.673  75.260  42.713  1.00 50.30           C
ATOM    343  CB  ASP A  46      25.155  75.276  42.930  1.00 50.30           C
ATOM    344  CG  ASP A  46      24.596  74.098  42.145  1.00 50.30           C
ATOM    345  OD1 ASP A  46      24.896  74.011  40.923  1.00 50.30           O
ATOM    346  OD2 ASP A  46      23.881  73.262  42.758  1.00 50.30           O
ATOM    347  C   ASP A  46      27.244  76.527  43.254  1.00 50.30           C
ATOM    348  O   ASP A  46      28.028  76.488  44.196  1.00 50.30           O
ATOM    349  N   ILE A  47      26.872  77.690  42.674  1.00 99.23           N
ATOM    350  CA  ILE A  47      27.413  78.928  43.167  1.00 99.23           C
ATOM    351  CB  ILE A  47      28.013  79.821  42.116  1.00 99.23           C
ATOM    352  CG1 ILE A  47      26.948  80.284  41.107  1.00 99.23           C
ATOM    353  CG2 ILE A  47      29.194  79.068  41.480  1.00 99.23           C
ATOM    354  CD1 ILE A  47      27.388  81.468  40.245  1.00 99.23           C
ATOM    355  C   ILE A  47      26.305  79.707  43.814  1.00 99.23           C
ATOM    356  O   ILE A  47      25.186  79.792  43.310  1.00 99.23           O
ATOM    357  N   PRO A  48      26.620  80.235  44.966  1.00 81.02           N
ATOM    358  CA  PRO A  48      25.669  81.023  45.710  1.00 81.02           C
ATOM    359  CD  PRO A  48      27.508  79.493  45.848  1.00 81.02           C
ATOM    360  CB  PRO A  48      26.155  81.013  47.156  1.00 81.02           C
ATOM    361  CG  PRO A  48      26.967  79.714  47.269  1.00 81.02           C
ATOM    362  C   PRO A  48      25.547  82.416  45.161  1.00 81.02           C
ATOM    363  O   PRO A  48      26.401  82.824  44.375  1.00 81.02           O
ATOM    364  N   ASP A  49      24.480  83.154  45.541  1.00195.65           N
ATOM    365  CA  ASP A  49      24.310  84.498  45.062  1.00195.65           C
ATOM    366  CB  ASP A  49      23.395  84.563  43.821  1.00195.65           C
ATOM    367  CG  ASP A  49      23.514  85.932  43.166  1.00195.65           C
ATOM    368  OD1 ASP A  49      23.971  86.889  43.846  1.00195.65           O
ATOM    369  OD2 ASP A  49      23.152  86.036  41.963  1.00195.65           O
ATOM    370  C   ASP A  49      23.691  85.321  46.160  1.00195.65           C
ATOM    371  O   ASP A  49      22.738  84.887  46.806  1.00195.65           O
ATOM    372  N   GLN A  50      24.237  86.531  46.425  1.00138.86           N
ATOM    373  CA  GLN A  50      23.675  87.394  47.432  1.00138.86           C
ATOM    374  CB  GLN A  50      24.702  88.232  48.215  1.00138.86           C
ATOM    375  CG  GLN A  50      25.619  87.394  49.106  1.00138.86           C
ATOM    376  CD  GLN A  50      26.491  88.339  49.924  1.00138.86           C
ATOM    377  OE1 GLN A  50      26.306  89.555  49.902  1.00138.86           O
ATOM    378  NE2 GLN A  50      27.467  87.763  50.676  1.00138.86           N
ATOM    379  C   GLN A  50      22.738  88.354  46.761  1.00138.86           C
ATOM    380  O   GLN A  50      22.818  88.580  45.555  1.00138.86           O
ATOM    381  N   VAL A  51      21.801  88.941  47.537  1.00 31.05           N
ATOM    382  CA  VAL A  51      20.864  89.870  46.969  1.00 31.05           C
ATOM    383  CB  VAL A  51      19.429  89.510  47.217  1.00 31.05           C
ATOM    384  CG1 VAL A  51      18.537  90.623  46.640  1.00 31.05           C
ATOM    385  CG2 VAL A  51      19.159  88.123  46.614  1.00 31.05           C
ATOM    386  C   VAL A  51      21.099  91.205  47.603  1.00 31.05           C
ATOM    387  O   VAL A  51      21.452  91.295  48.777  1.00 31.05           O
ATOM    388  N   LYS A  52      20.913  92.286  46.820  1.00 94.13           N
ATOM    389  CA  LYS A  52      21.172  93.606  47.320  1.00 94.13           C
ATOM    390  CB  LYS A  52      22.294  94.313  46.541  1.00 94.13           C
ATOM    391  CG  LYS A  52      23.659  93.620  46.595  1.00 94.13           C
ATOM    392  CD  LYS A  52      24.327  93.614  47.971  1.00 94.13           C
ATOM    393  CE  LYS A  52      25.722  92.982  47.954  1.00 94.13           C
ATOM    394  NZ  LYS A  52      26.406  93.222  49.244  1.00 94.13           N
ATOM    395  C   LYS A  52      19.941  94.437  47.111  1.00 94.13           C
ATOM    396  O   LYS A  52      19.111  94.123  46.259  1.00 94.13           O
ATOM    397  N   THR A  53      19.775  95.521  47.902  1.00122.21           N
ATOM    398  CA  THR A  53      18.646  96.383  47.687  1.00122.21           C
ATOM    399  CB  THR A  53      17.680  96.472  48.829  1.00122.21           C
ATOM    400  OG1 THR A  53      18.333  96.956  49.988  1.00122.21           O
ATOM    401  CG2 THR A  53      17.082  95.083  49.080  1.00122.21           C
ATOM    402  C   THR A  53      19.140  97.758  47.398  1.00122.21           C
ATOM    403  O   THR A  53      20.073  98.247  48.034  1.00122.21           O
ATOM    404  N   GLU A  54      18.522  98.411  46.395  1.00 76.28           N
ATOM    405  CA  GLU A  54      18.909  99.744  46.040  1.00 76.28           C
ATOM    406  CB  GLU A  54      18.303 100.236  44.716  1.00 76.28           C
ATOM    407  CG  GLU A  54      18.765  99.509  43.457  1.00 76.28           C
ATOM    408  CD  GLU A  54      18.011 100.156  42.303  1.00 76.28           C
ATOM    409  OE1 GLU A  54      16.799  99.853  42.139  1.00 76.28           O
ATOM    410  OE2 GLU A  54      18.634 100.982  41.584  1.00 76.28           O
ATOM    411  C   GLU A  54      18.332 100.646  47.072  1.00 76.28           C
ATOM    412  O   GLU A  54      17.213 100.424  47.530  1.00 76.28           O
ATOM    413  N   THR A  55      19.088 101.686  47.475  1.00156.50           N
ATOM    414  CA  THR A  55      18.571 102.612  48.435  1.00156.50           C
ATOM    415  CB  THR A  55      18.720 102.185  49.877  1.00156.50           C
ATOM    416  OG1 THR A  55      20.092 102.047  50.218  1.00156.50           O
ATOM    417  CG2 THR A  55      17.994 100.852  50.111  1.00156.50           C
ATOM    418  C   THR A  55      19.325 103.897  48.341  1.00156.50           C
ATOM    419  O   THR A  55      20.440 103.953  47.829  1.00156.50           O
ATOM    420  N   LYS A  56      18.709 104.980  48.849  1.00162.15           N
ATOM    421  CA  LYS A  56      19.364 106.250  48.955  1.00162.15           C
ATOM    422  CB  LYS A  56      18.465 107.433  48.559  1.00162.15           C
ATOM    423  CG  LYS A  56      19.097 108.805  48.798  1.00162.15           C
ATOM    424  CD  LYS A  56      20.283 109.122  47.889  1.00162.15           C
ATOM    425  CE  LYS A  56      20.881 110.511  48.123  1.00162.15           C
ATOM    426  NZ  LYS A  56      21.719 110.511  49.343  1.00162.15           N
ATOM    427  C   LYS A  56      19.642 106.383  50.410  1.00162.15           C
ATOM    428  O   LYS A  56      18.861 105.916  51.238  1.00162.15           O
ATOM    429  N   GLN A  57      20.770 107.017  50.774  1.00131.07           N
ATOM    430  CA  GLN A  57      21.075 107.006  52.167  1.00131.07           C
ATOM    431  CB  GLN A  57      21.962 105.799  52.497  1.00131.07           C
ATOM    432  CG  GLN A  57      22.444 105.735  53.935  1.00131.07           C
ATOM    433  CD  GLN A  57      23.900 106.162  53.976  1.00131.07           C
ATOM    434  OE1 GLN A  57      24.645 105.949  53.022  1.00131.07           O
ATOM    435  NE2 GLN A  57      24.321 106.769  55.118  1.00131.07           N
ATOM    436  C   GLN A  57      21.769 108.262  52.565  1.00131.07           C
ATOM    437  O   GLN A  57      22.507 108.864  51.787  1.00131.07           O
ATOM    438  N   ILE A  58      21.500 108.702  53.809  1.00 46.06           N
ATOM    439  CA  ILE A  58      22.154 109.845  54.371  1.00 46.06           C
ATOM    440  CB  ILE A  58      21.237 110.985  54.688  1.00 46.06           C
ATOM    441  CG1 ILE A  58      20.597 111.526  53.399  1.00 46.06           C
ATOM    442  CG2 ILE A  58      22.047 112.032  55.474  1.00 46.06           C
ATOM    443  CD1 ILE A  58      19.457 112.509  53.650  1.00 46.06           C
ATOM    444  C   ILE A  58      22.733 109.363  55.665  1.00 46.06           C
ATOM    445  O   ILE A  58      22.067 108.661  56.427  1.00 46.06           O
ATOM    446  N   GLN A  59      24.005 109.719  55.932  1.00 87.15           N
ATOM    447  CA  GLN A  59      24.678 109.277  57.117  1.00 87.15           C
ATOM    448  CB  GLN A  59      26.123 108.826  56.857  1.00 87.15           C
ATOM    449  CG  GLN A  59      26.851 108.340  58.108  1.00 87.15           C
ATOM    450  CD  GLN A  59      28.254 107.934  57.688  1.00 87.15           C
ATOM    451  OE1 GLN A  59      28.626 108.053  56.522  1.00 87.15           O
ATOM    452  NE2 GLN A  59      29.061 107.442  58.664  1.00 87.15           N
ATOM    453  C   GLN A  59      24.737 110.421  58.076  1.00 87.15           C
ATOM    454  O   GLN A  59      24.950 111.569  57.692  1.00 87.15           O
ATOM    455  N   LEU A  60      24.564 110.112  59.372  1.00155.04           N
ATOM    456  CA  LEU A  60      24.472 111.105  60.404  1.00155.04           C
ATOM    457  CB  LEU A  60      23.120 110.913  61.091  1.00155.04           C
ATOM    458  CG  LEU A  60      22.739 111.898  62.185  1.00155.04           C
ATOM    459  CD1 LEU A  60      22.510 113.293  61.589  1.00155.04           C
ATOM    460  CD2 LEU A  60      21.509 111.359  62.929  1.00155.04           C
ATOM    461  C   LEU A  60      25.556 110.818  61.412  1.00155.04           C
ATOM    462  O   LEU A  60      25.928 109.661  61.606  1.00155.04           O
ATOM    463  N   LEU A  61      26.099 111.878  62.060  1.00 71.39           N
ATOM    464  CA  LEU A  61      27.148 111.732  63.042  1.00 71.39           C
ATOM    465  CB  LEU A  61      28.551 112.036  62.497  1.00 71.39           C
ATOM    466  CG  LEU A  61      29.041 111.082  61.396  1.00 71.39           C
ATOM    467  CD1 LEU A  61      30.450 111.475  60.923  1.00 71.39           C
ATOM    468  CD2 LEU A  61      28.961 109.613  61.839  1.00 71.39           C
ATOM    469  C   LEU A  61      26.941 112.764  64.121  1.00 71.39           C
ATOM    470  O   LEU A  61      25.995 113.546  64.069  1.00 71.39           O
ATOM    471  N   GLN A  62      27.827 112.771  65.150  1.00167.56           N
ATOM    472  CA  GLN A  62      27.811 113.748  66.220  1.00167.56           C
ATOM    473  CB  GLN A  62      28.292 113.168  67.559  1.00167.56           C
ATOM    474  CG  GLN A  62      28.111 114.103  68.754  1.00167.56           C
ATOM    475  CD  GLN A  62      28.392 113.294  70.014  1.00167.56           C
ATOM    476  OE1 GLN A  62      29.481 112.747  70.185  1.00167.56           O
ATOM    477  NE2 GLN A  62      27.374 113.206  70.913  1.00167.56           N
ATOM    478  C   GLN A  62      28.728 114.906  65.817  1.00167.56           C
ATOM    479  O   GLN A  62      29.579 114.683  64.961  1.00167.56           O
ATOM    480  N   ILE A  63      28.601 116.161  66.382  1.00280.67           N
ATOM    481  CA  ILE A  63      29.408 117.274  65.892  1.00280.67           C
ATOM    482  CB  ILE A  63      28.892 117.916  64.620  1.00280.67           C
ATOM    483  CG1 ILE A  63      27.481 118.503  64.790  1.00280.67           C
ATOM    484  CG2 ILE A  63      29.016 116.900  63.473  1.00280.67           C
ATOM    485  CD1 ILE A  63      27.086 119.427  63.639  1.00280.67           C
ATOM    486  C   ILE A  63      29.705 118.396  66.870  1.00280.67           C
ATOM    487  O   ILE A  63      30.197 118.216  67.986  1.00280.67           O
ATOM    488  N   ASN A  64      29.539 119.631  66.345  1.00 97.98           N
ATOM    489  CA  ASN A  64      29.807 120.884  66.989  1.00 97.98           C
ATOM    490  CB  ASN A  64      30.045 122.028  65.985  1.00 97.98           C
ATOM    491  CG  ASN A  64      31.379 121.813  65.284  1.00 97.98           C
ATOM    492  OD1 ASN A  64      32.437 121.851  65.909  1.00 97.98           O
ATOM    493  ND2 ASN A  64      31.333 121.591  63.943  1.00 97.98           N
ATOM    494  C   ASN A  64      28.664 121.318  67.861  1.00 97.98           C
ATOM    495  O   ASN A  64      27.566 120.767  67.821  1.00 97.98           O
ATOM    496  N   GLU A  65      28.936 122.348  68.692  1.00140.33           N
ATOM    497  CA  GLU A  65      27.995 122.911  69.621  1.00140.33           C
ATOM    498  CB  GLU A  65      28.653 123.670  70.786  1.00140.33           C
ATOM    499  CG  GLU A  65      29.497 124.863  70.345  1.00140.33           C
ATOM    500  CD  GLU A  65      30.947 124.439  70.149  1.00140.33           C
ATOM    501  OE1 GLU A  65      31.192 123.380  69.514  1.00140.33           O
ATOM    502  OE2 GLU A  65      31.838 125.185  70.638  1.00140.33           O
ATOM    503  C   GLU A  65      27.090 123.860  68.896  1.00140.33           C
ATOM    504  O   GLU A  65      27.411 124.359  67.819  1.00140.33           O
ATOM    505  N   HIS A  66      25.898 124.110  69.474  1.00108.63           N
ATOM    506  CA  HIS A  66      24.957 124.991  68.847  1.00108.63           C
ATOM    507  ND1 HIS A  66      22.410 123.235  67.463  1.00108.63           N
ATOM    508  CG  HIS A  66      23.061 123.388  68.668  1.00108.63           C
ATOM    509  CB  HIS A  66      23.498 124.707  69.232  1.00108.63           C
ATOM    510  NE2 HIS A  66      22.692 121.193  68.298  1.00108.63           N
ATOM    511  CD2 HIS A  66      23.226 122.132  69.163  1.00108.63           C
ATOM    512  CE1 HIS A  66      22.214 121.903  67.291  1.00108.63           C
ATOM    513  C   HIS A  66      25.320 126.400  69.182  1.00108.63           C
ATOM    514  O   HIS A  66      25.863 126.676  70.250  1.00108.63           O
ATOM    515  N   SER A  67      25.026 127.335  68.254  1.00103.58           N
ATOM    516  CA  SER A  67      25.441 128.692  68.452  1.00103.58           C
ATOM    517  CB  SER A  67      26.429 129.169  67.379  1.00103.58           C
ATOM    518  OG  SER A  67      25.788 129.172  66.112  1.00103.58           O
ATOM    519  C   SER A  67      24.264 129.617  68.377  1.00103.58           C
ATOM    520  O   SER A  67      23.301 129.377  67.651  1.00103.58           O
ATOM    521  N   LEU A  68      24.327 130.712  69.165  1.00 86.32           N
ATOM    522  CA  LEU A  68      23.325 131.742  69.196  1.00 86.32           C
ATOM    523  CB  LEU A  68      22.277 131.543  70.304  1.00 86.32           C
ATOM    524  CG  LEU A  68      21.394 130.293  70.125  1.00 86.32           C
ATOM    525  CD1 LEU A  68      20.392 130.153  71.285  1.00 86.32           C
ATOM    526  CD2 LEU A  68      20.693 130.296  68.755  1.00 86.32           C
ATOM    527  C   LEU A  68      24.036 133.037  69.456  1.00 86.32           C
ATOM    528  O   LEU A  68      25.262 133.088  69.415  1.00 86.32           O
ATOM    529  N   ILE A  69      23.281 134.123  69.728  1.00 72.57           N
ATOM    530  CA  ILE A  69      23.870 135.427  69.910  1.00 72.57           C
ATOM    531  CB  ILE A  69      23.172 136.494  69.122  1.00 72.57           C
ATOM    532  CG1 ILE A  69      23.192 136.149  67.626  1.00 72.57           C
ATOM    533  CG2 ILE A  69      23.843 137.838  69.451  1.00 72.57           C
ATOM    534  CD1 ILE A  69      22.194 136.958  66.803  1.00 72.57           C
ATOM    535  C   ILE A  69      23.774 135.836  71.362  1.00 72.57           C
ATOM    536  O   ILE A  69      22.799 135.525  72.043  1.00 72.57           O
ATOM    537  N   HIS A  70      24.815 136.541  71.870  1.00176.39           N
ATOM    538  CA  HIS A  70      24.896 136.992  73.241  1.00176.39           C
ATOM    539  ND1 HIS A  70      26.483 134.222  75.490  1.00176.39           N
ATOM    540  CG  HIS A  70      25.623 134.909  74.662  1.00176.39           C
ATOM    541  CB  HIS A  70      25.942 136.264  74.110  1.00176.39           C
ATOM    542  NE2 HIS A  70      24.674 132.955  75.269  1.00176.39           N
ATOM    543  CD2 HIS A  70      24.528 134.120  74.535  1.00176.39           C
ATOM    544  CE1 HIS A  70      25.865 133.062  75.825  1.00176.39           C
ATOM    545  C   HIS A  70      25.440 138.400  73.275  1.00176.39           C
ATOM    546  O   HIS A  70      25.742 138.982  72.238  1.00176.39           O
ATOM    547  N   VAL A  71      25.573 138.994  74.493  1.00149.59           N
ATOM    548  CA  VAL A  71      26.173 140.305  74.617  1.00149.59           C
ATOM    549  CB  VAL A  71      25.195 141.427  74.725  1.00149.59           C
ATOM    550  CG1 VAL A  71      25.972 142.735  74.955  1.00149.59           C
ATOM    551  CG2 VAL A  71      24.333 141.434  73.451  1.00149.59           C
ATOM    552  C   VAL A  71      27.060 140.371  75.854  1.00149.59           C
ATOM    553  O   VAL A  71      26.743 139.806  76.899  1.00149.59           O
ATOM    554  N   TYR A  72      28.194 141.119  75.788  1.00305.20           N
ATOM    555  CA  TYR A  72      29.148 141.116  76.869  1.00305.20           C
ATOM    556  CB  TYR A  72      30.513 140.522  76.443  1.00305.20           C
ATOM    557  CG  TYR A  72      31.121 141.345  75.346  1.00305.20           C
ATOM    558  CD1 TYR A  72      31.939 142.415  75.632  1.00305.20           C
ATOM    559  CD2 TYR A  72      30.890 141.039  74.021  1.00305.20           C
ATOM    560  CE1 TYR A  72      32.498 143.175  74.630  1.00305.20           C
ATOM    561  CE2 TYR A  72      31.447 141.794  73.013  1.00305.20           C
ATOM    562  CZ  TYR A  72      32.251 142.866  73.314  1.00305.20           C
ATOM    563  OH  TYR A  72      32.823 143.646  72.284  1.00305.20           O
ATOM    564  C   TYR A  72      29.399 142.492  77.409  1.00305.20           C
ATOM    565  O   TYR A  72      29.638 143.449  76.672  1.00305.20           O
ATOM    566  N   GLN A  73      29.410 142.654  78.745  1.00324.91           N
ATOM    567  CA  GLN A  73      29.552 144.017  79.082  1.00324.91           C
ATOM    568  CB  GLN A  73      28.268 144.804  79.389  1.00324.91           C
ATOM    569  CG  GLN A  73      27.454 144.947  78.094  1.00324.91           C
ATOM    570  CD  GLN A  73      26.708 146.267  78.114  1.00324.91           C
ATOM    571  OE1 GLN A  73      25.578 146.394  77.644  1.00324.91           O
ATOM    572  NE2 GLN A  73      27.414 147.301  78.635  1.00324.91           N
ATOM    573  C   GLN A  73      30.605 144.224  80.144  1.00324.91           C
ATOM    574  O   GLN A  73      31.210 143.366  80.811  1.00324.91           O
ATOM    575  N   CYS A  74      30.968 145.483  80.234  1.00370.55           N
ATOM    576  CA  CYS A  74      31.852 145.724  81.261  1.00370.55           C
ATOM    577  CB  CYS A  74      33.244 145.141  80.913  1.00370.55           C
ATOM    578  SG  CYS A  74      34.056 145.794  79.426  1.00370.55           S
ATOM    579  C   CYS A  74      31.875 147.193  81.189  1.00370.55           C
ATOM    580  O   CYS A  74      32.190 147.812  80.167  1.00370.55           O
ATOM    581  N   LYS A  75      31.508 147.816  82.289  1.00491.88           N
ATOM    582  CA  LYS A  75      31.317 149.166  82.027  1.00491.88           C
ATOM    583  CB  LYS A  75      30.156 149.790  82.787  1.00491.88           C
ATOM    584  CG  LYS A  75      29.406 150.972  82.158  1.00491.88           C
ATOM    585  CD  LYS A  75      30.127 152.312  82.091  1.00491.88           C
ATOM    586  CE  LYS A  75      29.201 153.488  81.713  1.00491.88           C
ATOM    587  NZ  LYS A  75      27.882 153.018  81.247  1.00491.88           N
ATOM    588  C   LYS A  75      32.588 149.599  82.581  1.00491.88           C
ATOM    589  O   LYS A  75      33.071 149.107  83.608  1.00491.88           O
ATOM    590  N   ALA A  76      33.276 150.464  81.880  1.00241.57           N
ATOM    591  CA  ALA A  76      34.391 150.573  82.677  1.00241.57           C
ATOM    592  CB  ALA A  76      35.613 151.090  81.901  1.00241.57           C
ATOM    593  C   ALA A  76      34.015 151.606  83.686  1.00241.57           C
ATOM    594  O   ALA A  76      33.934 152.790  83.376  1.00241.57           O
ATOM    595  N   ALA A  77      33.785 151.132  84.942  1.00392.83           N
ATOM    596  CA  ALA A  77      33.495 151.890  86.093  1.00392.83           C
ATOM    597  CB  ALA A  77      32.867 151.171  87.292  1.00392.83           C
ATOM    598  C   ALA A  77      34.936 151.952  86.333  1.00392.83           C
ATOM    599  O   ALA A  77      35.628 151.224  87.049  1.00392.83           O
ATOM    600  N   MET A  78      35.561 152.812  85.606  1.00408.16           N
ATOM    601  CA  MET A  78      36.794 152.294  85.857  1.00408.16           C
ATOM    602  CB  MET A  78      37.422 151.371  84.797  1.00408.16           C
ATOM    603  CG  MET A  78      37.857 152.089  83.522  1.00408.16           C
ATOM    604  SD  MET A  78      39.138 151.223  82.562  1.00408.16           S
ATOM    605  CE  MET A  78      38.190 149.707  82.249  1.00408.16           C
ATOM    606  C   MET A  78      37.435 153.511  85.730  1.00408.16           C
ATOM    607  O   MET A  78      36.783 154.529  85.472  1.00408.16           O
ATOM    608  N   ILE A  79      38.613 153.439  86.256  1.00454.19           N
ATOM    609  CA  ILE A  79      39.462 154.372  85.801  1.00454.19           C
ATOM    610  CB  ILE A  79      39.167 155.521  84.822  1.00454.19           C
ATOM    611  CG1 ILE A  79      38.592 155.010  83.485  1.00454.19           C
ATOM    612  CG2 ILE A  79      40.529 156.136  84.430  1.00454.19           C
ATOM    613  CD1 ILE A  79      39.626 154.265  82.635  1.00454.19           C
ATOM    614  C   ILE A  79      40.288 154.833  86.895  1.00454.19           C
ATOM    615  O   ILE A  79      40.943 154.160  87.671  1.00454.19           O
ATOM    616  N   ARG A  80      40.253 156.076  87.160  1.00373.52           N
ATOM    617  CA  ARG A  80      41.353 156.114  87.975  1.00373.52           C
ATOM    618  CB  ARG A  80      41.994 157.420  87.598  1.00373.52           C
ATOM    619  CG  ARG A  80      40.876 158.451  87.443  1.00373.52           C
ATOM    620  CD  ARG A  80      41.336 159.729  86.786  1.00373.52           C
ATOM    621  NE  ARG A  80      42.534 159.373  85.991  1.00373.52           N
ATOM    622  CZ  ARG A  80      43.555 160.267  86.031  1.00373.52           C
ATOM    623  NH1 ARG A  80      43.345 161.396  86.763  1.00373.52           N
ATOM    624  NH2 ARG A  80      44.722 160.066  85.356  1.00373.52           N
ATOM    625  C   ARG A  80      40.878 156.269  89.337  1.00373.52           C
ATOM    626  O   ARG A  80      40.040 157.097  89.672  1.00373.52           O
ATOM    627  N   THR A  81      41.348 155.386  90.177  1.00326.02           N
ATOM    628  CA  THR A  81      40.969 155.842  91.420  1.00326.02           C
ATOM    629  CB  THR A  81      41.377 154.996  92.555  1.00326.02           C
ATOM    630  OG1 THR A  81      40.925 153.669  92.404  1.00326.02           O
ATOM    631  CG2 THR A  81      40.866 155.678  93.824  1.00326.02           C
ATOM    632  C   THR A  81      42.181 156.695  91.510  1.00326.02           C
ATOM    633  O   THR A  81      43.216 156.388  90.904  1.00326.02           O
ATOM    634  N   ILE A  82      42.188 157.754  92.299  1.00337.99           N
ATOM    635  CA  ILE A  82      43.325 158.448  91.875  1.00337.99           C
ATOM    636  CB  ILE A  82      43.069 159.324  90.664  1.00337.99           C
ATOM    637  CG1 ILE A  82      43.586 160.741  90.885  1.00337.99           C
ATOM    638  CG2 ILE A  82      41.640 159.239  90.149  1.00337.99           C
ATOM    639  CD1 ILE A  82      43.420 161.545  89.614  1.00337.99           C
ATOM    640  C   ILE A  82      44.048 159.291  92.822  1.00337.99           C
ATOM    641  O   ILE A  82      43.520 159.920  93.734  1.00337.99           O
ATOM    642  N   TYR A  83      45.355 159.347  92.561  1.00292.00           N
ATOM    643  CA  TYR A  83      46.050 160.295  93.301  1.00292.00           C
ATOM    644  CB  TYR A  83      46.833 159.745  94.468  1.00292.00           C
ATOM    645  CG  TYR A  83      45.722 159.198  95.286  1.00292.00           C
ATOM    646  CD1 TYR A  83      44.980 159.985  96.133  1.00292.00           C
ATOM    647  CD2 TYR A  83      45.384 157.880  95.147  1.00292.00           C
ATOM    648  CE1 TYR A  83      43.974 159.406  96.870  1.00292.00           C
ATOM    649  CE2 TYR A  83      44.382 157.300  95.877  1.00292.00           C
ATOM    650  CZ  TYR A  83      43.674 158.068  96.756  1.00292.00           C
ATOM    651  OH  TYR A  83      42.646 157.479  97.520  1.00292.00           O
ATOM    652  C   TYR A  83      46.892 161.070  92.379  1.00292.00           C
ATOM    653  O   TYR A  83      47.350 160.576  91.353  1.00292.00           O
ATOM    654  N   HIS A  84      47.093 162.345  92.725  1.00220.56           N
ATOM    655  CA  HIS A  84      47.746 163.186  91.815  1.00220.56           C
ATOM    656  ND1 HIS A  84      51.199 163.118  92.999  1.00220.56           N
ATOM    657  CG  HIS A  84      49.998 162.475  92.788  1.00220.56           C
ATOM    658  CB  HIS A  84      49.141 162.647  91.562  1.00220.56           C
ATOM    659  NE2 HIS A  84      50.835 161.851  94.791  1.00220.56           N
ATOM    660  CD2 HIS A  84      49.794 161.703  93.891  1.00220.56           C
ATOM    661  CE1 HIS A  84      51.655 162.710  94.212  1.00220.56           C
ATOM    662  C   HIS A  84      46.729 163.175  90.742  1.00220.56           C
ATOM    663  O   HIS A  84      45.573 163.262  91.134  1.00220.56           O
ATOM    664  N   CYS A  85      46.983 163.066  89.422  1.00218.81           N
ATOM    665  CA  CYS A  85      45.684 163.185  88.801  1.00218.81           C
ATOM    666  CB  CYS A  85      45.120 164.632  88.839  1.00218.81           C
ATOM    667  SG  CYS A  85      43.297 164.706  88.765  1.00218.81           S
ATOM    668  C   CYS A  85      45.706 162.843  87.364  1.00218.81           C
ATOM    669  O   CYS A  85      46.317 161.871  86.923  1.00218.81           O
ATOM    670  N   GLY A  86      44.990 163.706  86.610  1.00168.15           N
ATOM    671  CA  GLY A  86      44.729 163.577  85.226  1.00168.15           C
ATOM    672  C   GLY A  86      46.081 163.407  84.655  1.00168.15           C
ATOM    673  O   GLY A  86      46.262 162.707  83.665  1.00168.15           O
ATOM    674  N   SER A  87      47.082 164.091  85.229  1.00204.81           N
ATOM    675  CA  SER A  87      48.376 163.766  84.753  1.00204.81           C
ATOM    676  CB  SER A  87      48.918 164.808  83.760  1.00204.81           C
ATOM    677  OG  SER A  87      49.076 166.061  84.407  1.00204.81           O
ATOM    678  C   SER A  87      49.320 163.741  85.912  1.00204.81           C
ATOM    679  O   SER A  87      50.433 164.253  85.827  1.00204.81           O
ATOM    680  N   PHE A  88      48.912 163.094  87.015  1.00299.38           N
ATOM    681  CA  PHE A  88      49.734 162.982  88.177  1.00299.38           C
ATOM    682  CB  PHE A  88      49.554 164.178  89.129  1.00299.38           C
ATOM    683  CG  PHE A  88      50.094 165.394  88.450  1.00299.38           C
ATOM    684  CD1 PHE A  88      51.443 165.659  88.478  1.00299.38           C
ATOM    685  CD2 PHE A  88      49.272 166.262  87.769  1.00299.38           C
ATOM    686  CE1 PHE A  88      51.964 166.772  87.865  1.00299.38           C
ATOM    687  CE2 PHE A  88      49.793 167.376  87.154  1.00299.38           C
ATOM    688  CZ  PHE A  88      51.137 167.640  87.199  1.00299.38           C
ATOM    689  C   PHE A  88      49.336 161.626  88.708  1.00299.38           C
ATOM    690  O   PHE A  88      48.329 161.090  88.247  1.00299.38           O
ATOM    691  N   SER A  89      50.042 160.932  89.631  1.00429.72           N
ATOM    692  CA  SER A  89      49.376 159.700  89.577  1.00429.72           C
ATOM    693  CB  SER A  89      49.878 158.846  88.391  1.00429.72           C
ATOM    694  OG  SER A  89      49.263 157.569  88.352  1.00429.72           O
ATOM    695  C   SER A  89      49.204 158.690  90.687  1.00429.72           C
ATOM    696  O   SER A  89      50.098 158.322  91.436  1.00429.72           O
ATOM    697  N   HIS A  90      47.997 158.072  90.611  1.00470.66           N
ATOM    698  CA  HIS A  90      47.394 156.995  91.330  1.00470.66           C
ATOM    699  ND1 HIS A  90      45.729 159.117  89.647  1.00470.66           N
ATOM    700  CG  HIS A  90      45.465 157.780  89.887  1.00470.66           C
ATOM    701  CB  HIS A  90      45.878 156.999  91.113  1.00470.66           C
ATOM    702  NE2 HIS A  90      44.601 158.389  87.894  1.00470.66           N
ATOM    703  CD2 HIS A  90      44.757 157.366  88.812  1.00470.66           C
ATOM    704  CE1 HIS A  90      45.198 159.421  88.441  1.00470.66           C
ATOM    705  C   HIS A  90      48.081 155.847  90.706  1.00470.66           C
ATOM    706  O   HIS A  90      49.258 155.903  90.362  1.00470.66           O
ATOM    707  N   SER A  91      47.495 154.675  90.602  1.00394.62           N
ATOM    708  CA  SER A  91      48.314 154.158  89.566  1.00394.62           C
ATOM    709  CB  SER A  91      48.103 152.711  89.037  1.00394.62           C
ATOM    710  OG  SER A  91      48.917 151.721  89.647  1.00394.62           O
ATOM    711  C   SER A  91      47.460 154.877  88.620  1.00394.62           C
ATOM    712  O   SER A  91      46.261 155.049  88.857  1.00394.62           O
ATOM    713  N   SER A  92      48.076 155.319  87.561  1.00421.54           N
ATOM    714  CA  SER A  92      47.475 156.223  86.693  1.00421.54           C
ATOM    715  CB  SER A  92      48.324 156.541  85.454  1.00421.54           C
ATOM    716  OG  SER A  92      49.582 157.103  85.800  1.00421.54           O
ATOM    717  C   SER A  92      46.311 155.514  86.202  1.00421.54           C
ATOM    718  O   SER A  92      46.326 154.319  85.935  1.00421.54           O
ATOM    719  N   LEU A  93      45.237 156.274  86.256  1.00603.59           N
ATOM    720  CA  LEU A  93      43.942 156.096  85.889  1.00603.59           C
ATOM    721  CB  LEU A  93      43.690 156.382  84.401  1.00603.59           C
ATOM    722  CG  LEU A  93      44.403 157.638  83.879  1.00603.59           C
ATOM    723  CD1 LEU A  93      45.914 157.374  83.747  1.00603.59           C
ATOM    724  CD2 LEU A  93      43.763 158.177  82.591  1.00603.59           C
ATOM    725  C   LEU A  93      43.693 154.652  86.026  1.00603.59           C
ATOM    726  O   LEU A  93      43.025 154.001  85.208  1.00603.59           O
ATOM    727  N   VAL A  94      44.078 154.271  87.254  1.00449.68           N
ATOM    728  CA  VAL A  94      44.673 153.045  87.632  1.00449.68           C
ATOM    729  CB  VAL A  94      44.126 152.661  88.989  1.00449.68           C
ATOM    730  CG1 VAL A  94      44.715 151.336  89.426  1.00449.68           C
ATOM    731  CG2 VAL A  94      44.164 153.797  90.023  1.00449.68           C
ATOM    732  C   VAL A  94      43.899 152.066  86.876  1.00449.68           C
ATOM    733  O   VAL A  94      44.357 151.126  86.224  1.00449.68           O
ATOM    734  N   ALA A  95      42.633 152.284  87.157  1.00537.97           N
ATOM    735  CA  ALA A  95      41.612 152.004  86.344  1.00537.97           C
ATOM    736  CB  ALA A  95      41.914 151.280  85.026  1.00537.97           C
ATOM    737  C   ALA A  95      40.643 151.142  87.060  1.00537.97           C
ATOM    738  O   ALA A  95      39.806 150.418  86.472  1.00537.97           O
ATOM    739  N   ARG A  96      40.537 151.718  88.260  1.00837.87           N
ATOM    740  CA  ARG A  96      40.227 151.380  89.589  1.00837.87           C
ATOM    741  CB  ARG A  96      39.575 152.558  90.236  1.00837.87           C
ATOM    742  CG  ARG A  96      38.481 152.930  89.280  1.00837.87           C
ATOM    743  CD  ARG A  96      38.406 154.398  89.028  1.00837.87           C
ATOM    744  NE  ARG A  96      38.441 155.066  90.319  1.00837.87           N
ATOM    745  CZ  ARG A  96      37.541 156.062  90.422  1.00837.87           C
ATOM    746  NH1 ARG A  96      36.641 156.261  89.422  1.00837.87           N
ATOM    747  NH2 ARG A  96      37.515 156.807  91.539  1.00837.87           N
ATOM    748  C   ARG A  96      39.031 150.279  89.088  1.00837.87           C
ATOM    749  O   ARG A  96      39.056 149.075  89.354  1.00837.87           O
ATOM    750  N   ALA A  97      37.902 150.369  88.259  1.00816.83           N
ATOM    751  CA  ALA A  97      37.637 148.990  88.406  1.00816.83           C
ATOM    752  CB  ALA A  97      36.348 148.712  89.222  1.00816.83           C
ATOM    753  C   ALA A  97      36.897 148.524  87.100  1.00816.83           C
ATOM    754  O   ALA A  97      35.657 148.696  86.811  1.00816.83           O
ATOM    755  N   VAL A  98      37.643 147.533  86.590  1.00741.77           N
ATOM    756  CA  VAL A  98      37.902 147.735  85.243  1.00741.77           C
ATOM    757  CB  VAL A  98      38.832 146.705  84.653  1.00741.77           C
ATOM    758  CG1 VAL A  98      40.233 146.987  85.223  1.00741.77           C
ATOM    759  CG2 VAL A  98      38.366 145.275  84.982  1.00741.77           C
ATOM    760  C   VAL A  98      36.510 147.552  84.710  1.00741.77           C
ATOM    761  O   VAL A  98      35.863 148.512  84.303  1.00741.77           O
ATOM    762  N   THR A  99      35.807 146.412  84.857  1.00673.63           N
ATOM    763  CA  THR A  99      34.658 147.153  84.784  1.00673.63           C
ATOM    764  CB  THR A  99      34.084 146.656  83.459  1.00673.63           C
ATOM    765  OG1 THR A  99      34.311 145.257  83.428  1.00673.63           O
ATOM    766  CG2 THR A  99      34.707 147.313  82.203  1.00673.63           C
ATOM    767  C   THR A  99      33.716 146.438  85.743  1.00673.63           C
ATOM    768  O   THR A  99      32.715 145.795  85.336  1.00673.63           O
ATOM    769  N   GLN A 100      34.100 146.605  87.024  1.00518.48           N
ATOM    770  CA  GLN A 100      33.776 146.111  88.328  1.00518.48           C
ATOM    771  CB  GLN A 100      33.906 147.133  89.463  1.00518.48           C
ATOM    772  CG  GLN A 100      33.963 146.485  90.850  1.00518.48           C
ATOM    773  CD  GLN A 100      35.106 145.478  90.836  1.00518.48           C
ATOM    774  OE1 GLN A 100      36.025 145.578  90.025  1.00518.48           O
ATOM    775  NE2 GLN A 100      35.046 144.478  91.757  1.00518.48           N
ATOM    776  C   GLN A 100      32.297 145.653  88.339  1.00518.48           C
ATOM    777  O   GLN A 100      31.715 145.040  87.433  1.00518.48           O
ATOM    778  N   TYR A 101      31.592 145.926  89.441  1.00559.16           N
ATOM    779  CA  TYR A 101      30.303 145.433  89.496  1.00559.16           C
ATOM    780  CB  TYR A 101      29.571 145.355  90.830  1.00559.16           C
ATOM    781  CG  TYR A 101      28.295 144.590  90.594  1.00559.16           C
ATOM    782  CD1 TYR A 101      28.311 143.225  90.385  1.00559.16           C
ATOM    783  CD2 TYR A 101      27.074 145.226  90.556  1.00559.16           C
ATOM    784  CE1 TYR A 101      27.150 142.508  90.185  1.00559.16           C
ATOM    785  CE2 TYR A 101      25.909 144.518  90.360  1.00559.16           C
ATOM    786  CZ  TYR A 101      25.943 143.158  90.181  1.00559.16           C
ATOM    787  OH  TYR A 101      24.749 142.433  89.983  1.00559.16           O
ATOM    788  C   TYR A 101      29.487 146.000  88.488  1.00559.16           C
ATOM    789  O   TYR A 101      28.647 145.303  87.887  1.00559.16           O
ATOM    790  N   VAL A 102      29.824 147.288  88.389  1.00382.44           N
ATOM    791  CA  VAL A 102      29.714 147.992  87.193  1.00382.44           C
ATOM    792  CB  VAL A 102      30.947 147.626  86.452  1.00382.44           C
ATOM    793  CG1 VAL A 102      31.006 148.069  85.014  1.00382.44           C
ATOM    794  CG2 VAL A 102      31.981 148.383  87.277  1.00382.44           C
ATOM    795  C   VAL A 102      28.402 147.643  86.706  1.00382.44           C
ATOM    796  O   VAL A 102      27.418 147.414  87.423  1.00382.44           O
ATOM    797  N   GLU A 103      28.324 147.614  85.433  1.00419.47           N
ATOM    798  CA  GLU A 103      27.075 147.668  84.884  1.00419.47           C
ATOM    799  CB  GLU A 103      27.298 147.919  83.382  1.00419.47           C
ATOM    800  CG  GLU A 103      26.294 148.823  82.685  1.00419.47           C
ATOM    801  CD  GLU A 103      26.953 149.489  81.489  1.00419.47           C
ATOM    802  OE1 GLU A 103      27.810 148.841  80.837  1.00419.47           O
ATOM    803  OE2 GLU A 103      26.586 150.658  81.202  1.00419.47           O
ATOM    804  C   GLU A 103      26.452 146.427  85.120  1.00419.47           C
ATOM    805  O   GLU A 103      25.229 146.350  85.320  1.00419.47           O
ATOM    806  N   ASP A 104      27.439 145.509  85.159  1.00603.50           N
ATOM    807  CA  ASP A 104      27.369 144.109  85.098  1.00603.50           C
ATOM    808  CB  ASP A 104      27.249 143.462  86.483  1.00603.50           C
ATOM    809  CG  ASP A 104      26.100 144.020  87.334  1.00603.50           C
ATOM    810  OD1 ASP A 104      26.120 145.223  87.707  1.00603.50           O
ATOM    811  OD2 ASP A 104      25.153 143.220  87.566  1.00603.50           O
ATOM    812  C   ASP A 104      26.108 144.006  84.412  1.00603.50           C
ATOM    813  O   ASP A 104      25.176 143.392  84.898  1.00603.50           O
ATOM    814  N   ILE A 105      26.138 144.489  83.174  1.00439.45           N
ATOM    815  CA  ILE A 105      24.966 145.053  82.618  1.00439.45           C
ATOM    816  CB  ILE A 105      25.096 145.303  81.150  1.00439.45           C
ATOM    817  CG1 ILE A 105      25.266 144.005  80.336  1.00439.45           C
ATOM    818  CG2 ILE A 105      26.291 146.256  81.042  1.00439.45           C
ATOM    819  CD1 ILE A 105      24.754 144.109  78.902  1.00439.45           C
ATOM    820  C   ILE A 105      23.696 144.314  82.853  1.00439.45           C
ATOM    821  O   ILE A 105      23.140 143.638  81.996  1.00439.45           O
ATOM    822  N   SER A 106      23.202 144.452  84.092  1.00217.55           N
ATOM    823  CA  SER A 106      22.079 143.720  84.476  1.00217.55           C
ATOM    824  CB  SER A 106      21.934 143.598  86.000  1.00217.55           C
ATOM    825  OG  SER A 106      20.771 142.850  86.318  1.00217.55           O
ATOM    826  C   SER A 106      21.113 144.678  84.003  1.00217.55           C
ATOM    827  O   SER A 106      20.297 144.448  83.116  1.00217.55           O
ATOM    828  N   ARG A 107      21.255 145.859  84.615  1.00324.97           N
ATOM    829  CA  ARG A 107      20.369 146.847  84.150  1.00324.97           C
ATOM    830  CB  ARG A 107      19.819 147.867  85.140  1.00324.97           C
ATOM    831  CG  ARG A 107      18.558 148.540  84.608  1.00324.97           C
ATOM    832  CD  ARG A 107      17.881 149.471  85.612  1.00324.97           C
ATOM    833  NE  ARG A 107      16.446 149.566  85.217  1.00324.97           N
ATOM    834  CZ  ARG A 107      15.575 148.605  85.645  1.00324.97           C
ATOM    835  NH1 ARG A 107      16.037 147.574  86.410  1.00324.97           N
ATOM    836  NH2 ARG A 107      14.254 148.658  85.301  1.00324.97           N
ATOM    837  C   ARG A 107      20.926 147.570  82.992  1.00324.97           C
ATOM    838  O   ARG A 107      20.208 148.391  82.417  1.00324.97           O
ATOM    839  N   THR A 108      22.247 147.445  82.711  1.00240.54           N
ATOM    840  CA  THR A 108      22.523 148.188  81.516  1.00240.54           C
ATOM    841  CB  THR A 108      23.943 148.249  81.053  1.00240.54           C
ATOM    842  OG1 THR A 108      24.269 149.610  80.856  1.00240.54           O
ATOM    843  CG2 THR A 108      24.082 147.618  79.652  1.00240.54           C
ATOM    844  C   THR A 108      21.800 147.493  80.451  1.00240.54           C
ATOM    845  O   THR A 108      21.159 148.132  79.621  1.00240.54           O
ATOM    846  N   ALA A 109      21.850 146.156  80.468  1.00172.38           N
ATOM    847  CA  ALA A 109      21.027 145.597  79.436  1.00172.38           C
ATOM    848  CB  ALA A 109      21.177 144.070  79.319  1.00172.38           C
ATOM    849  C   ALA A 109      19.636 145.887  79.800  1.00172.38           C
ATOM    850  O   ALA A 109      18.802 146.168  78.944  1.00172.38           O
ATOM    851  N   CYS A 110      19.375 145.867  81.111  1.00158.76           N
ATOM    852  CA  CYS A 110      18.004 145.968  81.488  1.00158.76           C
ATOM    853  CB  CYS A 110      17.797 145.970  83.015  1.00158.76           C
ATOM    854  SG  CYS A 110      16.045 146.139  83.487  1.00158.76           S
ATOM    855  C   CYS A 110      17.323 147.214  81.006  1.00158.76           C
ATOM    856  O   CYS A 110      16.262 147.116  80.397  1.00158.76           O
ATOM    857  N   ILE A 111      17.833 148.434  81.265  1.00110.35           N
ATOM    858  CA  ILE A 111      16.979 149.475  80.740  1.00110.35           C
ATOM    859  CB  ILE A 111      17.272 150.855  81.239  1.00110.35           C
ATOM    860  CG1 ILE A 111      16.914 150.929  82.732  1.00110.35           C
ATOM    861  CG2 ILE A 111      16.478 151.856  80.384  1.00110.35           C
ATOM    862  CD1 ILE A 111      17.177 152.296  83.353  1.00110.35           C
ATOM    863  C   ILE A 111      17.038 149.451  79.247  1.00110.35           C
ATOM    864  O   ILE A 111      15.998 149.430  78.594  1.00110.35           O
ATOM    865  N   GLY A 112      18.246 149.439  78.655  1.00134.48           N
ATOM    866  CA  GLY A 112      18.297 149.231  77.229  1.00134.48           C
ATOM    867  C   GLY A 112      18.033 150.515  76.494  1.00134.48           C
ATOM    868  O   GLY A 112      18.911 150.987  75.764  1.00134.48           O
ATOM    869  N   MET A 113      16.828 151.119  76.709  1.00 84.89           N
ATOM    870  CA  MET A 113      16.466 152.327  76.009  1.00 84.89           C
ATOM    871  CB  MET A 113      15.141 152.979  76.459  1.00 84.89           C
ATOM    872  CG  MET A 113      13.874 152.173  76.165  1.00 84.89           C
ATOM    873  SD  MET A 113      13.605 150.778  77.292  1.00 84.89           S
ATOM    874  CE  MET A 113      13.364 151.852  78.735  1.00 84.89           C
ATOM    875  C   MET A 113      17.533 153.250  76.432  1.00 84.89           C
ATOM    876  O   MET A 113      18.151 153.959  75.641  1.00 84.89           O
ATOM    877  N   HIS A 114      17.769 153.200  77.745  1.00161.49           N
ATOM    878  CA  HIS A 114      18.876 153.842  78.348  1.00161.49           C
ATOM    879  ND1 HIS A 114      16.477 156.218  80.068  1.00161.49           N
ATOM    880  CG  HIS A 114      17.319 155.592  79.175  1.00161.49           C
ATOM    881  CB  HIS A 114      18.452 154.688  79.553  1.00161.49           C
ATOM    882  NE2 HIS A 114      15.768 156.766  78.030  1.00161.49           N
ATOM    883  CD2 HIS A 114      16.875 155.942  77.936  1.00161.49           C
ATOM    884  CE1 HIS A 114      15.567 156.905  79.329  1.00161.49           C
ATOM    885  C   HIS A 114      19.622 152.657  78.854  1.00161.49           C
ATOM    886  O   HIS A 114      19.752 152.450  80.060  1.00161.49           O
ATOM    887  N   VAL A 115      20.124 151.849  77.897  1.00285.63           N
ATOM    888  CA  VAL A 115      20.792 150.619  78.144  1.00285.63           C
ATOM    889  CB  VAL A 115      21.361 150.030  76.880  1.00285.63           C
ATOM    890  CG1 VAL A 115      22.091 151.112  76.071  1.00285.63           C
ATOM    891  CG2 VAL A 115      22.308 148.893  77.265  1.00285.63           C
ATOM    892  C   VAL A 115      21.868 151.014  79.067  1.00285.63           C
ATOM    893  O   VAL A 115      21.988 150.498  80.173  1.00285.63           O
ATOM    894  N   THR A 116      22.583 152.063  78.671  1.00268.45           N
ATOM    895  CA  THR A 116      23.663 152.555  79.421  1.00268.45           C
ATOM    896  CB  THR A 116      24.859 152.903  78.594  1.00268.45           C
ATOM    897  OG1 THR A 116      25.883 153.412  79.431  1.00268.45           O
ATOM    898  CG2 THR A 116      24.454 153.953  77.542  1.00268.45           C
ATOM    899  C   THR A 116      23.258 153.860  79.963  1.00268.45           C
ATOM    900  O   THR A 116      22.345 154.491  79.454  1.00268.45           O
ATOM    901  N   LYS A 117      23.865 154.316  81.063  1.00302.83           N
ATOM    902  CA  LYS A 117      23.454 155.649  81.373  1.00302.83           C
ATOM    903  CB  LYS A 117      22.241 155.699  82.284  1.00302.83           C
ATOM    904  CG  LYS A 117      21.228 154.602  81.934  1.00302.83           C
ATOM    905  CD  LYS A 117      20.405 154.029  83.078  1.00302.83           C
ATOM    906  CE  LYS A 117      20.099 152.548  82.838  1.00302.83           C
ATOM    907  NZ  LYS A 117      19.941 151.846  84.130  1.00302.83           N
ATOM    908  C   LYS A 117      24.679 156.212  82.024  1.00302.83           C
ATOM    909  O   LYS A 117      25.794 155.860  81.645  1.00302.83           O
ATOM    910  N   THR A 118      24.506 157.158  82.951  1.00250.16           N
ATOM    911  CA  THR A 118      25.571 157.832  83.626  1.00250.16           C
ATOM    912  CB  THR A 118      25.040 159.072  84.278  1.00250.16           C
ATOM    913  OG1 THR A 118      25.779 160.231  83.941  1.00250.16           O
ATOM    914  CG2 THR A 118      25.127 158.848  85.796  1.00250.16           C
ATOM    915  C   THR A 118      26.127 156.939  84.766  1.00250.16           C
ATOM    916  O   THR A 118      27.296 157.064  85.136  1.00250.16           O
ATOM    917  N   TRP A 119      25.304 156.036  85.394  1.00370.97           N
ATOM    918  CA  TRP A 119      25.693 155.293  86.588  1.00370.97           C
ATOM    919  CB  TRP A 119      24.891 155.602  87.859  1.00370.97           C
ATOM    920  CG  TRP A 119      25.194 156.946  88.474  1.00370.97           C
ATOM    921  CD2 TRP A 119      24.309 157.644  89.363  1.00370.97           C
ATOM    922  CD1 TRP A 119      26.314 157.714  88.362  1.00370.97           C
ATOM    923  NE1 TRP A 119      26.192 158.839  89.140  1.00370.97           N
ATOM    924  CE2 TRP A 119      24.959 158.811  89.759  1.00370.97           C
ATOM    925  CE3 TRP A 119      23.056 157.337  89.812  1.00370.97           C
ATOM    926  CZ2 TRP A 119      24.366 159.691  90.617  1.00370.97           C
ATOM    927  CZ3 TRP A 119      22.460 158.227  90.677  1.00370.97           C
ATOM    928  CH2 TRP A 119      23.102 159.382  91.071  1.00370.97           C
ATOM    929  C   TRP A 119      25.835 153.815  86.393  1.00370.97           C
ATOM    930  O   TRP A 119      25.108 153.260  85.672  1.00370.97           O
ATOM    931  N   ASN A 120      26.778 153.046  86.948  1.00437.92           N
ATOM    932  CA  ASN A 120      27.227 151.822  86.325  1.00437.92           C
ATOM    933  CB  ASN A 120      28.534 151.288  86.914  1.00437.92           C
ATOM    934  CG  ASN A 120      29.209 150.642  85.756  1.00437.92           C
ATOM    935  OD1 ASN A 120      28.515 150.113  84.901  1.00437.92           O
ATOM    936  ND2 ASN A 120      30.553 150.803  85.654  1.00437.92           N
ATOM    937  C   ASN A 120      26.332 150.751  86.498  1.00437.92           C
ATOM    938  O   ASN A 120      26.842 149.736  86.867  1.00437.92           O
ATOM    939  N   LEU A 121      25.034 150.931  86.596  1.00476.93           N
ATOM    940  CA  LEU A 121      24.246 149.789  86.414  1.00476.93           C
ATOM    941  CB  LEU A 121      22.870 149.790  87.070  1.00476.93           C
ATOM    942  CG  LEU A 121      22.106 148.501  86.806  1.00476.93           C
ATOM    943  CD1 LEU A 121      23.014 147.266  86.815  1.00476.93           C
ATOM    944  CD2 LEU A 121      20.950 148.366  87.812  1.00476.93           C
ATOM    945  C   LEU A 121      24.250 149.587  84.982  1.00476.93           C
ATOM    946  O   LEU A 121      24.284 148.486  84.455  1.00476.93           O
ATOM    947  N   TYR A 122      24.404 150.770  84.423  1.00689.17           N
ATOM    948  CA  TYR A 122      24.325 151.448  83.167  1.00689.17           C
ATOM    949  CB  TYR A 122      23.023 152.368  83.139  1.00689.17           C
ATOM    950  CG  TYR A 122      22.779 153.018  84.482  1.00689.17           C
ATOM    951  CD1 TYR A 122      22.458 152.276  85.590  1.00689.17           C
ATOM    952  CD2 TYR A 122      22.910 154.368  84.722  1.00689.17           C
ATOM    953  CE1 TYR A 122      22.318 152.793  86.840  1.00689.17           C
ATOM    954  CE2 TYR A 122      22.768 154.921  85.969  1.00689.17           C
ATOM    955  CZ  TYR A 122      22.481 154.123  87.046  1.00689.17           C
ATOM    956  OH  TYR A 122      22.342 154.634  88.351  1.00689.17           O
ATOM    957  C   TYR A 122      25.680 152.023  83.394  1.00689.17           C
ATOM    958  O   TYR A 122      26.603 151.297  83.785  1.00689.17           O
ATOM    959  N   GLY A 123      25.766 153.329  83.218  1.00419.61           N
ATOM    960  CA  GLY A 123      26.733 154.294  83.612  1.00419.61           C
ATOM    961  C   GLY A 123      27.935 153.854  84.481  1.00419.61           C
ATOM    962  O   GLY A 123      28.554 152.813  84.259  1.00419.61           O
ATOM    963  N   SER A 124      28.287 154.695  85.534  1.00557.84           N
ATOM    964  CA  SER A 124      29.292 154.610  86.581  1.00557.84           C
ATOM    965  CB  SER A 124      30.085 155.871  86.701  1.00557.84           C
ATOM    966  OG  SER A 124      31.230 155.539  87.460  1.00557.84           O
ATOM    967  C   SER A 124      29.228 153.877  88.008  1.00557.84           C
ATOM    968  O   SER A 124      30.112 153.110  88.445  1.00557.84           O
ATOM    969  N   THR A 125      28.147 154.070  88.777  1.00571.00           N
ATOM    970  CA  THR A 125      27.757 153.601  90.045  1.00571.00           C
ATOM    971  CB  THR A 125      26.345 153.917  90.433  1.00571.00           C
ATOM    972  OG1 THR A 125      26.077 155.305  90.526  1.00571.00           O
ATOM    973  CG2 THR A 125      26.100 153.211  91.769  1.00571.00           C
ATOM    974  C   THR A 125      27.690 152.148  90.257  1.00571.00           C
ATOM    975  O   THR A 125      28.216 151.391  91.135  1.00571.00           O
ATOM    976  N   VAL A 126      26.789 151.879  89.375  1.00137.08           N
ATOM    977  CA  VAL A 126      26.133 150.725  89.256  1.00137.08           C
ATOM    978  CB  VAL A 126      26.826 149.516  89.774  1.00137.08           C
ATOM    979  CG1 VAL A 126      25.939 148.305  89.550  1.00137.08           C
ATOM    980  CG2 VAL A 126      28.230 149.464  89.202  1.00137.08           C
ATOM    981  C   VAL A 126      24.945 150.881  90.067  1.00137.08           C
ATOM    982  O   VAL A 126      24.955 150.784  91.291  1.00137.08           O
ATOM    983  N   ASP A 127      23.849 151.074  89.349  1.00115.47           N
ATOM    984  CA  ASP A 127      22.625 151.102  90.025  1.00115.47           C
ATOM    985  CB  ASP A 127      21.367 151.320  89.171  1.00115.47           C
ATOM    986  CG  ASP A 127      20.196 151.479  90.130  1.00115.47           C
ATOM    987  OD1 ASP A 127      20.362 152.224  91.131  1.00115.47           O
ATOM    988  OD2 ASP A 127      19.122 150.872  89.870  1.00115.47           O
ATOM    989  C   ASP A 127      22.470 149.736  90.545  1.00115.47           C
ATOM    990  O   ASP A 127      21.768 149.517  91.532  1.00115.47           O
ATOM    991  N   ARG A 128      23.131 148.776  89.865  1.00277.33           N
ATOM    992  CA  ARG A 128      23.017 147.427  90.270  1.00277.33           C
ATOM    993  CB  ARG A 128      23.778 146.346  89.483  1.00277.33           C
ATOM    994  CG  ARG A 128      23.093 144.986  89.613  1.00277.33           C
ATOM    995  CD  ARG A 128      21.699 145.004  88.982  1.00277.33           C
ATOM    996  NE  ARG A 128      21.076 143.670  89.186  1.00277.33           N
ATOM    997  CZ  ARG A 128      19.752 143.589  89.511  1.00277.33           C
ATOM    998  NH1 ARG A 128      19.010 144.724  89.670  1.00277.33           N
ATOM    999  NH2 ARG A 128      19.167 142.368  89.681  1.00277.33           N
ATOM   1000  C   ARG A 128      23.350 147.299  91.696  1.00277.33           C
ATOM   1001  O   ARG A 128      23.920 148.220  92.284  1.00277.33           O
ATOM   1002  N   LEU A 129      22.959 146.134  92.258  1.00275.46           N
ATOM   1003  CA  LEU A 129      22.985 145.955  93.668  1.00275.46           C
ATOM   1004  CB  LEU A 129      22.497 144.598  94.172  1.00275.46           C
ATOM   1005  CG  LEU A 129      20.999 144.368  93.877  1.00275.46           C
ATOM   1006  CD1 LEU A 129      20.114 145.358  94.653  1.00275.46           C
ATOM   1007  CD2 LEU A 129      20.707 144.392  92.367  1.00275.46           C
ATOM   1008  C   LEU A 129      24.307 146.386  94.213  1.00275.46           C
ATOM   1009  O   LEU A 129      25.374 145.943  93.793  1.00275.46           O
ATOM   1010  N   LYS A 130      24.205 147.348  95.155  1.00303.55           N
ATOM   1011  CA  LYS A 130      25.282 148.158  95.624  1.00303.55           C
ATOM   1012  CB  LYS A 130      24.862 149.133  96.733  1.00303.55           C
ATOM   1013  CG  LYS A 130      23.887 150.209  96.255  1.00303.55           C
ATOM   1014  CD  LYS A 130      23.256 151.015  97.392  1.00303.55           C
ATOM   1015  CE  LYS A 130      24.168 152.121  97.926  1.00303.55           C
ATOM   1016  NZ  LYS A 130      23.474 152.897  98.981  1.00303.55           N
ATOM   1017  C   LYS A 130      26.328 147.334  96.162  1.00303.55           C
ATOM   1018  O   LYS A 130      27.496 147.495  95.813  1.00303.55           O
ATOM   1019  N   LEU A 131      25.923 146.441  97.055  1.00393.98           N
ATOM   1020  CA  LEU A 131      26.916 145.515  97.432  1.00393.98           C
ATOM   1021  CB  LEU A 131      26.415 144.621  98.569  1.00393.98           C
ATOM   1022  CG  LEU A 131      25.930 145.548  99.700  1.00393.98           C
ATOM   1023  CD1 LEU A 131      25.575 144.803 100.993  1.00393.98           C
ATOM   1024  CD2 LEU A 131      26.922 146.706  99.899  1.00393.98           C
ATOM   1025  C   LEU A 131      26.970 144.825  96.119  1.00393.98           C
ATOM   1026  O   LEU A 131      25.968 144.310  95.627  1.00393.98           O
ATOM   1027  N   ASN A 132      28.131 144.978  95.474  1.00269.17           N
ATOM   1028  CA  ASN A 132      28.438 144.628  94.136  1.00269.17           C
ATOM   1029  CB  ASN A 132      27.316 144.033  93.290  1.00269.17           C
ATOM   1030  CG  ASN A 132      27.490 142.564  93.624  1.00269.17           C
ATOM   1031  OD1 ASN A 132      27.710 141.730  92.751  1.00269.17           O
ATOM   1032  ND2 ASN A 132      27.485 142.241  94.942  1.00269.17           N
ATOM   1033  C   ASN A 132      28.966 145.974  93.646  1.00269.17           C
ATOM   1034  O   ASN A 132      30.094 146.306  93.999  1.00269.17           O
ATOM   1035  N   ALA A 133      28.273 146.832  92.841  1.00306.51           N
ATOM   1036  CA  ALA A 133      29.037 148.044  92.697  1.00306.51           C
ATOM   1037  CB  ALA A 133      29.786 148.224  91.362  1.00306.51           C
ATOM   1038  C   ALA A 133      28.283 149.306  92.901  1.00306.51           C
ATOM   1039  O   ALA A 133      27.137 149.434  92.478  1.00306.51           O
ATOM   1040  N   THR A 134      28.983 150.313  93.488  1.00322.40           N
ATOM   1041  CA  THR A 134      28.316 151.527  93.880  1.00322.40           C
ATOM   1042  CB  THR A 134      27.930 151.498  95.314  1.00322.40           C
ATOM   1043  OG1 THR A 134      27.171 150.329  95.585  1.00322.40           O
ATOM   1044  CG2 THR A 134      27.046 152.715  95.543  1.00322.40           C
ATOM   1045  C   THR A 134      29.102 152.835  93.619  1.00322.40           C
ATOM   1046  O   THR A 134      29.989 153.227  94.367  1.00322.40           O
ATOM   1047  N   GLN A 135      28.920 153.422  92.422  1.00539.81           N
ATOM   1048  CA  GLN A 135      28.746 154.831  92.209  1.00539.81           C
ATOM   1049  CB  GLN A 135      28.394 155.616  93.423  1.00539.81           C
ATOM   1050  CG  GLN A 135      27.201 156.533  93.095  1.00539.81           C
ATOM   1051  CD  GLN A 135      25.833 155.849  93.237  1.00539.81           C
ATOM   1052  OE1 GLN A 135      24.865 156.259  92.598  1.00539.81           O
ATOM   1053  NE2 GLN A 135      25.719 154.795  94.084  1.00539.81           N
ATOM   1054  C   GLN A 135      29.250 155.792  91.068  1.00539.81           C
ATOM   1055  O   GLN A 135      28.447 156.181  90.216  1.00539.81           O
ATOM   1056  N   THR A 136      30.458 156.298  90.819  1.00295.11           N
ATOM   1057  CA  THR A 136      29.904 157.323  89.972  1.00295.11           C
ATOM   1058  CB  THR A 136      29.496 158.686  90.520  1.00295.11           C
ATOM   1059  OG1 THR A 136      30.580 159.362  91.117  1.00295.11           O
ATOM   1060  CG2 THR A 136      28.275 158.646  91.424  1.00295.11           C
ATOM   1061  C   THR A 136      30.491 157.868  88.749  1.00295.11           C
ATOM   1062  O   THR A 136      31.673 158.056  88.527  1.00295.11           O
ATOM   1063  N   TYR A 137      29.497 158.318  87.971  1.00297.13           N
ATOM   1064  CA  TYR A 137      29.510 158.900  86.695  1.00297.13           C
ATOM   1065  CB  TYR A 137      28.308 159.827  86.328  1.00297.13           C
ATOM   1066  CG  TYR A 137      28.380 160.212  84.865  1.00297.13           C
ATOM   1067  CD1 TYR A 137      28.364 159.236  83.892  1.00297.13           C
ATOM   1068  CD2 TYR A 137      28.467 161.514  84.422  1.00297.13           C
ATOM   1069  CE1 TYR A 137      28.429 159.534  82.552  1.00297.13           C
ATOM   1070  CE2 TYR A 137      28.533 161.839  83.090  1.00297.13           C
ATOM   1071  CZ  TYR A 137      28.514 160.843  82.149  1.00297.13           C
ATOM   1072  OH  TYR A 137      28.582 161.160  80.776  1.00297.13           O
ATOM   1073  C   TYR A 137      30.729 159.521  86.291  1.00297.13           C
ATOM   1074  O   TYR A 137      31.427 160.136  87.079  1.00297.13           O
ATOM   1075  N   HIS A 138      30.954 159.249  85.004  1.00356.95           N
ATOM   1076  CA  HIS A 138      31.859 159.766  84.102  1.00356.95           C
ATOM   1077  ND1 HIS A 138      33.267 158.880  81.152  1.00356.95           N
ATOM   1078  CG  HIS A 138      32.405 159.851  81.610  1.00356.95           C
ATOM   1079  CB  HIS A 138      31.372 159.600  82.661  1.00356.95           C
ATOM   1080  NE2 HIS A 138      33.666 160.704  79.947  1.00356.95           N
ATOM   1081  CD2 HIS A 138      32.673 160.963  80.874  1.00356.95           C
ATOM   1082  CE1 HIS A 138      33.998 159.443  80.159  1.00356.95           C
ATOM   1083  C   HIS A 138      31.948 161.199  84.390  1.00356.95           C
ATOM   1084  O   HIS A 138      31.362 162.027  83.703  1.00356.95           O
ATOM   1085  N   LYS A 139      32.794 161.526  85.367  1.00352.02           N
ATOM   1086  CA  LYS A 139      32.710 162.830  85.891  1.00352.02           C
ATOM   1087  CB  LYS A 139      32.825 164.002  84.882  1.00352.02           C
ATOM   1088  CG  LYS A 139      32.609 165.394  85.499  1.00352.02           C
ATOM   1089  CD  LYS A 139      31.165 165.658  85.956  1.00352.02           C
ATOM   1090  CE  LYS A 139      30.963 166.890  86.843  1.00352.02           C
ATOM   1091  NZ  LYS A 139      29.592 166.870  87.412  1.00352.02           N
ATOM   1092  C   LYS A 139      31.349 162.791  86.495  1.00352.02           C
ATOM   1093  O   LYS A 139      30.328 162.902  85.829  1.00352.02           O
ATOM   1094  N   ILE A 140      31.334 162.848  87.818  1.00252.99           N
ATOM   1095  CA  ILE A 140      30.372 162.263  88.689  1.00252.99           C
ATOM   1096  CB  ILE A 140      30.634 162.696  90.089  1.00252.99           C
ATOM   1097  CG1 ILE A 140      32.114 162.443  90.402  1.00252.99           C
ATOM   1098  CG2 ILE A 140      29.647 161.984  91.021  1.00252.99           C
ATOM   1099  CD1 ILE A 140      32.580 161.053  89.986  1.00252.99           C
ATOM   1100  C   ILE A 140      28.894 162.455  88.434  1.00252.99           C
ATOM   1101  O   ILE A 140      28.127 161.543  88.737  1.00252.99           O
ATOM   1102  N   VAL A 141      28.391 163.587  87.924  1.00155.59           N
ATOM   1103  CA  VAL A 141      26.954 163.719  87.929  1.00155.59           C
ATOM   1104  CB  VAL A 141      26.478 165.068  87.456  1.00155.59           C
ATOM   1105  CG1 VAL A 141      26.775 165.213  85.954  1.00155.59           C
ATOM   1106  CG2 VAL A 141      24.990 165.220  87.824  1.00155.59           C
ATOM   1107  C   VAL A 141      26.142 162.672  87.220  1.00155.59           C
ATOM   1108  O   VAL A 141      26.484 162.197  86.145  1.00155.59           O
ATOM   1109  N   ALA A 142      24.978 162.331  87.825  1.00 72.29           N
ATOM   1110  CA  ALA A 142      24.076 161.298  87.398  1.00 72.29           C
ATOM   1111  CB  ALA A 142      22.947 160.994  88.400  1.00 72.29           C
ATOM   1112  C   ALA A 142      23.369 161.656  86.130  1.00 72.29           C
ATOM   1113  O   ALA A 142      23.151 162.822  85.803  1.00 72.29           O
ATOM   1114  N   GLY A 143      22.960 160.608  85.386  1.00 71.84           N
ATOM   1115  CA  GLY A 143      22.242 160.826  84.169  1.00 71.84           C
ATOM   1116  C   GLY A 143      22.069 159.539  83.425  1.00 71.84           C
ATOM   1117  O   GLY A 143      22.420 158.453  83.884  1.00 71.84           O
ATOM   1118  N   ASP A 144      21.469 159.627  82.230  1.00131.63           N
ATOM   1119  CA  ASP A 144      21.361 158.447  81.439  1.00131.63           C
ATOM   1120  CB  ASP A 144      19.916 158.037  81.104  1.00131.63           C
ATOM   1121  CG  ASP A 144      19.252 157.557  82.392  1.00131.63           C
ATOM   1122  OD1 ASP A 144      19.856 156.729  83.123  1.00131.63           O
ATOM   1123  OD2 ASP A 144      18.124 158.032  82.678  1.00131.63           O
ATOM   1124  C   ASP A 144      22.061 158.745  80.158  1.00131.63           C
ATOM   1125  O   ASP A 144      21.870 159.811  79.579  1.00131.63           O
ATOM   1126  N   ASN A 145      22.903 157.818  79.668  1.00112.98           N
ATOM   1127  CA  ASN A 145      23.654 158.155  78.496  1.00112.98           C
ATOM   1128  CB  ASN A 145      25.171 157.991  78.681  1.00112.98           C
ATOM   1129  CG  ASN A 145      25.617 159.038  79.692  1.00112.98           C
ATOM   1130  OD1 ASN A 145      25.302 160.220  79.563  1.00112.98           O
ATOM   1131  ND2 ASN A 145      26.359 158.593  80.741  1.00112.98           N
ATOM   1132  C   ASN A 145      23.214 157.238  77.395  1.00112.98           C
ATOM   1133  O   ASN A 145      22.697 156.148  77.619  1.00112.98           O
ATOM   1134  N   ASP A 146      23.384 157.652  76.136  1.00114.91           N
ATOM   1135  CA  ASP A 146      22.886 156.785  75.116  1.00114.91           C
ATOM   1136  CB  ASP A 146      22.336 157.549  73.898  1.00114.91           C
ATOM   1137  CG  ASP A 146      21.617 156.568  72.983  1.00114.91           C
ATOM   1138  OD1 ASP A 146      20.988 155.618  73.519  1.00114.91           O
ATOM   1139  OD2 ASP A 146      21.695 156.747  71.738  1.00114.91           O
ATOM   1140  C   ASP A 146      24.006 155.940  74.625  1.00114.91           C
ATOM   1141  O   ASP A 146      25.134 156.396  74.445  1.00114.91           O
ATOM   1142  N   PHE A 147      23.693 154.659  74.387  1.00208.45           N
ATOM   1143  CA  PHE A 147      24.658 153.731  73.908  1.00208.45           C
ATOM   1144  CB  PHE A 147      24.152 152.284  74.085  1.00208.45           C
ATOM   1145  CG  PHE A 147      22.998 152.047  73.167  1.00208.45           C
ATOM   1146  CD1 PHE A 147      21.720 152.456  73.482  1.00208.45           C
ATOM   1147  CD2 PHE A 147      23.211 151.403  71.972  1.00208.45           C
ATOM   1148  CE1 PHE A 147      20.674 152.224  72.619  1.00208.45           C
ATOM   1149  CE2 PHE A 147      22.171 151.168  71.105  1.00208.45           C
ATOM   1150  CZ  PHE A 147      20.901 151.577  71.428  1.00208.45           C
ATOM   1151  C   PHE A 147      24.878 154.037  72.455  1.00208.45           C
ATOM   1152  O   PHE A 147      23.924 154.156  71.689  1.00208.45           O
ATOM   1153  N   LYS A 148      26.156 154.183  72.041  1.00151.17           N
ATOM   1154  CA  LYS A 148      26.466 154.538  70.682  1.00151.17           C
ATOM   1155  CB  LYS A 148      27.211 155.884  70.604  1.00151.17           C
ATOM   1156  CG  LYS A 148      27.216 156.535  69.223  1.00151.17           C
ATOM   1157  CD  LYS A 148      27.533 158.035  69.262  1.00151.17           C
ATOM   1158  CE  LYS A 148      28.983 158.373  69.629  1.00151.17           C
ATOM   1159  NZ  LYS A 148      29.167 158.361  71.098  1.00151.17           N
ATOM   1160  C   LYS A 148      27.312 153.460  70.068  1.00151.17           C
ATOM   1161  O   LYS A 148      28.063 152.772  70.754  1.00151.17           O
ATOM   1162  N   GLY A 149      27.226 153.305  68.730  1.00 37.58           N
ATOM   1163  CA  GLY A 149      27.932 152.250  68.055  1.00 37.58           C
ATOM   1164  C   GLY A 149      29.396 152.422  68.297  1.00 37.58           C
ATOM   1165  O   GLY A 149      29.893 153.535  68.471  1.00 37.58           O
ATOM   1166  N   SER A 150      30.128 151.289  68.283  1.00 57.73           N
ATOM   1167  CA  SER A 150      31.529 151.301  68.556  1.00 57.73           C
ATOM   1168  CB  SER A 150      32.201 149.929  68.403  1.00 57.73           C
ATOM   1169  OG  SER A 150      32.062 149.473  67.065  1.00 57.73           O
ATOM   1170  C   SER A 150      32.144 152.227  67.580  1.00 57.73           C
ATOM   1171  O   SER A 150      31.846 152.180  66.388  1.00 57.73           O
ATOM   1172  N   CYS A 151      33.032 153.096  68.086  1.00 58.23           N
ATOM   1173  CA  CYS A 151      33.660 154.052  67.237  1.00 58.23           C
ATOM   1174  CB  CYS A 151      34.624 155.003  67.973  1.00 58.23           C
ATOM   1175  SG  CYS A 151      33.757 156.191  69.040  1.00 58.23           S
ATOM   1176  C   CYS A 151      34.445 153.284  66.243  1.00 58.23           C
ATOM   1177  O   CYS A 151      34.523 153.661  65.075  1.00 58.23           O
ATOM   1178  N   SER A 152      35.041 152.160  66.675  1.00 81.76           N
ATOM   1179  CA  SER A 152      35.869 151.482  65.729  1.00 81.76           C
ATOM   1180  CB  SER A 152      37.293 151.193  66.239  1.00 81.76           C
ATOM   1181  OG  SER A 152      38.001 152.406  66.448  1.00 81.76           O
ATOM   1182  C   SER A 152      35.277 150.165  65.365  1.00 81.76           C
ATOM   1183  O   SER A 152      34.784 149.423  66.213  1.00 81.76           O
ATOM   1184  N   GLY A 153      35.317 149.854  64.055  1.00 33.94           N
ATOM   1185  CA  GLY A 153      34.869 148.580  63.584  1.00 33.94           C
ATOM   1186  C   GLY A 153      36.052 147.674  63.676  1.00 33.94           C
ATOM   1187  O   GLY A 153      37.156 148.115  63.993  1.00 33.94           O
ATOM   1188  N   GLY A 154      35.858 146.377  63.382  1.00 33.90           N
ATOM   1189  CA  GLY A 154      36.960 145.466  63.472  1.00 33.90           C
ATOM   1190  C   GLY A 154      36.656 144.310  62.580  1.00 33.90           C
ATOM   1191  O   GLY A 154      35.498 144.025  62.286  1.00 33.90           O
ATOM   1192  N   SER A 155      37.704 143.599  62.127  1.00 80.40           N
ATOM   1193  CA  SER A 155      37.502 142.496  61.231  1.00 80.40           C
ATOM   1194  CB  SER A 155      38.792 142.027  60.539  1.00 80.40           C
ATOM   1195  OG  SER A 155      39.684 141.461  61.487  1.00 80.40           O
ATOM   1196  C   SER A 155      36.957 141.331  61.989  1.00 80.40           C
ATOM   1197  O   SER A 155      37.281 141.130  63.159  1.00 80.40           O
ATOM   1198  N   TYR A 156      36.088 140.549  61.311  1.00275.05           N
ATOM   1199  CA  TYR A 156      35.478 139.362  61.842  1.00275.05           C
ATOM   1200  CB  TYR A 156      36.390 138.121  61.859  1.00275.05           C
ATOM   1201  CG  TYR A 156      36.673 137.793  60.435  1.00275.05           C
ATOM   1202  CD1 TYR A 156      35.686 137.272  59.630  1.00275.05           C
ATOM   1203  CD2 TYR A 156      37.928 137.997  59.909  1.00275.05           C
ATOM   1204  CE1 TYR A 156      35.940 136.971  58.313  1.00275.05           C
ATOM   1205  CE2 TYR A 156      38.188 137.697  58.592  1.00275.05           C
ATOM   1206  CZ  TYR A 156      37.193 137.186  57.792  1.00275.05           C
ATOM   1207  OH  TYR A 156      37.456 136.878  56.439  1.00275.05           O
ATOM   1208  C   TYR A 156      34.997 139.631  63.224  1.00275.05           C
ATOM   1209  O   TYR A 156      35.259 138.853  64.140  1.00275.05           O
ATOM   1210  N   THR A 157      34.285 140.752  63.423  1.00142.56           N
ATOM   1211  CA  THR A 157      33.837 141.022  64.752  1.00142.56           C
ATOM   1212  CB  THR A 157      34.658 142.070  65.441  1.00142.56           C
ATOM   1213  OG1 THR A 157      34.284 142.172  66.804  1.00142.56           O
ATOM   1214  CG2 THR A 157      34.445 143.411  64.733  1.00142.56           C
ATOM   1215  C   THR A 157      32.424 141.509  64.692  1.00142.56           C
ATOM   1216  O   THR A 157      31.996 142.127  63.719  1.00142.56           O
ATOM   1217  N   ALA A 158      31.660 141.228  65.763  1.00 57.17           N
ATOM   1218  CA  ALA A 158      30.281 141.605  65.879  1.00 57.17           C
ATOM   1219  CB  ALA A 158      29.537 140.860  66.998  1.00 57.17           C
ATOM   1220  C   ALA A 158      30.223 143.068  66.199  1.00 57.17           C
ATOM   1221  O   ALA A 158      31.249 143.730  66.345  1.00 57.17           O
ATOM   1222  N   GLU A 159      28.994 143.618  66.259  1.00 79.75           N
ATOM   1223  CA  GLU A 159      28.764 145.011  66.532  1.00 79.75           C
ATOM   1224  CB  GLU A 159      27.328 145.459  66.206  1.00 79.75           C
ATOM   1225  CG  GLU A 159      26.963 145.419  64.720  1.00 79.75           C
ATOM   1226  CD  GLU A 159      27.314 146.765  64.098  1.00 79.75           C
ATOM   1227  OE1 GLU A 159      28.336 147.372  64.515  1.00 79.75           O
ATOM   1228  OE2 GLU A 159      26.555 147.205  63.193  1.00 79.75           O
ATOM   1229  C   GLU A 159      28.955 145.262  67.997  1.00 79.75           C
ATOM   1230  O   GLU A 159      28.938 144.340  68.810  1.00 79.75           O
ATOM   1231  N   GLY A 160      29.166 146.541  68.373  1.00 57.33           N
ATOM   1232  CA  GLY A 160      29.337 146.846  69.765  1.00 57.33           C
ATOM   1233  C   GLY A 160      28.931 148.265  69.993  1.00 57.33           C
ATOM   1234  O   GLY A 160      28.965 149.084  69.075  1.00 57.33           O
ATOM   1235  N   VAL A 161      28.551 148.583  71.252  1.00 81.22           N
ATOM   1236  CA  VAL A 161      28.086 149.898  71.598  1.00 81.22           C
ATOM   1237  CB  VAL A 161      26.614 149.938  71.860  1.00 81.22           C
ATOM   1238  CG1 VAL A 161      26.244 151.370  72.248  1.00 81.22           C
ATOM   1239  CG2 VAL A 161      25.864 149.423  70.619  1.00 81.22           C
ATOM   1240  C   VAL A 161      28.775 150.339  72.859  1.00 81.22           C
ATOM   1241  O   VAL A 161      29.182 149.513  73.674  1.00 81.22           O
ATOM   1242  N   VAL A 162      28.945 151.670  73.032  1.00167.28           N
ATOM   1243  CA  VAL A 162      29.558 152.218  74.219  1.00167.28           C
ATOM   1244  CB  VAL A 162      31.047 152.302  74.126  1.00167.28           C
ATOM   1245  CG1 VAL A 162      31.397 153.114  72.866  1.00167.28           C
ATOM   1246  CG2 VAL A 162      31.586 152.935  75.420  1.00167.28           C
ATOM   1247  C   VAL A 162      29.075 153.623  74.403  1.00167.28           C
ATOM   1248  O   VAL A 162      28.657 154.270  73.440  1.00167.28           O
ATOM   1249  N   TYR A 163      29.022 154.094  75.673  1.00226.68           N
ATOM   1250  CA  TYR A 163      28.662 155.467  75.888  1.00226.68           C
ATOM   1251  CB  TYR A 163      28.092 155.832  77.267  1.00226.68           C
ATOM   1252  CG  TYR A 163      27.767 157.282  77.096  1.00226.68           C
ATOM   1253  CD1 TYR A 163      26.853 157.661  76.144  1.00226.68           C
ATOM   1254  CD2 TYR A 163      28.348 158.255  77.876  1.00226.68           C
ATOM   1255  CE1 TYR A 163      26.526 158.981  75.942  1.00226.68           C
ATOM   1256  CE2 TYR A 163      28.027 159.579  77.683  1.00226.68           C
ATOM   1257  CZ  TYR A 163      27.122 159.946  76.718  1.00226.68           C
ATOM   1258  OH  TYR A 163      26.807 161.310  76.530  1.00226.68           O
ATOM   1259  C   TYR A 163      29.801 156.420  75.601  1.00226.68           C
ATOM   1260  O   TYR A 163      29.659 157.336  74.792  1.00226.68           O
ATOM   1261  N   LYS A 164      30.995 156.186  76.197  1.00183.01           N
ATOM   1262  CA  LYS A 164      32.092 157.128  76.107  1.00183.01           C
ATOM   1263  CB  LYS A 164      32.760 157.421  77.459  1.00183.01           C
ATOM   1264  CG  LYS A 164      31.862 158.218  78.404  1.00183.01           C
ATOM   1265  CD  LYS A 164      31.478 159.598  77.864  1.00183.01           C
ATOM   1266  CE  LYS A 164      30.602 160.401  78.825  1.00183.01           C
ATOM   1267  NZ  LYS A 164      30.282 161.719  78.242  1.00183.01           N
ATOM   1268  C   LYS A 164      33.185 156.646  75.196  1.00183.01           C
ATOM   1269  O   LYS A 164      33.043 155.634  74.512  1.00183.01           O
ATOM   1270  N   ASP A 165      34.306 157.413  75.132  1.00235.08           N
ATOM   1271  CA  ASP A 165      35.375 157.056  74.231  1.00235.08           C
ATOM   1272  CB  ASP A 165      35.258 157.846  72.921  1.00235.08           C
ATOM   1273  CG  ASP A 165      33.943 157.442  72.277  1.00235.08           C
ATOM   1274  OD1 ASP A 165      33.813 156.245  71.908  1.00235.08           O
ATOM   1275  OD2 ASP A 165      33.053 158.322  72.139  1.00235.08           O
ATOM   1276  C   ASP A 165      36.718 157.401  74.810  1.00235.08           C
ATOM   1277  O   ASP A 165      37.748 156.947  74.310  1.00235.08           O
ATOM   1278  N   VAL A 166      36.765 158.231  75.865  1.00169.05           N
ATOM   1279  CA  VAL A 166      38.053 158.540  76.416  1.00169.05           C
ATOM   1280  CB  VAL A 166      38.479 159.963  76.224  1.00169.05           C
ATOM   1281  CG1 VAL A 166      37.553 160.857  77.069  1.00169.05           C
ATOM   1282  CG2 VAL A 166      39.969 160.089  76.578  1.00169.05           C
ATOM   1283  C   VAL A 166      37.935 158.290  77.870  1.00169.05           C
ATOM   1284  O   VAL A 166      36.838 158.139  78.404  1.00169.05           O
ATOM   1285  N   VAL A 167      39.088 158.207  78.540  1.00130.08           N
ATOM   1286  CA  VAL A 167      39.129 157.935  79.934  1.00130.08           C
ATOM   1287  CB  VAL A 167      40.432 157.297  80.277  1.00130.08           C
ATOM   1288  CG1 VAL A 167      40.592 157.349  81.787  1.00130.08           C
ATOM   1289  CG2 VAL A 167      40.454 155.877  79.687  1.00130.08           C
ATOM   1290  C   VAL A 167      39.066 159.257  80.630  1.00130.08           C
ATOM   1291  O   VAL A 167      39.869 160.149  80.364  1.00130.08           O
ATOM   1292  N   VAL A 168      38.090 159.447  81.536  1.00142.02           N
ATOM   1293  CA  VAL A 168      38.091 160.708  82.194  1.00142.02           C
ATOM   1294  CB  VAL A 168      36.738 161.239  82.563  1.00142.02           C
ATOM   1295  CG1 VAL A 168      36.903 162.525  83.390  1.00142.02           C
ATOM   1296  CG2 VAL A 168      36.012 161.531  81.249  1.00142.02           C
ATOM   1297  C   VAL A 168      38.921 160.579  83.398  1.00142.02           C
ATOM   1298  O   VAL A 168      38.877 159.581  84.115  1.00142.02           O
ATOM   1299  N   GLU A 169      39.748 161.606  83.596  1.00228.43           N
ATOM   1300  CA  GLU A 169      40.593 161.695  84.724  1.00228.43           C
ATOM   1301  CB  GLU A 169      42.016 162.108  84.340  1.00228.43           C
ATOM   1302  CG  GLU A 169      42.100 163.532  83.796  1.00228.43           C
ATOM   1303  CD  GLU A 169      41.676 163.496  82.339  1.00228.43           C
ATOM   1304  OE1 GLU A 169      41.820 162.412  81.714  1.00228.43           O
ATOM   1305  OE2 GLU A 169      41.213 164.552  81.829  1.00228.43           O
ATOM   1306  C   GLU A 169      40.026 162.852  85.480  1.00228.43           C
ATOM   1307  O   GLU A 169      39.547 163.802  84.865  1.00228.43           O
ATOM   1308  N   LEU A 170      40.088 162.842  86.826  1.00250.55           N
ATOM   1309  CA  LEU A 170      39.450 163.910  87.542  1.00250.55           C
ATOM   1310  CB  LEU A 170      39.397 163.708  89.064  1.00250.55           C
ATOM   1311  CG  LEU A 170      38.535 164.765  89.776  1.00250.55           C
ATOM   1312  CD1 LEU A 170      37.086 164.710  89.266  1.00250.55           C
ATOM   1313  CD2 LEU A 170      38.613 164.627  91.306  1.00250.55           C
ATOM   1314  C   LEU A 170      40.204 165.145  87.213  1.00250.55           C
ATOM   1315  O   LEU A 170      41.242 165.054  86.568  1.00250.55           O
ATOM   1316  N   SER A 171      39.673 166.330  87.578  1.00151.09           N
ATOM   1317  CA  SER A 171      40.362 167.541  87.220  1.00151.09           C
ATOM   1318  CB  SER A 171      39.711 168.829  87.749  1.00151.09           C
ATOM   1319  OG  SER A 171      39.806 168.885  89.165  1.00151.09           O
ATOM   1320  C   SER A 171      41.730 167.452  87.785  1.00151.09           C
ATOM   1321  O   SER A 171      41.914 167.195  88.972  1.00151.09           O
ATOM   1322  N   ILE A 172      42.708 167.736  86.912  1.00249.33           N
ATOM   1323  CA  ILE A 172      44.096 167.455  87.107  1.00249.33           C
ATOM   1324  CB  ILE A 172      44.813 167.515  85.779  1.00249.33           C
ATOM   1325  CG1 ILE A 172      46.318 167.226  85.875  1.00249.33           C
ATOM   1326  CG2 ILE A 172      44.460 168.860  85.121  1.00249.33           C
ATOM   1327  CD1 ILE A 172      47.126 168.385  86.450  1.00249.33           C
ATOM   1328  C   ILE A 172      44.730 168.307  88.144  1.00249.33           C
ATOM   1329  O   ILE A 172      44.765 169.533  88.046  1.00249.33           O
ATOM   1330  N   THR A 173      45.236 167.636  89.205  1.00212.97           N
ATOM   1331  CA  THR A 173      46.008 168.350  90.154  1.00212.97           C
ATOM   1332  CB  THR A 173      45.171 169.149  91.115  1.00212.97           C
ATOM   1333  OG1 THR A 173      46.004 169.856  92.021  1.00212.97           O
ATOM   1334  CG2 THR A 173      44.193 168.228  91.863  1.00212.97           C
ATOM   1335  C   THR A 173      46.949 167.474  90.920  1.00212.97           C
ATOM   1336  O   THR A 173      46.577 166.890  91.938  1.00212.97           O
ATOM   1337  N   LEU A 174      48.242 167.526  90.524  1.00218.58           N
ATOM   1338  CA  LEU A 174      49.329 166.730  91.038  1.00218.58           C
ATOM   1339  CB  LEU A 174      50.718 167.345  90.788  1.00218.58           C
ATOM   1340  CG  LEU A 174      51.844 166.722  91.652  1.00218.58           C
ATOM   1341  CD1 LEU A 174      52.111 165.251  91.314  1.00218.58           C
ATOM   1342  CD2 LEU A 174      53.116 167.587  91.637  1.00218.58           C
ATOM   1343  C   LEU A 174      49.231 166.626  92.517  1.00218.58           C
ATOM   1344  O   LEU A 174      48.919 167.588  93.222  1.00218.58           O
ATOM   1345  N   THR A 175      49.491 165.390  92.983  1.00326.65           N
ATOM   1346  CA  THR A 175      49.532 165.002  94.362  1.00326.65           C
ATOM   1347  CB  THR A 175      50.702 165.553  95.137  1.00326.65           C
ATOM   1348  OG1 THR A 175      50.782 164.902  96.396  1.00326.65           O
ATOM   1349  CG2 THR A 175      50.568 167.069  95.341  1.00326.65           C
ATOM   1350  C   THR A 175      48.235 165.344  95.032  1.00326.65           C
ATOM   1351  O   THR A 175      48.206 165.916  96.124  1.00326.65           O
ATOM   1352  N   LEU A 176      47.113 164.988  94.372  1.00227.11           N
ATOM   1353  CA  LEU A 176      45.817 165.181  94.953  1.00227.11           C
ATOM   1354  CB  LEU A 176      44.883 166.115  94.164  1.00227.11           C
ATOM   1355  CG  LEU A 176      43.658 166.532  94.999  1.00227.11           C
ATOM   1356  CD1 LEU A 176      44.090 167.353  96.229  1.00227.11           C
ATOM   1357  CD2 LEU A 176      42.598 167.247  94.148  1.00227.11           C
ATOM   1358  C   LEU A 176      45.169 163.841  95.085  1.00227.11           C
ATOM   1359  O   LEU A 176      45.817 162.821  94.915  1.00227.11           O
ATOM   1360  N   TYR A 177      43.900 163.753  95.502  1.00175.18           N
ATOM   1361  CA  TYR A 177      43.335 162.434  95.423  1.00175.18           C
ATOM   1362  CB  TYR A 177      42.533 162.029  96.674  1.00175.18           C
ATOM   1363  CG  TYR A 177      43.146 162.449  97.969  1.00175.18           C
ATOM   1364  CD1 TYR A 177      44.226 161.813  98.532  1.00175.18           C
ATOM   1365  CD2 TYR A 177      42.579 163.503  98.650  1.00175.18           C
ATOM   1366  CE1 TYR A 177      44.741 162.235  99.735  1.00175.18           C
ATOM   1367  CE2 TYR A 177      43.089 163.929  99.854  1.00175.18           C
ATOM   1368  CZ  TYR A 177      44.176 163.294 100.400  1.00175.18           C
ATOM   1369  OH  TYR A 177      44.706 163.726 101.635  1.00175.18           O
ATOM   1370  C   TYR A 177      42.210 162.717  94.502  1.00175.18           C
ATOM   1371  O   TYR A 177      41.307 163.475  94.857  1.00175.18           O
ATOM   1372  N   ASP A 178      42.247 162.157  93.290  1.00208.79           N
ATOM   1373  CA  ASP A 178      41.143 162.342  92.426  1.00208.79           C
ATOM   1374  CB  ASP A 178      41.419 163.044  91.099  1.00208.79           C
ATOM   1375  CG  ASP A 178      41.750 164.494  91.406  1.00208.79           C
ATOM   1376  OD1 ASP A 178      42.553 164.733  92.347  1.00208.79           O
ATOM   1377  OD2 ASP A 178      41.189 165.384  90.715  1.00208.79           O
ATOM   1378  C   ASP A 178      40.624 161.038  92.222  1.00208.79           C
ATOM   1379  O   ASP A 178      41.222 160.089  92.684  1.00208.79           O
ATOM   1380  N   TYR A 179      39.424 160.930  91.686  1.00360.36           N
ATOM   1381  CA  TYR A 179      38.946 159.635  91.434  1.00360.36           C
ATOM   1382  CB  TYR A 179      37.972 159.339  92.573  1.00360.36           C
ATOM   1383  CG  TYR A 179      38.817 159.374  93.784  1.00360.36           C
ATOM   1384  CD1 TYR A 179      39.668 158.341  94.093  1.00360.36           C
ATOM   1385  CD2 TYR A 179      38.829 160.504  94.554  1.00360.36           C
ATOM   1386  CE1 TYR A 179      40.470 158.417  95.206  1.00360.36           C
ATOM   1387  CE2 TYR A 179      39.613 160.578  95.665  1.00360.36           C
ATOM   1388  CZ  TYR A 179      40.430 159.536  96.001  1.00360.36           C
ATOM   1389  OH  TYR A 179      41.226 159.635  97.154  1.00360.36           O
ATOM   1390  C   TYR A 179      38.229 159.903  90.207  1.00360.36           C
ATOM   1391  O   TYR A 179      37.119 160.421  90.274  1.00360.36           O
ATOM   1392  N   GLU A 180      38.837 159.622  89.051  1.00319.57           N
ATOM   1393  CA  GLU A 180      37.967 159.937  87.994  1.00319.57           C
ATOM   1394  CB  GLU A 180      38.504 160.529  86.705  1.00319.57           C
ATOM   1395  CG  GLU A 180      37.313 160.982  85.857  1.00319.57           C
ATOM   1396  CD  GLU A 180      36.451 161.957  86.655  1.00319.57           C
ATOM   1397  OE1 GLU A 180      35.755 161.511  87.606  1.00319.57           O
ATOM   1398  OE2 GLU A 180      36.463 163.168  86.310  1.00319.57           O
ATOM   1399  C   GLU A 180      37.378 158.693  87.670  1.00319.57           C
ATOM   1400  O   GLU A 180      38.021 157.648  87.603  1.00319.57           O
ATOM   1401  N   THR A 181      36.082 158.804  87.535  1.00284.77           N
ATOM   1402  CA  THR A 181      35.442 157.634  87.228  1.00284.77           C
ATOM   1403  CB  THR A 181      34.231 157.478  88.000  1.00284.77           C
ATOM   1404  OG1 THR A 181      34.477 157.906  89.326  1.00284.77           O
ATOM   1405  CG2 THR A 181      33.895 155.986  88.004  1.00284.77           C
ATOM   1406  C   THR A 181      35.073 157.876  85.867  1.00284.77           C
ATOM   1407  O   THR A 181      34.668 158.968  85.480  1.00284.77           O
ATOM   1408  N   THR A 182      35.310 156.867  85.074  1.00252.26           N
ATOM   1409  CA  THR A 182      34.870 157.071  83.769  1.00252.26           C
ATOM   1410  CB  THR A 182      35.895 156.671  82.744  1.00252.26           C
ATOM   1411  OG1 THR A 182      37.085 157.419  82.931  1.00252.26           O
ATOM   1412  CG2 THR A 182      35.339 156.908  81.333  1.00252.26           C
ATOM   1413  C   THR A 182      33.872 156.042  83.772  1.00252.26           C
ATOM   1414  O   THR A 182      33.914 155.130  84.601  1.00252.26           O
ATOM   1415  N   VAL A 183      32.855 156.219  82.966  1.00330.22           N
ATOM   1416  CA  VAL A 183      32.162 155.028  82.964  1.00330.22           C
ATOM   1417  CB  VAL A 183      31.115 155.047  83.990  1.00330.22           C
ATOM   1418  CG1 VAL A 183      29.870 155.783  83.483  1.00330.22           C
ATOM   1419  CG2 VAL A 183      31.111 153.620  84.537  1.00330.22           C
ATOM   1420  C   VAL A 183      31.737 154.946  81.561  1.00330.22           C
ATOM   1421  O   VAL A 183      31.025 155.803  81.036  1.00330.22           O
ATOM   1422  N   LYS A 184      32.269 153.922  80.897  1.00264.03           N
ATOM   1423  CA  LYS A 184      31.985 153.754  79.529  1.00264.03           C
ATOM   1424  CB  LYS A 184      33.249 153.784  78.655  1.00264.03           C
ATOM   1425  CG  LYS A 184      34.297 152.736  79.028  1.00264.03           C
ATOM   1426  CD  LYS A 184      35.539 152.790  78.137  1.00264.03           C
ATOM   1427  CE  LYS A 184      35.241 152.583  76.653  1.00264.03           C
ATOM   1428  NZ  LYS A 184      36.483 152.746  75.859  1.00264.03           N
ATOM   1429  C   LYS A 184      31.327 152.462  79.439  1.00264.03           C
ATOM   1430  O   LYS A 184      31.942 151.421  79.669  1.00264.03           O
ATOM   1431  N   LYS A 185      30.013 152.540  79.193  1.00255.83           N
ATOM   1432  CA  LYS A 185      29.282 151.343  79.083  1.00255.83           C
ATOM   1433  CB  LYS A 185      27.786 151.502  78.764  1.00255.83           C
ATOM   1434  CG  LYS A 185      27.146 150.138  78.505  1.00255.83           C
ATOM   1435  CD  LYS A 185      25.622 150.076  78.430  1.00255.83           C
ATOM   1436  CE  LYS A 185      25.080 150.382  77.030  1.00255.83           C
ATOM   1437  NZ  LYS A 185      25.365 149.256  76.113  1.00255.83           N
ATOM   1438  C   LYS A 185      29.861 150.662  77.910  1.00255.83           C
ATOM   1439  O   LYS A 185      29.941 151.259  76.842  1.00255.83           O
ATOM   1440  N   ASP A 186      30.325 149.410  78.074  1.00198.05           N
ATOM   1441  CA  ASP A 186      30.802 148.730  76.901  1.00198.05           C
ATOM   1442  CB  ASP A 186      32.286 148.318  76.964  1.00198.05           C
ATOM   1443  CG  ASP A 186      33.167 149.548  76.831  1.00198.05           C
ATOM   1444  OD1 ASP A 186      32.617 150.633  76.506  1.00198.05           O
ATOM   1445  OD2 ASP A 186      34.401 149.419  77.053  1.00198.05           O
ATOM   1446  C   ASP A 186      30.066 147.473  76.776  1.00198.05           C
ATOM   1447  O   ASP A 186      30.229 146.601  77.632  1.00198.05           O
ATOM   1448  N   GLU A 187      29.291 147.402  75.670  1.00179.01           N
ATOM   1449  CA  GLU A 187      28.427 146.337  75.260  1.00179.01           C
ATOM   1450  CB  GLU A 187      26.989 146.799  74.962  1.00179.01           C
ATOM   1451  CG  GLU A 187      26.055 145.668  74.526  1.00179.01           C
ATOM   1452  CD  GLU A 187      24.703 146.282  74.202  1.00179.01           C
ATOM   1453  OE1 GLU A 187      24.193 147.075  75.037  1.00179.01           O
ATOM   1454  OE2 GLU A 187      24.166 145.976  73.105  1.00179.01           O
ATOM   1455  C   GLU A 187      28.950 145.741  74.003  1.00179.01           C
ATOM   1456  O   GLU A 187      29.425 146.442  73.110  1.00179.01           O
ATOM   1457  N   GLY A 188      28.887 144.401  73.912  1.00103.61           N
ATOM   1458  CA  GLY A 188      29.303 143.789  72.683  1.00103.61           C
ATOM   1459  C   GLY A 188      28.425 142.617  72.389  1.00103.61           C
ATOM   1460  O   GLY A 188      27.998 141.907  73.296  1.00103.61           O
ATOM   1461  N   LEU A 189      28.156 142.380  71.086  1.00122.10           N
ATOM   1462  CA  LEU A 189      27.354 141.266  70.647  1.00122.10           C
ATOM   1463  CB  LEU A 189      26.584 141.502  69.336  1.00122.10           C
ATOM   1464  CG  LEU A 189      25.552 142.637  69.382  1.00122.10           C
ATOM   1465  CD1 LEU A 189      26.237 144.005  69.530  1.00122.10           C
ATOM   1466  CD2 LEU A 189      24.599 142.565  68.177  1.00122.10           C
ATOM   1467  C   LEU A 189      28.327 140.188  70.318  1.00122.10           C
ATOM   1468  O   LEU A 189      29.371 140.457  69.724  1.00122.10           O
ATOM   1469  N   VAL A 190      28.021 138.935  70.710  1.00136.66           N
ATOM   1470  CA  VAL A 190      28.947 137.888  70.392  1.00136.66           C
ATOM   1471  CB  VAL A 190      29.994 137.664  71.442  1.00136.66           C
ATOM   1472  CG1 VAL A 190      30.824 138.952  71.566  1.00136.66           C
ATOM   1473  CG2 VAL A 190      29.315 137.216  72.749  1.00136.66           C
ATOM   1474  C   VAL A 190      28.226 136.591  70.205  1.00136.66           C
ATOM   1475  O   VAL A 190      27.037 136.478  70.489  1.00136.66           O
ATOM   1476  N   SER A 191      28.945 135.574  69.681  1.00 93.90           N
ATOM   1477  CA  SER A 191      28.372 134.278  69.431  1.00 93.90           C
ATOM   1478  CB  SER A 191      29.136 133.477  68.363  1.00 93.90           C
ATOM   1479  OG  SER A 191      30.446 133.176  68.823  1.00 93.90           O
ATOM   1480  C   SER A 191      28.390 133.464  70.693  1.00 93.90           C
ATOM   1481  O   SER A 191      29.278 133.616  71.531  1.00 93.90           O
ATOM   1482  N   LEU A 192      27.392 132.561  70.846  1.00180.57           N
ATOM   1483  CA  LEU A 192      27.299 131.715  72.006  1.00180.57           C
ATOM   1484  CB  LEU A 192      26.020 131.929  72.861  1.00180.57           C
ATOM   1485  CG  LEU A 192      24.746 131.135  72.462  1.00180.57           C
ATOM   1486  CD1 LEU A 192      24.792 129.662  72.906  1.00180.57           C
ATOM   1487  CD2 LEU A 192      23.472 131.815  72.978  1.00180.57           C
ATOM   1488  C   LEU A 192      27.295 130.300  71.542  1.00180.57           C
ATOM   1489  O   LEU A 192      26.942 130.007  70.401  1.00180.57           O
ATOM   1490  N   ARG A 193      27.700 129.375  72.434  1.00137.70           N
ATOM   1491  CA  ARG A 193      27.689 127.989  72.072  1.00137.70           C
ATOM   1492  CB  ARG A 193      29.053 127.505  71.559  1.00137.70           C
ATOM   1493  CG  ARG A 193      29.511 128.257  70.303  1.00137.70           C
ATOM   1494  CD  ARG A 193      30.699 127.620  69.578  1.00137.70           C
ATOM   1495  NE  ARG A 193      30.169 126.860  68.409  1.00137.70           N
ATOM   1496  CZ  ARG A 193      30.011 127.471  67.198  1.00137.70           C
ATOM   1497  NH1 ARG A 193      30.379 128.775  67.036  1.00137.70           N
ATOM   1498  NH2 ARG A 193      29.493 126.776  66.144  1.00137.70           N
ATOM   1499  C   ARG A 193      27.303 127.203  73.286  1.00137.70           C
ATOM   1500  O   ARG A 193      27.633 127.571  74.412  1.00137.70           O
ATOM   1501  N   GLY A 194      26.564 126.095  73.086  1.00 43.91           N
ATOM   1502  CA  GLY A 194      26.160 125.289  74.198  1.00 43.91           C
ATOM   1503  C   GLY A 194      26.484 123.886  73.829  1.00 43.91           C
ATOM   1504  O   GLY A 194      26.394 123.503  72.663  1.00 43.91           O
ATOM   1505  N   GLY A 195      26.854 123.075  74.834  1.00 37.47           N
ATOM   1506  CA  GLY A 195      27.227 121.729  74.553  1.00 37.47           C
ATOM   1507  C   GLY A 195      26.126 120.848  75.000  1.00 37.47           C
ATOM   1508  O   GLY A 195      25.300 121.212  75.835  1.00 37.47           O
ATOM   1509  N   TYR A 196      26.112 119.640  74.425  1.00107.17           N
ATOM   1510  CA  TYR A 196      25.122 118.670  74.733  1.00107.17           C
ATOM   1511  CB  TYR A 196      24.639 117.963  73.457  1.00107.17           C
ATOM   1512  CG  TYR A 196      23.733 116.833  73.797  1.00107.17           C
ATOM   1513  CD1 TYR A 196      22.395 117.046  74.033  1.00107.17           C
ATOM   1514  CD2 TYR A 196      24.228 115.552  73.868  1.00107.17           C
ATOM   1515  CE1 TYR A 196      21.563 115.992  74.336  1.00107.17           C
ATOM   1516  CE2 TYR A 196      23.402 114.496  74.170  1.00107.17           C
ATOM   1517  CZ  TYR A 196      22.067 114.715  74.404  1.00107.17           C
ATOM   1518  OH  TYR A 196      21.219 113.631  74.713  1.00107.17           O
ATOM   1519  C   TYR A 196      25.798 117.651  75.581  1.00107.17           C
ATOM   1520  O   TYR A 196      26.642 116.886  75.115  1.00107.17           O
ATOM   1521  N   THR A 197      25.464 117.659  76.877  1.00140.40           N
ATOM   1522  CA  THR A 197      25.936 116.634  77.746  1.00140.40           C
ATOM   1523  CB  THR A 197      26.236 117.129  79.135  1.00140.40           C
ATOM   1524  OG1 THR A 197      27.135 118.227  79.065  1.00140.40           O
ATOM   1525  CG2 THR A 197      26.911 115.996  79.930  1.00140.40           C
ATOM   1526  C   THR A 197      24.741 115.749  77.775  1.00140.40           C
ATOM   1527  O   THR A 197      24.022 115.677  76.780  1.00140.40           O
ATOM   1528  N   CYS A 198      24.488 115.026  78.874  1.00143.09           N
ATOM   1529  CA  CYS A 198      23.267 114.290  78.849  1.00143.09           C
ATOM   1530  CB  CYS A 198      23.056 113.384  80.078  1.00143.09           C
ATOM   1531  SG  CYS A 198      21.486 112.471  79.985  1.00143.09           S
ATOM   1532  C   CYS A 198      22.171 115.312  78.764  1.00143.09           C
ATOM   1533  O   CYS A 198      21.222 115.140  78.001  1.00143.09           O
ATOM   1534  N   PRO A 199      22.273 116.382  79.518  1.00246.12           N
ATOM   1535  CA  PRO A 199      21.281 117.422  79.422  1.00246.12           C
ATOM   1536  CD  PRO A 199      22.804 116.290  80.871  1.00246.12           C
ATOM   1537  CB  PRO A 199      21.147 118.043  80.812  1.00246.12           C
ATOM   1538  CG  PRO A 199      22.432 117.624  81.536  1.00246.12           C
ATOM   1539  C   PRO A 199      21.654 118.421  78.397  1.00246.12           C
ATOM   1540  O   PRO A 199      22.795 118.440  77.946  1.00246.12           O
ATOM   1541  N   TYR A 200      20.707 119.286  78.025  1.00348.21           N
ATOM   1542  CA  TYR A 200      21.021 120.249  77.034  1.00348.21           C
ATOM   1543  CB  TYR A 200      20.700 119.742  75.614  1.00348.21           C
ATOM   1544  CG  TYR A 200      21.363 120.623  74.606  1.00348.21           C
ATOM   1545  CD1 TYR A 200      22.732 120.596  74.479  1.00348.21           C
ATOM   1546  CD2 TYR A 200      20.645 121.483  73.805  1.00348.21           C
ATOM   1547  CE1 TYR A 200      23.373 121.396  73.565  1.00348.21           C
ATOM   1548  CE2 TYR A 200      21.277 122.287  72.888  1.00348.21           C
ATOM   1549  CZ  TYR A 200      22.643 122.242  72.768  1.00348.21           C
ATOM   1550  OH  TYR A 200      23.296 123.066  71.829  1.00348.21           O
ATOM   1551  C   TYR A 200      20.174 121.422  77.354  1.00348.21           C
ATOM   1552  O   TYR A 200      20.143 121.901  78.489  1.00348.21           O
ATOM   1553  N   ASN A 201      19.485 121.945  76.323  1.00242.65           N
ATOM   1554  CA  ASN A 201      18.779 123.174  76.478  1.00242.65           C
ATOM   1555  CB  ASN A 201      17.840 123.175  77.701  1.00242.65           C
ATOM   1556  CG  ASN A 201      16.726 122.148  77.514  1.00242.65           C
ATOM   1557  OD1 ASN A 201      15.837 122.311  76.681  1.00242.65           O
ATOM   1558  ND2 ASN A 201      16.761 121.056  78.325  1.00242.65           N
ATOM   1559  C   ASN A 201      19.874 124.131  76.777  1.00242.65           C
ATOM   1560  O   ASN A 201      19.655 125.164  77.410  1.00242.65           O
ATOM   1561  N   LYS A 202      21.077 123.807  76.242  1.00270.72           N
ATOM   1562  CA  LYS A 202      22.266 124.499  76.597  1.00270.72           C
ATOM   1563  CB  LYS A 202      22.363 125.856  75.902  1.00270.72           C
ATOM   1564  CG  LYS A 202      22.601 125.668  74.400  1.00270.72           C
ATOM   1565  CD  LYS A 202      22.124 126.824  73.522  1.00270.72           C
ATOM   1566  CE  LYS A 202      20.630 126.721  73.207  1.00270.72           C
ATOM   1567  NZ  LYS A 202      20.298 125.332  72.808  1.00270.72           N
ATOM   1568  C   LYS A 202      22.225 124.571  78.087  1.00270.72           C
ATOM   1569  O   LYS A 202      22.086 125.648  78.661  1.00270.72           O
ATOM   1570  N   ASP A 203      22.362 123.383  78.726  1.00169.22           N
ATOM   1571  CA  ASP A 203      22.212 123.181  80.141  1.00169.22           C
ATOM   1572  CB  ASP A 203      22.715 121.797  80.591  1.00169.22           C
ATOM   1573  CG  ASP A 203      22.415 121.601  82.073  1.00169.22           C
ATOM   1574  OD1 ASP A 203      22.760 122.501  82.885  1.00169.22           O
ATOM   1575  OD2 ASP A 203      21.845 120.529  82.413  1.00169.22           O
ATOM   1576  C   ASP A 203      23.060 124.214  80.761  1.00169.22           C
ATOM   1577  O   ASP A 203      22.686 124.801  81.769  1.00169.22           O
ATOM   1578  N   GLY A 204      24.219 124.454  80.137  1.00 68.85           N
ATOM   1579  CA  GLY A 204      25.086 125.533  80.475  1.00 68.85           C
ATOM   1580  C   GLY A 204      25.642 125.924  79.144  1.00 68.85           C
ATOM   1581  O   GLY A 204      25.775 125.070  78.271  1.00 68.85           O
ATOM   1582  N   CYS A 205      25.953 127.218  78.928  1.00 69.83           N
ATOM   1583  CA  CYS A 205      26.477 127.581  77.642  1.00 69.83           C
ATOM   1584  CB  CYS A 205      25.428 128.163  76.679  1.00 69.83           C
ATOM   1585  SG  CYS A 205      24.729 129.741  77.229  1.00 69.83           S
ATOM   1586  C   CYS A 205      27.528 128.625  77.845  1.00 69.83           C
ATOM   1587  O   CYS A 205      27.704 129.136  78.950  1.00 69.83           O
ATOM   1588  N   MET A 206      28.262 128.971  76.767  1.00182.66           N
ATOM   1589  CA  MET A 206      29.344 129.903  76.913  1.00182.66           C
ATOM   1590  CB  MET A 206      30.722 129.264  76.736  1.00182.66           C
ATOM   1591  CG  MET A 206      30.924 128.874  75.274  1.00182.66           C
ATOM   1592  SD  MET A 206      32.648 128.664  74.758  1.00182.66           S
ATOM   1593  CE  MET A 206      32.349 129.471  73.157  1.00182.66           C
ATOM   1594  C   MET A 206      29.257 130.925  75.819  1.00182.66           C
ATOM   1595  O   MET A 206      28.542 130.729  74.840  1.00182.66           O
ATOM   1596  N   ASP A 207      29.976 132.063  75.973  1.00174.77           N
ATOM   1597  CA  ASP A 207      29.984 133.071  74.945  1.00174.77           C
ATOM   1598  CB  ASP A 207      29.392 134.433  75.361  1.00174.77           C
ATOM   1599  CG  ASP A 207      30.132 134.991  76.563  1.00174.77           C
ATOM   1600  OD1 ASP A 207      29.810 134.574  77.707  1.00174.77           O
ATOM   1601  OD2 ASP A 207      31.029 135.848  76.348  1.00174.77           O
ATOM   1602  C   ASP A 207      31.382 133.241  74.410  1.00174.77           C
ATOM   1603  O   ASP A 207      32.361 132.806  75.015  1.00174.77           O
ATOM   1604  N   SER A 208      31.503 133.910  73.244  1.00102.71           N
ATOM   1605  CA  SER A 208      32.747 134.023  72.531  1.00102.71           C
ATOM   1606  CB  SER A 208      32.625 134.794  71.204  1.00102.71           C
ATOM   1607  OG  SER A 208      32.359 136.165  71.455  1.00102.71           O
ATOM   1608  C   SER A 208      33.772 134.737  73.370  1.00102.71           C
ATOM   1609  O   SER A 208      34.968 134.665  73.095  1.00102.71           O
ATOM   1610  N   GLU A 209      33.336 135.496  74.385  1.00166.32           N
ATOM   1611  CA  GLU A 209      34.245 136.165  75.271  1.00166.32           C
ATOM   1612  CB  GLU A 209      33.612 137.282  76.110  1.00166.32           C
ATOM   1613  CG  GLU A 209      33.576 138.613  75.356  1.00166.32           C
ATOM   1614  CD  GLU A 209      35.010 139.134  75.294  1.00166.32           C
ATOM   1615  OE1 GLU A 209      35.955 138.307  75.401  1.00166.32           O
ATOM   1616  OE2 GLU A 209      35.178 140.373  75.139  1.00166.32           O
ATOM   1617  C   GLU A 209      34.904 135.191  76.166  1.00166.32           C
ATOM   1618  O   GLU A 209      35.959 135.468  76.734  1.00166.32           O
ATOM   1619  N   GLY A 210      34.255 134.036  76.347  1.00 79.56           N
ATOM   1620  CA  GLY A 210      34.789 133.022  77.197  1.00 79.56           C
ATOM   1621  C   GLY A 210      34.019 133.079  78.472  1.00 79.56           C
ATOM   1622  O   GLY A 210      34.225 132.253  79.352  1.00 79.56           O
ATOM   1623  N   GLY A 211      33.105 134.056  78.634  1.00102.63           N
ATOM   1624  CA  GLY A 211      32.352 134.043  79.860  1.00102.63           C
ATOM   1625  C   GLY A 211      31.361 132.916  79.733  1.00102.63           C
ATOM   1626  O   GLY A 211      30.982 132.527  78.630  1.00102.63           O
ATOM   1627  N   ASN A 212      30.907 132.356  80.873  1.00114.97           N
ATOM   1628  CA  ASN A 212      29.960 131.271  80.853  1.00114.97           C
ATOM   1629  CB  ASN A 212      30.393 129.981  81.574  1.00114.97           C
ATOM   1630  CG  ASN A 212      31.077 129.094  80.544  1.00114.97           C
ATOM   1631  OD1 ASN A 212      30.517 128.083  80.121  1.00114.97           O
ATOM   1632  ND2 ASN A 212      32.301 129.491  80.104  1.00114.97           N
ATOM   1633  C   ASN A 212      28.693 131.725  81.478  1.00114.97           C
ATOM   1634  O   ASN A 212      28.651 132.687  82.242  1.00114.97           O
ATOM   1635  N   THR A 213      27.597 131.044  81.110  1.00204.01           N
ATOM   1636  CA  THR A 213      26.339 131.345  81.704  1.00204.01           C
ATOM   1637  CB  THR A 213      25.227 131.467  80.718  1.00204.01           C
ATOM   1638  OG1 THR A 213      25.045 130.224  80.064  1.00204.01           O
ATOM   1639  CG2 THR A 213      25.582 132.566  79.704  1.00204.01           C
ATOM   1640  C   THR A 213      26.042 130.183  82.573  1.00204.01           C
ATOM   1641  O   THR A 213      26.125 129.038  82.133  1.00204.01           O
ATOM   1642  N   TYR A 214      25.640 130.451  83.827  1.00328.29           N
ATOM   1643  CA  TYR A 214      25.500 129.382  84.765  1.00328.29           C
ATOM   1644  CB  TYR A 214      26.374 129.568  86.022  1.00328.29           C
ATOM   1645  CG  TYR A 214      27.798 129.639  85.587  1.00328.29           C
ATOM   1646  CD1 TYR A 214      28.268 130.778  84.975  1.00328.29           C
ATOM   1647  CD2 TYR A 214      28.664 128.588  85.795  1.00328.29           C
ATOM   1648  CE1 TYR A 214      29.578 130.869  84.569  1.00328.29           C
ATOM   1649  CE2 TYR A 214      29.976 128.675  85.390  1.00328.29           C
ATOM   1650  CZ  TYR A 214      30.434 129.815  84.776  1.00328.29           C
ATOM   1651  OH  TYR A 214      31.780 129.906  84.361  1.00328.29           O
ATOM   1652  C   TYR A 214      24.090 129.335  85.233  1.00328.29           C
ATOM   1653  O   TYR A 214      23.334 130.301  85.188  1.00328.29           O
ATOM   1654  N   TRP A 215      23.692 128.136  85.648  1.00301.08           N
ATOM   1655  CA  TRP A 215      22.403 127.888  86.172  1.00301.08           C
ATOM   1656  CB  TRP A 215      21.230 127.790  85.188  1.00301.08           C
ATOM   1657  CG  TRP A 215      20.667 129.069  84.581  1.00301.08           C
ATOM   1658  CD2 TRP A 215      20.570 130.354  85.222  1.00301.08           C
ATOM   1659  CD1 TRP A 215      20.160 129.243  83.332  1.00301.08           C
ATOM   1660  NE1 TRP A 215      19.760 130.545  83.149  1.00301.08           N
ATOM   1661  CE2 TRP A 215      20.002 131.241  84.307  1.00301.08           C
ATOM   1662  CE3 TRP A 215      20.930 130.765  86.461  1.00301.08           C
ATOM   1663  CZ2 TRP A 215      19.786 132.553  84.627  1.00301.08           C
ATOM   1664  CZ3 TRP A 215      20.699 132.073  86.785  1.00301.08           C
ATOM   1665  CH2 TRP A 215      20.139 132.961  85.893  1.00301.08           C
ATOM   1666  C   TRP A 215      22.517 126.574  86.868  1.00301.08           C
ATOM   1667  O   TRP A 215      23.552 125.916  86.781  1.00301.08           O
ATOM   1668  N   GLU A 216      21.466 126.157  87.601  1.00313.53           N
ATOM   1669  CA  GLU A 216      21.586 124.922  88.316  1.00313.53           C
ATOM   1670  CB  GLU A 216      21.986 125.090  89.796  1.00313.53           C
ATOM   1671  CG  GLU A 216      22.162 123.768  90.557  1.00313.53           C
ATOM   1672  CD  GLU A 216      22.722 124.101  91.936  1.00313.53           C
ATOM   1673  OE1 GLU A 216      23.445 125.128  92.045  1.00313.53           O
ATOM   1674  OE2 GLU A 216      22.442 123.335  92.896  1.00313.53           O
ATOM   1675  C   GLU A 216      20.276 124.204  88.313  1.00313.53           C
ATOM   1676  O   GLU A 216      19.218 124.782  88.075  1.00313.53           O
ATOM   1677  N   TYR A 217      20.339 122.886  88.574  1.00332.89           N
ATOM   1678  CA  TYR A 217      19.173 122.060  88.657  1.00332.89           C
ATOM   1679  CB  TYR A 217      19.107 120.995  87.537  1.00332.89           C
ATOM   1680  CG  TYR A 217      17.715 120.472  87.378  1.00332.89           C
ATOM   1681  CD1 TYR A 217      17.162 119.584  88.274  1.00332.89           C
ATOM   1682  CD2 TYR A 217      16.960 120.863  86.294  1.00332.89           C
ATOM   1683  CE1 TYR A 217      15.881 119.110  88.104  1.00332.89           C
ATOM   1684  CE2 TYR A 217      15.678 120.393  86.117  1.00332.89           C
ATOM   1685  CZ  TYR A 217      15.134 119.516  87.025  1.00332.89           C
ATOM   1686  OH  TYR A 217      13.819 119.030  86.846  1.00332.89           O
ATOM   1687  C   TYR A 217      19.393 121.343  89.948  1.00332.89           C
ATOM   1688  O   TYR A 217      20.521 121.320  90.437  1.00332.89           O
ATOM   1689  N   THR A 218      18.342 120.757  90.551  1.00 74.02           N
ATOM   1690  CA  THR A 218      18.557 120.084  91.796  1.00 74.02           C
ATOM   1691  CB  THR A 218      17.326 119.419  92.342  1.00 74.02           C
ATOM   1692  OG1 THR A 218      16.299 120.374  92.569  1.00 74.02           O
ATOM   1693  CG2 THR A 218      17.713 118.741  93.667  1.00 74.02           C
ATOM   1694  C   THR A 218      19.569 119.011  91.560  1.00 74.02           C
ATOM   1695  O   THR A 218      20.533 118.893  92.314  1.00 74.02           O
ATOM   1696  N   GLN A 219      19.394 118.211  90.491  1.00230.51           N
ATOM   1697  CA  GLN A 219      20.360 117.185  90.233  1.00230.51           C
ATOM   1698  CB  GLN A 219      19.859 116.053  89.312  1.00230.51           C
ATOM   1699  CG  GLN A 219      19.526 116.497  87.885  1.00230.51           C
ATOM   1700  CD  GLN A 219      19.027 115.279  87.113  1.00230.51           C
ATOM   1701  OE1 GLN A 219      19.777 114.639  86.377  1.00230.51           O
ATOM   1702  NE2 GLN A 219      17.722 114.945  87.297  1.00230.51           N
ATOM   1703  C   GLN A 219      21.544 117.841  89.600  1.00230.51           C
ATOM   1704  O   GLN A 219      21.426 118.898  88.982  1.00230.51           O
ATOM   1705  N   SER A 220      22.736 117.236  89.762  1.00134.34           N
ATOM   1706  CA  SER A 220      23.910 117.858  89.228  1.00134.34           C
ATOM   1707  CB  SER A 220      25.215 117.126  89.588  1.00134.34           C
ATOM   1708  OG  SER A 220      25.227 115.837  88.993  1.00134.34           O
ATOM   1709  C   SER A 220      23.800 117.901  87.745  1.00134.34           C
ATOM   1710  O   SER A 220      23.626 116.871  87.095  1.00134.34           O
ATOM   1711  N   ASN A 221      23.922 119.119  87.179  1.00192.37           N
ATOM   1712  CA  ASN A 221      23.836 119.309  85.762  1.00192.37           C
ATOM   1713  CB  ASN A 221      22.458 119.762  85.241  1.00192.37           C
ATOM   1714  CG  ASN A 221      21.543 118.549  85.111  1.00192.37           C
ATOM   1715  OD1 ASN A 221      21.972 117.407  85.256  1.00192.37           O
ATOM   1716  ND2 ASN A 221      20.244 118.794  84.792  1.00192.37           N
ATOM   1717  C   ASN A 221      24.805 120.368  85.365  1.00192.37           C
ATOM   1718  O   ASN A 221      25.709 120.733  86.117  1.00192.37           O
ATOM   1719  N   ASP A 222      24.625 120.877  84.132  1.00146.28           N
ATOM   1720  CA  ASP A 222      25.497 121.874  83.595  1.00146.28           C
ATOM   1721  CB  ASP A 222      25.527 121.919  82.059  1.00146.28           C
ATOM   1722  CG  ASP A 222      26.290 120.682  81.589  1.00146.28           C
ATOM   1723  OD1 ASP A 222      26.816 119.937  82.460  1.00146.28           O
ATOM   1724  OD2 ASP A 222      26.353 120.464  80.350  1.00146.28           O
ATOM   1725  C   ASP A 222      25.101 123.209  84.137  1.00146.28           C
ATOM   1726  O   ASP A 222      24.378 123.306  85.129  1.00146.28           O
ATOM   1727  N   CYS A 223      25.596 124.277  83.487  1.00 64.87           N
ATOM   1728  CA  CYS A 223      25.452 125.624  83.951  1.00 64.87           C
ATOM   1729  CB  CYS A 223      26.449 126.583  83.289  1.00 64.87           C
ATOM   1730  SG  CYS A 223      28.176 126.197  83.703  1.00 64.87           S
ATOM   1731  C   CYS A 223      24.076 126.156  83.703  1.00 64.87           C
ATOM   1732  O   CYS A 223      23.080 125.576  84.134  1.00 64.87           O
ATOM   1733  N   LEU A 224      24.027 127.367  83.098  1.00165.81           N
ATOM   1734  CA  LEU A 224      22.843 128.101  82.744  1.00165.81           C
ATOM   1735  CB  LEU A 224      23.169 129.592  82.443  1.00165.81           C
ATOM   1736  CG  LEU A 224      22.183 130.438  81.595  1.00165.81           C
ATOM   1737  CD1 LEU A 224      22.496 131.936  81.717  1.00165.81           C
ATOM   1738  CD2 LEU A 224      22.187 130.031  80.107  1.00165.81           C
ATOM   1739  C   LEU A 224      22.256 127.482  81.537  1.00165.81           C
ATOM   1740  O   LEU A 224      22.943 127.251  80.546  1.00165.81           O
ATOM   1741  N   LYS A 225      20.954 127.170  81.609  1.00173.68           N
ATOM   1742  CA  LYS A 225      20.292 126.686  80.447  1.00173.68           C
ATOM   1743  CB  LYS A 225      18.874 126.161  80.732  1.00173.68           C
ATOM   1744  CG  LYS A 225      18.824 124.828  81.478  1.00173.68           C
ATOM   1745  CD  LYS A 225      19.344 123.654  80.650  1.00173.68           C
ATOM   1746  CE  LYS A 225      19.424 122.341  81.431  1.00173.68           C
ATOM   1747  NZ  LYS A 225      18.082 121.962  81.928  1.00173.68           N
ATOM   1748  C   LYS A 225      20.140 127.867  79.552  1.00173.68           C
ATOM   1749  O   LYS A 225      19.658 128.911  79.984  1.00173.68           O
ATOM   1750  N   ASP A 226      20.550 127.726  78.278  1.00126.00           N
ATOM   1751  CA  ASP A 226      20.373 128.779  77.332  1.00126.00           C
ATOM   1752  CB  ASP A 226      20.903 128.403  75.946  1.00126.00           C
ATOM   1753  CG  ASP A 226      20.954 129.636  75.063  1.00126.00           C
ATOM   1754  OD1 ASP A 226      20.120 130.560  75.263  1.00126.00           O
ATOM   1755  OD2 ASP A 226      21.844 129.667  74.172  1.00126.00           O
ATOM   1756  C   ASP A 226      18.896 128.917  77.213  1.00126.00           C
ATOM   1757  O   ASP A 226      18.360 130.002  77.001  1.00126.00           O
ATOM   1758  N   GLN A 227      18.216 127.764  77.333  1.00139.98           N
ATOM   1759  CA  GLN A 227      16.793 127.636  77.249  1.00139.98           C
ATOM   1760  CB  GLN A 227      16.331 126.174  77.191  1.00139.98           C
ATOM   1761  CG  GLN A 227      16.923 125.416  76.005  1.00139.98           C
ATOM   1762  CD  GLN A 227      16.693 126.250  74.751  1.00139.98           C
ATOM   1763  OE1 GLN A 227      15.629 126.841  74.568  1.00139.98           O
ATOM   1764  NE2 GLN A 227      17.729 126.304  73.870  1.00139.98           N
ATOM   1765  C   GLN A 227      16.122 128.268  78.439  1.00139.98           C
ATOM   1766  O   GLN A 227      14.987 128.727  78.336  1.00139.98           O
ATOM   1767  N   TYR A 228      16.790 128.285  79.609  1.00203.60           N
ATOM   1768  CA  TYR A 228      16.169 128.717  80.837  1.00203.60           C
ATOM   1769  CB  TYR A 228      17.105 128.577  82.055  1.00203.60           C
ATOM   1770  CG  TYR A 228      16.359 129.048  83.255  1.00203.60           C
ATOM   1771  CD1 TYR A 228      16.402 130.367  83.646  1.00203.60           C
ATOM   1772  CD2 TYR A 228      15.613 128.160  83.990  1.00203.60           C
ATOM   1773  CE1 TYR A 228      15.701 130.796  84.749  1.00203.60           C
ATOM   1774  CE2 TYR A 228      14.913 128.581  85.093  1.00203.60           C
ATOM   1775  CZ  TYR A 228      14.953 129.900  85.473  1.00203.60           C
ATOM   1776  OH  TYR A 228      14.231 130.331  86.604  1.00203.60           O
ATOM   1777  C   TYR A 228      15.757 130.155  80.781  1.00203.60           C
ATOM   1778  O   TYR A 228      16.547 131.038  80.450  1.00203.60           O
ATOM   1779  N   ASN A 229      14.479 130.420  81.135  1.00169.56           N
ATOM   1780  CA  ASN A 229      13.965 131.754  81.165  1.00169.56           C
ATOM   1781  CB  ASN A 229      13.892 132.420  79.788  1.00169.56           C
ATOM   1782  CG  ASN A 229      13.886 133.917  80.037  1.00169.56           C
ATOM   1783  OD1 ASN A 229      14.892 134.492  80.447  1.00169.56           O
ATOM   1784  ND2 ASN A 229      12.741 134.591  79.769  1.00169.56           N
ATOM   1785  C   ASN A 229      12.572 131.702  81.725  1.00169.56           C
ATOM   1786  O   ASN A 229      12.169 130.692  82.297  1.00169.56           O
ATOM   1787  N   VAL A 230      11.836 132.835  81.667  1.00 98.95           N
ATOM   1788  CA  VAL A 230      10.449 132.830  82.046  1.00 98.95           C
ATOM   1789  CB  VAL A 230       9.829 134.194  82.027  1.00 98.95           C
ATOM   1790  CG1 VAL A 230       8.325 134.041  82.308  1.00 98.95           C
ATOM   1791  CG2 VAL A 230      10.561 135.088  83.041  1.00 98.95           C
ATOM   1792  C   VAL A 230       9.712 132.011  81.035  1.00 98.95           C
ATOM   1793  O   VAL A 230       9.000 131.069  81.378  1.00 98.95           O
ATOM   1794  N   LEU A 231       9.964 132.349  79.755  1.00174.06           N
ATOM   1795  CA  LEU A 231       9.434 131.823  78.520  1.00174.06           C
ATOM   1796  CB  LEU A 231      10.398 130.877  77.784  1.00174.06           C
ATOM   1797  CG  LEU A 231      11.623 131.541  77.127  1.00174.06           C
ATOM   1798  CD1 LEU A 231      12.546 130.490  76.490  1.00174.06           C
ATOM   1799  CD2 LEU A 231      11.189 132.599  76.101  1.00174.06           C
ATOM   1800  C   LEU A 231       8.115 131.099  78.641  1.00174.06           C
ATOM   1801  O   LEU A 231       7.308 131.355  79.527  1.00174.06           O
ATOM   1802  N   TYR A 232       7.866 130.173  77.684  1.00137.03           N
ATOM   1803  CA  TYR A 232       6.584 129.549  77.456  1.00137.03           C
ATOM   1804  CB  TYR A 232       6.650 128.523  76.309  1.00137.03           C
ATOM   1805  CG  TYR A 232       7.178 129.212  75.098  1.00137.03           C
ATOM   1806  CD1 TYR A 232       6.350 129.948  74.283  1.00137.03           C
ATOM   1807  CD2 TYR A 232       8.514 129.113  74.775  1.00137.03           C
ATOM   1808  CE1 TYR A 232       6.851 130.581  73.170  1.00137.03           C
ATOM   1809  CE2 TYR A 232       9.021 129.743  73.664  1.00137.03           C
ATOM   1810  CZ  TYR A 232       8.187 130.480  72.860  1.00137.03           C
ATOM   1811  OH  TYR A 232       8.699 131.132  71.718  1.00137.03           O
ATOM   1812  C   TYR A 232       6.040 128.783  78.620  1.00137.03           C
ATOM   1813  O   TYR A 232       4.985 129.108  79.162  1.00137.03           O
ATOM   1814  N   SER A 233       6.778 127.753  79.042  1.00184.77           N
ATOM   1815  CA  SER A 233       6.412 126.845  80.089  1.00184.77           C
ATOM   1816  CB  SER A 233       5.072 126.129  79.860  1.00184.77           C
ATOM   1817  OG  SER A 233       4.807 125.240  80.935  1.00184.77           O
ATOM   1818  C   SER A 233       7.485 125.823  79.914  1.00184.77           C
ATOM   1819  O   SER A 233       7.854 125.511  78.783  1.00184.77           O
ATOM   1820  N   GLY A 234       8.052 125.289  81.001  1.00 46.01           N
ATOM   1821  CA  GLY A 234       9.085 124.317  80.796  1.00 46.01           C
ATOM   1822  C   GLY A 234      10.385 125.050  80.762  1.00 46.01           C
ATOM   1823  O   GLY A 234      11.426 124.479  81.079  1.00 46.01           O
ATOM   1824  N   GLU A 235      10.356 126.339  80.364  1.00111.20           N
ATOM   1825  CA  GLU A 235      11.563 127.112  80.310  1.00111.20           C
ATOM   1826  CB  GLU A 235      11.414 128.401  79.502  1.00111.20           C
ATOM   1827  CG  GLU A 235      11.125 128.043  78.046  1.00111.20           C
ATOM   1828  CD  GLU A 235      12.039 126.880  77.677  1.00111.20           C
ATOM   1829  OE1 GLU A 235      13.243 127.136  77.412  1.00111.20           O
ATOM   1830  OE2 GLU A 235      11.549 125.719  77.667  1.00111.20           O
ATOM   1831  C   GLU A 235      12.028 127.390  81.699  1.00111.20           C
ATOM   1832  O   GLU A 235      13.223 127.347  81.985  1.00111.20           O
ATOM   1833  N   ALA A 236      11.075 127.658  82.607  1.00 53.12           N
ATOM   1834  CA  ALA A 236      11.382 127.933  83.978  1.00 53.12           C
ATOM   1835  CB  ALA A 236      10.130 128.237  84.815  1.00 53.12           C
ATOM   1836  C   ALA A 236      12.014 126.711  84.547  1.00 53.12           C
ATOM   1837  O   ALA A 236      12.866 126.786  85.429  1.00 53.12           O
ATOM   1838  N   ILE A 237      11.582 125.544  84.042  1.00102.58           N
ATOM   1839  CA  ILE A 237      12.022 124.260  84.503  1.00102.58           C
ATOM   1840  CB  ILE A 237      11.359 123.129  83.767  1.00102.58           C
ATOM   1841  CG1 ILE A 237       9.829 123.215  83.915  1.00102.58           C
ATOM   1842  CG2 ILE A 237      11.927 121.811  84.323  1.00102.58           C
ATOM   1843  CD1 ILE A 237       9.355 123.094  85.364  1.00102.58           C
ATOM   1844  C   ILE A 237      13.501 124.136  84.302  1.00102.58           C
ATOM   1845  O   ILE A 237      14.182 123.511  85.113  1.00102.58           O
ATOM   1846  N   GLU A 238      14.030 124.727  83.211  1.00116.62           N
ATOM   1847  CA  GLU A 238      15.423 124.641  82.851  1.00116.62           C
ATOM   1848  CB  GLU A 238      15.830 125.657  81.770  1.00116.62           C
ATOM   1849  CG  GLU A 238      14.899 125.695  80.554  1.00116.62           C
ATOM   1850  CD  GLU A 238      14.998 124.395  79.775  1.00116.62           C
ATOM   1851  OE1 GLU A 238      15.777 123.503  80.204  1.00116.62           O
ATOM   1852  OE2 GLU A 238      14.286 124.277  78.742  1.00116.62           O
ATOM   1853  C   GLU A 238      16.229 125.002  84.065  1.00116.62           C
ATOM   1854  O   GLU A 238      15.715 125.606  85.005  1.00116.62           O
ATOM   1855  N   THR A 239      17.517 124.598  84.094  1.00140.12           N
ATOM   1856  CA  THR A 239      18.343 124.864  85.238  1.00140.12           C
ATOM   1857  CB  THR A 239      19.668 124.161  85.182  1.00140.12           C
ATOM   1858  OG1 THR A 239      20.414 124.615  84.062  1.00140.12           O
ATOM   1859  CG2 THR A 239      19.417 122.645  85.072  1.00140.12           C
ATOM   1860  C   THR A 239      18.610 126.332  85.337  1.00140.12           C
ATOM   1861  O   THR A 239      18.772 127.007  84.320  1.00140.12           O
ATOM   1862  N   THR A 240      18.598 126.845  86.594  1.00209.22           N
ATOM   1863  CA  THR A 240      18.907 128.203  86.952  1.00209.22           C
ATOM   1864  CB  THR A 240      17.716 129.111  87.065  1.00209.22           C
ATOM   1865  OG1 THR A 240      18.151 130.422  87.396  1.00209.22           O
ATOM   1866  CG2 THR A 240      16.738 128.574  88.129  1.00209.22           C
ATOM   1867  C   THR A 240      19.584 128.189  88.292  1.00209.22           C
ATOM   1868  O   THR A 240      19.057 127.677  89.275  1.00209.22           O
ATOM   1869  N   ALA A 241      20.830 128.679  88.313  1.00142.13           N
ATOM   1870  CA  ALA A 241      21.719 128.842  89.414  1.00142.13           C
ATOM   1871  CB  ALA A 241      23.180 129.015  88.966  1.00142.13           C
ATOM   1872  C   ALA A 241      21.383 129.995  90.288  1.00142.13           C
ATOM   1873  O   ALA A 241      21.613 129.945  91.494  1.00142.13           O
ATOM   1874  N   VAL A 242      20.881 131.110  89.729  1.00162.03           N
ATOM   1875  CA  VAL A 242      20.810 132.197  90.660  1.00162.03           C
ATOM   1876  CB  VAL A 242      22.023 133.096  90.527  1.00162.03           C
ATOM   1877  CG1 VAL A 242      21.978 134.271  91.521  1.00162.03           C
ATOM   1878  CG2 VAL A 242      23.278 132.219  90.684  1.00162.03           C
ATOM   1879  C   VAL A 242      19.535 132.961  90.511  1.00162.03           C
ATOM   1880  O   VAL A 242      18.790 132.799  89.546  1.00162.03           O
ATOM   1881  N   SER A 243      19.228 133.776  91.536  1.00123.06           N
ATOM   1882  CA  SER A 243      18.088 134.623  91.475  1.00123.06           C
ATOM   1883  CB  SER A 243      17.644 135.172  92.840  1.00123.06           C
ATOM   1884  OG  SER A 243      18.624 136.063  93.353  1.00123.06           O
ATOM   1885  C   SER A 243      18.515 135.772  90.643  1.00123.06           C
ATOM   1886  O   SER A 243      19.678 135.889  90.254  1.00123.06           O
ATOM   1887  N   ASN A 244      17.576 136.700  90.442  1.00116.66           N
ATOM   1888  CA  ASN A 244      17.685 137.742  89.472  1.00116.66           C
ATOM   1889  CB  ASN A 244      16.496 138.715  89.572  1.00116.66           C
ATOM   1890  CG  ASN A 244      15.228 137.916  89.294  1.00116.66           C
ATOM   1891  OD1 ASN A 244      15.110 137.246  88.269  1.00116.66           O
ATOM   1892  ND2 ASN A 244      14.255 137.972  90.242  1.00116.66           N
ATOM   1893  C   ASN A 244      18.953 138.550  89.582  1.00116.66           C
ATOM   1894  O   ASN A 244      19.581 138.828  88.566  1.00116.66           O
ATOM   1895  N   GLY A 245      19.406 138.953  90.778  1.00124.86           N
ATOM   1896  CA  GLY A 245      20.491 139.909  90.783  1.00124.86           C
ATOM   1897  C   GLY A 245      21.831 139.467  90.217  1.00124.86           C
ATOM   1898  O   GLY A 245      22.464 140.238  89.493  1.00124.86           O
ATOM   1899  N   GLN A 246      22.344 138.266  90.571  1.00231.93           N
ATOM   1900  CA  GLN A 246      23.703 137.906  90.225  1.00231.93           C
ATOM   1901  CB  GLN A 246      24.183 136.696  91.045  1.00231.93           C
ATOM   1902  CG  GLN A 246      24.163 136.934  92.556  1.00231.93           C
ATOM   1903  CD  GLN A 246      24.517 135.630  93.262  1.00231.93           C
ATOM   1904  OE1 GLN A 246      25.517 134.985  92.946  1.00231.93           O
ATOM   1905  NE2 GLN A 246      23.667 135.230  94.247  1.00231.93           N
ATOM   1906  C   GLN A 246      23.942 137.544  88.812  1.00231.93           C
ATOM   1907  O   GLN A 246      24.865 137.999  88.134  1.00231.93           O
ATOM   1908  N   VAL A 247      23.079 136.656  88.358  1.00327.36           N
ATOM   1909  CA  VAL A 247      23.072 136.116  87.055  1.00327.36           C
ATOM   1910  CB  VAL A 247      22.776 134.668  87.113  1.00327.36           C
ATOM   1911  CG1 VAL A 247      23.991 133.925  87.694  1.00327.36           C
ATOM   1912  CG2 VAL A 247      21.550 134.576  88.035  1.00327.36           C
ATOM   1913  C   VAL A 247      21.838 136.781  86.632  1.00327.36           C
ATOM   1914  O   VAL A 247      21.477 137.798  87.231  1.00327.36           O
ATOM   1915  N   GLN A 248      21.250 136.298  85.537  1.00358.64           N
ATOM   1916  CA  GLN A 248      19.894 136.663  85.303  1.00358.64           C
ATOM   1917  CB  GLN A 248      19.044 136.756  86.587  1.00358.64           C
ATOM   1918  CG  GLN A 248      18.566 135.393  87.092  1.00358.64           C
ATOM   1919  CD  GLN A 248      17.457 134.904  86.166  1.00358.64           C
ATOM   1920  OE1 GLN A 248      16.782 133.917  86.453  1.00358.64           O
ATOM   1921  NE2 GLN A 248      17.251 135.617  85.026  1.00358.64           N
ATOM   1922  C   GLN A 248      19.714 137.958  84.594  1.00358.64           C
ATOM   1923  O   GLN A 248      20.359 138.942  84.924  1.00358.64           O
ATOM   1924  N   LYS A 249      18.866 138.008  83.543  1.00394.63           N
ATOM   1925  CA  LYS A 249      18.531 139.343  83.178  1.00394.63           C
ATOM   1926  CB  LYS A 249      17.604 139.494  81.980  1.00394.63           C
ATOM   1927  CG  LYS A 249      16.776 140.774  82.150  1.00394.63           C
ATOM   1928  CD  LYS A 249      17.517 142.099  82.030  1.00394.63           C
ATOM   1929  CE  LYS A 249      16.688 143.293  82.498  1.00394.63           C
ATOM   1930  NZ  LYS A 249      16.397 143.166  83.940  1.00394.63           N
ATOM   1931  C   LYS A 249      17.713 139.736  84.293  1.00394.63           C
ATOM   1932  O   LYS A 249      17.699 140.859  84.785  1.00394.63           O
ATOM   1933  N   MET A 250      16.975 138.703  84.652  1.00335.39           N
ATOM   1934  CA  MET A 250      16.045 138.661  85.699  1.00335.39           C
ATOM   1935  CB  MET A 250      15.402 140.035  85.996  1.00335.39           C
ATOM   1936  CG  MET A 250      14.871 140.246  87.415  1.00335.39           C
ATOM   1937  SD  MET A 250      14.482 141.991  87.778  1.00335.39           S
ATOM   1938  CE  MET A 250      14.364 141.806  89.578  1.00335.39           C
ATOM   1939  C   MET A 250      15.080 137.880  84.915  1.00335.39           C
ATOM   1940  O   MET A 250      15.185 137.812  83.678  1.00335.39           O
ATOM   1941  N   TYR A 251      14.138 137.270  85.616  1.00291.70           N
ATOM   1942  CA  TYR A 251      13.169 136.523  84.928  1.00291.70           C
ATOM   1943  CB  TYR A 251      12.111 135.880  85.859  1.00291.70           C
ATOM   1944  CG  TYR A 251      11.215 136.927  86.438  1.00291.70           C
ATOM   1945  CD1 TYR A 251      10.073 137.307  85.769  1.00291.70           C
ATOM   1946  CD2 TYR A 251      11.501 137.531  87.642  1.00291.70           C
ATOM   1947  CE1 TYR A 251       9.233 138.267  86.286  1.00291.70           C
ATOM   1948  CE2 TYR A 251      10.665 138.492  88.164  1.00291.70           C
ATOM   1949  CZ  TYR A 251       9.527 138.864  87.488  1.00291.70           C
ATOM   1950  OH  TYR A 251       8.667 139.850  88.020  1.00291.70           O
ATOM   1951  C   TYR A 251      12.510 137.575  84.091  1.00291.70           C
ATOM   1952  O   TYR A 251      12.102 137.358  82.950  1.00291.70           O
ATOM   1953  N   SER A 252      12.410 138.778  84.677  1.00200.25           N
ATOM   1954  CA  SER A 252      11.935 139.896  83.958  1.00200.25           C
ATOM   1955  CB  SER A 252      11.553 141.097  84.850  1.00200.25           C
ATOM   1956  OG  SER A 252      12.677 141.593  85.554  1.00200.25           O
ATOM   1957  C   SER A 252      13.015 140.304  83.062  1.00200.25           C
ATOM   1958  O   SER A 252      14.002 140.920  83.456  1.00200.25           O
ATOM   1959  N   VAL A 253      12.845 140.032  81.772  1.00170.81           N
ATOM   1960  CA  VAL A 253      14.070 140.284  81.126  1.00170.81           C
ATOM   1961  CB  VAL A 253      14.501 139.182  80.240  1.00170.81           C
ATOM   1962  CG1 VAL A 253      15.842 139.611  79.623  1.00170.81           C
ATOM   1963  CG2 VAL A 253      14.454 137.867  81.031  1.00170.81           C
ATOM   1964  C   VAL A 253      13.877 141.424  80.220  1.00170.81           C
ATOM   1965  O   VAL A 253      12.846 141.629  79.576  1.00170.81           O
ATOM   1966  N   ARG A 254      14.916 142.238  80.206  1.00227.57           N
ATOM   1967  CA  ARG A 254      15.007 143.249  79.244  1.00227.57           C
ATOM   1968  CB  ARG A 254      15.514 144.549  79.860  1.00227.57           C
ATOM   1969  CG  ARG A 254      14.613 145.020  81.000  1.00227.57           C
ATOM   1970  CD  ARG A 254      13.320 145.681  80.523  1.00227.57           C
ATOM   1971  NE  ARG A 254      12.523 146.006  81.738  1.00227.57           N
ATOM   1972  CZ  ARG A 254      11.760 145.037  82.325  1.00227.57           C
ATOM   1973  NH1 ARG A 254      11.755 143.776  81.801  1.00227.57           N
ATOM   1974  NH2 ARG A 254      11.018 145.320  83.436  1.00227.57           N
ATOM   1975  C   ARG A 254      16.082 142.663  78.403  1.00227.57           C
ATOM   1976  O   ARG A 254      17.189 142.448  78.883  1.00227.57           O
ATOM   1977  N   THR A 255      15.805 142.382  77.126  1.00294.58           N
ATOM   1978  CA  THR A 255      16.727 141.592  76.362  1.00294.58           C
ATOM   1979  CB  THR A 255      16.186 141.143  75.039  1.00294.58           C
ATOM   1980  OG1 THR A 255      17.239 140.712  74.197  1.00294.58           O
ATOM   1981  CG2 THR A 255      15.318 142.231  74.413  1.00294.58           C
ATOM   1982  C   THR A 255      18.065 142.235  76.267  1.00294.58           C
ATOM   1983  O   THR A 255      19.082 141.541  76.240  1.00294.58           O
ATOM   1984  N   GLY A 256      18.112 143.567  76.151  1.00205.83           N
ATOM   1985  CA  GLY A 256      19.381 144.171  76.382  1.00205.83           C
ATOM   1986  C   GLY A 256      20.153 144.542  75.155  1.00205.83           C
ATOM   1987  O   GLY A 256      21.116 145.301  75.232  1.00205.83           O
ATOM   1988  N   ASP A 257      19.774 144.063  73.973  1.00178.13           N
ATOM   1989  CA  ASP A 257      20.645 144.345  72.878  1.00178.13           C
ATOM   1990  CB  ASP A 257      20.708 143.176  71.883  1.00178.13           C
ATOM   1991  CG  ASP A 257      22.052 143.184  71.192  1.00178.13           C
ATOM   1992  OD1 ASP A 257      22.588 144.291  70.923  1.00178.13           O
ATOM   1993  OD2 ASP A 257      22.560 142.063  70.928  1.00178.13           O
ATOM   1994  C   ASP A 257      20.263 145.631  72.217  1.00178.13           C
ATOM   1995  O   ASP A 257      19.955 146.615  72.885  1.00178.13           O
ATOM   1996  N   ILE A 258      20.260 145.663  70.871  1.00160.49           N
ATOM   1997  CA  ILE A 258      20.093 146.860  70.102  1.00160.49           C
ATOM   1998  CB  ILE A 258      20.317 146.585  68.634  1.00160.49           C
ATOM   1999  CG1 ILE A 258      21.700 145.940  68.431  1.00160.49           C
ATOM   2000  CG2 ILE A 258      20.142 147.903  67.864  1.00160.49           C
ATOM   2001  CD1 ILE A 258      22.863 146.800  68.924  1.00160.49           C
ATOM   2002  C   ILE A 258      18.760 147.562  70.213  1.00160.49           C
ATOM   2003  O   ILE A 258      18.784 148.768  70.448  1.00160.49           O
ATOM   2004  N   ILE A 259      17.593 146.879  70.052  1.00177.73           N
ATOM   2005  CA  ILE A 259      16.331 147.583  70.171  1.00177.73           C
ATOM   2006  CB  ILE A 259      15.739 148.005  68.852  1.00177.73           C
ATOM   2007  CG1 ILE A 259      14.616 149.028  69.098  1.00177.73           C
ATOM   2008  CG2 ILE A 259      15.304 146.747  68.082  1.00177.73           C
ATOM   2009  CD1 ILE A 259      14.182 149.769  67.835  1.00177.73           C
ATOM   2010  C   ILE A 259      15.281 146.794  70.918  1.00177.73           C
ATOM   2011  O   ILE A 259      15.261 145.569  70.988  1.00177.73           O
ATOM   2012  N   PHE A 260      14.315 147.498  71.530  1.00287.48           N
ATOM   2013  CA  PHE A 260      13.398 146.752  72.332  1.00287.48           C
ATOM   2014  CB  PHE A 260      12.491 147.652  73.206  1.00287.48           C
ATOM   2015  CG  PHE A 260      11.729 148.647  72.393  1.00287.48           C
ATOM   2016  CD1 PHE A 260      12.324 149.827  72.003  1.00287.48           C
ATOM   2017  CD2 PHE A 260      10.414 148.423  72.049  1.00287.48           C
ATOM   2018  CE1 PHE A 260      11.627 150.756  71.263  1.00287.48           C
ATOM   2019  CE2 PHE A 260       9.711 149.349  71.309  1.00287.48           C
ATOM   2020  CZ  PHE A 260      10.319 150.517  70.913  1.00287.48           C
ATOM   2021  C   PHE A 260      12.568 145.842  71.487  1.00287.48           C
ATOM   2022  O   PHE A 260      11.647 146.272  70.796  1.00287.48           O
ATOM   2023  N   SER A 261      12.913 144.535  71.520  1.00176.02           N
ATOM   2024  CA  SER A 261      12.155 143.542  70.826  1.00176.02           C
ATOM   2025  CB  SER A 261      12.281 143.544  69.289  1.00176.02           C
ATOM   2026  OG  SER A 261      13.498 142.953  68.864  1.00176.02           O
ATOM   2027  C   SER A 261      12.573 142.208  71.331  1.00176.02           C
ATOM   2028  O   SER A 261      13.589 142.076  72.010  1.00176.02           O
ATOM   2029  N   LEU A 262      11.773 141.175  71.011  1.00 69.87           N
ATOM   2030  CA  LEU A 262      12.024 139.849  71.489  1.00 69.87           C
ATOM   2031  CB  LEU A 262      10.973 138.830  71.008  1.00 69.87           C
ATOM   2032  CG  LEU A 262       9.537 139.156  71.470  1.00 69.87           C
ATOM   2033  CD1 LEU A 262       8.545 138.050  71.074  1.00 69.87           C
ATOM   2034  CD2 LEU A 262       9.497 139.494  72.969  1.00 69.87           C
ATOM   2035  C   LEU A 262      13.348 139.426  70.955  1.00 69.87           C
ATOM   2036  O   LEU A 262      14.133 138.779  71.648  1.00 69.87           O
ATOM   2037  N   MET A 263      13.631 139.807  69.700  1.00222.16           N
ATOM   2038  CA  MET A 263      14.859 139.431  69.074  1.00222.16           C
ATOM   2039  CB  MET A 263      14.926 139.884  67.608  1.00222.16           C
ATOM   2040  CG  MET A 263      13.877 139.141  66.779  1.00222.16           C
ATOM   2041  SD  MET A 263      13.548 139.808  65.124  1.00222.16           S
ATOM   2042  CE  MET A 263      12.054 138.802  64.900  1.00222.16           C
ATOM   2043  C   MET A 263      15.967 140.028  69.858  1.00222.16           C
ATOM   2044  O   MET A 263      15.733 140.966  70.616  1.00222.16           O
ATOM   2045  N   THR A 264      17.187 139.453  69.726  1.00261.46           N
ATOM   2046  CA  THR A 264      18.331 139.909  70.467  1.00261.46           C
ATOM   2047  CB  THR A 264      19.578 139.087  70.234  1.00261.46           C
ATOM   2048  OG1 THR A 264      20.649 139.607  71.007  1.00261.46           O
ATOM   2049  CG2 THR A 264      19.949 139.040  68.739  1.00261.46           C
ATOM   2050  C   THR A 264      18.580 141.324  70.108  1.00261.46           C
ATOM   2051  O   THR A 264      19.261 141.647  69.137  1.00261.46           O
ATOM   2052  N   THR A 265      17.994 142.200  70.935  1.00302.82           N
ATOM   2053  CA  THR A 265      18.023 143.613  70.810  1.00302.82           C
ATOM   2054  CB  THR A 265      17.153 144.094  69.687  1.00302.82           C
ATOM   2055  OG1 THR A 265      15.908 143.420  69.756  1.00302.82           O
ATOM   2056  CG2 THR A 265      17.841 143.844  68.331  1.00302.82           C
ATOM   2057  C   THR A 265      17.611 144.156  72.163  1.00302.82           C
ATOM   2058  O   THR A 265      17.411 143.387  73.099  1.00302.82           O
ATOM   2059  N   LEU A 266      17.478 145.491  72.308  1.00205.55           N
ATOM   2060  CA  LEU A 266      17.133 146.203  73.508  1.00205.55           C
ATOM   2061  CB  LEU A 266      16.768 147.691  73.279  1.00205.55           C
ATOM   2062  CG  LEU A 266      17.943 148.656  73.052  1.00205.55           C
ATOM   2063  CD1 LEU A 266      17.428 150.061  72.705  1.00205.55           C
ATOM   2064  CD2 LEU A 266      18.870 148.694  74.275  1.00205.55           C
ATOM   2065  C   LEU A 266      15.922 145.514  74.101  1.00205.55           C
ATOM   2066  O   LEU A 266      15.237 144.766  73.406  1.00205.55           O
ATOM   2067  N   PRO A 267      15.621 145.778  75.358  1.00173.25           N
ATOM   2068  CA  PRO A 267      14.639 145.079  76.145  1.00173.25           C
ATOM   2069  CD  PRO A 267      16.295 146.818  76.124  1.00173.25           C
ATOM   2070  CB  PRO A 267      14.434 145.927  77.395  1.00173.25           C
ATOM   2071  CG  PRO A 267      15.764 146.681  77.560  1.00173.25           C
ATOM   2072  C   PRO A 267      13.357 144.682  75.517  1.00173.25           C
ATOM   2073  O   PRO A 267      12.881 145.338  74.606  1.00173.25           O
ATOM   2074  N   ALA A 268      12.791 143.560  75.989  1.00151.59           N
ATOM   2075  CA  ALA A 268      11.620 143.010  75.380  1.00151.59           C
ATOM   2076  CB  ALA A 268      11.931 142.075  74.198  1.00151.59           C
ATOM   2077  C   ALA A 268      10.902 142.228  76.426  1.00151.59           C
ATOM   2078  O   ALA A 268      11.369 142.061  77.563  1.00151.59           O
ATOM   2079  N   PRO A 269       9.759 141.743  76.002  1.00154.13           N
ATOM   2080  CA  PRO A 269       8.924 140.980  76.862  1.00154.13           C
ATOM   2081  CD  PRO A 269       9.011 142.314  74.891  1.00154.13           C
ATOM   2082  CB  PRO A 269       7.726 140.569  76.016  1.00154.13           C
ATOM   2083  CG  PRO A 269       7.586 141.746  75.027  1.00154.13           C
ATOM   2084  C   PRO A 269       9.739 139.891  77.473  1.00154.13           C
ATOM   2085  O   PRO A 269      10.354 139.094  76.770  1.00154.13           O
ATOM   2086  N   LEU A 270       9.691 139.859  78.809  1.00104.71           N
ATOM   2087  CA  LEU A 270      10.509 139.126  79.724  1.00104.71           C
ATOM   2088  CB  LEU A 270       9.952 139.284  81.155  1.00104.71           C
ATOM   2089  CG  LEU A 270       9.821 140.717  81.723  1.00104.71           C
ATOM   2090  CD1 LEU A 270       8.968 141.647  80.846  1.00104.71           C
ATOM   2091  CD2 LEU A 270       9.208 140.658  83.131  1.00104.71           C
ATOM   2092  C   LEU A 270      10.406 137.667  79.451  1.00104.71           C
ATOM   2093  O   LEU A 270      11.420 136.970  79.462  1.00104.71           O
ATOM   2094  N   CYS A 271       9.182 137.171  79.185  1.00109.68           N
ATOM   2095  CA  CYS A 271       9.014 135.755  79.062  1.00109.68           C
ATOM   2096  CB  CYS A 271       7.561 135.334  78.760  1.00109.68           C
ATOM   2097  SG  CYS A 271       6.927 136.002  77.195  1.00109.68           S
ATOM   2098  C   CYS A 271       9.901 135.251  77.977  1.00109.68           C
ATOM   2099  O   CYS A 271      10.649 134.299  78.169  1.00109.68           O
ATOM   2100  N   TYR A 272       9.887 135.914  76.818  1.00113.92           N
ATOM   2101  CA  TYR A 272      10.703 135.525  75.707  1.00113.92           C
ATOM   2102  CB  TYR A 272      10.514 136.435  74.481  1.00113.92           C
ATOM   2103  CG  TYR A 272       9.124 136.363  73.946  1.00113.92           C
ATOM   2104  CD1 TYR A 272       8.772 135.424  73.004  1.00113.92           C
ATOM   2105  CD2 TYR A 272       8.171 137.257  74.382  1.00113.92           C
ATOM   2106  CE1 TYR A 272       7.490 135.375  72.507  1.00113.92           C
ATOM   2107  CE2 TYR A 272       6.888 137.214  73.889  1.00113.92           C
ATOM   2108  CZ  TYR A 272       6.545 136.272  72.949  1.00113.92           C
ATOM   2109  OH  TYR A 272       5.230 136.226  72.437  1.00113.92           O
ATOM   2110  C   TYR A 272      12.144 135.742  76.086  1.00113.92           C
ATOM   2111  O   TYR A 272      13.033 135.010  75.650  1.00113.92           O
ATOM   2112  N   LEU A 273      12.395 136.756  76.938  1.00236.20           N
ATOM   2113  CA  LEU A 273      13.690 137.354  77.019  1.00236.20           C
ATOM   2114  CB  LEU A 273      13.672 138.785  77.442  1.00236.20           C
ATOM   2115  CG  LEU A 273      13.014 139.533  76.312  1.00236.20           C
ATOM   2116  CD1 LEU A 273      13.548 140.925  76.359  1.00236.20           C
ATOM   2117  CD2 LEU A 273      13.191 138.846  74.949  1.00236.20           C
ATOM   2118  C   LEU A 273      14.848 136.701  77.681  1.00236.20           C
ATOM   2119  O   LEU A 273      14.874 135.543  78.083  1.00236.20           O
ATOM   2120  N   LYS A 274      15.881 137.565  77.712  1.00291.30           N
ATOM   2121  CA  LYS A 274      17.274 137.421  77.975  1.00291.30           C
ATOM   2122  CB  LYS A 274      18.063 138.645  77.472  1.00291.30           C
ATOM   2123  CG  LYS A 274      19.528 138.734  77.890  1.00291.30           C
ATOM   2124  CD  LYS A 274      19.681 139.184  79.339  1.00291.30           C
ATOM   2125  CE  LYS A 274      19.012 140.530  79.582  1.00291.30           C
ATOM   2126  NZ  LYS A 274      19.743 141.582  78.849  1.00291.30           N
ATOM   2127  C   LYS A 274      17.687 137.039  79.356  1.00291.30           C
ATOM   2128  O   LYS A 274      17.025 137.258  80.369  1.00291.30           O
ATOM   2129  N   GLY A 275      18.873 136.410  79.385  1.00162.34           N
ATOM   2130  CA  GLY A 275      19.470 135.989  80.600  1.00162.34           C
ATOM   2131  C   GLY A 275      20.738 136.811  80.744  1.00162.34           C
ATOM   2132  O   GLY A 275      21.455 137.006  79.766  1.00162.34           O
ATOM   2133  N   LEU A 276      21.086 137.287  81.968  1.00316.08           N
ATOM   2134  CA  LEU A 276      22.179 138.210  82.124  1.00316.08           C
ATOM   2135  CB  LEU A 276      21.707 139.568  82.657  1.00316.08           C
ATOM   2136  CG  LEU A 276      20.939 140.582  81.807  1.00316.08           C
ATOM   2137  CD1 LEU A 276      20.319 141.629  82.741  1.00316.08           C
ATOM   2138  CD2 LEU A 276      21.853 141.303  80.812  1.00316.08           C
ATOM   2139  C   LEU A 276      23.147 137.830  83.245  1.00316.08           C
ATOM   2140  O   LEU A 276      22.849 138.046  84.417  1.00316.08           O
ATOM   2141  N   ALA A 277      24.403 137.409  82.984  1.00197.11           N
ATOM   2142  CA  ALA A 277      25.105 136.988  84.163  1.00197.11           C
ATOM   2143  CB  ALA A 277      25.752 135.603  84.014  1.00197.11           C
ATOM   2144  C   ALA A 277      26.221 137.955  84.569  1.00197.11           C
ATOM   2145  O   ALA A 277      27.076 138.388  83.782  1.00197.11           O
ATOM   2146  N   THR A 278      26.252 138.341  85.871  1.00309.56           N
ATOM   2147  CA  THR A 278      27.254 139.273  86.245  1.00309.56           C
ATOM   2148  CB  THR A 278      26.945 140.575  86.949  1.00309.56           C
ATOM   2149  OG1 THR A 278      28.181 141.070  87.451  1.00309.56           O
ATOM   2150  CG2 THR A 278      25.913 140.495  88.070  1.00309.56           C
ATOM   2151  C   THR A 278      28.414 138.745  86.953  1.00309.56           C
ATOM   2152  O   THR A 278      28.328 138.109  87.999  1.00309.56           O
ATOM   2153  N   GLU A 279      29.575 139.088  86.375  1.00229.79           N
ATOM   2154  CA  GLU A 279      30.761 138.652  86.985  1.00229.79           C
ATOM   2155  CB  GLU A 279      31.966 138.680  86.024  1.00229.79           C
ATOM   2156  CG  GLU A 279      31.809 137.657  84.892  1.00229.79           C
ATOM   2157  CD  GLU A 279      32.912 137.842  83.856  1.00229.79           C
ATOM   2158  OE1 GLU A 279      34.071 138.127  84.259  1.00229.79           O
ATOM   2159  OE2 GLU A 279      32.601 137.694  82.643  1.00229.79           O
ATOM   2160  C   GLU A 279      31.023 139.551  88.143  1.00229.79           C
ATOM   2161  O   GLU A 279      31.187 140.769  87.961  1.00229.79           O
ATOM   2162  N   HIS A 280      31.179 138.907  89.336  1.00124.27           N
ATOM   2163  CA  HIS A 280      31.284 139.613  90.580  1.00124.27           C
ATOM   2164  ND1 HIS A 280      31.346 140.575  93.675  1.00124.27           N
ATOM   2165  CG  HIS A 280      32.177 139.753  92.949  1.00124.27           C
ATOM   2166  CB  HIS A 280      31.749 138.848  91.839  1.00124.27           C
ATOM   2167  NE2 HIS A 280      33.399 140.880  94.473  1.00124.27           N
ATOM   2168  CD2 HIS A 280      33.427 139.951  93.450  1.00124.27           C
ATOM   2169  CE1 HIS A 280      32.129 141.227  94.573  1.00124.27           C
ATOM   2170  C   HIS A 280      32.342 140.618  90.409  1.00124.27           C
ATOM   2171  O   HIS A 280      32.175 141.768  90.812  1.00124.27           O
ATOM   2172  N   PRO A 281      33.435 140.252  89.829  1.00335.81           N
ATOM   2173  CA  PRO A 281      34.394 141.266  89.687  1.00335.81           C
ATOM   2174  CD  PRO A 281      34.053 138.940  89.909  1.00335.81           C
ATOM   2175  CB  PRO A 281      35.724 140.596  89.341  1.00335.81           C
ATOM   2176  CG  PRO A 281      35.355 139.117  89.114  1.00335.81           C
ATOM   2177  C   PRO A 281      33.972 142.331  88.809  1.00335.81           C
ATOM   2178  O   PRO A 281      33.910 143.469  89.288  1.00335.81           O
ATOM   2179  N   SER A 282      33.592 141.944  87.574  1.00399.20           N
ATOM   2180  CA  SER A 282      33.392 143.029  86.703  1.00399.20           C
ATOM   2181  CB  SER A 282      34.676 143.872  86.749  1.00399.20           C
ATOM   2182  OG  SER A 282      35.832 143.047  86.861  1.00399.20           O
ATOM   2183  C   SER A 282      33.528 142.720  85.290  1.00399.20           C
ATOM   2184  O   SER A 282      34.541 143.026  84.657  1.00399.20           O
ATOM   2185  N   LEU A 283      32.451 142.229  84.769  1.00292.54           N
ATOM   2186  CA  LEU A 283      32.238 142.040  83.400  1.00292.54           C
ATOM   2187  CB  LEU A 283      32.882 140.778  82.803  1.00292.54           C
ATOM   2188  CG  LEU A 283      34.418 140.824  82.727  1.00292.54           C
ATOM   2189  CD1 LEU A 283      34.991 139.547  82.088  1.00292.54           C
ATOM   2190  CD2 LEU A 283      34.895 142.105  82.027  1.00292.54           C
ATOM   2191  C   LEU A 283      30.825 141.783  83.536  1.00292.54           C
ATOM   2192  O   LEU A 283      30.275 142.071  84.598  1.00292.54           O
ATOM   2193  N   PHE A 284      30.224 141.286  82.466  1.00290.27           N
ATOM   2194  CA  PHE A 284      28.848 140.878  82.497  1.00290.27           C
ATOM   2195  CB  PHE A 284      27.932 142.079  82.470  1.00290.27           C
ATOM   2196  CG  PHE A 284      26.599 141.578  82.842  1.00290.27           C
ATOM   2197  CD1 PHE A 284      26.434 141.123  84.117  1.00290.27           C
ATOM   2198  CD2 PHE A 284      25.536 141.576  81.976  1.00290.27           C
ATOM   2199  CE1 PHE A 284      25.219 140.684  84.561  1.00290.27           C
ATOM   2200  CE2 PHE A 284      24.315 141.127  82.410  1.00290.27           C
ATOM   2201  CZ  PHE A 284      24.167 140.692  83.702  1.00290.27           C
ATOM   2202  C   PHE A 284      28.667 140.244  81.175  1.00290.27           C
ATOM   2203  O   PHE A 284      29.559 140.415  80.341  1.00290.27           O
ATOM   2204  N   ILE A 285      27.529 139.509  81.013  1.00320.34           N
ATOM   2205  CA  ILE A 285      27.068 138.794  79.819  1.00320.34           C
ATOM   2206  CB  ILE A 285      27.588 137.390  79.735  1.00320.34           C
ATOM   2207  CG1 ILE A 285      27.402 136.835  78.313  1.00320.34           C
ATOM   2208  CG2 ILE A 285      26.895 136.565  80.833  1.00320.34           C
ATOM   2209  CD1 ILE A 285      28.290 137.537  77.287  1.00320.34           C
ATOM   2210  C   ILE A 285      25.571 138.687  79.792  1.00320.34           C
ATOM   2211  O   ILE A 285      24.956 138.788  80.844  1.00320.34           O
ATOM   2212  N   TYR A 286      24.938 138.558  78.587  1.00272.62           N
ATOM   2213  CA  TYR A 286      23.513 138.242  78.478  1.00272.62           C
ATOM   2214  CB  TYR A 286      22.539 139.400  78.704  1.00272.62           C
ATOM   2215  CG  TYR A 286      22.549 140.411  77.614  1.00272.62           C
ATOM   2216  CD1 TYR A 286      21.871 140.173  76.443  1.00272.62           C
ATOM   2217  CD2 TYR A 286      23.199 141.611  77.779  1.00272.62           C
ATOM   2218  CE1 TYR A 286      21.867 141.107  75.436  1.00272.62           C
ATOM   2219  CE2 TYR A 286      23.200 142.550  76.779  1.00272.62           C
ATOM   2220  CZ  TYR A 286      22.534 142.295  75.609  1.00272.62           C
ATOM   2221  OH  TYR A 286      22.549 143.261  74.585  1.00272.62           O
ATOM   2222  C   TYR A 286      23.159 137.615  77.143  1.00272.62           C
ATOM   2223  O   TYR A 286      23.955 137.646  76.206  1.00272.62           O
ATOM   2224  N   VAL A 287      21.933 137.020  77.027  1.00195.95           N
ATOM   2225  CA  VAL A 287      21.473 136.406  75.790  1.00195.95           C
ATOM   2226  CB  VAL A 287      21.922 134.991  75.650  1.00195.95           C
ATOM   2227  CG1 VAL A 287      21.347 134.165  76.814  1.00195.95           C
ATOM   2228  CG2 VAL A 287      21.496 134.496  74.259  1.00195.95           C
ATOM   2229  C   VAL A 287      19.978 136.332  75.761  1.00195.95           C
ATOM   2230  O   VAL A 287      19.345 136.095  76.784  1.00195.95           O
ATOM   2231  N   THR A 288      19.381 136.480  74.558  1.00175.49           N
ATOM   2232  CA  THR A 288      17.956 136.441  74.353  1.00175.49           C
ATOM   2233  CB  THR A 288      17.555 137.051  73.052  1.00175.49           C
ATOM   2234  OG1 THR A 288      18.008 136.259  71.963  1.00175.49           O
ATOM   2235  CG2 THR A 288      18.232 138.422  72.997  1.00175.49           C
ATOM   2236  C   THR A 288      17.492 135.029  74.347  1.00175.49           C
ATOM   2237  O   THR A 288      18.083 134.171  73.697  1.00175.49           O
ATOM   2238  N   ASP A 289      16.403 134.740  75.080  1.00187.48           N
ATOM   2239  CA  ASP A 289      15.972 133.368  75.051  1.00187.48           C
ATOM   2240  CB  ASP A 289      15.238 132.900  76.311  1.00187.48           C
ATOM   2241  CG  ASP A 289      16.331 132.574  77.311  1.00187.48           C
ATOM   2242  OD1 ASP A 289      17.346 133.319  77.371  1.00187.48           O
ATOM   2243  OD2 ASP A 289      16.177 131.533  77.999  1.00187.48           O
ATOM   2244  C   ASP A 289      15.144 133.024  73.849  1.00187.48           C
ATOM   2245  O   ASP A 289      14.466 133.895  73.304  1.00187.48           O
ATOM   2246  N   GLY A 290      15.197 131.711  73.461  1.00 78.05           N
ATOM   2247  CA  GLY A 290      14.537 131.055  72.346  1.00 78.05           C
ATOM   2248  C   GLY A 290      14.266 129.613  72.723  1.00 78.05           C
ATOM   2249  O   GLY A 290      14.842 129.096  73.678  1.00 78.05           O
ATOM   2250  N   GLY A 291      13.380 128.919  71.964  1.00 59.29           N
ATOM   2251  CA  GLY A 291      12.965 127.562  72.259  1.00 59.29           C
ATOM   2252  C   GLY A 291      14.030 126.561  71.915  1.00 59.29           C
ATOM   2253  O   GLY A 291      14.714 126.674  70.902  1.00 59.29           O
ATOM   2254  N   ASP A 292      14.186 125.532  72.779  1.00128.01           N
ATOM   2255  CA  ASP A 292      15.207 124.529  72.610  1.00128.01           C
ATOM   2256  CB  ASP A 292      15.456 123.707  73.889  1.00128.01           C
ATOM   2257  CG  ASP A 292      16.792 122.988  73.724  1.00128.01           C
ATOM   2258  OD1 ASP A 292      17.580 123.408  72.836  1.00128.01           O
ATOM   2259  OD2 ASP A 292      17.047 122.012  74.478  1.00128.01           O
ATOM   2260  C   ASP A 292      14.995 123.534  71.493  1.00128.01           C
ATOM   2261  O   ASP A 292      15.877 123.355  70.655  1.00128.01           O
ATOM   2262  N   LYS A 293      13.811 122.891  71.410  1.00147.07           N
ATOM   2263  CA  LYS A 293      13.662 121.733  70.551  1.00147.07           C
ATOM   2264  CB  LYS A 293      12.271 121.077  70.654  1.00147.07           C
ATOM   2265  CG  LYS A 293      12.060 120.251  71.925  1.00147.07           C
ATOM   2266  CD  LYS A 293      11.985 121.073  73.211  1.00147.07           C
ATOM   2267  CE  LYS A 293      11.775 120.213  74.457  1.00147.07           C
ATOM   2268  NZ  LYS A 293      13.014 119.458  74.746  1.00147.07           N
ATOM   2269  C   LYS A 293      13.918 122.005  69.100  1.00147.07           C
ATOM   2270  O   LYS A 293      14.695 121.275  68.486  1.00147.07           O
ATOM   2271  N   PRO A 294      13.334 122.986  68.483  1.00103.18           N
ATOM   2272  CA  PRO A 294      13.579 123.144  67.076  1.00103.18           C
ATOM   2273  CD  PRO A 294      12.055 123.539  68.890  1.00103.18           C
ATOM   2274  CB  PRO A 294      12.436 124.017  66.544  1.00103.18           C
ATOM   2275  CG  PRO A 294      11.748 124.582  67.802  1.00103.18           C
ATOM   2276  C   PRO A 294      14.942 123.701  66.850  1.00103.18           C
ATOM   2277  O   PRO A 294      15.410 123.713  65.714  1.00103.18           O
ATOM   2278  N   PHE A 295      15.545 124.267  67.904  1.00104.31           N
ATOM   2279  CA  PHE A 295      16.847 124.845  67.805  1.00104.31           C
ATOM   2280  CB  PHE A 295      17.093 125.935  68.860  1.00104.31           C
ATOM   2281  CG  PHE A 295      16.453 127.174  68.329  1.00104.31           C
ATOM   2282  CD1 PHE A 295      15.085 127.310  68.264  1.00104.31           C
ATOM   2283  CD2 PHE A 295      17.243 128.212  67.896  1.00104.31           C
ATOM   2284  CE1 PHE A 295      14.513 128.460  67.771  1.00104.31           C
ATOM   2285  CE2 PHE A 295      16.676 129.363  67.403  1.00104.31           C
ATOM   2286  CZ  PHE A 295      15.310 129.491  67.337  1.00104.31           C
ATOM   2287  C   PHE A 295      17.997 123.887  67.818  1.00104.31           C
ATOM   2288  O   PHE A 295      19.015 124.164  67.186  1.00104.31           O
ATOM   2289  N   THR A 296      17.907 122.761  68.554  1.00126.73           N
ATOM   2290  CA  THR A 296      19.080 121.945  68.720  1.00126.73           C
ATOM   2291  CB  THR A 296      19.377 121.713  70.173  1.00126.73           C
ATOM   2292  OG1 THR A 296      19.536 122.964  70.822  1.00126.73           O
ATOM   2293  CG2 THR A 296      20.661 120.880  70.329  1.00126.73           C
ATOM   2294  C   THR A 296      18.901 120.602  68.072  1.00126.73           C
ATOM   2295  O   THR A 296      17.781 120.158  67.824  1.00126.73           O
ATOM   2296  N   ARG A 297      20.039 119.944  67.743  1.00137.54           N
ATOM   2297  CA  ARG A 297      20.045 118.638  67.151  1.00137.54           C
ATOM   2298  CB  ARG A 297      20.112 118.678  65.614  1.00137.54           C
ATOM   2299  CG  ARG A 297      21.374 119.384  65.105  1.00137.54           C
ATOM   2300  CD  ARG A 297      21.371 119.701  63.609  1.00137.54           C
ATOM   2301  NE  ARG A 297      22.585 120.520  63.328  1.00137.54           N
ATOM   2302  CZ  ARG A 297      22.590 121.405  62.287  1.00137.54           C
ATOM   2303  NH1 ARG A 297      21.491 121.530  61.486  1.00137.54           N
ATOM   2304  NH2 ARG A 297      23.700 122.160  62.040  1.00137.54           N
ATOM   2305  C   ARG A 297      21.296 117.932  67.610  1.00137.54           C
ATOM   2306  O   ARG A 297      22.391 118.494  67.581  1.00137.54           O
ATOM   2307  N   THR A 298      21.154 116.668  68.062  1.00114.01           N
ATOM   2308  CA  THR A 298      22.258 115.863  68.516  1.00114.01           C
ATOM   2309  CB  THR A 298      21.824 114.761  69.420  1.00114.01           C
ATOM   2310  OG1 THR A 298      20.916 113.893  68.760  1.00114.01           O
ATOM   2311  CG2 THR A 298      21.152 115.437  70.625  1.00114.01           C
ATOM   2312  C   THR A 298      23.067 115.328  67.373  1.00114.01           C
ATOM   2313  O   THR A 298      24.192 114.861  67.555  1.00114.01           O
ATOM   2314  N   ILE A 299      22.483 115.344  66.165  1.00164.88           N
ATOM   2315  CA  ILE A 299      23.085 114.719  65.021  1.00164.88           C
ATOM   2316  CB  ILE A 299      22.108 113.786  64.456  1.00164.88           C
ATOM   2317  CG1 ILE A 299      20.929 114.633  63.970  1.00164.88           C
ATOM   2318  CG2 ILE A 299      21.726 112.752  65.528  1.00164.88           C
ATOM   2319  CD1 ILE A 299      20.016 113.885  63.025  1.00164.88           C
ATOM   2320  C   ILE A 299      23.334 115.731  63.930  1.00164.88           C
ATOM   2321  O   ILE A 299      22.715 116.792  63.885  1.00164.88           O
ATOM   2322  N   LYS A 300      24.293 115.416  63.027  1.00137.49           N
ATOM   2323  CA  LYS A 300      24.602 116.238  61.882  1.00137.49           C
ATOM   2324  CB  LYS A 300      25.966 116.942  61.984  1.00137.49           C
ATOM   2325  CG  LYS A 300      26.358 117.710  60.717  1.00137.49           C
ATOM   2326  CD  LYS A 300      25.489 118.934  60.419  1.00137.49           C
ATOM   2327  CE  LYS A 300      25.894 119.666  59.139  1.00137.49           C
ATOM   2328  NZ  LYS A 300      24.952 120.775  58.868  1.00137.49           N
ATOM   2329  C   LYS A 300      24.671 115.334  60.680  1.00137.49           C
ATOM   2330  O   LYS A 300      24.992 114.154  60.802  1.00137.49           O
ATOM   2331  N   SER A 301      24.392 115.870  59.471  1.00105.10           N
ATOM   2332  CA  SER A 301      24.395 115.032  58.297  1.00105.10           C
ATOM   2333  CB  SER A 301      23.488 115.558  57.174  1.00105.10           C
ATOM   2334  OG  SER A 301      23.561 114.700  56.047  1.00105.10           O
ATOM   2335  C   SER A 301      25.785 114.959  57.740  1.00105.10           C
ATOM   2336  O   SER A 301      26.305 115.932  57.195  1.00105.10           O
ATOM   2337  N   ALA A 302      26.445 113.797  57.925  1.00 70.69           N
ATOM   2338  CA  ALA A 302      27.780 113.578  57.445  1.00 70.69           C
ATOM   2339  CB  ALA A 302      28.424 112.343  58.090  1.00 70.69           C
ATOM   2340  C   ALA A 302      27.882 113.395  55.956  1.00 70.69           C
ATOM   2341  O   ALA A 302      28.639 114.106  55.298  1.00 70.69           O
ATOM   2342  N   LYS A 303      27.101 112.463  55.363  1.00108.62           N
ATOM   2343  CA  LYS A 303      27.326 112.212  53.963  1.00108.62           C
ATOM   2344  CB  LYS A 303      28.446 111.192  53.704  1.00108.62           C
ATOM   2345  CG  LYS A 303      29.822 111.706  54.138  1.00108.62           C
ATOM   2346  CD  LYS A 303      30.268 112.974  53.401  1.00108.62           C
ATOM   2347  CE  LYS A 303      31.559 113.596  53.945  1.00108.62           C
ATOM   2348  NZ  LYS A 303      31.893 114.817  53.174  1.00108.62           N
ATOM   2349  C   LYS A 303      26.073 111.718  53.325  1.00108.62           C
ATOM   2350  O   LYS A 303      25.209 111.131  53.973  1.00108.62           O
ATOM   2351  N   ASN A 304      25.947 111.977  52.009  1.00 81.63           N
ATOM   2352  CA  ASN A 304      24.803 111.559  51.256  1.00 81.63           C
ATOM   2353  CB  ASN A 304      24.125 112.732  50.529  1.00 81.63           C
ATOM   2354  CG  ASN A 304      25.172 113.341  49.602  1.00 81.63           C
ATOM   2355  OD1 ASN A 304      26.255 113.722  50.043  1.00 81.63           O
ATOM   2356  ND2 ASN A 304      24.860 113.417  48.281  1.00 81.63           N
ATOM   2357  C   ASN A 304      25.300 110.614  50.206  1.00 81.63           C
ATOM   2358  O   ASN A 304      26.340 110.848  49.590  1.00 81.63           O
ATOM   2359  N   MET A 305      24.562 109.508  49.982  1.00130.48           N
ATOM   2360  CA  MET A 305      24.978 108.533  49.015  1.00130.48           C
ATOM   2361  CB  MET A 305      25.345 107.195  49.670  1.00130.48           C
ATOM   2362  CG  MET A 305      26.491 107.315  50.679  1.00130.48           C
ATOM   2363  SD  MET A 305      26.091 108.268  52.177  1.00130.48           S
ATOM   2364  CE  MET A 305      27.425 107.555  53.180  1.00130.48           C
ATOM   2365  C   MET A 305      23.798 108.267  48.132  1.00130.48           C
ATOM   2366  O   MET A 305      22.692 108.036  48.615  1.00130.48           O
ATOM   2367  N   ASP A 306      24.026 108.224  46.805  1.00160.90           N
ATOM   2368  CA  ASP A 306      22.960 108.092  45.851  1.00160.90           C
ATOM   2369  CB  ASP A 306      23.429 108.060  44.385  1.00160.90           C
ATOM   2370  CG  ASP A 306      23.983 109.428  44.027  1.00160.90           C
ATOM   2371  OD1 ASP A 306      23.458 110.437  44.568  1.00160.90           O
ATOM   2372  OD2 ASP A 306      24.942 109.481  43.212  1.00160.90           O
ATOM   2373  C   ASP A 306      22.169 106.845  46.078  1.00160.90           C
ATOM   2374  O   ASP A 306      22.519 105.996  46.893  1.00160.90           O
ATOM   2375  N   MET A 307      21.027 106.750  45.364  1.00116.15           N
ATOM   2376  CA  MET A 307      20.138 105.622  45.414  1.00116.15           C
ATOM   2377  CB  MET A 307      18.901 105.834  44.528  1.00116.15           C
ATOM   2378  CG  MET A 307      17.925 104.664  44.562  1.00116.15           C
ATOM   2379  SD  MET A 307      16.458 104.884  43.511  1.00116.15           S
ATOM   2380  CE  MET A 307      15.798 106.271  44.480  1.00116.15           C
ATOM   2381  C   MET A 307      20.877 104.440  44.883  1.00116.15           C
ATOM   2382  O   MET A 307      20.802 103.332  45.411  1.00116.15           O
ATOM   2383  N   PHE A 308      21.612 104.639  43.785  1.00 89.41           N
ATOM   2384  CA  PHE A 308      22.386 103.553  43.278  1.00 89.41           C
ATOM   2385  CB  PHE A 308      22.992 103.838  41.894  1.00 89.41           C
ATOM   2386  CG  PHE A 308      23.578 102.556  41.410  1.00 89.41           C
ATOM   2387  CD1 PHE A 308      22.751 101.543  40.990  1.00 89.41           C
ATOM   2388  CD2 PHE A 308      24.941 102.372  41.358  1.00 89.41           C
ATOM   2389  CE1 PHE A 308      23.276 100.355  40.541  1.00 89.41           C
ATOM   2390  CE2 PHE A 308      25.473 101.187  40.908  1.00 89.41           C
ATOM   2391  CZ  PHE A 308      24.638 100.174  40.501  1.00 89.41           C
ATOM   2392  C   PHE A 308      23.492 103.343  44.248  1.00 89.41           C
ATOM   2393  O   PHE A 308      23.947 102.223  44.478  1.00 89.41           O
ATOM   2394  N   THR A 309      23.935 104.455  44.855  1.00133.34           N
ATOM   2395  CA  THR A 309      25.089 104.460  45.690  1.00133.34           C
ATOM   2396  CB  THR A 309      25.470 105.830  46.163  1.00133.34           C
ATOM   2397  OG1 THR A 309      25.747 106.671  45.053  1.00133.34           O
ATOM   2398  CG2 THR A 309      26.732 105.701  47.024  1.00133.34           C
ATOM   2399  C   THR A 309      24.959 103.586  46.898  1.00133.34           C
ATOM   2400  O   THR A 309      25.926 102.918  47.258  1.00133.34           O
ATOM   2401  N   TYR A 310      23.791 103.518  47.562  1.00148.20           N
ATOM   2402  CA  TYR A 310      23.863 102.838  48.823  1.00148.20           C
ATOM   2403  CB  TYR A 310      23.237 103.733  49.897  1.00148.20           C
ATOM   2404  CG  TYR A 310      23.928 103.476  51.181  1.00148.20           C
ATOM   2405  CD1 TYR A 310      25.262 103.796  51.290  1.00148.20           C
ATOM   2406  CD2 TYR A 310      23.255 102.981  52.268  1.00148.20           C
ATOM   2407  CE1 TYR A 310      25.942 103.589  52.463  1.00148.20           C
ATOM   2408  CE2 TYR A 310      23.932 102.776  53.443  1.00148.20           C
ATOM   2409  CZ  TYR A 310      25.273 103.073  53.544  1.00148.20           C
ATOM   2410  OH  TYR A 310      25.967 102.860  54.753  1.00148.20           O
ATOM   2411  C   TYR A 310      23.103 101.551  48.692  1.00148.20           C
ATOM   2412  O   TYR A 310      21.902 101.547  48.441  1.00148.20           O
ATOM   2413  N   VAL A 311      23.789 100.402  48.863  1.00 41.25           N
ATOM   2414  CA  VAL A 311      23.106  99.151  48.686  1.00 41.25           C
ATOM   2415  CB  VAL A 311      23.812  98.232  47.736  1.00 41.25           C
ATOM   2416  CG1 VAL A 311      23.093  96.878  47.748  1.00 41.25           C
ATOM   2417  CG2 VAL A 311      23.857  98.899  46.350  1.00 41.25           C
ATOM   2418  C   VAL A 311      23.047  98.455  50.006  1.00 41.25           C
ATOM   2419  O   VAL A 311      23.984  98.549  50.795  1.00 41.25           O
ATOM   2420  N   ASN A 312      21.928  97.753  50.306  1.00110.54           N
ATOM   2421  CA  ASN A 312      21.937  97.051  51.556  1.00110.54           C
ATOM   2422  CB  ASN A 312      21.079  97.661  52.686  1.00110.54           C
ATOM   2423  CG  ASN A 312      19.605  97.502  52.387  1.00110.54           C
ATOM   2424  OD1 ASN A 312      19.073  96.394  52.416  1.00110.54           O
ATOM   2425  ND2 ASN A 312      18.917  98.639  52.098  1.00110.54           N
ATOM   2426  C   ASN A 312      21.565  95.618  51.353  1.00110.54           C
ATOM   2427  O   ASN A 312      20.737  95.285  50.506  1.00110.54           O
ATOM   2428  N   SER A 313      22.218  94.721  52.124  1.00 35.59           N
ATOM   2429  CA  SER A 313      21.958  93.316  52.020  1.00 35.59           C
ATOM   2430  CB  SER A 313      23.065  92.534  51.293  1.00 35.59           C
ATOM   2431  OG  SER A 313      24.272  92.607  52.034  1.00 35.59           O
ATOM   2432  C   SER A 313      21.856  92.773  53.409  1.00 35.59           C
ATOM   2433  O   SER A 313      22.263  93.425  54.369  1.00 35.59           O
ATOM   2434  N   LYS A 314      21.278  91.564  53.561  1.00123.95           N
ATOM   2435  CA  LYS A 314      21.162  91.019  54.883  1.00123.95           C
ATOM   2436  CB  LYS A 314      19.745  90.549  55.264  1.00123.95           C
ATOM   2437  CG  LYS A 314      18.729  91.683  55.416  1.00123.95           C
ATOM   2438  CD  LYS A 314      17.326  91.195  55.788  1.00123.95           C
ATOM   2439  CE  LYS A 314      16.695  90.267  54.748  1.00123.95           C
ATOM   2440  NZ  LYS A 314      16.404  91.021  53.511  1.00123.95           N
ATOM   2441  C   LYS A 314      22.051  89.827  54.988  1.00123.95           C
ATOM   2442  O   LYS A 314      22.047  88.960  54.116  1.00123.95           O
ATOM   2443  N   PHE A 315      22.860  89.762  56.064  1.00 73.53           N
ATOM   2444  CA  PHE A 315      23.715  88.626  56.202  1.00 73.53           C
ATOM   2445  CB  PHE A 315      25.139  88.913  55.700  1.00 73.53           C
ATOM   2446  CG  PHE A 315      25.881  87.626  55.651  1.00 73.53           C
ATOM   2447  CD1 PHE A 315      25.750  86.796  54.562  1.00 73.53           C
ATOM   2448  CD2 PHE A 315      26.711  87.253  56.681  1.00 73.53           C
ATOM   2449  CE1 PHE A 315      26.432  85.606  54.500  1.00 73.53           C
ATOM   2450  CE2 PHE A 315      27.399  86.065  56.624  1.00 73.53           C
ATOM   2451  CZ  PHE A 315      27.258  85.241  55.534  1.00 73.53           C
ATOM   2452  C   PHE A 315      23.805  88.273  57.652  1.00 73.53           C
ATOM   2453  O   PHE A 315      24.143  89.111  58.485  1.00 73.53           O
ATOM   2454  N   VAL A 316      23.512  86.997  57.978  1.00 83.75           N
ATOM   2455  CA  VAL A 316      23.602  86.446  59.301  1.00 83.75           C
ATOM   2456  CB  VAL A 316      24.997  86.039  59.684  1.00 83.75           C
ATOM   2457  CG1 VAL A 316      24.981  85.463  61.112  1.00 83.75           C
ATOM   2458  CG2 VAL A 316      25.510  85.048  58.629  1.00 83.75           C
ATOM   2459  C   VAL A 316      23.041  87.401  60.320  1.00 83.75           C
ATOM   2460  O   VAL A 316      23.752  87.903  61.191  1.00 83.75           O
ATOM   2461  N   HIS A 317      21.730  87.693  60.226  1.00 59.02           N
ATOM   2462  CA  HIS A 317      21.079  88.539  61.192  1.00 59.02           C
ATOM   2463  ND1 HIS A 317      18.875  86.925  63.206  1.00 59.02           N
ATOM   2464  CG  HIS A 317      20.205  86.808  62.869  1.00 59.02           C
ATOM   2465  CB  HIS A 317      21.106  87.980  62.627  1.00 59.02           C
ATOM   2466  NE2 HIS A 317      19.324  84.750  63.141  1.00 59.02           N
ATOM   2467  CD2 HIS A 317      20.463  85.472  62.833  1.00 59.02           C
ATOM   2468  CE1 HIS A 317      18.397  85.665  63.357  1.00 59.02           C
ATOM   2469  C   HIS A 317      21.739  89.882  61.282  1.00 59.02           C
ATOM   2470  O   HIS A 317      21.860  90.431  62.376  1.00 59.02           O
ATOM   2471  N   VAL A 318      22.181  90.461  60.149  1.00 50.88           N
ATOM   2472  CA  VAL A 318      22.790  91.762  60.217  1.00 50.88           C
ATOM   2473  CB  VAL A 318      24.283  91.687  60.365  1.00 50.88           C
ATOM   2474  CG1 VAL A 318      24.874  93.106  60.341  1.00 50.88           C
ATOM   2475  CG2 VAL A 318      24.594  90.897  61.645  1.00 50.88           C
ATOM   2476  C   VAL A 318      22.511  92.445  58.916  1.00 50.88           C
ATOM   2477  O   VAL A 318      22.269  91.790  57.903  1.00 50.88           O
ATOM   2478  N   GLU A 319      22.530  93.794  58.914  1.00 49.64           N
ATOM   2479  CA  GLU A 319      22.297  94.516  57.695  1.00 49.64           C
ATOM   2480  CB  GLU A 319      21.331  95.701  57.825  1.00 49.64           C
ATOM   2481  CG  GLU A 319      19.879  95.303  58.075  1.00 49.64           C
ATOM   2482  CD  GLU A 319      19.068  96.577  57.926  1.00 49.64           C
ATOM   2483  OE1 GLU A 319      19.608  97.528  57.302  1.00 49.64           O
ATOM   2484  OE2 GLU A 319      17.914  96.625  58.430  1.00 49.64           O
ATOM   2485  C   GLU A 319      23.600  95.115  57.287  1.00 49.64           C
ATOM   2486  O   GLU A 319      24.359  95.607  58.123  1.00 49.64           O
ATOM   2487  N   ARG A 320      23.897  95.085  55.974  1.00147.33           N
ATOM   2488  CA  ARG A 320      25.142  95.627  55.529  1.00147.33           C
ATOM   2489  CB  ARG A 320      26.011  94.577  54.812  1.00147.33           C
ATOM   2490  CG  ARG A 320      26.279  93.366  55.712  1.00147.33           C
ATOM   2491  CD  ARG A 320      27.303  93.632  56.819  1.00147.33           C
ATOM   2492  NE  ARG A 320      27.072  92.624  57.893  1.00147.33           N
ATOM   2493  CZ  ARG A 320      27.650  91.388  57.854  1.00147.33           C
ATOM   2494  NH1 ARG A 320      28.540  91.073  56.867  1.00147.33           N
ATOM   2495  NH2 ARG A 320      27.334  90.466  58.810  1.00147.33           N
ATOM   2496  C   ARG A 320      24.838  96.746  54.584  1.00147.33           C
ATOM   2497  O   ARG A 320      24.113  96.569  53.607  1.00147.33           O
ATOM   2498  N   HIS A 321      25.381  97.946  54.869  1.00 66.98           N
ATOM   2499  CA  HIS A 321      25.163  99.084  54.025  1.00 66.98           C
ATOM   2500  ND1 HIS A 321      22.318  99.761  55.181  1.00 66.98           N
ATOM   2501  CG  HIS A 321      23.549 100.139  55.668  1.00 66.98           C
ATOM   2502  CB  HIS A 321      24.770 100.332  54.821  1.00 66.98           C
ATOM   2503  NE2 HIS A 321      22.081 100.021  57.376  1.00 66.98           N
ATOM   2504  CD2 HIS A 321      23.387 100.293  57.011  1.00 66.98           C
ATOM   2505  CE1 HIS A 321      21.479  99.704  56.246  1.00 66.98           C
ATOM   2506  C   HIS A 321      26.494  99.370  53.404  1.00 66.98           C
ATOM   2507  O   HIS A 321      27.438  99.736  54.101  1.00 66.98           O
ATOM   2508  N   LEU A 322      26.606  99.217  52.070  1.00147.14           N
ATOM   2509  CA  LEU A 322      27.871  99.390  51.413  1.00147.14           C
ATOM   2510  CB  LEU A 322      28.236  98.181  50.535  1.00147.14           C
ATOM   2511  CG  LEU A 322      29.493  98.373  49.667  1.00147.14           C
ATOM   2512  CD1 LEU A 322      30.772  98.452  50.515  1.00147.14           C
ATOM   2513  CD2 LEU A 322      29.563  97.311  48.559  1.00147.14           C
ATOM   2514  C   LEU A 322      27.803 100.557  50.480  1.00147.14           C
ATOM   2515  O   LEU A 322      26.819 100.730  49.763  1.00147.14           O
ATOM   2516  N   ARG A 323      28.855 101.406  50.475  1.00123.91           N
ATOM   2517  CA  ARG A 323      28.888 102.459  49.500  1.00123.91           C
ATOM   2518  CB  ARG A 323      28.851 103.890  50.059  1.00123.91           C
ATOM   2519  CG  ARG A 323      28.879 104.933  48.936  1.00123.91           C
ATOM   2520  CD  ARG A 323      28.980 106.383  49.408  1.00123.91           C
ATOM   2521  NE  ARG A 323      28.847 107.235  48.196  1.00123.91           N
ATOM   2522  CZ  ARG A 323      28.610 108.574  48.300  1.00123.91           C
ATOM   2523  NH1 ARG A 323      28.539 109.172  49.525  1.00123.91           N
ATOM   2524  NH2 ARG A 323      28.448 109.316  47.166  1.00123.91           N
ATOM   2525  C   ARG A 323      30.180 102.338  48.755  1.00123.91           C
ATOM   2526  O   ARG A 323      31.260 102.396  49.341  1.00123.91           O
ATOM   2527  N   SER A 324      30.096 102.178  47.422  1.00 76.10           N
ATOM   2528  CA  SER A 324      31.276 102.007  46.630  1.00 76.10           C
ATOM   2529  CB  SER A 324      30.977 101.680  45.157  1.00 76.10           C
ATOM   2530  OG  SER A 324      32.188 101.511  44.435  1.00 76.10           O
ATOM   2531  C   SER A 324      32.070 103.275  46.651  1.00 76.10           C
ATOM   2532  O   SER A 324      33.297 103.250  46.727  1.00 76.10           O
ATOM   2533  N   SER A 325      31.382 104.430  46.611  1.00 91.83           N
ATOM   2534  CA  SER A 325      32.075 105.684  46.518  1.00 91.83           C
ATOM   2535  CB  SER A 325      31.125 106.890  46.498  1.00 91.83           C
ATOM   2536  OG  SER A 325      31.865 108.097  46.396  1.00 91.83           O
ATOM   2537  C   SER A 325      32.997 105.864  47.687  1.00 91.83           C
ATOM   2538  O   SER A 325      34.185 106.128  47.515  1.00 91.83           O
ATOM   2539  N   ILE A 326      32.447 105.752  48.907  1.00203.07           N
ATOM   2540  CA  ILE A 326      33.155 105.892  50.147  1.00203.07           C
ATOM   2541  CB  ILE A 326      32.275 105.899  51.351  1.00203.07           C
ATOM   2542  CG1 ILE A 326      31.200 106.976  51.260  1.00203.07           C
ATOM   2543  CG2 ILE A 326      33.189 106.092  52.568  1.00203.07           C
ATOM   2544  CD1 ILE A 326      30.146 106.796  52.343  1.00203.07           C
ATOM   2545  C   ILE A 326      34.067 104.725  50.362  1.00203.07           C
ATOM   2546  O   ILE A 326      35.095 104.837  51.028  1.00203.07           O
ATOM   2547  N   GLU A 327      33.691 103.550  49.832  1.00245.85           N
ATOM   2548  CA  GLU A 327      34.392 102.341  50.154  1.00245.85           C
ATOM   2549  CB  GLU A 327      35.888 102.331  49.784  1.00245.85           C
ATOM   2550  CG  GLU A 327      36.125 102.350  48.271  1.00245.85           C
ATOM   2551  CD  GLU A 327      37.569 101.948  47.996  1.00245.85           C
ATOM   2552  OE1 GLU A 327      38.216 101.388  48.921  1.00245.85           O
ATOM   2553  OE2 GLU A 327      38.041 102.190  46.852  1.00245.85           O
ATOM   2554  C   GLU A 327      34.227 102.110  51.621  1.00245.85           C
ATOM   2555  O   GLU A 327      35.196 101.904  52.350  1.00245.85           O
ATOM   2556  N   SER A 328      32.957 102.187  52.089  1.00 97.64           N
ATOM   2557  CA  SER A 328      32.640 101.925  53.464  1.00 97.64           C
ATOM   2558  CB  SER A 328      32.318 103.189  54.271  1.00 97.64           C
ATOM   2559  OG  SER A 328      33.482 103.995  54.367  1.00 97.64           O
ATOM   2560  C   SER A 328      31.452 101.012  53.548  1.00 97.64           C
ATOM   2561  O   SER A 328      30.546 101.060  52.715  1.00 97.64           O
ATOM   2562  N   LEU A 329      31.448 100.122  54.568  1.00155.72           N
ATOM   2563  CA  LEU A 329      30.335  99.239  54.780  1.00155.72           C
ATOM   2564  CB  LEU A 329      30.663  97.756  54.481  1.00155.72           C
ATOM   2565  CG  LEU A 329      29.476  96.757  54.525  1.00155.72           C
ATOM   2566  CD1 LEU A 329      29.937  95.348  54.114  1.00155.72           C
ATOM   2567  CD2 LEU A 329      28.750  96.728  55.881  1.00155.72           C
ATOM   2568  C   LEU A 329      29.941  99.387  56.217  1.00155.72           C
ATOM   2569  O   LEU A 329      30.778  99.290  57.113  1.00155.72           O
ATOM   2570  N   TYR A 330      28.636  99.608  56.476  1.00 83.17           N
ATOM   2571  CA  TYR A 330      28.175  99.816  57.820  1.00 83.17           C
ATOM   2572  CB  TYR A 330      27.331 101.082  57.998  1.00 83.17           C
ATOM   2573  CG  TYR A 330      28.246 102.227  57.714  1.00 83.17           C
ATOM   2574  CD1 TYR A 330      29.038 102.748  58.713  1.00 83.17           C
ATOM   2575  CD2 TYR A 330      28.328 102.766  56.450  1.00 83.17           C
ATOM   2576  CE1 TYR A 330      29.894 103.792  58.453  1.00 83.17           C
ATOM   2577  CE2 TYR A 330      29.182 103.812  56.184  1.00 83.17           C
ATOM   2578  CZ  TYR A 330      29.967 104.324  57.189  1.00 83.17           C
ATOM   2579  OH  TYR A 330      30.847 105.393  56.917  1.00 83.17           O
ATOM   2580  C   TYR A 330      27.354  98.634  58.217  1.00 83.17           C
ATOM   2581  O   TYR A 330      26.720  97.998  57.378  1.00 83.17           O
ATOM   2582  N   ARG A 331      27.398  98.292  59.522  1.00 93.37           N
ATOM   2583  CA  ARG A 331      26.715  97.151  60.058  1.00 93.37           C
ATOM   2584  CB  ARG A 331      27.617  96.287  60.952  1.00 93.37           C
ATOM   2585  CG  ARG A 331      26.871  95.182  61.700  1.00 93.37           C
ATOM   2586  CD  ARG A 331      27.723  94.495  62.770  1.00 93.37           C
ATOM   2587  NE  ARG A 331      26.829  93.605  63.561  1.00 93.37           N
ATOM   2588  CZ  ARG A 331      26.120  94.125  64.606  1.00 93.37           C
ATOM   2589  NH1 ARG A 331      26.202  95.461  64.877  1.00 93.37           N
ATOM   2590  NH2 ARG A 331      25.340  93.315  65.382  1.00 93.37           N
ATOM   2591  C   ARG A 331      25.601  97.625  60.926  1.00 93.37           C
ATOM   2592  O   ARG A 331      25.782  98.504  61.768  1.00 93.37           O
ATOM   2593  N   ASP A 332      24.398  97.050  60.725  1.00 63.27           N
ATOM   2594  CA  ASP A 332      23.274  97.459  61.510  1.00 63.27           C
ATOM   2595  CB  ASP A 332      22.259  98.311  60.720  1.00 63.27           C
ATOM   2596  CG  ASP A 332      22.946  99.606  60.283  1.00 63.27           C
ATOM   2597  OD1 ASP A 332      24.056  99.521  59.694  1.00 63.27           O
ATOM   2598  OD2 ASP A 332      22.378 100.701  60.535  1.00 63.27           O
ATOM   2599  C   ASP A 332      22.566  96.233  61.991  1.00 63.27           C
ATOM   2600  O   ASP A 332      22.725  95.144  61.438  1.00 63.27           O
ATOM   2601  N   VAL A 333      21.773  96.395  63.067  1.00 98.07           N
ATOM   2602  CA  VAL A 333      21.024  95.308  63.616  1.00 98.07           C
ATOM   2603  CB  VAL A 333      20.439  95.588  64.968  1.00 98.07           C
ATOM   2604  CG1 VAL A 333      19.365  96.678  64.829  1.00 98.07           C
ATOM   2605  CG2 VAL A 333      19.906  94.266  65.541  1.00 98.07           C
ATOM   2606  C   VAL A 333      19.907  95.031  62.673  1.00 98.07           C
ATOM   2607  O   VAL A 333      19.572  95.855  61.824  1.00 98.07           O
ATOM   2608  N   VAL A 334      19.334  93.825  62.795  1.00116.68           N
ATOM   2609  CA  VAL A 334      18.277  93.366  61.952  1.00116.68           C
ATOM   2610  CB  VAL A 334      17.860  91.965  62.260  1.00116.68           C
ATOM   2611  CG1 VAL A 334      19.052  91.044  61.953  1.00116.68           C
ATOM   2612  CG2 VAL A 334      17.375  91.899  63.718  1.00116.68           C
ATOM   2613  C   VAL A 334      17.106  94.255  62.136  1.00116.68           C
ATOM   2614  O   VAL A 334      16.347  94.433  61.181  1.00116.68           O
ATOM   2615  N   ARG A 335      16.930  94.807  63.365  1.00111.90           N
ATOM   2616  CA  ARG A 335      15.830  95.691  63.625  1.00111.90           C
ATOM   2617  CB  ARG A 335      15.914  96.481  64.945  1.00111.90           C
ATOM   2618  CG  ARG A 335      15.534  95.696  66.201  1.00111.90           C
ATOM   2619  CD  ARG A 335      16.598  94.717  66.685  1.00111.90           C
ATOM   2620  NE  ARG A 335      16.145  94.223  68.016  1.00111.90           N
ATOM   2621  CZ  ARG A 335      17.042  93.647  68.867  1.00111.90           C
ATOM   2622  NH1 ARG A 335      18.342  93.490  68.482  1.00111.90           N
ATOM   2623  NH2 ARG A 335      16.636  93.223  70.099  1.00111.90           N
ATOM   2624  C   ARG A 335      15.866  96.700  62.540  1.00111.90           C
ATOM   2625  O   ARG A 335      16.835  97.439  62.370  1.00111.90           O
ATOM   2626  N   HIS A 336      14.770  96.715  61.770  1.00 72.83           N
ATOM   2627  CA  HIS A 336      14.712  97.503  60.590  1.00 72.83           C
ATOM   2628  ND1 HIS A 336      12.073  95.317  60.536  1.00 72.83           N
ATOM   2629  CG  HIS A 336      12.870  96.035  59.673  1.00 72.83           C
ATOM   2630  CB  HIS A 336      13.326  97.444  59.931  1.00 72.83           C
ATOM   2631  NE2 HIS A 336      12.513  93.978  58.816  1.00 72.83           N
ATOM   2632  CD2 HIS A 336      13.130  95.202  58.627  1.00 72.83           C
ATOM   2633  CE1 HIS A 336      11.890  94.095  59.975  1.00 72.83           C
ATOM   2634  C   HIS A 336      14.951  98.900  61.017  1.00 72.83           C
ATOM   2635  O   HIS A 336      15.748  99.615  60.410  1.00 72.83           O
ATOM   2636  N   ARG A 337      14.311  99.317  62.120  1.00202.22           N
ATOM   2637  CA  ARG A 337      14.481 100.695  62.433  1.00202.22           C
ATOM   2638  CB  ARG A 337      13.185 101.504  62.289  1.00202.22           C
ATOM   2639  CG  ARG A 337      12.127 101.046  63.295  1.00202.22           C
ATOM   2640  CD  ARG A 337      10.712 101.560  63.031  1.00202.22           C
ATOM   2641  NE  ARG A 337      10.127 100.695  61.970  1.00202.22           N
ATOM   2642  CZ  ARG A 337       9.656  99.458  62.300  1.00202.22           C
ATOM   2643  NH1 ARG A 337       9.780  98.999  63.580  1.00202.22           N
ATOM   2644  NH2 ARG A 337       9.070  98.674  61.350  1.00202.22           N
ATOM   2645  C   ARG A 337      14.861 100.855  63.858  1.00202.22           C
ATOM   2646  O   ARG A 337      14.623  99.984  64.694  1.00202.22           O
ATOM   2647  N   CYS A 338      15.511 101.994  64.151  1.00 69.97           N
ATOM   2648  CA  CYS A 338      15.722 102.354  65.513  1.00 69.97           C
ATOM   2649  CB  CYS A 338      17.165 102.773  65.856  1.00 69.97           C
ATOM   2650  SG  CYS A 338      17.390 103.169  67.613  1.00 69.97           S
ATOM   2651  C   CYS A 338      14.792 103.516  65.697  1.00 69.97           C
ATOM   2652  O   CYS A 338      14.566 104.287  64.765  1.00 69.97           O
ATOM   2653  N   ASP A 339      14.197 103.660  66.897  1.00 63.56           N
ATOM   2654  CA  ASP A 339      13.175 104.655  67.089  1.00 63.56           C
ATOM   2655  CB  ASP A 339      12.420 104.535  68.426  1.00 63.56           C
ATOM   2656  CG  ASP A 339      11.501 103.325  68.315  1.00 63.56           C
ATOM   2657  OD1 ASP A 339      11.389 102.775  67.186  1.00 63.56           O
ATOM   2658  OD2 ASP A 339      10.894 102.937  69.349  1.00 63.56           O
ATOM   2659  C   ASP A 339      13.699 106.048  66.942  1.00 63.56           C
ATOM   2660  O   ASP A 339      14.734 106.415  67.494  1.00 63.56           O
ATOM   2661  N   LEU A 340      12.950 106.852  66.158  1.00182.28           N
ATOM   2662  CA  LEU A 340      13.162 108.248  65.888  1.00182.28           C
ATOM   2663  CB  LEU A 340      12.115 108.788  64.892  1.00182.28           C
ATOM   2664  CG  LEU A 340      12.418 110.149  64.222  1.00182.28           C
ATOM   2665  CD1 LEU A 340      11.210 110.648  63.417  1.00182.28           C
ATOM   2666  CD2 LEU A 340      13.004 111.209  65.157  1.00182.28           C
ATOM   2667  C   LEU A 340      12.938 108.941  67.191  1.00182.28           C
ATOM   2668  O   LEU A 340      13.579 109.933  67.504  1.00182.28           O
ATOM   2669  N   GLU A 341      11.990 108.450  68.000  1.00123.79           N
ATOM   2670  CA  GLU A 341      11.731 109.074  69.266  1.00123.79           C
ATOM   2671  CB  GLU A 341      10.546 108.414  69.999  1.00123.79           C
ATOM   2672  CG  GLU A 341      10.747 106.924  70.307  1.00123.79           C
ATOM   2673  CD  GLU A 341      11.157 106.734  71.768  1.00123.79           C
ATOM   2674  OE1 GLU A 341      12.355 106.935  72.104  1.00123.79           O
ATOM   2675  OE2 GLU A 341      10.257 106.378  72.575  1.00123.79           O
ATOM   2676  C   GLU A 341      12.947 108.914  70.124  1.00123.79           C
ATOM   2677  O   GLU A 341      13.296 109.799  70.903  1.00123.79           O
ATOM   2678  N   ARG A 342      13.637 107.770  69.981  1.00161.38           N
ATOM   2679  CA  ARG A 342      14.759 107.447  70.812  1.00161.38           C
ATOM   2680  CB  ARG A 342      15.314 106.036  70.569  1.00161.38           C
ATOM   2681  CG  ARG A 342      14.449 104.954  71.218  1.00161.38           C
ATOM   2682  CD  ARG A 342      15.040 103.544  71.153  1.00161.38           C
ATOM   2683  NE  ARG A 342      14.169 102.660  71.981  1.00161.38           N
ATOM   2684  CZ  ARG A 342      14.031 101.337  71.670  1.00161.38           C
ATOM   2685  NH1 ARG A 342      14.669 100.815  70.583  1.00161.38           N
ATOM   2686  NH2 ARG A 342      13.261 100.530  72.456  1.00161.38           N
ATOM   2687  C   ARG A 342      15.864 108.441  70.626  1.00161.38           C
ATOM   2688  O   ARG A 342      16.634 108.704  71.549  1.00161.38           O
ATOM   2689  N   THR A 343      15.996 108.998  69.414  1.00186.67           N
ATOM   2690  CA  THR A 343      17.041 109.938  69.151  1.00186.67           C
ATOM   2691  CB  THR A 343      16.987 110.402  67.734  1.00186.67           C
ATOM   2692  OG1 THR A 343      15.804 111.137  67.498  1.00186.67           O
ATOM   2693  CG2 THR A 343      16.980 109.159  66.835  1.00186.67           C
ATOM   2694  C   THR A 343      16.800 111.125  70.027  1.00186.67           C
ATOM   2695  O   THR A 343      15.744 111.754  69.980  1.00186.67           O
ATOM   2696  N   VAL A 344      17.813 111.508  70.823  1.00274.04           N
ATOM   2697  CA  VAL A 344      17.493 112.441  71.853  1.00274.04           C
ATOM   2698  CB  VAL A 344      18.643 112.678  72.787  1.00274.04           C
ATOM   2699  CG1 VAL A 344      19.838 113.193  71.983  1.00274.04           C
ATOM   2700  CG2 VAL A 344      18.179 113.617  73.914  1.00274.04           C
ATOM   2701  C   VAL A 344      16.905 113.755  71.407  1.00274.04           C
ATOM   2702  O   VAL A 344      15.728 113.969  71.613  1.00274.04           O
ATOM   2703  N   LEU A 345      17.591 114.687  70.748  1.00209.94           N
ATOM   2704  CA  LEU A 345      16.831 115.859  70.340  1.00209.94           C
ATOM   2705  CB  LEU A 345      17.319 117.138  71.035  1.00209.94           C
ATOM   2706  CG  LEU A 345      17.090 117.126  72.559  1.00209.94           C
ATOM   2707  CD1 LEU A 345      17.597 118.424  73.203  1.00209.94           C
ATOM   2708  CD2 LEU A 345      15.619 116.839  72.912  1.00209.94           C
ATOM   2709  C   LEU A 345      17.217 115.933  68.899  1.00209.94           C
ATOM   2710  O   LEU A 345      17.944 116.826  68.474  1.00209.94           O
ATOM   2711  N   GLU A 346      16.783 114.905  68.149  1.00202.64           N
ATOM   2712  CA  GLU A 346      17.048 114.642  66.757  1.00202.64           C
ATOM   2713  CB  GLU A 346      17.219 113.181  66.343  1.00202.64           C
ATOM   2714  CG  GLU A 346      17.997 113.002  65.038  1.00202.64           C
ATOM   2715  CD  GLU A 346      17.772 111.583  64.553  1.00202.64           C
ATOM   2716  OE1 GLU A 346      16.679 111.026  64.844  1.00202.64           O
ATOM   2717  OE2 GLU A 346      18.687 111.044  63.877  1.00202.64           O
ATOM   2718  C   GLU A 346      16.109 115.297  65.787  1.00202.64           C
ATOM   2719  O   GLU A 346      15.948 114.778  64.686  1.00202.64           O
ATOM   2720  N   THR A 347      15.363 116.345  66.169  1.00 83.85           N
ATOM   2721  CA  THR A 347      14.357 116.907  65.304  1.00 83.85           C
ATOM   2722  CB  THR A 347      13.788 118.192  65.829  1.00 83.85           C
ATOM   2723  OG1 THR A 347      13.203 117.978  67.106  1.00 83.85           O
ATOM   2724  CG2 THR A 347      12.724 118.702  64.841  1.00 83.85           C
ATOM   2725  C   THR A 347      14.874 117.171  63.910  1.00 83.85           C
ATOM   2726  O   THR A 347      14.147 116.975  62.936  1.00 83.85           O
ATOM   2727  N   ARG A 348      16.133 117.613  63.771  1.00189.51           N
ATOM   2728  CA  ARG A 348      16.723 117.960  62.502  1.00189.51           C
ATOM   2729  CB  ARG A 348      18.151 118.521  62.643  1.00189.51           C
ATOM   2730  CG  ARG A 348      18.257 119.805  63.469  1.00189.51           C
ATOM   2731  CD  ARG A 348      18.224 121.094  62.640  1.00189.51           C
ATOM   2732  NE  ARG A 348      18.639 122.211  63.536  1.00189.51           N
ATOM   2733  CZ  ARG A 348      18.748 123.481  63.048  1.00189.51           C
ATOM   2734  NH1 ARG A 348      18.415 123.743  61.751  1.00189.51           N
ATOM   2735  NH2 ARG A 348      19.175 124.496  63.855  1.00189.51           N
ATOM   2736  C   ARG A 348      16.839 116.774  61.570  1.00189.51           C
ATOM   2737  O   ARG A 348      16.749 116.950  60.356  1.00189.51           O
ATOM   2738  N   LEU A 349      17.045 115.536  62.079  1.00174.51           N
ATOM   2739  CA  LEU A 349      17.374 114.435  61.199  1.00174.51           C
ATOM   2740  CB  LEU A 349      17.483 113.049  61.852  1.00174.51           C
ATOM   2741  CG  LEU A 349      17.862 112.009  60.776  1.00174.51           C
ATOM   2742  CD1 LEU A 349      19.204 112.371  60.114  1.00174.51           C
ATOM   2743  CD2 LEU A 349      17.835 110.571  61.311  1.00174.51           C
ATOM   2744  C   LEU A 349      16.315 114.191  60.178  1.00174.51           C
ATOM   2745  O   LEU A 349      16.623 114.041  58.996  1.00174.51           O
ATOM   2746  N   GLY A 350      15.040 114.134  60.593  1.00 38.76           N
ATOM   2747  CA  GLY A 350      14.036 113.768  59.645  1.00 38.76           C
ATOM   2748  C   GLY A 350      14.020 114.769  58.538  1.00 38.76           C
ATOM   2749  O   GLY A 350      13.896 114.412  57.368  1.00 38.76           O
ATOM   2750  N   MET A 351      14.132 116.061  58.884  1.00128.35           N
ATOM   2751  CA  MET A 351      14.081 117.091  57.889  1.00128.35           C
ATOM   2752  CB  MET A 351      14.208 118.486  58.519  1.00128.35           C
ATOM   2753  CG  MET A 351      12.978 118.946  59.299  1.00128.35           C
ATOM   2754  SD  MET A 351      11.692 119.736  58.285  1.00128.35           S
ATOM   2755  CE  MET A 351      12.509 121.360  58.295  1.00128.35           C
ATOM   2756  C   MET A 351      15.237 116.955  56.946  1.00128.35           C
ATOM   2757  O   MET A 351      15.067 116.919  55.728  1.00128.35           O
ATOM   2758  N   ALA A 352      16.451 116.821  57.498  1.00 46.08           N
ATOM   2759  CA  ALA A 352      17.631 116.802  56.689  1.00 46.08           C
ATOM   2760  CB  ALA A 352      18.923 116.712  57.514  1.00 46.08           C
ATOM   2761  C   ALA A 352      17.611 115.625  55.781  1.00 46.08           C
ATOM   2762  O   ALA A 352      17.994 115.733  54.624  1.00 46.08           O
ATOM   2763  N   SER A 353      17.169 114.455  56.258  1.00 87.59           N
ATOM   2764  CA  SER A 353      17.216 113.305  55.400  1.00 87.59           C
ATOM   2765  CB  SER A 353      16.646 112.054  56.087  1.00 87.59           C
ATOM   2766  OG  SER A 353      16.704 110.937  55.212  1.00 87.59           O
ATOM   2767  C   SER A 353      16.375 113.571  54.199  1.00 87.59           C
ATOM   2768  O   SER A 353      16.825 113.394  53.068  1.00 87.59           O
ATOM   2769  N   SER A 354      15.150 114.075  54.431  1.00 82.05           N
ATOM   2770  CA  SER A 354      14.197 114.261  53.382  1.00 82.05           C
ATOM   2771  CB  SER A 354      12.874 114.879  53.871  1.00 82.05           C
ATOM   2772  OG  SER A 354      11.972 115.011  52.782  1.00 82.05           O
ATOM   2773  C   SER A 354      14.743 115.179  52.341  1.00 82.05           C
ATOM   2774  O   SER A 354      14.637 114.886  51.151  1.00 82.05           O
ATOM   2775  N   ASN A 355      15.359 116.305  52.752  1.00 77.03           N
ATOM   2776  CA  ASN A 355      15.772 117.241  51.750  1.00 77.03           C
ATOM   2777  CB  ASN A 355      16.329 118.550  52.344  1.00 77.03           C
ATOM   2778  CG  ASN A 355      15.214 119.193  53.151  1.00 77.03           C
ATOM   2779  OD1 ASN A 355      15.441 119.694  54.251  1.00 77.03           O
ATOM   2780  ND2 ASN A 355      13.972 119.176  52.597  1.00 77.03           N
ATOM   2781  C   ASN A 355      16.765 116.578  50.831  1.00 77.03           C
ATOM   2782  O   ASN A 355      16.533 116.571  49.623  1.00 77.03           O
ATOM   2783  N   PRO A 356      17.848 116.001  51.301  1.00146.00           N
ATOM   2784  CA  PRO A 356      18.647 115.283  50.352  1.00146.00           C
ATOM   2785  CD  PRO A 356      18.740 116.776  52.157  1.00146.00           C
ATOM   2786  CB  PRO A 356      20.001 115.051  51.013  1.00146.00           C
ATOM   2787  CG  PRO A 356      20.177 116.325  51.848  1.00146.00           C
ATOM   2788  C   PRO A 356      18.045 114.067  49.722  1.00146.00           C
ATOM   2789  O   PRO A 356      18.367 113.787  48.568  1.00146.00           O
ATOM   2790  N   ILE A 357      17.162 113.338  50.423  1.00 52.11           N
ATOM   2791  CA  ILE A 357      16.632 112.146  49.832  1.00 52.11           C
ATOM   2792  CB  ILE A 357      15.580 111.476  50.672  1.00 52.11           C
ATOM   2793  CG1 ILE A 357      16.141 110.968  52.005  1.00 52.11           C
ATOM   2794  CG2 ILE A 357      14.934 110.377  49.814  1.00 52.11           C
ATOM   2795  CD1 ILE A 357      15.044 110.597  53.003  1.00 52.11           C
ATOM   2796  C   ILE A 357      15.906 112.538  48.590  1.00 52.11           C
ATOM   2797  O   ILE A 357      16.028 111.888  47.553  1.00 52.11           O
ATOM   2798  N   GLU A 358      15.114 113.619  48.687  1.00 77.79           N
ATOM   2799  CA  GLU A 358      14.278 114.060  47.609  1.00 77.79           C
ATOM   2800  CB  GLU A 358      13.379 115.243  48.001  1.00 77.79           C
ATOM   2801  CG  GLU A 358      12.284 114.872  49.001  1.00 77.79           C
ATOM   2802  CD  GLU A 358      11.233 114.059  48.256  1.00 77.79           C
ATOM   2803  OE1 GLU A 358      10.362 114.688  47.599  1.00 77.79           O
ATOM   2804  OE2 GLU A 358      11.293 112.802  48.321  1.00 77.79           O
ATOM   2805  C   GLU A 358      15.102 114.504  46.445  1.00 77.79           C
ATOM   2806  O   GLU A 358      14.781 114.161  45.308  1.00 77.79           O
ATOM   2807  N   PHE A 359      16.192 115.269  46.667  1.00157.84           N
ATOM   2808  CA  PHE A 359      16.850 115.728  45.480  1.00157.84           C
ATOM   2809  CB  PHE A 359      17.884 116.875  45.622  1.00157.84           C
ATOM   2810  CG  PHE A 359      19.139 116.514  46.337  1.00157.84           C
ATOM   2811  CD1 PHE A 359      20.172 115.908  45.657  1.00157.84           C
ATOM   2812  CD2 PHE A 359      19.301 116.800  47.673  1.00157.84           C
ATOM   2813  CE1 PHE A 359      21.342 115.579  46.298  1.00157.84           C
ATOM   2814  CE2 PHE A 359      20.472 116.474  48.316  1.00157.84           C
ATOM   2815  CZ  PHE A 359      21.493 115.863  47.632  1.00157.84           C
ATOM   2816  C   PHE A 359      17.429 114.573  44.727  1.00157.84           C
ATOM   2817  O   PHE A 359      17.330 114.514  43.502  1.00157.84           O
ATOM   2818  N   ALA A 360      18.035 113.609  45.443  1.00 44.32           N
ATOM   2819  CA  ALA A 360      18.615 112.455  44.811  1.00 44.32           C
ATOM   2820  CB  ALA A 360      19.353 111.538  45.803  1.00 44.32           C
ATOM   2821  C   ALA A 360      17.553 111.622  44.154  1.00 44.32           C
ATOM   2822  O   ALA A 360      17.740 111.094  43.058  1.00 44.32           O
ATOM   2823  N   TYR A 361      16.393 111.505  44.819  1.00 78.98           N
ATOM   2824  CA  TYR A 361      15.295 110.673  44.411  1.00 78.98           C
ATOM   2825  CB  TYR A 361      14.151 110.886  45.417  1.00 78.98           C
ATOM   2826  CG  TYR A 361      12.860 110.302  44.975  1.00 78.98           C
ATOM   2827  CD1 TYR A 361      12.610 108.954  45.068  1.00 78.98           C
ATOM   2828  CD2 TYR A 361      11.880 111.137  44.495  1.00 78.98           C
ATOM   2829  CE1 TYR A 361      11.394 108.448  44.672  1.00 78.98           C
ATOM   2830  CE2 TYR A 361      10.664 110.639  44.098  1.00 78.98           C
ATOM   2831  CZ  TYR A 361      10.419 109.290  44.187  1.00 78.98           C
ATOM   2832  OH  TYR A 361       9.170 108.774  43.783  1.00 78.98           O
ATOM   2833  C   TYR A 361      14.847 111.077  43.045  1.00 78.98           C
ATOM   2834  O   TYR A 361      14.678 110.236  42.161  1.00 78.98           O
ATOM   2835  N   LEU A 362      14.667 112.389  42.831  1.00131.26           N
ATOM   2836  CA  LEU A 362      14.208 112.857  41.559  1.00131.26           C
ATOM   2837  CB  LEU A 362      14.096 114.389  41.522  1.00131.26           C
ATOM   2838  CG  LEU A 362      13.614 114.966  40.180  1.00131.26           C
ATOM   2839  CD1 LEU A 362      12.125 114.674  39.938  1.00131.26           C
ATOM   2840  CD2 LEU A 362      13.978 116.454  40.063  1.00131.26           C
ATOM   2841  C   LEU A 362      15.215 112.503  40.517  1.00131.26           C
ATOM   2842  O   LEU A 362      14.885 111.903  39.495  1.00131.26           O
ATOM   2843  N   VAL A 363      16.492 112.842  40.769  1.00 92.49           N
ATOM   2844  CA  VAL A 363      17.489 112.636  39.761  1.00 92.49           C
ATOM   2845  CB  VAL A 363      18.834 113.212  40.126  1.00 92.49           C
ATOM   2846  CG1 VAL A 363      19.426 112.447  41.323  1.00 92.49           C
ATOM   2847  CG2 VAL A 363      19.718 113.200  38.867  1.00 92.49           C
ATOM   2848  C   VAL A 363      17.640 111.174  39.481  1.00 92.49           C
ATOM   2849  O   VAL A 363      17.688 110.762  38.322  1.00 92.49           O
ATOM   2850  N   MET A 364      17.709 110.350  40.544  1.00126.38           N
ATOM   2851  CA  MET A 364      17.904 108.941  40.382  1.00126.38           C
ATOM   2852  CB  MET A 364      18.029 108.189  41.717  1.00126.38           C
ATOM   2853  CG  MET A 364      19.373 108.410  42.409  1.00126.38           C
ATOM   2854  SD  MET A 364      20.781 107.713  41.494  1.00126.38           S
ATOM   2855  CE  MET A 364      20.217 105.994  41.654  1.00126.38           C
ATOM   2856  C   MET A 364      16.725 108.396  39.665  1.00126.38           C
ATOM   2857  O   MET A 364      16.859 107.585  38.751  1.00126.38           O
ATOM   2858  N   GLY A 365      15.526 108.845  40.067  1.00308.62           N
ATOM   2859  CA  GLY A 365      14.343 108.447  39.370  1.00308.62           C
ATOM   2860  C   GLY A 365      13.515 107.557  40.224  1.00308.62           C
ATOM   2861  O   GLY A 365      13.564 106.332  40.113  1.00308.62           O
ATOM   2862  N   GLY A 366      12.724 108.164  41.125  1.00109.30           N
ATOM   2863  CA  GLY A 366      11.861 107.315  41.876  1.00109.30           C
ATOM   2864  C   GLY A 366      10.790 106.795  40.975  1.00109.30           C
ATOM   2865  O   GLY A 366      10.576 105.593  40.841  1.00109.30           O
ATOM   2866  N   PRO A 367      10.106 107.719  40.364  1.00127.11           N
ATOM   2867  CA  PRO A 367       9.043 107.398  39.446  1.00127.11           C
ATOM   2868  CD  PRO A 367       9.900 109.009  40.999  1.00127.11           C
ATOM   2869  CB  PRO A 367       8.140 108.632  39.390  1.00127.11           C
ATOM   2870  CG  PRO A 367       8.972 109.756  40.034  1.00127.11           C
ATOM   2871  C   PRO A 367       9.583 107.021  38.117  1.00127.11           C
ATOM   2872  O   PRO A 367       8.822 106.533  37.283  1.00127.11           O
ATOM   2873  N   GLY A 368      10.892 107.226  37.900  1.00111.60           N
ATOM   2874  CA  GLY A 368      11.441 106.993  36.604  1.00111.60           C
ATOM   2875  C   GLY A 368      11.557 105.518  36.453  1.00111.60           C
ATOM   2876  O   GLY A 368      10.721 104.760  36.944  1.00111.60           O
ATOM   2877  N   TYR A 369      12.614 105.076  35.761  1.00 73.17           N
ATOM   2878  CA  TYR A 369      12.807 103.687  35.508  1.00 73.17           C
ATOM   2879  CB  TYR A 369      14.103 103.378  34.739  1.00 73.17           C
ATOM   2880  CG  TYR A 369      13.980 103.915  33.354  1.00 73.17           C
ATOM   2881  CD1 TYR A 369      14.269 105.232  33.076  1.00 73.17           C
ATOM   2882  CD2 TYR A 369      13.575 103.091  32.328  1.00 73.17           C
ATOM   2883  CE1 TYR A 369      14.156 105.717  31.793  1.00 73.17           C
ATOM   2884  CE2 TYR A 369      13.461 103.570  31.045  1.00 73.17           C
ATOM   2885  CZ  TYR A 369      13.752 104.886  30.774  1.00 73.17           C
ATOM   2886  OH  TYR A 369      13.637 105.380  29.456  1.00 73.17           O
ATOM   2887  C   TYR A 369      12.901 102.986  36.818  1.00 73.17           C
ATOM   2888  O   TYR A 369      12.453 101.850  36.966  1.00 73.17           O
ATOM   2889  N   THR A 370      13.480 103.670  37.814  1.00206.80           N
ATOM   2890  CA  THR A 370      13.794 103.039  39.055  1.00206.80           C
ATOM   2891  CB  THR A 370      14.869 103.800  39.795  1.00206.80           C
ATOM   2892  OG1 THR A 370      15.993 103.958  38.943  1.00206.80           O
ATOM   2893  CG2 THR A 370      15.322 103.037  41.054  1.00206.80           C
ATOM   2894  C   THR A 370      12.587 102.910  39.927  1.00206.80           C
ATOM   2895  O   THR A 370      11.556 103.543  39.711  1.00206.80           O
ATOM   2896  N   ALA A 371      12.708 102.026  40.937  1.00117.27           N
ATOM   2897  CA  ALA A 371      11.658 101.705  41.848  1.00117.27           C
ATOM   2898  CB  ALA A 371      12.037 100.639  42.888  1.00117.27           C
ATOM   2899  C   ALA A 371      11.239 102.930  42.566  1.00117.27           C
ATOM   2900  O   ALA A 371      12.019 103.858  42.770  1.00117.27           O
ATOM   2901  N   LEU A 372       9.949 102.966  42.933  1.00123.62           N
ATOM   2902  CA  LEU A 372       9.442 104.091  43.639  1.00123.62           C
ATOM   2903  CB  LEU A 372       7.907 104.192  43.620  1.00123.62           C
ATOM   2904  CG  LEU A 372       7.346 104.462  42.209  1.00123.62           C
ATOM   2905  CD1 LEU A 372       7.671 103.304  41.249  1.00123.62           C
ATOM   2906  CD2 LEU A 372       5.848 104.808  42.255  1.00123.62           C
ATOM   2907  C   LEU A 372       9.906 103.950  45.041  1.00123.62           C
ATOM   2908  O   LEU A 372      10.151 102.842  45.516  1.00123.62           O
ATOM   2909  N   GLN A 373      10.093 105.086  45.734  1.00116.65           N
ATOM   2910  CA  GLN A 373      10.505 104.942  47.089  1.00116.65           C
ATOM   2911  CB  GLN A 373      10.882 106.265  47.784  1.00116.65           C
ATOM   2912  CG  GLN A 373      12.119 106.951  47.191  1.00116.65           C
ATOM   2913  CD  GLN A 373      13.350 106.117  47.520  1.00116.65           C
ATOM   2914  OE1 GLN A 373      13.337 104.892  47.412  1.00116.65           O
ATOM   2915  NE2 GLN A 373      14.452 106.800  47.929  1.00116.65           N
ATOM   2916  C   GLN A 373       9.323 104.358  47.759  1.00116.65           C
ATOM   2917  O   GLN A 373       8.196 104.799  47.541  1.00116.65           O
ATOM   2918  N   MET A 374       9.541 103.319  48.575  1.00166.36           N
ATOM   2919  CA  MET A 374       8.385 102.711  49.140  1.00166.36           C
ATOM   2920  CB  MET A 374       8.271 101.215  48.819  1.00166.36           C
ATOM   2921  CG  MET A 374       6.851 100.642  48.868  1.00166.36           C
ATOM   2922  SD  MET A 374       5.860 100.922  47.364  1.00166.36           S
ATOM   2923  CE  MET A 374       5.748 102.724  47.529  1.00166.36           C
ATOM   2924  C   MET A 374       8.507 102.830  50.611  1.00166.36           C
ATOM   2925  O   MET A 374       9.590 102.667  51.175  1.00166.36           O
ATOM   2926  N   GLY A 375       7.380 103.157  51.263  1.00 28.67           N
ATOM   2927  CA  GLY A 375       7.381 103.265  52.683  1.00 28.67           C
ATOM   2928  C   GLY A 375       8.068 104.539  53.016  1.00 28.67           C
ATOM   2929  O   GLY A 375       8.527 105.271  52.141  1.00 28.67           O
ATOM   2930  N   GLU A 376       8.156 104.830  54.322  1.00 50.54           N
ATOM   2931  CA  GLU A 376       8.833 106.011  54.742  1.00 50.54           C
ATOM   2932  CB  GLU A 376       8.367 106.573  56.098  1.00 50.54           C
ATOM   2933  CG  GLU A 376       7.030 107.315  56.064  1.00 50.54           C
ATOM   2934  CD  GLU A 376       6.702 107.717  57.495  1.00 50.54           C
ATOM   2935  OE1 GLU A 376       7.433 107.264  58.416  1.00 50.54           O
ATOM   2936  OE2 GLU A 376       5.712 108.473  57.687  1.00 50.54           O
ATOM   2937  C   GLU A 376      10.263 105.657  54.894  1.00 50.54           C
ATOM   2938  O   GLU A 376      10.622 104.481  54.916  1.00 50.54           O
ATOM   2939  N   VAL A 377      11.120 106.689  54.993  1.00 62.87           N
ATOM   2940  CA  VAL A 377      12.519 106.453  55.150  1.00 62.87           C
ATOM   2941  CB  VAL A 377      13.328 107.705  55.353  1.00 62.87           C
ATOM   2942  CG1 VAL A 377      14.789 107.302  55.621  1.00 62.87           C
ATOM   2943  CG2 VAL A 377      13.146 108.634  54.137  1.00 62.87           C
ATOM   2944  C   VAL A 377      12.669 105.603  56.368  1.00 62.87           C
ATOM   2945  O   VAL A 377      11.836 105.643  57.271  1.00 62.87           O
ATOM   2946  N   VAL A 378      13.727 104.771  56.392  1.00116.85           N
ATOM   2947  CA  VAL A 378      13.972 103.880  57.487  1.00116.85           C
ATOM   2948  CB  VAL A 378      14.222 102.481  57.026  1.00116.85           C
ATOM   2949  CG1 VAL A 378      12.975 102.003  56.264  1.00116.85           C
ATOM   2950  CG2 VAL A 378      15.502 102.476  56.173  1.00116.85           C
ATOM   2951  C   VAL A 378      15.234 104.349  58.123  1.00116.85           C
ATOM   2952  O   VAL A 378      16.059 105.003  57.488  1.00116.85           O
ATOM   2953  N   TYR A 379      15.404 104.074  59.425  1.00133.11           N
ATOM   2954  CA  TYR A 379      16.616 104.544  60.006  1.00133.11           C
ATOM   2955  CB  TYR A 379      16.384 105.749  60.902  1.00133.11           C
ATOM   2956  CG  TYR A 379      15.787 106.859  60.105  1.00133.11           C
ATOM   2957  CD1 TYR A 379      14.504 106.776  59.622  1.00133.11           C
ATOM   2958  CD2 TYR A 379      16.461 108.047  59.948  1.00133.11           C
ATOM   2959  CE1 TYR A 379      13.931 107.816  58.931  1.00133.11           C
ATOM   2960  CE2 TYR A 379      15.896 109.094  59.260  1.00133.11           C
ATOM   2961  CZ  TYR A 379      14.630 108.981  58.742  1.00133.11           C
ATOM   2962  OH  TYR A 379      14.045 110.053  58.034  1.00133.11           O
ATOM   2963  C   TYR A 379      17.206 103.431  60.807  1.00133.11           C
ATOM   2964  O   TYR A 379      16.488 102.664  61.450  1.00133.11           O
ATOM   2965  N   ILE A 380      18.549 103.309  60.796  1.00 69.80           N
ATOM   2966  CA  ILE A 380      19.134 102.238  61.543  1.00 69.80           C
ATOM   2967  CB  ILE A 380      19.551 101.097  60.672  1.00 69.80           C
ATOM   2968  CG1 ILE A 380      18.394 100.683  59.750  1.00 69.80           C
ATOM   2969  CG2 ILE A 380      19.975  99.956  61.609  1.00 69.80           C
ATOM   2970  CD1 ILE A 380      18.846  99.843  58.557  1.00 69.80           C
ATOM   2971  C   ILE A 380      20.369 102.761  62.217  1.00 69.80           C
ATOM   2972  O   ILE A 380      20.962 103.748  61.782  1.00 69.80           O
ATOM   2973  N   ILE A 381      20.791 102.090  63.309  1.00 74.34           N
ATOM   2974  CA  ILE A 381      21.978 102.481  64.023  1.00 74.34           C
ATOM   2975  CB  ILE A 381      21.951 102.175  65.500  1.00 74.34           C
ATOM   2976  CG1 ILE A 381      20.812 102.888  66.235  1.00 74.34           C
ATOM   2977  CG2 ILE A 381      23.344 102.507  66.063  1.00 74.34           C
ATOM   2978  CD1 ILE A 381      20.565 102.372  67.652  1.00 74.34           C
ATOM   2979  C   ILE A 381      23.064 101.593  63.536  1.00 74.34           C
ATOM   2980  O   ILE A 381      22.922 100.373  63.523  1.00 74.34           O
ATOM   2981  N   GLN A 382      24.192 102.193  63.135  1.00 81.96           N
ATOM   2982  CA  GLN A 382      25.280 101.424  62.608  1.00 81.96           C
ATOM   2983  CB  GLN A 382      25.802 102.066  61.316  1.00 81.96           C
ATOM   2984  CG  GLN A 382      24.691 102.268  60.274  1.00 81.96           C
ATOM   2985  CD  GLN A 382      25.068 103.432  59.357  1.00 81.96           C
ATOM   2986  OE1 GLN A 382      25.730 103.267  58.335  1.00 81.96           O
ATOM   2987  NE2 GLN A 382      24.620 104.659  59.733  1.00 81.96           N
ATOM   2988  C   GLN A 382      26.367 101.412  63.636  1.00 81.96           C
ATOM   2989  O   GLN A 382      26.443 102.298  64.488  1.00 81.96           O
ATOM   2990  N   CYS A 383      27.242 100.389  63.569  1.00 62.91           N
ATOM   2991  CA  CYS A 383      28.309 100.266  64.520  1.00 62.91           C
ATOM   2992  CB  CYS A 383      29.268  99.105  64.212  1.00 62.91           C
ATOM   2993  SG  CYS A 383      28.436  97.491  64.273  1.00 62.91           S
ATOM   2994  C   CYS A 383      29.076 101.553  64.424  1.00 62.91           C
ATOM   2995  O   CYS A 383      29.153 102.160  63.357  1.00 62.91           O
ATOM   2996  N   GLN A 384      29.690 101.978  65.547  1.00199.98           N
ATOM   2997  CA  GLN A 384      30.392 103.228  65.679  1.00199.98           C
ATOM   2998  CB  GLN A 384      31.725 103.298  64.921  1.00199.98           C
ATOM   2999  CG  GLN A 384      32.836 102.549  65.656  1.00199.98           C
ATOM   3000  CD  GLN A 384      33.097 103.305  66.956  1.00199.98           C
ATOM   3001  OE1 GLN A 384      32.508 104.357  67.204  1.00199.98           O
ATOM   3002  NE2 GLN A 384      34.001 102.760  67.813  1.00199.98           N
ATOM   3003  C   GLN A 384      29.575 104.431  65.354  1.00199.98           C
ATOM   3004  O   GLN A 384      29.946 105.277  64.540  1.00199.98           O
ATOM   3005  N   PRO A 385      28.633 104.593  66.256  1.00254.71           N
ATOM   3006  CA  PRO A 385      27.485 105.447  66.108  1.00254.71           C
ATOM   3007  CD  PRO A 385      29.030 104.496  67.654  1.00254.71           C
ATOM   3008  CB  PRO A 385      27.276 106.156  67.442  1.00254.71           C
ATOM   3009  CG  PRO A 385      27.917 105.190  68.453  1.00254.71           C
ATOM   3010  C   PRO A 385      27.432 106.314  64.907  1.00254.71           C
ATOM   3011  O   PRO A 385      27.841 107.471  64.921  1.00254.71           O
ATOM   3012  N   VAL A 386      26.859 105.721  63.841  1.00141.82           N
ATOM   3013  CA  VAL A 386      26.540 106.421  62.646  1.00141.82           C
ATOM   3014  CB  VAL A 386      27.388 106.084  61.450  1.00141.82           C
ATOM   3015  CG1 VAL A 386      28.827 106.547  61.745  1.00141.82           C
ATOM   3016  CG2 VAL A 386      27.290 104.587  61.159  1.00141.82           C
ATOM   3017  C   VAL A 386      25.111 106.104  62.399  1.00141.82           C
ATOM   3018  O   VAL A 386      24.729 104.935  62.378  1.00141.82           O
ATOM   3019  N   GLU A 387      24.264 107.140  62.249  1.00137.15           N
ATOM   3020  CA  GLU A 387      22.887 106.813  62.031  1.00137.15           C
ATOM   3021  CB  GLU A 387      21.865 107.657  62.788  1.00137.15           C
ATOM   3022  CG  GLU A 387      20.485 107.021  62.663  1.00137.15           C
ATOM   3023  CD  GLU A 387      19.816 107.626  61.445  1.00137.15           C
ATOM   3024  OE1 GLU A 387      20.304 108.687  60.972  1.00137.15           O
ATOM   3025  OE2 GLU A 387      18.802 107.045  60.977  1.00137.15           O
ATOM   3026  C   GLU A 387      22.622 106.935  60.582  1.00137.15           C
ATOM   3027  O   GLU A 387      23.030 107.889  59.921  1.00137.15           O
ATOM   3028  N   VAL A 388      21.909 105.936  60.055  1.00123.66           N
ATOM   3029  CA  VAL A 388      21.736 105.888  58.648  1.00123.66           C
ATOM   3030  CB  VAL A 388      22.212 104.550  58.138  1.00123.66           C
ATOM   3031  CG1 VAL A 388      21.286 103.434  58.651  1.00123.66           C
ATOM   3032  CG2 VAL A 388      22.356 104.594  56.623  1.00123.66           C
ATOM   3033  C   VAL A 388      20.287 106.079  58.327  1.00123.66           C
ATOM   3034  O   VAL A 388      19.408 105.409  58.872  1.00123.66           O
ATOM   3035  N   GLN A 389      20.008 107.048  57.436  1.00 98.24           N
ATOM   3036  CA  GLN A 389      18.667 107.246  56.977  1.00 98.24           C
ATOM   3037  CB  GLN A 389      18.290 108.704  56.645  1.00 98.24           C
ATOM   3038  CG  GLN A 389      18.372 109.701  57.805  1.00 98.24           C
ATOM   3039  CD  GLN A 389      19.639 110.530  57.646  1.00 98.24           C
ATOM   3040  OE1 GLN A 389      20.732 110.110  58.020  1.00 98.24           O
ATOM   3041  NE2 GLN A 389      19.491 111.752  57.066  1.00 98.24           N
ATOM   3042  C   GLN A 389      18.631 106.527  55.671  1.00 98.24           C
ATOM   3043  O   GLN A 389      19.414 106.840  54.773  1.00 98.24           O
ATOM   3044  N   LEU A 390      17.736 105.532  55.523  1.00162.65           N
ATOM   3045  CA  LEU A 390      17.739 104.817  54.284  1.00162.65           C
ATOM   3046  CB  LEU A 390      17.928 103.294  54.399  1.00162.65           C
ATOM   3047  CG  LEU A 390      19.232 102.827  55.052  1.00162.65           C
ATOM   3048  CD1 LEU A 390      19.207 103.048  56.573  1.00162.65           C
ATOM   3049  CD2 LEU A 390      19.547 101.383  54.639  1.00162.65           C
ATOM   3050  C   LEU A 390      16.403 104.941  53.637  1.00162.65           C
ATOM   3051  O   LEU A 390      15.373 104.871  54.303  1.00162.65           O
ATOM   3052  N   ARG A 391      16.383 105.152  52.306  1.00127.72           N
ATOM   3053  CA  ARG A 391      15.114 105.103  51.654  1.00127.72           C
ATOM   3054  CB  ARG A 391      14.698 106.413  50.962  1.00127.72           C
ATOM   3055  CG  ARG A 391      13.178 106.556  50.851  1.00127.72           C
ATOM   3056  CD  ARG A 391      12.719 107.967  50.475  1.00127.72           C
ATOM   3057  NE  ARG A 391      11.299 108.090  50.908  1.00127.72           N
ATOM   3058  CZ  ARG A 391      10.354 108.617  50.076  1.00127.72           C
ATOM   3059  NH1 ARG A 391      10.690 109.014  48.813  1.00127.72           N
ATOM   3060  NH2 ARG A 391       9.066 108.734  50.512  1.00127.72           N
ATOM   3061  C   ARG A 391      15.274 104.035  50.631  1.00127.72           C
ATOM   3062  O   ARG A 391      16.017 104.193  49.661  1.00127.72           O
ATOM   3063  N   GLU A 392      14.585 102.899  50.844  1.00 90.18           N
ATOM   3064  CA  GLU A 392      14.745 101.782  49.969  1.00 90.18           C
ATOM   3065  CB  GLU A 392      14.170 100.465  50.515  1.00 90.18           C
ATOM   3066  CG  GLU A 392      14.930  99.936  51.729  1.00 90.18           C
ATOM   3067  CD  GLU A 392      14.324  98.596  52.109  1.00 90.18           C
ATOM   3068  OE1 GLU A 392      13.499  98.064  51.319  1.00 90.18           O
ATOM   3069  OE2 GLU A 392      14.690  98.082  53.198  1.00 90.18           O
ATOM   3070  C   GLU A 392      14.069 102.073  48.682  1.00 90.18           C
ATOM   3071  O   GLU A 392      12.993 102.669  48.637  1.00 90.18           O
ATOM   3072  N   THR A 393      14.760 101.709  47.589  1.00137.02           N
ATOM   3073  CA  THR A 393      14.216 101.823  46.278  1.00137.02           C
ATOM   3074  CB  THR A 393      15.241 101.619  45.201  1.00137.02           C
ATOM   3075  OG1 THR A 393      16.295 102.555  45.348  1.00137.02           O
ATOM   3076  CG2 THR A 393      14.574 101.805  43.832  1.00137.02           C
ATOM   3077  C   THR A 393      13.168 100.768  46.148  1.00137.02           C
ATOM   3078  O   THR A 393      12.104 101.025  45.603  1.00137.02           O
ATOM   3079  N   PRO A 394      13.404  99.581  46.637  1.00214.59           N
ATOM   3080  CA  PRO A 394      12.381  98.580  46.539  1.00214.59           C
ATOM   3081  CD  PRO A 394      14.732  98.986  46.579  1.00214.59           C
ATOM   3082  CB  PRO A 394      13.075  97.236  46.741  1.00214.59           C
ATOM   3083  CG  PRO A 394      14.516  97.498  46.280  1.00214.59           C
ATOM   3084  C   PRO A 394      11.371  98.898  47.585  1.00214.59           C
ATOM   3085  O   PRO A 394      11.581  99.846  48.335  1.00214.59           O
ATOM   3086  N   SER A 395      10.264  98.142  47.657  1.00120.72           N
ATOM   3087  CA  SER A 395       9.273  98.463  48.641  1.00120.72           C
ATOM   3088  CB  SER A 395       8.086  97.489  48.655  1.00120.72           C
ATOM   3089  OG  SER A 395       8.524  96.201  49.063  1.00120.72           O
ATOM   3090  C   SER A 395       9.912  98.402  49.994  1.00120.72           C
ATOM   3091  O   SER A 395      10.873  97.668  50.213  1.00120.72           O
ATOM   3092  N   CYS A 396       9.394  99.210  50.942  1.00291.73           N
ATOM   3093  CA  CYS A 396       9.961  99.235  52.262  1.00291.73           C
ATOM   3094  CB  CYS A 396      11.075 100.295  52.406  1.00291.73           C
ATOM   3095  SG  CYS A 396      12.096 100.115  53.904  1.00291.73           S
ATOM   3096  C   CYS A 396       8.854  99.587  53.212  1.00291.73           C
ATOM   3097  O   CYS A 396       7.678  99.507  52.867  1.00291.73           O
ATOM   3098  N   TYR A 397       9.216  99.969  54.456  1.00255.07           N
ATOM   3099  CA  TYR A 397       8.262 100.369  55.449  1.00255.07           C
ATOM   3100  CB  TYR A 397       8.169  99.437  56.673  1.00255.07           C
ATOM   3101  CG  TYR A 397       7.443  98.191  56.295  1.00255.07           C
ATOM   3102  CD1 TYR A 397       8.081  97.163  55.640  1.00255.07           C
ATOM   3103  CD2 TYR A 397       6.112  98.045  56.619  1.00255.07           C
ATOM   3104  CE1 TYR A 397       7.400  96.016  55.301  1.00255.07           C
ATOM   3105  CE2 TYR A 397       5.426  96.902  56.283  1.00255.07           C
ATOM   3106  CZ  TYR A 397       6.070  95.887  55.622  1.00255.07           C
ATOM   3107  OH  TYR A 397       5.363  94.716  55.279  1.00255.07           O
ATOM   3108  C   TYR A 397       8.661 101.713  55.966  1.00255.07           C
ATOM   3109  O   TYR A 397       9.794 102.153  55.781  1.00255.07           O
ATOM   3110  N   GLN A 398       7.704 102.416  56.601  1.00207.36           N
ATOM   3111  CA  GLN A 398       7.967 103.717  57.153  1.00207.36           C
ATOM   3112  CB  GLN A 398       6.666 104.513  57.359  1.00207.36           C
ATOM   3113  CG  GLN A 398       5.829 104.627  56.079  1.00207.36           C
ATOM   3114  CD  GLN A 398       4.480 105.258  56.415  1.00207.36           C
ATOM   3115  OE1 GLN A 398       4.398 106.265  57.118  1.00207.36           O
ATOM   3116  NE2 GLN A 398       3.381 104.639  55.906  1.00207.36           N
ATOM   3117  C   GLN A 398       8.545 103.440  58.495  1.00207.36           C
ATOM   3118  O   GLN A 398       7.836 103.102  59.443  1.00207.36           O
ATOM   3119  N   GLU A 399       9.876 103.558  58.585  1.00213.02           N
ATOM   3120  CA  GLU A 399      10.569 103.360  59.816  1.00213.02           C
ATOM   3121  CB  GLU A 399      11.851 102.541  59.612  1.00213.02           C
ATOM   3122  CG  GLU A 399      11.510 101.146  59.073  1.00213.02           C
ATOM   3123  CD  GLU A 399      12.791 100.408  58.736  1.00213.02           C
ATOM   3124  OE1 GLU A 399      13.861 100.833  59.244  1.00213.02           O
ATOM   3125  OE2 GLU A 399      12.719  99.418  57.959  1.00213.02           O
ATOM   3126  C   GLU A 399      10.880 104.765  60.249  1.00213.02           C
ATOM   3127  O   GLU A 399      10.605 105.705  59.501  1.00213.02           O
ATOM   3128  N   ILE A 400      11.434 104.977  61.460  1.00123.73           N
ATOM   3129  CA  ILE A 400      11.618 106.330  61.925  1.00123.73           C
ATOM   3130  CB  ILE A 400      10.797 106.612  63.158  1.00123.73           C
ATOM   3131  CG1 ILE A 400      11.166 105.655  64.305  1.00123.73           C
ATOM   3132  CG2 ILE A 400       9.311 106.532  62.769  1.00123.73           C
ATOM   3133  CD1 ILE A 400      10.352 105.925  65.573  1.00123.73           C
ATOM   3134  C   ILE A 400      13.070 106.586  62.179  1.00123.73           C
ATOM   3135  O   ILE A 400      13.886 105.667  62.227  1.00123.73           O
ATOM   3136  N   PRO A 401      13.404 107.850  62.318  1.00186.55           N
ATOM   3137  CA  PRO A 401      14.785 108.221  62.471  1.00186.55           C
ATOM   3138  CD  PRO A 401      12.714 108.848  61.519  1.00186.55           C
ATOM   3139  CB  PRO A 401      14.820 109.737  62.446  1.00186.55           C
ATOM   3140  CG  PRO A 401      13.684 110.052  61.443  1.00186.55           C
ATOM   3141  C   PRO A 401      15.535 107.500  63.522  1.00186.55           C
ATOM   3142  O   PRO A 401      14.938 106.874  64.389  1.00186.55           O
ATOM   3143  N   VAL A 402      16.863 107.441  63.385  1.00322.53           N
ATOM   3144  CA  VAL A 402      17.560 106.711  64.393  1.00322.53           C
ATOM   3145  CB  VAL A 402      18.156 105.451  63.852  1.00322.53           C
ATOM   3146  CG1 VAL A 402      19.072 104.822  64.894  1.00322.53           C
ATOM   3147  CG2 VAL A 402      16.983 104.532  63.509  1.00322.53           C
ATOM   3148  C   VAL A 402      18.638 107.588  64.967  1.00322.53           C
ATOM   3149  O   VAL A 402      19.042 108.577  64.360  1.00322.53           O
ATOM   3150  N   VAL A 403      18.998 107.286  66.234  1.00214.62           N
ATOM   3151  CA  VAL A 403      20.117 107.703  67.038  1.00214.62           C
ATOM   3152  CB  VAL A 403      20.780 109.052  66.834  1.00214.62           C
ATOM   3153  CG1 VAL A 403      21.497 109.050  65.475  1.00214.62           C
ATOM   3154  CG2 VAL A 403      19.805 110.207  67.022  1.00214.62           C
ATOM   3155  C   VAL A 403      19.734 107.460  68.460  1.00214.62           C
ATOM   3156  O   VAL A 403      18.625 107.027  68.760  1.00214.62           O
ATOM   3157  N   TYR A 404      20.705 107.659  69.357  1.00172.05           N
ATOM   3158  CA  TYR A 404      20.651 107.515  70.781  1.00172.05           C
ATOM   3159  CB  TYR A 404      21.275 106.169  71.222  1.00172.05           C
ATOM   3160  CG  TYR A 404      21.099 105.894  72.684  1.00172.05           C
ATOM   3161  CD1 TYR A 404      19.911 105.377  73.149  1.00172.05           C
ATOM   3162  CD2 TYR A 404      22.103 106.134  73.596  1.00172.05           C
ATOM   3163  CE1 TYR A 404      19.729 105.115  74.486  1.00172.05           C
ATOM   3164  CE2 TYR A 404      21.931 105.876  74.935  1.00172.05           C
ATOM   3165  CZ  TYR A 404      20.739 105.366  75.382  1.00172.05           C
ATOM   3166  OH  TYR A 404      20.555 105.100  76.755  1.00172.05           O
ATOM   3167  C   TYR A 404      21.594 108.612  71.084  1.00172.05           C
ATOM   3168  O   TYR A 404      21.621 109.590  70.339  1.00172.05           O
ATOM   3169  N   GLN A 405      22.340 108.554  72.190  1.00130.40           N
ATOM   3170  CA  GLN A 405      23.396 109.507  72.194  1.00130.40           C
ATOM   3171  CB  GLN A 405      24.023 109.808  73.569  1.00130.40           C
ATOM   3172  CG  GLN A 405      23.168 110.688  74.483  1.00130.40           C
ATOM   3173  CD  GLN A 405      22.029 109.851  75.033  1.00130.40           C
ATOM   3174  OE1 GLN A 405      22.228 108.714  75.456  1.00130.40           O
ATOM   3175  NE2 GLN A 405      20.798 110.428  75.032  1.00130.40           N
ATOM   3176  C   GLN A 405      24.444 108.901  71.357  1.00130.40           C
ATOM   3177  O   GLN A 405      24.951 107.830  71.682  1.00130.40           O
ATOM   3178  N   ASN A 406      24.799 109.563  70.244  1.00152.16           N
ATOM   3179  CA  ASN A 406      25.761 108.880  69.431  1.00152.16           C
ATOM   3180  CB  ASN A 406      25.485 108.926  67.913  1.00152.16           C
ATOM   3181  CG  ASN A 406      25.643 110.355  67.413  1.00152.16           C
ATOM   3182  OD1 ASN A 406      24.915 111.255  67.825  1.00152.16           O
ATOM   3183  ND2 ASN A 406      26.627 110.571  66.499  1.00152.16           N
ATOM   3184  C   ASN A 406      27.117 109.437  69.660  1.00152.16           C
ATOM   3185  O   ASN A 406      27.306 110.651  69.726  1.00152.16           O
ATOM   3186  N   LYS A 407      28.077 108.506  69.839  1.00137.13           N
ATOM   3187  CA  LYS A 407      29.479 108.797  69.916  1.00137.13           C
ATOM   3188  CB  LYS A 407      30.241 107.982  70.970  1.00137.13           C
ATOM   3189  CG  LYS A 407      29.768 108.212  72.403  1.00137.13           C
ATOM   3190  CD  LYS A 407      28.408 107.583  72.694  1.00137.13           C
ATOM   3191  CE  LYS A 407      28.046 107.602  74.179  1.00137.13           C
ATOM   3192  NZ  LYS A 407      26.766 106.892  74.391  1.00137.13           N
ATOM   3193  C   LYS A 407      29.983 108.342  68.606  1.00137.13           C
ATOM   3194  O   LYS A 407      29.938 107.154  68.300  1.00137.13           O
ATOM   3195  N   SER A 408      30.460 109.282  67.783  1.00 84.77           N
ATOM   3196  CA  SER A 408      30.934 108.852  66.514  1.00 84.77           C
ATOM   3197  CB  SER A 408      30.760 109.911  65.414  1.00 84.77           C
ATOM   3198  OG  SER A 408      29.378 110.172  65.219  1.00 84.77           O
ATOM   3199  C   SER A 408      32.377 108.587  66.674  1.00 84.77           C
ATOM   3200  O   SER A 408      33.088 109.400  67.262  1.00 84.77           O
ATOM   3201  N   SER A 409      32.841 107.423  66.179  1.00114.06           N
ATOM   3202  CA  SER A 409      34.248 107.179  66.289  1.00114.06           C
ATOM   3203  CB  SER A 409      34.680 105.753  65.919  1.00114.06           C
ATOM   3204  OG  SER A 409      36.083 105.616  66.088  1.00114.06           O
ATOM   3205  C   SER A 409      34.862 108.134  65.327  1.00114.06           C
ATOM   3206  O   SER A 409      34.250 108.526  64.335  1.00114.06           O
ATOM   3207  N   PHE A 410      36.073 108.588  65.665  1.00155.03           N
ATOM   3208  CA  PHE A 410      36.871 109.481  64.888  1.00155.03           C
ATOM   3209  CB  PHE A 410      38.088 109.955  65.714  1.00155.03           C
ATOM   3210  CG  PHE A 410      38.875 110.988  64.984  1.00155.03           C
ATOM   3211  CD1 PHE A 410      38.536 112.317  65.083  1.00155.03           C
ATOM   3212  CD2 PHE A 410      39.958 110.629  64.214  1.00155.03           C
ATOM   3213  CE1 PHE A 410      39.266 113.269  64.415  1.00155.03           C
ATOM   3214  CE2 PHE A 410      40.691 111.579  63.544  1.00155.03           C
ATOM   3215  CZ  PHE A 410      40.343 112.903  63.644  1.00155.03           C
ATOM   3216  C   PHE A 410      37.365 108.712  63.718  1.00155.03           C
ATOM   3217  O   PHE A 410      37.663 109.285  62.670  1.00155.03           O
ATOM   3218  N   VAL A 411      37.510 107.385  63.922  1.00103.92           N
ATOM   3219  CA  VAL A 411      38.075 106.505  62.946  1.00103.92           C
ATOM   3220  CB  VAL A 411      38.957 105.453  63.558  1.00103.92           C
ATOM   3221  CG1 VAL A 411      39.428 104.498  62.452  1.00103.92           C
ATOM   3222  CG2 VAL A 411      40.093 106.139  64.335  1.00103.92           C
ATOM   3223  C   VAL A 411      37.008 105.770  62.190  1.00103.92           C
ATOM   3224  O   VAL A 411      36.285 104.931  62.725  1.00103.92           O
ATOM   3225  N   THR A 412      36.890 106.114  60.899  1.00115.59           N
ATOM   3226  CA  THR A 412      36.094 105.459  59.901  1.00115.59           C
ATOM   3227  CB  THR A 412      35.898 106.315  58.685  1.00115.59           C
ATOM   3228  OG1 THR A 412      35.274 107.538  59.047  1.00115.59           O
ATOM   3229  CG2 THR A 412      35.020 105.557  57.677  1.00115.59           C
ATOM   3230  C   THR A 412      36.756 104.168  59.452  1.00115.59           C
ATOM   3231  O   THR A 412      36.050 103.327  58.897  1.00115.59           O
ATOM   3232  N   PRO A 413      38.049 103.918  59.611  1.00168.56           N
ATOM   3233  CA  PRO A 413      38.575 102.699  59.055  1.00168.56           C
ATOM   3234  CD  PRO A 413      39.071 104.961  59.488  1.00168.56           C
ATOM   3235  CB  PRO A 413      40.088 102.777  59.227  1.00168.56           C
ATOM   3236  CG  PRO A 413      40.368 104.273  59.039  1.00168.56           C
ATOM   3237  C   PRO A 413      38.003 101.353  59.372  1.00168.56           C
ATOM   3238  O   PRO A 413      38.202 100.467  58.545  1.00168.56           O
ATOM   3239  N   ARG A 414      37.318 101.131  60.503  1.00196.07           N
ATOM   3240  CA  ARG A 414      36.799  99.811  60.734  1.00196.07           C
ATOM   3241  CB  ARG A 414      35.974  99.764  62.026  1.00196.07           C
ATOM   3242  CG  ARG A 414      35.175  98.479  62.214  1.00196.07           C
ATOM   3243  CD  ARG A 414      33.654  98.674  62.146  1.00196.07           C
ATOM   3244  NE  ARG A 414      33.227  98.505  60.729  1.00196.07           N
ATOM   3245  CZ  ARG A 414      32.011  97.947  60.456  1.00196.07           C
ATOM   3246  NH1 ARG A 414      31.190  97.544  61.470  1.00196.07           N
ATOM   3247  NH2 ARG A 414      31.616  97.797  59.159  1.00196.07           N
ATOM   3248  C   ARG A 414      35.882  99.464  59.602  1.00196.07           C
ATOM   3249  O   ARG A 414      35.933  98.358  59.068  1.00196.07           O
ATOM   3250  N   SER A 415      35.028 100.422  59.202  1.00 57.77           N
ATOM   3251  CA  SER A 415      34.061 100.205  58.167  1.00 57.77           C
ATOM   3252  CB  SER A 415      33.055 101.363  58.053  1.00 57.77           C
ATOM   3253  OG  SER A 415      33.711 102.541  57.610  1.00 57.77           O
ATOM   3254  C   SER A 415      34.725 100.056  56.829  1.00 57.77           C
ATOM   3255  O   SER A 415      34.256  99.299  55.979  1.00 57.77           O
ATOM   3256  N   ARG A 416      35.810 100.817  56.584  1.00141.88           N
ATOM   3257  CA  ARG A 416      36.501 100.754  55.324  1.00141.88           C
ATOM   3258  CB  ARG A 416      37.540 101.873  55.174  1.00141.88           C
ATOM   3259  CG  ARG A 416      36.898 103.259  55.088  1.00141.88           C
ATOM   3260  CD  ARG A 416      37.870 104.358  54.664  1.00141.88           C
ATOM   3261  NE  ARG A 416      38.252 104.063  53.255  1.00141.88           N
ATOM   3262  CZ  ARG A 416      38.176 105.028  52.293  1.00141.88           C
ATOM   3263  NH1 ARG A 416      37.727 106.279  52.600  1.00141.88           N
ATOM   3264  NH2 ARG A 416      38.553 104.733  51.016  1.00141.88           N
ATOM   3265  C   ARG A 416      37.189  99.435  55.193  1.00141.88           C
ATOM   3266  O   ARG A 416      37.237  98.847  54.112  1.00141.88           O
ATOM   3267  N   LEU A 417      37.760  98.944  56.307  1.00 53.80           N
ATOM   3268  CA  LEU A 417      38.452  97.693  56.295  1.00 53.80           C
ATOM   3269  CB  LEU A 417      39.101  97.362  57.649  1.00 53.80           C
ATOM   3270  CG  LEU A 417      40.222  98.346  58.037  1.00 53.80           C
ATOM   3271  CD1 LEU A 417      40.844  97.981  59.394  1.00 53.80           C
ATOM   3272  CD2 LEU A 417      41.263  98.481  56.911  1.00 53.80           C
ATOM   3273  C   LEU A 417      37.455  96.635  55.965  1.00 53.80           C
ATOM   3274  O   LEU A 417      37.745  95.718  55.199  1.00 53.80           O
ATOM   3275  N   LEU A 418      36.235  96.755  56.521  1.00 45.58           N
ATOM   3276  CA  LEU A 418      35.219  95.778  56.272  1.00 45.58           C
ATOM   3277  CB  LEU A 418      33.908  96.074  57.013  1.00 45.58           C
ATOM   3278  CG  LEU A 418      32.807  95.039  56.716  1.00 45.58           C
ATOM   3279  CD1 LEU A 418      33.226  93.624  57.148  1.00 45.58           C
ATOM   3280  CD2 LEU A 418      31.463  95.478  57.317  1.00 45.58           C
ATOM   3281  C   LEU A 418      34.914  95.771  54.807  1.00 45.58           C
ATOM   3282  O   LEU A 418      34.813  94.711  54.194  1.00 45.58           O
ATOM   3283  N   GLN A 419      34.790  96.963  54.196  1.00 80.88           N
ATOM   3284  CA  GLN A 419      34.445  97.038  52.806  1.00 80.88           C
ATOM   3285  CB  GLN A 419      34.266  98.488  52.321  1.00 80.88           C
ATOM   3286  CG  GLN A 419      33.695  98.607  50.906  1.00 80.88           C
ATOM   3287  CD  GLN A 419      34.797  98.319  49.901  1.00 80.88           C
ATOM   3288  OE1 GLN A 419      34.543  97.791  48.821  1.00 80.88           O
ATOM   3289  NE2 GLN A 419      36.056  98.689  50.257  1.00 80.88           N
ATOM   3290  C   GLN A 419      35.536  96.397  51.999  1.00 80.88           C
ATOM   3291  O   GLN A 419      35.261  95.682  51.038  1.00 80.88           O
ATOM   3292  N   GLN A 420      36.803  96.641  52.381  1.00 83.13           N
ATOM   3293  CA  GLN A 420      37.960  96.133  51.693  1.00 83.13           C
ATOM   3294  CB  GLN A 420      39.272  96.629  52.331  1.00 83.13           C
ATOM   3295  CG  GLN A 420      40.540  96.115  51.643  1.00 83.13           C
ATOM   3296  CD  GLN A 420      41.745  96.652  52.404  1.00 83.13           C
ATOM   3297  OE1 GLN A 420      41.642  97.034  53.568  1.00 83.13           O
ATOM   3298  NE2 GLN A 420      42.926  96.680  51.730  1.00 83.13           N
ATOM   3299  C   GLN A 420      37.986  94.644  51.790  1.00 83.13           C
ATOM   3300  O   GLN A 420      38.362  93.960  50.840  1.00 83.13           O
ATOM   3301  N   TYR A 421      37.566  94.109  52.950  1.00 85.99           N
ATOM   3302  CA  TYR A 421      37.601  92.705  53.235  1.00 85.99           C
ATOM   3303  CB  TYR A 421      37.073  92.334  54.629  1.00 85.99           C
ATOM   3304  CG  TYR A 421      37.491  90.919  54.866  1.00 85.99           C
ATOM   3305  CD1 TYR A 421      36.697  89.863  54.484  1.00 85.99           C
ATOM   3306  CD2 TYR A 421      38.707  90.651  55.458  1.00 85.99           C
ATOM   3307  CE1 TYR A 421      37.112  88.571  54.713  1.00 85.99           C
ATOM   3308  CE2 TYR A 421      39.126  89.361  55.687  1.00 85.99           C
ATOM   3309  CZ  TYR A 421      38.321  88.313  55.313  1.00 85.99           C
ATOM   3310  OH  TYR A 421      38.726  86.979  55.540  1.00 85.99           O
ATOM   3311  C   TYR A 421      36.727  92.043  52.225  1.00 85.99           C
ATOM   3312  O   TYR A 421      36.920  90.879  51.882  1.00 85.99           O
ATOM   3313  N   GLY A 422      35.749  92.804  51.711  1.00 69.47           N
ATOM   3314  CA  GLY A 422      34.745  92.356  50.789  1.00 69.47           C
ATOM   3315  C   GLY A 422      35.405  91.690  49.612  1.00 69.47           C
ATOM   3316  O   GLY A 422      34.769  90.906  48.910  1.00 69.47           O
ATOM   3317  N   THR A 423      36.696  91.991  49.355  1.00136.78           N
ATOM   3318  CA  THR A 423      37.463  91.427  48.271  1.00136.78           C
ATOM   3319  CB  THR A 423      38.908  91.826  48.306  1.00136.78           C
ATOM   3320  OG1 THR A 423      39.564  91.401  47.120  1.00136.78           O
ATOM   3321  CG2 THR A 423      39.560  91.181  49.542  1.00136.78           C
ATOM   3322  C   THR A 423      37.405  89.939  48.408  1.00136.78           C
ATOM   3323  O   THR A 423      37.599  89.206  47.439  1.00136.78           O
ATOM   3324  N   GLN A 424      37.123  89.462  49.631  1.00 85.63           N
ATOM   3325  CA  GLN A 424      36.984  88.068  49.916  1.00 85.63           C
ATOM   3326  CB  GLN A 424      36.305  87.840  51.278  1.00 85.63           C
ATOM   3327  CG  GLN A 424      35.827  86.405  51.492  1.00 85.63           C
ATOM   3328  CD  GLN A 424      34.763  86.433  52.581  1.00 85.63           C
ATOM   3329  OE1 GLN A 424      33.910  85.551  52.653  1.00 85.63           O
ATOM   3330  NE2 GLN A 424      34.790  87.486  53.439  1.00 85.63           N
ATOM   3331  C   GLN A 424      36.022  87.515  48.914  1.00 85.63           C
ATOM   3332  O   GLN A 424      36.198  86.399  48.433  1.00 85.63           O
ATOM   3333  N   VAL A 425      34.977  88.285  48.559  1.00 96.05           N
ATOM   3334  CA  VAL A 425      34.008  87.774  47.635  1.00 96.05           C
ATOM   3335  CB  VAL A 425      32.926  88.756  47.282  1.00 96.05           C
ATOM   3336  CG1 VAL A 425      32.126  89.080  48.553  1.00 96.05           C
ATOM   3337  CG2 VAL A 425      33.566  89.984  46.615  1.00 96.05           C
ATOM   3338  C   VAL A 425      34.705  87.417  46.359  1.00 96.05           C
ATOM   3339  O   VAL A 425      34.394  86.399  45.743  1.00 96.05           O
ATOM   3340  N   ASP A 426      35.670  88.246  45.924  1.00 41.61           N
ATOM   3341  CA  ASP A 426      36.332  88.001  44.676  1.00 41.61           C
ATOM   3342  CB  ASP A 426      37.404  89.058  44.358  1.00 41.61           C
ATOM   3343  CG  ASP A 426      36.733  90.407  44.146  1.00 41.61           C
ATOM   3344  OD1 ASP A 426      35.483  90.484  44.280  1.00 41.61           O
ATOM   3345  OD2 ASP A 426      37.474  91.381  43.844  1.00 41.61           O
ATOM   3346  C   ASP A 426      37.045  86.688  44.735  1.00 41.61           C
ATOM   3347  O   ASP A 426      36.938  85.872  43.821  1.00 41.61           O
ATOM   3348  N   CYS A 427      37.790  86.442  45.827  1.00 75.65           N
ATOM   3349  CA  CYS A 427      38.562  85.237  45.923  1.00 75.65           C
ATOM   3350  CB  CYS A 427      39.400  85.172  47.209  1.00 75.65           C
ATOM   3351  SG  CYS A 427      40.368  83.638  47.307  1.00 75.65           S
ATOM   3352  C   CYS A 427      37.642  84.061  45.929  1.00 75.65           C
ATOM   3353  O   CYS A 427      37.877  83.072  45.236  1.00 75.65           O
ATOM   3354  N   ASN A 428      36.548  84.150  46.706  1.00 41.57           N
ATOM   3355  CA  ASN A 428      35.653  83.038  46.814  1.00 41.57           C
ATOM   3356  CB  ASN A 428      34.449  83.326  47.726  1.00 41.57           C
ATOM   3357  CG  ASN A 428      34.941  83.437  49.159  1.00 41.57           C
ATOM   3358  OD1 ASN A 428      35.905  82.779  49.548  1.00 41.57           O
ATOM   3359  ND2 ASN A 428      34.258  84.286  49.972  1.00 41.57           N
ATOM   3360  C   ASN A 428      35.092  82.756  45.457  1.00 41.57           C
ATOM   3361  O   ASN A 428      35.017  81.606  45.028  1.00 41.57           O
ATOM   3362  N   SER A 429      34.696  83.822  44.741  1.00 44.80           N
ATOM   3363  CA  SER A 429      34.071  83.681  43.459  1.00 44.80           C
ATOM   3364  CB  SER A 429      33.585  85.027  42.896  1.00 44.80           C
ATOM   3365  OG  SER A 429      32.593  85.578  43.749  1.00 44.80           O
ATOM   3366  C   SER A 429      35.030  83.103  42.465  1.00 44.80           C
ATOM   3367  O   SER A 429      34.636  82.382  41.554  1.00 44.80           O
ATOM   3368  N   LEU A 430      36.320  83.451  42.536  1.00 68.74           N
ATOM   3369  CA  LEU A 430      37.180  82.834  41.575  1.00 68.74           C
ATOM   3370  CB  LEU A 430      38.607  83.406  41.633  1.00 68.74           C
ATOM   3371  CG  LEU A 430      38.687  84.944  41.531  1.00 68.74           C
ATOM   3372  CD1 LEU A 430      40.150  85.408  41.509  1.00 68.74           C
ATOM   3373  CD2 LEU A 430      37.869  85.507  40.359  1.00 68.74           C
ATOM   3374  C   LEU A 430      37.299  81.387  41.939  1.00 68.74           C
ATOM   3375  O   LEU A 430      37.060  80.486  41.141  1.00 68.74           O
ATOM   3376  N   MET A 431      37.634  81.127  43.210  1.00154.53           N
ATOM   3377  CA  MET A 431      37.950  79.787  43.595  1.00154.53           C
ATOM   3378  CB  MET A 431      38.541  79.736  45.011  1.00154.53           C
ATOM   3379  CG  MET A 431      39.105  78.373  45.396  1.00154.53           C
ATOM   3380  SD  MET A 431      40.286  78.411  46.773  1.00154.53           S
ATOM   3381  CE  MET A 431      41.636  79.101  45.769  1.00154.53           C
ATOM   3382  C   MET A 431      36.791  78.833  43.511  1.00154.53           C
ATOM   3383  O   MET A 431      36.940  77.744  42.968  1.00154.53           O
ATOM   3384  N   TYR A 432      35.612  79.202  44.051  1.00197.62           N
ATOM   3385  CA  TYR A 432      34.497  78.291  44.166  1.00197.62           C
ATOM   3386  CB  TYR A 432      33.533  78.742  45.294  1.00197.62           C
ATOM   3387  CG  TYR A 432      32.551  77.682  45.660  1.00197.62           C
ATOM   3388  CD1 TYR A 432      32.923  76.649  46.493  1.00197.62           C
ATOM   3389  CD2 TYR A 432      31.254  77.731  45.210  1.00197.62           C
ATOM   3390  CE1 TYR A 432      32.029  75.666  46.862  1.00197.62           C
ATOM   3391  CE2 TYR A 432      30.363  76.753  45.577  1.00197.62           C
ATOM   3392  CZ  TYR A 432      30.737  75.719  46.397  1.00197.62           C
ATOM   3393  OH  TYR A 432      29.799  74.727  46.760  1.00197.62           O
ATOM   3394  C   TYR A 432      33.752  78.013  42.876  1.00197.62           C
ATOM   3395  O   TYR A 432      33.413  76.865  42.594  1.00197.62           O
ATOM   3396  N   PRO A 433      33.516  79.017  42.076  1.00262.29           N
ATOM   3397  CA  PRO A 433      32.655  78.864  40.921  1.00262.29           C
ATOM   3398  CD  PRO A 433      33.238  80.282  42.733  1.00262.29           C
ATOM   3399  CB  PRO A 433      32.184  80.270  40.559  1.00262.29           C
ATOM   3400  CG  PRO A 433      32.150  80.986  41.915  1.00262.29           C
ATOM   3401  C   PRO A 433      33.026  78.070  39.722  1.00262.29           C
ATOM   3402  O   PRO A 433      33.980  77.294  39.742  1.00262.29           O
ATOM   3403  N   THR A 434      32.245  78.319  38.644  1.00149.04           N
ATOM   3404  CA  THR A 434      32.308  77.699  37.352  1.00149.04           C
ATOM   3405  CB  THR A 434      31.397  78.333  36.339  1.00149.04           C
ATOM   3406  OG1 THR A 434      31.412  77.586  35.130  1.00149.04           O
ATOM   3407  CG2 THR A 434      31.857  79.777  36.082  1.00149.04           C
ATOM   3408  C   THR A 434      33.710  77.875  36.901  1.00149.04           C
ATOM   3409  O   THR A 434      34.244  77.079  36.130  1.00149.04           O
ATOM   3410  N   TYR A 435      34.318  78.962  37.403  1.00296.19           N
ATOM   3411  CA  TYR A 435      35.707  79.302  37.362  1.00296.19           C
ATOM   3412  CB  TYR A 435      36.038  80.100  38.628  1.00296.19           C
ATOM   3413  CG  TYR A 435      37.176  81.038  38.476  1.00296.19           C
ATOM   3414  CD1 TYR A 435      38.463  80.602  38.275  1.00296.19           C
ATOM   3415  CD2 TYR A 435      36.910  82.385  38.546  1.00296.19           C
ATOM   3416  CE1 TYR A 435      39.481  81.512  38.144  1.00296.19           C
ATOM   3417  CE2 TYR A 435      37.922  83.296  38.416  1.00296.19           C
ATOM   3418  CZ  TYR A 435      39.202  82.853  38.214  1.00296.19           C
ATOM   3419  OH  TYR A 435      40.238  83.789  38.081  1.00296.19           O
ATOM   3420  C   TYR A 435      36.427  77.988  37.505  1.00296.19           C
ATOM   3421  O   TYR A 435      35.954  77.075  38.179  1.00296.19           O
ATOM   3422  N   PHE A 436      37.627  77.867  36.916  1.00139.90           N
ATOM   3423  CA  PHE A 436      38.277  76.589  36.844  1.00139.90           C
ATOM   3424  CB  PHE A 436      39.716  76.614  36.297  1.00139.90           C
ATOM   3425  CG  PHE A 436      40.200  75.219  36.476  1.00139.90           C
ATOM   3426  CD1 PHE A 436      39.695  74.215  35.684  1.00139.90           C
ATOM   3427  CD2 PHE A 436      41.096  74.897  37.472  1.00139.90           C
ATOM   3428  CE1 PHE A 436      40.114  72.918  35.852  1.00139.90           C
ATOM   3429  CE2 PHE A 436      41.522  73.598  37.643  1.00139.90           C
ATOM   3430  CZ  PHE A 436      41.031  72.608  36.827  1.00139.90           C
ATOM   3431  C   PHE A 436      38.427  75.938  38.174  1.00139.90           C
ATOM   3432  O   PHE A 436      38.212  74.732  38.285  1.00139.90           O
ATOM   3433  N   LEU A 437      38.778  76.701  39.216  1.00189.55           N
ATOM   3434  CA  LEU A 437      39.219  76.007  40.376  1.00189.55           C
ATOM   3435  CB  LEU A 437      39.627  76.998  41.463  1.00189.55           C
ATOM   3436  CG  LEU A 437      40.749  77.959  41.040  1.00189.55           C
ATOM   3437  CD1 LEU A 437      40.232  78.982  40.019  1.00189.55           C
ATOM   3438  CD2 LEU A 437      41.420  78.612  42.258  1.00189.55           C
ATOM   3439  C   LEU A 437      38.233  75.037  40.983  1.00189.55           C
ATOM   3440  O   LEU A 437      38.389  73.834  40.795  1.00189.55           O
ATOM   3441  N   ASN A 438      37.156  75.496  41.651  1.00 90.32           N
ATOM   3442  CA  ASN A 438      36.367  74.516  42.353  1.00 90.32           C
ATOM   3443  CB  ASN A 438      35.411  75.137  43.387  1.00 90.32           C
ATOM   3444  CG  ASN A 438      36.257  75.613  44.553  1.00 90.32           C
ATOM   3445  OD1 ASN A 438      35.759  76.252  45.477  1.00 90.32           O
ATOM   3446  ND2 ASN A 438      37.580  75.304  44.493  1.00 90.32           N
ATOM   3447  C   ASN A 438      35.535  73.669  41.454  1.00 90.32           C
ATOM   3448  O   ASN A 438      35.699  72.452  41.396  1.00 90.32           O
ATOM   3449  N   GLU A 439      34.617  74.319  40.719  1.00 58.48           N
ATOM   3450  CA  GLU A 439      33.671  73.615  39.908  1.00 58.48           C
ATOM   3451  CB  GLU A 439      32.486  74.502  39.485  1.00 58.48           C
ATOM   3452  CG  GLU A 439      31.573  74.831  40.672  1.00 58.48           C
ATOM   3453  CD  GLU A 439      30.460  75.765  40.214  1.00 58.48           C
ATOM   3454  OE1 GLU A 439      30.215  75.850  38.981  1.00 58.48           O
ATOM   3455  OE2 GLU A 439      29.838  76.410  41.099  1.00 58.48           O
ATOM   3456  C   GLU A 439      34.314  73.013  38.706  1.00 58.48           C
ATOM   3457  O   GLU A 439      34.015  71.876  38.347  1.00 58.48           O
ATOM   3458  N   ASP A 440      35.229  73.752  38.054  1.00 85.73           N
ATOM   3459  CA  ASP A 440      35.795  73.232  36.846  1.00 85.73           C
ATOM   3460  CB  ASP A 440      36.680  74.228  36.073  1.00 85.73           C
ATOM   3461  CG  ASP A 440      36.735  73.774  34.619  1.00 85.73           C
ATOM   3462  OD1 ASP A 440      35.918  72.887  34.251  1.00 85.73           O
ATOM   3463  OD2 ASP A 440      37.576  74.315  33.852  1.00 85.73           O
ATOM   3464  C   ASP A 440      36.606  72.024  37.194  1.00 85.73           C
ATOM   3465  O   ASP A 440      36.653  71.060  36.432  1.00 85.73           O
ATOM   3466  N   TRP A 441      37.258  72.043  38.372  1.00 94.24           N
ATOM   3467  CA  TRP A 441      38.069  70.930  38.774  1.00 94.24           C
ATOM   3468  CB  TRP A 441      38.812  71.161  40.103  1.00 94.24           C
ATOM   3469  CG  TRP A 441      39.612  69.947  40.489  1.00 94.24           C
ATOM   3470  CD2 TRP A 441      40.612  69.392  39.628  1.00 94.24           C
ATOM   3471  CD1 TRP A 441      39.497  69.097  41.549  1.00 94.24           C
ATOM   3472  NE1 TRP A 441      40.383  68.054  41.410  1.00 94.24           N
ATOM   3473  CE2 TRP A 441      41.062  68.217  40.223  1.00 94.24           C
ATOM   3474  CE3 TRP A 441      41.102  69.829  38.429  1.00 94.24           C
ATOM   3475  CZ2 TRP A 441      42.013  67.447  39.620  1.00 94.24           C
ATOM   3476  CZ3 TRP A 441      42.063  69.053  37.823  1.00 94.24           C
ATOM   3477  CH2 TRP A 441      42.502  67.885  38.410  1.00 94.24           C
ATOM   3478  C   TRP A 441      37.186  69.734  38.911  1.00 94.24           C
ATOM   3479  O   TRP A 441      37.556  68.621  38.545  1.00 94.24           O
ATOM   3480  N   TYR A 442      35.979  69.934  39.454  1.00123.40           N
ATOM   3481  CA  TYR A 442      35.038  68.863  39.569  1.00123.40           C
ATOM   3482  CB  TYR A 442      33.704  69.406  40.114  1.00123.40           C
ATOM   3483  CG  TYR A 442      32.593  68.562  39.597  1.00123.40           C
ATOM   3484  CD1 TYR A 442      32.236  67.393  40.220  1.00123.40           C
ATOM   3485  CD2 TYR A 442      31.899  68.955  38.470  1.00123.40           C
ATOM   3486  CE1 TYR A 442      31.205  66.634  39.719  1.00123.40           C
ATOM   3487  CE2 TYR A 442      30.869  68.200  37.967  1.00123.40           C
ATOM   3488  CZ  TYR A 442      30.520  67.033  38.595  1.00123.40           C
ATOM   3489  OH  TYR A 442      29.461  66.254  38.082  1.00123.40           O
ATOM   3490  C   TYR A 442      34.749  68.335  38.206  1.00123.40           C
ATOM   3491  O   TYR A 442      34.782  67.130  37.970  1.00123.40           O
ATOM   3492  N   LYS A 443      34.468  69.249  37.265  1.00144.33           N
ATOM   3493  CA  LYS A 443      34.070  68.875  35.940  1.00144.33           C
ATOM   3494  CB  LYS A 443      33.828  70.110  35.056  1.00144.33           C
ATOM   3495  CG  LYS A 443      33.176  69.818  33.704  1.00144.33           C
ATOM   3496  CD  LYS A 443      31.702  69.423  33.804  1.00144.33           C
ATOM   3497  CE  LYS A 443      31.433  67.957  33.465  1.00144.33           C
ATOM   3498  NZ  LYS A 443      31.484  67.769  31.998  1.00144.33           N
ATOM   3499  C   LYS A 443      35.177  68.081  35.328  1.00144.33           C
ATOM   3500  O   LYS A 443      34.939  67.060  34.685  1.00144.33           O
ATOM   3501  N   VAL A 444      36.428  68.534  35.533  1.00112.04           N
ATOM   3502  CA  VAL A 444      37.580  67.884  34.980  1.00112.04           C
ATOM   3503  CB  VAL A 444      38.873  68.618  35.149  1.00112.04           C
ATOM   3504  CG1 VAL A 444      39.407  68.331  36.555  1.00112.04           C
ATOM   3505  CG2 VAL A 444      39.829  68.166  34.031  1.00112.04           C
ATOM   3506  C   VAL A 444      37.752  66.558  35.655  1.00112.04           C
ATOM   3507  O   VAL A 444      38.507  65.719  35.168  1.00112.04           O
ATOM   3508  N   HIS A 445      37.140  66.380  36.850  1.00 86.96           N
ATOM   3509  CA  HIS A 445      37.207  65.116  37.540  1.00 86.96           C
ATOM   3510  ND1 HIS A 445      36.145  66.558  40.858  1.00 86.96           N
ATOM   3511  CG  HIS A 445      36.924  65.778  40.032  1.00 86.96           C
ATOM   3512  CB  HIS A 445      36.387  65.034  38.845  1.00 86.96           C
ATOM   3513  NE2 HIS A 445      38.194  66.583  41.712  1.00 86.96           N
ATOM   3514  CD2 HIS A 445      38.174  65.806  40.567  1.00 86.96           C
ATOM   3515  CE1 HIS A 445      36.953  67.014  41.846  1.00 86.96           C
ATOM   3516  C   HIS A 445      36.592  64.090  36.660  1.00 86.96           C
ATOM   3517  O   HIS A 445      37.133  62.992  36.574  1.00 86.96           O
ATOM   3518  N   SER A 446      35.427  64.396  36.037  1.00183.41           N
ATOM   3519  CA  SER A 446      34.910  63.488  35.047  1.00183.41           C
ATOM   3520  CB  SER A 446      33.697  64.037  34.277  1.00183.41           C
ATOM   3521  OG  SER A 446      32.615  64.254  35.172  1.00183.41           O
ATOM   3522  C   SER A 446      36.078  63.502  34.121  1.00183.41           C
ATOM   3523  O   SER A 446      36.664  64.556  33.935  1.00183.41           O
ATOM   3524  N   GLY A 447      36.427  62.410  33.436  1.00228.76           N
ATOM   3525  CA  GLY A 447      37.772  62.342  32.919  1.00228.76           C
ATOM   3526  C   GLY A 447      38.119  60.872  33.000  1.00228.76           C
ATOM   3527  O   GLY A 447      38.955  60.380  32.243  1.00228.76           O
ATOM   3528  N   PRO A 448      37.496  60.146  33.898  1.00138.99           N
ATOM   3529  CA  PRO A 448      37.649  58.725  33.864  1.00138.99           C
ATOM   3530  CD  PRO A 448      37.566  60.541  35.294  1.00138.99           C
ATOM   3531  CB  PRO A 448      37.082  58.182  35.180  1.00138.99           C
ATOM   3532  CG  PRO A 448      36.793  59.438  36.023  1.00138.99           C
ATOM   3533  C   PRO A 448      37.064  58.112  32.642  1.00138.99           C
ATOM   3534  O   PRO A 448      37.242  56.909  32.469  1.00138.99           O
ATOM   3535  N   HIS A 449      36.344  58.879  31.803  1.00125.28           N
ATOM   3536  CA  HIS A 449      35.882  58.259  30.598  1.00125.28           C
ATOM   3537  ND1 HIS A 449      36.493  60.361  27.958  1.00125.28           N
ATOM   3538  CG  HIS A 449      35.782  60.369  29.136  1.00125.28           C
ATOM   3539  CB  HIS A 449      35.049  59.184  29.686  1.00125.28           C
ATOM   3540  NE2 HIS A 449      36.642  62.424  28.772  1.00125.28           N
ATOM   3541  CD2 HIS A 449      35.885  61.638  29.621  1.00125.28           C
ATOM   3542  CE1 HIS A 449      36.986  61.614  27.788  1.00125.28           C
ATOM   3543  C   HIS A 449      37.133  57.844  29.899  1.00125.28           C
ATOM   3544  O   HIS A 449      37.197  56.771  29.300  1.00125.28           O
ATOM   3545  N   LEU A 450      38.174  58.694  29.973  1.00 63.20           N
ATOM   3546  CA  LEU A 450      39.431  58.325  29.396  1.00 63.20           C
ATOM   3547  CB  LEU A 450      40.482  59.444  29.432  1.00 63.20           C
ATOM   3548  CG  LEU A 450      40.132  60.634  28.526  1.00 63.20           C
ATOM   3549  CD1 LEU A 450      41.289  61.641  28.461  1.00 63.20           C
ATOM   3550  CD2 LEU A 450      39.674  60.157  27.137  1.00 63.20           C
ATOM   3551  C   LEU A 450      39.986  57.162  30.163  1.00 63.20           C
ATOM   3552  O   LEU A 450      40.447  56.195  29.574  1.00 63.20           O
ATOM   3553  N   VAL A 451      39.924  57.177  31.504  1.00 54.41           N
ATOM   3554  CA  VAL A 451      40.536  56.108  32.247  1.00 54.41           C
ATOM   3555  CB  VAL A 451      40.394  56.263  33.732  1.00 54.41           C
ATOM   3556  CG1 VAL A 451      40.957  55.000  34.406  1.00 54.41           C
ATOM   3557  CG2 VAL A 451      41.091  57.565  34.164  1.00 54.41           C
ATOM   3558  C   VAL A 451      39.881  54.816  31.882  1.00 54.41           C
ATOM   3559  O   VAL A 451      40.514  53.762  31.904  1.00 54.41           O
ATOM   3560  N   LYS A 452      38.583  54.856  31.552  1.00111.18           N
ATOM   3561  CA  LYS A 452      37.897  53.638  31.259  1.00111.18           C
ATOM   3562  CB  LYS A 452      36.425  53.863  30.855  1.00111.18           C
ATOM   3563  CG  LYS A 452      35.617  52.572  30.694  1.00111.18           C
ATOM   3564  CD  LYS A 452      34.109  52.791  30.541  1.00111.18           C
ATOM   3565  CE  LYS A 452      33.618  52.753  29.091  1.00111.18           C
ATOM   3566  NZ  LYS A 452      32.138  52.798  29.057  1.00111.18           N
ATOM   3567  C   LYS A 452      38.569  52.952  30.107  1.00111.18           C
ATOM   3568  O   LYS A 452      38.783  51.743  30.159  1.00111.18           O
ATOM   3569  N   ALA A 453      38.898  53.683  29.020  1.00 63.60           N
ATOM   3570  CA  ALA A 453      39.491  53.024  27.884  1.00 63.60           C
ATOM   3571  CB  ALA A 453      39.500  53.903  26.618  1.00 63.60           C
ATOM   3572  C   ALA A 453      40.884  52.514  28.184  1.00 63.60           C
ATOM   3573  O   ALA A 453      41.161  51.346  27.919  1.00 63.60           O
ATOM   3574  N   PRO A 454      41.778  53.298  28.742  1.00111.64           N
ATOM   3575  CA  PRO A 454      43.060  52.727  29.045  1.00111.64           C
ATOM   3576  CD  PRO A 454      42.072  54.538  28.046  1.00111.64           C
ATOM   3577  CB  PRO A 454      43.980  53.900  29.397  1.00111.64           C
ATOM   3578  CG  PRO A 454      43.255  55.135  28.824  1.00111.64           C
ATOM   3579  C   PRO A 454      43.091  51.612  30.035  1.00111.64           C
ATOM   3580  O   PRO A 454      44.091  50.898  30.065  1.00111.64           O
ATOM   3581  N   GLY A 455      42.056  51.440  30.870  1.00 32.86           N
ATOM   3582  CA  GLY A 455      42.123  50.338  31.784  1.00 32.86           C
ATOM   3583  C   GLY A 455      42.172  49.089  30.958  1.00 32.86           C
ATOM   3584  O   GLY A 455      42.840  48.116  31.305  1.00 32.86           O
ATOM   3585  N   ALA A 456      41.423  49.085  29.842  1.00 42.42           N
ATOM   3586  CA  ALA A 456      41.368  47.956  28.964  1.00 42.42           C
ATOM   3587  CB  ALA A 456      40.405  48.185  27.788  1.00 42.42           C
ATOM   3588  C   ALA A 456      42.725  47.709  28.373  1.00 42.42           C
ATOM   3589  O   ALA A 456      43.147  46.560  28.245  1.00 42.42           O
ATOM   3590  N   LEU A 457      43.439  48.782  27.973  1.00 62.58           N
ATOM   3591  CA  LEU A 457      44.712  48.605  27.329  1.00 62.58           C
ATOM   3592  CB  LEU A 457      45.326  49.916  26.815  1.00 62.58           C
ATOM   3593  CG  LEU A 457      44.574  50.540  25.627  1.00 62.58           C
ATOM   3594  CD1 LEU A 457      45.241  51.846  25.171  1.00 62.58           C
ATOM   3595  CD2 LEU A 457      44.415  49.526  24.482  1.00 62.58           C
ATOM   3596  C   LEU A 457      45.719  47.998  28.258  1.00 62.58           C
ATOM   3597  O   LEU A 457      46.374  47.019  27.902  1.00 62.58           O
ATOM   3598  N   ASN A 458      45.881  48.569  29.470  1.00136.39           N
ATOM   3599  CA  ASN A 458      46.833  48.019  30.392  1.00136.39           C
ATOM   3600  CB  ASN A 458      48.181  48.771  30.362  1.00136.39           C
ATOM   3601  CG  ASN A 458      47.968  50.277  30.518  1.00136.39           C
ATOM   3602  OD1 ASN A 458      46.884  50.761  30.839  1.00136.39           O
ATOM   3603  ND2 ASN A 458      49.046  51.056  30.234  1.00136.39           N
ATOM   3604  C   ASN A 458      46.247  48.050  31.779  1.00136.39           C
ATOM   3605  O   ASN A 458      46.400  48.993  32.552  1.00136.39           O
ATOM   3606  N   PRO A 459      45.607  46.989  32.145  1.00163.15           N
ATOM   3607  CA  PRO A 459      44.950  46.936  33.420  1.00163.15           C
ATOM   3608  CD  PRO A 459      45.087  46.022  31.195  1.00163.15           C
ATOM   3609  CB  PRO A 459      44.195  45.610  33.427  1.00163.15           C
ATOM   3610  CG  PRO A 459      43.936  45.331  31.937  1.00163.15           C
ATOM   3611  C   PRO A 459      45.920  47.058  34.545  1.00163.15           C
ATOM   3612  O   PRO A 459      45.591  47.656  35.570  1.00163.15           O
ATOM   3613  N   LYS A 460      47.124  46.496  34.367  1.00142.73           N
ATOM   3614  CA  LYS A 460      48.098  46.474  35.411  1.00142.73           C
ATOM   3615  CB  LYS A 460      49.360  45.742  34.919  1.00142.73           C
ATOM   3616  CG  LYS A 460      50.308  45.225  36.000  1.00142.73           C
ATOM   3617  CD  LYS A 460      51.017  46.302  36.816  1.00142.73           C
ATOM   3618  CE  LYS A 460      52.038  45.703  37.786  1.00142.73           C
ATOM   3619  NZ  LYS A 460      52.915  46.763  38.324  1.00142.73           N
ATOM   3620  C   LYS A 460      48.460  47.883  35.758  1.00142.73           C
ATOM   3621  O   LYS A 460      48.383  48.287  36.916  1.00142.73           O
ATOM   3622  N   VAL A 461      48.818  48.684  34.742  1.00 40.44           N
ATOM   3623  CA  VAL A 461      49.257  50.027  34.978  1.00 40.44           C
ATOM   3624  CB  VAL A 461      49.704  50.718  33.724  1.00 40.44           C
ATOM   3625  CG1 VAL A 461      50.056  52.177  34.063  1.00 40.44           C
ATOM   3626  CG2 VAL A 461      50.861  49.916  33.104  1.00 40.44           C
ATOM   3627  C   VAL A 461      48.152  50.853  35.555  1.00 40.44           C
ATOM   3628  O   VAL A 461      48.352  51.565  36.538  1.00 40.44           O
ATOM   3629  N   ARG A 462      46.947  50.781  34.964  1.00151.77           N
ATOM   3630  CA  ARG A 462      45.876  51.629  35.401  1.00151.77           C
ATOM   3631  CB  ARG A 462      44.595  51.434  34.581  1.00151.77           C
ATOM   3632  CG  ARG A 462      43.410  52.225  35.137  1.00151.77           C
ATOM   3633  CD  ARG A 462      42.067  51.777  34.561  1.00151.77           C
ATOM   3634  NE  ARG A 462      41.995  50.298  34.738  1.00151.77           N
ATOM   3635  CZ  ARG A 462      40.888  49.715  35.283  1.00151.77           C
ATOM   3636  NH1 ARG A 462      39.840  50.485  35.697  1.00151.77           N
ATOM   3637  NH2 ARG A 462      40.831  48.356  35.412  1.00151.77           N
ATOM   3638  C   ARG A 462      45.514  51.320  36.819  1.00151.77           C
ATOM   3639  O   ARG A 462      45.358  52.221  37.644  1.00151.77           O
ATOM   3640  N   ASP A 463      45.372  50.022  37.135  1.00 55.80           N
ATOM   3641  CA  ASP A 463      44.972  49.634  38.451  1.00 55.80           C
ATOM   3642  CB  ASP A 463      44.670  48.135  38.593  1.00 55.80           C
ATOM   3643  CG  ASP A 463      43.240  47.928  38.116  1.00 55.80           C
ATOM   3644  OD1 ASP A 463      42.338  48.611  38.672  1.00 55.80           O
ATOM   3645  OD2 ASP A 463      43.026  47.099  37.193  1.00 55.80           O
ATOM   3646  C   ASP A 463      46.020  49.994  39.441  1.00 55.80           C
ATOM   3647  O   ASP A 463      45.697  50.370  40.565  1.00 55.80           O
ATOM   3648  N   THR A 464      47.307  49.894  39.067  1.00104.57           N
ATOM   3649  CA  THR A 464      48.307  50.192  40.048  1.00104.57           C
ATOM   3650  CB  THR A 464      49.721  50.041  39.549  1.00104.57           C
ATOM   3651  OG1 THR A 464      49.963  50.918  38.459  1.00104.57           O
ATOM   3652  CG2 THR A 464      49.962  48.580  39.135  1.00104.57           C
ATOM   3653  C   THR A 464      48.138  51.610  40.483  1.00104.57           C
ATOM   3654  O   THR A 464      48.127  51.903  41.677  1.00104.57           O
ATOM   3655  N   TRP A 465      47.958  52.532  39.522  1.00101.32           N
ATOM   3656  CA  TRP A 465      47.886  53.913  39.891  1.00101.32           C
ATOM   3657  CB  TRP A 465      47.733  54.855  38.694  1.00101.32           C
ATOM   3658  CG  TRP A 465      47.872  56.287  39.129  1.00101.32           C
ATOM   3659  CD2 TRP A 465      49.128  56.973  39.133  1.00101.32           C
ATOM   3660  CD1 TRP A 465      46.946  57.162  39.614  1.00101.32           C
ATOM   3661  NE1 TRP A 465      47.556  58.346  39.948  1.00101.32           N
ATOM   3662  CE2 TRP A 465      48.898  58.243  39.651  1.00101.32           C
ATOM   3663  CE3 TRP A 465      50.376  56.569  38.749  1.00101.32           C
ATOM   3664  CZ2 TRP A 465      49.919  59.129  39.798  1.00101.32           C
ATOM   3665  CZ3 TRP A 465      51.404  57.476  38.878  1.00101.32           C
ATOM   3666  CH2 TRP A 465      51.175  58.733  39.395  1.00101.32           C
ATOM   3667  C   TRP A 465      46.689  54.146  40.756  1.00101.32           C
ATOM   3668  O   TRP A 465      46.784  54.753  41.821  1.00101.32           O
ATOM   3669  N   LYS A 466      45.526  53.646  40.310  1.00141.12           N
ATOM   3670  CA  LYS A 466      44.271  53.849  40.973  1.00141.12           C
ATOM   3671  CB  LYS A 466      43.112  53.187  40.205  1.00141.12           C
ATOM   3672  CG  LYS A 466      42.758  53.835  38.865  1.00141.12           C
ATOM   3673  CD  LYS A 466      42.053  55.190  38.985  1.00141.12           C
ATOM   3674  CE  LYS A 466      40.538  55.056  39.173  1.00141.12           C
ATOM   3675  NZ  LYS A 466      39.952  54.315  38.035  1.00141.12           N
ATOM   3676  C   LYS A 466      44.292  53.199  42.324  1.00141.12           C
ATOM   3677  O   LYS A 466      43.727  53.721  43.285  1.00141.12           O
ATOM   3678  N   TYR A 467      44.968  52.043  42.429  1.00169.02           N
ATOM   3679  CA  TYR A 467      44.886  51.234  43.610  1.00169.02           C
ATOM   3680  CB  TYR A 467      45.732  49.958  43.531  1.00169.02           C
ATOM   3681  CG  TYR A 467      45.364  49.173  44.739  1.00169.02           C
ATOM   3682  CD1 TYR A 467      44.171  48.491  44.767  1.00169.02           C
ATOM   3683  CD2 TYR A 467      46.199  49.113  45.832  1.00169.02           C
ATOM   3684  CE1 TYR A 467      43.811  47.757  45.872  1.00169.02           C
ATOM   3685  CE2 TYR A 467      45.844  48.379  46.940  1.00169.02           C
ATOM   3686  CZ  TYR A 467      44.649  47.701  46.959  1.00169.02           C
ATOM   3687  OH  TYR A 467      44.281  46.947  48.092  1.00169.02           O
ATOM   3688  C   TYR A 467      45.342  51.995  44.809  1.00169.02           C
ATOM   3689  O   TYR A 467      44.678  51.970  45.843  1.00169.02           O
ATOM   3690  N   THR A 468      46.483  52.697  44.729  1.00180.24           N
ATOM   3691  CA  THR A 468      46.890  53.389  45.914  1.00180.24           C
ATOM   3692  CB  THR A 468      48.027  52.694  46.618  1.00180.24           C
ATOM   3693  OG1 THR A 468      47.684  51.340  46.877  1.00180.24           O
ATOM   3694  CG2 THR A 468      48.309  53.409  47.952  1.00180.24           C
ATOM   3695  C   THR A 468      47.361  54.733  45.480  1.00180.24           C
ATOM   3696  O   THR A 468      47.559  54.980  44.291  1.00180.24           O
ATOM   3697  N   ASP A 469      47.515  55.659  46.443  1.00101.56           N
ATOM   3698  CA  ASP A 469      48.004  56.958  46.103  1.00101.56           C
ATOM   3699  CB  ASP A 469      48.040  57.924  47.307  1.00101.56           C
ATOM   3700  CG  ASP A 469      48.516  59.289  46.828  1.00101.56           C
ATOM   3701  OD1 ASP A 469      48.698  59.453  45.592  1.00101.56           O
ATOM   3702  OD2 ASP A 469      48.715  60.183  47.695  1.00101.56           O
ATOM   3703  C   ASP A 469      49.389  56.754  45.577  1.00101.56           C
ATOM   3704  O   ASP A 469      49.778  57.377  44.592  1.00101.56           O
ATOM   3705  N   PRO A 470      50.154  55.894  46.199  1.00201.60           N
ATOM   3706  CA  PRO A 470      51.448  55.603  45.659  1.00201.60           C
ATOM   3707  CD  PRO A 470      50.153  55.794  47.653  1.00201.60           C
ATOM   3708  CB  PRO A 470      52.226  54.905  46.770  1.00201.60           C
ATOM   3709  CG  PRO A 470      51.598  55.467  48.056  1.00201.60           C
ATOM   3710  C   PRO A 470      51.298  54.796  44.410  1.00201.60           C
ATOM   3711  O   PRO A 470      52.286  54.625  43.698  1.00201.60           O
ATOM   3712  N   GLY A 471      50.086  54.279  44.120  1.00 70.99           N
ATOM   3713  CA  GLY A 471      49.965  53.505  42.926  1.00 70.99           C
ATOM   3714  C   GLY A 471      50.694  52.224  43.157  1.00 70.99           C
ATOM   3715  O   GLY A 471      51.589  51.860  42.395  1.00 70.99           O
ATOM   3716  N   SER A 472      50.333  51.515  44.245  1.00 81.72           N
ATOM   3717  CA  SER A 472      50.979  50.277  44.565  1.00 81.72           C
ATOM   3718  CB  SER A 472      50.377  49.576  45.793  1.00 81.72           C
ATOM   3719  OG  SER A 472      51.059  48.357  46.048  1.00 81.72           O
ATOM   3720  C   SER A 472      50.811  49.357  43.407  1.00 81.72           C
ATOM   3721  O   SER A 472      49.755  49.312  42.779  1.00 81.72           O
ATOM   3722  N   LEU A 473      51.874  48.592  43.092  1.00 87.71           N
ATOM   3723  CA  LEU A 473      51.806  47.723  41.958  1.00 87.71           C
ATOM   3724  CB  LEU A 473      53.181  47.212  41.496  1.00 87.71           C
ATOM   3725  CG  LEU A 473      54.116  48.356  41.063  1.00 87.71           C
ATOM   3726  CD1 LEU A 473      53.516  49.142  39.885  1.00 87.71           C
ATOM   3727  CD2 LEU A 473      54.503  49.249  42.257  1.00 87.71           C
ATOM   3728  C   LEU A 473      50.940  46.554  42.289  1.00 87.71           C
ATOM   3729  O   LEU A 473      51.085  45.910  43.328  1.00 87.71           O
ATOM   3730  N   ILE A 474      49.993  46.272  41.379  1.00 66.89           N
ATOM   3731  CA  ILE A 474      49.056  45.205  41.526  1.00 66.89           C
ATOM   3732  CB  ILE A 474      47.744  45.690  42.093  1.00 66.89           C
ATOM   3733  CG1 ILE A 474      47.953  46.046  43.573  1.00 66.89           C
ATOM   3734  CG2 ILE A 474      46.617  44.679  41.847  1.00 66.89           C
ATOM   3735  CD1 ILE A 474      46.706  46.596  44.257  1.00 66.89           C
ATOM   3736  C   ILE A 474      48.863  44.604  40.169  1.00 66.89           C
ATOM   3737  O   ILE A 474      49.193  45.223  39.158  1.00 66.89           O
ATOM   3738  N   GLN A 475      48.384  43.346  40.113  1.00129.66           N
ATOM   3739  CA  GLN A 475      48.075  42.727  38.861  1.00129.66           C
ATOM   3740  CB  GLN A 475      48.340  41.212  38.813  1.00129.66           C
ATOM   3741  CG  GLN A 475      47.924  40.577  37.483  1.00129.66           C
ATOM   3742  CD  GLN A 475      48.841  41.098  36.384  1.00129.66           C
ATOM   3743  OE1 GLN A 475      50.062  40.984  36.472  1.00129.66           O
ATOM   3744  NE2 GLN A 475      48.234  41.684  35.317  1.00129.66           N
ATOM   3745  C   GLN A 475      46.614  42.931  38.666  1.00129.66           C
ATOM   3746  O   GLN A 475      45.865  43.052  39.633  1.00129.66           O
ATOM   3747  N   ALA A 476      46.168  43.017  37.400  1.00 39.83           N
ATOM   3748  CA  ALA A 476      44.772  43.241  37.187  1.00 39.83           C
ATOM   3749  CB  ALA A 476      44.400  44.727  37.071  1.00 39.83           C
ATOM   3750  C   ALA A 476      44.373  42.593  35.909  1.00 39.83           C
ATOM   3751  O   ALA A 476      45.188  42.390  35.010  1.00 39.83           O
ATOM   3752  N   GLY A 477      43.078  42.239  35.819  1.00 38.03           N
ATOM   3753  CA  GLY A 477      42.529  41.642  34.641  1.00 38.03           C
ATOM   3754  C   GLY A 477      41.082  41.990  34.656  1.00 38.03           C
ATOM   3755  O   GLY A 477      40.507  42.235  35.715  1.00 38.03           O
ATOM   3756  N   LEU A 478      40.436  42.001  33.478  1.00134.97           N
ATOM   3757  CA  LEU A 478      39.074  42.433  33.480  1.00134.97           C
ATOM   3758  CB  LEU A 478      38.801  43.484  32.393  1.00134.97           C
ATOM   3759  CG  LEU A 478      39.857  44.613  32.402  1.00134.97           C
ATOM   3760  CD1 LEU A 478      41.180  44.123  31.797  1.00134.97           C
ATOM   3761  CD2 LEU A 478      39.377  45.899  31.724  1.00134.97           C
ATOM   3762  C   LEU A 478      38.211  41.244  33.210  1.00134.97           C
ATOM   3763  O   LEU A 478      38.255  40.669  32.124  1.00134.97           O
ATOM   3764  N   TYR A 479      37.413  40.828  34.213  1.00184.19           N
ATOM   3765  CA  TYR A 479      36.483  39.755  34.001  1.00184.19           C
ATOM   3766  CB  TYR A 479      35.772  39.306  35.287  1.00184.19           C
ATOM   3767  CG  TYR A 479      36.752  38.498  36.071  1.00184.19           C
ATOM   3768  CD1 TYR A 479      37.829  39.087  36.693  1.00184.19           C
ATOM   3769  CD2 TYR A 479      36.579  37.138  36.194  1.00184.19           C
ATOM   3770  CE1 TYR A 479      38.724  38.331  37.415  1.00184.19           C
ATOM   3771  CE2 TYR A 479      37.469  36.377  36.914  1.00184.19           C
ATOM   3772  CZ  TYR A 479      38.545  36.973  37.525  1.00184.19           C
ATOM   3773  OH  TYR A 479      39.459  36.193  38.264  1.00184.19           O
ATOM   3774  C   TYR A 479      35.479  40.257  33.023  1.00184.19           C
ATOM   3775  O   TYR A 479      35.050  39.561  32.109  1.00184.19           O
ATOM   3776  N   THR A 480      35.038  41.495  33.239  1.00159.51           N
ATOM   3777  CA  THR A 480      34.265  42.211  32.281  1.00159.51           C
ATOM   3778  CB  THR A 480      32.955  42.632  32.841  1.00159.51           C
ATOM   3779  OG1 THR A 480      33.175  43.288  34.076  1.00159.51           O
ATOM   3780  CG2 THR A 480      32.112  41.381  33.083  1.00159.51           C
ATOM   3781  C   THR A 480      35.148  43.406  32.127  1.00159.51           C
ATOM   3782  O   THR A 480      35.427  44.084  33.114  1.00159.51           O
ATOM   3783  N   LYS A 481      35.628  43.697  30.904  1.00 97.58           N
ATOM   3784  CA  LYS A 481      36.653  44.696  30.775  1.00 97.58           C
ATOM   3785  CB  LYS A 481      37.027  44.912  29.295  1.00 97.58           C
ATOM   3786  CG  LYS A 481      38.187  45.869  29.034  1.00 97.58           C
ATOM   3787  CD  LYS A 481      38.682  45.808  27.589  1.00 97.58           C
ATOM   3788  CE  LYS A 481      37.720  46.456  26.589  1.00 97.58           C
ATOM   3789  NZ  LYS A 481      38.372  46.592  25.264  1.00 97.58           N
ATOM   3790  C   LYS A 481      36.190  46.005  31.330  1.00 97.58           C
ATOM   3791  O   LYS A 481      36.775  46.546  32.268  1.00 97.58           O
ATOM   3792  N   GLU A 482      35.098  46.547  30.784  1.00118.37           N
ATOM   3793  CA  GLU A 482      34.686  47.803  31.313  1.00118.37           C
ATOM   3794  CB  GLU A 482      33.641  48.500  30.428  1.00118.37           C
ATOM   3795  CG  GLU A 482      33.327  49.933  30.859  1.00118.37           C
ATOM   3796  CD  GLU A 482      32.255  49.879  31.936  1.00118.37           C
ATOM   3797  OE1 GLU A 482      31.484  48.882  31.947  1.00118.37           O
ATOM   3798  OE2 GLU A 482      32.184  50.834  32.755  1.00118.37           O
ATOM   3799  C   GLU A 482      34.083  47.590  32.664  1.00118.37           C
ATOM   3800  O   GLU A 482      34.314  48.367  33.589  1.00118.37           O
ATOM   3801  N   ALA A 483      33.293  46.510  32.817  1.00 88.57           N
ATOM   3802  CA  ALA A 483      32.526  46.415  34.017  1.00 88.57           C
ATOM   3803  CB  ALA A 483      31.390  45.396  33.939  1.00 88.57           C
ATOM   3804  C   ALA A 483      33.304  46.243  35.288  1.00 88.57           C
ATOM   3805  O   ALA A 483      33.058  46.978  36.241  1.00 88.57           O
ATOM   3806  N   LEU A 484      34.285  45.323  35.363  1.00 75.57           N
ATOM   3807  CA  LEU A 484      34.880  45.133  36.657  1.00 75.57           C
ATOM   3808  CB  LEU A 484      34.186  44.004  37.442  1.00 75.57           C
ATOM   3809  CG  LEU A 484      34.715  43.778  38.867  1.00 75.57           C
ATOM   3810  CD1 LEU A 484      34.338  44.951  39.787  1.00 75.57           C
ATOM   3811  CD2 LEU A 484      34.264  42.415  39.414  1.00 75.57           C
ATOM   3812  C   LEU A 484      36.299  44.717  36.477  1.00 75.57           C
ATOM   3813  O   LEU A 484      36.655  44.105  35.472  1.00 75.57           O
ATOM   3814  N   ASP A 485      37.153  45.065  37.459  1.00102.08           N
ATOM   3815  CA  ASP A 485      38.526  44.661  37.381  1.00102.08           C
ATOM   3816  CB  ASP A 485      39.514  45.827  37.207  1.00102.08           C
ATOM   3817  CG  ASP A 485      40.895  45.243  36.914  1.00102.08           C
ATOM   3818  OD1 ASP A 485      41.423  44.477  37.766  1.00102.08           O
ATOM   3819  OD2 ASP A 485      41.446  45.565  35.828  1.00102.08           O
ATOM   3820  C   ASP A 485      38.885  43.951  38.649  1.00102.08           C
ATOM   3821  O   ASP A 485      38.620  44.440  39.747  1.00102.08           O
ATOM   3822  N   LYS A 486      39.488  42.751  38.521  1.00144.89           N
ATOM   3823  CA  LYS A 486      39.933  42.053  39.691  1.00144.89           C
ATOM   3824  CB  LYS A 486      39.608  40.542  39.692  1.00144.89           C
ATOM   3825  CG  LYS A 486      40.071  39.798  40.955  1.00144.89           C
ATOM   3826  CD  LYS A 486      41.591  39.627  41.042  1.00144.89           C
ATOM   3827  CE  LYS A 486      42.160  39.214  42.396  1.00144.89           C
ATOM   3828  NZ  LYS A 486      43.568  38.808  42.278  1.00144.89           N
ATOM   3829  C   LYS A 486      41.414  42.260  39.774  1.00144.89           C
ATOM   3830  O   LYS A 486      42.119  42.214  38.766  1.00144.89           O
ATOM   3831  N   LEU A 487      41.932  42.529  40.991  1.00121.76           N
ATOM   3832  CA  LEU A 487      43.349  42.736  41.077  1.00121.76           C
ATOM   3833  CB  LEU A 487      43.792  44.212  41.153  1.00121.76           C
ATOM   3834  CG  LEU A 487      43.336  44.971  42.412  1.00121.76           C
ATOM   3835  CD1 LEU A 487      43.828  46.427  42.391  1.00121.76           C
ATOM   3836  CD2 LEU A 487      41.817  44.889  42.588  1.00121.76           C
ATOM   3837  C   LEU A 487      43.934  42.019  42.255  1.00121.76           C
ATOM   3838  O   LEU A 487      43.252  41.742  43.241  1.00121.76           O
ATOM   3839  N   ARG A 488      45.241  41.686  42.146  1.00140.16           N
ATOM   3840  CA  ARG A 488      45.964  41.007  43.185  1.00140.16           C
ATOM   3841  CB  ARG A 488      46.310  39.550  42.850  1.00140.16           C
ATOM   3842  CG  ARG A 488      47.005  38.817  43.995  1.00140.16           C
ATOM   3843  CD  ARG A 488      46.113  38.634  45.223  1.00140.16           C
ATOM   3844  NE  ARG A 488      46.911  37.905  46.247  1.00140.16           N
ATOM   3845  CZ  ARG A 488      46.928  38.354  47.535  1.00140.16           C
ATOM   3846  NH1 ARG A 488      46.246  39.488  47.870  1.00140.16           N
ATOM   3847  NH2 ARG A 488      47.613  37.661  48.490  1.00140.16           N
ATOM   3848  C   ARG A 488      47.274  41.705  43.371  1.00140.16           C
ATOM   3849  O   ARG A 488      47.819  42.291  42.439  1.00140.16           O
ATOM   3850  N   HIS A 489      47.814  41.642  44.603  1.00115.63           N
ATOM   3851  CA  HIS A 489      49.049  42.278  44.969  1.00115.63           C
ATOM   3852  ND1 HIS A 489      50.826  44.227  46.763  1.00115.63           N
ATOM   3853  CG  HIS A 489      50.508  42.909  47.002  1.00115.63           C
ATOM   3854  CB  HIS A 489      49.271  42.232  46.495  1.00115.63           C
ATOM   3855  NE2 HIS A 489      52.442  43.406  48.053  1.00115.63           N
ATOM   3856  CD2 HIS A 489      51.505  42.422  47.792  1.00115.63           C
ATOM   3857  CE1 HIS A 489      51.993  44.471  47.414  1.00115.63           C
ATOM   3858  C   HIS A 489      50.181  41.584  44.276  1.00115.63           C
ATOM   3859  O   HIS A 489      50.112  40.390  43.987  1.00115.63           O
ATOM   3860  N   GLU A 490      51.254  42.349  43.976  1.00 85.69           N
ATOM   3861  CA  GLU A 490      52.404  41.853  43.271  1.00 85.69           C
ATOM   3862  CB  GLU A 490      52.835  42.798  42.140  1.00 85.69           C
ATOM   3863  CG  GLU A 490      53.850  42.186  41.191  1.00 85.69           C
ATOM   3864  CD  GLU A 490      53.752  42.938  39.873  1.00 85.69           C
ATOM   3865  OE1 GLU A 490      52.862  43.824  39.753  1.00 85.69           O
ATOM   3866  OE2 GLU A 490      54.568  42.627  38.967  1.00 85.69           O
ATOM   3867  C   GLU A 490      53.522  41.707  44.260  1.00 85.69           C
ATOM   3868  O   GLU A 490      53.568  42.409  45.269  1.00 85.69           O
ATOM   3869  N   VAL A 491      54.447  40.759  44.000  1.00 40.86           N
ATOM   3870  CA  VAL A 491      55.517  40.499  44.921  1.00 40.86           C
ATOM   3871  CB  VAL A 491      55.829  39.039  45.075  1.00 40.86           C
ATOM   3872  CG1 VAL A 491      57.087  38.891  45.949  1.00 40.86           C
ATOM   3873  CG2 VAL A 491      54.587  38.324  45.631  1.00 40.86           C
ATOM   3874  C   VAL A 491      56.768  41.131  44.398  1.00 40.86           C
ATOM   3875  O   VAL A 491      57.068  41.081  43.207  1.00 40.86           O
ATOM   3876  N   MET A 492      57.537  41.749  45.310  1.00 45.98           N
ATOM   3877  CA  MET A 492      58.748  42.420  44.949  1.00 45.98           C
ATOM   3878  CB  MET A 492      59.180  43.458  46.000  1.00 45.98           C
ATOM   3879  CG  MET A 492      58.196  44.620  46.149  1.00 45.98           C
ATOM   3880  SD  MET A 492      58.599  45.799  47.475  1.00 45.98           S
ATOM   3881  CE  MET A 492      57.976  44.781  48.843  1.00 45.98           C
ATOM   3882  C   MET A 492      59.853  41.416  44.845  1.00 45.98           C
ATOM   3883  O   MET A 492      59.834  40.373  45.497  1.00 45.98           O
ATOM   3884  N   PHE A 493      60.841  41.705  43.975  1.00106.49           N
ATOM   3885  CA  PHE A 493      61.992  40.863  43.851  1.00106.49           C
ATOM   3886  CB  PHE A 493      62.005  40.022  42.568  1.00106.49           C
ATOM   3887  CG  PHE A 493      60.886  39.052  42.712  1.00106.49           C
ATOM   3888  CD1 PHE A 493      59.615  39.383  42.304  1.00106.49           C
ATOM   3889  CD2 PHE A 493      61.113  37.814  43.266  1.00106.49           C
ATOM   3890  CE1 PHE A 493      58.583  38.484  42.440  1.00106.49           C
ATOM   3891  CE2 PHE A 493      60.085  36.913  43.406  1.00106.49           C
ATOM   3892  CZ  PHE A 493      58.819  37.248  42.991  1.00106.49           C
ATOM   3893  C   PHE A 493      63.184  41.767  43.843  1.00106.49           C
ATOM   3894  O   PHE A 493      63.151  42.860  43.279  1.00106.49           O
ATOM   3895  N   PRO A 494      64.237  41.329  44.473  1.00131.45           N
ATOM   3896  CA  PRO A 494      65.416  42.146  44.538  1.00131.45           C
ATOM   3897  CD  PRO A 494      64.082  40.513  45.667  1.00131.45           C
ATOM   3898  CB  PRO A 494      66.289  41.532  45.630  1.00131.45           C
ATOM   3899  CG  PRO A 494      65.265  40.878  46.577  1.00131.45           C
ATOM   3900  C   PRO A 494      66.073  42.252  43.203  1.00131.45           C
ATOM   3901  O   PRO A 494      66.014  41.297  42.432  1.00131.45           O
ATOM   3902  N   SER A 495      66.725  43.399  42.931  1.00 80.18           N
ATOM   3903  CA  SER A 495      67.327  43.672  41.655  1.00 80.18           C
ATOM   3904  CB  SER A 495      67.971  45.069  41.586  1.00 80.18           C
ATOM   3905  OG  SER A 495      68.548  45.280  40.306  1.00 80.18           O
ATOM   3906  C   SER A 495      68.409  42.674  41.391  1.00 80.18           C
ATOM   3907  O   SER A 495      68.601  42.242  40.256  1.00 80.18           O
ATOM   3908  N   GLU A 496      69.130  42.265  42.449  1.00 88.68           N
ATOM   3909  CA  GLU A 496      70.238  41.361  42.331  1.00 88.68           C
ATOM   3910  CB  GLU A 496      70.878  41.038  43.690  1.00 88.68           C
ATOM   3911  CG  GLU A 496      71.339  42.269  44.467  1.00 88.68           C
ATOM   3912  CD  GLU A 496      70.132  42.792  45.236  1.00 88.68           C
ATOM   3913  OE1 GLU A 496      69.319  41.948  45.699  1.00 88.68           O
ATOM   3914  OE2 GLU A 496      70.000  44.038  45.368  1.00 88.68           O
ATOM   3915  C   GLU A 496      69.724  40.055  41.825  1.00 88.68           C
ATOM   3916  O   GLU A 496      70.403  39.337  41.093  1.00 88.68           O
ATOM   3917  N   ARG A 497      68.490  39.730  42.234  1.00119.75           N
ATOM   3918  CA  ARG A 497      67.831  38.487  41.979  1.00119.75           C
ATOM   3919  CB  ARG A 497      66.497  38.361  42.735  1.00119.75           C
ATOM   3920  CG  ARG A 497      66.667  38.401  44.256  1.00119.75           C
ATOM   3921  CD  ARG A 497      67.569  37.294  44.809  1.00119.75           C
ATOM   3922  NE  ARG A 497      68.509  37.927  45.777  1.00119.75           N
ATOM   3923  CZ  ARG A 497      69.725  38.378  45.351  1.00119.75           C
ATOM   3924  NH1 ARG A 497      70.093  38.211  44.047  1.00119.75           N
ATOM   3925  NH2 ARG A 497      70.574  38.992  46.227  1.00119.75           N
ATOM   3926  C   ARG A 497      67.552  38.301  40.521  1.00119.75           C
ATOM   3927  O   ARG A 497      67.365  37.165  40.095  1.00119.75           O
ATOM   3928  N   SER A 498      67.456  39.380  39.715  1.00 99.50           N
ATOM   3929  CA  SER A 498      67.078  39.165  38.345  1.00 99.50           C
ATOM   3930  CB  SER A 498      65.986  40.134  37.866  1.00 99.50           C
ATOM   3931  OG  SER A 498      65.660  39.866  36.511  1.00 99.50           O
ATOM   3932  C   SER A 498      68.245  39.281  37.407  1.00 99.50           C
ATOM   3933  O   SER A 498      69.143  40.101  37.591  1.00 99.50           O
ATOM   3934  N   ALA A 499      68.243  38.434  36.350  1.00 34.47           N
ATOM   3935  CA  ALA A 499      69.304  38.432  35.382  1.00 34.47           C
ATOM   3936  CB  ALA A 499      70.159  37.154  35.404  1.00 34.47           C
ATOM   3937  C   ALA A 499      68.689  38.522  34.019  1.00 34.47           C
ATOM   3938  O   ALA A 499      67.558  38.088  33.800  1.00 34.47           O
ATOM   3939  N   ILE A 500      69.439  39.101  33.059  1.00 53.08           N
ATOM   3940  CA  ILE A 500      68.935  39.279  31.729  1.00 53.08           C
ATOM   3941  CB  ILE A 500      69.205  40.649  31.182  1.00 53.08           C
ATOM   3942  CG1 ILE A 500      68.584  41.723  32.084  1.00 53.08           C
ATOM   3943  CG2 ILE A 500      68.709  40.689  29.729  1.00 53.08           C
ATOM   3944  CD1 ILE A 500      69.103  43.127  31.787  1.00 53.08           C
ATOM   3945  C   ILE A 500      69.675  38.342  30.824  1.00 53.08           C
ATOM   3946  O   ILE A 500      70.904  38.361  30.769  1.00 53.08           O
ATOM   3947  N   THR A 501      68.928  37.484  30.097  1.00 41.90           N
ATOM   3948  CA  THR A 501      69.532  36.604  29.138  1.00 41.90           C
ATOM   3949  CB  THR A 501      68.641  35.476  28.711  1.00 41.90           C
ATOM   3950  OG1 THR A 501      68.247  34.707  29.839  1.00 41.90           O
ATOM   3951  CG2 THR A 501      69.420  34.596  27.720  1.00 41.90           C
ATOM   3952  C   THR A 501      69.806  37.458  27.940  1.00 41.90           C
ATOM   3953  O   THR A 501      68.947  38.220  27.502  1.00 41.90           O
ATOM   3954  N   ASN A 502      71.026  37.366  27.387  1.00116.59           N
ATOM   3955  CA  ASN A 502      71.399  38.200  26.282  1.00116.59           C
ATOM   3956  CB  ASN A 502      72.898  38.140  25.948  1.00116.59           C
ATOM   3957  CG  ASN A 502      73.211  36.757  25.401  1.00116.59           C
ATOM   3958  OD1 ASN A 502      73.399  36.588  24.198  1.00116.59           O
ATOM   3959  ND2 ASN A 502      73.272  35.740  26.302  1.00116.59           N
ATOM   3960  C   ASN A 502      70.648  37.804  25.043  1.00116.59           C
ATOM   3961  O   ASN A 502      70.328  38.664  24.223  1.00116.59           O
ATOM   3962  N   ILE A 503      70.324  36.500  24.860  1.00126.48           N
ATOM   3963  CA  ILE A 503      69.787  36.142  23.575  1.00126.48           C
ATOM   3964  CB  ILE A 503      70.220  34.794  23.053  1.00126.48           C
ATOM   3965  CG1 ILE A 503      69.740  33.643  23.950  1.00126.48           C
ATOM   3966  CG2 ILE A 503      71.743  34.827  22.855  1.00126.48           C
ATOM   3967  CD1 ILE A 503      69.868  32.274  23.282  1.00126.48           C
ATOM   3968  C   ILE A 503      68.289  36.198  23.507  1.00126.48           C
ATOM   3969  O   ILE A 503      67.572  35.315  23.976  1.00126.48           O
ATOM   3970  N   LEU A 504      67.792  37.318  22.947  1.00107.37           N
ATOM   3971  CA  LEU A 504      66.421  37.531  22.572  1.00107.37           C
ATOM   3972  CB  LEU A 504      66.153  38.951  22.064  1.00107.37           C
ATOM   3973  CG  LEU A 504      66.015  40.012  23.140  1.00107.37           C
ATOM   3974  CD1 LEU A 504      65.878  41.403  22.521  1.00107.37           C
ATOM   3975  CD2 LEU A 504      64.827  39.664  24.039  1.00107.37           C
ATOM   3976  C   LEU A 504      66.202  36.726  21.345  1.00107.37           C
ATOM   3977  O   LEU A 504      65.153  36.121  21.116  1.00107.37           O
ATOM   3978  N   THR A 505      67.284  36.717  20.555  1.00119.02           N
ATOM   3979  CA  THR A 505      67.384  36.282  19.206  1.00119.02           C
ATOM   3980  CB  THR A 505      68.808  36.381  18.738  1.00119.02           C
ATOM   3981  OG1 THR A 505      68.908  36.088  17.354  1.00119.02           O
ATOM   3982  CG2 THR A 505      69.675  35.417  19.568  1.00119.02           C
ATOM   3983  C   THR A 505      66.923  34.902  19.036  1.00119.02           C
ATOM   3984  O   THR A 505      66.230  34.601  18.064  1.00119.02           O
ATOM   3985  N   ARG A 506      67.264  34.004  19.957  1.00183.11           N
ATOM   3986  CA  ARG A 506      66.842  32.728  19.520  1.00183.11           C
ATOM   3987  CB  ARG A 506      68.015  31.784  19.214  1.00183.11           C
ATOM   3988  CG  ARG A 506      68.961  32.372  18.165  1.00183.11           C
ATOM   3989  CD  ARG A 506      68.262  32.933  16.924  1.00183.11           C
ATOM   3990  NE  ARG A 506      69.316  33.583  16.091  1.00183.11           N
ATOM   3991  CZ  ARG A 506      68.982  34.462  15.102  1.00183.11           C
ATOM   3992  NH1 ARG A 506      67.673  34.769  14.872  1.00183.11           N
ATOM   3993  NH2 ARG A 506      69.964  35.052  14.358  1.00183.11           N
ATOM   3994  C   ARG A 506      65.959  32.079  20.513  1.00183.11           C
ATOM   3995  O   ARG A 506      66.176  32.169  21.720  1.00183.11           O
ATOM   3996  N   ILE A 507      64.898  31.433  19.996  1.00 61.93           N
ATOM   3997  CA  ILE A 507      64.068  30.631  20.837  1.00 61.93           C
ATOM   3998  CB  ILE A 507      62.594  30.712  20.557  1.00 61.93           C
ATOM   3999  CG1 ILE A 507      62.055  32.117  20.866  1.00 61.93           C
ATOM   4000  CG2 ILE A 507      61.904  29.601  21.366  1.00 61.93           C
ATOM   4001  CD1 ILE A 507      60.628  32.339  20.365  1.00 61.93           C
ATOM   4002  C   ILE A 507      64.497  29.239  20.529  1.00 61.93           C
ATOM   4003  O   ILE A 507      64.221  28.711  19.453  1.00 61.93           O
ATOM   4004  N   THR A 508      65.203  28.619  21.487  1.00102.02           N
ATOM   4005  CA  THR A 508      65.772  27.322  21.292  1.00102.02           C
ATOM   4006  CB  THR A 508      66.601  26.868  22.463  1.00102.02           C
ATOM   4007  OG1 THR A 508      67.223  25.627  22.162  1.00102.02           O
ATOM   4008  CG2 THR A 508      65.706  26.729  23.709  1.00102.02           C
ATOM   4009  C   THR A 508      64.698  26.307  21.098  1.00102.02           C
ATOM   4010  O   THR A 508      64.829  25.425  20.251  1.00102.02           O
ATOM   4011  N   THR A 509      63.597  26.412  21.867  1.00 32.86           N
ATOM   4012  CA  THR A 509      62.598  25.390  21.805  1.00 32.86           C
ATOM   4013  CB  THR A 509      61.417  25.652  22.692  1.00 32.86           C
ATOM   4014  OG1 THR A 509      61.825  25.750  24.049  1.00 32.86           O
ATOM   4015  CG2 THR A 509      60.427  24.487  22.524  1.00 32.86           C
ATOM   4016  C   THR A 509      62.097  25.296  20.406  1.00 32.86           C
ATOM   4017  O   THR A 509      62.035  24.209  19.833  1.00 32.86           O
ATOM   4018  N   GLN A 510      61.757  26.442  19.795  1.00120.37           N
ATOM   4019  CA  GLN A 510      61.268  26.351  18.458  1.00120.37           C
ATOM   4020  CB  GLN A 510      60.299  27.481  18.084  1.00120.37           C
ATOM   4021  CG  GLN A 510      59.020  27.471  18.923  1.00120.37           C
ATOM   4022  CD  GLN A 510      58.251  26.199  18.599  1.00120.37           C
ATOM   4023  OE1 GLN A 510      57.532  25.662  19.440  1.00120.37           O
ATOM   4024  NE2 GLN A 510      58.403  25.699  17.343  1.00120.37           N
ATOM   4025  C   GLN A 510      62.453  26.461  17.567  1.00120.37           C
ATOM   4026  O   GLN A 510      63.013  27.543  17.392  1.00120.37           O
ATOM   4027  N   THR A 511      62.863  25.324  16.974  1.00262.27           N
ATOM   4028  CA  THR A 511      63.986  25.362  16.092  1.00262.27           C
ATOM   4029  CB  THR A 511      65.152  24.530  16.538  1.00262.27           C
ATOM   4030  OG1 THR A 511      66.275  24.785  15.707  1.00262.27           O
ATOM   4031  CG2 THR A 511      64.764  23.043  16.471  1.00262.27           C
ATOM   4032  C   THR A 511      63.540  24.835  14.772  1.00262.27           C
ATOM   4033  O   THR A 511      62.760  23.888  14.691  1.00262.27           O
ATOM   4034  N   GLY A 512      64.032  25.463  13.692  1.00111.55           N
ATOM   4035  CA  GLY A 512      63.672  25.069  12.366  1.00111.55           C
ATOM   4036  C   GLY A 512      63.976  26.257  11.525  1.00111.55           C
ATOM   4037  O   GLY A 512      64.431  27.279  12.036  1.00111.55           O
ATOM   4038  N   THR A 513      63.751  26.161  10.202  1.00112.21           N
ATOM   4039  CA  THR A 513      64.046  27.320   9.421  1.00112.21           C
ATOM   4040  CB  THR A 513      63.901  27.085   7.932  1.00112.21           C
ATOM   4041  OG1 THR A 513      64.377  28.212   7.209  1.00112.21           O
ATOM   4042  CG2 THR A 513      62.440  26.782   7.556  1.00112.21           C
ATOM   4043  C   THR A 513      63.127  28.397   9.887  1.00112.21           C
ATOM   4044  O   THR A 513      63.571  29.496  10.213  1.00112.21           O
ATOM   4045  N   ILE A 514      61.817  28.100   9.961  1.00162.59           N
ATOM   4046  CA  ILE A 514      60.907  29.096  10.426  1.00162.59           C
ATOM   4047  CB  ILE A 514      59.471  28.925   9.975  1.00162.59           C
ATOM   4048  CG1 ILE A 514      58.800  27.620  10.433  1.00162.59           C
ATOM   4049  CG2 ILE A 514      59.481  29.097   8.447  1.00162.59           C
ATOM   4050  CD1 ILE A 514      57.295  27.591  10.172  1.00162.59           C
ATOM   4051  C   ILE A 514      61.066  29.334  11.904  1.00162.59           C
ATOM   4052  O   ILE A 514      60.963  30.484  12.332  1.00162.59           O
ATOM   4053  N   PRO A 515      61.311  28.341  12.730  1.00146.05           N
ATOM   4054  CA  PRO A 515      61.460  28.610  14.131  1.00146.05           C
ATOM   4055  CD  PRO A 515      60.887  26.972  12.490  1.00146.05           C
ATOM   4056  CB  PRO A 515      61.437  27.251  14.829  1.00146.05           C
ATOM   4057  CG  PRO A 515      60.618  26.366  13.877  1.00146.05           C
ATOM   4058  C   PRO A 515      62.698  29.404  14.367  1.00146.05           C
ATOM   4059  O   PRO A 515      62.815  30.038  15.414  1.00146.05           O
ATOM   4060  N   GLN A 516      63.653  29.369  13.425  1.00101.44           N
ATOM   4061  CA  GLN A 516      64.821  30.176  13.597  1.00101.44           C
ATOM   4062  CB  GLN A 516      65.761  30.120  12.385  1.00101.44           C
ATOM   4063  CG  GLN A 516      66.833  31.213  12.410  1.00101.44           C
ATOM   4064  CD  GLN A 516      67.337  31.395  10.983  1.00101.44           C
ATOM   4065  OE1 GLN A 516      67.236  30.492  10.154  1.00101.44           O
ATOM   4066  NE2 GLN A 516      67.874  32.607  10.680  1.00101.44           N
ATOM   4067  C   GLN A 516      64.314  31.568  13.614  1.00101.44           C
ATOM   4068  O   GLN A 516      64.735  32.405  14.411  1.00101.44           O
ATOM   4069  N   GLY A 517      63.349  31.823  12.719  1.00 95.60           N
ATOM   4070  CA  GLY A 517      62.806  33.131  12.552  1.00 95.60           C
ATOM   4071  C   GLY A 517      62.154  33.563  13.824  1.00 95.60           C
ATOM   4072  O   GLY A 517      62.231  34.734  14.190  1.00 95.60           O
ATOM   4073  N   VAL A 518      61.486  32.646  14.548  1.00121.59           N
ATOM   4074  CA  VAL A 518      60.785  33.126  15.702  1.00121.59           C
ATOM   4075  CB  VAL A 518      59.924  32.101  16.388  1.00121.59           C
ATOM   4076  CG1 VAL A 518      58.878  31.583  15.386  1.00121.59           C
ATOM   4077  CG2 VAL A 518      60.820  31.022  17.012  1.00121.59           C
ATOM   4078  C   VAL A 518      61.767  33.636  16.707  1.00121.59           C
ATOM   4079  O   VAL A 518      62.792  33.009  16.976  1.00121.59           O
ATOM   4080  N   SER A 519      61.460  34.821  17.276  1.00 83.57           N
ATOM   4081  CA  SER A 519      62.292  35.426  18.272  1.00 83.57           C
ATOM   4082  CB  SER A 519      63.125  36.612  17.767  1.00 83.57           C
ATOM   4083  OG  SER A 519      63.903  37.123  18.837  1.00 83.57           O
ATOM   4084  C   SER A 519      61.382  35.959  19.335  1.00 83.57           C
ATOM   4085  O   SER A 519      60.164  35.992  19.170  1.00 83.57           O
ATOM   4086  N   ILE A 520      61.954  36.380  20.479  1.00 58.21           N
ATOM   4087  CA  ILE A 520      61.107  36.868  21.522  1.00 58.21           C
ATOM   4088  CB  ILE A 520      61.502  36.469  22.912  1.00 58.21           C
ATOM   4089  CG1 ILE A 520      61.458  34.940  23.061  1.00 58.21           C
ATOM   4090  CG2 ILE A 520      60.549  37.183  23.885  1.00 58.21           C
ATOM   4091  CD1 ILE A 520      62.082  34.447  24.365  1.00 58.21           C
ATOM   4092  C   ILE A 520      61.063  38.360  21.458  1.00 58.21           C
ATOM   4093  O   ILE A 520      62.061  39.029  21.193  1.00 58.21           O
ATOM   4094  N   HIS A 521      59.850  38.902  21.673  1.00 81.28           N
ATOM   4095  CA  HIS A 521      59.564  40.306  21.611  1.00 81.28           C
ATOM   4096  ND1 HIS A 521      57.412  42.504  20.314  1.00 81.28           N
ATOM   4097  CG  HIS A 521      57.649  42.000  21.573  1.00 81.28           C
ATOM   4098  CB  HIS A 521      58.070  40.584  21.842  1.00 81.28           C
ATOM   4099  NE2 HIS A 521      57.014  44.160  21.743  1.00 81.28           N
ATOM   4100  CD2 HIS A 521      57.402  43.026  22.434  1.00 81.28           C
ATOM   4101  CE1 HIS A 521      57.036  43.798  20.474  1.00 81.28           C
ATOM   4102  C   HIS A 521      60.343  41.015  22.673  1.00 81.28           C
ATOM   4103  O   HIS A 521      60.922  42.072  22.421  1.00 81.28           O
ATOM   4104  N   GLY A 522      60.392  40.445  23.895  1.00 43.98           N
ATOM   4105  CA  GLY A 522      61.092  41.121  24.952  1.00 43.98           C
ATOM   4106  C   GLY A 522      62.073  40.175  25.568  1.00 43.98           C
ATOM   4107  O   GLY A 522      61.956  38.957  25.437  1.00 43.98           O
ATOM   4108  N   LEU A 523      63.048  40.740  26.309  1.00109.12           N
ATOM   4109  CA  LEU A 523      64.136  39.987  26.868  1.00109.12           C
ATOM   4110  CB  LEU A 523      65.226  40.846  27.523  1.00109.12           C
ATOM   4111  CG  LEU A 523      66.136  41.572  26.515  1.00109.12           C
ATOM   4112  CD1 LEU A 523      67.075  40.576  25.819  1.00109.12           C
ATOM   4113  CD2 LEU A 523      65.330  42.431  25.526  1.00109.12           C
ATOM   4114  C   LEU A 523      63.674  38.991  27.872  1.00109.12           C
ATOM   4115  O   LEU A 523      62.737  39.227  28.632  1.00109.12           O
ATOM   4116  N   LEU A 524      64.327  37.809  27.850  1.00 61.69           N
ATOM   4117  CA  LEU A 524      64.053  36.775  28.800  1.00 61.69           C
ATOM   4118  CB  LEU A 524      64.383  35.356  28.301  1.00 61.69           C
ATOM   4119  CG  LEU A 524      63.452  34.881  27.167  1.00 61.69           C
ATOM   4120  CD1 LEU A 524      63.808  33.455  26.718  1.00 61.69           C
ATOM   4121  CD2 LEU A 524      61.971  35.024  27.558  1.00 61.69           C
ATOM   4122  C   LEU A 524      64.857  37.053  30.025  1.00 61.69           C
ATOM   4123  O   LEU A 524      65.896  37.706  29.960  1.00 61.69           O
ATOM   4124  N   ASP A 525      64.369  36.592  31.193  1.00 62.52           N
ATOM   4125  CA  ASP A 525      65.085  36.841  32.409  1.00 62.52           C
ATOM   4126  CB  ASP A 525      64.511  38.000  33.247  1.00 62.52           C
ATOM   4127  CG  ASP A 525      64.800  39.319  32.545  1.00 62.52           C
ATOM   4128  OD1 ASP A 525      65.845  39.412  31.848  1.00 62.52           O
ATOM   4129  OD2 ASP A 525      63.974  40.256  32.705  1.00 62.52           O
ATOM   4130  C   ASP A 525      65.019  35.636  33.285  1.00 62.52           C
ATOM   4131  O   ASP A 525      64.104  34.820  33.181  1.00 62.52           O
ATOM   4132  N   ASP A 526      66.030  35.500  34.167  1.00 49.00           N
ATOM   4133  CA  ASP A 526      66.085  34.426  35.113  1.00 49.00           C
ATOM   4134  CB  ASP A 526      67.324  33.528  34.945  1.00 49.00           C
ATOM   4135  CG  ASP A 526      67.209  32.773  33.626  1.00 49.00           C
ATOM   4136  OD1 ASP A 526      66.100  32.778  33.028  1.00 49.00           O
ATOM   4137  OD2 ASP A 526      68.234  32.176  33.201  1.00 49.00           O
ATOM   4138  C   ASP A 526      66.184  35.036  36.471  1.00 49.00           C
ATOM   4139  O   ASP A 526      67.113  35.799  36.733  1.00 49.00           O
ATOM   4140  N   GLU A 527      65.226  34.736  37.376  1.00109.75           N
ATOM   4141  CA  GLU A 527      65.358  35.321  38.681  1.00109.75           C
ATOM   4142  CB  GLU A 527      64.537  36.590  38.937  1.00109.75           C
ATOM   4143  CG  GLU A 527      63.044  36.319  39.097  1.00109.75           C
ATOM   4144  CD  GLU A 527      62.475  37.474  39.905  1.00109.75           C
ATOM   4145  OE1 GLU A 527      63.262  38.379  40.294  1.00109.75           O
ATOM   4146  OE2 GLU A 527      61.238  37.469  40.143  1.00109.75           O
ATOM   4147  C   GLU A 527      64.917  34.349  39.722  1.00109.75           C
ATOM   4148  O   GLU A 527      64.449  33.252  39.430  1.00109.75           O
ATOM   4149  N   THR A 528      65.122  34.735  40.996  1.00113.33           N
ATOM   4150  CA  THR A 528      64.699  33.927  42.098  1.00113.33           C
ATOM   4151  CB  THR A 528      65.837  33.210  42.761  1.00113.33           C
ATOM   4152  OG1 THR A 528      65.377  32.466  43.879  1.00113.33           O
ATOM   4153  CG2 THR A 528      66.913  34.225  43.158  1.00113.33           C
ATOM   4154  C   THR A 528      64.009  34.815  43.086  1.00113.33           C
ATOM   4155  O   THR A 528      64.443  35.934  43.354  1.00113.33           O
ATOM   4156  N   ILE A 529      62.892  34.318  43.647  1.00 36.07           N
ATOM   4157  CA  ILE A 529      62.111  35.052  44.597  1.00 36.07           C
ATOM   4158  CB  ILE A 529      60.918  34.269  45.068  1.00 36.07           C
ATOM   4159  CG1 ILE A 529      59.995  33.920  43.889  1.00 36.07           C
ATOM   4160  CG2 ILE A 529      60.227  35.074  46.181  1.00 36.07           C
ATOM   4161  CD1 ILE A 529      58.948  32.859  44.229  1.00 36.07           C
ATOM   4162  C   ILE A 529      62.973  35.270  45.793  1.00 36.07           C
ATOM   4163  O   ILE A 529      63.062  36.378  46.321  1.00 36.07           O
ATOM   4164  N   GLU A 530      63.661  34.198  46.228  1.00100.33           N
ATOM   4165  CA  GLU A 530      64.492  34.267  47.392  1.00100.33           C
ATOM   4166  CB  GLU A 530      64.413  33.032  48.307  1.00100.33           C
ATOM   4167  CG  GLU A 530      63.122  32.965  49.127  1.00100.33           C
ATOM   4168  CD  GLU A 530      63.234  33.992  50.247  1.00100.33           C
ATOM   4169  OE1 GLU A 530      64.357  34.530  50.445  1.00100.33           O
ATOM   4170  OE2 GLU A 530      62.198  34.247  50.920  1.00100.33           O
ATOM   4171  C   GLU A 530      65.898  34.383  46.925  1.00100.33           C
ATOM   4172  O   GLU A 530      66.152  34.615  45.749  1.00100.33           O
ATOM   4173  N   HIS A 531      66.861  34.241  47.849  1.00174.71           N
ATOM   4174  CA  HIS A 531      68.243  34.365  47.502  1.00174.71           C
ATOM   4175  ND1 HIS A 531      67.684  33.342  50.547  1.00174.71           N
ATOM   4176  CG  HIS A 531      68.747  33.179  49.687  1.00174.71           C
ATOM   4177  CB  HIS A 531      69.188  34.226  48.709  1.00174.71           C
ATOM   4178  NE2 HIS A 531      68.516  31.320  50.942  1.00174.71           N
ATOM   4179  CD2 HIS A 531      69.245  31.939  49.942  1.00174.71           C
ATOM   4180  CE1 HIS A 531      67.589  32.201  51.274  1.00174.71           C
ATOM   4181  C   HIS A 531      68.597  33.354  46.465  1.00174.71           C
ATOM   4182  O   HIS A 531      67.754  32.625  45.947  1.00174.71           O
ATOM   4183  N   LEU A 532      69.900  33.297  46.150  1.00137.23           N
ATOM   4184  CA  LEU A 532      70.439  32.486  45.104  1.00137.23           C
ATOM   4185  CB  LEU A 532      71.967  32.607  44.998  1.00137.23           C
ATOM   4186  CG  LEU A 532      72.577  31.753  43.873  1.00137.23           C
ATOM   4187  CD1 LEU A 532      72.047  32.194  42.498  1.00137.23           C
ATOM   4188  CD2 LEU A 532      74.113  31.757  43.945  1.00137.23           C
ATOM   4189  C   LEU A 532      70.097  31.073  45.418  1.00137.23           C
ATOM   4190  O   LEU A 532      69.977  30.238  44.523  1.00137.23           O
ATOM   4191  N   ALA A 533      69.926  30.767  46.712  1.00 36.92           N
ATOM   4192  CA  ALA A 533      69.639  29.419  47.093  1.00 36.92           C
ATOM   4193  CB  ALA A 533      69.398  29.268  48.605  1.00 36.92           C
ATOM   4194  C   ALA A 533      68.395  28.981  46.387  1.00 36.92           C
ATOM   4195  O   ALA A 533      68.332  27.855  45.896  1.00 36.92           O
ATOM   4196  N   GLN A 534      67.369  29.851  46.289  1.00 52.61           N
ATOM   4197  CA  GLN A 534      66.196  29.397  45.601  1.00 52.61           C
ATOM   4198  CB  GLN A 534      64.969  30.330  45.658  1.00 52.61           C
ATOM   4199  CG  GLN A 534      64.261  30.324  47.018  1.00 52.61           C
ATOM   4200  CD  GLN A 534      62.896  30.983  46.842  1.00 52.61           C
ATOM   4201  OE1 GLN A 534      62.662  31.723  45.888  1.00 52.61           O
ATOM   4202  NE2 GLN A 534      61.968  30.704  47.795  1.00 52.61           N
ATOM   4203  C   GLN A 534      66.563  29.177  44.172  1.00 52.61           C
ATOM   4204  O   GLN A 534      67.512  29.768  43.659  1.00 52.61           O
ATOM   4205  N   SER A 535      65.817  28.279  43.502  1.00 26.87           N
ATOM   4206  CA  SER A 535      66.120  27.937  42.148  1.00 26.87           C
ATOM   4207  CB  SER A 535      65.285  26.763  41.612  1.00 26.87           C
ATOM   4208  OG  SER A 535      63.918  27.143  41.533  1.00 26.87           O
ATOM   4209  C   SER A 535      65.828  29.114  41.281  1.00 26.87           C
ATOM   4210  O   SER A 535      65.030  29.984  41.628  1.00 26.87           O
ATOM   4211  N   LEU A 536      66.502  29.175  40.117  1.00100.04           N
ATOM   4212  CA  LEU A 536      66.242  30.254  39.220  1.00100.04           C
ATOM   4213  CB  LEU A 536      67.338  30.517  38.170  1.00100.04           C
ATOM   4214  CG  LEU A 536      68.637  31.087  38.763  1.00100.04           C
ATOM   4215  CD1 LEU A 536      69.326  30.069  39.683  1.00100.04           C
ATOM   4216  CD2 LEU A 536      69.555  31.642  37.661  1.00100.04           C
ATOM   4217  C   LEU A 536      64.993  29.933  38.475  1.00100.04           C
ATOM   4218  O   LEU A 536      64.703  28.774  38.179  1.00100.04           O
ATOM   4219  N   THR A 537      64.211  30.981  38.162  1.00114.77           N
ATOM   4220  CA  THR A 537      62.987  30.817  37.441  1.00114.77           C
ATOM   4221  CB  THR A 537      61.799  31.432  38.123  1.00114.77           C
ATOM   4222  OG1 THR A 537      60.599  31.058  37.460  1.00114.77           O
ATOM   4223  CG2 THR A 537      61.958  32.964  38.119  1.00114.77           C
ATOM   4224  C   THR A 537      63.159  31.512  36.134  1.00114.77           C
ATOM   4225  O   THR A 537      63.849  32.527  36.048  1.00114.77           O
ATOM   4226  N   GLY A 538      62.539  30.964  35.071  1.00120.60           N
ATOM   4227  CA  GLY A 538      62.655  31.575  33.781  1.00120.60           C
ATOM   4228  C   GLY A 538      61.433  32.404  33.574  1.00120.60           C
ATOM   4229  O   GLY A 538      60.339  32.048  34.009  1.00120.60           O
ATOM   4230  N   ARG A 539      61.600  33.544  32.882  1.00 99.39           N
ATOM   4231  CA  ARG A 539      60.503  34.440  32.683  1.00 99.39           C
ATOM   4232  CB  ARG A 539      60.221  35.278  33.942  1.00 99.39           C
ATOM   4233  CG  ARG A 539      59.688  34.493  35.142  1.00 99.39           C
ATOM   4234  CD  ARG A 539      59.423  35.391  36.355  1.00 99.39           C
ATOM   4235  NE  ARG A 539      58.795  34.556  37.415  1.00 99.39           N
ATOM   4236  CZ  ARG A 539      58.537  35.094  38.643  1.00 99.39           C
ATOM   4237  NH1 ARG A 539      58.885  36.387  38.909  1.00 99.39           N
ATOM   4238  NH2 ARG A 539      57.921  34.344  39.603  1.00 99.39           N
ATOM   4239  C   ARG A 539      60.940  35.422  31.646  1.00 99.39           C
ATOM   4240  O   ARG A 539      62.070  35.353  31.169  1.00 99.39           O
ATOM   4241  N   MET A 540      60.045  36.364  31.277  1.00108.14           N
ATOM   4242  CA  MET A 540      60.354  37.388  30.317  1.00108.14           C
ATOM   4243  CB  MET A 540      59.463  37.337  29.067  1.00108.14           C
ATOM   4244  CG  MET A 540      59.785  38.426  28.043  1.00108.14           C
ATOM   4245  SD  MET A 540      58.646  38.483  26.627  1.00108.14           S
ATOM   4246  CE  MET A 540      57.225  39.045  27.606  1.00108.14           C
ATOM   4247  C   MET A 540      60.119  38.713  30.955  1.00108.14           C
ATOM   4248  O   MET A 540      59.226  38.855  31.788  1.00108.14           O
ATOM   4249  N   TRP A 541      60.921  39.731  30.578  1.00182.75           N
ATOM   4250  CA  TRP A 541      60.721  40.996  31.214  1.00182.75           C
ATOM   4251  CB  TRP A 541      61.966  41.903  31.270  1.00182.75           C
ATOM   4252  CG  TRP A 541      62.512  42.411  29.961  1.00182.75           C
ATOM   4253  CD2 TRP A 541      63.848  42.915  29.830  1.00182.75           C
ATOM   4254  CD1 TRP A 541      61.931  42.535  28.735  1.00182.75           C
ATOM   4255  NE1 TRP A 541      62.816  43.104  27.851  1.00182.75           N
ATOM   4256  CE2 TRP A 541      64.001  43.340  28.513  1.00182.75           C
ATOM   4257  CE3 TRP A 541      64.862  43.019  30.739  1.00182.75           C
ATOM   4258  CZ2 TRP A 541      65.177  43.882  28.083  1.00182.75           C
ATOM   4259  CZ3 TRP A 541      66.050  43.560  30.303  1.00182.75           C
ATOM   4260  CH2 TRP A 541      66.201  43.983  28.998  1.00182.75           C
ATOM   4261  C   TRP A 541      59.569  41.720  30.595  1.00182.75           C
ATOM   4262  O   TRP A 541      59.391  41.750  29.378  1.00182.75           O
ATOM   4263  N   GLY A 542      58.727  42.302  31.472  1.00 76.27           N
ATOM   4264  CA  GLY A 542      57.574  43.049  31.070  1.00 76.27           C
ATOM   4265  C   GLY A 542      57.924  44.493  31.152  1.00 76.27           C
ATOM   4266  O   GLY A 542      59.093  44.850  31.267  1.00 76.27           O
ATOM   4267  N   TRP A 543      56.903  45.370  31.094  1.00148.78           N
ATOM   4268  CA  TRP A 543      57.168  46.773  31.188  1.00148.78           C
ATOM   4269  CB  TRP A 543      56.230  47.634  30.327  1.00148.78           C
ATOM   4270  CG  TRP A 543      56.600  47.510  28.868  1.00148.78           C
ATOM   4271  CD2 TRP A 543      56.318  46.357  28.058  1.00148.78           C
ATOM   4272  CD1 TRP A 543      57.305  48.371  28.080  1.00148.78           C
ATOM   4273  NE1 TRP A 543      57.482  47.826  26.830  1.00148.78           N
ATOM   4274  CE2 TRP A 543      56.882  46.587  26.803  1.00148.78           C
ATOM   4275  CE3 TRP A 543      55.659  45.198  28.344  1.00148.78           C
ATOM   4276  CZ2 TRP A 543      56.794  45.656  25.809  1.00148.78           C
ATOM   4277  CZ3 TRP A 543      55.560  44.263  27.335  1.00148.78           C
ATOM   4278  CH2 TRP A 543      56.117  44.489  26.092  1.00148.78           C
ATOM   4279  C   TRP A 543      57.146  47.185  32.625  1.00148.78           C
ATOM   4280  O   TRP A 543      56.514  46.545  33.465  1.00148.78           O
ATOM   4281  N   PHE A 544      57.871  48.280  32.928  1.00263.33           N
ATOM   4282  CA  PHE A 544      58.000  48.823  34.249  1.00263.33           C
ATOM   4283  CB  PHE A 544      56.718  49.488  34.786  1.00263.33           C
ATOM   4284  CG  PHE A 544      57.097  50.231  36.025  1.00263.33           C
ATOM   4285  CD1 PHE A 544      57.864  51.370  35.940  1.00263.33           C
ATOM   4286  CD2 PHE A 544      56.677  49.817  37.268  1.00263.33           C
ATOM   4287  CE1 PHE A 544      58.219  52.070  37.069  1.00263.33           C
ATOM   4288  CE2 PHE A 544      57.027  50.510  38.402  1.00263.33           C
ATOM   4289  CZ  PHE A 544      57.802  51.640  38.305  1.00263.33           C
ATOM   4290  C   PHE A 544      58.453  47.761  35.206  1.00263.33           C
ATOM   4291  O   PHE A 544      57.854  47.559  36.260  1.00263.33           O
ATOM   4292  N   SER A 545      59.527  47.038  34.830  1.00253.70           N
ATOM   4293  CA  SER A 545      60.185  46.071  35.665  1.00253.70           C
ATOM   4294  CB  SER A 545      60.871  46.690  36.898  1.00253.70           C
ATOM   4295  OG  SER A 545      59.902  47.183  37.812  1.00253.70           O
ATOM   4296  C   SER A 545      59.224  45.031  36.156  1.00253.70           C
ATOM   4297  O   SER A 545      59.273  44.619  37.314  1.00253.70           O
ATOM   4298  N   TRP A 546      58.314  44.572  35.283  1.00104.11           N
ATOM   4299  CA  TRP A 546      57.402  43.534  35.658  1.00104.11           C
ATOM   4300  CB  TRP A 546      56.058  43.689  34.907  1.00104.11           C
ATOM   4301  CG  TRP A 546      54.935  42.728  35.231  1.00104.11           C
ATOM   4302  CD2 TRP A 546      54.525  41.620  34.412  1.00104.11           C
ATOM   4303  CD1 TRP A 546      54.076  42.758  36.286  1.00104.11           C
ATOM   4304  NE1 TRP A 546      53.170  41.732  36.192  1.00104.11           N
ATOM   4305  CE2 TRP A 546      53.428  41.027  35.040  1.00104.11           C
ATOM   4306  CE3 TRP A 546      55.013  41.141  33.230  1.00104.11           C
ATOM   4307  CZ2 TRP A 546      52.803  39.943  34.496  1.00104.11           C
ATOM   4308  CZ3 TRP A 546      54.383  40.042  32.685  1.00104.11           C
ATOM   4309  CH2 TRP A 546      53.299  39.456  33.308  1.00104.11           C
ATOM   4310  C   TRP A 546      58.042  42.260  35.198  1.00104.11           C
ATOM   4311  O   TRP A 546      58.608  42.213  34.109  1.00104.11           O
ATOM   4312  N   LEU A 547      57.988  41.192  36.013  1.00 62.64           N
ATOM   4313  CA  LEU A 547      58.579  39.957  35.587  1.00 62.64           C
ATOM   4314  CB  LEU A 547      59.441  39.333  36.695  1.00 62.64           C
ATOM   4315  CG  LEU A 547      60.629  40.243  37.065  1.00 62.64           C
ATOM   4316  CD1 LEU A 547      61.494  39.636  38.171  1.00 62.64           C
ATOM   4317  CD2 LEU A 547      61.456  40.605  35.822  1.00 62.64           C
ATOM   4318  C   LEU A 547      57.453  39.042  35.236  1.00 62.64           C
ATOM   4319  O   LEU A 547      56.636  38.689  36.087  1.00 62.64           O
ATOM   4320  N   GLY A 548      57.385  38.637  33.950  1.00 39.95           N
ATOM   4321  CA  GLY A 548      56.291  37.829  33.494  1.00 39.95           C
ATOM   4322  C   GLY A 548      56.704  36.399  33.538  1.00 39.95           C
ATOM   4323  O   GLY A 548      57.760  36.024  33.038  1.00 39.95           O
ATOM   4324  N   ASN A 549      55.830  35.563  34.124  1.00 84.34           N
ATOM   4325  CA  ASN A 549      56.051  34.160  34.303  1.00 84.34           C
ATOM   4326  CB  ASN A 549      54.938  33.494  35.132  1.00 84.34           C
ATOM   4327  CG  ASN A 549      55.264  32.014  35.253  1.00 84.34           C
ATOM   4328  OD1 ASN A 549      54.835  31.206  34.430  1.00 84.34           O
ATOM   4329  ND2 ASN A 549      56.066  31.649  36.289  1.00 84.34           N
ATOM   4330  C   ASN A 549      56.098  33.456  32.981  1.00 84.34           C
ATOM   4331  O   ASN A 549      56.886  32.530  32.795  1.00 84.34           O
ATOM   4332  N   VAL A 550      55.249  33.854  32.015  1.00 34.28           N
ATOM   4333  CA  VAL A 550      55.251  33.098  30.797  1.00 34.28           C
ATOM   4334  CB  VAL A 550      53.876  32.694  30.341  1.00 34.28           C
ATOM   4335  CG1 VAL A 550      53.994  31.978  28.985  1.00 34.28           C
ATOM   4336  CG2 VAL A 550      53.228  31.842  31.444  1.00 34.28           C
ATOM   4337  C   VAL A 550      55.868  33.900  29.704  1.00 34.28           C
ATOM   4338  O   VAL A 550      55.565  35.079  29.536  1.00 34.28           O
ATOM   4339  N   VAL A 551      56.763  33.263  28.919  1.00 56.37           N
ATOM   4340  CA  VAL A 551      57.406  33.974  27.855  1.00 56.37           C
ATOM   4341  CB  VAL A 551      58.767  33.431  27.536  1.00 56.37           C
ATOM   4342  CG1 VAL A 551      59.333  34.202  26.336  1.00 56.37           C
ATOM   4343  CG2 VAL A 551      59.639  33.505  28.801  1.00 56.37           C
ATOM   4344  C   VAL A 551      56.565  33.805  26.630  1.00 56.37           C
ATOM   4345  O   VAL A 551      56.913  33.050  25.723  1.00 56.37           O
ATOM   4346  N   SER A 552      55.416  34.507  26.594  1.00 91.76           N
ATOM   4347  CA  SER A 552      54.518  34.456  25.479  1.00 91.76           C
ATOM   4348  CB  SER A 552      53.094  34.904  25.845  1.00 91.76           C
ATOM   4349  OG  SER A 552      52.534  34.012  26.799  1.00 91.76           O
ATOM   4350  C   SER A 552      54.997  35.338  24.369  1.00 91.76           C
ATOM   4351  O   SER A 552      54.828  35.007  23.197  1.00 91.76           O
ATOM   4352  N   GLY A 553      55.625  36.481  24.719  1.00 45.66           N
ATOM   4353  CA  GLY A 553      55.973  37.473  23.741  1.00 45.66           C
ATOM   4354  C   GLY A 553      56.860  36.875  22.698  1.00 45.66           C
ATOM   4355  O   GLY A 553      58.028  36.569  22.940  1.00 45.66           O
ATOM   4356  N   LEU A 554      56.302  36.753  21.477  1.00137.88           N
ATOM   4357  CA  LEU A 554      56.976  36.174  20.354  1.00137.88           C
ATOM   4358  CB  LEU A 554      56.322  34.855  19.899  1.00137.88           C
ATOM   4359  CG  LEU A 554      56.960  34.185  18.668  1.00137.88           C
ATOM   4360  CD1 LEU A 554      58.361  33.637  18.980  1.00137.88           C
ATOM   4361  CD2 LEU A 554      56.014  33.129  18.074  1.00137.88           C
ATOM   4362  C   LEU A 554      56.843  37.121  19.203  1.00137.88           C
ATOM   4363  O   LEU A 554      55.841  37.822  19.067  1.00137.88           O
ATOM   4364  N   LEU A 555      57.885  37.177  18.354  1.00138.44           N
ATOM   4365  CA  LEU A 555      57.871  38.018  17.196  1.00138.44           C
ATOM   4366  CB  LEU A 555      58.512  39.395  17.443  1.00138.44           C
ATOM   4367  CG  LEU A 555      58.514  40.324  16.218  1.00138.44           C
ATOM   4368  CD1 LEU A 555      57.089  40.731  15.824  1.00138.44           C
ATOM   4369  CD2 LEU A 555      59.444  41.527  16.444  1.00138.44           C
ATOM   4370  C   LEU A 555      58.704  37.337  16.161  1.00138.44           C
ATOM   4371  O   LEU A 555      59.476  36.429  16.466  1.00138.44           O
ATOM   4372  N   GLY A 556      58.554  37.746  14.890  1.00 21.98           N
ATOM   4373  CA  GLY A 556      59.363  37.156  13.870  1.00 21.98           C
ATOM   4374  C   GLY A 556      60.713  37.792  13.956  1.00 21.98           C
ATOM   4375  O   GLY A 556      60.873  38.851  14.559  1.00 21.98           O
ATOM   4376  N   PHE A 557      61.725  37.157  13.337  1.00115.08           N
ATOM   4377  CA  PHE A 557      63.051  37.701  13.348  1.00115.08           C
ATOM   4378  CB  PHE A 557      64.100  36.753  12.732  1.00115.08           C
ATOM   4379  CG  PHE A 557      65.426  37.436  12.674  1.00115.08           C
ATOM   4380  CD1 PHE A 557      66.113  37.753  13.823  1.00115.08           C
ATOM   4381  CD2 PHE A 557      65.996  37.727  11.455  1.00115.08           C
ATOM   4382  CE1 PHE A 557      67.339  38.375  13.752  1.00115.08           C
ATOM   4383  CE2 PHE A 557      67.221  38.347  11.379  1.00115.08           C
ATOM   4384  CZ  PHE A 557      67.893  38.674  12.531  1.00115.08           C
ATOM   4385  C   PHE A 557      62.995  38.973  12.567  1.00115.08           C
ATOM   4386  O   PHE A 557      62.282  39.073  11.570  1.00115.08           O
ATOM   4387  N   TRP A 558      63.736  40.001  13.019  1.00141.41           N
ATOM   4388  CA  TRP A 558      63.648  41.267  12.357  1.00141.41           C
ATOM   4389  CB  TRP A 558      63.364  42.410  13.352  1.00141.41           C
ATOM   4390  CG  TRP A 558      62.890  43.717  12.760  1.00141.41           C
ATOM   4391  CD2 TRP A 558      61.543  43.917  12.306  1.00141.41           C
ATOM   4392  CD1 TRP A 558      63.551  44.891  12.542  1.00141.41           C
ATOM   4393  NE1 TRP A 558      62.692  45.817  11.996  1.00141.41           N
ATOM   4394  CE2 TRP A 558      61.455  45.228  11.841  1.00141.41           C
ATOM   4395  CE3 TRP A 558      60.467  43.076  12.282  1.00141.41           C
ATOM   4396  CZ2 TRP A 558      60.284  45.719  11.341  1.00141.41           C
ATOM   4397  CZ3 TRP A 558      59.289  43.573  11.775  1.00141.41           C
ATOM   4398  CH2 TRP A 558      59.201  44.870  11.315  1.00141.41           C
ATOM   4399  C   TRP A 558      64.963  41.472  11.674  1.00141.41           C
ATOM   4400  O   TRP A 558      65.980  40.919  12.088  1.00141.41           O
ATOM   4401  N   ILE A 559      64.971  42.273  10.591  1.00102.19           N
ATOM   4402  CA  ILE A 559      66.156  42.426   9.799  1.00102.19           C
ATOM   4403  CB  ILE A 559      65.989  41.904   8.396  1.00102.19           C
ATOM   4404  CG1 ILE A 559      67.345  41.738   7.687  1.00102.19           C
ATOM   4405  CG2 ILE A 559      65.025  42.849   7.659  1.00102.19           C
ATOM   4406  CD1 ILE A 559      67.252  40.954   6.380  1.00102.19           C
ATOM   4407  C   ILE A 559      66.463  43.884   9.676  1.00102.19           C
ATOM   4408  O   ILE A 559      65.713  44.734  10.153  1.00102.19           O
ATOM   4409  N   CYS A 560      67.615  44.194   9.043  1.00 91.90           N
ATOM   4410  CA  CYS A 560      68.064  45.535   8.814  1.00 91.90           C
ATOM   4411  CB  CYS A 560      67.022  46.400   8.084  1.00 91.90           C
ATOM   4412  SG  CYS A 560      66.695  45.806   6.398  1.00 91.90           S
ATOM   4413  C   CYS A 560      68.359  46.164  10.129  1.00 91.90           C
ATOM   4414  O   CYS A 560      68.435  47.386  10.242  1.00 91.90           O
ATOM   4415  N   GLY A 561      68.551  45.328  11.162  1.00 72.30           N
ATOM   4416  CA  GLY A 561      68.926  45.843  12.441  1.00 72.30           C
ATOM   4417  C   GLY A 561      67.702  45.959  13.278  1.00 72.30           C
ATOM   4418  O   GLY A 561      66.673  46.477  12.847  1.00 72.30           O
ATOM   4419  N   LYS A 562      67.798  45.470  14.524  1.00167.21           N
ATOM   4420  CA  LYS A 562      66.700  45.596  15.426  1.00167.21           C
ATOM   4421  CB  LYS A 562      66.160  44.248  15.928  1.00167.21           C
ATOM   4422  CG  LYS A 562      64.867  44.368  16.735  1.00167.21           C
ATOM   4423  CD  LYS A 562      63.640  44.707  15.883  1.00167.21           C
ATOM   4424  CE  LYS A 562      63.579  46.165  15.425  1.00167.21           C
ATOM   4425  NZ  LYS A 562      63.038  47.010  16.513  1.00167.21           N
ATOM   4426  C   LYS A 562      67.234  46.335  16.602  1.00167.21           C
ATOM   4427  O   LYS A 562      68.189  45.890  17.238  1.00167.21           O
ATOM   4428  N   LEU A 563      66.652  47.510  16.900  1.00 90.51           N
ATOM   4429  CA  LEU A 563      67.095  48.249  18.044  1.00 90.51           C
ATOM   4430  CB  LEU A 563      67.425  49.727  17.758  1.00 90.51           C
ATOM   4431  CG  LEU A 563      68.724  49.949  16.964  1.00 90.51           C
ATOM   4432  CD1 LEU A 563      69.957  49.580  17.805  1.00 90.51           C
ATOM   4433  CD2 LEU A 563      68.686  49.229  15.608  1.00 90.51           C
ATOM   4434  C   LEU A 563      65.957  48.243  19.006  1.00 90.51           C
ATOM   4435  O   LEU A 563      64.817  48.518  18.642  1.00 90.51           O
ATOM   4436  N   ILE A 564      66.222  47.871  20.267  1.00120.57           N
ATOM   4437  CA  ILE A 564      65.152  47.887  21.210  1.00120.57           C
ATOM   4438  CB  ILE A 564      64.498  46.544  21.350  1.00120.57           C
ATOM   4439  CG1 ILE A 564      65.523  45.501  21.807  1.00120.57           C
ATOM   4440  CG2 ILE A 564      63.832  46.197  20.007  1.00120.57           C
ATOM   4441  CD1 ILE A 564      64.910  44.121  21.988  1.00120.57           C
ATOM   4442  C   ILE A 564      65.692  48.334  22.530  1.00120.57           C
ATOM   4443  O   ILE A 564      66.773  47.920  22.946  1.00120.57           O
ATOM   4444  N   LYS A 565      64.957  49.226  23.222  1.00132.85           N
ATOM   4445  CA  LYS A 565      65.436  49.662  24.500  1.00132.85           C
ATOM   4446  CB  LYS A 565      65.735  51.169  24.562  1.00132.85           C
ATOM   4447  CG  LYS A 565      66.896  51.586  23.658  1.00132.85           C
ATOM   4448  CD  LYS A 565      66.563  51.551  22.164  1.00132.85           C
ATOM   4449  CE  LYS A 565      67.779  51.763  21.261  1.00132.85           C
ATOM   4450  NZ  LYS A 565      68.473  53.012  21.641  1.00132.85           N
ATOM   4451  C   LYS A 565      64.340  49.392  25.469  1.00132.85           C
ATOM   4452  O   LYS A 565      63.308  50.061  25.459  1.00132.85           O
ATOM   4453  N   PHE A 566      64.547  48.415  26.364  1.00 82.86           N
ATOM   4454  CA  PHE A 566      63.485  48.097  27.264  1.00 82.86           C
ATOM   4455  CB  PHE A 566      63.369  46.599  27.577  1.00 82.86           C
ATOM   4456  CG  PHE A 566      62.847  45.987  26.328  1.00 82.86           C
ATOM   4457  CD1 PHE A 566      63.679  45.787  25.257  1.00 82.86           C
ATOM   4458  CD2 PHE A 566      61.528  45.613  26.228  1.00 82.86           C
ATOM   4459  CE1 PHE A 566      63.192  45.223  24.103  1.00 82.86           C
ATOM   4460  CE2 PHE A 566      61.037  45.049  25.075  1.00 82.86           C
ATOM   4461  CZ  PHE A 566      61.873  44.852  24.005  1.00 82.86           C
ATOM   4462  C   PHE A 566      63.696  48.836  28.529  1.00 82.86           C
ATOM   4463  O   PHE A 566      64.786  48.845  29.102  1.00 82.86           O
ATOM   4464  N   VAL A 567      62.625  49.515  28.972  1.00159.23           N
ATOM   4465  CA  VAL A 567      62.684  50.210  30.205  1.00159.23           C
ATOM   4466  CB  VAL A 567      61.549  51.177  30.429  1.00159.23           C
ATOM   4467  CG1 VAL A 567      60.210  50.416  30.451  1.00159.23           C
ATOM   4468  CG2 VAL A 567      61.836  51.967  31.716  1.00159.23           C
ATOM   4469  C   VAL A 567      62.587  49.103  31.158  1.00159.23           C
ATOM   4470  O   VAL A 567      61.730  48.225  31.069  1.00159.23           O
ATOM   4471  N   ILE A 568      63.543  49.059  32.064  1.00183.87           N
ATOM   4472  CA  ILE A 568      63.452  47.977  32.952  1.00183.87           C
ATOM   4473  CB  ILE A 568      64.284  46.828  32.480  1.00183.87           C
ATOM   4474  CG1 ILE A 568      65.736  47.293  32.326  1.00183.87           C
ATOM   4475  CG2 ILE A 568      63.673  46.291  31.175  1.00183.87           C
ATOM   4476  CD1 ILE A 568      66.675  46.191  31.859  1.00183.87           C
ATOM   4477  C   ILE A 568      64.008  48.519  34.197  1.00183.87           C
ATOM   4478  O   ILE A 568      64.621  49.583  34.183  1.00183.87           O
ATOM   4479  N   ASP A 569      63.705  47.854  35.313  1.00177.38           N
ATOM   4480  CA  ASP A 569      64.345  48.164  36.535  1.00177.38           C
ATOM   4481  CB  ASP A 569      63.384  48.056  37.736  1.00177.38           C
ATOM   4482  CG  ASP A 569      63.987  48.719  38.971  1.00177.38           C
ATOM   4483  OD1 ASP A 569      65.200  48.518  39.240  1.00177.38           O
ATOM   4484  OD2 ASP A 569      63.231  49.452  39.662  1.00177.38           O
ATOM   4485  C   ASP A 569      65.277  47.024  36.579  1.00177.38           C
ATOM   4486  O   ASP A 569      66.033  46.852  37.531  1.00177.38           O
ATOM   4487  N   THR A 570      65.225  46.218  35.492  1.00166.87           N
ATOM   4488  CA  THR A 570      66.152  45.146  35.381  1.00166.87           C
ATOM   4489  CB  THR A 570      66.047  44.375  34.100  1.00166.87           C
ATOM   4490  OG1 THR A 570      64.750  43.810  33.980  1.00166.87           O
ATOM   4491  CG2 THR A 570      67.100  43.256  34.120  1.00166.87           C
ATOM   4492  C   THR A 570      67.420  45.899  35.391  1.00166.87           C
ATOM   4493  O   THR A 570      68.303  45.686  36.219  1.00166.87           O
ATOM   4494  N   ALA A 571      67.505  46.875  34.480  1.00213.11           N
ATOM   4495  CA  ALA A 571      68.514  47.835  34.725  1.00213.11           C
ATOM   4496  CB  ALA A 571      68.814  48.761  33.534  1.00213.11           C
ATOM   4497  C   ALA A 571      67.787  48.620  35.758  1.00213.11           C
ATOM   4498  O   ALA A 571      66.696  49.086  35.469  1.00213.11           O
ATOM   4499  N   VAL A 572      68.337  48.817  36.966  1.00191.33           N
ATOM   4500  CA  VAL A 572      67.523  49.337  38.041  1.00191.33           C
ATOM   4501  CB  VAL A 572      68.354  49.596  39.257  1.00191.33           C
ATOM   4502  CG1 VAL A 572      69.625  50.345  38.823  1.00191.33           C
ATOM   4503  CG2 VAL A 572      67.509  50.413  40.242  1.00191.33           C
ATOM   4504  C   VAL A 572      66.830  50.621  37.701  1.00191.33           C
ATOM   4505  O   VAL A 572      65.602  50.661  37.654  1.00191.33           O
ATOM   4506  N   HIS A 573      67.578  51.698  37.427  1.00186.36           N
ATOM   4507  CA  HIS A 573      66.907  52.892  37.012  1.00186.36           C
ATOM   4508  ND1 HIS A 573      65.607  55.871  38.725  1.00186.36           N
ATOM   4509  CG  HIS A 573      66.259  55.235  37.693  1.00186.36           C
ATOM   4510  CB  HIS A 573      67.228  54.110  37.893  1.00186.36           C
ATOM   4511  NE2 HIS A 573      64.886  56.812  36.844  1.00186.36           N
ATOM   4512  CD2 HIS A 573      65.809  55.823  36.551  1.00186.36           C
ATOM   4513  CE1 HIS A 573      64.799  56.804  38.162  1.00186.36           C
ATOM   4514  C   HIS A 573      67.527  53.138  35.679  1.00186.36           C
ATOM   4515  O   HIS A 573      68.233  54.124  35.477  1.00186.36           O
ATOM   4516  N   ALA A 574      67.274  52.228  34.721  1.00 61.85           N
ATOM   4517  CA  ALA A 574      67.967  52.346  33.478  1.00 61.85           C
ATOM   4518  CB  ALA A 574      69.407  51.812  33.564  1.00 61.85           C
ATOM   4519  C   ALA A 574      67.250  51.510  32.469  1.00 61.85           C
ATOM   4520  O   ALA A 574      66.197  50.945  32.748  1.00 61.85           O
ATOM   4521  N   TYR A 575      67.786  51.437  31.237  1.00 60.63           N
ATOM   4522  CA  TYR A 575      67.128  50.637  30.250  1.00 60.63           C
ATOM   4523  CB  TYR A 575      66.661  51.445  29.026  1.00 60.63           C
ATOM   4524  CG  TYR A 575      65.908  52.641  29.510  1.00 60.63           C
ATOM   4525  CD1 TYR A 575      66.615  53.736  29.949  1.00 60.63           C
ATOM   4526  CD2 TYR A 575      64.531  52.690  29.522  1.00 60.63           C
ATOM   4527  CE1 TYR A 575      65.970  54.859  30.403  1.00 60.63           C
ATOM   4528  CE2 TYR A 575      63.876  53.814  29.976  1.00 60.63           C
ATOM   4529  CZ  TYR A 575      64.597  54.899  30.419  1.00 60.63           C
ATOM   4530  OH  TYR A 575      63.937  56.056  30.887  1.00 60.63           O
ATOM   4531  C   TYR A 575      68.169  49.695  29.732  1.00 60.63           C
ATOM   4532  O   TYR A 575      69.357  50.014  29.732  1.00 60.63           O
ATOM   4533  N   SER A 576      67.759  48.488  29.300  1.00 92.07           N
ATOM   4534  CA  SER A 576      68.743  47.608  28.741  1.00 92.07           C
ATOM   4535  CB  SER A 576      68.646  46.148  29.218  1.00 92.07           C
ATOM   4536  OG  SER A 576      69.123  46.038  30.550  1.00 92.07           O
ATOM   4537  C   SER A 576      68.543  47.619  27.264  1.00 92.07           C
ATOM   4538  O   SER A 576      67.438  47.405  26.769  1.00 92.07           O
ATOM   4539  N   LEU A 577      69.629  47.897  26.521  1.00100.53           N
ATOM   4540  CA  LEU A 577      69.548  47.983  25.095  1.00100.53           C
ATOM   4541  CB  LEU A 577      70.589  48.930  24.475  1.00100.53           C
ATOM   4542  CG  LEU A 577      70.576  48.913  22.932  1.00100.53           C
ATOM   4543  CD1 LEU A 577      69.255  49.459  22.369  1.00100.53           C
ATOM   4544  CD2 LEU A 577      71.819  49.609  22.354  1.00100.53           C
ATOM   4545  C   LEU A 577      69.804  46.653  24.493  1.00100.53           C
ATOM   4546  O   LEU A 577      70.598  45.867  25.003  1.00100.53           O
ATOM   4547  N   ARG A 578      69.121  46.370  23.368  1.00109.49           N
ATOM   4548  CA  ARG A 578      69.376  45.143  22.691  1.00109.49           C
ATOM   4549  CB  ARG A 578      68.270  44.091  22.889  1.00109.49           C
ATOM   4550  CG  ARG A 578      68.082  43.717  24.363  1.00109.49           C
ATOM   4551  CD  ARG A 578      69.395  43.400  25.096  1.00109.49           C
ATOM   4552  NE  ARG A 578      69.063  43.098  26.520  1.00109.49           N
ATOM   4553  CZ  ARG A 578      69.756  43.667  27.552  1.00109.49           C
ATOM   4554  NH1 ARG A 578      70.743  44.578  27.314  1.00109.49           N
ATOM   4555  NH2 ARG A 578      69.466  43.308  28.837  1.00109.49           N
ATOM   4556  C   ARG A 578      69.507  45.463  21.236  1.00109.49           C
ATOM   4557  O   ARG A 578      68.687  46.172  20.656  1.00109.49           O
ATOM   4558  N   GLU A 579      70.595  44.969  20.627  1.00 91.08           N
ATOM   4559  CA  GLU A 579      70.846  45.103  19.224  1.00 91.08           C
ATOM   4560  CB  GLU A 579      72.348  45.114  18.911  1.00 91.08           C
ATOM   4561  CG  GLU A 579      73.072  46.316  19.522  1.00 91.08           C
ATOM   4562  CD  GLU A 579      74.562  46.005  19.562  1.00 91.08           C
ATOM   4563  OE1 GLU A 579      75.105  45.553  18.519  1.00 91.08           O
ATOM   4564  OE2 GLU A 579      75.177  46.208  20.642  1.00 91.08           O
ATOM   4565  C   GLU A 579      70.281  43.835  18.720  1.00 91.08           C
ATOM   4566  O   GLU A 579      69.833  43.081  19.573  1.00 91.08           O
ATOM   4567  N   VAL A 580      70.324  43.571  17.389  1.00118.02           N
ATOM   4568  CA  VAL A 580      69.682  42.466  16.710  1.00118.02           C
ATOM   4569  CB  VAL A 580      70.383  42.051  15.451  1.00118.02           C
ATOM   4570  CG1 VAL A 580      69.648  40.834  14.864  1.00118.02           C
ATOM   4571  CG2 VAL A 580      70.442  43.265  14.508  1.00118.02           C
ATOM   4572  C   VAL A 580      69.558  41.253  17.564  1.00118.02           C
ATOM   4573  O   VAL A 580      70.352  40.316  17.501  1.00118.02           O
ATOM   4574  N   PHE A 581      68.490  41.263  18.374  1.00329.51           N
ATOM   4575  CA  PHE A 581      68.108  40.195  19.223  1.00329.51           C
ATOM   4576  CB  PHE A 581      67.557  39.058  18.373  1.00329.51           C
ATOM   4577  CG  PHE A 581      66.325  39.600  17.742  1.00329.51           C
ATOM   4578  CD1 PHE A 581      65.135  39.579  18.432  1.00329.51           C
ATOM   4579  CD2 PHE A 581      66.359  40.151  16.481  1.00329.51           C
ATOM   4580  CE1 PHE A 581      63.982  40.078  17.874  1.00329.51           C
ATOM   4581  CE2 PHE A 581      65.208  40.653  15.919  1.00329.51           C
ATOM   4582  CZ  PHE A 581      64.019  40.615  16.611  1.00329.51           C
ATOM   4583  C   PHE A 581      69.236  39.735  20.098  1.00329.51           C
ATOM   4584  O   PHE A 581      69.317  38.556  20.440  1.00329.51           O
ATOM   4585  N   GLY A 582      70.113  40.662  20.532  1.00 57.43           N
ATOM   4586  CA  GLY A 582      71.191  40.262  21.389  1.00 57.43           C
ATOM   4587  C   GLY A 582      71.369  41.327  22.420  1.00 57.43           C
ATOM   4588  O   GLY A 582      71.191  42.514  22.154  1.00 57.43           O
ATOM   4589  N   CYS A 583      71.759  40.910  23.637  1.00 62.16           N
ATOM   4590  CA  CYS A 583      71.944  41.822  24.725  1.00 62.16           C
ATOM   4591  CB  CYS A 583      72.213  41.091  26.050  1.00 62.16           C
ATOM   4592  SG  CYS A 583      72.574  42.217  27.425  1.00 62.16           S
ATOM   4593  C   CYS A 583      73.137  42.660  24.423  1.00 62.16           C
ATOM   4594  O   CYS A 583      74.068  42.230  23.743  1.00 62.16           O
ATOM   4595  N   SER A 584      73.122  43.906  24.925  1.00162.52           N
ATOM   4596  CA  SER A 584      74.230  44.785  24.739  1.00162.52           C
ATOM   4597  CB  SER A 584      73.971  45.943  23.746  1.00162.52           C
ATOM   4598  OG  SER A 584      72.853  46.733  24.118  1.00162.52           O
ATOM   4599  C   SER A 584      74.594  45.307  26.087  1.00162.52           C
ATOM   4600  O   SER A 584      75.219  44.604  26.881  1.00162.52           O
ATOM   4601  N   TRP A 585      74.228  46.564  26.378  1.00135.32           N
ATOM   4602  CA  TRP A 585      74.591  47.135  27.637  1.00135.32           C
ATOM   4603  CB  TRP A 585      75.695  48.197  27.498  1.00135.32           C
ATOM   4604  CG  TRP A 585      75.353  49.296  26.518  1.00135.32           C
ATOM   4605  CD2 TRP A 585      75.563  49.207  25.099  1.00135.32           C
ATOM   4606  CD1 TRP A 585      74.795  50.520  26.749  1.00135.32           C
ATOM   4607  NE1 TRP A 585      74.642  51.197  25.563  1.00135.32           N
ATOM   4608  CE2 TRP A 585      75.111  50.401  24.540  1.00135.32           C
ATOM   4609  CE3 TRP A 585      76.085  48.211  24.322  1.00135.32           C
ATOM   4610  CZ2 TRP A 585      75.171  50.618  23.194  1.00135.32           C
ATOM   4611  CZ3 TRP A 585      76.151  48.439  22.966  1.00135.32           C
ATOM   4612  CH2 TRP A 585      75.703  49.619  22.411  1.00135.32           C
ATOM   4613  C   TRP A 585      73.382  47.787  28.245  1.00135.32           C
ATOM   4614  O   TRP A 585      72.265  47.670  27.740  1.00135.32           O
ATOM   4615  N   TYR A 586      73.596  48.490  29.377  1.00 68.72           N
ATOM   4616  CA  TYR A 586      72.540  49.127  30.112  1.00 68.72           C
ATOM   4617  CB  TYR A 586      72.652  48.942  31.636  1.00 68.72           C
ATOM   4618  CG  TYR A 586      72.865  47.508  31.971  1.00 68.72           C
ATOM   4619  CD1 TYR A 586      71.815  46.629  32.094  1.00 68.72           C
ATOM   4620  CD2 TYR A 586      74.146  47.048  32.179  1.00 68.72           C
ATOM   4621  CE1 TYR A 586      72.050  45.311  32.410  1.00 68.72           C
ATOM   4622  CE2 TYR A 586      74.389  45.734  32.495  1.00 68.72           C
ATOM   4623  CZ  TYR A 586      73.335  44.863  32.609  1.00 68.72           C
ATOM   4624  OH  TYR A 586      73.572  43.511  32.934  1.00 68.72           O
ATOM   4625  C   TYR A 586      72.765  50.597  29.946  1.00 68.72           C
ATOM   4626  O   TYR A 586      73.907  51.040  29.840  1.00 68.72           O
ATOM   4627  N   MET A 587      71.682  51.399  29.893  1.00 47.17           N
ATOM   4628  CA  MET A 587      71.875  52.820  29.761  1.00 47.17           C
ATOM   4629  CB  MET A 587      71.349  53.377  28.428  1.00 47.17           C
ATOM   4630  CG  MET A 587      72.119  52.849  27.217  1.00 47.17           C
ATOM   4631  SD  MET A 587      71.526  53.472  25.618  1.00 47.17           S
ATOM   4632  CE  MET A 587      70.056  52.407  25.594  1.00 47.17           C
ATOM   4633  C   MET A 587      71.108  53.483  30.860  1.00 47.17           C
ATOM   4634  O   MET A 587      70.007  53.059  31.205  1.00 47.17           O
ATOM   4635  N   CYS A 588      71.687  54.557  31.439  1.00108.27           N
ATOM   4636  CA  CYS A 588      71.091  55.223  32.564  1.00108.27           C
ATOM   4637  CB  CYS A 588      71.952  56.384  33.089  1.00108.27           C
ATOM   4638  SG  CYS A 588      73.527  55.815  33.800  1.00108.27           S
ATOM   4639  C   CYS A 588      69.741  55.768  32.212  1.00108.27           C
ATOM   4640  O   CYS A 588      68.743  55.423  32.841  1.00108.27           O
ATOM   4641  N   GLY A 589      69.665  56.631  31.185  1.00211.36           N
ATOM   4642  CA  GLY A 589      68.399  57.170  30.777  1.00211.36           C
ATOM   4643  C   GLY A 589      68.180  58.492  31.446  1.00211.36           C
ATOM   4644  O   GLY A 589      67.636  59.414  30.840  1.00211.36           O
ATOM   4645  N   MET A 590      68.604  58.631  32.717  1.00172.59           N
ATOM   4646  CA  MET A 590      68.328  59.863  33.400  1.00172.59           C
ATOM   4647  CB  MET A 590      68.686  59.839  34.897  1.00172.59           C
ATOM   4648  CG  MET A 590      68.120  61.039  35.664  1.00172.59           C
ATOM   4649  SD  MET A 590      68.435  61.017  37.454  1.00172.59           S
ATOM   4650  CE  MET A 590      67.273  62.358  37.839  1.00172.59           C
ATOM   4651  C   MET A 590      69.075  60.996  32.779  1.00172.59           C
ATOM   4652  O   MET A 590      68.504  62.049  32.503  1.00172.59           O
ATOM   4653  N   PHE A 591      70.378  60.805  32.516  1.00326.88           N
ATOM   4654  CA  PHE A 591      71.137  61.890  31.973  1.00326.88           C
ATOM   4655  CB  PHE A 591      72.093  62.515  33.010  1.00326.88           C
ATOM   4656  CG  PHE A 591      72.679  63.771  32.459  1.00326.88           C
ATOM   4657  CD1 PHE A 591      73.836  63.736  31.718  1.00326.88           C
ATOM   4658  CD2 PHE A 591      72.067  64.985  32.682  1.00326.88           C
ATOM   4659  CE1 PHE A 591      74.372  64.895  31.210  1.00326.88           C
ATOM   4660  CE2 PHE A 591      72.598  66.149  32.178  1.00326.88           C
ATOM   4661  CZ  PHE A 591      73.755  66.102  31.439  1.00326.88           C
ATOM   4662  C   PHE A 591      71.966  61.304  30.888  1.00326.88           C
ATOM   4663  O   PHE A 591      72.273  60.114  30.929  1.00326.88           O
ATOM   4664  N   TRP A 592      72.301  62.115  29.864  1.00292.60           N
ATOM   4665  CA  TRP A 592      73.168  61.634  28.831  1.00292.60           C
ATOM   4666  CB  TRP A 592      74.384  60.845  29.359  1.00292.60           C
ATOM   4667  CG  TRP A 592      75.327  60.321  28.304  1.00292.60           C
ATOM   4668  CD2 TRP A 592      76.558  60.963  27.943  1.00292.60           C
ATOM   4669  CD1 TRP A 592      75.252  59.181  27.558  1.00292.60           C
ATOM   4670  NE1 TRP A 592      76.352  59.081  26.740  1.00292.60           N
ATOM   4671  CE2 TRP A 592      77.171  60.168  26.973  1.00292.60           C
ATOM   4672  CE3 TRP A 592      77.141  62.117  28.392  1.00292.60           C
ATOM   4673  CZ2 TRP A 592      78.377  60.512  26.436  1.00292.60           C
ATOM   4674  CZ3 TRP A 592      78.355  62.465  27.841  1.00292.60           C
ATOM   4675  CH2 TRP A 592      78.962  61.678  26.883  1.00292.60           C
ATOM   4676  C   TRP A 592      72.390  60.740  27.927  1.00292.60           C
ATOM   4677  O   TRP A 592      71.969  61.140  26.843  1.00292.60           O
ATOM   4678  N   ASP A 593      72.159  59.494  28.379  1.00 83.27           N
ATOM   4679  CA  ASP A 593      71.586  58.499  27.521  1.00 83.27           C
ATOM   4680  CB  ASP A 593      71.392  57.144  28.227  1.00 83.27           C
ATOM   4681  CG  ASP A 593      72.769  56.517  28.401  1.00 83.27           C
ATOM   4682  OD1 ASP A 593      73.540  56.507  27.403  1.00 83.27           O
ATOM   4683  OD2 ASP A 593      73.065  56.031  29.525  1.00 83.27           O
ATOM   4684  C   ASP A 593      70.271  58.929  26.954  1.00 83.27           C
ATOM   4685  O   ASP A 593      70.089  58.871  25.739  1.00 83.27           O
ATOM   4686  N   ALA A 594      69.314  59.401  27.773  1.00 48.93           N
ATOM   4687  CA  ALA A 594      68.084  59.712  27.105  1.00 48.93           C
ATOM   4688  CB  ALA A 594      66.929  58.768  27.484  1.00 48.93           C
ATOM   4689  C   ALA A 594      67.644  61.094  27.447  1.00 48.93           C
ATOM   4690  O   ALA A 594      67.697  61.517  28.601  1.00 48.93           O
ATOM   4691  N   CYS A 595      67.196  61.839  26.418  1.00 78.71           N
ATOM   4692  CA  CYS A 595      66.669  63.150  26.638  1.00 78.71           C
ATOM   4693  CB  CYS A 595      66.633  64.031  25.379  1.00 78.71           C
ATOM   4694  SG  CYS A 595      66.071  65.724  25.736  1.00 78.71           S
ATOM   4695  C   CYS A 595      65.274  62.935  27.108  1.00 78.71           C
ATOM   4696  O   CYS A 595      64.687  61.881  26.869  1.00 78.71           O
ATOM   4697  N   THR A 596      64.703  63.915  27.824  1.00 43.04           N
ATOM   4698  CA  THR A 596      63.379  63.685  28.308  1.00 43.04           C
ATOM   4699  CB  THR A 596      63.315  63.599  29.805  1.00 43.04           C
ATOM   4700  OG1 THR A 596      64.128  62.532  30.270  1.00 43.04           O
ATOM   4701  CG2 THR A 596      61.853  63.389  30.232  1.00 43.04           C
ATOM   4702  C   THR A 596      62.518  64.831  27.904  1.00 43.04           C
ATOM   4703  O   THR A 596      62.967  65.973  27.811  1.00 43.04           O
ATOM   4704  N   TRP A 597      61.241  64.523  27.628  1.00149.93           N
ATOM   4705  CA  TRP A 597      60.254  65.513  27.330  1.00149.93           C
ATOM   4706  CB  TRP A 597      59.638  65.399  25.928  1.00149.93           C
ATOM   4707  CG  TRP A 597      60.494  66.043  24.867  1.00149.93           C
ATOM   4708  CD2 TRP A 597      61.751  65.530  24.403  1.00149.93           C
ATOM   4709  CD1 TRP A 597      60.291  67.220  24.208  1.00149.93           C
ATOM   4710  NE1 TRP A 597      61.333  67.465  23.350  1.00149.93           N
ATOM   4711  CE2 TRP A 597      62.243  66.436  23.463  1.00149.93           C
ATOM   4712  CE3 TRP A 597      62.442  64.401  24.739  1.00149.93           C
ATOM   4713  CZ2 TRP A 597      63.441  66.226  22.841  1.00149.93           C
ATOM   4714  CZ3 TRP A 597      63.645  64.188  24.102  1.00149.93           C
ATOM   4715  CH2 TRP A 597      64.135  65.083  23.171  1.00149.93           C
ATOM   4716  C   TRP A 597      59.190  65.315  28.360  1.00149.93           C
ATOM   4717  O   TRP A 597      59.090  64.242  28.955  1.00149.93           O
ATOM   4718  N   PHE A 598      58.373  66.352  28.622  1.00135.55           N
ATOM   4719  CA  PHE A 598      57.439  66.206  29.697  1.00135.55           C
ATOM   4720  CB  PHE A 598      57.445  67.383  30.690  1.00135.55           C
ATOM   4721  CG  PHE A 598      58.840  67.782  31.037  1.00135.55           C
ATOM   4722  CD1 PHE A 598      59.554  67.174  32.042  1.00135.55           C
ATOM   4723  CD2 PHE A 598      59.432  68.799  30.324  1.00135.55           C
ATOM   4724  CE1 PHE A 598      60.837  67.584  32.327  1.00135.55           C
ATOM   4725  CE2 PHE A 598      60.711  69.212  30.603  1.00135.55           C
ATOM   4726  CZ  PHE A 598      61.418  68.604  31.611  1.00135.55           C
ATOM   4727  C   PHE A 598      56.052  66.252  29.139  1.00135.55           C
ATOM   4728  O   PHE A 598      55.808  66.953  28.158  1.00135.55           O
ATOM   4729  N   LEU A 599      55.096  65.491  29.725  1.00229.51           N
ATOM   4730  CA  LEU A 599      53.769  65.743  29.246  1.00229.51           C
ATOM   4731  CB  LEU A 599      52.984  64.537  28.707  1.00229.51           C
ATOM   4732  CG  LEU A 599      51.721  65.025  27.970  1.00229.51           C
ATOM   4733  CD1 LEU A 599      52.090  66.094  26.928  1.00229.51           C
ATOM   4734  CD2 LEU A 599      50.961  63.870  27.307  1.00229.51           C
ATOM   4735  C   LEU A 599      53.023  66.403  30.368  1.00229.51           C
ATOM   4736  O   LEU A 599      51.814  66.238  30.527  1.00229.51           O
ATOM   4737  N   LEU A 600      53.745  67.250  31.137  1.00110.36           N
ATOM   4738  CA  LEU A 600      53.181  67.913  32.278  1.00110.36           C
ATOM   4739  CB  LEU A 600      54.087  67.847  33.522  1.00110.36           C
ATOM   4740  CG  LEU A 600      54.512  66.422  33.922  1.00110.36           C
ATOM   4741  CD1 LEU A 600      53.306  65.540  34.264  1.00110.36           C
ATOM   4742  CD2 LEU A 600      55.445  65.799  32.871  1.00110.36           C
ATOM   4743  C   LEU A 600      53.034  69.370  31.958  1.00110.36           C
ATOM   4744  O   LEU A 600      53.938  69.979  31.387  1.00110.36           O
ATOM   4745  N   ARG A 601      51.871  69.969  32.297  1.00162.67           N
ATOM   4746  CA  ARG A 601      51.713  71.381  32.086  1.00162.67           C
ATOM   4747  CB  ARG A 601      50.257  71.845  31.897  1.00162.67           C
ATOM   4748  CG  ARG A 601      49.645  71.371  30.580  1.00162.67           C
ATOM   4749  CD  ARG A 601      49.539  69.850  30.480  1.00162.67           C
ATOM   4750  NE  ARG A 601      48.824  69.366  31.694  1.00162.67           N
ATOM   4751  CZ  ARG A 601      47.751  68.535  31.563  1.00162.67           C
ATOM   4752  NH1 ARG A 601      47.275  68.231  30.319  1.00162.67           N
ATOM   4753  NH2 ARG A 601      47.163  68.007  32.676  1.00162.67           N
ATOM   4754  C   ARG A 601      52.254  72.067  33.302  1.00162.67           C
ATOM   4755  O   ARG A 601      52.009  71.639  34.429  1.00162.67           O
ATOM   4756  N   ASN A 602      53.008  73.165  33.100  1.00 71.51           N
ATOM   4757  CA  ASN A 602      53.624  73.836  34.208  1.00 71.51           C
ATOM   4758  CB  ASN A 602      54.912  74.599  33.839  1.00 71.51           C
ATOM   4759  CG  ASN A 602      56.013  73.596  33.521  1.00 71.51           C
ATOM   4760  OD1 ASN A 602      56.405  73.430  32.368  1.00 71.51           O
ATOM   4761  ND2 ASN A 602      56.531  72.911  34.575  1.00 71.51           N
ATOM   4762  C   ASN A 602      52.694  74.845  34.796  1.00 71.51           C
ATOM   4763  O   ASN A 602      51.868  75.439  34.106  1.00 71.51           O
ATOM   4764  N   LYS A 603      52.795  75.037  36.126  1.00168.29           N
ATOM   4765  CA  LYS A 603      52.063  76.076  36.779  1.00168.29           C
ATOM   4766  CB  LYS A 603      50.798  75.617  37.527  1.00168.29           C
ATOM   4767  CG  LYS A 603      51.033  74.642  38.685  1.00168.29           C
ATOM   4768  CD  LYS A 603      49.985  74.727  39.794  1.00168.29           C
ATOM   4769  CE  LYS A 603      50.042  76.051  40.568  1.00168.29           C
ATOM   4770  NZ  LYS A 603      49.176  75.985  41.766  1.00168.29           N
ATOM   4771  C   LYS A 603      52.983  76.647  37.807  1.00168.29           C
ATOM   4772  O   LYS A 603      53.398  75.966  38.746  1.00168.29           O
ATOM   4773  N   PRO A 604      53.394  77.860  37.622  1.00186.57           N
ATOM   4774  CA  PRO A 604      54.156  78.418  38.694  1.00186.57           C
ATOM   4775  CD  PRO A 604      53.929  78.241  36.326  1.00186.57           C
ATOM   4776  CB  PRO A 604      55.069  79.475  38.077  1.00186.57           C
ATOM   4777  CG  PRO A 604      55.232  78.999  36.625  1.00186.57           C
ATOM   4778  C   PRO A 604      53.191  78.961  39.698  1.00186.57           C
ATOM   4779  O   PRO A 604      52.295  79.699  39.301  1.00186.57           O
ATOM   4780  N   SER A 605      53.356  78.660  40.997  1.00126.79           N
ATOM   4781  CA  SER A 605      52.483  79.224  41.978  1.00126.79           C
ATOM   4782  CB  SER A 605      51.654  78.174  42.738  1.00126.79           C
ATOM   4783  OG  SER A 605      50.965  78.787  43.819  1.00126.79           O
ATOM   4784  C   SER A 605      53.401  79.831  42.973  1.00126.79           C
ATOM   4785  O   SER A 605      54.319  79.171  43.456  1.00126.79           O
ATOM   4786  N   LYS A 606      53.175  81.112  43.305  1.00 95.12           N
ATOM   4787  CA  LYS A 606      54.058  81.751  44.227  1.00 95.12           C
ATOM   4788  CB  LYS A 606      54.722  83.011  43.654  1.00 95.12           C
ATOM   4789  CG  LYS A 606      55.552  82.742  42.396  1.00 95.12           C
ATOM   4790  CD  LYS A 606      56.720  81.779  42.615  1.00 95.12           C
ATOM   4791  CE  LYS A 606      57.471  81.410  41.334  1.00 95.12           C
ATOM   4792  NZ  LYS A 606      58.585  80.485  41.644  1.00 95.12           N
ATOM   4793  C   LYS A 606      53.241  82.185  45.394  1.00 95.12           C
ATOM   4794  O   LYS A 606      52.085  82.576  45.244  1.00 95.12           O
ATOM   4795  N   ASN A 607      53.824  82.111  46.604  1.00 50.02           N
ATOM   4796  CA  ASN A 607      53.093  82.517  47.765  1.00 50.02           C
ATOM   4797  CB  ASN A 607      53.645  81.960  49.086  1.00 50.02           C
ATOM   4798  CG  ASN A 607      53.398  80.461  49.128  1.00 50.02           C
ATOM   4799  OD1 ASN A 607      52.792  79.890  48.223  1.00 50.02           O
ATOM   4800  ND2 ASN A 607      53.872  79.804  50.221  1.00 50.02           N
ATOM   4801  C   ASN A 607      53.151  84.002  47.859  1.00 50.02           C
ATOM   4802  O   ASN A 607      54.062  84.638  47.332  1.00 50.02           O
ATOM   4803  N   SER A 608      52.142  84.595  48.524  1.00 88.23           N
ATOM   4804  CA  SER A 608      52.131  86.015  48.692  1.00 88.23           C
ATOM   4805  CB  SER A 608      50.807  86.559  49.247  1.00 88.23           C
ATOM   4806  OG  SER A 608      49.746  86.247  48.357  1.00 88.23           O
ATOM   4807  C   SER A 608      53.189  86.329  49.697  1.00 88.23           C
ATOM   4808  O   SER A 608      53.316  85.629  50.700  1.00 88.23           O
ATOM   4809  N   GLU A 609      53.968  87.403  49.454  1.00112.42           N
ATOM   4810  CA  GLU A 609      55.021  87.760  50.358  1.00112.42           C
ATOM   4811  CB  GLU A 609      56.033  88.787  49.826  1.00112.42           C
ATOM   4812  CG  GLU A 609      56.825  88.284  48.626  1.00112.42           C
ATOM   4813  CD  GLU A 609      55.886  88.405  47.443  1.00112.42           C
ATOM   4814  OE1 GLU A 609      54.925  89.214  47.547  1.00112.42           O
ATOM   4815  OE2 GLU A 609      56.111  87.694  46.428  1.00112.42           O
ATOM   4816  C   GLU A 609      54.393  88.379  51.544  1.00112.42           C
ATOM   4817  O   GLU A 609      53.225  88.749  51.494  1.00112.42           O
ATOM   4818  N   ASP A 610      55.148  88.457  52.656  1.00 99.08           N
ATOM   4819  CA  ASP A 610      54.620  89.054  53.846  1.00 99.08           C
ATOM   4820  CB  ASP A 610      55.168  88.466  55.162  1.00 99.08           C
ATOM   4821  CG  ASP A 610      54.605  87.074  55.392  1.00 99.08           C
ATOM   4822  OD1 ASP A 610      54.763  86.207  54.493  1.00 99.08           O
ATOM   4823  OD2 ASP A 610      54.027  86.856  56.491  1.00 99.08           O
ATOM   4824  C   ASP A 610      55.049  90.490  53.872  1.00 99.08           C
ATOM   4825  O   ASP A 610      56.241  90.778  53.963  1.00 99.08           O
ATOM   4826  N   PRO A 611      54.131  91.408  53.743  1.00186.54           N
ATOM   4827  CA  PRO A 611      54.527  92.778  53.898  1.00186.54           C
ATOM   4828  CD  PRO A 611      53.114  91.270  52.715  1.00186.54           C
ATOM   4829  CB  PRO A 611      53.609  93.608  53.004  1.00186.54           C
ATOM   4830  CG  PRO A 611      53.096  92.606  51.963  1.00186.54           C
ATOM   4831  C   PRO A 611      54.358  93.142  55.337  1.00186.54           C
ATOM   4832  O   PRO A 611      53.565  92.502  56.028  1.00186.54           O
ATOM   4833  N   GLU A 612      55.063  94.174  55.825  1.00 86.29           N
ATOM   4834  CA  GLU A 612      54.805  94.522  57.184  1.00 86.29           C
ATOM   4835  CB  GLU A 612      56.011  94.305  58.116  1.00 86.29           C
ATOM   4836  CG  GLU A 612      56.320  92.815  58.308  1.00 86.29           C
ATOM   4837  CD  GLU A 612      57.540  92.649  59.203  1.00 86.29           C
ATOM   4838  OE1 GLU A 612      57.974  93.661  59.815  1.00 86.29           O
ATOM   4839  OE2 GLU A 612      58.052  91.500  59.290  1.00 86.29           O
ATOM   4840  C   GLU A 612      54.382  95.946  57.219  1.00 86.29           C
ATOM   4841  O   GLU A 612      55.048  96.822  56.667  1.00 86.29           O
ATOM   4842  N   ALA A 613      53.231  96.211  57.864  1.00 69.06           N
ATOM   4843  CA  ALA A 613      52.817  97.573  57.953  1.00 69.06           C
ATOM   4844  CB  ALA A 613      51.360  97.754  58.414  1.00 69.06           C
ATOM   4845  C   ALA A 613      53.703  98.128  59.001  1.00 69.06           C
ATOM   4846  O   ALA A 613      53.536  97.870  60.193  1.00 69.06           O
ATOM   4847  N   SER A 614      54.653  98.957  58.552  1.00133.96           N
ATOM   4848  CA  SER A 614      55.682  99.423  59.417  1.00133.96           C
ATOM   4849  CB  SER A 614      56.804 100.199  58.704  1.00133.96           C
ATOM   4850  OG  SER A 614      57.515  99.330  57.835  1.00133.96           O
ATOM   4851  C   SER A 614      55.096 100.312  60.419  1.00133.96           C
ATOM   4852  O   SER A 614      53.879 100.504  60.437  1.00133.96           O
ATOM   4853  N   CYS A 615      56.005 100.845  61.267  1.00 86.75           N
ATOM   4854  CA  CYS A 615      55.692 101.701  62.363  1.00 86.75           C
ATOM   4855  CB  CYS A 615      56.908 102.476  62.903  1.00 86.75           C
ATOM   4856  SG  CYS A 615      57.763 103.418  61.602  1.00 86.75           S
ATOM   4857  C   CYS A 615      54.697 102.654  61.847  1.00 86.75           C
ATOM   4858  O   CYS A 615      54.856 103.209  60.760  1.00 86.75           O
ATOM   4859  N   ALA A 616      53.623 102.793  62.638  1.00 82.02           N
ATOM   4860  CA  ALA A 616      52.436 103.502  62.301  1.00 82.02           C
ATOM   4861  CB  ALA A 616      51.556 103.838  63.515  1.00 82.02           C
ATOM   4862  C   ALA A 616      52.817 104.773  61.650  1.00 82.02           C
ATOM   4863  O   ALA A 616      53.884 105.339  61.883  1.00 82.02           O
ATOM   4864  N   ILE A 617      51.955 105.201  60.726  1.00 77.66           N
ATOM   4865  CA  ILE A 617      52.264 106.365  59.982  1.00 77.66           C
ATOM   4866  CB  ILE A 617      52.257 106.061  58.537  1.00 77.66           C
ATOM   4867  CG1 ILE A 617      53.227 104.903  58.334  1.00 77.66           C
ATOM   4868  CG2 ILE A 617      52.607 107.330  57.740  1.00 77.66           C
ATOM   4869  CD1 ILE A 617      52.901 104.129  57.081  1.00 77.66           C
ATOM   4870  C   ILE A 617      51.161 107.325  60.241  1.00 77.66           C
ATOM   4871  O   ILE A 617      49.986 107.009  60.060  1.00 77.66           O
ATOM   4872  N   ALA A 618      51.512 108.532  60.701  1.00 56.82           N
ATOM   4873  CA  ALA A 618      50.473 109.476  60.938  1.00 56.82           C
ATOM   4874  CB  ALA A 618      50.338 109.888  62.415  1.00 56.82           C
ATOM   4875  C   ALA A 618      50.828 110.696  60.156  1.00 56.82           C
ATOM   4876  O   ALA A 618      51.995 111.075  60.077  1.00 56.82           O
ATOM   4877  N   MET A 619      49.831 111.333  59.513  1.00161.21           N
ATOM   4878  CA  MET A 619      50.151 112.521  58.797  1.00161.21           C
ATOM   4879  CB  MET A 619      48.902 113.081  58.093  1.00161.21           C
ATOM   4880  CG  MET A 619      49.028 114.417  57.353  1.00161.21           C
ATOM   4881  SD  MET A 619      48.793 115.885  58.403  1.00161.21           S
ATOM   4882  CE  MET A 619      50.536 116.273  58.717  1.00161.21           C
ATOM   4883  C   MET A 619      50.656 113.482  59.806  1.00161.21           C
ATOM   4884  O   MET A 619      51.751 114.027  59.675  1.00161.21           O
ATOM   4885  N   SER A 620      49.883 113.647  60.890  1.00116.23           N
ATOM   4886  CA  SER A 620      50.320 114.500  61.951  1.00116.23           C
ATOM   4887  CB  SER A 620      49.489 115.793  62.064  1.00116.23           C
ATOM   4888  OG  SER A 620      49.973 116.605  63.122  1.00116.23           O
ATOM   4889  C   SER A 620      50.150 113.741  63.218  1.00116.23           C
ATOM   4890  O   SER A 620      49.191 112.988  63.371  1.00116.23           O
ATOM   4891  N   ASP A 621      51.109 113.927  64.145  1.00 98.96           N
ATOM   4892  CA  ASP A 621      51.128 113.275  65.426  1.00 98.96           C
ATOM   4893  CB  ASP A 621      52.543 113.284  66.042  1.00 98.96           C
ATOM   4894  CG  ASP A 621      52.691 112.233  67.137  1.00 98.96           C
ATOM   4895  OD1 ASP A 621      51.676 111.604  67.534  1.00 98.96           O
ATOM   4896  OD2 ASP A 621      53.852 112.042  67.588  1.00 98.96           O
ATOM   4897  C   ASP A 621      50.238 114.083  66.316  1.00 98.96           C
ATOM   4898  O   ASP A 621      49.822 115.185  65.965  1.00 98.96           O
ATOM   4899  N   CYS A 622      49.915 113.532  67.496  1.00 93.22           N
ATOM   4900  CA  CYS A 622      49.086 114.194  68.454  1.00 93.22           C
ATOM   4901  CB  CYS A 622      48.773 113.303  69.667  1.00 93.22           C
ATOM   4902  SG  CYS A 622      50.273 112.685  70.488  1.00 93.22           S
ATOM   4903  C   CYS A 622      49.803 115.419  68.910  1.00 93.22           C
ATOM   4904  O   CYS A 622      49.183 116.455  69.135  1.00 93.22           O
ATOM   4905  N   ARG A 623      51.135 115.337  69.075  1.00 71.78           N
ATOM   4906  CA  ARG A 623      51.841 116.504  69.511  1.00 71.78           C
ATOM   4907  CB  ARG A 623      53.318 116.258  69.848  1.00 71.78           C
ATOM   4908  CG  ARG A 623      53.487 115.567  71.200  1.00 71.78           C
ATOM   4909  CD  ARG A 623      54.829 115.851  71.873  1.00 71.78           C
ATOM   4910  NE  ARG A 623      54.731 115.306  73.256  1.00 71.78           N
ATOM   4911  CZ  ARG A 623      55.675 115.612  74.192  1.00 71.78           C
ATOM   4912  NH1 ARG A 623      56.722 116.427  73.872  1.00 71.78           N
ATOM   4913  NH2 ARG A 623      55.577 115.082  75.446  1.00 71.78           N
ATOM   4914  C   ARG A 623      51.759 117.554  68.451  1.00 71.78           C
ATOM   4915  O   ARG A 623      51.555 118.729  68.751  1.00 71.78           O
ATOM   4916  N   LYS A 624      51.906 117.155  67.175  1.00 93.00           N
ATOM   4917  CA  LYS A 624      51.863 118.110  66.104  1.00 93.00           C
ATOM   4918  CB  LYS A 624      52.158 117.497  64.725  1.00 93.00           C
ATOM   4919  CG  LYS A 624      53.604 117.023  64.586  1.00 93.00           C
ATOM   4920  CD  LYS A 624      54.635 118.138  64.762  1.00 93.00           C
ATOM   4921  CE  LYS A 624      56.081 117.654  64.642  1.00 93.00           C
ATOM   4922  NZ  LYS A 624      57.012 118.794  64.786  1.00 93.00           N
ATOM   4923  C   LYS A 624      50.500 118.722  66.053  1.00 93.00           C
ATOM   4924  O   LYS A 624      50.360 119.925  65.833  1.00 93.00           O
ATOM   4925  N   PHE A 625      49.457 117.898  66.271  1.00 99.92           N
ATOM   4926  CA  PHE A 625      48.110 118.379  66.213  1.00 99.92           C
ATOM   4927  CB  PHE A 625      47.044 117.295  66.442  1.00 99.92           C
ATOM   4928  CG  PHE A 625      45.735 117.996  66.342  1.00 99.92           C
ATOM   4929  CD1 PHE A 625      45.175 118.264  65.114  1.00 99.92           C
ATOM   4930  CD2 PHE A 625      45.071 118.390  67.480  1.00 99.92           C
ATOM   4931  CE1 PHE A 625      43.966 118.913  65.019  1.00 99.92           C
ATOM   4932  CE2 PHE A 625      43.864 119.040  67.393  1.00 99.92           C
ATOM   4933  CZ  PHE A 625      43.308 119.303  66.162  1.00 99.92           C
ATOM   4934  C   PHE A 625      47.947 119.391  67.286  1.00 99.92           C
ATOM   4935  O   PHE A 625      47.344 120.442  67.076  1.00 99.92           O
ATOM   4936  N   GLU A 626      48.502 119.097  68.473  1.00 51.72           N
ATOM   4937  CA  GLU A 626      48.348 120.008  69.556  1.00 51.72           C
ATOM   4938  CB  GLU A 626      48.961 119.506  70.875  1.00 51.72           C
ATOM   4939  CG  GLU A 626      48.182 118.329  71.469  1.00 51.72           C
ATOM   4940  CD  GLU A 626      48.809 117.948  72.801  1.00 51.72           C
ATOM   4941  OE1 GLU A 626      49.067 118.867  73.624  1.00 51.72           O
ATOM   4942  OE2 GLU A 626      49.034 116.727  73.016  1.00 51.72           O
ATOM   4943  C   GLU A 626      49.001 121.297  69.165  1.00 51.72           C
ATOM   4944  O   GLU A 626      48.474 122.377  69.423  1.00 51.72           O
ATOM   4945  N   ASP A 627      50.162 121.204  68.497  1.00 68.07           N
ATOM   4946  CA  ASP A 627      50.939 122.338  68.090  1.00 68.07           C
ATOM   4947  CB  ASP A 627      52.311 121.929  67.525  1.00 68.07           C
ATOM   4948  CG  ASP A 627      53.220 123.149  67.459  1.00 68.07           C
ATOM   4949  OD1 ASP A 627      52.762 124.278  67.773  1.00 68.07           O
ATOM   4950  OD2 ASP A 627      54.408 122.961  67.091  1.00 68.07           O
ATOM   4951  C   ASP A 627      50.202 123.129  67.046  1.00 68.07           C
ATOM   4952  O   ASP A 627      50.386 124.338  66.910  1.00 68.07           O
ATOM   4953  N   ASP A 628      49.332 122.464  66.271  1.00 75.17           N
ATOM   4954  CA  ASP A 628      48.672 123.114  65.179  1.00 75.17           C
ATOM   4955  CB  ASP A 628      47.724 122.174  64.419  1.00 75.17           C
ATOM   4956  CG  ASP A 628      48.565 121.098  63.743  1.00 75.17           C
ATOM   4957  OD1 ASP A 628      49.794 121.321  63.576  1.00 75.17           O
ATOM   4958  OD2 ASP A 628      47.987 120.037  63.387  1.00 75.17           O
ATOM   4959  C   ASP A 628      47.890 124.291  65.670  1.00 75.17           C
ATOM   4960  O   ASP A 628      47.859 125.323  65.000  1.00 75.17           O
ATOM   4961  N   VAL A 629      47.256 124.180  66.853  1.00126.79           N
ATOM   4962  CA  VAL A 629      46.443 125.253  67.353  1.00126.79           C
ATOM   4963  CB  VAL A 629      45.817 124.982  68.690  1.00126.79           C
ATOM   4964  CG1 VAL A 629      44.837 123.803  68.551  1.00126.79           C
ATOM   4965  CG2 VAL A 629      46.939 124.753  69.716  1.00126.79           C
ATOM   4966  C   VAL A 629      47.306 126.469  67.492  1.00126.79           C
ATOM   4967  O   VAL A 629      48.477 126.383  67.862  1.00126.79           O
ATOM   4968  N   ILE A 630      46.735 127.646  67.161  1.00127.01           N
ATOM   4969  CA  ILE A 630      47.475 128.869  67.178  1.00127.01           C
ATOM   4970  CB  ILE A 630      46.733 129.999  66.517  1.00127.01           C
ATOM   4971  CG1 ILE A 630      47.724 131.049  66.001  1.00127.01           C
ATOM   4972  CG2 ILE A 630      45.676 130.544  67.485  1.00127.01           C
ATOM   4973  CD1 ILE A 630      47.088 132.072  65.061  1.00127.01           C
ATOM   4974  C   ILE A 630      47.874 129.206  68.589  1.00127.01           C
ATOM   4975  O   ILE A 630      49.030 129.553  68.846  1.00127.01           O
ATOM   4976  N   VAL A 631      46.938 129.101  69.558  1.00120.70           N
ATOM   4977  CA  VAL A 631      47.347 129.373  70.902  1.00120.70           C
ATOM   4978  CB  VAL A 631      46.705 130.568  71.554  1.00120.70           C
ATOM   4979  CG1 VAL A 631      45.268 130.225  71.961  1.00120.70           C
ATOM   4980  CG2 VAL A 631      47.588 130.994  72.739  1.00120.70           C
ATOM   4981  C   VAL A 631      47.071 128.184  71.743  1.00120.70           C
ATOM   4982  O   VAL A 631      46.025 127.555  71.614  1.00120.70           O
ATOM   4983  N   LYS A 632      48.033 127.835  72.617  1.00103.87           N
ATOM   4984  CA  LYS A 632      47.846 126.725  73.498  1.00103.87           C
ATOM   4985  CB  LYS A 632      49.086 125.823  73.635  1.00103.87           C
ATOM   4986  CG  LYS A 632      49.423 125.006  72.389  1.00103.87           C
ATOM   4987  CD  LYS A 632      50.782 124.313  72.484  1.00103.87           C
ATOM   4988  CE  LYS A 632      51.891 124.995  71.687  1.00103.87           C
ATOM   4989  NZ  LYS A 632      51.795 124.583  70.273  1.00103.87           N
ATOM   4990  C   LYS A 632      47.603 127.312  74.836  1.00103.87           C
ATOM   4991  O   LYS A 632      48.409 128.079  75.361  1.00103.87           O
ATOM   4992  N   GLU A 633      46.459 126.952  75.426  1.00109.61           N
ATOM   4993  CA  GLU A 633      46.156 127.467  76.716  1.00109.61           C
ATOM   4994  CB  GLU A 633      44.806 126.975  77.257  1.00109.61           C
ATOM   4995  CG  GLU A 633      44.419 127.611  78.592  1.00109.61           C
ATOM   4996  CD  GLU A 633      43.935 129.025  78.303  1.00109.61           C
ATOM   4997  OE1 GLU A 633      43.871 129.389  77.099  1.00109.61           O
ATOM   4998  OE2 GLU A 633      43.620 129.759  79.278  1.00109.61           O
ATOM   4999  C   GLU A 633      47.228 127.016  77.671  1.00109.61           C
ATOM   5000  O   GLU A 633      47.740 127.827  78.443  1.00109.61           O
ATOM   5001  N   PRO A 634      47.623 125.763  77.638  1.00192.00           N
ATOM   5002  CA  PRO A 634      48.611 125.297  78.572  1.00192.00           C
ATOM   5003  CD  PRO A 634      46.774 124.670  77.179  1.00192.00           C
ATOM   5004  CB  PRO A 634      48.706 123.790  78.380  1.00192.00           C
ATOM   5005  CG  PRO A 634      47.306 123.410  77.884  1.00192.00           C
ATOM   5006  C   PRO A 634      49.931 125.981  78.444  1.00192.00           C
ATOM   5007  O   PRO A 634      50.579 126.250  79.447  1.00192.00           O
ATOM   5008  N   TYR A 635      50.390 126.281  77.233  1.00175.69           N
ATOM   5009  CA  TYR A 635      51.684 126.882  77.176  1.00175.69           C
ATOM   5010  CB  TYR A 635      52.137 127.067  75.715  1.00175.69           C
ATOM   5011  CG  TYR A 635      53.571 127.472  75.648  1.00175.69           C
ATOM   5012  CD1 TYR A 635      54.559 126.515  75.725  1.00175.69           C
ATOM   5013  CD2 TYR A 635      53.935 128.791  75.488  1.00175.69           C
ATOM   5014  CE1 TYR A 635      55.887 126.864  75.655  1.00175.69           C
ATOM   5015  CE2 TYR A 635      55.263 129.146  75.417  1.00175.69           C
ATOM   5016  CZ  TYR A 635      56.242 128.183  75.501  1.00175.69           C
ATOM   5017  OH  TYR A 635      57.604 128.548  75.427  1.00175.69           O
ATOM   5018  C   TYR A 635      51.584 128.239  77.793  1.00175.69           C
ATOM   5019  O   TYR A 635      52.417 128.646  78.603  1.00175.69           O
ATOM   5020  N   ALA A 636      50.507 128.956  77.426  1.00 70.58           N
ATOM   5021  CA  ALA A 636      50.303 130.318  77.817  1.00 70.58           C
ATOM   5022  CB  ALA A 636      49.011 130.910  77.228  1.00 70.58           C
ATOM   5023  C   ALA A 636      50.204 130.436  79.292  1.00 70.58           C
ATOM   5024  O   ALA A 636      50.819 131.318  79.893  1.00 70.58           O
ATOM   5025  N   SER A 637      49.439 129.535  79.923  1.00137.57           N
ATOM   5026  CA  SER A 637      49.246 129.710  81.324  1.00137.57           C
ATOM   5027  CB  SER A 637      48.220 128.734  81.933  1.00137.57           C
ATOM   5028  OG  SER A 637      46.931 128.980  81.389  1.00137.57           O
ATOM   5029  C   SER A 637      50.567 129.603  82.012  1.00137.57           C
ATOM   5030  O   SER A 637      50.911 130.527  82.738  1.00137.57           O
ATOM   5031  N   PRO A 638      51.369 128.592  81.801  1.00168.56           N
ATOM   5032  CA  PRO A 638      52.604 128.622  82.509  1.00168.56           C
ATOM   5033  CD  PRO A 638      50.845 127.260  82.019  1.00168.56           C
ATOM   5034  CB  PRO A 638      53.264 127.266  82.259  1.00168.56           C
ATOM   5035  CG  PRO A 638      52.082 126.353  81.864  1.00168.56           C
ATOM   5036  C   PRO A 638      53.495 129.816  82.339  1.00168.56           C
ATOM   5037  O   PRO A 638      54.195 130.171  83.285  1.00168.56           O
ATOM   5038  N   THR A 639      53.515 130.462  81.175  1.00167.08           N
ATOM   5039  CA  THR A 639      54.350 131.616  81.125  1.00167.08           C
ATOM   5040  CB  THR A 639      54.480 132.158  79.733  1.00167.08           C
ATOM   5041  OG1 THR A 639      53.213 132.578  79.248  1.00167.08           O
ATOM   5042  CG2 THR A 639      55.047 131.052  78.829  1.00167.08           C
ATOM   5043  C   THR A 639      53.835 132.743  81.979  1.00167.08           C
ATOM   5044  O   THR A 639      54.581 133.301  82.786  1.00167.08           O
ATOM   5045  N   ALA A 640      52.535 133.089  81.843  1.00 88.81           N
ATOM   5046  CA  ALA A 640      52.022 134.286  82.466  1.00 88.81           C
ATOM   5047  CB  ALA A 640      50.589 134.653  82.021  1.00 88.81           C
ATOM   5048  C   ALA A 640      52.124 134.222  83.961  1.00 88.81           C
ATOM   5049  O   ALA A 640      52.605 135.168  84.583  1.00 88.81           O
ATOM   5050  N   PRO A 641      51.730 133.148  84.573  1.00155.07           N
ATOM   5051  CA  PRO A 641      51.889 133.126  85.990  1.00155.07           C
ATOM   5052  CD  PRO A 641      50.359 132.740  84.329  1.00155.07           C
ATOM   5053  CB  PRO A 641      51.063 131.947  86.505  1.00155.07           C
ATOM   5054  CG  PRO A 641      50.129 131.601  85.331  1.00155.07           C
ATOM   5055  C   PRO A 641      53.280 133.176  86.533  1.00155.07           C
ATOM   5056  O   PRO A 641      53.421 133.381  87.736  1.00155.07           O
ATOM   5057  N   ARG A 642      54.305 132.985  85.690  1.00187.96           N
ATOM   5058  CA  ARG A 642      55.679 132.982  86.101  1.00187.96           C
ATOM   5059  CB  ARG A 642      56.617 132.437  85.012  1.00187.96           C
[truncated: 821,923 more chars]
