# Supplementary material for: In and Outs of Chuviridae Endogenous Viral Elements: Origin of a Potentially New Retrovirus and Signature of Ancient and Ongoing Arms Race in Mosquito Genomes
Source: Front Genet. 2020 Oct 22;11:542437. doi: 10.3389/fgene.2020.542437 (PMC7642597; doi:10.3389/fgene.2020.542437)
Supplement: Supplementary file 1 [file Data_Sheet_1.ZIP › Supplementary_Material_Anakin_MS_v2/Supplementary_Material_15/Glyco_eve_nucl_seq.fasta]

>AAeBV_JXPU01007817.1_2996_1711
gccgactatggggacatattttggagcctacccttgccctcctgcgatggacccgaatca
gagaagagcttaatttacgatggccctgcaattttggttgcagataatacaggttcagaa
gttgttgaatatatacacgtcaactacggaggttatgacttccaagtacttctccaaaat
gatagggagatagtatgcgattatacttctcgtttaactgaacaccctaggctttttata
acataactatccaaggaaggacccaggttcccgttccgaaggaaagtttctgcagtcgat
gtaagtctcctgaactttgtcaactccagactcgtctactcattcaggcatgccatgcat
ataaaacaagaggtgactaaactctttgacgttttccatcatgacaggtgtatcgcccac
aaccgtatatctcaaaacatgatggcactggcactgctatccccacatgacttcgcttat
atgtatggtggatcgggatatacagctgcaacgcgaggggaagtaatctatcttgcaaag
tgtaagcctgtatcagtccttccggacctggacaccaaaaatgttctaatgaactccctg
ttatatacctcaacaaaactatgtttagaacccctaggagccgtattattatcgatgtag
gatcacccatcccttgcctccccgacttgctaagcaaattctttcttaacgatatgtggt
atgtgcgcactgatcgcggattgattgatgttgtccccccacagactatcaaacctgaag
atgcttcttatcagttcaaagagctcaagggaatcacaggaggcgggctttataaagcgg
agatgatccgtaagtatcaagatgccttgatctctccgatggtagagtcggtgatatcca
ctagagttgtgggatcgttgagaggggattcagatctccccagtgggtaccactattcct
caggattctcatccttggattatgacacgattaagacaagagtcggagggttccagtctc
aatttgtgagctctgctgtgacagctggtggttggtttggattcgtgctcatggtattcg
gcgggttgtttaaattgtttgttgcaatcatgaagcaaccgtagtgaatttcattcaaat
aaaaccagacgttggctggttttgggcattaattctgtgtacgttcgaggtcttgtgcaa
cctggttttccacaggagtatgtttcaagacaaaaggaagaaggaagatctacacaacaa
caatgatgcagtagaacttgaagagc
>AAeBV_JXPU01010287.1_1_1363
ccttccataatgctggcctcttttctgaaaacatcagggttgacaggcatgaatgtgata
cgatgcacaagaaaaagacgttccgcatagttaaagaaggggtgtttagcgacatccagt
tgagccatgacgggcaaaccaggtacgcatatgtcagtagagggtccgtgacaccagatg
gctcatgcactccgggtgctaatcttgttaggaatggtagggaatacgaccgccccctca
tcaatactgaacttactatcaccatatcatctgggacctcgattgtatcaatagaagaaa
gtctgataaagttcctgaacggaaagaactgtaggttgcaggacgaatcgtgcttcgatg
ctgattatggtgacgttttttggaatgtaccaaccccttcctgtgaagagtcagagtcag
aaaaaagcctggtatacgaagggccgggaaccttggtcagggatgttaatggaaacacca
cggtcgaatacatccacgtgcattactctggatacgatttccaagtcctgttacagtctc
ggcaagagcttatctgcggttaccggtcattctatacagaacacccgagtctcttcgtca
ccctcctttcaacaagtgggcccaaattccctcttaagcggaaagtcaccgcagtggacg
tgagccttcttaactttgtcaactccaagcttgtttactcctttagacacgtcaagcagg
aggtgagtcgactcttcgacttgttcaatcatgaccgttgtcagtcgccttgtctccaca
ggaatttgcctatacctatggagggtcagggcacacggctgtcgctcggggagaggtcat
ctacctcgcacagtgtcgcccagtggcagttatccccgacttgaacgtaaccggctgcta
caatgagcttcctgtcgtttacaacaatgaaacgatgttcatgactcctagaagcaggat
tctgatcaatgtcgggacccctttgcagtgtctccctgacctactccccaaatactacct
aaacgagaactggtatgtgaaaactgatcacggattgatagagacccgtccaccacattc
cattgctccaaatgcgatcgagtacgagtttagagagttgtcaggtatttcaggcggggg
actttaccgagctgatataatccagaagtaccaggctgcgctcatatcgccaatggtcga
gtcagtaatctcgactcgggtggtagactccctacgaggtgaggttcaactacccacagg
ttatcactacacgtcagcgtttacacccctggactacgagagcattcgatctaaagtcgg
aggattttgggacaggttcactgagtcagctgtgagagcaggg
>AAeBV_JXPU01014287.1_3945_4354
ntaggaagtgagcttaaagggctcatagcgtacgattgcaccagcaacaacgtaaacata
acgagctattcactgatggacgtcgcatcgtgtattccaccaactaggaatctcacgact
acggaagtccgcatacaagtcttacaaagaagcccaaaaacattcgtcaaggtccaccag
tgcaaggtaataataaaacgatcaatccgacactgcggtatgcattctaatacgtcagat
tatgagcatgggtacgcatacatcgtcaaggaattcaccccggacgaatgcaggttagct
caattgctcggatccgtatcactatccgagagcaacaagattcgcgaactccgtcgcaac
aacaaaacgcgaggagaaacactgatagtagggagtctaagagatagctc
>AAeBV_JXPU01049836.1_735_31
ctattcatgtatataattcacgcggccttttgccaagcgtctcccactccgggattgatc
gcctacgattgtggcgccgaagatctcaacattacagccatatcgctgtatcgtcccact
ggatgtaaatcctcactggcacctaaggttacagagaagaaatacatacaagtcatccaa
cagaagacttctcatactgcgagggttatacaatgtagtttaatgacagaaagatctatc
actcattgcggaatgcattcacattcttctatggtagccaattcgtatgctcatcagata
cgcacttttacataccctcagtgccaaaatatccttcttactggatattatgagtttgac
aacaagcatggcttaagagacataaaaacaaacatgacgacaagaggagagatagtgata
gagggtaacattgacggatcatcatgtaaaggcggatcttacactagtgacagcgtgaca
tgggtggatgtggtagtcaagttgaagtatgaatttagagtctatgaatactacgctact
gctaacatcccagaagacactatcgatcttaggaacggactagtttgtgcgttttctaag
ggagcatgcattgactcattagagggaagcgttacatgggacacaaccattaataatgaa
tgcaccaaatctgagttcatatctctcttttccggagtcgttaat
>AAeBV_JXPU01073435.1_850_567
ncaaagatataccctaatgacttcgcagcggacctcatgagacaagacggctataccgca
gtcgtcgcaggagaagttatttacctggtacagtgcaagcccgtctacgtggttttagca
tcatcagataaatgtttccatgaaatcccggtatattataagaacgaaacactctacatg
acgcccatgacacggatacttcagtcagaggggaaccaaatagaatgctccgcgtttcta
gctcccaagtacaaatttggtacacaatggtacaccatcgatgg
>AAeBV_JXPU01080210.1_2347_1378
agggtcagtcacttctgacgggtcgtgtactcccggggccgatatggtacggaatggccg
agagtatgaccgtcatctcatcaatacagaactcatcataactatctcgtctggaacagc
aattgtttcggttgaggagagcttaataaagttcccaaacggaaagaactgcaaacttca
ggacgaaacctgctttgacgcagattacggagatatcttctggactgttccaaccccatc
atgcgaaggctctgagtctgagaagagccttgtatatgaaggcccaggtacagtggtcag
acatgttgcaggaaatacctctattgagtatatccatgtacactactcgggatatgactt
ccaggtactcctaaagaataggcaagaaataatctgcggatacagatcgtattacacaga
gcatccaagcttgtttgtgacattgctatcttccaacggacctagatttctactgcgtag
gaaagttactgctgttgatgttagtctactcaacttcgtcaattccaaattagtttattc
cttccggcatgtccggcaagaagttagcaagctctttgatttatttaaccacgaccggtg
ccaagcccacaataggataacacagaacctattttccattgcgctcttgtctccccaaga
gtttgcatacacatatggagggcccggtcgcactgcagtggctcgaggggaggttatcta
cctagctaaatgtaggccggttgctgtgatccctgatcttaacacaaccgggtatcataa
cgagctgcccgtagtctataataatgagactctcttcatgactcctcgcagcaggattct
aatcaatgtagggacacccttgcaatgcttacctgacctgctaccaaagtatttcctcaa
tgaaaactggtatgtcaagacagaccacgggcttatcaagacgcgcccaccccattccat
agcgcctaat
>AAeBV_JXPU01118970.1_163_1090
gatggttatattgtacctagcatgttcaatgttcgggaccgcactgtcttttgaaggctc
gggattaatcgcctacgattgcggtaatcctgaggtgaacctcacaagttactccttatt
agatgtggcttcatgtattcctccattgaacaacctaacggcgaatgaagtacaaattca
agtactgcaacgaaacgctaaaagcgatataagagctttccaatgcaaagtgataataaa
acgaactattaaacactgtggcatgcattctcatacctccgactacgaaaggagttacga
gtatatagtaaaagagttcactttcgaagaatgtcgatactctcaacagttgggtatagt
taaattaacatatgatattcaactacgcgagctcaaacgcaatgcaaccacccgcgggga
aacccttatagtcggatccgtgtggggtagcaattgcaaaggaggtacatacagaacgcc
gatatatacctgggctgatgctttggtttattacgagtatgaaataactctacatgatta
cgttgctaccgtagattacgaaaacgatgtgatacatttaagaaacggactgacttgtgt
atattcacatggaagatgtctcgacactgaggatggatatattacatgggacatggcatc
aaataataaatgcgaagaaacggagtatgaagtgatctacgaaggcattgtaaacaaaac
catgaatgaaaataaaaacaaacaaattgaaaaagccaatgttgtttatagcacggtttc
aaacacgcatcttttttcaataagggcaaaggaacaaacaaaaatatgtggccacgtagg
ttttacaaccgaccacccgcgcatactcatagtcgaagtgataggtttcaattccccttt
cagaaggaaggcagcaacagggaaaaac
>AAeBV_JXPU01122936.1_1126_1733
gatggctatcatgaaagttgttattgcgcttacagtgatctgcaccttcaattctgttga
gggccttacggcattcgactgtaactcaaaatctgtaaacctcacttccctatccctcgt
caccacccctagctgtgacatctcacacaagaatatcacatatgaacaaatcaatctcgc
tgtgacccagaccacagaaagatatgagctacctttcttccgatgccatgtcgagtcccg
cagcattatggggcggtgtggacacaccatcgacacgtttcacaatgcgggcttgttttc
ggagatcattcgagtagaccgtcatgagtgtgacacaatgcataaaaagaaaacattccg
cattgtcaaagagggggccttcagtgacatccaattgaaccaggacgggcaaactcgata
ctcatacgtgagccgaggttcagtatcccccagcggttcttgtacccccggagctaccct
agtaaagaatggacgcgagtatgaaagaccacttatcaacacagagctcacaatcaccat
atcgtcaggaacatccatcgtatctgtggaggaaagcttgatcaagtttcccaacggaaa
gagctgcc
>AAeBV_JXPU01145602.1_6168_6391
atacgtgcgtcttctcaacttcgtgaattctaagctggtttattcattccgccatgtacg
acaagaagtaagcaaactttttgacctgttcaatcacgatcggtgtcaagcacataaccg
gattactcagaacctcctttctattgctctgctgtctcctcaataattcgcttatacata
tgggggtcctgggcacactgcagttgcgcgaggagaagtcattn
>AAeBV_JXPU01167600.1_685_1640
aaacttcgacttgttaacatatttcaactttaaaataacgttagtagaaaactatatcgg
gcaaagcataacagaattatacaacacagttatgacggaagtgtgcaaagtagataagac
attgatggaaactaaactcacattagctcgtctcaatccaacagagtttgtaaccagcat
cattaaaagatccggattcaccgcagtgatagcaggggaggtgttgcacatactggaatg
caaacccgtttacgtgacacctagacctgatgatacttgctatcaggtaattcctgtaaa
ctacaacaatcaaactatgtttgttgcaccggtgacccatattctacaaaaaaaaggcac
ccaaattgattgcacgcctcttttaccggccaaatttcagataggtggaagatggtatac
gactgacggccgtatcagagaaaccacctcaccattgaaactaacgacagatttattaac
tacatggtcctacacacatctgccaaatcttatgcagagtggagtatacgacgccgatag
tgttgtgaaaatgagaaatatgatatatgagcagggagatagattactaatcgggcaaca
accagaatttcaaggcttccattttgaagcacttgtctcgcccaaattgatcgaaaacgt
aatcgagaggtactggaataagctaatgtcatggtctacttatttgggtaatataacatc
aaccttcataggaatctatatgataggaagaatttttaaatcaataatgcatggacgcat
attgtatgatatatacggtctagcatagcaattacttgcatcattctgggattttttgac
aaacttcctatcacatagaaacgctatgaaaagaacgaccggacaagaaatgaatttaca
actagcaaatcagaatgaagagacatttcaagaagacacagaggatatcaatagag
>AAeBV_JXPU01221436.1_451_848
caaacgactttgcggcagatctcatgagacaagacggttataccgctgttgtagcaggag
aagtcatttatctagtgcaatgtaaaccggtatatgtagttttggcatcatcagagaagt
gtttccacgagatcccggtatactataagaacaagacactgtacatgacgcctatgacac
gcatactgcaatcagagggcaaccagatagagtgctcagcgtttctagcgcctaagtaca
aatttggtacgcaatggtataccatagatggcaaaattcgcgaaacgccggcaccagaaa
ccctcaaaagctccctcagatcgaactggacctatgcttatattcctgacctaatgcgat
ccgggatatatacacgtgaccagctcgaacagatgaan
>AAeBV_JXPU01222198.1_1002_1
atgtgtacttattcaattggaacatgtctagattccgaagagggttatctgacctgggac
gtagatcttaaccaagcctgtgaaactactgaatttgaggtcatttatgaaggagttgtg
aacaagaccataagtttggatggtaacataaagcaaacccattcagtagtttatagcact
atatcagatacgcaagtattttcgataaaaacccgagaagagactcgcatttgtggatac
aatggatttactaccgaccatccgagaattttaattattgaaaccgacactattagatca
ccatttacgagaaaggcatccacaggaaaaaatttagatttatttacgtatttcaactcg
aaaataactcttgttgaaagttatattggacaatctttaaatgatatttataatatggta
atggctgaaatgtgtaagttggataaggttatactggagactaagttaactttagccaga
ttgaacccaaatgaatttgtaactagtataatgaaaagaaatggttacacagcagtggtc
gctggtgaagttttgcacgttttggagtgcaagcctgtttacattacaccacgatttact
gatcaatgctatcaagagatacccgtctactacaacaatgcgaccatgtttttggcaccg
gttacacgcgttttacaaacaatgggaactgaaatagattgtacaccgttactgcctgca
aaatttaagtttggaaatagatggtatacaacagatggaagattacgagaaaccactgct
ccgactaaattatcaactgatattgtaaccagctggacatatacaccattaccaaacttg
atggaaagtggagtttatgattctagcagtctagacaaaatgagaaacatgatatacgaa
caaggtgaaagacgtgtggcgtcttctgttgtctataaagtattagctggccaacatcct
aatactcaaggttttagatttgacgcattagtttcggaaaa
>AAeBV_JXPU01222320.1_1055_110
ccacaggaataattgcgtacgactgcgctgatccaggagtaaacatgacaagttactcac
tcctagatgtagcatcgtgtcttccaccatcatcgaatttgataacgacggaggaaacaa
ttcaagttttgcaacggaacgcaaggtctctcacaaaggttatgcaatgtaaggttataa
ttcaacggattgttcaccactgtggaatgcattcgcatacatctgactatgaacatggat
atacgtacatagttaaagaatttacttctgaggaatgcatcagggctcatcaattagcac
taatttcactcacggaacgaaccatcctgcatgaactcaagatgaatagtacaacaagag
gacaagcattaatcgctggaagtgtccaaggaagttactgtaaaggagaaacttatagaa
ctcccttgtatacatggacagacgctttagtgtactatcgatatgaagttactctaagtg
attttatagcaactgtcgatatggaacttgatcaaatcgtattaaggaaaggattggtct
gcacatattcaactggtcgatgtttagatgctgaagaaggatatctgacatgggatgtgg
atctaaataaaaaatgcgaggatactgaattcgaagtaatatatgaaggcgttgtgaata
aaactaaggaaaaatttgtaaattcaaaccaacgctcagtaaccgtctatagtacaattt
ccgactcgcatttgttttaaattaaggccaacgatgcaacacgaatttgtggctataatg
gatatacaaccgatcaccatcgtatcttaattcttgaaacaaaacatatacgatctccat
tctccagaaaggtaacatcatccaaaaattatgatatttttacatacttcaattcaaaaa
ttacgtttgtggaaagctattttggacaaaagattaacgatatgt
>AAeBV_JXPU01222488.1_186_1149
gacgtaaggcaagcaatggcagaaatctagatctttttacatatttcaactcaaaaatta
ctcttgtggaaaactacctaggagagaaattaaatgaagtctatacaaacgtcatgactg
aaatgtgtaaaatagataaatcgcttatggagacaaagcttacactcgcaagagtaaacc
ccagcgaattcgtttccaatattgttaaacgttctggattcacagcgatcgttgcagcag
aagtactttacatactcgaatgtaaaccagtttttgtaacttacgaaagtaaagaagatt
gttaccaagaaataccggtaaaatacaataataactcgatgttcatggcacctgtaacac
gcatactacaactacggggaactgaaatcgattgtacaccacttttgccagcaaaattca
ctatcggaggcagatgatatacaacggatcaaagattgagggaatcgaatccaccaagaa
aattgacaaccgacgtgataacaagctggtcctatacttcactaccaagtcttatgcaaa
gtggagtatacgacgccgatagccttgagaaaatgaaaagtatggtctatgaacaaggag
acaagaaaattgcgtcgtcagtactacataagatgataaccggaaaacatccagatctac
aaggattttcattcgaagcacttatttcggagaaaataatcgataatgtattacataaat
attggactaaactcatcagttggtcgacctggctaggaaacgtaacttcaacggcaattg
gtatctacatgatcggaagaattattaaattcttaatagatacgctaatacatggaagaa
tactatatgatatatacggacttggctggcagttacttgcatcgttctgggattcgttga
caaactttttatcacatcgaaacgtaatgaaacaacgacaagaaaccggcgatatagaag
aag
>AAeBV_JXPU01222883.1_856_1
ggactaatagcctacgactgtgctagcaatgatatcaacattacaagctattcactagtc
gacgtggcatcatgtgaaccaccagcaaggaatttaacaacaaaagagacacgaattcaa
gtattacaacgaagtcctaagatactcgtccatgtacatcaatgcaaagtaataataaaa
cgctcaataagacattgtggtgcgttttcacatacttcagactatgaatacggatacgca
tacatagtaaaggaattcactccggacgaatgtcgactagctcaacttcgtggatcgatt
acactaacagataactacaagattcaagaattgcgccgaaacagcacaacaagaggtgaa
tcgctaatagtaggaagcttaaagggaacttctcgcaatggtggagtctatcgaacacca
gaatatacttgggaaggcgctcttgtattctacgagtacgaaattagtatgcatgattac
gtagctactgccgacatcgaaaatgatcaggtgacattaaggaatggaatcatatgctca
tatagtaccggatggtgcttagatgctgaatttggatatataacttgggagatcgacctc
aaaagacagtgtgaagaaatcgagttcgaagttatctacgaaggaaacgtcaacaaaacc
ttcgataacgatagaaaatcaaaagcagtttacactttgctttctgatacacatatgttt
tccataagagcgaaagacaggactcaaatatgtggctttgacggctacatcacagatcat
ccgagaatttccatattagaagcaaacgtattcaaatcaccgttccgacgtaaggcaagc
aatggcagaaatctag
>AAeBV_JXPU01223002.1_66_2032
taaggcattaatgatgttattttgcatagggaccgttttcgcatcggagccctcaggatt
aatcgcctatgactgcgccaatcctgatataaacatgaccagttattcattattagatgt
agattcttgcatacccaccgtcaaaaatctcactaccactgaagtacctattcaagtgct
tcagagaagcgcaaaaagtagcgccatggtatatcagtgcaaggttataatcaaacgcat
tgttaagcattgtggaatacactctcatacatctgattatgagagaaggtacgcctatat
agtgagggaatttacacctgaagaatgtagacgaatacatttacttgggaccctcccact
aacggtgaatgctggacttagcgaactgaaacgaaatcatacaactagaggtgaaactct
agtagttggaagtgtttggtcgagtcactgtagcggtggagtatataaaactcctgaata
tacatggctagatgctttagtatattttgaatacgaagtttcattgtacaattatgtagc
tacagtagaccatgaaaatgatcaaatacttttacgacatggaatagtatgtccatactc
gcatggaaaatgtttggattccgaagatgggtattcaacttgggaagtaagtcttgatcg
gcggtgtgaggacaccgaatttgaggtcatttacgaaggtacagtaaacaagacgacaaa
tgaggatggtgaaaagaagagtaaccaggcagtatatacagccatttcagattcgcacct
attttcaattcgaacaaaacaagcaactcagatttgtggttacaaaggacatgctactga
tcaccccagaatatttattttggagtcatcatcgtttaaatcaccttttagtcgcagacc
agcaagtgtaagaaatcatgatttattcacgtattttaattctaaaataacgttagtaga
aaattatattgggaaaagattggatgatgtatacaggaccgtaatgacggaaatgtgcaa
attagataaagctttgttagagacgaaattaacattagcaagaataaatcccatggaatt
cgttacgagtataatgcgtcgttccggattttcggcagttgtggcaggcgaagttcttca
cgtattacagtgtaaacctgtatacgtacaaccttttgcatcagaacgatgctatcagga
gcttccagtaaaatacggaaatgacacaatgtttttaactcctgttaccagaacgttgca
gatgaggggaacagaaatagaatgcactccacttcttcccgctaaatttcaatttggggg
aagatggtataccttcgatggtaaaataagagaaacgattcctcctcagaagcttgcaac
agaaattgtcactaaatggcgctacacaccattaccaaatttaatggaaagtggcattta
tgatcaggaaagcatccaaaagatgcgtaccatgatttacgatcaaggagatcgtcggat
agcatctaatgtggttcataagatgctgactggacaaagcccaaatcgacaagggttcca
tttcgaagccttagtctcggaaaagataattgataacgttatcaataagtattggaataa
aattatttcattgtctactgcgttagggaactttacatcgacaatgattggattatattt
actcggtagatgcatcaaattcttaattgatacaatcatgcatggtcgtatactctacga
catttatgggtttggatggcaactcattgcctcattttgggattctatgacgtcattttt
atctcaccgaaatactttgaggaatattaacaggaagaagcatgaggtggcgggcaccga
gctggaggagatccgtgtgacgctgctacccgagagtcaacagacgtcccaacctgaaat
ccgaaaaccaaccaaactgaagaaatcaattgtcaacccgaaacaag
>AAeliv_supercont1.1145_83374_84660
cgactatggggacatattttggagcctacccttgccctcctgcgatggacccgaatcaga
gaagagcttaatttacgatggccctgcaattttggttgcagataatacaggttcagaagt
tgttgaatatatacacgtcaactacggaggttatgacttccaagtacttctccaaaatga
tagggagatagtatgcgattatacttctcgtttaactgaacaccctaggctttttataac
ataactatccaaggaaggacccaggttcccgttccgaaggaaagtttctgcagtcgatgt
aagtctcctgaactttgtaaactcgaaactcgtatactcattcaggcatgccatgcatat
aaaacaagaggtgactaaactctttgacgtttttcatcatgacaggtgtatcgcccacaa
ccgtatatctcaaaacatgatggcactggcactgctatccccacatgacttcgcttatat
gtatgatggatcgggatatacagctgtaacgcgaggggaagtaatctatcttgcaaagtg
taagcctgtatcagtccttccggacctggacaccaaaggatgttataatgaactccctgt
tatatacctcaacaaaactatgtttagaacccctaggagccgtattattatcgatgtagg
atcacccatcccttgcctccccgacttgctaagcaaattctttcttaacgatatgtggta
tgtgcgcactgatcgcggattgattgatgttgtccccccacagactatcaaacctgaaga
tgcttcttatcagttcaaagagctcaagggaatcacaggaggcgggctttataaagcgga
gatgatccgtaagtatcaagatgccttgatctctccgatggtagagtcggtgatatccac
tagagttgtgggatcgttgagaggggattcagatctccccagtgggtaccactattcctc
aggattctcatccttggattatgacacgattaagacaagagtcggagggttccagtctca
atttgtgagctctgctgtgacagctggtggttggtttggattcgtgctcatggtattcgg
cgggttgtttaaattgtttgttgcaatcatgaagcaaccgtagtgaatttcattcaaata
aaaccagacgttggctggttttgggcattaattctgtgtacgttcgaggtcttgtgcaac
ctggttttccacaggagtatgtttcaagacaaaaggaagaaggaagatctacacaacaac
aatgatgcagtagaacttgaagagctc
>AAeliv_supercont1.1288_9956_11805
tatggtttttgtatacatgttttcaatgatttttggttttgaaactaaaggtttgatagc
gtatgactgcgccaatcctgaagtgaatatgacaagctattctcttcttgatgttgcttc
ctgtgttccccaaaaaactaatctgacctcatcagtaatatccatacaagtcctgcagcg
aaacgttagaagtctaactaaggttctacaatgtaaagttataattcgaagatctatacg
gcattgtggtacattttcgcatacctcagattaccaatacggatactcctatatagttaa
ggaatttaattccgaagaatgtaggaaagtacatgctttaggaattgtatcacttactca
tgatagacaaattaatgagctaaaattaaataccacaacacgaggtgaaacgcttattgt
aggaagtgttactggaaattcttgtagtggaggtacttacagtacacccttttatacatg
gacaggtgctctagtttactatgagtacgagattgcactatacgattatattgcaagtat
tgaccttgaaaatgatcagatatttctgaaaaatggcttaatgtgtacttattcaattgg
aacatgtctagattccgaagagggttatctgacctgggacgtagatcttaaccaagcctg
tgaaactactgaatttgaggtcatttatgaaggagttgtgaacaagaccataagtttgga
tggtaacataaagcaaacccattcagtagtttatagcactatatcagatacgcaagtatt
ttcgataaaaacccgagaagagactcgcatttgtggatacaatggatttactaccgacca
tccgagaattttaattattgaaaccgacactattagatcaccatttacgagaaaggcatc
cacaggaaaaaatttagatttatttacgtatttcaactcgaaaataactcttgttgaaag
ttacattggacaatctttaaatgatatttataatatggtaatggctgaaatgtgtaagtt
ggataaggttatactggagactaagttaactttagccagattgaacccaaatgaatttgt
aactagtataatgaaaagaaatggttacacagcagtggtcgctggtgaagttttgcacgt
tttggagtgcaagcctgtttacattacaccacgatttactgatcaatgctatcaagagat
acccgtctactacaacaatgcgaccatgtttttggcaccggttacacgcgttttacaaac
aatgggaactgaaatagattgtacaccgttactgcctgcaaaatttaagtttggaaatag
atggtatacaacagatggaagattacgagaaaccactgctccgactaaattatcaactga
tattgtaaccagctggacatatacaccattaccaaacttgatggaaagtggagtttatga
ttctagcagtctagacaaaatgagaaacatgatatacgaacaaggtgaaagacgtgtggc
gtcttctgttgtctataaagtattagctggccaacatcctaatactcaaggttttagatt
tgacgcattagtttcggaaaagataattgatggtgcaataaataaatattggaaaaaatt
gttatcttggtcgacgtggttgggtaatattacgtcaacagctattggcgtttacataat
catcagagcattgaaatttacgattgatacaattatacatgcacaaatattgtatgatat
ttacgggttcagctggcatttgattgcttcgttttgggactctttaacgaatttattgtc
acacaaaaatatacgaaaagaaaccttgaatgtaaaaagagacgaaaata
>AAeliv_supercont1.152_1983674_1982874
aaatgtgtacttattcaattggaacaggtctagattccgaagagggttatctgacctggg
acgtagatcttaaccaagcctgtgaaactactgaatttgaggtcatttatgaaggagttg
tgaacaagaccataagtttggatggtaacataaagcaaacccattcagtagtttatagca
ctatatcagatacgcaagtattttcgataaaaacccgagaagagactcgcatttgtggat
acaatggatttactaccgaccatccgagaattttaattattgaaaccgacactattagat
caccatttacgagaaaggcatccacaggaaaaaatttagatttatttacgtatttcaact
cgaaaataactcttgttgaaagttacattggacaatctttaaatgatatttataatatgg
taatggctgaaatgtgtaagttggataaggttatactggagactaagttaactttagcca
gattgaacccaaatgaatttgtaactagtataatgaaaagaaatggttacacagcagtgg
tcgctggtgaagttttgcacgttttggagtgcaagcctgtttacattacaccacgattta
ctgatcaatgctatcaagagatacccgtctactacaacaatgcgaccatgtttttggcac
cggttacacgcgttttacaaacaatgggaactgaaatagattgtacaccgttactgcctg
caaaatttaagtttggaaatagatggtatacaacagatggaagattacgagaaaccactg
ctccgactaaattatcaactgatattgtaaccagctggacatatacaccattaccaaact
tgatggaaagtggagtttatgattctagcagtctagacaaaatgagaaacatgatatacg
aacaaggtgaaagacgtgtggcgtcttctgttgtctataaagtattagctggccaacatc
ctaatactcaaggttttagatttgacgcattagtttcggaaaagataattgatggtgcaa
taaataaatattggaaaaaattgttatcttggtcgacgtggttgggtaatattacgtcaa
cagctattggcgtttacataatcatcagagcattgaaatttacgattgatacaattatac
atgcacaaatattgtatgatatttacgggttcagctggcatttgattgcttcgttttggg
actctttaacgaatttattgtcacacaaaaatatacgaaaagaaaccttgaatgtaaaaa
gagacgaaaataataggtgttcaaatgaaaatcaggttccacaaaatgatcaaaatacca
ctgaagtcacagaattaagtgattatcgaggaagaatttatccaaaatttgattcagcag
ctt
>AAeliv_supercont1.172_482498_480625
atgtggcccttaacagtaatagcactattcctactgattagccaagcaataggaagtgag
cttaaagggctcatagcatacgattgcaccagcaacaacgtaaacataacgagctattca
ctgatggacgtcgcatcgtgtattccaccaactaggaatctcacgactacggaagtccgc
atacaagtcttacaaagaagcccaaaagcattcgtgaaggtccaccagtgcaaggtaata
ataaaacgatcaatccgacactgcggtgcgctttctcatacgtcagattatgagcatggg
tacgcatacatcgtcaaggaattcaccccggacgaatgcaggttagctcaattgctcgga
tccatatcactatccgagagcaacaagattcgcgaactccgtcgcaacagcacaacgcga
ggagaaacactaatagtagggagtctgaaaggaagctcttgtagcggtggagtctacaga
actgcatcatacacctgggaaggagcactagttttctatgagtacgagataagcatgtac
gattacacagcaacggcggacatcgaaaacgaccaggtggctctaagaaacggtatagta
tgtgcctacaaaaccggatggtgcctagaccctgagttcggctacatgacgtgggaagtt
gacctgcggagacaatgcgaggagaccgaattcgaaatcatatatgaagggactgtaaac
aaaacctttgatcacgataacgacaaatcaagatcaaaagcagtctacacgcttctgtcg
gacactcacatgttctcgataagagcacgcgacaaaactcaaatatgtggattcgacgcg
tacgttacagaccaccccagaatctatataatagaggccagcggattcaagtcccccttc
aaacgaaaggaaagcaccggacgaaacctggacctttttacttacttcaattcgaaaata
acgttggtcgagaactacctgggccaacaactgaatgaagtatatacaacagttatgacg
gaaatgtgcaaaatcgacaaggcactaatggaaaccaaacttactctagcaagagtcaac
ccaagcgaattcgtgtccaacatagtaaaacgatccgggttcaccgctatcgtagcagca
gaagtgctctacatcatcgagtgtaaaccagtcttcgtaacatatgaaagcaaacaggaa
tgttaccaagaaattcctgtaaagtacaacaacgtgtcaatgtacatggcaccagtaaca
cgtatcctacaaagaagagggaccgaaatagactgcacacctctaataccagcaaaattc
accatcggaggaagatggtacaccacggaccaaagactacgagagtctacacccccgaac
aaactaacgacagacgtcattacaagctggtcatatacatcactaccaagcctcatgcaa
agcggagtgtacgacgcagaaagccttgaaagaatgaaaaacatggtctacgagcaaggg
gacaagaagatagcatcatcggtactccacaaggcgatatcagggcagcatcccaatcta
caaggatacaccttcgacgccctcatatctgaaaggatcgtcgacaacgctttcaacaaa
tattggtctaaactcatctcctggtcaacatggttaggcaacgtaacatcaacggcactt
ggaatctacatgataacgaggatgatcaagttcgcagtcgacacgctgatacacggtaga
atcctatacgatatatacggattcggatggcagctattggcgtccttttgggactcgcta
acgactcttctatcgcaccgcaacgtaatgaagcgataccaagacaagaacgacctaacg
gaatgcaccactct
>AAeliv_supercont1.184_259607_258484
ggattttctactgaccatcctcgaatcataattgttgagataggaactatcaactctccg
tttagaaggaaagcactatcagagaaaaacttcgacttattcacatatgttaattcaaaa
ataactctggtcgaaaactatataggacagagtatgacggagctatataataccgtaatg
acggagatgtgtaagggggataaaacattgatggaaacgaagttaacgttggcaagactt
aacccaaccgaatttgttaccagtattataaatcggtctggatttacagcagtcgtggca
ggtgaagtcatacatattatggaatgtaaacccgtctatgtaacaccaagagcagaggat
ttatgttatcaagaaatacctgtttcttataacaaccgatcaatgttcatagcaccagta
actcatatccttcagaatcgaggaacacaaattgattgtactcctcttctcccggcgaag
tttcagatagggggtagatggtacacggctgacggtcgaatcagagaaactattgctcct
ctgaaacttacaaccgatatcctaacaacatggtcatatactcctcttccgaatttgatg
aacagtggggtgtatgacgcagaaagtatagaaaaaatgagaagcatgatttatgagcaa
ggcgataaaagaatagcttcttatgtgcttcataagatcttgattggacaaaagcctgat
tttcaaggattccgttttgaagcattaatatctgaccggatgattgaaaatgttttcgaa
aaatactggtccaagttactctcgtggtcaacttggttaggaaatataacgtctacattt
attgctatatatatgattggaagactggtaaaattcgctattgatacgattatgcatgga
cgtatattgtacgaaatatatggattgggttggcaattgctagcatcattttgggactca
ttcacaaattttctgtctcatagaaatgtaatgaaaagaacccaaaataatacagaagtt
gaagaaattgcgatcgctgacgatacaaccggctcgatctacccaaacatttcgcataag
ttcaacgatgagtaaatcatggggaagatttacgggccccggga
>AAeliv_supercont1.184_260250_259840
ggattaattgcctttgattgcggaaatcccgtaaataaatatgaccagttattcgttgat
ggatgtagcatcgtgtgtaccaccaacaaataacatcacgactaaagaagtgcaaatcca
agtacttcaaaagagtatcaaaagtgaaactaaagcgtaccaatgcaaagttataattaa
aagaagtattaaatactgcgggatgcattcacatacttctgattatgaaagaggatatga
atacatcgtaaaagattttacttccgaagaatgccgtcagtcacaagccatgggaattgt
gaaactaacgcatgaccaccagttaagagaaattaagcgaaacgcaacaacacaaggaga
agctctcattgttggagcagtgtggggaagcaattgtaagggtggaacata
>AAeliv_supercont1.1_1249152_1249759
gatggctatcatgaaagttgttattgcgcttacagtgatctgcaccttcaattctgttga
gggccttacggcattcgactgtaactcaaaatctgtaaacctcacttccctatccctcgt
caccacccctagctgtgacatctcacacaagaatatcacatatgaacaaatcaatctcgc
tgtgacccagaccacagaaagatatgagctacctttcttccgatgccatgtcgagtcccg
cagcattatggggcggtgtggacacaccatcgacacgtttcacaatgcgggcttgttttc
ggagatcattcgagtagaccgtcatgagtgtgacacaatgcataaaaagaaaacattccg
cattgtcaaagagggggccttcagtgacatccaattgaaccaggacgggcaaactcgata
ctcatacgtgagccgaggttcagtatcccccagcggttcttgtacccccggagctaccct
agtaaagaatggacgcgagtatgaaagaccacttatcaacacagagctcacaatcaccat
atcgtcaggaacatccatcgtatctgtggaggaaagcttgatcaagtttcccaacggaaa
gagctgcc
>AAeliv_supercont1.209_321111_321697
acatattccacaatgcaggcctcttctcagagattatcaggatcgataggcatgaatgtg
acacaatgcacaagaaaaagacattccgcatagtaaaggaaggagcgctcagtgacattc
agctaagtcaggatgggcaaacgagatattcctatgtaagccggggatctgtaacaccgg
atggttcatgtactcctggtgcgaccctggttaggaacggtagggagtacgatcgcccac
tcattaacactgagctcgccattactatatcttccggagtctcgatcgtatctctagaag
agagcctcatcaaattccccaatgggaagaattgcaaattgcaagatgaatcatgtttcg
atgccgattatggggacgttttttggagtgttcctactccgtcttgtgaagagtccgaat
cagaaaagagccttgtttatgagggcccggggacactagtcaaggatgtcaacgggaata
catcggtagagtatatccatgttcactattccgggtatgacttccaagtcctgttgaaat
cgggacaagaacttatctgcggatatcggtctttttatacagagcac
>AAeliv_supercont1.209_332672_332941
ggggtcctggccacacagcagtagctaggggagaagccatctatctcgcccaatgcaggc
cagttgcagttatacctgacctaaacgtaacgggttgttacaacgagctccctgtggtgt
acaacaatgaaacaatgttcatgacccctcggagcaggatattgatcaatgttggaaccc
cccttcggtgcctccctgacttactacctaaatattttttgaatgaaaattggtacgtga
aaactgaccacggactgggggagcgaaaaa
>AAeliv_supercont1.209_348859_349353
gtcttttgaatttcgtaaactctaaacttgtttactcattccgacatgttaagcaggagg
ttagtcgcctttttgacttgttcaatcatgatagatgtcaagctcacaacaggataaccc
aaaaccttttgtcgatcgctcttctgtccccccaggagtttgcctacacctatgggggtc
ctggccacacagcagtagctaggggagaagccatctatctcgcccaatgcaggccagttg
cagttatacctgacctaaacgtaacgggttgttacaacgagctccctgtggtgtacaaca
atgaaacaatgttcatgacccctcggagcaggatattgatcaatgttggaacctcccttc
agtgcctccctgacttactacctaaatattttttgaatgaaaattggtacgtgaaaactg
accacggactgattgagacccggcctcagcattccattgctccgaacgctgttgagtacg
aatttagagagttgt
>AAeliv_supercont1.219_1484226_1486015
aggactaatagcctacgactgtgctagcaatgatatcaacattacaagctattcactagt
cgacgtggcatcatgtgaaccaccagcaaggaatttaacaacaaaagagacacgaattca
agtattacaacgaagtcctaagatactcgtccatgtacatcaatgcaaagtaataataaa
acgctcaataagacattgtggtgcgttttcacatacttcagactatgaatacggatacgc
atacatagtaaaggaattcactccggacgaatgtcgactagctcaacttcgtggatcgat
tacactaacagataactacaagattcaagaattgcgccgaaacagcacaacaagaggtga
atcgctaatagtaggaagcttaaagggaacttcttgcaatggtggagtctatcgaacacc
agaatatatttgggaaggcgctcttgtattctacgagtacgaaattagtatgcatgatta
cgtagctactgccgacatcgaaaatgatcaggtgacattaaggaatggaatcatatgctc
atatagtaccggatggtgcttagatgctgaatttggatatataacttgggagatcgacct
caaaagacagtgtgaagaaatcgagttcgaagttatctacgaaggaaacgtcaacaaaac
cttcgataacgatagaaaatcaaaagcagtttacactttgctttctgatacacatatgtt
ttccataagagcgaaagacaggactcaaatatgtggctttgacggctacatcacagatca
tccgagaatttccatattagaagcaaacgtattcaaatcaccgttccgacgtaaggcaag
caatggcagaaatctagatctttttacatatttcaactcaaaaattactcttgtggaaaa
ctacctaggagagaaattaaatgaagtctatacaaacgtcatgactgaaatgtgtaaaat
agataaatcgcttatggagacaaagcttacactcgcaagagtaaaccccagcgaattcgt
ttccaatattgttaaacgttctggattcacagcgatcgttgcagcagaagtactttacat
actcgaatgtaaaccagtttttgtaacatacgaaagtaaagaagattgttaccaagaaat
accggtaaaatacaataataactcgatgttcatggcacctgtaacacgcatactacaact
acggggaactgaaatcgattgtacaccacttttgccagcaaaattcactatcggaggcag
atggtatacaacggatcaaagattgagggaatcgaatccaccaagaaaattgacaaccga
cgtgataacaagctggtcctatacttcactaccaagtcttatgcaaagtggagtatacga
cgccgatagccttgagaaaatgaaaagtatggtctatgaacaaggagacaagaaaattgc
gtcgtcagtactacataagatgataaccggaaaacatccagatctacaaggattttcatt
cgaagcacttatttcggagaaaataatcgataatgtattacataaatattggactaaact
catcagttggtcgacctggctaggaaacgtaacttcaacggcaattggtatctacatgat
cggaagaattattaaattcttaatagatacgctaatacatggaagaatactatatgatat
atacggacttggctggcagttacttgcatcgttctgggattcgttgacaaactttttatc
acatcgaaacgtaatgaaacaacgacaagaaaccggcgatatagaagaag
>AAeliv_supercont1.240_1286280_1287235
aaacttcgacttgttaacatatttcaactttaaaataacgttagtagaaaactatatcgg
gcaaagcataacagaattatacaacacagttatgacggaagtgtgcaaagtagataagac
attgatggaaactaaactcacattagctcgtctcaatccaacagagtttgtaaccagcat
cattaaaagatccggattcaccgcagtgatagcaggggaggtgttgcacatactggaatg
caaacccgtttacgtgacacctagacctgatgatacttgctatcaggtaattcctgtaaa
ctacaacaatcaaactatgtttgttgcaccggtgacccatattctacaaaaaaaaggcac
ccaaattgattgcacgcctcttttaccggccaaatttcagataggtggaagatggtatac
gactgacggccgtatcagagaaaccacctcaccattgaaactaacgacagatttattaac
tacatggtcctacacacatctgccaaatcttatgcagagtggagtatacgacgccgatag
tgttgtgaaaatgagaaatatgatatatgagcagggagatagattactaatcgggcaaca
accagaatttcaaggcttccattttgaagcacttgtctcgcccaaattgatcgaaaacgt
aatcgagaggtactggaataagctaatgtcatggtctacttatttgggtaatataacatc
aaccttcataggaatctatatgataggaagaatttttaaatcaataatgcatggacgcat
attgtatgatatatacggtctagcatagcaattacttgcatcattctgggattttttgac
aaacttcctatcacatagaaacgctatgaaaagaacgaccggacaagaaatgaatttaca
actagcaaatcagaatgaagagacatttcaagaagacacagaggatatcaatagag
>AAeliv_supercont1.286_1347920_1346848
tggttatattgtacctagcatgttcaatgttcgggaccgcactgtcttttgaaggctcgg
gattaatcgcctacgattgcggtaatcctgaggtgaacctcacaagttactccttattag
atgtggcttcatgtattcctccattgaacaacctaacggcgaatgaagtacaaattcaag
tactgcaacgaaacgctaaaagcgatataagagctttccaatgcaaagtgataataaaac
gaactattaaacactgtggcatgcattctcatacctccgactacgaaaggagttacgagt
atatagtaaaagagttcactttcgaagaatgtcgatactctcaacagttgggtatagtta
aattaacatatgatattcaactacgcgagctcaaacgcaatgcaaccacccgcggggaaa
cccttatagtcggatccgtgtggggtagcaattgcaaaggaggtacatacagaacgccga
tatatacctgggctgatgctttggtttattacgagtatgaaataactctacatgattacg
ttgctaccgtagattacgaaaacgatgtgatacatttaagaaacggactgacttgtgtat
attcacatggaagatgtctcgacactgaggatggatatattacatgggacatggcatcaa
ataataaatgcgaagaaacggagtatgaagtgatctacgaaggcattgtaaacaaaacca
tgaatgaaaataaaaacaaacaaattgaaaaagccaatgttgtttatagcacggtttcaa
acacgcatcttttttcaataagggcaaaggaacaaacaaaaatatgtggccacgtaggtt
ttacaaccgaccacccgcgcatactcatagtcgaagtgataggtttcaattcccctttca
gaaggaaggcagcaacagggaaaaacttcgatttgtttacctatttcaactcgaagataa
ccttagttgaaaattatatcggacaaaccatgacagagctttataacactgttatgactg
ttaccgtttttctggtacggctctcttagccctcgaggatcggacaccgaagc
>AAeliv_supercont1.286_1361694_1362031
taaagggctcatagcgtacgattgcaccagcaacaacgtaaacataacgagctattcact
gatggacgtcgcaccgtgtattccaccaactaggaatctcacgactacggaagtccgcat
acaagtcttacaaagaagcccaaaaacattcgtcaaggtccaccagtgcaaggtaataat
aaaacgatcaatccgacactgcggtatgcattctaatacgtcagattatgagcatgggta
cgcatacatcgtcaaggaattcaccccggacgaatgcaggttagctcaattgctcggatc
cgtatcactatccgagagcaacaagattcgcgaactcc
>AAeliv_supercont1.286_1441550_1443009
taagcgaaacgcaacaacacgaggagaagctctcattgttggagcagtgtggggaagcaa
ttgtaagggtgcaacatacagaacacctatttacacatgggttgatgcattagtttatta
tgaatatgaaatcaccctgcatgattatattgtaacggtggattctgaaaatgatgccat
atatctcaagaatggtctaacatgtaggtattctcaagggagatgtttagattcggaaga
tggctatattacttgggatattaattacaacctgaaatgtgaagaatcagattttgaaat
tatttacgaaggaaccgttaataagacaaacaatgaaattccaggagaaaataataaatc
tttaaacgctgtttacagtacggtctcgaatacgcatctattttctatcagagcaaaaga
acaaactaaagtatgtggacatataggattttctactgaccatcctcgaatcataattgt
tgagataggaactatcaactctccgttcagaaggaaagcactatcagggaaaaacttcga
cttattcacacattttaattcaaaaataactctggtcgaaaacagagtatgacggagcta
tataataccgtaacgacggagatgtgtaaggtggataaaccattgatggaaacgaagtta
acgttggcaagacttaacccgaatttgttaccagtattataaaacggtctggatttacag
cggtcgtggcaggtgaagtcctacatattctggaatgtaaacccctctatgtaacaccaa
gagcagaggatttatgttatcaagaaatacctgtttcttataacaaccgatcaatgttca
tagcaccagtaatatgagttactggaaccgaggaacacaaattgattgtactcctcttct
cccggcgaagtttcagatagggggtagatggtacacggctgacggtcgaatcagagaaac
tgttgctcctctgaaacttacaaccgatatcctaacaacatggtcatatactcctcttcc
gaatttgatgaacagtggggtgtatgacgcagaaagtgtagaaaaaatgagaagcatgat
ttatgagcaaggcgataaaagaatagcttctaatttgcttcataagatcttgattggaca
aaagcctgattttcaaggattccgttttgaagcattaatatctgaccggatgattgaaac
tgttttcgaaaaatactggtccaagttactctcgtggtcaacttggttaggatatataac
gtctacatttattggtatatatatgattggaagactggtaaaattcgctattgatacgat
tatgcatggacgtatattgtacgaaatatatggattgggttggcaattgctagcatcatt
ttgggactcattcacaaattttctgtctcatagaaatgtaatgaaaagaacacaaaataa
tacagaagttgaagaaattg
>AAeliv_supercont1.3_3412387_3413091
attcatgtatataattcacgcggccttttgccaagcgtctcccactccgggattgatcgc
ctacgattgtggcgccgaagatctcaacattacagccatatcgctgtatcgtcccactgg
atgtaaatcctcactggcacctaaggttacagagaagaaatacatacaagtcatccaaca
gaagacttctcatactgcgagggttatacaatgtagtttaatgacagaaagatctatcac
tcattgcggaatgcattcacattcttctatggtagccaattcgtatgctcatcagatacg
cacttttacataccctcagtgccaaaatatccttcttactggatattatgagtttgacaa
caagcatggcttaagagacataaaaacaaacatgacgacaagaggagagatagtgataga
gggtaacattgacggatcatcatgtaaaggcggatcttacactagtgacagcgtgacatg
ggtggatgtggtagtcaagttgaagtatgaatttagagtctatgaatactacgctactgc
taacatcccagaagacactatcgatcttaggaacggactagtttgtgcgttttctaaggg
agcatgcattgactcattagagggaagcgttacatgggacacaaccattaataatgaatg
caccaaatctgagttcatatctctcttttccggagtcgttaatat
>AAeliv_supercont1.3_3419998_3420765
caaacgactttgcggcagatctcatgagacaagacggttataccgctgttgtagcaggag
aagtcatttatctagtgcaatgtaaaccggtatatgtagttttggcatcatcagagaagt
gtttccacgagatcccggtatactataagaacaagacactgtacatgacgcctatgacac
gcatactgcaatcagagggcaaccagatagagtgctcagcgtttctagcgcctaagtaca
aatttggtacgcaatggtataccatagatggcaaaattcgcgaaacgccggcaccagaaa
ccctcaaaagctccctcagatcgaactggacctatgcttatattcctgacctaatgcgat
ccgggatatatacacgtgaccagctcgaacagatgaaacacgtgatatatgatacgtcaa
tgcaaagatctgccacgacattcatgaaacacgtacttgaagggaaacaaatcatatcag
accgctttgatatccgcaatatgcttcccgatgatgtagttgaaggagctgttcaaagat
attggatgaagttcctcgggtttgcgtcgtggataggccacttcactacggcggtaattg
ggtgctatatggttgggaaggcagtaaagttcatcattgataccgtgattcacggaaaaa
tactgtatgatatatatggcctcgggtggcagctgatagctgcattctgggattggttta
cattccttttgagccaccgatacgtaagacggcatactgggcaaccac
>AAeliv_supercont1.3_3422004_3422507
atatacttgtgcacttcggaggttatgattttcaggtcttattgaaaaatagacaagaag
tgatctgtggttacagatcttactacactgaacacccaaacctattcgtcacactgttgt
cgtcccaagggccaaaattccccctcagaagacaggtaactgccgtagacgtgagccttc
tcaactttgtaaattcaaagttggtttattccttcaggcatatacgccaagaggtgagca
agttatttgatctattcaaccatgataggtgccaggcccataacagaatcacacagaatc
ttctatcaatcgcgctattatcacctcaggaatttgcctatacatacgggggtccaggcc
atacagccgttgcaaggggagaagtgatttaccttgccaaatgtagacctgttgccgtca
tccccgatctcaatttcactgggtgccacaacgagttgcctgttgtttacaacaatgaga
cattctttatgacaccccgaagta
>AAeliv_supercont1.402_878937_879436
atacgtgcgtcttctcaacttcgtgaattctaagctggtttattcattccgccatgtacg
acaagaagtaagcaaactttttgacctgttcaatcacgatcggtgtcaagcacataaccg
gattactcagaacctcctttctattgctctgctgtctcctcaataattcgcttatacata
tgggggtcctgggcacactgcagttgcgcgaggagaagtcatttatctagccaaatgtag
gcctgtggctgtgatccctgacctcaacatgactgggtgccacaacgaactccccgtgat
ttataacaacgagacactttttatgacgcctcgcagtaggatcctcattaacgtcggcac
accacttcagtgcttacccgacctgcttccgaagtattttcttaatgagaactggtacgt
ggcctcattgaaacacgcccacctcagtctatagccccgaatgcaatcgagtatgaattt
cgagagctctccggcatctc
>AAeliv_supercont1.404_1144602_1145403
tatcgattatggtttttgtatacatgttttcaatgatttttggttttgaaactaaaggtt
tgatagcgtatgactgcgccaatcctgaagtgaatatgacaagctattctcttcttgatg
ttgcttcctgtgttccccaaaaaactaatctgacctcatcagtaatatccatacaagtcc
tgcagcgaaacgttagaagtctaactaaggttctacaatgtaaagttataattcgaagat
ctatacggcattgtggtacattttcgcatacctcagattaccaatacggatactcctata
tagttaaggaatttaattccgaagaatgtaggaaagtacatgctttaggaattgtatcac
ttactcatgatagacaaattaatgagctaaaattaaataccacaacacgaggtgaaacgc
ttattgtaggaagtgttactggaaattcttgtagtggaggtacttacagtacaccctttt
atacatggacaggtgctctagtttactatgagtacgagattgcactatacgattatattg
caagtattgaccttgaaaatgatcagatatttctgaaaaatggcttaatgtgtacttatt
caattggaacatgtctagattccgaagagggttatctgacctgggacgtagatcttaacc
aagcctgtgaaactactgaatttaaggtcatttatgaaggagttgtgaacaagaccataa
gtttggatggtaacataaagcaaacccattcagtagtttatagcactatatcagatacgc
aagtattttcgataaaaacccgagaagagactcgtatttgtggatacaatggatttacta
ccgaccatccgagaattttaattattgaaaccgacactattagatcaccatttacgagaa
aggcatccacaggaaaaaaattagatttatttacgtatttcaactcgaaaataactcttg
ttgaaagttatattggat
>AAeliv_supercont1.425_42791_42052
atgtggaccttaacaataatagcgctatttctactgattagccaagcaataggaagtgag
cttaaagagctcatagcatacgattgcaccagcaacaacgtaaacataacgagctattca
ctgatggacgtcgcatcgtgtattccaccaactaggaatctcacgactacggaagtccgc
atacaagtcctacaaagaagcccaaaaacattcgtcaaggtccatcagtgcaaggtaata
ataaaacgatcaatccgacactgcggtgcgctttctcatacgtcagattatgagcatggg
tacgcatacatcgtcaaggaattcaccccggacgaatgcaggttagctcaattgctcgga
tccgtatcactatccgagagcaacaagattcgcgaactccgtcgcaacagcacaacgcga
ggagaaacactgatagtagggagtctaaaaggaagctcttgtagcggtggagtctacaga
actgcatcatacacctgggaaggagcactagttttctacgagtacgagataagcatgtac
gattacacagcgacggcggacatcgaaaacgaccaggtggctctgagaaacggtatagta
tgtgcctacaaaaccggatggtgcctagaccctgagttcggctacatgacgtgggaagtt
gacctgcggagacgatgcgaggagaccgaattcgaaatcatatatgaaggaactgtaaac
aaaacctttgatcacgataa
>AAeliv_supercont1.468_889343_889057
cccgatgacgtggttgaaggtgctgtccaaaggtactggatgaagttcttagggtttgct
tcgtggataggacacttcactacagccgtcatagggttctacatggtcggcaaggctgtc
aagttcattatcgacactgtaattcacggaaaaatcctttatgacatctacggaattgga
tggcagttgatagccgcgttctgggactccttcacgtcactgttgagccaccgatacgtg
agacgacatactggacatccgacccaagataataaattagacgctga
>AAeliv_supercont1.511_408394_409784
aaccacaggaataattgcgtacgactgcgctgatccaggagtaaacatgacaagttactc
actcctagatgtagcatcgtgtcttccaccatcatcgaatttgataacgacggaggaaac
aattcaagttttgcaacggaacgcaaggtctctcacaaaggttatgcaatgtaaggttat
aattcaacggattgttcaccactgtggaatgcattcgcatacatctgactatgaacatgg
atatacgtacatagttaaagaatttacttctgaggaatgcatcagggctcatcaattagc
actaatttcactcacggaacgaaccatcctgcatgaactcaagatgaatagtacaacaag
aggacaagcattaatcgctggaagtgtccaaggaagttactgtaaaggagaaacttatag
aactcccttgtatacatggacagacgctttagtgtactatcgatatgaagttactctaag
tgattttatagcaactgtcgatatggaacttgatcaaatcgtattaaggaaaggattggt
ctgcacatattcaactggtcgatgtttagatgctgaagaaggatatctgacatgggatgt
ggatctaaataaaaaatgcgaggatactgaattcgaagtaatatatgaaggcgttgtgaa
taaaactaaggaaaaatttgtaaattcaaaccaacgctcagtaaccgtctatagtacaat
ttccgactcgcatttgttttcaattaaggccaacgatgcaacacgaatttgtggctataa
tggatatacaaccgatcaccatcgtatcttaattcttgaaacaaaacatatacgatctcc
attctccagaaaggtaacatcatccaaaaattatgatatttttacatacttcaattcaaa
aattacgtttgtggaaagctattttggacaaaagattaacgatatgtactactctatcat
atctgaaatatgcaaactggagaaatctataatggaaacgaagcttacactggccagatt
gaatcctaccgaatttgtaaccggaattacgaagcaacaaggctacacagctgttgtagc
aggagaagtacttcatgttttgaagtgtaaatcagtatacgttatatcgagatctactga
acgatgtttccaagaaataccagcaaaatatgacaatgaatcgatatttattgcaccagt
tacccgagtacttcagaaaagaggaactgagattgattgtacaccgcttcttccggcgaa
gttcaggtttgcaggaaggtggtatactacagatggaaaatttcgagagtcaactgcacc
ggaaaaattatcgacagaaatcgtgacaacatggacatacatatcgctaccaaatcttat
gaaatcaggag
>AAeliv_supercont1.555_236336_235596
tagtataatgaaaagaaatggttacacagcaatggtcgctggtgaagttttgcacgtttt
gaagtgcaagcctgtttacattacaccacgatttactgatcaatgctatcaagagatacc
cgtctactacaacaatgcgaccatgtttttggcaccggttacacgcgttttacaaacaat
gggaactgaaatagattgtacaccgttactgcctgcaaaatttaagtttggaaatagatg
gtatacaacagatggaagattacgagaaaccactgctccgactaaattatcaactgatat
tgtaaccagctggacatatacaccattaccaaacttgatggaaagtggagtttatgattc
tagcagtctagacaaaatgagaaacatgatatacgaacaaggtgaaagacgtgtggcgtc
ttctgttgtctataaagtattagctggccaacatcctaatactcaaggttttagatttga
cgcattagtttcggaaaaaataattggtggtgcaataaataaatattggaaaaaattgtt
atcttggtcgacgtggttgggtaatattacgtcaacagctattggcgtttacataatcat
cagagcattgaaatttacgattgatacaattatacatgcacaaatattgtatgatattta
cgggttcagctggcatttgattgcttcgttttgggaccctttaacgaatttcttgtcaca
caaaaatatacgaaaagagac
>AAeliv_supercont1.55_685495_683688
ataattgcgtacgactgcgctgatccaggagtaaacatgacaagttactcactcctagat
gtagcatcgtgtcttccaccatcatcgaatttgataacgacggaagaaacaattcaagtt
ttgcaacggaacgcaaggtctctcacaaaggttatgcaatgtaaggttataattcaacgg
attgttcaccactgtggaatgcattcgcatacatctgactatgaacatggatatacgtac
atagttaaagaatttacttctgaggaatgcatcagggctcatcaattagcactaatttca
ctcacggaacgaaccatcctgcatgaactcaagatgaatagtacaacaagaggacaagca
ttaatcgctggaagtgtccaaggaagttactgtaaaggagaaacttatagaactcccttg
tatacatggacagacgctttagtgaactatcgatatgaagttactctaagtgattttata
gcaactgtcgatatggaacttgatcaaatcgtattaaggaaaggattggtctgcacatat
tcaattggtcgatgtttagatgctgaagaaggatatctgacatgggatgtggatctaaat
aaaaaatgcgaggatactgaattcgaagtaatatatgaaggcgttgtgaataaaactaag
gaaaaatttgtaaattcaaaccaacgctcagtaaccgtctatagtacaatttccgactcg
catttgttttaaattaaggccaacaatgcaacacgaatttgtggctataatggatataca
accgatcaccatcgtatcttaattcttgaaacaaaacatatatgatctccattctccaga
aaggtaacatcatccaaaaattatgatatttttacatacttcaattcaaaaattacgttt
gtggaaagctattttggacaaaagattaacgatatgtactactctatcatatctgaaata
tgcaaactggagaaatctatgatggaaacgaagcttacactggccagattgaatcctacc
gaatttgtaaccggaattacgaagcaacaaggctacacagctgttgtagcaggagaagta
cttcatgttttgaagtgtaaaccagtatacgttataccgagatctactgaacgatgtttc
caagaaataccagcaaaatatgacaatgaatcgatatttattgcaccagttacccgagta
cttcagaaaagaggaactgagattgattgtacaccgcttcttccggcgaagttcaggttt
gcaggaaggtggtatactacagatggaaaatttcgagagtcaactgcaccggaaaaatta
tcgacagaaatcgtgacaacatggacatacatatcgctaccaaatcttatgaaatcagga
gtttatgacgaagaaagtgtcaagaaaatgaaaaacatgatttatgaacaaggtgacaga
cgcattgcatcgtcagttctacacagaattttaacaaatcaaaacccaaaccatcaagga
tttcgatttgacgccttggtaacagaaaacgtggtagaaggagttattaacaaatactgg
gaaaagattttatcatggtctcactggtttggaaatttatcatcaacggtgttaggagcg
tatctcacattccgtgccttgaaatttttaatcgacacggtaatccatggacaaattctg
tatgacatatatggattcggatggcagctgattgcatcactgtgggattcattcaccaac
ttcctatcgcatcgtcacgcaactagaagaccattcccgcagaattcccacgaagaacca
tcagtatt
>AAeliv_supercont1.697_519219_520159
gtcgtgtactcccggggccgatatggtacggaatggccgagagtatgaccgtcctctcat
caatgaagaactcaccataactatctcgtccggaacagcaattgtctcggttgaggagag
cttaataaagttcccaaacggaaagaactgcaaacttcaggacgaaacctgctttgacgc
agattacggagatatcttctggactgttccaaccccatcatgcgaaggctctgagtctga
gaagagccttgtatatgaaggcccaggtacactggtcagatgtgttgcaggaattacctc
tattgagtatatccatgtacactactcgggatatgacttccaggtactcctaaagaatag
gcaagaaataatctgcggatacagatcgtattacacagagcatccaagcttgtttgtgac
attgctatcttccaacggacctagatttccactgcgtaggaaagttactgctgttgatgt
tagtcaactcaacttcctcaattccaaattagtttattccttccggcatgtccggcaaga
agttagcaagctctttgatttatttaaccacgaccggtgccaagcccacaataggataac
acagaacctattatccattgcgctcttgtctccccaagagtttgcatacacatatggagg
gcccggtcgcactgcagtggctcgaggggaggttatctacctagctaaatgtaggccggt
tgctgtgatccctgatcttaacacaaccgggtatcataacgagctgcccgtagtctataa
taatgggacactcttaatgactcctcgcagcaggattctaatcaatgtagggacaccctt
gcaatgcttacctgacctgctaccaaagtatttcctcaatgaaaactggtacgtcaagac
aggccacgggcttatcgagacacgcccaccccaatccatag
>AAeliv_supercont1.697_523919_525262
actcacttcattcgattgcaagtccaagtccgtgaaactgacagcactatcgctagtaac
cacaccgagctgcgaaacaacacagaagaatataacctatgagccagtcaacctggcagt
gactcagacaaccgagcgatatgaacttcagttctatcgctgccacgtggaatctcgtag
cgttatgggaaggtgtgggaagtcaattgacacaatccaccatgctggattgttctcaga
aatagttcggatcgggaggcacgaatgcgacaccatgcataagaaaaaggtcttccgtat
tgtcaaggacggatcttttagcgacatccagctaagcttacagggtcaaacaagatacgc
atacgtaagccgtgggtcagtcacttctgacgggtcgtgtactcccggggccgatatggt
acggaatggccgagagtatgaccgtcatctcatcaatacagaactcatcataactatctc
gtctggaacagcaattgtttcggttgaggagagcttaataaagttcccaaacggaaacaa
ctgcaaacttcaggacgaaacctgctttgacgcagactacggagatgtcttctggactgt
tccaaccccatcatgcgaaggctctgagtctgagaagagccttgtatatgaaggcccagg
tacagtggtcagacatgttgcaggaaatacctctattgagtatatccatgtacactactc
gggatatgacttccaggtactcctaaagaataggcaagaaataatctgcggatacagatc
gtattacacagagcatccaagcttgtttgtgacattgctatcttccaacggacctagatt
tctactgcgtaggaaagttactgctgttgatgttagtctactcaacttcgtcaattccaa
attagtttattccttccggcatgtccgacaagaagttagcaagctctttgatttatttaa
ccacgaccggtaccaagcccacaataggataacacagaacctattatccattgcgctctt
gtctccccaagagtttgcctacacatttggagggcccggtcacactgcagtggctcgagg
ggaggttttctacctagctaaatgtaggccggttgctgtgattcctgatcttaacacaac
cgggtgtcataacgagctgcccgtagtctataataatgagactctcttcatgactcctcg
cagcaggattctaatcaatgtaggaacacccttgcaatgcttacctgacctgctaccaaa
gtatttcctcaatgaaaactggtatgtcaagacagaccacgggcttatcaagacgcgccc
accccattccatagcgcctaatgt
>AAeliv_supercont1.790_359907_357941
cttaaggcattaatgatgttattttgcatagggaccgttttcgcatcggagccctcagga
ttaatcgcctatgactgcgccaatcctgatataaacatgaccagttattcattattagat
gtagattcttgcatacccaccgtcaaaaatctcactaccactgaagtacctattcaagtg
cttcagagaagcgcaaaaagtagcgccatggtatatcagtgcaaggttataatcaaacgc
attgttaagcattgtggaatacactctcatacatctgattatgagagaaggtacgcctat
atagtgagggaatttacacctgaagaatgtagacgaatacatttacttgggaccctccca
ctaacggtgaatgctggacttagcgaactgaaacgaaatcatacaactagaggtgaaact
ctagtagttggaagtgtttggtcgagtcactgtagcggtggagtatataaaactcctgaa
tatacatggctagatgctttagtatattttgaatacgacgtttcattgtacaattatgta
gctacagtagaccatgaaaatgatcaaatacttttacgacatggaatagtatgtccatac
tcgcatggaaaatgtttggattccgaagatgggtattcaacttgggaagtaagtcttgat
cggcggtgtgaggacaccgaatttgaggtcatttacgaaggtacagtaaacaagacgaca
aatgaggatggtgaaaagaagagtaaccaggcagtatatacagccatttcagattcgcac
ctattttcaattcgaacaaaacaagcaactcagatttgtggttacaaaggacatgctact
gatcaccccagaatatttattttggagtcatcatcgtttaaatcaccttttagtcgcaga
ccagcaagtgtaagaaattatgatttattcacgtattttaattctaaaataacgttagta
gaaaattatattgggaaaagattggatgatgtatacaggaccgtaatgacggaaatgtgc
aaattagataaagctttgttagagacgaaattaacattagcaagaataaatcccatggaa
ttcgttacgagtataatgcgtcgttccggattttcggcagttgtggcaggcgaagttctt
cacgtattacagtgtaaacctgtatacgtacaaccttttgcatcagaacgatgctatcag
gagcttccagtaaaatacggaaatgacacaatgtttttaactcctgttaccagaacgttg
cagatgaggggaacagaaatagaatgcactccacttcttcccgctaaatttcaatttggg
ggaagatggtataccttcgatggtaaaataagagaaacgattcctcctcagaagcttgca
acagaaattgtcactaaatggcgctacacaccattaccaaatttaatggaaagtggcatt
tatgatcaggaaagcatccaaaagatgcgtaccatgatttacgatcaaggagatcgtcgg
atagcatctaatgtggttcataagatgctgactggacaaagcccaaatcgacaagggttc
catttcgaagccttagtctcggaaaagataattgataacgttatcaataagtattggaat
aaaattatttcattgtctactgcgttagggaactttacatcgacaatgattggattatat
ttactcggtagatgcatcaaattcttaattgatacaatcatgcatggtcgtatactctac
gacatttatgggtttggatggcaactcattgcctcattttgggattctatgacgtcattt
ttatctcaccgaaatactttgaggaatattaacaggaagaagcatgaggtggcgggcacc
gagctggaggagatccgtgtgacgctgctacccgagagtcaacagacgtcccaacctgaa
atccgaaaaccaaccaaactgaagaaatcaattgtcaacccgaaaca
>AAeliv_supercont1.959_288367_282350
taacaataatagcgctatttctactgattagccaagcaataggaagtgagcttaaagggc
tcatagcgtacgattgcaccagcaacaacgtaaacataacgagctattcactgatggacg
tcgcatcgtgtattccaccaactaggaatctcacgactacggaagtccgcatacaagtcc
tacaaagaagcccaaaagcattcgtgaaggtccaccagtgcaaggtaataataaaacgat
caatccgacactgcggtgcgctttctcatacgtcagattatgagcatgggtacgcataca
tcgtcaaggaattcaccccggatgaatgcaggttagctcaattgctcggatccgtatcac
tatccgagagcaacaagattcgcgaactccgtcgcaacagcacaacgcgaggagaaacac
tgatagtagggagtctaaaaggaagctcttgtagcggtggagtctacagaactgcatcat
acacctgggaaggagcactagttttctacgagtacgagataagcatgtacgattacacag
cgacggcggatatcgaaaacgaccaggtggctctgagaaacggtatagtatgtgcctaca
aaaccggatggtgcctagaccctgagttcggctacatgacgtgggaagttgacctgcgga
gacgatgcgaggagaccgaattcgaaatcatatatgaaggaactgtaaacaaaacctttg
atcacgataacaacaaatcgagatcaaaggcagtctacacgcttctgtcggacactcaca
tgttctcgataagagcacgcgacaaaactcaaatatgtggattcgatgcatacgttacag
accaccccagaatctatataatggaagccagcggattcaagtcccccttcaaacgaaagg
aaagcaccggacgaaacctggacctttttacttacttcaattcgaaaataacgttggtcg
agaactacctgggccaacaactgaatgaagtatatacaacagttatgacggaaatgtgca
aaatcgacaaggcactaatggaaaccaaacttactctagcaagagtcaacccaagcgaat
tcgtgtccaacatagtaaaacgatccgggttcaccgctatcgtagcagcagaagtgctct
acatcatcgagtgtaaaccagtcttcgtaacaA
>AAlC636_MAF02000309.1_895663_894023
tgacggaaatgtgtaaactagataaagctttgttggaaacaaaactaacgctagcacgaa
taaacccaatggaattcgtaactagcataatgcgtcgtacaggattttcagcagtagtgg
caggagaagttcttcacgtattacagtgtaaacctgtatacgtacaaccatttgcatcag
aacgatgttaccaggaacttccggtaaaatatggaaataacactatgttcttaactcctg
ttacaagaactttgcaaatgaggggaacagaaatagaatgcaccccacttcttccggcca
aatttaaatttgggggaagatggtatacctttgatgggaaaataagagaagcaatacctc
cacataaacttgcaacggaaatcgtcacaaaatggcgatacacaccactaccaaacttga
tggaaagtggaatatacgacaaggaaagcattcggaagatgcgaaccatgatttatgatc
agggagatcgacgaattgcatctaatgtggtgcacaaaatgttaacgggccagaatccaa
ataaacaagggtttcattttgacgcgctagtgtcagagaaacttatcgacaacatggtac
aaaaatattgggataaactactgtccatatcaacgtggctgggaaatgtgacctcgacca
tgatcggtttatacctgattggaagaggaataaaattcctgattgacactataatgcatg
gtcgtatcctttacgacatttatgggtttggatggcaactcatggcttcgttttgggatt
ccatgacatcatttttatctcaccgaaatactttgaagaaTATTAACAGGAAGAAGCATG
AGGTAGCGAGCAACGAGCTGGAGGAGATTCGCGTGACGTTACTTCCCGAGAATCAACAGA
AGGCACAACCGGAAATCCGAAAGTCAATTAAGCCAATGAGACCTAACGCCAACCCAAGAC
AGGACAGCCCATCCACGAGTCAGAGGACCGAGGAGAAAATAT
>AAlC636_MAF02000916.1_4351779_4355138
AGGCATTAATGATGTTATTTTGCATAGGGACCGTGTTtggatcggaaccctcaggattaa
ttgcttatgattgcgctaatcctgacatcaatatgaccagctattctctgctggacgtgg
attcttgcatacccactattaaaaaccttactacggtagaagtaccgattcaagtactcc
agagaagcgccaagagtagcgctatggtataccaatgtaaggtaataattaagcgtatag
ttaagcattgtggtatacactctcatacttctgattatgagagaagatacgcttatatag
tgaaggaatttacacccgaggaatgcaaacgaatacatttactcggaacacttccattga
catttaacgtcggactaaacgaactgaaacgtaatcataccaccagaggagaaactctgg
tagtcggaagtgtctggtccagtcattgtagtggtggagtgtataaaactcctgaatata
catggctagatgcgttggtatattttgagtatgaagtatctctatacaattatatagcca
cggtagaccatgaaaacgaccaaatacttttacgacatggtataatatgtccgtactctc
acggaaaatgtctagattccgaagacgggtattcaacttgggaagtaagcttaagtcagc
gctgtgaggacaccgagtttgaggtcatttacgaaggtaacgtgaataaaaccacagacg
aggataccgataagtcaagtagacaggcagtttacacagccatttcggattcacacttgt
tctcaatccgtacgaagcaagcaacccaaatatgtggctataaaggacatgctaccgatc
atcccagaatatttattctggaatcaTCAtcatttaaggtgaaactggaagcatttcctc
actttttggtttttgattttttattaaataacgaagcaatattttcaaaatcggttttcg
tgcacatgtagagtatagatcaaggtatcttctgatttttttttgtagtggaaaatgttt
ttcgtttttgcagaaaccatttttgaacaaaatttcacaaaaaaatggtttctgcaaaaa
tggaaatcattttccaactcaaaaaaatacagaagataccttgatccatgctctacatgt
gcacgaaaaccgattttgaaaatattgcttctttattaaataaaaaatcaaaaaccgaaa
aaattagaaaatgcttccagtttcgccttaagtcaCCGTTCAGCCGCAGACCGGAAAATG
TCAGGAATCATgacctattcacgtattttaattccaaaataacgttggtagaaaattata
ttggaaaaaggctggacgacgtgtacaggaccgtaatgacggaaatgtgtaaactagata
aagctttgttggaaacaaaactaacgctagcacgaataaacccaatggaattcgtaacta
gcataatgcgtcgtacaggattttcagcagtagtggcaggagaagttcttcacgtattac
agtgtaaacctgtatacgtacaaccatttgcatcagaacgatgttaccaggaacttccgg
taaaatatggaaataacactatgttcttaactcctgttacaagaactttgcaaatgaggg
gaacagaaatagaatgcaccccacttcttccggccaaatttaaatttgggggaagatggt
atacctttgatgggaaaataagagaagcaatacctccacataaacttgcaacggaaatcg
tcacaaaatggcgatacacaccactaccaaacttgatggaaagtggaatatacgacaagg
aaagcattcggaagatgcgaaccatgatttatgatcagggagatcgacgaattgcatcta
atgtggtgcacaaaatgttaacgggccagaatccaaataaacaagggtttcattttgacg
cgctagtgtcagagaaacttatcgacaacatggtacaaaaatattgggataaactactgt
ccatatcaacgtggctgggaaatgtgacctcgaccatgatcggtttatacctgattggaa
gaggaataaaattcctgattgacactataatgcatggtcgtatcctttacgacatttatg
ggtttggatggcaactcatggcttcgttttgggattcCATGACATCATTTTTATCTCACC
GAAATACTT
>AAlC636_MAF02001312.1_1173835_1170476
cctcaggattaattgcttatgattgcgctaatcctgacatcaatatgaccagctattctc
tgctggacgtggattcttgcatacccactattaaaaaccttactacggtagaagtaccga
ttcaagtacttcagagaagcgccaagagtagcgctatggtataccaatgtaaggtaataa
ttaagcgtatagttaagcattgtggtatacactctcatacttctgattatgagagaagat
acgcttatatagtgaaggaatttacacccgaggaatgcaaacgaatacatttactcggaa
cacttccactgacatttaacgtcggactaaacgaactgaaacgtaatcataccaccagag
gagaaactctggtagtcggaagtgtctggtcaagtcattgtagtggtggagtgtataaaa
ctcctgaatatacatggctagatgcgttggtatattttgagtatgaagtatctctataca
attatatagccacggtagaccatgaaaacgaccaaatacttttacgacatggtataatat
gtccgtactctcacggaaaatgtctagattccgaagacgggtattcaacttgggaagtaa
gcttaagtcagcgctgtgaggacaccgagtttgaggtcatttacgaaggtaacgtgaata
aaaccacagacgaggataccgataagtcaagtagacaggcagtttacacagccatttcgg
attcacacttgttctcaatccgtacgaagcaagcaacccaaatatgtggctataaaggac
atgctaccgatcatcccagaatatttattctggaatcatcatcatttaagtcaccgttca
gccgcagaccggaaaatgtcaggaatcatgacctattcacgtattttaactccaaaataa
cgttggtagaaaattatattggaaaaaggctggacgacgtgtacaggaccgtaatgacgg
aaatgtgtaaactagataaagctttgttggaaacaaaactaacgctagcacgaataaacc
caatggaattcgtaactagcataatgcgtcgtacaggattttcagcagtagtggcaggag
aagttcttcacgtattacagtgtaaaccggtatacgtacaaccatttgcatcagaacgat
gttaccaggaacttccggtaaaatatggaaataacactatgttcttaactcctgttacaa
gaactttgcaaatgaggggaacagaaatagaatgcaccccacttcttccggccaaattta
aatttgggggaagatggtatacctttgatgggaaaataagagaagcaatacctccacata
aacttgcaacggaaatcgtcacaaaatggcgatacacaccactaccaaacttgatggaaa
gtggaatatacgacaaggaaagcattcggaagatgcgaaccatgatttatgatcagggag
atcgacgaattgcatctaatgtggtgcacaaaatgttaacgggccagaatccaaataaac
aagggtttcattttgacgcgctagtgtcagagaaacttatcgacaacatggtacaaaaat
attgggataaactactgtccatatcaacgtggctgggaaatgtgacctcgaccatgatcg
gtttatacctgattggaagaggaataaaattcctgattgacactataatgcatggtcgta
tcctttacgacatttatgggtttggatggcaactcatggcttcgttttgggattccatga
catcatttttatctcaccgaaatactttgaagaaTATTAACAGGAAGAAGCATGAGGTAG
CGAGCAACGAGCTGGAGGAGATTCGCGTGACGTTACTTCCCGAGAATCAACAGAAGGCAC
AACCGGAAACCCGAAAGTCAATTAAGCCAATGAGACCTAACGCCAACCCAAGACAGGACA
GCCCATCCACGAGTCAGAGGACCGAGGAGAAAATAT
>AAlC636_MAF02001710.1_1502694_1504337
cctcaggattaattgcttatgattgcgctaatcctgacatcaatatgaccagctattctc
tgctggacgtggattcttgcatacccactattaaaaaccttactacggtagaagtaccga
ttcaagtacttcagagaagcgccaagagtagcgctatggtataccaatgtaaggtaataa
ttaagcgtatagttaagcattgtggtatacactctcatacttctgattatgagagaagat
acgcttatatagtgaaggaatttacacccgaggaatgcaaacgaatacatttactcggaa
cacttccattgacatttaacgtcggactaagcgaactgaaacgtaatcataccaccagag
gagaaactctggtagtcggaagtgtctggtccagtcattgtagtggtggagtgtataaaa
ctcctgaatatacatggctagatgcgttggtatattttgagtatgaagtatctctataca
attatatagccacggtagaccatgaaaacgaccaaatacttttacgacatggtataatat
gcccgtactctcacggaaaatgtctagattccgaagacgggtattcaacttgggaagtaa
gcttaagtcagcgctgtgaggacaccgagtttgaggtcatttacgaaggtaacgtgaata
aaaccacagacgaggataccgataagtcaagtagacaggcagtttacacagccatttcgg
attcacacttgttctcaatccgtacgaagcaagcaacccaaatatgtggctataaaggac
atgctaccgatcatcccagaatatttattctggaatcatcatcatttaagtcaccgttca
gccgcagaccggaaaatgtcaggaatcatgacctattcacgtattttaactccaaaataa
cgttggtagaaaattatattggaaaaaggctggacgacgtgtacaggaccgtaatgacgg
aaatgtgtaaactagataaagctttgttggaaacaaaactaacgctagcacgaataaacc
caatggaattcgtaactagcataatgcgtcgtacaggattttcagcagtagtggcaggag
aagttcttcacgtattacagtgtaaacctgtatacgtacaaccatttgcatcagaacgat
gttaccaggaacttccggtaaaatatggaaataacactatgttcttaactcctgttacaa
gaactttgcaaatgaggggaacagaaatagaatgcaccccacttcttccggccaaattta
aatttgggggaagatggtatacctttgatgggaaaataagagaagcaatacctccacata
aacttgcaacggaaatcgtcacaaaatggcgatacacaccactaccaaacttgatggaaa
gtggaatatacgacaaggaaagcattcggaagatgcgaaccatgatttatgatcagggag
atcgacgaattgcatctaatgtggtgcacaaaatgttaacgggccaaaatccaaataaac
aagggtttcattttgacgcgctagtgtcagagaaacttatcgacaacatggtacaaaaat
attgggataaactactgtccatatcaacgtggctgggaaatgtgacctcgaccatgatcg
gtttatacctgattggaagaggaataaaattcctgattgacactataatgcatggtcgta
tcctttacgacatttatgggtttggatggcaactcatggcttcgttttgggattctatga
catcatttttatctcaccgaaatactttgaagaaTATTAACAGGAAGAAGCATGAGGTAG
CGAGCAACGAGCTGGAGGAGATTCGCGTGACGTTACTTCCCGAGAATCAACAGAAGGCAC
AACCGGAAATCCGAAAGTCAATTAAGCCAATGAGACCTAACGCCAACCCAAGACAGGACA
GCCCATCCACGAGTCAGAGGACCGAGGAGAAAATAT
>AAlC636_MNAF02000044.1_2252598_2251512
GGTTATCATTGGTTGTAATATTGTCTTTTATTGCATTAATAGCTGGATTTGAATCTAAAG
GCTTAATTGCTTATGATTGTGCCAATCCTGAGGTGAATATGACAAGCTATTCTCTTCTTG
ATGTGGAACCATGCGTTCCACATATGAATAATTTATCTTCATCTCAAGTATCAATTCAAG
TATTACAACGAAATGTCAGAACAACAACAAGGGTATTTCAATGTAAAGTTATAATTAAAA
GATCTATTAAACATTGTGGAGCATTCTCACATGTATCGGAATATCAATATGGATACTCTT
ATATAGTGAAAGAATTTAACTCAGAAGAATGCAGAAAGGTGCACGCATTGGGGACCGTTG
CACTTACACATGACAGATTGATACATGAACTGAAATTAAATACCACAACTCATGGAGAGA
CACTTATTATAGGAAGTTTATCAGGAAGTAAGTGTTACGGTGGGACTTATAGTACACCCT
TTTATACATGGACAAATGCATTGGTATTTTATGAGTACGAAATTTCTTTGTTTGACTACA
TAGCTCATGTAGACATAGAAAATGATCAAATTTCATTGAGGAATGGTCTGTATTGTCCCT
ATTCACTTGGTCGTTGTTTGGACTCTGAAGAAGGATATTTAACATGGGACTTGAATTTTA
ATAAGTCATGTGAGGATACTGAATTCGAAGTTATCTATGAAGGGTTGGTTAACAAAACAA
TGAATTCAGAACCAGCAGTTCATCTTTCTACAGCAGTAATATATAGCACAATTTCCGAGT
CACAAATATTTTCAATGAAAACCCGGAAGTTAACGAGGATTTGTGGGTACTCAGGATTTA
CAACTGATCATCCCCGTATTCTCATTATTGAAAACAGTGATTTTAAGTCACCGTTCTCTA
AAAAGGTAGAGTCAGGAAAAAATTTAGACCTATTCACATATTTCAACTCGAAAATAACTA
TAGTGGAACACTACATTGGACAAAATTTGAATGATATTTACAACATGGTAATGACTGAAA
TGTGTAAGTTGGACCGAACTATAATGGAAACCAAACTAACCCTCGCACGATTGAATCCGA
ACGAATTCGTTTCAAGTATTATGAAAGGAAACGGCTATACGGCAGTCGTGGCAGGAGAAG
TTCTTCATGTTATGGAATGTAAGCCAGTGTATGTTACTTCCAAAGCGTCAGAAAGATGTT
ATCAAGAGTTACCAGTGAACTATAATAACATAACCATGTATTTAGCCCCAGTAACACGTA
TATTACAAACAAGAGGCACAGAAATAGATTGTACTCCCCTGTTGCCTGCTAAGTTTAAAT
TTGGGTCTCGGTGGTACACAACTGATGGGAGATTGAGAGAAAGCACAAGCCCAAACAAAT
TATCAACTAACATTGTCACAAGCTGGAACTATACACCGCTACCAAACTTGATGGAAAGTG
GAGTATATGATTCTGATAATTTGGTTAAAATGAGAAACATGATATATGAGCAAGGGGAAA
AACGTGCGGCCTCCGCAGTTGTGTACAAAATAATGGCTGGACAGCATCCAAACAGACAAG
GATTTCAATTTGAAGCTATGATTTCCGAAAAGGTATTGGATAATGTATTCAGCAAATATT
GGAAGAAGTTAATATCTTGGACTACTTGGCTTGGCAATCTTACATCTACTGCTATTGGTT
TATACCTAATAGTGCGTATTATTAAATTCTTCGTCGATACACTTATTCATGGAAGAATTT
TATATGACATATATGGATTTAGTTGGAAGTTAATTGCATCATGCTGGGATTCACTCACTA
GTCTTCTATCTCACAAGAAATTTATGGAAGAAACCAAAAAATTCACCAAGGAAAACGATA
GAACAAAAGACCTGGAATCAGTCAAAGAGAAAAGCGACACTAAACTAAATGAAAATGTAG
AAGAGCCATACAGAGCCAGTATGTATCCAACAATTAATAAGATAT
>AAlC636_MNAF02000045.1_2735201_2735902
CGTCATTGAACAGTTGCAAGACAAGAGTAGGATCTTGTTTCGACTCCAAACAACTGATTA
TAAACCCAGAAAAGGAGATAACCGAGATGGACGAAAATCTTTCCATTATCACGAAAGCTG
ATATAAACTTTTCCAACTGGGGTAAGCGGCAGAAAATTGACATTGATAAGGTGAAGCAAA
TAAGAGATAAACTTAATGCTCAAAACTCTTACAAACCCAGAAGAAAGACAAGAATAAGAA
CACCAATGTGGACCTTCACTATGTTAGCATTCTTCTATCTCATCTGCGCGATATTGGGTT
TGGAAACGTCaggactgataggttatgattgcgctagtcccgaggtcaatatgaccagtt
attctttaacagatgtttcatcttgcctacctgctattaagaacttgtcaataaccgaag
ttcccatacaagttcttcaaagaagtaccaaaagttcggtaatggtctatcagtgcaagg
tgatcctcaaaagatcaatacgatactgcggcatgcactcacacatttcagactacgagc
atagctactcctacatcgtaaaggaattcacttctgaagaatgtaaaacgacacacttac
taggagcattagctcttacgcatgacaagcggattggtgagctaaagaggaatagtacca
ccagaggtgaaacattgattattggcagtatccggtccagttcatgcagtggaggaactt
acagaacaccggaatatacatggactaacgcactggtgtattacgaatatgaaatttcac
tttataattatgaagccatgattgatacagaaaatgatcaaatcattctcagacatggtg
tagtatgtccatattctcatggcaaatgtttagattccgaggatgggtattctacctggg
atatcagtttgaatcaaaggtgcgaagatacagagttcgaagttatattcgaaggatctg
taaataaaacaattaatatcgatacccaacgaaaggataaccctgccgtgtatacgtcaa
tatcagattcccacttgttttccattcgaacgaaaggaacatcgaaaatatgtggatacc
agggttataaaactgatcacccgagaatatttatactagaatcagttggattttcaacac
cattccataagaaacccaccaatgccaggaatcatgatattttcacttactttaactcca
aaataacactggtggaaaactacataggacagaagctagatgatgtgtataattcagtaa
tggtggagatgtgcaaaattgataaggcgttaatggagacgaaacttacattagcccgac
ttaatccaactgaattcgtgaataccatcatgaagagatcaggattcacagcagtagttg
ccggtgaagtgctgcatgttctcgaatgcaaaccggtctatgtcaaaccaatagagtcag
aaatatgttatcaagagattccggtgaagtttgggaatcagacaatgtttttagcaccag
ttacacgtacactacaattacgaggaaccgagatcgactgtacaccattacttccggcca
aatttcaaatcggaggacgctggtataccactgatggcaggatgagagaaacagttgcac
cccataaacttaccagcgatatcatcaccaaatggacctacactcctctacccaacctaa
tggaaagtggagtatacgacagtgaaagtttacagaaaatgaaaaccatgatctacgacc
aaggagaccgtagaatagcatcaaatgttgttcacagactattagcaggacaaacaccaa
accgacagggattttattttgatgctttggttt
>AAlC636_MNAF02000046.1_7683134_7681026
GGTTATCATTGGTTGTAATATTGTCTTTTATTGCATTAATAGCTGGATTTGATTCTAAAG
GCTTAATTGCTTATGATTGTGCCAATCCCGAGGTGAATATGACAAGCTATTCTCTTCTTG
ATGTGGAACCATGCGTTCCACATATGAATAATTTATCTTCATCTCAAGTATCAATTCAAG
TATTACAACGAAATGTCAGAACAACAACAAGGGTATTTCAATGTAAAGTTATAATTAAAA
GATCTATTAAACATTGTGGAGCATTCTCACATGTATCGGAATATCAATATGGATACTCTT
ATATAGTGAAAGAATTTAACTCAGAAGAATGCAGAAAGGTGCACGCATTGGGGACCGTTG
CACTTGCACATGACAGATTGATACATGAACTGAAATTAAATACCACAACTCATGGAGAGA
CACTTATTATAGGAAGTTTATCAGGAAGTAAGTGTTACGGTGGGACTTATAGTACACCCT
TTTATACATGGACAAATGCATTGGTATTTTATGAGTACGAAATTTCTTTGTTTGACTACA
TAGCTCATGTAGACATAGAAAATGATCAAATTTCATTGAGGAATGGTCTGTATTGTCCCT
ATTCACTCGGACGTTGTTTGGACTCTGAAGAAGGATATTTAACATGGGACTTGAATTTGA
ATAAGTCATGCGAGGATACTGAATTCGAAGTTATCTATGAAGGGTTGGTTAACAAAACAA
TGAATTCAGAACCAGCAGTTCATCTTTCTACAGCAGTAATATATAGCACAATTTCCGAGT
CACAAATATTTTCAATAAAAACCCGGAAGTTAACGAGGATTTGTGGGTACTCAGGATTTA
CAACTGATCATCCTCGTATTCTCATTATTGAAAACAGTGATTTTAAGTCACCGTTTTCTA
AAAAGGTAGAGTCAGGAAAAAATTTAGACCTATTCACATATTTCAACTCGAAAATAACTA
TAGTGGAACACTACATTGGACAAAATTTGAATGACATTTATAACATGGTAATGACTGAAA
TGTGTAAGTTGGACCGAACTATAATGGAAACCAAACTAACCCTCGCACGATTGAATCCGA
ACGAATTCGTTTCAAGTATTATGAAAGGAAACGGCTATACGGCAGTCGTAGCAGGAGAAG
TTCTTCATGTTTTGGAATGTAAGCCAGTGTATGTTACTCCCAAAGCGTCAGAAAGATGTT
ATCAAGAGTTACCAGTGAACTATAACAATATAACCATGTATTTAGCCCCAGTAACACGTA
TATTACAAACAAGAGGCACAGAAATAGATTGTACTCCCCTGTTGCCTGTTAAGTTTAAAT
TTGGGTCTCGGTGGTACACAACTGATGGGAGATTGAGAGAAAGCACAAGCCCAAACAAAT
TATCAACTAACATTGTCACAAGCTGGAACTATACACCGCTACCAAACTTGATGGAAAGTG
GAGTATATGATTCTGATAATTTGGTTAAAATGAGAAACATGATATATGAGCAAGGGGAAA
AACGTGCGGCCTCCGCAGTTGTGTACAAAATAATGGCTGGACAGCATCCAAACAGACAAG
GATTTCAATTTGAAGCTATGATTTCCGAAAAGGTATTGGATAATGTATTCAGCAAATATT
GGAAGAAGTTAATATCTTGGACTACTTGGCTGGGCAATCTAACATCTACTGCTATTGGTT
TTTACCTAATAGTGCGTATTAATATATTCTTCGTCGATACACTTATTCATGGAAGAATTT
TATATGACATATATGGATTTAGTTGGAAGTTAATTGCATCATGCTGGGATTCACTCACTA
GTCTTCTATCTCACAAGAAATTTATGGAAGAAACCAAAAAATTCACCAAGGAAAACGATA
GAACAAAAGACCTGGAATCAGTCAAAGAGAAAAGCGACACTAAACTAAATGAAAATGTAG
AAGAGCCATACAGAGCCAGTATGTATCCAACAATTAATAAGATAT
>AAlC636_MNAF02000048.1_5367480_5368209
GGTTATCATTGGTTGTAATATTTTCTTTTATTGCATTAATAGCTGGATTTGAATCTAAAG
GCTTAATTGCTTATGATTGTGCCAATCCCGAGGTGAATATGACAAGCTATTCTCTCCTTG
ATGTGGAATCATGCGTTCCACATATGAATAATTTATCTTCATCTCAAGTATCAATTCAAG
TATTACAACGAAATGTCAGAACAACAACAAGGGTATTTCAATGTAAAGTTATAATTAAAA
GATCTATTAAACATTGTGGAGCATTCTCACATGTATCGGAATATCAATATGGATACTCTT
ATATAGTGAAAGAATTTAACTCAGAAGAATGCAGAAAGGTGCACGCATTGGGGACCGTTG
CACTTACACATGACAGATTGATACATGAACTGAAATTAAATACCACAACTCATGGAGAGA
CACTTATTATAGGAAGTTTATCAGGAAGTAAATGTTACGGTGGGACTTATAGTACACCCT
TTTATACATGGACAAATGCATTGGTATTTTATGAGTACGAAATTTCTTTGTTTGACTACA
TAGCTCATGTAGACATAGAAAATGACCAAATTTCATTGAGGAATGGTCTGTATTGTCCCT
ATTCACTCGGACGTTGTTTGGACTCTGAAGAAGGATATTTAACATGGGACTTGAATTTGA
ATAAGTCATGTGAGGATACTGAATTCGAAGTTATCTATGAAGGGTTGGTTAACAAAACAA
TGAATTCAGAACCAGCAGTTCATCTTTCTACAGCAGTAATATATAGCACAATTTCCGAGT
CACAAATATTTTCAATAAAAACCCGGAAGTTAACGAGGATTTGTGGGTACTCAGGATTTA
CAACTGATCATTCTCGTATTCTCATTATTGAAAACAGTGATTTTAAGTCACCGTTCTCTA
AAAAGGTAGAGTCAGGAAAAAATTTAGACCTATTCACATATTTCAACTCGAAAATAACTA
TAGTGGAACACTACATTGGACAAAATTTGAATGACATTTACAACATGATAATGACTGAAA
TGTGTAAGTTGGACCGAACTATAATGGAAACCAAACTAACCCTCGCACGATTGAATCCGA
ACGAATTCGTTTCAAGTATTATGAAAGGAAACGGCTATACGGCAGTCGTGGCAGGAGAAG
TTCTTCATGTTTTGGAATGTAAGCCAGTGTATGTTACTCCCAAAGTGTCAGAAAGATGTT
ATCAAGAGTTACCAGTGAACTATAACAACATAACCATGTATTTAGCCCCAGTAACACGTA
TATTACAAACAAGAGGCACAGAAATAGATTGTACTCCCCTGTTGCCTGCTAAGTTTAAAT
TTGGGTCTCGGTGGTACACAACTGATGGGAGATTGAGAGAAAGCACAAGCCCAAACAAAT
TATCAACTAACATTGTCACAAGCTGGAACTATACACCGCTACCAAACTTGATGGAAAGTG
GAGTATATGATTCTGATAATTTGGTTAAAATGAGAAACATGATATATGAGCAAGGGGAAA
AACGTGCGGCCGCCGCAGTTGTGTACAAAATAATGGCTGGACAGCATCCAAACAGACAAG
GATTTCAATTTGAAGCTATGATTTCCGAAAAGGTATTGGATAATGTATTCAGCAAATATT
GGAAGAAGTTAATATCTTGGACTACTTGGCTGGGCAATCTAACATCTACTGCTATTGGTT
TATACCTAATAGTGCGTATTATTAAATTCTTCATCGATACACTTATTCATGGAAGAATTT
TATATGACATATATGGATTTAGTTGGAAGTTAATTGCATCATGCTGGGATTCACTCACTA
GTCTTCTATCTCACAAGAAATTTATGGAAGAAACCAAAAAATTCACCAAGGAAAACGATA
GAACAAAAGACCTGGAATCAGTCAAAGAGAAAAGCGACACTAAACTAAATGAAAATGTAG
AAGAGCCATACAGAGCCAGTATGTATCCAACAATTAATAAGATAT
>AAlC636_MNAF02000053.1_3690649_3689924
GGTTATCATTGGTTGTAATATTGTCTTTTATTGCATTAATAGCTGGATTTGAATCTAAAG
GCTTAATTGCTTATGATTGTGCCAATCCCGAGGTGAATATGACAAGCTATTCTCTTCTTG
ATGTGGAATCATGCGTTCCACATATGAATAATTTATCTTCATCTCAAGTATCAATCCAAG
TATTACAACGAAATGTCAGAACAACAACAAGGGTATTTCAATGTAAAGTTATAATTAAAA
GATCTATTAAACATTGTGGAGCATTTTCACATGTATCGGAATATCAATATGGATACTCTT
ATATAGTGAAAGAATTTAACTCAGAAGAATGCAGAAAGGTGCACGCATTGGGGACCGTTG
CACTTACACATGACAGATTGATACATGAACTGAATTTAAATACCACAACTCATGGAGAGA
CACTTATTATAGGAAGTTTATCAGGAAGTAAGTGTAACGGTGGGACTTATAGTACACCCT
TTTATACATGGACAAATGCATTGGTATTTTATGAGTACGAAATTTCTTTGTTTGACTACA
TAGCTCATGTAGACATAGAAAATGACCAAATTTCATTGAGGAATGGTCTGTATTGTCCCT
ATTCACTCGGACGTAGACTGTGCGCCGACTATATTTTGCTCGGGGCGT
>AAlC636_MNAF02000121.1_524224_523521
CGTCATTGAACAGTTGCAAGACAAGAGTAGGATCTTGTTTCGACTCCAAACAACTGATTA
TAAACCCAGAAAAGGAGATAACCGAGATGGACGAAAATCTTTCCATTATCACGAAAGCTG
ATATAAACTTTTCCAACTGGGGTAAGCGGCAGAAAATTGACATTGATAAGGTGAAGCAAA
TAAGAGATAAACTTAATGCTCAAAACTCTTACAAACCCAGAAGAAAGACAAGAATAAGAA
CACCAATGTGGACCTTCACTATGTTAGCATTCTTCTATCTCATCTGCGCGATATTGGGTT
TGGAAACGTCaggactgataggttatgattgcgctagtcccgaggtcaatatgaccagtt
attctttaacagatgtttcatcttgcctacctgctattaagaacttgtcaataaccgaag
ttcccatacaagttcttcaaagaagtaccaaaagttcggtaatggtctatcagtgcaagg
tgatcctcaaaagatcaatacgaaactgcggcatgcactcacacatttcagactacgagc
atagctactcctacatcgtaaaggaattcacttctgaagaatgtaaaacgacacacttac
taggagcattagctcttacgcatgacaagcggattggtgagctaaagaggaatagtacca
ccagaggtgaaacattgattattggcagtatccggtccagttcatgcagtggaggaactt
acagaacaccggaatatacatggactaacgcactggtgtattacgaatatgaaatttcac
tttataattatgaagccatgattgatacagaaaatgatcaaatcattctcagacatggtg
tagtatgtccatattctcatggcaaatgtttagattccgaggatgggtattctacctggg
atatcagtttgaatcaaaggtgcgaagatacagagttcgaagttatattcgaaggatctg
taaataaaacaattaatatcgatacccaacgaaaggataaccctgccgtgtatacgtcaa
tatcagattcccacttgttttccattcgaacgaaaggaacatcgaaaatatgtggatacc
agggttataaaactgatcacccgagaatatttatactagaatcagttggattttcaacac
cattccataagaaacccaccaatgccaggaatcatgatattttcacttactttaactcca
aaataacactggtggaaaactacataggacagaagctagatgatgtgtataattcagtaa
tggtggagatgtgcaaaattgataaggcgttaatggagacgaaacttacattagcccgac
ttaatccaactgaattcgtgaataccatcatgaagagatcaggattcacagcagtagttg
ccggtgaagtgctgcatgttctcgaatgcaaaccggtctatgtcaaaccaatagagtcag
aaatatgttatcaagagattccggtgaagtttgggaatcagacaatgtttttagcaccag
ttacacgtacactacaattacgaggaaccgagatcgactgtacaccattacttccggcca
aatttcaaatcggaggacgctggtataccactgatggcaggatgagagaaacagttgcac
cccataaactcaccagcgatatcatcaccaaatggacctacactcctctacccaacctaa
tggaaagtggagtatacgacagtgaaagtttacagaaaatgaaaaccatgatctacgacc
aaggagaccgtagaatagcatcaaatgttgttcacagactattagcaggacaaacaccaa
accgacagggattttattttgatgctttggttt
>AAlC636_MNAF02000166.1_145491_147284
ttttgttttctttagtatttggctttgacactaaaggattaattgcatatgattgtacta
acccggaggtaaacatgacttcctactcattgctggaagtagaatcatgtgttccaaaag
taacaaatttaacttctgaatcaatttcaatccaagtgttgcaaagaaatgtaagaagtt
tgtcacgagtttttcagtgcaaggtgatcttgaaacgctcaataaggcattgtggtatgc
actcccatacgtctgattaccaacatggcttcgcatatattgtaaaagaatttaactcag
aagaatgtagaaaagttcacggagtcggctcacttattctaacccatgacagagtaataa
gtgaactaaaattaaacgatacaactcacggagaaacgctgattgtaggaaacttatcag
ggtcatcatgcagtggtggtacttatagtactccattttatacatggtcagaagcattgg
ttttctatgaatatgagatatcattgcatgattacgttgcaactgttgatatagaaaacg
atcaaataatgctgagaaatggtctaagttgcatttattcccacggaaaatgccttgatt
caaaggaaggatatctgacctgggatgttgacttgaataaatcatgtgaagataccgaat
tcgaaattatttacgacggtactgtaaataaaacgacaaatacagatacttcaaatataa
gaccacaatcagtaatatatagcaccatttcagactcacaaatattttcgataaaaacca
aagaacctactcgtctatgtggttataatggttatacaacggatcaccctcgaatattga
ttttagaaacgcaaaatattaaatctccatttactaggaaaacccaacatggaaagaatc
tagacttgtttacctacttcaattccaagataacattggttgaaaactatataggacaaa
atttaaatgatatttacaacatggtgatgaccgaaatatgcaaaatagacaaatctctat
tagaaacaaagttaacattggctaaacttaatccaaatgagttcgttacaagcctcatga
agcgaaacggatacacagctgttgtagctggagaagttttacacattctggagtgtaaac
ctgtatacgttactccaagggcaacagaaaggtgttttcaagaaataccagtacattata
ataacatttcaatgtatttggcacctgttacccgtgtattgcaactacgtggtaccgaaa
tagactgtacaccattattaccagccaaatttatgttcggaaataggtggtacacgaccg
atggacgttttagggaaacaaccgctccgaacaagatatcatccgatattgtaacaaatt
ggtcatatacttcattgccaaatctaatgcaaagtggtgtttacgattcagatagtctac
aaaagatgagaaatcttatttacgagcaagacggaaagcgagtcgcttcgtctgttgttt
atcaagttttaactgggcgtcatccaaatttacaagggtttaaatttgaagctttaatat
ctgaacgtataatagacaatgtagtaagtaaatattggaaacgtttaatatcttggtcaa
attggttgggaaatctaacttcaactggcatcggattatatctcattttacgagcaataa
aatttgttatagatactttggtacatggaaaaatactatacgatatctatggattcagtt
ggaaattgatagcatctttctgggattcaataacaaatcttctatcgcacaaga
>AAlC636_MNAF02000291.1_1182936_1181191
cttaattgcttatgattgtgccaatcccgaggtgaatatgacaagctattctcttcttga
tgtcgaatcatgcgttccacatatgaataatttatcttcatctcaagtatcaattcaagt
attacaacgaaatgtcagaacaacaacaagggtatttcaatgtaaagttataattaaaag
atctattaaacattgtggagcattctcacatgtatcggaatatcaatatggatactctta
tatagtgaaagaatttaactcagaagaatgcagaaaggtgcacgcattggggaccgttgc
acttacacatgacagattgatacatgaactgaaattaaataccacaactcatggagagac
acttattataggaagtttatcaggaagtaagtgttacggtgggacttatagtacaccctt
ttatacatggacaaatgcattggtattttatgaatacgaaatttctttgtttgactacat
agctcatgtagacatagaaaatgatcaaattgcattgaggaatggtctgtattgtcccta
ttcactcggacgttgtttggactctgaagaaggatatttaacatgggacttgaatttgaa
taagtcatgcgaggatactgaattcgaagttatctatgaagggttggttaacaaaacaat
gaattcagaaccagcagttcatctttctacagcagtaatatatagcacaatttccgagtc
acaaatattttcaataaaaacccggaagttaacgaggatttgtgggtactcaggatttac
aactgatcatcctcgtattctcattattgaaaacagtgattttaagtcaccgttctctaa
aaaggtagagtcaggaaaaaatttagacctattcacatatttcaactcgaaaataactat
agtggaacactacattggacaaaatttgaatgatatttacaacatggtaatgactgaaat
gtgtaagttggaccgaactataatggaaaccaaactaaccctcgcacgattgaatccgaa
cgaattcgtttcaagtattatgaaaggaaacggctatacggcagtcgtggcaggagaagt
tcttcatgttttggaatgtaagccagtgtatgttactcccaaagcgtcagaaagatgtta
tcaagagttaccagtgaactataataatataatcatgtatttagccccagtaacacgtat
attacagacaagaggcacagaaatagattgtactcccctgttgcctgctaagtttaaatt
tgggtctcggtggtacacaactgatgggagattgagagaaagtacaagcccaaacaaatt
atcaactaacattgtcacaagctggaactatacaccgctaccaaatttgatggaaagtgg
agtatatgattctgataatttggttaaaatgagaaacatgatatatgagcaaggggaaaa
acgtgcggcctccgcagttgtgtacaaaataatggctggacagcatccaaacagacaagg
atttcaatttgaagctatgatttccgaaaaggtattggataatgtattcagcaaatattg
gaagaagttaatatcttggactacttggctgggcaatctaacatctactgctattggttt
atacctaatagtgcgtattattaaattcttcgtcgatacacttattcatggaagaatttt
atatgacatatatggatttagttggaagttaattgcatcatgctgggattcactcactag
tcttct
>AAlC636_MNAF02000306.1_4362453_4363154
CGTCATTGAACAGTTGCAAGACAAGAGTAGGATCTTGTTTCGACTCCAAACAACTGATTA
TAAACCCAGAAAAGGAGATAACCGAGATGGACGAAAATCTTTCCATTATCACGAAAGCTG
ATATAAACTTTTCCAACTGGGGTAAGCGGCAGAAAATTGACATTGATAAGGTGAAGCAAA
TAAGAGATAAACTTAATGTTCAAAACTCTTACAAACCCAGAAGAAAGACAAGAATAAGAA
CACCAATGTGGACCTTCACTATGTTAGCATTCTTCTATCTCATCTGCGCGATATTGGGTT
TGGAAACGTCaggactgataggttatgattgcgctagtcccgaggtcaatatgaccagtt
attctttaacagatgtttcatcttgcctacctgctattaagaacttgtcaataaccgaag
ttcccatacaagttcttcaaagaagtaccaaaagttcggtaatggtctatcagtgcaagg
tgatcctcaaaagatcaatacgatactgcggcatgcactcacacatttcagactacgagc
atagctactcctacatcgtaaaggaattcacttctgaagaatgtaaaacgacacacttac
taggagcattagctcttacgcatgacaagcggattggtgagctaaagaggaatagtacca
ccagaggtgaaacattgattattggcagtatccggtccagttcatgcagtggaggaactt
acagaacaccggaatatacatggactaacgcactggtgtattacgaatatgaaatttcac
tttataattatgaagccatgattgatacagaaaatgatcaaatcattctcagacatggtg
tagtatgtccatattctcatggcaaatgtttagattccgaggatgggtattctacctggg
atatcagtttgaatcaaaggtgcgaagatacagagttcgaagttatattcgaaggatctg
taaataaaacaattaatatcgatacccaacgaaaggataaccctgccgtgtatacgtcaa
tatcagattcccacttgttttccattcgaacgaaaggaacatcgaaaatatatggatacc
agggttataaaactgatcacccgagaatatttatactagaatcagttggattttcaacac
cattccataagaaacccaccaatgccaggaatcatgatattttcacttactttaactcca
aaataacactggtggaaaactacataggacagaagctagatgatgtgtataattcagtaa
tggtggagatgtgcaaaattgataaggcgttaatggagacgaaacttacattagcccgac
ttaatccaactgaattcgtgaataccatcatgaagagatcaggattcacagcagtagttg
ccggtgaagtgctgcatgttctcgaatgcaaaccggtctatgtcaaaccaatagagtcag
aaatatgttatcaagagattccggtgaagtttgggaatcagacaatgtttttagcaccag
ttacacgtacactacaattacgaggaaccgagatcgactgtacaccattacttccggcca
aatttcaaatcggaggacgctggtataccactgatggcaggatgagagaaacagttgcac
cccataaactcaccagcgatatcatcaccaaatggacctacactcctctacccaacctaa
tggaaagtggagtatacgacagtgaaagtttacagaaaatgaaaaccatgatctacgacc
aaggagaccgtagaatagcatcaaatgttgttcacagactattagcaggacaaacaccaa
accgacagggattttattttgatgctttggttt
>AAlC636_MNAF02000322.1_4773632_4774361
GGTTATCATTGGTTGTAATATTGTCTTTTATTGCATTAATAGCTGGATTTGAATCTAAAG
GCTTAATTGCTTATGATTGTGCCAATCCCGAGGTGAATATGACAAGCTATTCTCTTCTTG
ATGTCGAATCATGCGTTCCACATATGAATAATTTATCTTCATCTCAAGTATCAATTCAAG
TATTACAACGAAATGTCAGAACAACAACAAGGGTATTTCAATGTAAAATTATAATTAAAA
GATCTATTAAACATTGTGGAGCATTCTCACATGTATCGGAATATCAATATGGATACTCTT
ATATAGTGAAAGAATTTAACTCAGAAGAATGCAGAAAGGTGCACGCATTGGGGACCGTTG
CACTTACACATGACAGATTGATACATGAATTGAAATTAAATACCACAACACATGGAGAGA
CACTTATTATAGGAAGTTTATCAGGAAGTAAGTGTTACGGTGGGACTTATAGTACACCCT
TTTATACATGGACAAATGCATTGGTATTTTATGAATACGAAATTTCTTTGTTTGACTACA
TAGCTCATGTAGACATAGAAAATGATCAAATTTCATTGAGGAATGGTCTGTATTGCCCCT
ATTCACTCGGACGTTGTTTGGACTCTGAAGAAGGATATTTAACATGGGACTTGAATTTGA
ATAAGTCATGTGAGGATACTGAATTCGAAGTTATCTATGAAGGGTTGGTTAACAAAACAA
TGAATTCAGAACCAGCAGTTCATCTTTCTACAGCAGTAATATATAGCACAATTTCCGAGT
CACAAATATTTTCAATAAAAACCCGGAAGTTAACGAGGATTTGTGGGTACTCAGGATTTA
CAACTGATCATCCTCGTATTCTCATTATTGAAAACAGTGATTTTAAGTCACCGTTTTCTA
AAAAGGTAGAGTCAGGAAAAAATTTAGACCTATTCACATATTTCAACTCGAAAATAACTA
TAGTGGAACACTACATTGGACAAAATTTGAATGACATTTATAACATGGTAATGACTGAAA
TGTGTAAGTTGGACCGAACTATAATGGAAACAAAACTAACCCTCGCACGATTGAATCCGA
ACGAATTCGTTTCAAGTATTATGAAAGGAAACGGCTATACGGCAGTCGTGGCAGGAGAAG
TTCTTCATGTTTTGGAATGTAAGCCAGTGTATGTTACTCCCAAAGCGTCAGAAAGATGTT
ATCAAGAGTTACCAGTGATCTACAATAATATAACCATGTATTTAGCCCCAGTAACACGTA
TATTACAAACAAGAGGCACAGAAATAGATTGTACTCCCCTGTTGCCTGCTAAGTTTAAAT
TTGGGTCTCGGTGGTACACAACTGATGGGAGATTGAGAGAAAGCACAAGCCCAAACAAAT
TATCAACTAACATTGTCACAAGCTGGAACTATACACCGCTACCAAACTTGATGGAAAGTG
GAGTATATGATTCTGATAATTTGGTTAAAATGAGAAACATGATATATGAGCAAGGGGAAA
AACGTGCGGCCTCCGCAGTTGTGTACAAAATAATGGCTGGACAGCATCCAAACAGACAAG
GATTTCAATTTGAAGCTATGATTTCCGAAAAGGTATTGGATAATGTATTCAGCAAATATT
GGAAGAAGTTAATATCTTGGACTACTTGGCTGGGCAATCTAACATCTACTGCTATTGGTT
TATACCTAATAGTGCGTATTATTAAATTCTTCGTCGATACACTTATTCATGGAAGAATTT
TATATGACATATATGGATTTAGTTGGAAGTTAATTGCATCATGCTGGGATTCACTCACTA
GTCTTCTATCTCACAAGAAATTTATGGAAGAAACCAAAAAATTTACCAAGGAAAACGATA
GAAGAAAAGACCTGGAATCAGTCAAAGAGAAAAGCGACACTAAACTAAATGAAAATGTAG
AAGAGCCATACAGAGCCAGTATGTATCCAACAATTAATAAGATAT
>AAlC636_MNAF02000359.1_208666_209371
CGTCATTGAACAGTTGCAAGACAAGAGTAGGATCTTGTTTCGACTCCAAACAACTGATTA
TAAACCCAGAAAAGGAGATAACCGAGATGGACGAAAATCTTTCCATTATCACGAAAGCTG
ATATAAACTTTTCCAACTGGGGTAAGCGGCAGAAAATTGACATTGATAAGGTGAAGCAAA
TAAGAGATAAACTTAATGCTCAAAACTCTTACAAACCCAGAAGAAAGACAAGAATAAGAA
CACCAATGTGGACCTTCACTATGTTAGCATTCTTCTATCTCATCTGCGCGATATTGGGTT
TGGAAACGTCaggactgataggttatgattgcgctagtcccgaggtcaatatgaccagtt
attctttaacagatgtttcatcttgcctacctgctattaagaacttgtcaataaccgaag
ttcccatacaagttcttcaaagaagtaccaaaagttcggtaatggtctatcagtgcaagg
tgatcctcaaaagatcaatacgatactgcggcatgcactcacacatttcagactacgagc
atagctactcctacatcgtaaaggaattcacttctgaagaatgtaaaacgacacacttac
taggagcattagctcttacgcatgacaagcggattggtgagctaaagaggaatagtacca
ccagaggtgaaacattgattattggcagtatccggtccagttcatgcagtggaggaactt
acagaacaccggaatatacatggactaacgcactggtgtattacgaatatgaaatttcac
tttataattatgaagccatgattgatacagaaaatgatcaaatcattctcagacatggtg
tagtatgtccatattctcatggcaaatgtttagattccgaggatgggtattctacctggg
atatcagtttgaatcaaaggtgcgaagatacagagttcgaagttatattcgaaggatctg
taaataaaacaattaatatcgatacccaacgaaaggataaccctgccgtgtatacgtcaa
tatcagattcccacttgttttccattcgaacgaaaggaacatcgaaaatatgtggatacc
agggttataaaactgatcacccgagaatatttatactagaatcagttggattttcaacac
cattccataagaaacccaccaatgccaggaatcatgatattttcacttactttaactcca
aaataacactggtggaaaactacataggacagaagctagatgatgtgtataattcagtaa
tggtggagatgtgcaaaattgataaggcgttaatggagacgaaacttacattagcccgac
ttaatccaactgaattcgtgaataccatcatgaagagatcaggattcacagcagtagttg
ccggtgaagtgctgcatgttctcgaatgcaaaccggtctatgtcaaaccaatagagtcag
aaatatgttatcaagagattccggtgaagtttgggaatcagacaatgtttttagcaccag
ttacacgtacactacaattacgaggaaccgagatcgactgtacaccattacttccggcca
aatttcaaatcggaggacgctggtataccactgatggcaggataagagaaacagttgcac
cccataaactcaccagcgatatcatcaccaaatggacctacactcctctacccaacctaa
tggaaagtggagtatacgacagtgaaagtttacagaaaatgaaaaccatgatctacgacc
aaggagaccgtagaatagcatcaaatgttgttcacagactattagcaggacaaacaccaa
accgacagggattttattatgatgctttggttt
>AAlC636_MNAF02000378.1_231992_231395
GGATTAATCGCCTACGATTGCGGCAATCCTGAGGTGAACCTTACAAGTTACTCCTTATTAGATGTGGCATCCTGTATCCCTCCATTAAACAATTTAACGACGAATGAAGTACACATTCAAGTACTACAAAGAAACGCCAAAAGCGACATAAGAGCTTTCCAATGCAAAGTGATAATAAAACGAACTATTAAACACTGTGGTATGCATTCTCATACCTCCGAATACGAAAGGAGTTACGAGTATATAGTAAAAGAATTCACTTCCGACGAATGTCGATACTCTCAACAGTTGGGTATAGTAAAATTAACATACGATATTCAACTACGCGAGCTCAAACGCAATGCAACCACTCGCGGGGAAACCCTTATAGTCGGATCCGTGTGGGGTAGCAATTGCAAAGGAGGAACGTACAGAACGCCGATATATACCTGGGTTGATGCTTTAGTGTATTACGAGTATGAAGTAACTCTACATGATTACGTTGCTACCGTAGATTACGAAAACGATGCAATACATTTAAGACACGGACTGACCTGTGTATATTCACATAGAAGATGTCTTGACTCTGAAGATGGATATATTACTTGGGACATGGCATCAAACAATAAATGTGAAGAAACGGAGTATGAAGTAATCTACGAAGGCACCGTAAACAAAACCATGAATGAAAATAAGAATAAACAAATTGAAAAAGCCAATGTTGTTTATAGCACAGTTTCAAACACACATCTGTTTTCAATAAGGGCAAAGGAACAAACAAAAATATGCGGCCACATAGGTTTTACAACCGACCACCCGCGCATACTCATAGTCGAGGTGATAGGCTTCAATTCCCCTTTCCGAAGGAAGGCAGCAACAGGAAAAAAATTCGATTTGTTTACCTATTTCAACTCGAAGATAACCTTAGTTGAAAATTATATTGGACAAAGCATGACAGAGCTTTATAACACTGTTATGACGGAAATGTGCAAGGTGGATAAGACGCTAATGGAGACTAAACTCACATTAGCACGCCTTAACCCAACCGAATTTGTAACTAGCATCATTAAAAGATCGGGATATACTGCCGTAGTAGCAGGAGAAGTATTGCACATCTTGGAGTGCAAACCAGTTTACGTAACACCTCGATCTGATGATACTTGTTATCAAGAAATACCTGTAAATTATAACAACCAAACTATGTTCACTACTATGTAACTCATATTTTACAAAAAAGAGGTACACAAATTGATTGCACACCGCTTTTGCCAGCCAAATTCCAAATAGGTGGAAGATGGTACACAACTGACGGTCGTATCCGAGAAGCCATCTCACCGTTAAAACTCACAACCGATTTATTAACAACTTGGTCATATACACATCAACCTAACTTAATGCAAAGCGGAGTATATGACTCTGATAGCGTAGAGAAAATGAGAAATATGATCTACGAGCAAGGAGATAGGCGAGTTGCATCGAATGTGTTGCACAAAATATTACTTGGACAACAACCTGAATTTCAAGGCTTCCGTTTCGAAGCACTGATTTCAAAGAAAGTAATCGAAAACATAATTGAAAAATATTGGAATGAGCTGATGTCGTGGTCAACCCGTTTAGGCAATATTACCTCAACATTCATAGGATTGTACATGATTGGTAGACTCATTAAATTTCTGATTGATACCATAATGCATGGACGCATATTGTACGACATATACGGTCTAGGATGGCAACTACTTGCGTCATTCTGGGATTCTTTGACTAACTTTCTGTCCCACAGAAACGCTATGAAAAGAACAGCCGGACAAGAA
>AAlC636_MNAF02000381.1_785380_783272
GCTCATATCAAATTTTATTATTCATGGAAAAATGTTACTTCAGAGCTCATGTAGACATAG
AAAATGATCAAATTTCATTGAGGAATGGTCTGTATTGTCCCTATTCACTCGGACGTTGTT
TGGACTCTGAAGAAGGATATTTAACATGGGACTTGAATTTGAATAAGTCATGTGAGGATA
CTGAATTCGAAGTTATCTATGAAGGGTTGGTTAACAAAACAATGAATTCAGAACCAGCAG
TTCATCTTTCTACAGCAGTAATATATAGCACAATTTCCGAGTCACAAATATTTTCAATAA
AAACCCGGAAGTTAACGAGGATTTGTGGGTACTCAGGATTTACAACTGATCATCCTCGTA
TTCTCATTATTGAAAACAGTGATTTTAAGTCACCGTTTTCTAAAAAGGTAGAGTCAGGAA
AAAATTTAGACCTATTCACATATTTCAACTCGAAAATAACTATAGTGGAACACTACATTG
GACAAAATTTGAATGACATTTACAACATGGTAATGACTGAAATGTGTAAGTTGGACCGAA
CTATAATGGAAACCAAACTAACCCTCGCACGATTGAATCCGAACGAATTCGTTTCAAGTA
TTATGAAAGGAAACGGCTATACGGCAGTCGTGGCAGGAGAAGTTCTTCATGTTTTGGAAT
GTAAGCCAGTGTATGTTACTCTCAAAGCGTCAGAAAGATGTTATCAAGAGTTACCAGTGA
ACTATAATAACATAACCATGTATTTAGCCCCAGTAACACGTATATTACAAACAAGAGGCA
CAGAAATAGATTGTACTCCTCTGTTGCCTGCTAAGTTTAAATTTGGGTCTCGGTGGTACA
CAACTGATGGGAGATTGAGAGAAAGCACAAGCCCAAACAAATTATCAACTAACATTGTCA
CAAGCTGGAACTATACACCGCTACCAAACTTGATGGAAAGTGGAGTATATGATTCTGATA
ATTTGGTTAAAATGAGAAACATGATATATGAGCAAGGGGAAAAACGTGCGGCCTCCGCAG
TTGTGTACAAAATAATGGCTGGACAGCATCCAAACAGACAAGGATTTCAATTTGAAGCTA
TGATTTCCGAAAAGGTATTGGATAATGTATTCAGCAAATATTGGAAGAAGTTAATATCTT
GGACTACTTGGCTGGGCAATCTAACATCTACTGCTATTGGTTTATACCTAATAGTGCGTA
TTATTAAATTCTTCGTCGATACACTTATTCATGGAAGAATTTTATATGACATATATGGAT
TTAGTTGGAAGTTAATTGCATCATGCTGGGATTCACTCACTAGTCTTCTATCTCACAAGA
AATTTATGAAAGAAACCAAAAAATTCACCAAGGAAAACGATAGAACAAAAGACCTGGAAT
CAGTCAAAGAGAAAAGCGACACTAAACTAAATGAAAATGTAGAAGAGCCATACAGAGCCA
GTATGTATCCAACAATTAATAAGGTAT
>AAlC636_MNAF02000435.1_1008611_1006503
tattatgaaaggaaacggctatacggcagtcgtggcaggagaagttcttcatgttttgga
atgtaagccagtgtatgttactcccaaagcgtcagaaagatgttatcaagaattaccagt
gaactataataatataaccatgtatttagccccagtaacacgtatattacaaacaagagg
cacagaaatagattgtactcccctgttgcctgctaagtttaaatttgggtctcggtggta
cacaactgatgggagattgagagaaagcacaaacccaaacaaattatcaactaacattgt
cacaagctggaactatacaccgctaccaaacttgatggaaagtggagtatatgattctga
taatttggttaaaatgagaaacatgatatatgagcatgggaaaaaacgtgcggcctccgc
agttgtgtacaaaataatggctggacagcatccaaacagacaaggatttcaatttgaagc
tatgatttccgaaaaggtattggataatgtattcagcaaatattggaagaagttaatatc
ttggactacttggctgggcaacctaacatctactgctattggtttatacctaatagtgcg
tattattaaattcttcgtcgatacatttattcatggaagaattttatatgacatatatgg
atttagttgaaagttaattgcatcatgctgggattcactcactagtcttctatctcacaa
gaaatttatggaagaaaccaaaaaattcaccaaggaaaacgatagaacaaaagacctgga
atcagtcaaagagaaaagcgacactaaactaaatgaaaatgtagaagagccatacagagc
cagtatgtatccaacaattaataagatatagttgttcaagataataagagcaataatagt
aataagaaaaataattactatactttatcataatcaacattgaaaaggaaatgtttggaa
gatcacttcgcttatcgaaagatactaggtaaatctccccggtagatttacgagggccgg
aatgttacgaacgcgaagcgtgaagtacatttgaatccacacaattcggaacgaattcct
ttccaaccatttcctacaactaaccaagcgagccgcatcataaaaccccaatcaaattcg
aacaatcatgacctaccacaatataatagggcccgtgattataaacgtagagcagagcgg
caatgtttatcagcataacgaagcaaaagctatgcggctgagggactcgactgactttga
gcagcatgataaaataaacaatctgaagcgacacccgatggaaaccataccaatagccta
gcagatcggcagcattctaaatgtaatcaaaatccatcattgaacttgatcttgaaaatt
aggccagctgagcatcgggatcgtgcaaaatatgaatggtagatctaattctgtacaaat
acaatcaaatcatgtagctagagagattgctcaaattcaggaaaattctctcttcggaga
agaaaatatttctcctgtgaaaacacgaaaaaccatgtacccgcgaaagatcattctaga
aatctggccgctcatatattcatgttaaaacacgtactgaaagtgtaaatgtgtagatcg
taacgagagccgctatttcatcatcctttcaggaaagatcatgtataatttttggtaggt
cctgcggctataaaagaggaagatcaataaagacgacagtcagttttgtttttggactcc
acactggatacctcccggataagtattttgctactcaaattcctttgatcctgaacttgc
acttgcgaagcttaaattattctgatcacttgattggataattcaatccttctaaagtgt
tgatatttagaatcgtggaagtctaagtcattggatcggtcaaactttttctcactctgg
taagccaaggttccgaatgcgagaaacgttggcatgagtctagaaaaggccagtttgatt
ttgatccaagtgtagaggcacttatttctcactctggtacgccaaggttccgaatgcgag
taacgttggcatgagtctagaaaggcctaagtgctctacacacgattttagacgagtccc
aaatcattg
>AAlC636_MNAF02000476.1_590196_591338
GGTTATCATTGGTTGTAATATTGTCTTTTATTGCATTAATAGCTGGATTTGATTCTAAAG
GCTTAATTGCTTATGATTGTGCCAATCCCGAGGTGAATATGACAAGCTATTCGCTTCTTG
ATGTGGAACCATGCGTTCCACAAATGAATAATTTATCTTCATCTCAAGTATCAATTCAAG
TATTACAACGAAATGTCAGAACAACAACAAGGGTATTTCAATGTAAAGTTATAATTAAAA
GATCTATTAAACATTGTGGAGCATTCTCACATGTATCGGAATATCAATATGGATACTCTT
ATATAGTGAAAGAATTTAACTCAGAAGAATGCAGAAAGGTGCACGCATTGGGGACCGTTG
CACTTACACATGACAGATTGATACATGAACTGAAATTAAATACCACAACTCATGGAGAGA
CACTTATTATAGGAAGTTTATCAGGAAGTAAGTGTTACGGTGGGACTTATAGTACACCCT
TTTATACATGGACAAATGCATTGGTATTTTATGAGTACGAAATTTCTTTGTTTGACTACA
TAGCTCATGTAGACATAGAAAATGACCAAATTTCATTGAGGAATGGTCTGTATTGTCCCT
ATTCACTCGGACGTTGTTTGGACTCTGAAGAAGGATATTTAACATGGGACTTGAATTTGA
ATAAGTCATGTGAGGATACTGAATTCGAAGTTGTCTATGAAGGGTTGGTTAACAAAACAA
TGAATTCAGAACCAGCAGTTCATCTTTCTACAGCAGTAATATATAGCACAATTTCCGAGT
CACAAATATTTTCAATAAAAACCCGGAAGTTAACGAGGATTTGTGGGTACTCAGGATCTA
CAACTGATCATCCTCGTATTCTCATTATTGAAAACAGTGATTTTAAGTCACCGTTCTCTA
AAAAGGTAGAGTCAGGAAAAAATTTAGACCTATTCACATATTTCAACTCGAAAATAACTA
TAGTGGAACACTACATTGGACAAAATTTGAATGACATTTACAACATGGTAATGACTGAAA
TGTGTAAGTTGGACCGAACTATAATGGAAACCAAACTAACCCTCGCACGATTGAATCCGA
ACGAATTCGTTTCAAGTATTATGAAAGGAAACGGCTATACGGCAGTCGTGGCAGGAGAAG
TTCTTCATGTTTTGGAATGTAAGCCAGTGTATGTTACTCCCAAAGCGTCAGAAAGATGTT
ATCAAGAGTTACCAGTGAACTATAATAATATAACCATGTATTTAGCCCCAGTAACACGTA
TATTACAAACAAGAGGCACAGAAATAGATTGTACTCCTCTGTTGCCTGCTAAGTTTAAAT
TTGGGTCTCGGTGGTACACAACTGATGGGAGATTGAGAGAAAGCACAAGCCCAAACAAAT
TATCAACTAACATTGTCACAAGCTGGAACTATACACCGCTACCAAACTTGATGGAAAGTG
GAGTATATGATTCTGATAATTTGGTTAAAATGAGAAACATGATATATGAGCAAGGGGAAA
AACGTGCGGCCTCCGCAGTTGTGTACAAAATAATGGCTGGACAGCATCCAAACAGACAAG
GATTTCAATTTGAAGCTATGATTTCCGAAAAGCTATTGGATAATGTATTCAGCAAATATT
GGAAGAAGTTAATATCTTGGACTACTTGGCTGGGCAATCTAACATCTACTGCTATTGGTT
TATACCTCATAGTGCGTATTATTAAATTCTTCGTCGATACACTTATTCATGGAAGAATTT
TATATGACATATATGGATTTAGTTGGAAGTTAATTGCATCATGCTGGGATTCACTCACTA
GTCTTCTATCTCACAAGAAATTTATGGAAGAAACCAAAAAATTCACCAAGGAAAACGATA
GAACAAAAGACCTGGAATCAGTCAAAAAGAAAAGCGACACTAAACTAAATGAAAATATAG
AAGAGCCATACAGAGCCAGTATGTATCCAACAATTAATAAGATAT
>AAlC636_MNAF02000486.1_2821148_2822661
aggcattaatgatgttgttttgcatagggaccgtgtttggatcggaaccctcaggattaa
ttgcttatgactgcgctaatcctgatatcaatatgaccagctattctttgctggatgtgg
attcttgcatacccaatgtcaaaaaccttactacggtagaagtaccgattcaagtacttc
agagaagcgccaaaagcagcgctatggtgtatcaatgcaaggtgataattaaacgcatcg
ttaagcattgtggaatacactctcatacttctgattatgagagaagatacgcttatatag
tgaaggaatttacacccgaggaatgcaaacgaatacatttactcggaacacttccattga
catttaacgtcggactaaacgaactgaaacgtaatcataccaccagaggagaaactctgg
tagtcggaagtgtctggtccagtcattgtagcggtggaacatataaaactcctgaatata
cttggctagacgccttggtatattttgagtatgaagtatccttatacaattatatagcca
cggtagaccatgaaaacgaccaaatacttttacgacatggattggtatgtccgtactctc
acggaaaatgtctagattccgaagacgggtattcaacttgggaagtaagcttaagtcagc
gctgtgaggacaccgagtttgaggtcatctacgaaggaaacgtaaataaaacaacagatg
aggatgccgataagtcaaaaaaccaggcagtttacacagcaatttcagattcacacttgt
tttcaatccgtacgaagcaagcaacccaaatatgtggctataaaggacatgctaccgatc
atcccagaatatttattctggaatcatcatcatttaagtcaccgttcagccgcagaccgg
aaaatgtcaggaatcatgacctattcacgtattttaactccaaaataacgttagtagaaa
attatattggaaagaggctggacgacgtgtacaggaccgtaatgacggaaatgtgcaagt
tagataaagctttgttggaaacaaaactgacgctagcacgaataaacccgatggaattcg
ttactagcataatgcgtcgtacaggattttcagcagtggtggcaggagaagttcttcatg
tattacagtgtaaacctgtatacgtacaaccatttgcatcagaacgatgttatcaggaac
ttccggtaaaatatggcaataataccatgttcttaactcccgttactagaacattgcaaa
tgaggggaacagaaatagaatgcaccccacttcttcccgcaaaatttaaatttgggggaa
gatggtataccttcgatggtaaaataagggaagcgatccctccacataaacttgcgacgg
aaatcgtcacaaaatggcgatacacaccattaccaaacttaatggaaagtggaatatacg
acaaggaaagcattcaaaagatgcgaactatgatttatgatcagggagatcgacgcattg
catcgaatgtggta
>AAlC636_MNAF02000558.1_657271_656906
aatgtgtaagttagataaagttcttttagaaactaagcttacactggctaggcttaaccc
gaatgaatttgtcagcagcataatgaagagaaatggttacacagcagtagtcgctggcga
agttttgcacgttttggagtgtaaacctgtttacattacaccaagatttactgagcaatg
ttatcaagaaattcccgttttttacaataatgtgtcaatgtttttagctccagttacacg
cgttttacaaacattaggaacagaaatagagtgtactcctctacttcctgccaaattcaa
atttgggagcagatggtacaccacagatggaagattacgagaaaccactgcgccaagtaa
actatc
>AAlC636_MNAF02000719.1_164828_163017
gatagcatttgattgtgccaacccagaggtaaacatgacaagttactcgcttcttgatgt
agcttcttgtattcctcagaaaagtaatttgagttcaacagaaataacaatacaggtttt
acaaaggaatgtaaaaagtttaattaaagttcttcaatgtaaggtaataattcgaaggtc
cataagacattgtggagcattttcgcatacttcagattatcagtatggatattcttacat
cgtcaaagagttcaattcagaagaatgtacaaaggtacacgctttaggaattgtatcgct
gactcatgacagacaaattaatgagctgaagttaaattccactacaaggggtgaaacgct
tattgtaggtagcgtgactggaaattcatgcaacggaggcacatatagtacaccattcta
tacatggactggggcactagtttattatgagtacgagattgctctatacgactatattgc
aaatattgaccttgaaaatgatcagatatatttgaaaaatggtttaatgtgttcgtattc
aattggaacatgtctagattccgaagaaggttatttgacctggaatgtagacttgaatca
gtcctgtgaaacaactgaatttgaagtaatttatgaaggacttgtcaataaaactacaag
tttagagggtaatataaagcaaactcattcagtggtttacagcactatttcagaaaagca
agtattttcgatcaaaacacgagaagatactcgcatttgtggttacaacggatttactac
tgatcatcctagaattttaataattgaaacagagagtattagatctccatttacacgaaa
agcaaacagtggaaaaaatttggatttgtttacttattttaattccaaaattactcttgt
agaaagttatattggtcaatctttaaatgatatttacaatatggttatggctgaaatgtg
taagttagataaagttcttttagaaactaagcttacactggctaggcttaacccgaatga
attcgtcagcagcataatgaagagaaatggttacacagcagtagtcgctggcgaagtttt
gcacgttttggagtgtaaacctgtttacattacaccaagatttactgagcaatgttatca
agaaattcccgttttttacaataatgtgtcaatgtttttagctccagttacacgcgtttt
acaaacattaggaacagaaatagagtgtactcctctacttcctgccaaattcaaatttgg
gagcagatggtacaccacagatggaagattacgagaaaccactgcgccaagtaaactatc
aactgatattgttaccagctggtcatacacgccattgccaaacttaatggagagtggggt
ttatgattccaacagtttggtcaaaatgaggaacatgatatatgaacaaggcgaaagacg
tgtagcatcttctgtagtttataaaattttagctggacaaaatcctaatactcaaggctt
tagatttgatgctttattatctgagaaaataattgatggtgcaatacataagtactggaa
caaagtgttgtcttggagcacatggttgggaaacactacgtcaacattcatcggtattta
cctattcgctcgaggtttaaaatttattgttgatacaatcatacatagtcagatattata
tgacatctatggtttcagttggaaactaatagcatcattctgggactcattaactaattt
tttgtcgcataaaaacattagaagggagacggtaaacaaaatggaaaataatagatgttc
agaagagaatca
>AAlC636_MNAF02000731.1_343198_343521
cattgtacatccatgtcaaccaaggggattatgactttcaagttaagctgggtagacttg
gaacatctaactgcggttttaattcttattcaactgaacaccctcgactctttgtaacta
tcataacacgagatgcaccagatttctttccaagtaaacctgttggatcagaagatgtga
atctcttgaactatatcaactcaaaatttgtatatgccatgcggcacactaaacaagaag
ttgacaggctgtttagattgtttgagcaagagcgttgtcagatgcaaaatagaataacag
aaattatgatgacattagctgttc
>AAlC636_MNAF02000973.1_6417166_6416080
GGTTATCATTGGTTGTAATATTGTCTTTTATTGCATTAATAGCTGGATTTGAATCTAAAG
GCTTAATTGCTTATGATTGTGCCAATCCCGAGGTGAATATGACAAGCTATTCTCTTCTTG
ATGTCGAATCATGCGTTCCACATATGAATAATTTATCTTCATCTCAAGTATCAATTCAAG
TATTACAACGAAATGTCAGAACAACAACAAGGGTATTTCAATGTAAACTTATAATTAAAA
GATCTATTAAACATTGTGGAGCATTCTCACATGTATCGGAATATCAATATGGATACTCTT
ATATAGTGAAAGAATTTAACTCAGAAGAATGCAGAAAGGTGCACGCATTGGGGACCGTTG
CACTTACACATGACAGATTGATACATGAACTGAATTTAAATACCACAACTCATGGAGAGA
CACTTATTATAGGAAGTTTATCAGGAAGTAAGTGTTACGGTGGGACTTATAGTACACCCT
TTTATACATGGACAAATGCATTGGTATTTTATGAGTACGAAATTTCTTTGTTTGACTACA
TAGCTCATGTAGACATAGAAAATGACCAAATTTCATTGAGGAATGGTCTGTATTGTCCCT
ATTCACTCGGACGTTGTTTGGACTCTGAAGAAGGATATTTAACAT
>AAlC636_MNAF02000981.1_1003004_1003958
ctttccgaaggaaggcagcaacaggaaaaaaaaatcgatttgtttacctatttcaactcg
aagataaccttagttgaaaattatatcggacaaagcatgacagagctttataacactgtt
atgacggaaatgtgtaaggtggataaggcgctaatggagactaaactcacattagcacgc
cttaacccaaccgaatttgtaactagcatcattaaaagatcaggatatactgccgtagta
gcaggagaagtattgcacatcttggagtgcaaaccagtttacgtaacacctcgatctgat
gatacttgttatcaagaaatacctgtaaattataacaatcaaactatgttcattgcccca
gtaactcatattttacaaaaaagaggtacacaaattgattgcacaccctgccagccaaat
tccaaataggtggaagatggtatacaactaacggtcgtatccgagaagccatctcaccgt
taaaactcacaaccaatttattaacaacttggtcatatacacatctacctaacttaatgc
aaagcggagtatatgactctaatagcgtagagtagatgagaaatatgatttacgagcaag
gagataggcgagttgcatcgaatgtgttgcacaaaatattacttggacaacaacctgaat
ttcaaggcttccgtttcgaagcactggtttcaaagaaagtaatcgaaaacataattgaaa
aatattggaatgagctgatgtcatggtcaacccgtttaggcaatattacctcaacattta
taggattgtacatgattggtagactcattaaatttttgattgataccataatgcatggtc
gcatattgtacgacatatacggtctaggatggcaactacttgcgtcattctgggattctt
tgactaactttctgtcccacagaaacgctatgaaaagaacagccgaacaagaaaa
>AAlC636_MNAF02000990.1_281271_279164
GGTTATCATTGGTTGTAATATTGTCTTTTATTGCATTAATAGCTGGATTTGAATCTAAAG
GCTTAATTGCTTATGATTGTGCCAATCCCGAGGTGAATATGACAAGCTGTTCTCTTCTTG
ATGTGGAATCATGCGTTCCACATATGAATAATTTATCTTCATCTCAAGTATCAATTCAAG
TATTACAACGAAATGTCAGAACAACAACAAGGGTATTTCAATGTAAAGTTATAATTAAAA
GATCTATTAAACATTGTGGAGCATTCTCACATGTATCGGAATATCAATATGGATACTCTT
ATATAGTGAAAGAATTTAACTCAGAAGAATGCAGAAAGGTGCACGCATTGGGGACCGTTG
CACTTACACATGACAGATTGATACATGAACTGAAATTAAATACCACAACTCATGGAGAGA
CACTTATTATAGGAAGTTTATCAGGAAGTAAATGTTACGGTGGGACTTATAGTACACCCT
TTTATACATGGACAAATGCATTGGTATTTTATGAGTACGAAATTTCTTTGTTTGACTACA
TAGCTCATGTAGACATAGAAAATGACCAAATTTCATTGAGGAATGGTCTGTATTGTCCCT
ATTCACTCGGACGTTGTTTGGACTCTGAAGAAGGATATTTAACATGGGACTTGAATTTGA
ATAAGTCATGTGAGGATACTGAATTCGAAGTTATCTATGAAGGGTTGGTTAACAAAACAA
TGAATTCAGAACCAGCAGTTCATCTTTCTACAGCAGTAATATACAGCACCATTTCCGAGT
CACAAATATTTTCAATAAAAACCCGGAAGTTAACGAGGATTTGTGGGTACTCAGGATTTA
CAACTGATCATCCTCGTATTCTCATTATTGAAAACAGTAATTTTAAGTCACCGTTCTCTA
AAAAGGTAGAGTCAGGAAAAAATTTGGACCTATTCACATATTTCAACTCGAAAATAACTA
TAGTGGAACACTACATTGGACAAAATTTGAATGATATTTACAACATGGTAATGACTGAAA
TGTGTAAGTTGGACCGAACTATAATGGAAACCAAACTAACCCTCGCACGATTGAATCCGA
ACGAATTCGTTTCAAGTATTATGAAAGGAAACGGCTATACGGCAGTCGTGGCAGGAGAAG
TTCTTCATGTTTTGGAATGTAAGCCAGTGTATGTTACTCCCAAAGCGTCAGAAAGATGTT
ATCAAGAGTTACCAGTGAACTATAATAATATAACCATGTATTTAGCCCCAGTAACACGTA
TATTACAAACAAGAGGCACAGAAATAGATTGTACTCCCCTGTTGCCTGCTAAGTTTAAAT
TCGGGTCTCGGTGGTACACAACTGATGGGAGATTGAGAGAAAGCACAAGCCCAAACAAAT
TATCAACTAACATTGTCACAAGCTGGAACTATACACCGCTACCAAACTTGATGGAAAGTG
GAGTATATGATTCTGATAATTTGGTTAAAATGAGAAACATGATAT
>AAlC636_MNAF02001000.1_2290195_2291985
tgttttctttagtatttggctttgacactaaaggattaattgcatatgattgtactaacc
ctgaggtaaacatgacttcctactcattgctggaagtagaatcatgtgttccaaaagtaa
caaacttaacttctgaatcaatttcaatccaagtgttgcaaagaaatgtaagaagtttgt
cacgagtttttcagtgcaaggtgatcttgaaacgctcaataaggcattgtggtatgcact
cccatacgtctgattaccaacatggcttcgcatatattgtaaaagaatttaactcagaag
aatgtagaaaagttcacggagtcggctcacttattctaacccatgacagagtaataagtg
aactaaaattaaacgatacaactcacggagaaacgctgattgtaggaaacttatcagggt
catcatgcagtggtggtacttatagtactccattttatacatggacagaagcattggttt
tctatgaatatgagatatcattgcatgattacgttgcaactgttgatatagaaaacgatc
aaataatgctgagaaatggtctaagttgcatttattcccacggaaaatgccttgattcaa
aggaaggatatctcacctgggatgttgacttgaataaatcatgtgaagataccgaattcg
aaattatttacgacggtactgtaaataaaacgacaaatacagatacttcaaatataagac
cacaatcagtaatatatagcaccatttcagactcacaaatattttcgataaaaaccaaag
aacctactcgtctatgtggttataatggttatacaacggatcaccctcgaatattgattt
tagaaacgcaaaatattaaatctccatttactaggaaaacccaacatggaaagaatctag
acttgtttacctacttcaattccaagataacattggttgaaaactatataggacaaaatt
taaatgatatttacaacatggtgatgaccgaaatatgcaaaatagacaaatctctattag
aaacaaagttaacattggctaaacttaatccaaatgagttcgttacaagcctcatgaagc
gaaacggatacacagctgttgtagctggagaagttttacacattctggagtgtaaacctg
tatacgttactccaagggcaacagaaaggtgttttcaagaaataccagtacattataata
acatttcaatgtatttggcacctgttacccgtgtattgcaactacgtggtaccgaaatag
actgtacaccattattaccagccaaatttatgttcggaaataggtggtacacgaccgatg
gacgttttagggaaacaaccgctccgaacaagatatcatccgatattgtaacaaattggt
catatacttcattgccaaatctaatgcaaagtggtgtttacgattcagatagtctacaaa
agatgagaaatcttatttacgagcaagacggaaagcgagtcgcttcgtctgttgtttatc
aagttttaactgggcgtcatccaaatttacaagggtttaaatttgaagctttaatatctg
aacgtataatagacaatgtagtaagtaaatattggaaacgtttaatatcttggtcaaatt
ggttgggaaatctaacttcaactggcatcggattatatctcattttacgagcaataaaat
ttgttatagatactttggtacatggaaaaatactatacgatatctatggattcagttgga
aattgatagcatctttctgggattcaataacaaatcttctatcgcacaaga
>AAlC636_MNAF02001050.1_1037338_1036638
CGTCATTCAACAGTTGCAAGACAAGAGTAGGATCTTGTTTCGACTCCAAACAACTGATTA
TAAACCCAGAAAAGGAGATAACCGAGATGGACGAAAATCTTTCCATTATCACGAAAGCTG
ATATAAACTTTTCCAACTGGGGTAAGCGGCAGAAAATTGACATTGATAAGGTGAAGCAAA
TAAGAGATAAACTTAATGCTCAAAACTCTTACAAACCCAGAAGAAAGACAAGAATAAGAA
CACCAATGTGGACCTTCACTATGTTAGCATTCTTCTATCTCATCTGCGCGATATTGGGTT
TGGAAACGTCaggactgataggttatgattgcgctagtcccgaggtcaatatgaccagtt
attctttaacagatgtttcatcttgcctacctgctattaagaacttgtcaataaccgaag
ttcccatacaagttcttcaaagaagtaccaaaagttcggtaatggtctatcagtgcaagg
tgatcctcaaaagatcaatacgatactgcggcatgcactcacacatttcagactacgagc
atagctactcctacatcgtaaaggaattcacttctgaagaatgtaaaacgacacacttac
taggagcattagctcttacgcatgacaagcggattggtgagctaaagaggaatagtacca
ccagaggtgaaacattgattattggcagtatccggtccagttcatgcagtggaggaactt
acagaacaccggaatatacatggactaacgcactggtgtattacgaatatgaaatttcac
tttataattatgaagccatgattgatacagaaaatgatcaaatcattctcagacatggtg
tagtatgtccatattctcatggcaaatgtttagattccgaggatgggtattctacctggg
atatcagtttgaatcaaaggtgcgaagatacagagttcgaagttatattcgaaggatctg
taaataaaacaattaatatcgatacccaacgaaaggataaccctgccgtgtatacgtcaa
tatcagattcccacttgttttccattcgaacgaaaggaacatcgaaaatatgtggatacc
agggttataaaactgatcacccgagaatatttatactagaatcagttggattttcaacac
cattccataagaaacccaccaatgccaggaatcatgatattttcacttactttaactcca
aaataacactggtggaaaactacataggacagaagctagatgatgtgtataattcagtaa
tggtggagatgtgcaaaattgataaggcgctaatggagacgaaacttacattagcccgac
ttaatccaactgaattcgtgaataccatcatgaagagatcaggattcacagcagtagttg
ccggtgaagtgctgcatgttctcgaatgcaaaccggtctatgtcaaaccaatagagtcag
aaatatgttatcaagagattccggtgaagtttgggaatcagacaatgtttttagcaccag
ttacacgtacactacaattacgaggaaccgagatcgactgtacaccattacttccggcca
aatttcaaatcggaggacgctggtataccactgatggcaggatgagagaaacagttgcac
cccataaactcaccagcgatatcatcaccaaatggacctacactcctctacccaacctaa
tggaaagtggagtatacgacagtgaaagtttacagaaaatgaaaaccatgatctacgacc
aaggagaccgtagaatagcatcaaatgttgttcacagactattagcaggacaaacaccaa
accgacagggattttattttgatgctttggttt
>AAlC636_MNAF02001050.1_914860_913565
aagatctattaaacattgtggagcattctcacatgtatcggaatatcaatatggatactc
ttatatagtgaaagaatttaactcagaagaatgcagaaaggtgcacgcattggggaccgt
tgcacttacacatgacagattgatacatgaattgaaattaaataccacaactcatggaga
gacacttattataggaagtttatcaggaagtaaatgttacggtgggacttatagtacacc
cttttatacatggacaaatgcattggtattttatgaatacgaaatttctgtgtttgacta
catagctcatgtagacatagaaaatgatcaaatttcattgaggaatggtctgtattgtcc
ctattcactcggacgttgtttggactctgaagaaggatatttaacatgggacttgaattt
gaataagtcatgcgaggatactgaattcgaagttatctatgaagggttggttaacaaaac
aatgaattcagaaccagcagttcatctttctacagcagtaatatatagcacaatttccga
gtcacaaatattttcaataaaaacccggaagttaacaaggatttgtgggtactcaggatt
tacaactgatcatcctcgtattctcattattgaaaacagtgattttaagtcaccgttctc
taaaaaggtagagtcaggaaaaaatttagacctattcacatatttcaactcgaaaataac
tatagtggaacactacattggacaaaatttgaatgacatttacaacatggtaatgactga
aatgtgtaagttggaccgaactataatggaaaccaaactaacccttgcacgattgaatcc
gaacgaattcgtttcaagtattatgaaaggaaacggctatacggcagtcgtggcaggaga
agttcttcatgttttggaatgtaagccagtgtatgttactcccaaagcgtcagaaagatg
ttatcaagagttaccagtgaaatataacaatataaccatgtatttagccccagtaacacg
tatattacaaacaagaggcacagaaatagattgtactcccctgttgcctgttaagtttaa
atttgggtctcggtggtacacaactgatgggagattgagagaaagcacaagcccaaacaa
attatcaactaacattgtcacaagctggaactatacaccgctaccaaacttgatggaaag
tggagtatatgattctgataatttggttaaaatgagaaacatgatatatgagcaagggga
aaaacgtgcggcctccgcagttgtgtacaaaataat
>AAlC636_MNAF02001051.1_4397527_4398232
CGTCATTGAACAGTTGCAAGACAAGAGTAGGATCTTGTTTCGACTCCAAACAACTGATTA
TAAACCCAGAAAAGGAGATAACCGAGATGGACGAAAATCTTTCCATTATCACGAAAGCTG
ATATAAACTTTTCCAACTGGGGTAAGCGGCAGAAAATTGACATTGATAAGGTGAAGCAAA
TAAGAGATAAACTTAATGCTCAAAACTCTTACAAACCCAGAAGAAAGACAAGAATAAGAA
CACCAATGTGGACCTTCACTATGTTAGCATTCTTCTATCTCATCTGCGCGATATTGGGTT
TGGAAACGTCaggactgataggttatgattgcgctagtcccgaggtcaatatgaccagtt
attctttaacagatgtttcatcttgcctacctgctattaagaacttgtcaataaccgaag
ttcccatacaagttcttcaaagaagtaccaaaagttcggtaatggtctatcagtgcaagg
tgatcctcaaaagatcaatacgatactgcggcatgcactcacacatttcagactacgagc
atagctactcctacatcgtaaaggaattcacttttgaagaatgtaaaacgacacacttac
taggagcattagctcttacgcatgacaagcggattggtgagctaaagaggaatagtacca
ccagaggtgaaacattgattattggcagtatccggtccagttcatgcagtggaggaactt
acagaacaccggaatatacatggactaacgcactggtgtattacgaatatgaaatttcac
tttataattatgaagccatgattgatacagaaaatgatcaaatcattctcagacatggtg
tagtatgtccatattctcatggcaaatgtttagattccgaggatgggtattctacctggg
atatcagtttgaatcaaaggtgcgaagatacagagttcgaagttatattcgaaggatctg
taaataaaacaattaatatcgatacccaacgaaaggataaccctgccgtgtatacgtcaa
tatcagattcccacttgttttccattcgaacgaaaggaacatcgaaaatatgtggatacc
agggttataaaactgatcacccgagaatatttatactagaatcagttggattttcaacac
cattccataagaaacccaccaatgccaggaatcatgatattttcacttactttaactcca
aaataacactggtggaaaactacataggacagaagctagatgatgtgtataattcagtaa
tggtggagatgtgcaaaattgataaggcgttaatggagacgaaacttacattagcccgac
ttaatccaactgaattcgtgaataccatcatgaagagatcaggattcacagcagtagttg
ccggtgaagtgctgcatgttctcgaatgcaaaccggtctatgtcaaaccaatagagtcag
aaatatgttatcaagagattccggtgaagtttgggaatcagacaatgtttttagcaccag
ttacacgtacactacaattacgaggaaccgagatcgactgtacaccattacttccggcca
aatttcaaatcggaggacgctggtataccactgatggcaggatgagagaaacagttgcac
cccataaactcaccagcgatatcatcaccaaatggacctacactcctctacccaacctaa
tggaaagtggagtatacgacagtgaaagtttacagaaaatgaaaaccatgatctacgacc
aaggagaccgtagaatagcatcaaatgttgttcacagactattagcaggacaaacaccaa
accgacagggattttattttgatgctttggttt
>AAlC636_MNAF02001051.1_4447233_4446534
CGTCATTGAACAGTTGCAAGACAAGAGTAGGATCTTGTTTCGACTCCAAACAACTGATTA
TAAACCCAGAAAAGGAGATAACCGAGATGGACGAAAATCTTTCCATTATCACGAAAGCTG
ATATAAACTTTTCCAACTGGGGTAAGCGGCAGAAAATTGACATTGATAAGGTGAAGCAAA
TAAGAGATAAACTTAATGCTCAAAACTCTTACAAACCCAGAAGAAAGACAAGAATAAGAA
CACCAATGTGGACCTTCACTATGTTAGCATTCTTCTATCTCATCTGCGCGATATTGGGTT
TGGAAACGTCaggactgataggttatgattgcgctagtcccgaggtcaatatgaccagtt
attctttaacagatgtttcatcttgcctacctgctattaagaacttgtcaataaccgaag
ttcccatacaagttcttcaaagaagtaccaaaagttcggtaatggtctatcagtgcaagg
tgatcctcaaaagatcaatacgatactgcggcatgcactcacacatttcagattacgagc
atagctactcctacatcgtaaaggaattcacttctgaagaatgtaaaacgacacacttac
taggagcattagctcttacgcatgacaagcggattggtgagctaaagaggaatagtacca
ccagaggtgaaacattgattattggcagtatccggtccagttcatgcagtggaggaactt
acagaacaccggaatatacatggactaacgcactggtgtattacgaatatgaaatttcac
tttataattatgaagccatgattgatacagaaaatgatcaaatcattctcagacatggtg
tagtatgtccatattctcatggcaaatgtttagattccgaggatgggtattctacctggg
atatcagtttgaaacaaaggtgcgaagatacagagttcgaagttatattcgaaggatctg
taaataaaacaattaatatcgatacccaacgaaaggataaccctgccgtgtatacgtcaa
tatcagattcccacttgttttccattcgaacgaaaggaacatcgaaaatatgtggatacc
agggttataaaactgatcacccgagaatatttatactagaatcagttggattttcaacac
cattccataagaaacccaccaatgccaggaatcatgatattttcacttactttaactcca
aaataacactggtggaaaactacataggacagaagctagatgatgtgtataattcagtaa
tggtggagatgtgcaaaattgataaggcgttaatggagacgaaacttacattagcccgac
ttaatccaactgaattcgtgaataccatcatgaagagatcaggattcacagcagtagttg
ccggtgaagtgctgcatgttctcgaatgcaaaccggtctatgtcaaaccaatagagtcag
aaatatgttatcaagagattccggtgaagtttgggaatcagacaatgtttttagcaccag
ttacacgtacactacaattacgaggaaccgagatcgactgtacaccattacttccggcca
aatttcatatcggaggacgctggtataccactgatggcaggatgagagaaacagttgcac
cccataaactcaccagcgatatcatcaccaaatggacctacactcctctacccaacctaa
tggaaagtggagtatacgacagtgaaagtttacagaaaatgaaaaccatgatctacgacc
aaggagaccgtagaatagcatcaaatgttgttcacagactattagcaggacaaacaccaa
accgacagggattttattttgatgctttggttt
>AAlC636_MNAF02001059.1_6833209_6834665
tcgcgaactccgtcgcaacagcacaacgcgaggagaaacactgatagtagggagtctaag
aggaagctcatgtagcggtggagtctacagaactgcatcatatacctgggaaggcgcact
agttttctatgagtacgagataagcatgtacgattacacagcgacggcggacatcgaaaa
cgaccaggtggctctaaggaacggtatagtatgtgcctactgaaccggatggtgcctaga
ccctgagttcggctacatgacgtgggaagttgacctgcggaggcaatgcgaggagactga
attcgaactgtaaacaaacctttgatcacgataacaccaaatcgagatcataagcagtct
acacacttctgtcagacactcacatgttttcgataagagcacgcaacaaaacccaaatat
gtggattcgatggagatgttacagaccatcctagaatctatataatagaggccagcggat
acaagtctctcttcaaacgaaaggaaagaccggacgaaacctggaccttttcacatactt
caattcgaaaattacgttggtcgaaaactacctgggccaacaactgaatgaagtatatac
aacggtcatgacagaaatgtgcaaattccacaaggcactaatggaaaccttactctagca
tgagtcaacctaagcgaattcgtgtcaaacatagtaaaacgatccgggttcaccgccatc
gtggcagcggaagtgctctacatcatcgtgtgtaaaccagtcttcgtaacatatgaaagc
aaacaggaatgttaccaagaaattcctgtaaagtacaacaacgtgtcaatgttcatggca
ccagtaacacgtatcctacaaagaagactggaccgaaatagactgcacacctttaatacc
agcaaaattcaccatcggaggaagatggtacaccacggaccaaagactacgagagtctac
acccccaaacaaactaacaacagacgtcattacaagctggtcatacacatcattaccaag
cctcatgcgaagcggagtgtacgacacagaaagccttgaaagaatgaaacatatgatcta
cgagcaaggggacaagaagatagcatcatcggtactccacaaggcgatatcaaggcagca
tcccaatctacaaggattcaccttcgacgccctcatatctgaaaggatcatcgacaacgc
tttcaacaaatattggtcaaaattcatctcctggtcaacgtggctaggcaacgtaacttc
aacggcacttggaatcaacaagttgatcaagttcgcagtcgacacgctgatacacggtag
aattctatacgatatatacggattcggatggctgctattggcgtccttctgggactctct
aacaaaacttctatcgcaccgcaatgtaatgaagcgataccaaaacaaggacgacctaac
ggaatgcatcaccctag
>AAlC636_MNAF02001064.1_2981440_2981186
GGTTATCATTGGTTGTAATATTGTCTTTTATTGCATTAATAGCTGGATTTGAATCTAAAG
GCTTAATTGCTTATGATTGTGCCAATCCCGAGGTGAATATGACAAGCTATTCTCTTCTTG
ATGTCGAATCATGCGTTCCACATATGAATAATTTATCTTCATCTCAAGTATCAATCCAAG
TATTACAACGAAATGTCAGAACAACAACAAGGGTATTTCAATGTAAAGTTATAATTAAAA
GATCTATTAAACATTGTGGAGCATTCTCACATGTATCGGAATATCAATATGGATACTCTT
ATATAGTGAAAGAATTTAACTCAGAAGAATGCAGAAAGGTGCACGCATTGGGGACCGTTG
CACTTACACATGACAGATTGATACATGAATTGAAATTAAATACCACAACACATGGAGAGA
CACTTATTATAGGAAGTTTATCAGGAAGTAAGTGTTACGGTGGGACTTATAGTACACCCT
TTTATACATGGACAAATGCATTGGTATTTTATGAATACGAAATTTCTTTGTTTGACTACA
TAGCTCATGTAGACATAGAAAATGATCAAATTTCATTGAGGAATGGTCTGTATTGTCCCT
ATTCACTCGGACGTTGCTTGGACTCTGAAGAAGGATATTTAACATGGGACTTGAATTTGA
ATAAGTCATGTGAGGATACTGAATTCGAAGTTATCTATGAAGGGTTGGTTAACAAAACAA
TGAATTCAGAACCAGCAGTTCATCTTTCTACAGCAGTAATATATAGCACAATTTCCGAGT
CACAAATATTTTCAATAAAAACCCGGAAGTTAACGAGGATTTGTGGGTACTCAGGATTTA
CAACTGATCATCCTCGTATTCTCATTATTGAAAACAGTGATTTTAAGTCACCGTTCTCTA
AAAAGGTAGAGTCAGGAAAAAATTTAGACCTATTCACATATTTCAACTCGAAAATAACTA
TAGTGGAACACTACATTGGACAAAATTTGAATGATATTTACAACATGGTAATGACTGAAA
TGTGTAAGTTGGACCGAACTATAATGGAAACCAAACTAACCCTCGCACGATTGAATCCGA
ACGAATTCGTTTCAAGCATTATGAAAGGAAACGGCTATACGGCAGTCGTGGCAGGAGAAG
TTCTTCATGTTTTGGAATGTAAGCCAGTGTATGTTACTCCCAAAGCGTCAGAAAGATGTT
ATCAAGAGTTACCAGTGAACTATAATAATATAACCATGTATTTAGCCCCAGTAACACGTA
TATTACAAACAAGAGGCACAGAAATAGATTGTACTCCCCTGTTGCCTGCTAAGTTTAAAT
TTGGGTCTCGGTGGTACACAACTGATGGGAGATTGAGAGAAAGCACAAGCCCAAACAAAT
TATCAACTAACATTGTCACAAGCTGGAACTATACACCGCTACCAAACTTGATGGAAAGTG
GAGTATATGATTCTGATAATTTGGTTAAAATGAGAAACATGATATATGAGCAAGGGGAAA
AACGTGCGGCCTCCGCAGTTGTGTACAAAATAATGGCTGGACAGCATCCAAACAGACAAG
GATTTCAATTTGAAGCTATGATTTCCGAAAAGGTATTGGATAATGTATTCAGCAAATATT
GGAAGAAGTTAATATCTTGGACTACTTGGCTGGGCAATCTAACATCTACTGCTATTGGTT
TATACCTAATAGTGCGCATTATTAAATTCTTCGTCGATACACTTATTCATGGAAGAATTT
TATATGACATATATGGATTTAGTTGGAAGTTAATTGCATCATGCTGGGATTCACTCACTA
GTCTTCTATCTCACAAGAAATTTATGGAAGAAACCAAAAAATTCACCAAAGAAAACGATA
GAACAAAAGACCTGGAATCAGTCAAAGAGAAAAGCGACACTAAACTAAATGAAAATGTAG
AAGAGCCATACAGAGCCAGTATGTATCCAACAATTAATAAGATAT
>AAlC636_MNAF02001069.1_7262006_7261304
CGTCATTGAACAGTTGCAAGACAAGAGTAGGATCTTGTTTCGACTCCAAACAACTGATTA
TAAACCCAGAAAAGGAGATAACCGAGATGGACGAAAATCTTTCCATTATCACGAAAGCTG
ATATAAACTTTTCCAACTGGGGTAAGCGGCAGAAAATTGACATTGATAAGGTGAAGCAAA
TAAGAGATAAACTTAATGCTCAAAACTCTTACAAACCCAGAAGAAAGACAAGAATAAGAA
CACCAATGTGGACCTTCACTATGTTAGCATTCTTCTATCTCATCTGCGCGATATTGGGTT
TGGAAACGTCaggactgataggttatgattgcgctagtcccgaggtcaatatgaccagtt
attctttaacagatgtttcatcttgcctacctgctattaagaacttgtcaataaccgaag
ttcccatacaagttcttcaaagaagtaccaaaagttcggtaatggtatatcagtgcaagg
tgatcctcaaaagatcaatacgatactgcggcatgcactcacacatttcagactacgagc
atagctactcctacatcgtaaaggaattcacttctgaagaatgtaaaacgacacacttac
taggagcattagctcttacgcatgacaagcggattggtgagctaaagaggaatagtacca
ccagaggtgaaacattgattattggcagtatccggtccagttcatgcagtggagaactta
cagaacaccggaatatacatggactaacgcactggtgtattacgaatatgaaat
>AAlC636_MNAF02001079.1_886555_884894
gtccacagaggagttaccgatacaagtgctacaaaggagcgcaaaaagtgctacaatggt
gtaccaatgtaaggtaatcatcaaaagaataatcaagcactgcggtatgcactcgcatac
ctcagattatgaaagacgatatgcatatatcgtaaaggaattcacgccggatgaatgtcg
cagaatccatttgatgggaacattgccattaacattcagtgcgggattgagcgagctcaa
acgaaatcatactactagaggagaaactcttgtagtaggaagcgtatgggacagctcatg
taaaggaggggtgtataagactccagaatatacctggataaatgcattagtgtactttga
atatgaggtagcgctatacaactacatggcaaccgtagatcacgaaaatgatcaggtgat
gctacgtcatggtctagtatgtccgtattctcatggtaaatgtcttgattcagaggacgg
atacactacatgggacgtaagcctaagccaacgatgcgaggacactgaatttgaagtaat
atatgaagggagggtaaacaaaacaagaaacatggatgctactgataagcataaacaagc
cgtatacactgctgtgtcggattcgcatttgttctccataagaacgaaggacaagacaca
aatatgtgggtacgatggatatacatctgatcatccaagaatatttatcttggaatcagc
agctttcaaatcgcccttcaagagaaggactataagtgctcataatcacgatatattcac
atatttcaattccaagattactatggtcgagaattacatcggtcaaaaactggatgaagt
gtacaaaacggtaatgaccgagatgtgcaaattggataaaaccttgctagaaacaaaatt
aactctagccagaataaatcctactgagtttgttaccagtatcatgagaagaacaggatt
ctctgcggtagtagccggggaggtcttacatgtattgcaatgcaaacctgtatacgtgca
accattcgcgtcggaaagatgttatcaggaattgcctgtgaaatatggaaacacgaccat
gttcttaacgccggtaacacggactctgcagttaagaggaactgaaatcgagtgtacacc
acttcttcctgcaaaatttaattttggaggtagatggtacaccttcgatgggaaaataag
ggaggcgattcctcctatgaaattagccacagaaatcgttactaaatggcattacactcc
gttacctaatttaatggagagtggtatttatgaccatgatagtatacaaaaaatgagaac
catgatttacgatcagcaggatagaagaatagcttcaaacatcgttcataaagtattgac
tggacagaatcccagcagacaaggttttcatttcgaagctcttatgtccgagaagtttat
agacgacatgataagcaaatattggaaaaaattaataacgttttctacctggctaggaaa
cttaacctctacaataatcggattatatatggtgggaagaggaatcaagtttatagttga
caccatcatgcatggtcgaatcctgtatgatatttatggctgcagttggaagcttttagc
gtcaatttgggactcattgacttctttcttatcccacagaaa
>AAlC636_MNAF02001080.1_1951942_1951577
aatgtgtaagttagataaagttcttttagaaactaagcttacactggctaggcttaaccc
aaatgaattcgtcagcagcataatgaagagaaatggttacacagcagtagtcgctggcga
agttttgcacgttttggagtgtaaacctgtttacattacaccaagatttactgagcaatg
ttatcaagaaattcccgttttttacaataatgtgtcaatgtttttagctccagttacacg
cgttttacaaacattaggaacagaaatagagtgtactcctctacttcctgccaaattcaa
atttgggagcagatggtacaccacagatggaagattacgagaaaccactgcgccaagtaa
actatc
>AAlC636_MNAF02001097.1_6604523_6604854
ggttatattgtacctggcatgtgcgatattcggaaccgcactgtcttttgaaggctcggg
attaatcgcctacgattgcggcaatcctgaggtcaacctcacaagttactccttattaga
tgtggcttcctgtatccctccattaaacaatttaacgacgaatgaagtacacattcaagt
actacaaagaaacgccaaaagcgacataagagctttccaatgtaaagtgataataaaacg
aactattaaacactgtggtatgcattctcatacctccgaatacgaaaggagttacgagta
tatagtaaaagaattcacttccgacgaatgtc
>AAlC636_MNAF02001097.1_6605379_6605813
gtcgcgcatactcatagtcgaggtgatagccttcaattcccctttccgaaggaaggcagc
aacaggaaaaaatttcgatttgtttacctatttcaactcgaagataaccttagttgaaaa
ttatatcggacaaagcatgacagagctttataacactgttatgacggaaatgtgcaaggt
ggataaggcgccaatggagactaaactcacattagcacgccttaacccaaccgaatttgt
aactagcatcattaaaagatcgggatatactgccgtagtagcaggagaagtattgcacat
cttggagtgcaaaccagtttacgtaacacctcgatttgatgatacttgttatcaagaaat
acctgtaaattataacaatcaaattatgttcattgccccagtaactcatattttacaaaa
aagaggtacacaaaa
>AAlC636_MNAF02001125.1_2037571_2036868
CGTCATTGAACAGTTGCAAGACAAGAGTAGGATCTTGTTTCGACTCCAAACAACTGATTA
TAAACCCAGAAAAGGAGATAACCGAGATGGACGAAAATCTTTCCATTATCACGAAAGCTG
ATATAAACTTTTCCAACTGGGGTAAGCGGCAGAAAATTGACATTGATAAGGTGAAGCAAA
TAAGAGATAAACTTAATGCTCAAAACTCTTACAAACCCAGAAGAAAGACAAGAATAAGAA
CACCAATGTGGACCTTCACTATGTTAGCATTCTTCTATCTCATCTGCGCGATATTGGGTT
TGGAAACGTCaggactgataggttatgattgcgctagtcccgaggtcaatatgaccagtt
attctttaacagatgtttcatcttgcctacctgctattaagaacttgtcaataaccgaag
ttcccatacaagttcttcaaagaagtaccaaaagttcggtaatggtctatcagtgcaagg
tgatcctcaaaagatcaatacgatactgcggcatgcactcacacatttcagactacgagc
atagctactcctacatcgtaaaggaattcacttctgaagaatgtaaaacgacacacttac
taggagcattagctcttacgcatgacaagcggattggtgagctaaagaggaatagtacca
ccagaggtgaaacattgattattggcagtatccggtccagttcatacagtggaggaactt
acagaacaccggaatatacatggactaacgcactggtgtattacgaatatgaaatttcac
tttataattatgaagccatgattgatacagaaaatgatcaaatcattctcagacatggtg
tagtatgtccatattctcatggcaaatgtttagattccgaggatgggtattctacctggg
atatcagtttgaatcaaaggtgcgaagatacagagttcgaagttatattcgaaggatctg
taaataaaacaattaatatcgatacccaacgaaaggataaccctgccgtgtatacgtcaa
tatcagattcccacttgttttccattcgaacgaaaggaacatcgaaaatatgtggatacc
agggttataaaactgatcacccgagaatatttatactagaatcagttggattttcaacac
cattccataagaaacccaccaatgccaggaatcatgatattttcacttactttaactcca
aaataacactggtggaaaactacataggacagaagctagatgatgtgtataattcagtaa
tggtggagatgtgcaaaattgataaggcgttaatggagacgaaacttacattagcccgac
ttaatccaactgaattcgtgaataccatcatgaagagatcaggattcacagcagtagttg
ccggtgaagtgctgcatgttctcgaatgcaaaccggtctatgtcaaaccaatagagtcag
aaatatgttatcaagagattccggtgaagtttgggaatcagacaatgtttttagcaccag
ttacacgtacactacaattacgaggaaccgagatcgactgtacaccattacttccggcca
aatttcaaatcggaggacgctggtataccactgatggcaggatgagagaaacagttgcac
cccataaactcaccagcgatatcatcaccaaatggacctacactcctctacccaacctaa
tggaaagtggagtatacgacagtgaaagtttacagaaaatgaaaaccatgatctacgacc
aaggagaccgtagaatagcatcaaatgttgttcacagactattagcaggacaaacaccaa
accgacagggattttattttgatgctttggttt
>AAlC636_MNAF02001126.1_1040132_1041453
catgtgcgatattcggaaccgcaatgtcttttgaaggctcgggattaatcgcctacgatt
gcggcaatcctgaggtgaaccttacaagttactccttattagatgtggcatcctgtatcc
ctccattaaacaatttaaagacgaatgaagtacacattcaagtactacaaagaaacgcca
aaagcgacataagagctttccaatgcaaagtgataataaaacgaactattaaacactgtg
gtatgcattctcatacctccgaatacgaaaggagttacgagtatatagtaaaagaattca
cttccgacgaatgtcgatactctcaacagttgggtatagtaaaattaacatacgatattc
aactacgcgagctcaaacgcaatgcaaccactcgtggggaaacccttatagtcggatccg
tgtggggtagcaattgcaaaggaggaacgtacagaacgccgatatatacctgggttgatg
ctttagtgtattacgagtatgaagtaactctacatgattacgttgctaccgtagattacg
aaaacgatgcaatacatttaagacacggactgacctgtgtatattcacatggaagatgtc
ttgactctgaagatggatatattacttgggacatggcatcaaacaataaatgtgaagaaa
cggagtatgaagtgatctacgaaggcaccgtaaacaaaaccatgaatgaaaataagaata
aacaaattgaaaaagccaatgttgtttatagcacagtttcaaacacacatctgttttcaa
taagggcaaaggaacaaacaaaaatatgcggccacataggttttacaaccgaccacccgc
gcatactcatagtcgaggtgataggcttcaattcccctttccgaaggaaggcagcgacag
gaaaaaatttcgatttgtttacctatttcaactcgaagataaccttagttgaaaattata
ttggacaaagcatgacagagctttataacactgttatgacggaaatgtgcaaggtggata
aggcgctaatggagactaaactcacattagcacgccttaacccaaccgaatttgtaacta
gcatcattaaaagatcgggatatactgccgtagtagcaggagaagtattgcacatcttgg
agtgcaaaccagtttacgtaacacctcgatctgatgatacttgttatcaagaaatacctg
taaattataacaaccaaactatgttcattgccccagtaactcatattttacaaaaaagag
gtacacaaattgattgcacaccgcttttgccagccaaattccaaataggtggaagatggt
ac
>AAlC636_MNAF02001270.1_18098_18428
agcctgttggatctgaggatgacaatcttctaaattacatcaattcaaagtttgtctatg
ctatgagacacacaacacaagaggttgatagactgttcagattgtttgagcagccatatg
cagaatcgcatcactgaaaacttaatgacactggctttgctttccccaaaggaattcgcc
tatcagtatttcaaatcccccggttatacagctgtggtcaagggagaggtagttcacgtt
gctaaatgcagggaagtcgcagtaattcctaaaatccttaactcataatgctacaatgaa
ctgccggtaatctacaataatgttacattcc
>AAlC636_MNAF02001287.1_1814254_1814619
tgtgtaagttagataaagttcttttagaaactaagcttacactggctaggcttaacccga
atgaattcgtcagcagcataatgaagagaaatggttacacagcagtagtcgctggcgaag
ttttgcacgttttggaatgtaaacctgtttacattacaccaagatttactgagcaatgtt
atcaagaaattcccgttttttacaataatgtgtcaatgtttttagctccagttacacgcg
ttttacaaacattaggaacagaaatagagtgtactcctctacttcctgccaaattcaaat
ttgggagcagatggtacaccacagatggaagattacgagaaaccactgcgccaagtaaac
tatcaa
>AAlC636_MNAF02001287.1_695430_695679
tattacgagtatgaagtaactctacatgattacgttgctaccgtagattacgaaaacgat
gcaatacatttaagaaccggactgatctgtgtatattcacatggaagatgtcttgactct
gaagatggatatattacttgggacatggcatcaaacaataaatgtgaagaaacggagtat
gaagtgatctacgaaggcactgtaaacaaaacgatgaatgaaaataagaataaacaaatt
gaaaaaagcc
>AAlC636_MNAF02001314.1_3715761_3713652
GGTTATCATTGGTTGTAATATTGTCTTTTATTGCATTAATAGCTGGATTTGAATCTAAAG
GCTTGATTGCTTATGATTGTGCCAATCCCGAGGTGAATGTGACAAGCTATTCTCTTCTTG
ATGTGGAATCATGCGTTCCACATATGAATAATTTATCTTCATCTCAAGTATCAATTCAAG
TATTACAACGAAATGTCAGAACAACAACAAGGGTATTTCAATGTAAAGTTATAATTAAAA
GATCTATTAAACATTGTGGAGCATTCTCACATGTATCGGAATATCAATATGGATACTCTT
ATATAGTGAAAGAATTTAACTCAGAAGAATGCAGAAAGGTGCACGCATTGGGGACCGTTG
CACTTACACATGACAGATTGATACATGAACTGAAATTAAATACCACAACTCATGGAGAGA
CACTTATTATAGGAAGTTTATCAGGAAGTAAATGTTACGGTGGGACTTACAGTACACCCT
TTTATACATGGACAAATGCATTGGTATTTTATGAATACGAAATTTCTTTGTTTGACTACA
TAGCTCATGTAGACATAGAAAATGATCAAATTTCATTGAGGAATGGTCTGTATTGTCCCT
ATTCACTCGGACGTTGTTTGGACTCTGAAGAAGGATATTTAACATGGGACTTGAATTTGA
ATAAGTCATGCGAGGATACTGAATTCGAAGTTATCTATGAAGGGTTGGTTAACAAAACAA
TGAATTCAGAACCAGCAGTTCATCTTTCTACAGCAGTAATATATAGCACAATTTCCGAGT
CACAAATATTTTCAATAAAAACCCGGAAGTTAACGAGGATTTGTGGGTACTCAGGATTTA
CAACTGATCATCCTCGTATTCTCATTATTGAAAACAGTGATTTTAAGTCACCGTTCTCTA
AAAAGGTAGAGTCAGGAAAAAATTTAGACCTATTCACATATTTCAACTCGAAAATAACTA
TAGTGGAACACTACATTGGACAAAATTTGAATGATATTTACAACATGGTAATGACTGAAA
TGTGTAAGTTGGACCGAACTATAATGGAAACCAAACTAACCCTCGCACGATTGAATCCGA
ACGAATTCGTTTCAAGTATTATGAAAGGAAACGGCTATACGGCAGTCGTGGCAGGAGAAG
TTCTTCATGTTTTGGAATGTAAGCCAGTGTATGTTACTCCCAAAGCGTCAGAAGATGTTA
TCAAGAGTTACCAGT
>AAlC636_MNAF02001322.1_7265567_7264837
GGTTATCATTGGTTGTAATATTGTCTTTCATTGCATTAATAGCTGGATTTGAATCTAAAG
GCTTAATTGCTTATGATTGTGCCAATCCCGAGGTGAATATGACAAGCTATTCTCTTCTTG
ATGTCGAATCATGCGTTCCACATATGAATAATTTATCTTCATCTCAAGTATCAATTCAAG
TATTACAACGAAATGTCAGAACAACAACAAGGGTATTTCAATGTAAAGTTATAATTAAAA
GATCTATTAAACATTGTGGAGCATTCTCACATGTATCGGAATATCAATATGGATACTCTT
ATATAGTGAAAGAATTTAACTCAGAAGAATGCAGAAAGGTGCACGCATTGGGAACCGTTG
CACTTACACATGACAGATTGATACATGAACTGAAATTAAATACCACAACTCATGGAGAGA
CACTTATTATAGGAAGTTTATCAGGAAGTAAGTGTTACGGTGGGACTTATAGTACACCCT
TTTATACATGGACAAATGCATTGGTATTTTATGAGTACGAAATTTCTTTGTTTGACTACA
TAGCTCATGTAGACATAGAAAATGACCAAATTTCATTGAGGAATGGTCTGTATTGTCCCT
ATTCACTCGGACGTTGTTTGGACTCTGAAGAAGGATATTTAACCTGGGACTTGAATTTGA
ATAAGTCATGTGAGGATACTGAATTCGAAGTTGTCTATGAAGGATTGGTTAACAAAACAA
TGAATTCCGAACCAGCAGTTCATCTTTCTACAGCAGTAATATACAGCACCATTTCCGAGT
CACAAATATTTTCAATAAAAACCCGGAAGTTAACGAGGATTTGTGGGTACTCAGGATTTA
CAACTGATCATCCTCGTATTCTCATTATTGAAAACAGTGATTTTAAGTCACCGTTCTCTA
AAAAGGTAGAGTCAGGAAAAAATTTAGACCTATTCACATATTTCAACTCGAAAATAACTA
TAGTGGAACACTACATTGGACAAAATTTGAATGACATTTACAACATGGTAATGACTGAAA
TGTGTAAGTTGGACCGAACTATAATGGAAACCAAACTAACCCTCGCACGATTGAATCCGA
ACGAATTCGTTTCAAGTATTATGAAAGGAAACGGCTATACGGCAGTCGTGGCAGGAGAAG
TTCTTCATGTTTTGGAATGTAAGCCAGTGTATGTTACTCCCAAAGCGTCAGAAAGATGTT
ATCAAGAGTTACCAGTGAACTATAATAATATAACCATGTATTTAGCCCCAGTAACACGTA
TATTACAAACAAGAGGCACAGAAATAGATTGTACTCCTCTGTTGCCTGCTAAGTTTAAAT
TTGGGTCTCGGTGGTACACAACTGATGGGAGATTGAGAGAAAGCACAAGCCCAAACAAAT
TATCAACTAACATTGTCACAAGCTGGAACTATACACCGCTACCAAACTTGATGGAAAGTG
GAGTATATGATTCTGATAATTTGGTTAAAATGAGAAACATGATATATGAGCAAGGGGAAA
AACGTGCGGCCTCCGCAGTTGTGTACAAAATAATGGCTGGACAGCATCCAAACAGACAAG
GATTTCAATTTGAAGCTATGATTTCCGAAAAGGTATTGGATAATGTATTCAGCAAATATT
GGAAGAAGTTAATATCTTGGACTACTTGGCTGGGCAATCTAACATCTACTGCTATTGGTT
TATACCTAATAGTGCGTATTATTAAATTATTCGTCGATACACTTATTCATGGAAGAATTT
TATATGACATATATGGATTTAGTTGGAAGTTAATTGCATCATGCTGGGATTCACTCACTA
GTCTTCTATCTCACAAGAAATTTATGGAAGAAACCAAAAAATTCACCAAGGCAAACGATA
GAACAAAAGACCTGGAATCAGTCAAAGAGAAAAGCGACACTAAACTAAATGAAAATGTAG
AAGAGCCATACAGAGCTAGTATGTATCCAACAATTAATAAGATAT
>AAlC636_MNAF02001325.1_296417_295860
acgaaatgcggcatgtttctgcttccgcgccctgcttgtcactgacaaggattcactaga
taaggaatcccaatacatccatgtaaatcagggggattatgacttccaggtaaagctagg
taaaccaggaacttctatttgtgggttcaattcttactccacagagcatcctagactatt
tgtgactatagtgccacaaaactctcctgagtttcctatggtaaaaccggtgaggtcaga
ggacgtgaaccttttgaattacataaattccaaatttgtttatgtaatgcgacatactaa
acaggaagtggatcgactattcaggctatttgagcaggaacgatgtcacatgcaaaatag
gataaccgaaaacctcatgaccttggccttgatatcaccaaaggagtttgctcatcaata
ttttaagtctcctggttacacggctgtggttaggggggaagttgttcatgttgccaagtg
tagagaggtggcagttatgccaagagtcttgaccgatgaatgttataatgaattgccagt
caattataacaattgtac
>AAlC636_MNAF02001325.1_330899_330124
aggaagttgcacatccggaggcacattgacatctccatctggtatcagatgggacagggc
tgtgaggaatacaagactggagatgacttacacggtagggactgctcggttattccatga
tgaagggcaggtaaaattccctaatggcgtagtctgcaatgtgggggatgggaggtgtga
tcattcaggttatggccatctgttttgggcagtgcctagtccagattgtaggtcagtgaa
ctcaaaaaactctctagtttttagggggatggctcagcttattgtggacaaggattcgct
ggagaaggagacccaatatgtccatgtgaatcaaggggactatgattttcaagtgaagtt
ggggaagccagggacatccatctgtggattcaactccttttccacagaacatccacggct
gtttgtaaccatagtaccacaatactctcccgaatttcccatggtaaagccggtgggttc
agaggatgtgaaccttttaaattacataaattccaaattcgtttatgtaatgagacatac
ggaacaggaagtggatcgtctatttaggttattcgagcaggaaaggggtcacatgcaaaa
taggataactgagaacctgatgacattagctctaatatcaccgaaggagtttgcctatca
atatttcaagtttcctggttacacagctgtagttaggggagaagtcgtccatgttgccaa
gtgcagagaggttgcagttattccaagagttttgaatgctataatgagctgccggt
>AAlC636_MNAF02001325.1_339804_338425
ggggagctgtacgtctggaggcacattgatatctccatctggtatcagatgggatagagc
tgttaggaatacaagactagagatgacttacacagtaggtaccgctcggttattccatga
tgaaggacaagtgaaattccccgatggagtagtatgcaacgtaggggaagggaggtgtga
tcattcaggctatggccatttgttttgggcagtgcctagcccagattgtcggtcagtgaa
ctcgaaaaactctcttgtttttagggggatggcccaacttattgtggacaaggattcact
agataaggaatcccaatacatccatgtaaatcagggggattatgacttccaggtaaagct
aggtaagccaggaacttctatttgtgggttcaattcttactccacagagcatcctaaact
atttgtgactatagtgccacaaaactctcctgagtttcctatggtaaaaccggtgaggtc
agaggacgtgaaccttttgaattacataaattccaaatttgtttaggtaatgcgacatac
taaacaggaagtggatcgactattcaggctatttgagcaggaacgatgtcacatgcaaaa
taggataaccgaaaacctcatgaccttggccttgatatcaccaaaggagtttgcttatca
atattttaagtctcctggttacacggctgtggttaggggggaagttgttcatgttgccaa
gtgtagagaggtggcagttatgccaagagtcttgaccgatgaatgttataatgaattgcc
agtcaattataacaatcaaacctggtttgtaactcctagaacccgaatattgattcgaca
cggcactaaggttgaatgtgcatcagatattggaccgcaatttatgctcaatggtaggtg
ggttacacctacttcgactgggctgatgtccgtcaaacttccgtttgttatctctcccga
tcctcttcagtacgagttcgagcagctagatgacattgcaaacaatggcttgtactcttc
agaaacaatcctgaggtatcagaagatacttacaagcccgctagaggaaaaggtcatatc
aacaaggattactgatgcaatctctggaaaatacaaccttcctgaagggatgtctatacg
aaatgcctttactgatgttgattttgatgtaattgataagaagctcaacgggtggtctaa
gataatatctgagagctcaaagaacattggggggtggtttggattctttctttttgtggt
atttttgattagagctgtggtagctgctgtcaatagttttgtcaacttcaagttcctcag
gagaacccatgggatattaatcgcagcactcttctgcattttcgattccatcgtccatca
>AAlC636_MNAF02001363.1_1826515_1826846
ggttatattgtacctggcatgtgcgatattcggaactgcactgtcttttgaaggctcgggattaatagcctacgattgcggcaatcctgaggtgaacctcacgagttactccttattagatgtggcttcctgtatccctccattaaacaatttaacgacgaatgaagtacacattcaagtactacaaagaaacgccaaaagcgacataagagctttccaatgtaaagtgataataaaacgaactattaaacactgtggtatgcattctcatacctccgaatacgaaaggagttacgagtatatagtaaaagaattcacttccgacgaatgtcgatactctcaacagttgggtatagtaaaattaacatacgatattcaactacgccagctcaaacgcaatgcaaccactcgcggggaaacccttatagtcggatccgtgtggggtagcaattgcaaaggagggacgtacagaacgccgatatatacctgggttgatgctttggtatattacgagtatgaagtaattctacatgattacgttgctaccgtagattacgaaaacgatgcaatacatttaagaaacggactgacctgtatattcacatggaagatcttgactctgaagatggatatattacttgggacatggcatcaaacaataaatgtgaagaaacggagtatgaagtgatctacgaaggcactgtaaacaaaaccatgaatgaaaataagaataaacaaattgaaaaagccaatgttgtttatagcacagtttcaaacacacatctcttttcaataagggcaaaggaacaaacaaaaatatgcggccacataggttttacaaccgaccatactcatagtcgcgcatactcatagtcgaggtgatagccttcaattcccctttccgaaggaaggcagcaacaggaaaaaatttcgatttgtttacctatttcaactcgaagataaccttagttgaaaattatatcggacaaagcatgacagagctttataacactgttatgacggaaatgtgcaaggtggataaggcgctaatggagactaaactcacattagcacgccttaatccaaccgaatttgtaactagcatcattaaaagatcgggatatactgccgtagtagcaggagaagtattgcacatcttggagtgcaaaccagtttacgtaacacctcgatttgatgatacttgttatcaagaaatacctgtaaattataacaatcaaattatgttcattgccccagtaactcatattttacaaaaaagaggtacacaaattgattgcacaactcttcgccagccaaattccaaataggtggaagatggtatacaactgacggtcgtatccgagaagccatctcaccgttaaaactcacaaccgatttattaacaacttggccatatacacatctacctaacttaatgcaaagcggagtatatgactctgatagcgtagagaaaatgagaaatatgatttacgagcaaggagataggcgagttgcatcgaatgtgttgcacaaaatattacttggacaacaacctgaatttcaaggcttccgtttcgaagcactggtttcaaagaaagtaatcgaaaacataatagaaaaatattggaatgagctaatgtcgtggtcaaccctg
>AAlC636_MNAF02001383.1_3830758_3831487
GGTTATCATTGGTTGTAATATTGTCTTTTATTGCATTAATAGCTGGATTTGAATCTAAAG
GCTTAATTGCTTATGATTGTGCCAATTCCGAGGTGAATATGACAAGCTATTCTCTTCTTG
ATGTCGAATCATGCGTTCCACATATGAATAATTTATCTTCATCTCAAGTATCAATTCAAG
TATTACAACGAAATGTCAGAACAACAACAAGGGTATTTCAATGTAAAGTTATAATTAAAA
GATCTATTAAACATTGTGGAGCATTCTCACATGTATCGGAATATCAATATGGATACTCTT
ATATAGTGAAAGAATTTAACTCAGAAGAATGCAGAAAGGTGCACGTATTGGGAACCGTTG
CACTTACACATGACAGATTGATACATGAATTGAAATTAAATACCACAACTCATGGAGAGA
CACTTATTATAGGAAGTTTATCAGGAAGTAAGTGTTACGGTGGGACTTATAGTACACCCT
TTTATACATGGACAAATGCATTGGTATTTTATGAGTACGAAATTTCTTTGTTTGACTACA
TAGCTCATGTAGACATAGAAAATGACCAAATTTCATTGAGGAATGGTCTGTATTGTCCCT
ATTCACTCGGACGTTGTTTGGACTCTGAAGAAGGATATTTAACATGGGACATGAATTTGA
ATAAGTCATGTGAGGATACTGAATTCGAAGTTATCTATGAAGGGTTGGTTAACAAAACAA
TGAATTCAGAACCAGCAGTTCATCTTTCTACAGCAGTAATATACAGCACCATTTCCGAGT
CACAAATATTTTCAATAAAAACCCGGAAGTTAACGAGGATTTGTGGGTACTCAGGATTTA
CAACTGATTATCCTCGTATTCTCATTATTGAAAACAGTAATTTTAAATCACCGTTCTCTA
AAAAGGTAGAGTCAGGAAAAAATTTAGACCTATTCACATATTTCAACTCGAAAATAACTA
TAGTGGAACACTACATTGGACAAAATTTGAATGATATTTACAACATGGTAATGACTGAAA
TGTGTAAGTTGGACCGAACTATAATGGAAACCAAACTAACCCTCGCACGATTGAATCCGA
ACGAATTCGTTTCAAGTATTATGAAAGGAAACGGCTATACGGCAGTCGTGGCAGGAGAAG
TTCTTCATGTTTTGGAATGTAAGCCAGTGTATGTTACTCCCAAAGCGTCAGAAAGATGTT
ATCAAGAGTTACCAGTGAACTATAATAATATAACCATGTATTTGGCCCCAGTAACACGTA
TATTACAAACAAGAGGCACAGAAATAGATTGTACTCCCCTGTTGCCTGCTAAGTTTAAAT
TTGGGTCTCGGTGGTACACAACTGATGGGAGATTGAGAGAAAGCACAAGCCCAAACAAAT
TATCAACTAACATTGTCACAAGCTGGAACTATACACCGCTACCAAACTTGATGGAAAGTG
GAGTATATGATTCTGATAATTTGGTTAAAATGAGAAACATGATATATGAGCAAGGGGAAA
AACGTGCGGCCTCCGCAGTTGTGTACAAAATAATGGCTGGACAGCATCCAAACAGACAAG
GATTTCAATTTGAAGCTATGATTTCCGAAAAGGTATTGGATAATGTATTCAGCAAATATT
GGAAGAAGTTAATATCTTGGACTACTTGGCTGGGCAATCTAACATCTACTGCTATTGGTT
TATACCTAATAGTGCGTATTATTAAATTCTTCGTCGATACACTTATTCATGGAAGAATTT
TATATGACATATATGGATTTAGTTGGAAGTTAATTGCATCATGCTGGGATTCACTCACTA
GTCTTCTATCTCACAAGAAATTTATGGAAGAAACCAAAAAATTCACCAAGGAAAACGATA
GAACAAAAGACCTGGAATCAGTCAAAGAGAAAAGCGACACTAAACTAAATGAAAATGTAG
AAGAGCCATACAGAGCCAGTATATATCCAACAATTAATAAGATAT
>AAlC636_MNAF02001395.1_12495_10696
tgtatacatgtttacattaatctttggtttcgaaactagaggattgatagcatttgattg
tgccaacccagaggtaaacatgacaagttactcgcttcttgatgtagcttcttgtattcc
tcagaaaagtaatttgagttcaacagaaataacaatacaggttttacaaaggaatgtaaa
aagtttaactaaagttcttcaatgtaaggtaataattcgaaggtccataagacattgtgg
agcattttcgcatacttcagattatcagtatggatattcttacatcgtcaaagagttcaa
ttcagaagaatgtacaaaggtacacgctttaggaattgtatcgctgactcatgacagaca
aattaatgagctgaagttaaattccactacaaggggtgaaacgcttattgtaggtagcgt
gactggaaattcatgcaacggaggcacatatagtacaccattctatacatggactggggc
actagtttattatgagtacgagattgctctatacgactatattgcaaatattgaccttga
aaatgatcagatatatttgaaaaatggtttaatgtgttcgtattcaattggaacatgtct
agattccgaagaaggttatttgacctggaatgtagacttgaatcagtcctgtgaaacaac
tgaatttgaagtaatttatgaaggacttgtcaataaaactacaagtttagagggtaatat
aaagcaaactcattcagtggtttacagcactatttcagaaaagcaagtattttcgatcaa
aacacgagaagatactcgcatttgtggttacaacggatttactactgatcatcctagaat
tttaataattgaaacagagagtattagatctccatttacacgaaaagcaaacagtggaaa
aatttggatttgtttacttattttaattccaaaattactcttgtagaaagttatattggt
caatctttaaatgatatttacaatatggttatggctgaaatgtgtaagttagataaagtt
cttttagaaactaagcttacactggctaggcttaacccgaatgaattcgtcagcagcata
atgaagagaaatggttacacagcagtagtcgctggcgaagttttgcacgttttggagtgt
aaacctgtttacattacaccaagatttactgagcaatgttatcaagaaattcccgttttt
tacaataatgtgtcaatgtttttagctccagttacacgcgttttacaaacattaggaaca
gaaatagagtgtactcctctacttcctgccaaattcaaatttgggaacagatggtacacc
acagatggaagattacgagaaaccactgcgccaagtaaactatcaactgatattgttacc
agctggtcatacacgccattgccaaacttaatggagagtggggtttatgattccaacagt
ttggtcaaaatgaggaacatgatatatgaacaaggtgaaagacgtgtagcatcttctgta
gtttataaaattttagctggacaaaatcctaatactcaaggctttagatttgatgcttta
ttatctgagaaaataattgatggtgcaatacataagtactggaacaaagtgttgtcttgg
agcacatggttgggaaacactacgtcaacattcatcggtatttacctattcgctcgaggt
ttaaaatttattgttgatacaatcatacatagtcagatattatatgacatctatggtttc
agttggaaactaatagcatcattctgggactcattaactaattttttgtcgcataaaaac
>AAlC636_MNAF02001400.1_4945778_4947541
tagcatttgattgtgccaacccagaggtaaacatgacaagttactcgcttcttgatgtag
cttcttgtattcctcagaaaagtaatttgagttcaacagaaataacaatacaggttttac
aaaggaatgtaaaaagtttaactaaagttcttcaatgtaaggtaataattcgaaggtcca
taagacattgtggagcattttcgcatacttcagattatcagtatggatattcttacatcg
tcaaagagttcaattcagaagaatgtacaaaggtacacgctttaggaattgtatcgctga
ctcatgacagacaaattaatgagctgaagttaaattccactacaaggggtgaaacgctta
ttgtaggtagcgtgactggaaattcatgcaacggaggcacatatagtacaccattctata
catggactggggcactagtttattatgagtacgagattgctctatacgactatattgcaa
atattgaccttgaaaatgatcagatatatttgaaaaatggtttaatgtgttcgtattcaa
ttggaacatgtctagattccgaagaaggttatttgacctggaatgtagacttgaatcagt
cctgtgaaacaactgaatttgaagtaatttatgaaggacttgtcaataaaactacaagtt
tagagggtaatataaagcaaactcattcagtggtttacagcactatttcagaaaggcaag
tattttcgatcaaaacacgagaagatactcgcatttgtggttacaacggatttactactg
atcatcctagaattttaataattgaaacagagagtattagatctccatttacacgaaaag
caaacagtggaaaaaatttggatttgtttacttattttaattccaaaattactcttgtag
aaagttatattggtcaatctttaaatgatatttacaatatggttatggctgaaatgtgta
agttagataaagttcttttagaaactaagcttacactggctaggcttaacccgaatgaat
tcgtcagcagcataatgaagagaaatggttacacagcagtagtcgctggcgaagttttgc
acgttttggagtgtaaacctgtttacattacaccaagatttactgagcaatgttatcaag
aaattcccgttttttacaataatgtgtcaatgtttttagctccagttacacgcgttttac
aaacattaggaacagaaatagagtgtactcctctacttcctgccaaattcaaatttggga
gcagatggtacaccacagatggaagattacgagaaaccactgcgccaagtaaactatcaa
ctgatattgttaccagctggtcatacacgccattgccaaacttaatggagagtggggttt
atgattccaacagtttggtcaaaatgaggaacatgatatatgaacaaggtgaaagacgtg
tagcatcttctgtagtttataaaattttagctggacaaaatcctaatactcaaggcttta
gatttgatgctttattatctgagaaaataattgatggtgcaatacataagtactggaaca
aagtgttgtcttggagcacatggttgggaaacactacgtcaacattcatcggtatttacc
tattcgctcgaggtttaaaatttattgttgatacaatcatacatagtcagatattatatg
acatctatggtttcagttggaaactaatagcatcattctgggactcattaactaattttt
tgtcgcataaaaacattagaaggg
>AAlC636_MNAF02001416.1_1034639_1035781
GGTTATCATTGGTTGTAATATTGTCTTTTATTGCATTAATAGCTGGATTTGAATCTAAAG
GCTTAATTGCTTATGATTGTGCCAATCCCGAGGTGAATATGACAAGCTATTCTCTTCTTG
ATGTGGAATCATGCGTTCCACATATGAATAATTTATCTTCATCTCAAGTATCAATTCAAG
TATTACAACGAAATGTCAGAACAACAACAAGGGTATTTCAATGTAAAGTTATAATTAAAA
GATCTATTAAACATTATGGAGCATTCTCACATGTATCGGAATATCAATATGGATACTCTT
ATATAGTAAAAGAATTTAACTCAGAAGAATGCAGAAAGGTGCACGCATTGGGGACCGTTG
CACTTACACATGACAGATTGATACATGAACTGAAATTAAATACCACAACTCATGGAGAGA
CACTTATTATAGGAAGTTTATCAGGAAGTAAGTGTTACGGTGGGACTTATAGTACACCCT
TTTATACATGGACAAATGCATTGGTATTTTATGAGTACGAAATTTCTTTGTTTGACTACA
TAGCTCATGTAGACATAGAAAATGACCAAATTTCATTGAGGAATGGTCTGTATTGTCCCT
ATTCACTCGGACGTTGTTTGGACTCTGAAGAAGGATATTTAACATGGGACTTGAATTTGA
ATAAGTCATGTGAGGATACTGAATTCGAAGTTGTCTATGAAGGGTTGGTTAACAAAACAA
TGAATTCAGAACCAGCAGTTCATCTTTCTACAGCAGTAATATACAGCACCATTTCCGAGT
CACAAATATTTTCAATAAAAACCCGGAAGTTAACGAGGATTTGTGGGTACTCAGGATTTA
CAACTGATCATCCTCGTATTCTTATTATTGAAAACAGTAATTTTAAGTCACCGTTCTCTA
AAAAGGTAGAGTCAGGAAAAAATTTAGACCTATTCACATATTTCAACTCGAAAATAACTA
TAGTGGAACACTACATTGGACAAAATTTGAATGATATTTACAACATGGTAATGACTGAAA
TGTGTAAGTTGGACCGAACTATAATGGAAACCAAACTAACCCTCGCAAGATTGAATCCGA
ACGAATTCGTTTCAAGTATTATGAAAGGAAACGGCTATACGGCAGTCGTGGCAGGAGAAG
TTCTTCATGTTTTGGAATGTAAGCCAGTGTATGTTACTCCCAAAGCGTCAGAAAGATGTT
ATCAAGAGTTACCAGTGAACTATAATAATATAACCATGTATTTAGCCCCAGTAACACGTA
TATTACAAACAAGAGGCACAGAAATAGATTGTACTCCCCTGTTGCCTGCTAAGTTTAAAT
TTGGGTCTCGGTGGTACACAACTGATGGGAGATTGAGAGAAAGCACAAGCCCAAACAAAT
TATCAACTAACATTGTCACAAGCTGGAACTATACACCGCTACCAAACTTGATGGAAAGTG
GAGTATATGATTCTGATAATTTGGTTAAAATGAGAAACATGATATATGAGCAAGGGGAAA
AACGTGCGGCCTCCGCAGTTGTGTACAAAATAATGGCTGGACAGCATCCAAACT
>AAlC636_MNAF02001423.1_160541_159525
agaagatactcgcatttgtggttacaacggatttactactgatcatcctagaattttaat
aattgaaacagagagtattagatctccatttacacgaaaagcaaacagtggaaaaaattt
ggatttgtttacttattttaattccaaaattactcttgtagaaagttatattggtcaatc
tttaaatgatatttacaatatggttatggctgaaatgtgtaagttagataaagttctttt
agaaactaagcttacactggctaggcttaacccgaatgaattcgtcagcagcataatgaa
gagaaatggttacacagcagtagtcgctggcgaagttttgcacgttttggagtgtaaacc
tgtttacattacaccaagatttactgagcaatgttatcaagaaattcccgttttttacaa
taatgtgtcaatgtttttagctccagttacacgcgttttacaaacattaggaacagaaat
agagtgtactcctctacttcctgccaaattcaaatttgggagcagatggtacaccacaga
tggaagattacgagaaaccactgcgccaagtaaactatcaactgatattgttaccagctg
gtcatacacgccattgccaaacttaatggagagtggggtttatgattccaacagtttggt
caaaatgaggaacatgatatatgaacaaggcgaaagacgtgtagcatcttctgtagttta
taaaattttagctggacaaaatcctaatactcaaggctttagatttgatgctttattatc
tgagaaaataattgatggtgcaatacataagtactggaacaaagtgttgtcttggagcac
atggttgggaaacactacgtcaacattcatcggtatttacctattcgctcgaggtttaaa
atttattgttgatacaatcatacatagtcagatattatatgacatctatggtttcagttg
gaaactaatagcatcattctgggactcattaactaatttttttgtcgcataaaaaca
>AAlC636_MNAF02001442.1_5578442_5577399
tttgttttctttagtatttggctttgacactaaaggattaattgcatatgattgtactaa
cccggaggtaaacatgacttcctactcattgctggaagtagaatcatgtgttccaaaagt
aacaaatttaacttctgaatcaatttcaatccaagtgttgcaaagaaatgtaagaagttt
gtcacgagtttttcagtgcaaggtgatcttgaaacgctcaataaggcattgtggtatgca
ctcccatacgtctgattaccaacatggcttcgcatatattgtaaaagaatttaactcaga
agaatgtagaaaagttcacggagtcggctcacttattctaacccatgacagagtaataag
tgaactaaaattaaacgatacaactcacggagaaacgctgattgtaggaaacttatcagg
gtcatcatgcagtggtggtacttatagtactccattttatacatggacagaagcattggt
tttctatgaatatgagatatcattgcatgattacgttgcaactgttgatatagaaaacga
tcaaataatgctgagaaatggtctaagttgcatttattcccacggaaaatgccttgattc
aaaggaaggatatctgacctgggatgttgacttgaataaatcatgtgaagataccgaatt
cgaaattatttacgacggtactgtaaataaaacgacaaatacagatacttcaaatataag
accacaatcagtaatatatagcaccatttcagactcacaaatattttcgataaaaaccaa
agaacctactcgtctatgtggttataatggttatacaacggatcaccctcgaatattgat
tttagaaacgcaaaatattaaatctccatttactaggaaaacccaacatggaaagaatct
agacttgtttacctacttcaattccaagataacattggttgaaaactatataggacaaaa
tttaaatgatatttacaacatggtgatgaccgaaatatgcaaaatagacaaatctctatt
agaaacaaagttaacattggctaa
>AAlC636_MNAF02001506.1_3646821_3644713
GGTTATCCTTGGTTGTAATATTGTCTTTTATTGCATTAATAGCTGGATTTAAATCTAAAG
GCTTAATTGCTTATGATTGTGCCAATCCCGAGGTGAATATGACAAGCTATTCTCTTCTTG
ATGTCGAATCATGCGTTCCACATATGAATAATTTATCTTCATCTCAAGTATCAATTCAAG
TATTACAACGAAATGTCAGAACAACAACAAGGGTATTTCAATGTAAAGTTATAATTAAAA
GATCTATTAAACATTGTGGAGCATTCTCACATGTATCGGAATATCAATATGGATACTCTT
ATATAGTGAAAGAATTTAACTCAGAAGAATGCAGAAAGGTGCATGCATTGGGGACCGTTG
CACTTACACATGACAGATTGATACATGAATTGAAATTAAATACCACAACTCATGGAGAGA
CACTTATTATAGGAAGTTTATCAGGAAGTAAGTGTTACGGTGGGACTTATAGTACACCCT
TTTATACATGGACAAATGCATTGGTATTTTATGAATACGAAATTTTTTTGTTTGACTACA
TAGCTCATGTAGACATAGAAAATGATCAAATTTCATTGAGGAATGGTCTGTATTGTCCCT
ATTCACTCGGACGTTGTTTGGACTCTGAAGAAGGATATTTAACATGGGACTTGAATTTGA
ATAAGTCATGTGAGGATACTGAATTCGAAGTTATTTATGAAGGGTTGGTTAACAAAACAA
TGAATTCAGAACCAGCAGTTCATCTTTCTACAGCAGTAATATATAGCACAATTTCCGAGT
CACAAATATTTTCAATAAAAACCCGGAAGTTAACGAGGATTTGTGGGTACTCAGGATTTA
CAACTGATCATCCTCGTATTCTCATTATTGAAAACAGTAATTTTAAGTCACCGTTCTCTA
AAAAGGTAGAGTCAGGAAAAAATTTAGACCTATTCACATATTTCAACTCGAAAATAACTA
TAGTGGAACACTACATTGGACAAAATTTAAATGACATTTACAACATGGTAATGACTGAAA
TGTGTAAGTTGGACCGAACTATAATGGAAACCAAACTAACCCTCGCACGATTGAATCCGA
ACGAATTCGTTTCAAGTATTATGAAAGGAAACGGCTATACGGCAATCGTTGCAGGAGAAG
TTCTTCATGTTTTGGAATGTAAGCCAGTGTATGTTACTCCCAAAGCGTCAGAAAGATGTT
ATCAAGAGTTACCAGTGAACTATAATAATATAACCATGTATTTAGCCCCAGTAACACGTA
TATTACAAACAAGAGGCACAGAAATAGATTGTACTCCCCAGTTGCCTGCTAAGTTTAAAT
TTGGGTCTCGGTGGTACACAACTGATGGGAGATTGAGAGAAAGCACAAGCCCAAACAAAT
TATCAACTAACATTGTCACAAGCTGGAACTATACACCGCTACCAAACTTGATGGAAAGTG
GAGTATATGATTCTGATAATTTGGTTAAAATGAAAAACATGATATATGAGCAAGGGGAAA
AACGTGCGGCCTCCGCAGTTGTGTACAAAATAATGGCTGGACAGCATCCAAACAGACAAG
GATTTCAATTTGAAGCTATGATTTCCGAAAAGGTATTGGATAATGTATTCAGCAAATATT
GGAAGAAGTTAATATCTTGGACTACTTGGCTGGGCAATCTAACATCTACTGCTATTGGTT
TATACCTAATAGTGCGTATTATTAAATTCTTCGTCGATACACTTATTCATGGAAGAATTT
TATATGACATATATGGATTTAGTTGGAAGTTAATCGCATCATGCTGGGATTCACTCACTA
GTCTTCTATCTCACAAGAAATTTATGGAAGAAACCAAAAAATTCACCAAGGAAAACGATA
GAACAAAAGACCTGGAATCAGTCAAAGAGAAAAGCGACACTAAACTAAATGAAAATGTAG
AAGAGCCATACAGAGCCAGTATGTATCCAACAATCAATAAGATAT
>AAlC636_MNAF02001537.1_1335075_1335776
CGTCATTGAACAGTTGCAAGACAAGAGTAGGATCTTGTTTCGACTCCAAACAACTGATTA
TAAACCCAGAAAAGGAGATAACCGAGATGGACGAAAATCTTTCCATTATCACGAAAGCTG
ATATAAACTTTTCCAACTGGGGTAAGCGGCAGAAAATTGACATTGATAAGGTGAAGCAAA
TAAGAGATAAACTTAATGCTCAAAACTCTTACAAACCCAGAAGAAAGACAAGAATAAGAA
CACCAATGTGGATCTTCACTATGTTAGCATTCTTCTATCTCATCTGCGCGATATTGGGTT
TGGAAACGTCaggactgataggttatgattgcgctagtcccgaggtcaatatgaccagtt
attctttaacagatgtttcatcttgcctacctgctattaagaacttgtcaataaccgaag
ttcccatacaagttcttcaaagaagtaccaaaagttcggtaatggtctatcagtgcaagg
tgatcctcaaaagatcaatacgatactgcggcatgcactcacacatttcagactacgagc
atagctactcctacatcgtaaaggaattcacttctgaagaatgtaaaacgacacacttac
taggagcattagctcttacgcatgacaagcggattggtgagctaaagaggaatagtacca
ccagaggtgaaacattgattattggcagtatccggtccagttcatgcagtggaggaactt
acagaacaccggaatatacatggactaacgcactggtgtattacgaatatgaaatttcac
tttataattatgaagccatgattgatacagaaaatgatcaaatcattctcagacatggtg
tagtatgtccatattctcatggcaaatgtttagattccgaggatgggtattctacctggg
atatcagtttgaatcaaaggtgcgaagatacagagttcgaagttatattcgaaggatctg
taaataaaacaattaatatcgatacccaacgaaaggataaccctgccgtgtatacgtcaa
tatcagattcccacttgttttccattcgaacgaaaggaacatcgaaaatatgtggatacc
agggttataaaactgatcacccgagaatatttatactagaatcagttggattttcaacac
cattccataagaaacccaccaatgccaggaatcatgatattttcacttactttaactcca
aaataacactggtggaaaactacataggacagaagctagatgatgtgtataattcagtaa
tggtggagatgtgcaaaattgataaggcgttaatggagacgaaacttacattagcccgac
ttaatccaactgaattcgtgaataccatcatgaagagatcaggattcacagcagtagttg
ccggtgaagtgctgcatgttctcgaatgcaaaccggtctatgtcaaaccaatagagtcag
aaatatgttatcaagagattccggtgaagtttgggaatcagacaatgtttttagcaccag
ttacacgtacactacaattacgaggaaccgagatcgactgtacaccattacttccggcca
aatttcaaatcggaggacgctggtataccactgatggcaggatgagagaaacagttgcac
cccataaactcaccagcgatatcatcaccaaatggacctacactcctctacccaacctaa
tggaaagtggagtatacgacagtgaaagtttacagaaaatgaaaaccatgatctacgacc
aaggagaccgtagaatagcatcaaatgttgttcacagactattagcaggacaaacaccaa
accgacagggattttattttgatgctttggttt
>AAlC636_MNAF02001553.1_1661637_1662134
aatcacgatcttttcacatattttaactcaaaaatcacgctggtagagaactacctggga
caaaagttaaacgaagtttacacgtctgttatgacggaaatgtgcaagatagataaagca
ctaatggaaaccaaactcacacttgctcgcgtgaatcctagcgaattcgtctcgaacatt
gtcaaacgtcctggatatacagcaatcgtggcagccgaggtactctacatcatcgaatgc
aaaccagtctacgttacgtacgaaagcaaggaggattgctatcaagagataccggtaaaa
tataataatcattcgatgttcatggctccggttacccgtatattgcaattgagaggaaca
gaaatagactgtacaccactgcttccggctaaattcaccattggaggacgatggtttacg
acggatcaaagactaagggaaacaacgccgccaataagattgaccacagacgtaataaca
agttggacatatacatcg
>AAlC636_MNAF02001591.1_129598_130104
ttattgtggacaaggattcgctggagaaggagacccaatatgtccatgtgaatcaagggg
actatgattttcaagtgaagttggggaagccagggacatccatctgtggattcaactcct
tttccacagaacatccacggctgtttgtaaccatagtaccacaaaactctcccgaatttc
ccatggtaaagccggtgggttcagaggatgtgaaccttttaaattacataaattcctaat
tcgtttatgtaatgagacatacgaaacaggaagtggatcgtctatttaggttattcgagc
aggaaaggggtcacatgcaaaataggataactgagaacctgatgacattagctctaatat
caccgaaggagtttgcatatcaatatttcaagtctcctggttacatagctgtagttaggg
gagaagtcgtccatgttgccaagtgcagagaggttgcagttatgccaagagttttgaccg
atgaatgctataatgagctgccgcttc
>AAlC636_MNAF02001591.1_132853_133799
gggagctgtacgtctggaggcacattgatatctccatctggtatcagatgggatagagct
gttaggaatacaagactagagatgacttacacagtaggtaccgctcggctattccatgat
gaaggacaagtgaaattccccgatggagtagtatgcaacgtaggggaagggaggtgtgat
cattcaggctatggccatttgttttgggcagtgcctagcccagattgtcggtcagtgaac
tcgaaaaactctcttgtttttaggcggatggcccaacttattgtggacaaggattcacta
gataaggaatcccaatacatccatgtaaatcagggggattatgacttccaggtaaagcta
ggtaagccaggaacttctatttgtgggttcaattcttactccacagagcatcctagacct
agactatttgtgactatagtgccacaaaactctcctgagtttcctatggtaaaaccggtg
gggtcagaggacgtgaaccttttgaattacataaattccaaatttgtttatgtaatgcga
catactaaacaggaagtggatcgactattcaggctatttgagcaggaacgatgtcacatg
caaaataggataaccgaaaacctcatgaccttggccttgatatcaccaaaggagtttgct
tatcaatattttaagtctcctggttacacggctgtggttaggggggaagttgttcatgtt
gccaagtgtagagaggtggcagttatgccaagagtcttgaccgatgaatgttataatgaa
ttgccagtcaattataacaatcaaacctggtttgtaactcctagaacccgaatattgatt
cgacacggcactaaggttgaatgtgcatcagatattggaccgcaatttatgctcaatggt
aggtgggttacacctacttcgactgggctgatgtccgtcaaacttcc
>AAlC636_MNAF02001591.1_138943_139725
gaagttgcacatccggaggcacattgatatctccatctggtatcagatgggacagggctg
tgaggaatacaagactggagatgacttacacggtagggactgctcggttattccatgatg
aagggcaggtaaaattccctaatggcgtagtctgcaatgtgggggaagggaggtgtgatc
attcaggttatggccatctgttttgggcagtgcctagtccagattgtaggtcagtgaact
caaaaaactctctagtttttagggggatggctcagcttattgtggacaaggattcgctgg
agaaggagacccaatatgtccatgtgaatcaaggggactatgattttcaagtgaagttgg
ggaagccagggacatccatctgtggattcaactccttttccacagaacatccacggctgt
ttgtaaccatagtaccacaaaactctcccgaatttcccatggtaaagccggtgggttcag
aggatgtgaaccttttaaattacataaattcctaattcgtttatgtaatgagacatacga
aacaggaagtggatcgtctatttaggttattcgagcaggaaaggggtcacatgcaaaata
ggataactgagaacctgatgacattagctctaatatcaccgaaggagtttgcctatcaat
atttcaagtctcctggttacacagctgtagttaggggagaagtcgtccatgttgccaagt
gcagagaggttgcagttatgccaagagttttgaccgatgaatgctataatgagctgccgg
ttc
>AAlC636_MNAF02001615.1_5575267_5574125
GATTTGAATCTAAAGGCTTAATTGCTTATGATTGTGCCAATCCCGAGGTGAATATGACAA
GTTATTCTCTTCTTGATGTCGAATCATGCGTTCCACATATGAATAATTTATCTTCATCTC
AAGTATCAATTCAAGTATTACAACGAAATGTCAGAACAACAACAAGGGTATTTCAATGTA
AAGTTATAATTAAAAGATCTATTAAACATTGTGGAGCATTCTCACATGTATCGGAATATC
AATATGGATACTCTTATATAGTGAAAGAATTTAACTCAGAAGAATGCAGAAAGGTGCACG
CATTGGGGACCGTTGCACTTACACATGACAGATTGATACATGAACTGAAATTAAATACCA
CAACTCATGGAGAGACACTTATTATAGGAAGTTTATCAGGAAGTAAATGTTACGGTGGGA
CTTATAGTACACCCTTTTATACATGGACAAATGCATTGGTATTTTATGAATACGAAATTT
CTTTGTTTGACTACATAGCTCATGTAGACATAGAAAATGATCAAATTTCATTGAGGAATG
GTCTGTATTGTCCCTATTCACTCGGACGTTGTTTGGACTCTGAAGAAGGATATTTAACAT
GGGACTTGAATTTGAATAAGTCATGCGAGGATACTGAATTCGAAGTTATCTATGAAGGGT
TGGTTAACAAAACAATGAATTCAGAAGCAGCAGTTCATCTTTCTACAGCAGTAATATATA
GCACAATTTCCGAGTCACAAATATTTTCAATAAAAACCCGGAAGTTAACGAGGATTTGTG
GGTACTCAGGATTTACAACTGATCATCCTCGTATTCTCATTATTGAAAACAGTGATTTTA
AGTCACCGTTCTCTAAAAAGGTAGAGTCAGGAAAAAAATTAGACCTATTCACATATTTCA
ACTCGAAAATAACTATAGTGGAACACTACATTGGACAAAATTTGAATGACATTTACAACA
TGGTAATGACTGAAATGTGTAAGTTGGACCGAACTATAATGGAAACCAAACTAACCCTCG
CACGATTGAATCCGAACGAATTCGTTTCAAGTATTATGAAAGGAAACGGCTATACGGCAG
TCGTGGCAGGAGAAGTTCTTCATGTTTTGGAATGTAAGCCAGTGTATGTTACTCCCAAAG
CGTCAGAAAGATGTTATCAAGAGTTACCAGTGAACTATAATAACATAACCATGTATTTAG
CCCCAGTAACACGTATATTACAAACAAGAGGCACAGAAATAGATTGTACTCCCCTGTTGC
CTGCTAAGTTTAAATTTGGGTCTCGGTGGTACACAACTGATGGGAGATTGAGAGAAAGCA
CAAGCCCAAACAAATTATCAACTAACATTGTCACAAGCTGGAACTATACACCGCTACCAA
ACTTGATGGAAAGTGGAGTATATGATTCTGATAATTTGGTTAAAATGAGAAACATGATAT
ATGAGCAAGGGGAAAAACGTGCGGCCTCCGCAGTTGTGTACAAAATAATGGCTGGACAGC
ATCCAAACAGACAAGGATTTCAATTTGAAGCTATGATTTCCGAAAAGGTATTGGATAATG
TATTCAGCAAATATTGGAAGAAGTTAATATCTTGGACTACTTGGCTGGGCAATCTAACAT
CTACTGCTATTGGTTTTTACCTAATAGTGCGTATTATTAAATTCTTCGTCGATACACTTA
TTCATGGAAGAATTTTATATGACATATATGGATTTAGTTGGAAGTTAATTGCATCATGCT
GGGATTCACTCACTAGTCTTCTATCTCACAAGAAATTTATGGAAGAAACCAAAAAATTCA
GCAAGGAAAACGATAGAACAAAAGACCTGGAATCAGTCAAAGAGAAAAGCGACACTAAAC
TAAATGAAACTGTAGAAGAGCCATACAGAGCCAGCATGTATCCAACAATTGATAAGATAT
>AAlC636_MNAF02001654.1_601096_600010
GGTTATCATTGGTTGTAATATTGTCTTTTATTGCATTAATAGCTGGATTTGAATCTAAAG
GCTTAATTGGTTATGATTGTGCCAATCCCGAGGTGAATATGACAAGCTATTCTCTTCTTG
ATGTGGAATCATGCGTTCCACATATGAATAATTTATCTTCATCTCAAGTATCAATTCAAG
TATTACAACGAAATGTCAGAACAACAACAAGGGTATTTCAATGTAAAATTATAATTAAAA
GATCTATTAAACATTGTGGAGCATTCTCACATGTATCGGAATATCAATATGGATACTCTT
ATATAGTGAAAGAATTTAACTCAGAAGAATGCAGAAAGGTGCACGCATTGGGGACCGTTG
CACTTACACATGACAGATTGATACATGAACTGAATTTAAATACCACAACTCATGGAGAGA
CACTTATTATAGGAAGTTTATCAGGAAGTAAGTGTAACGGTGGGACTTATAGTACACCCT
TTTATACATGGACAAATGCATTGGTATTTTATGAATACGAAATTTCTTTGTTTGACTACA
TAGCTCATGTAGACATAGAAAATGATCAAATTTCAATGAGGAATGGTCTGTATTGTCCCT
ATTCACTCGGACGTTGTTTGGACTCTGAAGAAGGATATTTAACATGGGACTTGAATTTGA
ATAAGTCATGTGAGGATACTGAATTCGAAGTTATCTATGAAGGGTTGGTTAACAAAACAA
CGAATTCAGAACCTGCAGTTCATCTTTCTACAGCAGTAATATACAGCACCATTTCCGAGT
CACAAATATTTTCAATAAAAACCCGGAAGTTAACGAGGATTTGTGGGTACTCAGGATTTA
CAACTGATCATCCTCGTATTCTCATTATTGAAAACAGTGATTTTAAGTCACCGTTTTCTA
AAAAGGTAGAGTCAGGAAAAAATTTAGACCTATTCACATATTTCAACTCGAAAATAACTA
TAGTGGAACACTACATTGGACAAAATTTGAATGACATTTATAACATGGTAATGACTGAAA
TGTGTAAGTTGGACCGAACTATAATGGAAACCAAACTAACCCTCGCACGATTGAATCCGA
ACGAATTCGTTTCAAGTATTATGAAAGGAAACGGCTATACGGCAGTCGTGGCAGGAGAAG
TTCTTCATGTTTTGGAATGTAAGCCAGTATATGTTACTCCCAAAGCGTCAGAAAGATGTT
ATCAAGAGTTACCAGTGAACTATAATAATATAACCATGTATTTAGCCCCAGTAACGCGTA
TATTACAAACAAGAGGCACAGAAATAGATTGTACTCCTCTGTTGCCTGCTAAGTTCAAAT
TTGGGTCTCGGTGGTACACAACTGATGGGAGATTGAGAGAAAGCACAAGCCCAAACAAAT
TATCAACTAACATTGTCACAAGCTGGAACTATACACCGCTACCAAACTTGATGGAAAGTG
GAGTATATGATTCTGATAATTTGGTTAAAATGAGAAACATGATATATGAGCAAGGGGAAA
AACGTGCGGCCTCCGCAGTTGTGTACAAAATAATGGCTGGACAGCATCCAAACAGACAAG
GATTTCAATTTGAAGCTATGATTTCCGAAAAGGTATTGGATAATGTATTCAGCAAATATT
GGAAGAAGTTAATATCTTGGACTACTTGGCTGGGCAATCTAACATCTACTGCTATTGGTT
TATACCTAATAGTGCGTGTTATTAAATTCTTCGTCGATACACTTATTCATGGAAGAATTT
TATATGACATATATGGATTTAGTTGGAAGTTAATTGCATCATGCTGGGATTCACTCACTA
GTCTTCTATCTCACAAGAAATTTATGGAAGAAACCAAAAAATTCACCAAGGAAAACGATA
GAACAAAAGACCTGGAATCAGTCAAAGAGAAAAGCGACACTAAACTAAATGAAAATGTAG
AAGAGCCATACAGAGCCAGTATGTATCCAACAATTAATAAGATAT
>AAlC636_MNAF02001655.1_2231844_2232574
GGTTATCATTGGTTGTAATATTGTCTTTTATTGCATTAATAGCTGGATTTGAATCTAAAG
GCTTAATTGCTTATGATTGTGCCAATCCCGAGGTGAATATGACAAGCTATTCTCTTCTTG
ATGTCGAATCATGCGTTCCACATATGAATAATTTATCTTCATCTCAAGTATCAATTCAAG
TATTACAACGAAATGTCAGAACAACAACAAGGGTATTTCAATGTAAAGTTATAATTAAAA
GAACTATTAAACATTGTGGAGCATTCTCACATGTATCGGAATATCAATATGGATACTCTT
ATATAGTGAAAGAATTTAACTCAGAAGAATGCAGAAAGGTGCACGCATTGGGGACCGTTG
CACTTACACATGACAGATTGATACATGAACTGAAATTAAATACCATAACTCATGGAGAGA
CACTTATTATAGGAAGTTTATCAGGAAGTAAATGTTACGGTGGGACTTATAGTACACCCT
TTTATACATGGACAAATGCATTGGTATTTTATGAATACGAAATTTCTTTGTTTGACTACA
TAGCTCATGTAGACATAGAAAATGATCAAATTTCATTGAGGAATGGTCTGTATTGTCCCT
ATTCACTCGGACGTTGTTTGGACTCTGAAGAAGGATATTTAACATGGGACTTGAATTTGA
ATAAGTCATGTGAGGATACTGAATTCGAAGTTGTCTATGAAGGGTTGGTTAACAAAACAA
TGAATTCAGAACCAGCAGTTCATCTTTCTACAGCAGTAATATACAGCACCATTTCCGAGT
CACAAATATTTTCAATAAAAACCCGGAAGTTAACGAGGATTTGTGGGTACTCAGGATTTA
CAACTGATCATCCTCGTATTCTCATTATTGAAAACAGTAATTTTAAGTCACCGTTCTCTA
AAAAGATAGAGTCAGGAAAAAATTTAGACCTATTCACATATTTCAACTCGAAAATAACTA
TAGTGGAACACTACATTGGACAAAATTTGAATGACATTTACAACATGGTAATGACTGAAA
TGTGTAAGTTGGACCGAACTATAATGGAAACCAAACTAACCCTCGCACGATTGAATCCGA
ACGAATTCGTTTCAAGTATTATGAAAGGAAACGGCTATACGGCAGTCGTGGCAGGGGAAG
TTCTTCATGTTTTGGAATGTAAGCCAGTGTATGTTACTCCCAAGCGTCAGAAAGATGTTA
TCAAGAGTTACCAGT
>AAlC636_MNAF02001685.1_1957223_1957588
tgtgtaagttagataaagttcttttagaaactaagcttacactggctaggcttaacccga
atgaattcgtcagcagcataatgaagagaaatggttacacagcagtagtcgctggcgaag
ttttgcacgttttggagtgtaaacctgtttacattacaccaagatttactgagcaatgtt
atcaagaaattcccgttttttacaataatgtgtcaatgtttttagctccagttacacgcg
ttttacaaacattaggaacagagatagagtgtactcctctacttcctgccaaattcaaat
ttgggagcagatggtacaccacagatggaagattacgagaaaccactgcgccaagtaaac
tatcaa
>AAlC636_MNAF02001715.1_1733100_1734242
GGTTATCATTGGTTGTAATATTGTCTTTTATTGCATTAATAGCTGGATTTGATTCTAAAG
GCTTAATTGCTTATGATTGTGCCAATCCTGAGGTGAATATGACAAGCTATTTTCTTCTTG
ATGTTGAGCCATGCGTTCCACATATGAATAATTTATCTTCATCTCAAGTATCAATTCAAG
TATTACAACGAAATGTCAGAACAACAACAAGGGTATTTCAATGTAAAGTTATAATTAAAA
GATCTATTAAACATTGTGGAGCATTCTCACATGTATCGGAATATCAATATGGATACTCTT
ATATAGTGAAAGAATTTAACTCAGAAGAATGCAGAAAGGTGCACGCATTGGGGACCGTTG
CACTTACACATGACAGATTGATACATGAACTGAAATTAAATACCACAACTCATGGAGAGA
CACTTATTATAGGAAGTTTATCAGGAAGTAAGTGTTACGGTGGGACTTATAGTACACCCT
TTTATACATGGACAAATGCATTGGTATTTTATGAGTACGAAATTTCTTTGTTTGACTACA
TAGCTCATGTAGACATAGAAAATGATCAAATTTCATTGAGGAATGGTCTGTATTGCCCCT
ATTCACTCGGACGTTGTTTGGACTCTGAAGAAGGATATTTAACATGGGACTTGAATTTGA
ATAAGTCATGTGAGGATACTGAATTCGAAGTTATCTATGAAGGGTTGGTTAACAAAACAA
TGAATTCAGAACCAGCAGTTCATCTTTCTACAGCAGTAATATACAGCACCATTTCCGAGT
CACAAATATTTTCAATAAAAACCCGGAAGTTAACGAGGATTTGTGGGTACTCAGGATTTA
CAACTGATCATCCTCGTATTCTCATTATTGAAAACAGTGATTTTAAGTCATCGTTCTCTA
AAAAGGTAGAGTCAGGAAAAAATTTAGACCTATTCACATATTTCAACTCGAAAATAACTA
TAGTGGAACACTACATTGGACAAAATTTGAATGACATTTACAACATGGTAATGACTGAAA
TGTGTAAGTTGGACCGAACTATAATGGAAACCAAACTAACCCTTGCACGATTGAATCCGA
ACGAATTCGTTTCAAGTATTATGAAAGGAAACGGCTATACGGCAGTCGTGGCAGGAGAAG
TTCTTCATGTTTTGGAATGTAAGCCAGTGTATGTTACTCCCAAAGCGTCAGAAAGATGTT
ATCAAGAGTTACCAGTGAACTATAATAATATAACCATGTATTTAGCCCCAGTAACACGTA
TATTACAAACAAGAGGCACAGAAATAGATTGTACTCCCCTGTTGCCTGCTT
>AAlC636_MNAF02001766.1_2226634_2224811
aggcttaattgcttatgattgtgctaatcccgaggtgaatatgacaagctattctcttct
tgatgtggaaccatgcgttccacatatgaataatttatcttcatctcaagtatcaattca
agtattacaacgaaatgtcagaacaacaacaagggtatttcaatgtaaagttataattaa
aagatctattaaacattgtggagcattctcacatgtatcggaatatcaatatggatactc
ttatatagtgaaagaatttaactcagaagaatgcagaaaggtgcacgcattggggaccgt
tgcacttacacatgacagattgatacgtgaattgaaattaaataccacaactcatggaga
gacacttattataggaagtttatcaggaagtaagtgttacggtgggacttatagtacacc
cttttatacatggacaaatgcattggtattttatgagtacgaaatttctttgtttgacta
catagctcatgtagacatagaaaatgatcaaatttcattgaggaatggtctgtattgtcc
ctattcactcggacgttgtttggactctgaagaaggatatttaacatgggacttgaattt
gaataagtcatgtgaggatactgaattcgaagttatctatgaagggttggttaacaaaac
aatgaattcagaaccggaagttcatctttctacagcagtaatatatagcacaatttccga
gtcacaaatcttttcaataaaaacccggaagttaacgaggatttgtgggtactcagggtt
tacaactgatcatcctcgtattctcattattgaaaacagtaattttaagtcaccgttctc
taaaaaggtagagtcaggaaaaaatttagacctattcacatatttcaactcgaaaataac
tatagtggaacactacattggacaaaatttgaatgatatttacaacatggtaatgactga
aatgtgtaagttggaccgaactataatggaaaccaaactaaccctcgcacgattgaatcc
gaacgaattcgtttcaagtattatgaaaggaaacggctatacggcagtcgtggcaggaga
agttcttcatgttttggaatgtaagccagtgtatgttactcccaaagcgtcagaaagatg
ttatcaagagttaccagtgaactataataatataaccatgtatttagccccagtaacacg
tatattacaaacaagaggcacagaaatagattgtactcccctgttgcctgctaagtttaa
atttgggtctcggtggtacacaactgatgggagattgagagaaagcacaagcccaaacaa
attatcaactaacattgtcacaagctggaactatacaccgctaccaaacttgatggaaag
tggagtgtatgattctgataatttggttaaaatgagaaacatgatatatgagcaagggga
aaaacgtgcggcctccgcagttgtgtacaaaataatggctggacagcatccaaacagaca
aggatttcaatttgaagctatgatttccgaaaaggtattggataatgtattcagcaaata
ttggaagaagttaatatcttggactacttggctgggcaatctaacatctactgctattgg
tttatacctaatagtgcgtattattaaattcttcgtcgatacacttattcatggaagaat
tttatatgacatatatggatttagttggaagttaattgcatcatgctgggattcactcac
tagtcttctatctcacaagaaatttatggaagaaaccaaaaaattcaccaaggaaaacga
tagaacaaaagacctggaatcagt
>AAlC636_MNAF02001785.1_827972_825864
GGTTATCATTGGTTGTAATATTGTCTTTTATTGCATTAATAGCTGGATTTGAATCTAAAG
GCTTAATTGCTTATGATTGTGCCAATCCCGAGGTGAATATGACAAGCTATTCTCTTCTTG
ATGTCGAATCATGCGTTCCACATATGAATAATTTATCTTCATCTCAAGTATCAATTCAAG
TATTACAACGAAATGTCAGAACAACAACAAGGGTATTTCAATGTAAAGTTATAATTAAAA
GATCTATTAAACATTGTGGAGCATTCTCACATGTATCGGAATATCAATATGGATACTCTT
ATATAGTGAAAGAATTTAACTCAGAAGAATGCAGAAAGGTGCACGCATTGGGGACCGTTG
CACTTACACATGACCGATTGATACATGAATTGAAATTAAATACCACAACTCATGGAGAGA
CACTTATTATAGGAAGTTTATCAGGAAGTAAGTGTTACGGTGGGACTTATAGTACACCCT
TTTATACATGGATAAATGCATTGGTATTTTATGAGTACGAAATTTCTTTGTTTGACTACA
TAACTCATGTAGACATAGAAAATGACCAAATTTCATTGAGGAATGGTCTGTATTGTCCCT
ATTCACTCGGACGTTGTTTGGACTCTGAAGAAGGATATTTAACATGGGACTTGAATTTGA
ATAAGTCATGTGAGGATACTGAATTCGAAGTTGTCTATGAAGGGTTGGTTAACAAAACAA
TGAATTCAGAACCAGCAGTTCATCTTTCTACAGCAGTAATATACAGCACAATTTCCGAGT
CACAAATATTTTCAATAAAAACCCGGAAGTTAACGAGGATTTGTGGGTACTCAGGATTTA
CAACTGATCATCCCCGTATTCTCATTATTGAAAACAGTGATTTTAAGTCACCGTTCTCTA
AAAAGGTAGAGT
>AAlC636_MNAF02001825.1_1711172_1709937
gacaagttactcgcttcttgatgtagtttcttgtattcctcagaaaagtaatttgagttc
aacagaaataacaatacaggttttacaaaggaatgtaaaaagtttaactaaagttcttca
atgtaaggtaataattcgaaggtccataagacattgtggagcattttcgcatacttcaga
ttatcagtatggatattcttacatcgtcaaagagttcaattcagaagaatgtacaaaggt
acacgctttaggaattgtatcgctgactcatgacagacaaattaatgagctgaagttaaa
ttccactacaaggggtgaaacgcttattgtaggtagcgtgactggaaattcatgcaacgg
aggcacatatagtacaccattctatacatggactggggcactagtttattatgagtacga
gattgctctatacgactatattgcaaatattgaccttgaaaatgatcagatatatttgaa
aaatggtttaatgtgttcgtattcaattggaacatgtctagattccgaagaaggttattt
gacctggaatgtagacttgaatcagtcctgtgaaacaactgaatttgaagtaatttatga
aggacttgtcaataaaactacaagtttagagggtaatataaagcaaactcattcagtggt
ttacagcactatttcagaaaagcaagtattttcgatcaaaacacgagaagatactcgcat
ttgtggttacaacggatttactactgatcatcctagaattttaataattgaaacagagag
tattagatctccatttacacgaaaagcaaacagtggaaaaaatttggatttgtttactta
ttttaattccaaaattactcttgtagaaagttatattggtcaatctttaaatgatattta
caatatggttatggctgaaatgtgtaagttagataaagttcttctagaaactaagcttac
actggctaggcttaacccgaatgaattcgtcagcagcataatgaagagaaatggttacac
agcagtagtcgctggcgaagttttgcacgttttggagtgtaaacctgtttacattacacc
aagatttactgagcaatgttatcaagaaattcccgttttttacaataatgtgtcaatgtt
tttagctccagttacacgcgttttacaaacattaggaacagaaatagagtgtactcctct
acttcctgccaaattcaaatttgggagcagatggta
>AAlC636_MNAF02001876.1_1161473_1159683
tttgttttctttagtatttggctttgacactaaaggattaattgcatatgattgtactaa
cccggaggtaaacatgacttcctactcattgctggaagtagaatcatgtgttccaaaagt
aacaaatttaacttctgaatcaatttcaatccaagtgttgcaaagaaatgtaagaagttt
gtcacgagtttttcagtgcaaggtgatcttgaaacgctcaataaggcattgtggtatgca
ctcccatacgtctgattaccaacatggcttcgcatatattgtaaaagaatttaactcaga
agaatgtagaaaagttcacggagtcggctcacttattctaacccatgacagagtaataag
tgaactaaaattaaacgatacaactcacggagaaacgctgattgtaggaaacttatcagg
gtcatcatgcagtggtggtacttatagtactccattttatacatggacagaagcattggt
tttctatgaatatgagatatcattccatgattacgttgcaactgttgatatagaaaacga
tcaaataatgctgagaaatggtctaagttgcatttattcccacggaaaatgccttgattc
aaaggaaggatatctgacctgggatgttgacttgaataaatcatgtgaagataccgaatt
cgaaattatttacgacggtactgtaaataaaacgacaaatacagatacttcaaatataag
accacaatcagtaatatatagcaccatttcagactcacaaatattttcgataaaaaccaa
agaacctactcgtctatgtggttataatggttatacaacggatcaccctcgaatattgat
tttagaaacgcaaaatattaaatctccatttactaggaaaacccaacatggaaagaatct
agacttgtttacctacttcaattccaagataacattggttgaaaactatataggacaaaa
tttaaatgatatttacaacatggtgatgaccgaaatatgcaaaatagacaaatctctatt
agaaacaaagttaacattggctaaacttaatccaaatgagttcgttacaagcctcatgaa
gtgaaacggatacacagctgttgtagctggagaagttttacacattctggagtgtaaacc
tgtatacgttactccaagggcaacagaaaggtgttttcaagaaataccagtacattataa
taacatttcaatgtatttggcacctgttacccgtgaattgcaactacgtggtaccgaaat
agactgtacaccattattaccagccaaatttatgttcggaaataggtggtacacgaccga
tggacgttttagggaaacaaccgctccgaacaagatatcatccgatattgtaacaaattg
gtcatatacttcattgccaaatctaatgcaaagtggtgtttacgattcagatagtctaca
aaagatgagaaatcttatttacgagcaagacggaaagcgagtcgcttcgtctgttgttta
tcaagttttaactgggcgtcatccaaatttacaagggtttaaatttgaagctttaatatc
tgaacgtataatagacaatgtagtaagtaaatattggaaacgtttaatatcttggtcaaa
ttggttgggaaatctaacttcaactggcatcggattatatctcattttacgagcaataaa
atttgttatagatactttggtacatggaaaaatactatacgatatctatggattcagttg
gaaattgatagcatctttctgggattcaataacaaatcttctatcgcacaa
>AAlC636_MNAF02001883.1_1995611_1997401
tgttttctttagtatttggctttgacactaaaggattaattgcatatgattgtactaacc
cggaggtaaacatgacttcctactcattgctggaagtagaatcatgtgttccaaaagtaa
caaatttaacttctgaatcaatttcaatccaagtgttgcaaagaaatgtaagaagtttgt
cacgagtttttcagtgcaaggtgatcttgaaacgctcaataaggcattgtggtatgcact
cccatacgtctgattaccaacatggcttcgcatatattgtaaaagaatttaactcagaag
aatgtagaaaagttcacggagtcggctcacttattctaacccatgacagagtaataagtg
aactaaaattaaacgatacaactcacggagaaacgcttattgtaggaaacttatcagggt
catcatgcagtggtggtacttatagtactccattttatacatggacagaagcattggttt
tctatgaatatgagatatcattgcatgattacgttgcaactgttgatatagaaaacgatc
aaataatgctgagaaatggtctaagttgcatttattcccacggaaaatgccttgattcaa
aggaaggatatctgacctgggatgttgacttgaataaatcatgtgaagataccgaattcg
aaattatttacgacggtactgtaaataaaacgacaaatacagatacttcaaatataagac
cacaatcagtaatatatagcaccatttcagactcacaaatattttcgataaaaaccaaag
aacctactcgtctatgtggttataatggttatacaacggatcaccctcgaatattgattt
tagaaacgcaaaatattaaatctccatttactaggaaaacccaacatggaaagaatctag
acttgtttacctacttcaattccaagataacattggttgaaaactatataggacaaaatt
taaatgatatttacaacatggtgatgaccgaaatatgcaaaatagacaaatctctattag
aaacaaagttaacattggctaaacttaatccaaatgagttcgttacaagcctcatgaagc
gaaacggatacacagctgttgtagctggagaagttttacacattctggagtgtaaacctg
tatacgttactccaagggcaacagaaaggtgttttcaagaaataccagtacattataata
acatttcaatgtatttggcacctgttacccgtgtattgcaactacgtggtaccgaaatag
actgtacaccattattaccagccaaatttatgttcggaaataggtggtacacgaccgatg
gacgttttagggaaacaaccgctccgaacaagatatcatccgatattgtaacaaattggt
catatacttcattgccaaatctaatgcaaagtggtgtttacgattcagatagtctacaaa
agatgagaaatcttatttacgagcaagacggaaagcgagtcgcttcgtctgttgtttatc
aagttttaactgggcgtcatccaaatttacaagggtttaaatttgaagctttaatatctg
aacgtataatagacaatgtagtaagtaaatattggaaacgtttaatatcttggtcaaatt
ggttgggaaatctaacttcaactggcatcggattatatctcattttacgagcaataaaat
ttgttatagatactttggtacatggaaaaatactatacgatatctatggattcagttgga
aattgatagcatctttctgggattcaataacaaatcttctatcgcacaaga
>AAlC636_MNAF02001914.1_1486325_1487026
CGTCATTGAACAATTGCAAGACAAGAGTAGGATCTTGTTTCGACTCCAAACAACTGATTA
TAAACCCAGAAAAGGAGATAACCGAGATGGACGAAAATCTTTCCATTATCACGAAAGCTG
ATATAAACTTTTCCAACTGGGGTAAGCGGCAGAAAATTGACATTGATAAGGTGAAGCAAA
TAAGAGATAAACTTAATGCTCAAAACTCTTACAAACCCAGAAGAAAGACAAGAATAAGAA
CACCAATGTGGACCTTCACTATGTTAGCATTCTTCTATCTCATCTGCGCGATATTGGGTT
TGGAAACGTCaggactgataggttatgattgcgctagtcccgaggtcaatatgaccagtt
attctttaacagatgtttcatcttgcctacctgctattaagaacttgtcaataaccgaag
ttcccatacaagttcttcaaagaagtaccaaaagttcggtaatggtctatcagtgcaagg
tgatcctcaaaagatcaatacgatactgcggcatgcactcacacatttcagactacgagc
atagctactcctacatcgtaaaggaattcacttctgaagaatgtaaaacgacacacttac
taggagcattagctcttacgcatgacaagcggattggtgagctaaagaggaatagtacca
ccagaggtgaaacattgattattggcagtatccggtccagttcatgcagtggaggaactt
acagaacaccggaatatacatggactaacgcactggtgtattacgaatatgaaatttcac
tttataattatgaagccatgattgatacagaaaatgatcaaatcattctcagacatggtg
tagtatgtccatattctcatggcaaatgtttagattccgaggatgggtattctacctggg
atatcagtttgaatcaaaggtgcgaagatacagagttcgaagttatattcgaaggatctg
taaataaaacaattaatatcgatacccaacgaaaggataaccctgccgtgtatacgtcaa
tatcagattcccacttgttttccattcgaacgaaaggaacatcgaaaatatgtggatacc
agggttataaaactgatcacccgagaatatttatactagaatcagttggattttcaacac
cattccataagaaacccaccaatgccaggaatcatgatattttcacttactttaactcca
aaataacactggtggaaaactacataggacagaagctagatgatgtgtataattcagtaa
tggtggagatgtgcaaaattgataaggcgttaatggagacgaaacttacattagcccgac
ttaatccaactgaattcgtgaataccatcatgaagagatcaggattcacagcagtagttg
ccggtgaagtgctgcatgttctcgaatgcaaaccggtctatgtcaaaccaatagagtcag
aaatatgttatcaagagattccggtgaagtttgggaatcagacaatgtttttagcaccag
ttacacgtacactacaattacgaggaaccgagatcgactgtacaccattacttccggcca
aatttcaaatcggaggacgctggtataccactgatggcaggatgagagaaacagttgcac
cccataaactcaccagcgatatcatcaccaaatggacctacactcctctacccaacctaa
tggaaagtggagtatacgacagtgaaagtttacagaaaatgaaaaccatgatctacgacc
aaggagaccgtagaatagcatcaaatgttgttcacagactattagcaggacaaacaccaa
accgacagggattttattttgatgctttggttt
>AAlC636_MNAF02001919.1_998418_998784
tgtgtaagttagataaagttcttttagaaactaagcttacactggctaggcttaacccga
atgaatttcgtcagcagcataatgaagagaaatggttacacagcagtagtcgctggcgaa
gttttgcacgttttggagtgtaaacctgtttacattacaccaagatttactgagcaatgt
tatcaagaaattcccgttttttacaataatgtgtcaatgtttttagctccagttacacgc
gttttacaaacattaggaacagaaatagagtgtactcctctacttcctgccaaattcaaa
tttgggagcagatggtacaccacagatggaagattacgagaaaccactgcgccaagtaaa
ctatcaa
>AAlC636_MNAF02001972.1_927291_925514
ctttggtttcgaaactagaggattgatagcatttgattgtgccaacccagaggtaaacat
gacaagttactcgcttcttgatgtagcttcttgtattcctcagaaaagtaatttgagttc
aacagaaataacaatacaggttttacaaaggaatgtaaaaagtttaactaaagttcttca
atgtaaggtaataattcgaaggtccataagacattgtggagcattttcgcatacttcaga
ttatcagtatggatattcttacatcgtcaaagagttcaattcagaagaatgtacaaaggt
acacgctttaggaattgtatcgctgactcatgacagacaaattaatgagctgaagttaaa
ttccactacaaggggtgaaacgcttattgtaggtagcgtgactggaaattcatgcaacgg
aggcacatatagtacaccattctatacatggactggggcactagtttattatgagtacga
gattgctctatacgactatattgcaaatattgaccttgaaaatgatcagatatatttgaa
aaatggtttaatgtgttcgtattcaattggaacatgtctagattccgaagaaggttattt
gacctggaatgtagacttgaatcagtcctgtgaaacaactgaatttgaagtaatttatga
aggacttgtcaataaaactacaagtttagagggtaatataaagcaaactcattcagtggt
ttacagcactatttcagaaaagcaagtattttcgatcaaaacacgagaagatactcgcat
ttgtggttacaacggatttactactgatcatcctagaattttaataattgaaacagagag
tattagatctccatttacacgaaaagcaaacagtggaaaaaatttggatttgtttactta
ttttaattccaaaattactcttgtagaaagttatattggtcaatctttaaatgatattta
caatatggttatggctgaaatgtgtaagttagataaagttcttttagaaactaagcttac
actggctaggcttaacccgaatgaattcgtcaacagcataatgaagagaaatggttacac
agcagtagtcgctggcgaagttttgcacgttttggagtgtaaacctgtttacattacacc
aagatttactgagcaatgttatcaagaaattcccgttttttacaataatgtgtcaatgtt
tttagctccagttacacgcgttttacaaacattaggaacagaaatagagtgtactcctct
acttcctgccaaattcaaatttgggagcagatggtacaccacagatggaagattacgaga
aaccactgcgccaagtaaactatcaactgatattgttaccagctggtcatacacgccatt
gccaaacttaatggagagtggggtttatgattccaacagtttggtcaaaatgaggaacat
gatatatgaacaaggcgaaagacgtgtagcatcttctgtagtttataaaattttagctgg
acaaaatcctaatactcaaggctttagatttgatgctttattatctgagaaaataattga
tggtgcaatacataagtactggaacaaagtgttgtcttggagcacatggttgggaaacac
tacgtcaacattcatcggtatttacctattcgctcgaggttttaaatttattgttgatac
aatcatacatagtcagatattatatgacatctatggtttcagttggaaactaatagcatc
attctgggactcattaactaattttttgtcgcataaaa
>AAlC636_MNAF02001975.1_859702_858302
cttaattgcttatgattgtgccaatcccgaggtgaatatgacaagctattctcttcttga
tgtggaaccatgcgttccacatatgaataatttatcttcatctcaagtatcaattcaagt
attacaatgaaatgtcagaacaacaacaagggtatttcaatgtaaagttataattaaaag
atctattaaacattgtggagcattctcacatgtatcggaatatcaatatggatactctta
tatagtgaaagaatttaactcagaagaatgcagaaaggtgcacgcattggggaccgttgc
acttacacatgacagattgatacatgaactgaaattaaataccacaactcatggagagac
acttattttaggaagtttatcaggaagtaagtgttacggtgggacttatagtacaccctt
ttatacatggacaaatgcattggtattttatgaatacgaaatttctttgtttgactacat
agctcatgtagacatagaaaattaccaaatttcattgaggaatggtctgtattgtcccta
ttcactcggacgttgtttggactctgaagaaggatatttaacatgggacttgaatttgaa
taagtcatgtgaggatactgaattcgaagttgtctatgaagggttggttaacaaaacaac
gaattcagaattagcagttcatctttctacagcagtaatatatagcacaatttccgagtc
acaaatattttcaataaaaacccggaagttaacgaggatttgtgggtactcaggatttac
aactgatcatcctcgtattctcattattgaaaacagtaattttaagtcaccgttctctaa
aaaggtagagtcaggaaaaaatttagacctattcacatatttcaactcgaaaataactat
agtggaacactacattggacaaaatttgaatgatatttacaacatggtaatgactgaaat
gtgtaagttggaccgaactataatggaaaccaaattaaccctcgcaagattgaatccgaa
cgaattcgtttcaagtattatgaaaggaaacggctatacggaagtcgtggcaggagaagt
tcttcatgttttggaatgtaagccagtgtatgttactcccaaagcgtcagaaagatgtta
tcaagagttaccagtgaactataataatataaccatgtatttagccccagtaacacgtat
attacaaacaagaggcacagaaatagactgtactcccctgttgcctgctaagtttaaatt
tgggtctcggtggtacacaactgatgggagattgagagaaagcacaagcccaaacaaatt
atcaactaacattgtcacaagctggaactatacaccgctaccaaacttgatggaaagtgg
agtatatgattctgataattt
>AAlFosh_JXU1S000435_378859_377434
CGTTTATGTTGCTTGTATACATGTTTACATTAATCTTTGGTTTCGAAACTAGAGGATTGA
TAGCATTTGATTGTGCCAACCCAGAGGTAAACATGACAAGTTACTCGCTTCTTGATGTAG
CTTCTTGTATTCCTCAGAAAAGTAATTTGAGTTCAACAGAAATAACAATACAGGTTTTAC
AAAGGAATGTAAAAAGTTTAACTAAAGTTCTTCAATGTAAGGTAATAATTCGAAGGTCCA
TAAGACATTGTGGAGCATTTTCGCATACTTCAGATTATCAGTATGGATATTCTTACATCG
TCAAAGAGTTCAATTCAGAAGAATGTACAAAGGTACACGCTTTAGGAATTGTATCGCTGA
CTCATGACAGACAAATTAATGAGCTGAAGTTAAATTCCACTACAAGGGGTGAAACGCTTA
TTGTAGGTAGCGTGACTGGAAATTCATGCAACGGAGGCACATATAGTACACCATTCTATA
CATGGACTGGGGCACTAGTTTATTATGAGTACGAGATTGCTCTATACGACTATATTGCAA
ATATTGACCTTGAAAATGATCAGATATATTTGAAAAATGGTTTAATGTGTTCGTATTCAA
TTGGAACATGTCTAGATTCCGAAGAAGGTTATTTGACCTGGAATGTAGACTTGAATCAGT
CCTGTGAAACAACTGAATTTGAAGTAATTTATGAAGGACTTGTCAATAAAACTACAAGTT
TAGAGGGTAATATAAAGCAAACTCATTCAGTGGTTTACAGCACTATTTCAGAAAAGCAAG
TATTTTCGATCAAAACACGAGAAGATACTCGCATTTGTGGTTACAACGGATTTACTACTG
ATCATCCTAGAATTTTAATAATTGAAACAGAGAGTATTAGATCTCCATTTACACGAAAAG
CAAACAGTGGAAAAAATTTGGATTTGTTTACTTATTTTAATTCCAAAATTACTCTTGTAG
AAAGTTATATTGGTCAATCTTTAAATGATATTTACAATATGGTTATGGCTGAAATGTGTA
AGTTAGATAAAGTTCTTTTAGAAACTAAGCTTACACTGGCTAGGCTTAACCCGAATGAAT
TCGTCAGCAGCATAATGAAGAGAAATGGTTACACAGCAGTAGTCGCTGGCGAAGTTTTGC
ACGTTTTGGAGTGTAAACCTGTTTACATTACACCAAGATTTACTGAGCAATGTTATCAAG
AAATTCCCGTTTTTTACAATAATGTGTCAATGTTTTTAGCTCCAGTTACACGCGTTTTAC
AAACATTAGGAACAGAAATAGAGTGTACTCCTCTACTTCCTGCCAAATTCAAATTTGGGA
GCAGATGGTACACCACAGATGGAAGATTACGAGAAACCACTGCGCCAAGTAAACTATCAA
CTGATATTGTTACCAGCTGGTCATACACGCCATTGCCAAACTTAATGGAGAGTGGGGTTT
ATGATTCCAACAGTTTGGTCAAAATGAGGAACATGATATATGAACAAGGCGAAAGACGTG
TAGCATCTTCTGTAGTTTATAAAATTTTAGCTGGACAAAATCCTAATACTCAAGGCTTTA
GATTTGATGCTTTATTATCTGAGAAAATAATTGATGGTGCAATACATAAGTACTGGAACA
AAGTGTTGTCTTGGAGCACATGGTTGGGAAACACTACGTCAACATTCATCGGTATTTACC
TATTCGCTCGAGGTTTAAAATTTATTGTTGATACAATCATACATAGTCAGATATTATATG
ACATCTATGGTTTCAGTTGGAAACTAATAGCATCATTCTGGGACTCATTAACTAATTTTT
TTGTCGCAT
>AAlFosh_JXU1S002914_196093_195788
cttggttatcattggttgtaatattgtcttttattgcattaatagctggatttgaatcta
aaggcttaattgcttatgattgtgccaatcccgaagtgaatatgacaagctattctcttc
ttgatgtcgaatcatgcgttccacatatgaataatttatcttcatctcaagtatcaattc
aagtattacaacgaaatgtcagaacaacaacaagggtatttcaatgtaaagttataatta
aaagatctattaaacattgtggagcattctcacatgtatcggaatatcaatatggatatt
cttatatagtgaaagaatttaactcagaagaatgcagaaaggtgcacgcattggggaccg
ttgcacttacacatgacagattgatacatgaattgaaattaaataccacaactcatggag
agacacttattataggaagtttatcaggaagtaagtgttacggtgggacttatagtacac
ccttttatacatggacaaatgcattggtattttatgagtacgaaatttctttgtttgact
acatagctcatgtagacatagaaaatgaccaaatttcattgaggaatggtctgtattgtc
cctattcactcggacgttgtttggactctgaagaaggatatttaacatgggacttgaatt
tgaataagtcatgtgaggatactgaattcgaagttatctatgaagggttggttaacaaaa
caatgaattcagaaccagcagttcatctttctacagcagtaatatatagcacaatttccg
agtcacaaatattttcaataaaaacccggaagttaacgaggatttgtgggtactcaggat
ttacaactgatcatcctcgtattctcatgattgaaaacagtaattttaagtcaccgttct
ctaaaagggtagagtcaggaaaaaatttggacctattcatatatttcaattcgaaaataa
ctatagtggaacactacattggacaaaatttaaatgacatttacaacatggtaatgactg
aaatgtgtaagttggaccgaactatactggaaaccaaactaaccctcgcacgattgaatc
cgaacgaattcgtttcaagtattatgaaaggaaacggctatacggcagtcgtggcaggag
aagttcttcatgttttggaatgtaagccagtgtatgttactcccaaagcgtcagaaagat
gttatcaagagttaccagtgaactataataacataaccatgtatttagccccagtaacac
gtatattacaaacaagaggcacagaaacagattgtactcccctgttgcctgcgaagttta
aatttgggtctcggtggtacacaactgatgggagattgagagaaagcacaagcccaaaca
aattatcaactaacattgtcacaagctggaactatacaccgctaccaaacttgatggaaa
gtggagtatatgattctgataatttggttaaaatgagaaacatgatatatgagcaagggg
aaaaacgtgcggcctccgcagttgtgtacaaaataatggctggacagcatccaaacagac
aaggatttcaatttgaagctatgatttccgaaaaggtattggataatgtattcagcaaat
attggaagaagttaatatcttggactacttggctgggcaatctaacatctactgctattg
gtttatacctaatagtgcgtattattaaattcttcgtcgatacacttattcatggaagaa
ttttatatgacatatatggatttagttggaagttaattgcatcatgctgggattcactca
ctagtcttctatctcacaagaaatttatggaagaaaccaaaaaattcaccaaggaaaacg
atagaacaaaagacctggaatcagtcaaagagaaaagcgacactaaactaaatgaaaagg
tagaagagccatacagagccagtatgtatccaacaattaataagatat
>AAlFosh_JXU1S005715_27367_28598
tggaaacgtcaggactgataggttatgattgcgctagtcccgaggtcaatatgaccagtt
attctttaacagatgtttcatcttgcctacctgctattaagaacttgtcaataaccgaag
ttcccatacaagttcttcaaagaagtaccaaaagttcggtaatggtctatcagtgcaagg
tgatcctcaaaagatcaatacgatactgcggcatgcactcacacatttcagactacgagc
atagctactcctacatcgtaaaggaattcacttctgaagaatgtaaaacgacacacttac
taggagcattagctcttacgcatgacaagcggattggtgagctaaagaggaatagtacca
ccagaggtgaaacattgattattggcagtatccggtccagttcatgcagtggaggaactt
acagaacaccggaatatacatggactaacgcactggtgtattacgaatatgaaatttcac
tttataattatgaagccatgattgatacagaaaatgatcaaatcattctcagacatggtg
tagtatgtccatattctcatggcaaatgtttagattccgaggatgggtattctacctggg
atatcagtttgaatcaaaggtgcgaagatacagagttcgaagttatattcgaaggatctg
taaataaaacaattaatatcgatacccaacgaaaggataaccctgccgtgtatacgtcaa
tatcagattcccacttgttttccattcgaacgaaaggaacatcgaaaatatgtggatacc
agggttataaaactgatcacccgagaatatttatactagaatcagttggattttcaacac
cattccataagaaacccaccaatgccaggaatcatgatattttcacttactttaactcca
aaataacactggtggaaaactacataggacagaagctagatgatgtgtataattcagtaa
tggtggagatgtgcaaaattgataaggcgttaatggagacgaaacttacattagcccgac
ttaatccaactgaattcgtgaataccatcatgaagagatcaggattcacagcagtagttg
ccggtgaagtgctgcatgttctcgaatgcaaaccggtctatgtcaaaccaatagagtcag
aaatatgttatcaagagattccggtgaagtttgggaatcagacaatgtttttagcaccag
ttacacgtacactacaattacgaggaaccgagatcgactgtacaccattacttccggcca
aatttcaaatcggaggacgctggtataccactgatggcaggatgagagaaacagttgcac
cccataaactcaccagcgatatcatcaccaaatggacctacactcctctacccaacctaa
tggaaagtggagtatacgacagtgaaagtttacagaaaatgaaaaccatgatctacgacc
aaggagaccgtagaatagcatcaaatgttgttcacagactattagcaggacaaacaccaa
accgacagggattttattttgatgctttggtttctgagaaaataatcgacaacgtggtca
acaaatactggagtaaattgatatcttggtccacatggataggcaatgtaacatcgacag
ctatcggtctatatatgatcggacgattcttcaagtttatcatcgacacattgatgcatg
gacgcatcctctatgaaatatatggattcggctggcaactccttgcctcgttttgggagt
cgctaacttccttcttgacgCATCGCAACCCCCTCAGAAACATCAACAGGA
>AAlFosh_JXU1S007582_1221_2645
CGTTTATGTTGCTTGTATACATGTTTACATTAATCTTTGGTTTCGAAACTAGAGGATTGA
TAGCATTTGATTGTGCCAACCCAGAGGTAAACATGACAAGTTACTCGCTTCTTGATGTAG
CTTCTTGTATTCCTCAGAAAAGTAATTTGAGTTCAACAGAAATAACAATACAGGTTTTAC
AAAGGAATGTAAAAAGTTTAACTAAAGTTCTTCAATGTAAGGTAATAATTCGAAGGTCCA
TAAGACATTGTGGAGCATTTTCGCATACTTCAGATTATCAGTATGGATATTCTTACATCG
TCAAAGAGTTCAATTCAGAAGAATGTACAAAGGTACACGCTTTAGGAATTGTATCGCTGA
CTCATGACAGACAAATTAATGAGCTGAAGTTAAATTCCACTACAAGGGGTGAAACGCTTA
TTGTAGGTAGCGTGACTGGAAATTCATGCAACGGAGGCACATATAGTACACCATTCTATA
CATGGACTGGGGCACTAGTTTATTATGAGTACGAGATTGCTCTATACGACTATATTGCAA
ATATTGACCTTGAAAATGATCAGATATATTTGAAAAATGGTTTAATGTGTTCGTATTCAA
TTGGAACATGTCTAGATTCCGAAGAAGGTTATTTGACCTGGAATGTAGACTTGAATCAGT
CCTGTGAAACAACTGAATTTGAAGTAATTTATGAAGGACTTGTCAATAAAACTACAAGTT
TAGAGGGTAATATAAAGCAAACTCATTCAGTGGTTTACAGCACTATTTCAGAAAAGCAAG
TATTTTCGATCAAAACACGAGAAGATACTCGCATTTGTGGTTACAACGGATTTACTACTG
ATCATCCTAGAATTTTAATAATTGAAACAGAGAGTATTAGATCTCCATTTACACGAAAAG
CAAACAGTGGAAAAAATTTGGATTTGTTTACTTATTTTAATTCCAAAATTACTCTTGTAG
AAAGTTATATTGGTCAATCTTTAAATGATATTTACAATATGGTTATGGCTGAAATGTGTA
AGTTAGATAAAGTTCTTTTAGAAACTAAGCTTACACTGGCTAGGCTTAACCCGAATGAAT
TCGTCAGCAGCATAATGAAGAGAAATGGTTACACAGCAGTAGTCGCTGGCGAAGTTTTGC
ACGTTTTGGAGTGTAAACCTGTTTACATTACACCAAGATTTACTGAGCAATGTTATCAAG
AAATTCCCGTTTTTTACAATAATGTGTCAATGTTTTTAGCTCCAGTTACACGCGTTTTAC
AAACATTAGGAACAGAAATAGAGTGTACTCCTCTACTTCCTGCCAAATTCAAATTTGGGA
GCAGATGGTACACCACAGATGGAAGATTACGAGAAACCACTGCGCCAAGTAAACTATCAA
CTGATATTGTTACCAGCTGGTCATACACGCCATTGCCAAACTTAATGGAGAGTGGGGTTT
ATGATTCCAACAGTTTGGTCAAAATGAGGAACATGATATATGAACAAGGCGAAAGACGTG
TAGCATCTTCTGTAGTTTATAAAATTTTAGCTGGACAAAATCCTAATACTCAAGGCTTTA
GATTTGATGCTTTATTATCTGAGAAAATAATTGATGGTGCAATACATAAGTACTGGAACA
AAGTGTTGTCTTGGAGCACATGGTTGGGAAACACTACGTCAACATTCATCGGTATTTACC
TATTCGCTCGAGGTTTAAAATTTATTGTTGATACAATCATACATAGTCAGATATTATATG
ACATCTATGGTTTCAGTTGGAAACTAATAGCATCATTCTGGGACTCATTAACTAATTTTT
TGTCGCATAAAAACATTAGAAGGGAGACGGTAAACAAAATGGAAAATAATAGATGTTCAG
>AAlFosh_JXU1S009404_44721_43296
CGTTTATGTTGCTTGTATACATGTTTACATTAATCTTTGGTTTCGAAACTAGAGGATTGA
TAGCATTTGATTGTGCCAACCCAGAGGTAAACATGACAAGTTACTCGCTTCTTGATGTAG
CTTCTTGTATTCCTCAGAAAAGTAATTTGAGTTCAACAGAAATAACAATACAGGTTTTAC
AAAGGAATGTAAAAAGTTTAACTAAAGTTCTTCAATGTAAGGTAATAATTCGAAGGTCCA
TAAGACATTGTGGAGCATTTTCGCATACTTCAGATTATCAGTATGGATATTCTTACATCG
TCAAAGAGTTCAATTCAGAAGAATGTACAAAGGTACACGCTTTAGGAATTGTATCGCTGA
CTCATGACAGACAAATTAATGAGCTGAAGTTAAATTCCACTACAAGGGGTGAAACGCTTA
TTGTAGGTAGCGTGACTGGAAATTCATGCAACGGAGGCACATATAGTACACCATTCTATA
CATGGACTGGGGCACTAGTTTATTATGAGTACGAGATTGCTCTATACGACTATATTGCAA
ATATTGACCTTGAAAATGATCAGATATATTTGAAAAATGGTTTAATGTGTTCGTATTCAA
TTGGAACATGTCTAGATTCCGAAGAAGGTTATTTGACCTGGAATGTAGACTTGAATCAGT
CCTGTGAAACAACTGAATTTGAAGTAATTTATGAAGGACTTGTCAATAAAACTACAAGTT
TAGAGGGTAATATAAAGCAAACTCATTCAGTGGTTTACAGCACTATTTCAGAAAAGCAAG
TATTTTCGATCAAAACACGAGAAGATACTCGCATTTGTGGTTACAACGGATTTACTACTG
ATCATCCTAGAATTTTAATAATTGAAACAGAGAGTATTAGATCTCCATTTACACGAAAAG
CAAACAGTGGAAAAAATTTGGATTTGTTTACTTATTTTAATTCCAAAATTACTCTTGTAG
AAAGTTATATTGGTCAATCTTTAAATGATATTTACAATATGGTTATGGCTGAAATGTGTA
AGTTAGATAAAGTTCTTTTAGAAACTAAGCTTACACTGGCTAGGCTTAACCCGAATGAAT
TCGTCAGCAGCATAATGAAGAGAAATGGTTACACAGCAGTAGTCGCTGGCGAAGTTTTGC
ACGTTTTGGAGTGTAAACCTGTTTACATTACACCAAGATTTACTGAGCAATGTTATCAAG
AAATTCCCGTTTTTTACAATAATGTGTCAATGTTTTTAGCTCCAGTTACACGCGTTTTAC
AAACATTAGGAACAGAAATAGAGTGTACTCCTCTACTTCCTGCCAAATTCAAATTTGGGA
GCAGATGGTACACCACAGATGGAAGATTACGAGAAACCACTGCGCCAAGTAAACTATCAA
CTGATATTGTTACCAGCTGGTCATACACGCCATTGCCAAACTTAATGGAGAGTGGGGTTT
ATGATTCCAACAGTTTGGTCAAAATGAGGAACATGATATATGAACAAGGCGAAAGACGTG
TAGCATCTTCTGTAGTTTATAAAATTTTAGCTGGACAAAATCCTAATACTCAAGGCTTTA
GATTTGATGCTTTATTATCTGAGAAAATAATTGATGGTGCAATACATAAGTACTGGAACA
AAGTGTTGTCTTGGAGCACATGGTTGGGAAACACTACGTCAACATTCATCGGTA
>AAlFosh_JXU1S075336_2808_4130
AAAGGGACCCAAAAGATAATGAGTCAAATCAGGTAGAATGTATTGTACATTCAAAACAAA
TTAATGAGCTGAAGTTAAATTCCACTACAAGGGGTGAAACGCTTATTGTAGGTAGCGTGA
CTGGAAATTCATGCAACGGAGGCACATATAGTACACCATTCTATACATGGACTGGGGCAC
TAGTTTATTATGAGTACGAGATTGCTCTATACGACTATATTGCAAATATTGACCTTGAAA
ATGATCAGATATATTTGAAAAATGGTTTAATGTGTTCGTATTCAATTGGAACATGTCTAG
ATTCCGAAGAAGGTTATTTGACCTGGAATGTAGACTTGAATCAGTCCTGTGAAACAACTG
AATTTGAAGTAATTTATGAAGGACTTGTCAATAAAACTACAAGTTTAGAGGGTAATATAA
AGCAAACTCATTCAGTGGTTTACAGCACTATTTCAGAAAAGCAAGTATTTTCGATCAAAA
CACGAGAAGATACTCGCATTTGTGGTTACAACGGATTTACTACTGATCATCCTAGAATTT
TAATAATTGAAACAGAGAGTATTAGATCTCCATTTACACGAAAAGCAAACAGTGGAAAAA
ATTTGGATTTGTTTACTTATTTTAATTCCAAAATTACTCTTGTAGAAAGTTATATTGGTC
AATCTTTAAATGATATTTACAATATGGTTATGGCTGAAATGTGTAAGTTAGATAAAGTTC
TTTTAGAAACTAAGCTTACACTGGCTAGGCTTAACCCGAATGAATTCGTCAGCAGCATAA
TGAAGAGAAATGGTTACACAGCAGTAGTCGCTGGCGAAGTTTTGCACGTTTTGGAGTGTA
AACCTGTTTACATTACACCAAGATTTACTGAGCAATGTTATCAAGAAATTCCCGTTTTTT
ACAATAATGTGTCAATGTTTTTAGCTCCAGTTACACGCGTTTTACAAACATTAGGAACAG
AAATAGAGTGTACTCCTCTACTTCCTGCCAAATTCAAATTTGGGAGCAGATGGTACACCA
CAGATGGAAGATTACGAGAAACCACTGCGCCAAGTAAACTATCAACTGATATTGTTACCA
GCTGGTCATACACGCCATTGCCAAACTTAATGGAGAGTGGGGTTTATGATTCCAACAGTT
TGGTCAAAATGAGGAACATGATATATGAACAAGGCGAAAGACGTGTAGCATCTTCTGTAG
TTTATAAAATTTTAGCTGGACAAAATCCTAATACTCAAGGCTTTAGATTTGATGCTTTAT
TATCTGAGAAAATAATTGATGGTGCAATACATAAGTACTGGAACAAAGTGTTGTCTTGGA
GCACATGGTTGGGAAACACTACGTCAACATTCATCGGTATTTACCTATTCGCTCGAGGTT
TAAAATTTATTGTTGATACAATCATACATAGTCAGATATTATATGACATCTATGGTTTCA
GTTGGAAACTAATAGCATCATTCTGGGACTCATTAACTAATTTTTTGTCGCATAAAAACA
TTAGAAGGGAGACGGTAAACAAAATGGAAAATAATAGATGTTCAG
>AAlFosh_JXU1S075419_2331_2636
cttggttatcattggttgtaatattgtcttttattgcattaatagctggatttgaatcta
aaggcttaattgcttatgattgtgccaatcccgaggtgaatatgacaagctattctcttc
ttgatgtcgaatcatgcgttccacatatgaataatttatcttcatctcaagtatcaattc
aagtattacaacgaaatgtcagaacaacaacaagggtatttcaatgtaaagttataatta
aaagatctattaaacattgtggagcattctcacatgtatcggaatatcaatatggatact
cttatatagtgaaagaatttaactcagaagaatgcagaaaggtgcacgcattggggaccg
ttgcacttacacatgacagattgatacatgaactgaaattaaataccacaactcatggag
agacacttattataggaagtttatcaggaagtaagtgttacggtgggacttatagtacaa
ccttttatacatggacaaatgcattggtattttatgaatacgaaatttctttgtttgact
acatagctcatgtagacatagaaaatgatcaaatttcattgaggaatggtctgtattgtc
cctattcactcggacgttgtttggactctgaagaaggatatttaacatgggacttgaatt
tgaataagtcatgtgaggatactgaattcgaagttatctatgaagggttggttaacaaaa
caatgaattcagaaccagcagttcatctttctacagcagtaatatatagcacaatttccg
agtcacaaatattttcaataaaaacccggaagttaacgaggatttgtgggtactcaggat
ttacaactgatcatcctcgtattctcattattgaaaacagtgattttaagtcaccgttct
ctaaaaaggtagagtcaggaaaaaatttagacctattcacatatttcaactcgaaaataa
ctatagtggaacactacattggacaaaatttgaatgatatttacaacatggtaatgactg
aaatgtgtaagttggaccgaactataatggaaaccaaactaaccctcgcacgattgaatc
cgaacgaattcgtttcaagtattatgaaaggaaacggctatacggcagtcgtggcaggag
aagttcttcatgttttggaatgtaagccagtgtatgttactcccaaagcgtcagaaagat
gttatcaagagttaccagtgaactataataatataaccatgtatttagccccagtaacac
gtatattacaaacaagaggcacagaaatagattgtactcccctgttgcctgctaagttta
aatttgggcctcggtggcacacaactgatgagagattgagagaaagcacaagcccaaaca
aattatcaactaacattgtcacaagctggaactatacaccgctaccaaacttgatggaaa
gtggagtatatgattctgataatttggttaaaatgagaaacatgatatatgagcaagggg
aaaaacgtgcggcctccgcagttgtgtacaaaataatggctggacagcatccaaacagac
aaggatttcaatttgaagctatgatttccgaaaaggtattggataatgtattcagcaaat
attggaagaagttaatatcttggactacttggctgggcaatctaacatctactgctattg
gtttatacctaatagtgcgtattattaaattcttcgtcgatacacttattcatggaagaa
ttttatatgacatatatggatttagttggaagttaattgcatcatgctgggattcactca
ctagtcttctatctcacaagaaatttatggaagaaaccaaaaaattcaccaaggaaaacg
atagaacaaaagacctggaatcagtcaaagagaaaagcgacactaaactaaatgaaaatg
tagaagagccatacagagccagtatgtatccaacaattaataagatat
>AAlFosh_JXU1S079949_967_662
cttggttatcattggttgtaatattgtcttttattgcattaatagctggatttgattcta
aaggcttaattgcttatgattgtgccaatcccgaggtgaatatgacaagctattctcttc
ttgatgtcgaatcatgcgttccacatatgaataatttatcttcatctcaagtatcaattc
aagtattacaacgaaatgtcagaacaacaacaagggtatttcaatgtaaagttataatta
aaagatctattaaacattgtggagcattctcacatgtatcggaatatcaatatggatact
cttatatagtgaaagaatttaactcagaagaatgcagaaaggtgcacgcattggggaccg
ttgcacttacacatgacagattgatacatgaactgaaattaaataccacaactcatggag
agacacttattataggaagtttatcaggaagtaagtgttacggtgggacttatagtacac
ccttttatacatggacaaatgcattggtattttatgagtacgaaatttctttgtttgact
acatagctcatgtagacatagaaaatgatcaaatttcattgaggaatggtctgtattgtc
cctattcactcggacgttgtttggactctgaagaaggatatttaacatgggacttgaatt
tgaataagtcatgtgaggatactgaattcgaagttatctatgaagggttggttaacaaat
caatgaattcagaaccagcaattcatctttctacagcagtaatatatagcacaatttccg
agtcacaaatattttcaataaaaacccggaagttaacgaggatttgtgggtactcaggat
ttacaactgatcatcctcgtattctcattattgaaaacagtgattttaagtcaccgttct
ctaaaaaggtagagtcaggaaaaaatttagacctattcacatatttcaactcgaaaataa
ctatagtggaacactacattggacaaaatttgaatgacatttacaacatggtaatgactg
aaatgtgtaagttggaccgaactataatggaaaccaagctaaccctcgcacgattgaatc
cgaacgaattcgtttcaagtattatgaaaggaaacggctatacggcagtcgtggcaggag
aagttcttcatgttttggaatgtaagccagtgtatgttactcccaaagcgtcagaaagat
gttatcaagagttaccagtgaactataataatataaccatgtatttagccccagtaacac
gtatattacaaacaagaggcacagaaatagattgtactcccctgttgcctgctaagttta
aatttgggcctcggtggcacacaactgatgagagattgagagaaagcacaagcccaaaca
aattatcaactaacattgtcacaagctggaactatacaccgctaccaaacttgatggaaa
gtggagtatatgattctgatgatttggttaatatgggaaacatgacatatgagcaagggg
aaaaacgtgcagcctccgcagttgtgtacaaaataatggctggacagcatccaaacagac
aaggatttcaatttgaagctatgatttccgaaaaggtattggataatgtattcagcaaat
attggaagaagttaatatcttggactacttggctgggcaatctaacatctactgctattg
gtttatacctaatagtgcgtattattaaattcttcgtcgatacacttattcatggaagaa
ttttatatgacatatatggatttagttggaagttaattgcatcatgctgggattcactca
ctagtcttctatctcacaagaaatttatggaagaaaccaaaaaattcaccaaggaaaacg
atagaacaaaagacctggaatcagtcaaaaagaaaagcgacactaaactaaatgaaaatg
tagaagagccatacagagccagtatgtatccaacaattaataagatat
>AAlFosh_JXU1S084411_1212_1517
cttggttatcattggttgtaatattgtcttttattgcattaatagctggatttgaatcta
aaggcttaattgcttatgattgtgccaatcccgaggtgaatatgacaagctattctcttc
ttgatgtcgaatcatgcgttccacatatgaataatttatcttcatctcaagtatcaattc
aagtattacaacgaaatgtcagaacaacaacaagggtatttcaatgtaaagttataatta
aaagatctattaaacattgtggagcattctcacatgtatcggaatatcaatatggatact
cttatatagtgaaagaatttaactcagaagaatgcagaaaggtgcacgcattggggaccg
ttgcactaacacatgacagattgatacatgaactgaaattaaataccacaactcatggag
agacacttattataggaagtttatcaggaagtaagtgttacggtgggacttatagtacac
cattttatacatggacaaatgcattggtattttatgagttcgaaatttctttgtttgact
acatagctcatgtagacatagaaaatgaccaaatttcattgaggaatggtctgtattgtc
cctattcactcggacgttgtttggactctgaagaaggatatttaacatgggacttgaatt
tgaataagtcatgtgaggatactgaattcgaagttatctatgaagggttggttaacaaaa
caatgaattcagaaccagcagttcatctttctacagcagtaatatatagcacaatttccg
agtcacaaatattttcaataaaaacccggaagttaacgaggatttgtgggtactcaggat
ttacaactgatcatcctcgtattctcattattgaaaacagtgattttaagtcaccgttct
ctaaaaaggtagagtcaggaaaaaatttagacctattcacatatttcaactcgaaaataa
ctatagtggaacactacattggacaaaatttgaatgatatttacaacatggtaatgactg
aaatgtgtaagttggaccgaactataatggaaaccaaactaaccctcgcacgattgaatc
cgaacgaattcgtttcaagtattatgaaaggaaacggctatacggcagtcgtggcaggag
aagttcttcatgttttggaatgtaagccagtgtatgttactcccaaagcgtcagaaagat
gttatcaagagttaccagtgaactataacaatataaccatgtatttagccccagtaacac
gtatattacaaacaagaggtacagaaatagattgtactcccctgttgcctgctaagttta
aatttgggtctcggtggtacacaactgatgggagattgagagaaagcacaagcccaa
>AAlFosh_JXUM01S000082_93432_94856
gcaacggaggcacatatagtacaccattctatacatggactggggcactagtttattatg
agtacgagattgctctatacgactatattgcaaatattgaccttgaaaatgatcagatat
atttgaaaaatggtttaatgtgttcgtattcaattggaacatgtctagattccgaagaag
gttatttgacctggaatgtagacttgaatcagtcctgtgaaacaactgaatttgaagtaa
tttatgaaggacttgtcaataaaactacaagtttagagggtaatataaagcaaactcatt
cagtggtttacagcactatttcagaaaagcaagtattttcgatcaaaacacgagaagata
ctcgcatttgtggttacaacggatttactactgatcatcctagaattttaataattgaaa
cagagagtattagatctccatttacacgaaaagcaaacagtggaaaaaatttggatttgt
ttacttattttaattccaaaattactcttgtagaaagttatattggtcaatctttaaatg
atatttacaatatggttatggctgaaatgtgtaagttagataaagttcttttagaaacta
agcttacactggctaggcttaacccgaatgaattcgtcagcagcataatgaagagaaatg
gttacacagcagtagtcgctggcgaagttttgcacgttttggagtgtaaacctgtttaca
ttacaccaagatttactgagcaatgttatcaagaaattcccgttttttacaataatgtgt
caatgtttttagctccagttacacgcgttttacaaacattaggaacagaaatagagtgta
ctcctctacttcctgccaaattcaaatttgggagcagatggtacaccacagatggaagat
tacgagaaaccactgcgccaagtaaactatcaactgatattgttaccagctggtcataca
cgccattgccaaacttaatggagagtggggtttatgattccaacagtttggtcaaaatga
ggaacatgatatatgaacaaggcgaaagacgtgtagcatcttctgtagtttataaaattt
tagctggacaaaatcctaatactcaaggctttagatttgatgctttattatctgagaaaa
taattgatggtgcaatacataagtactggaacaaagtgttgtcttggagcacatggttgg
gaaacactacgtcaacattcatcggtatttacctattcgctcgaggtttaaaatttattg
ttgatacaatcatacatagtcagatattatatgacatctatggtttcagttggaaactaa
tagcatcattctgggactcattaactaattttttgtcgcataaaaacattagaagggaga
cggtaaacaaaatggaaaataatagatgttcagaagagaatcaac
>AAlFosh_JXUM01S000830_181138_181398
ccctgatagtagggagtctaagaggaagctcttgtagcggtggagtctacagaactgcat
cacacacctgggaaggagcactagtcttctatgagtacgagataagcatgtacgattaca
cagcgacggcggacatcgaaaacgaccaggtggctctaaggaacggtatagtatgtgcct
acaaaaccggatggtgcctagaccctgagttcggctacatgacgtgggaagttgacctgc
ggagacaatgcgaggatacat
>AAlFosh_JXUM01S000916_339047_340368
catgtgtgatattcggaacctcaatgtcttttgaaggctcgggattaatcgcctacgatt
gcggcaatcctgaggtgaaccttacaagttactccttattagatgtggcatcctgtatcc
ctccattaaacaatttaacgacgaatgaagtacacattcaagtactacaaagaaacgcca
aaagcgacataagagctttccaatgcaaagtgataataaaacgaactattaaacactgtg
gtatgcattctcatacctccgaatacgaaaggagttacgagtatatagtaaaagaattca
cttccgacgaatgtcgatactctcaacagttgggtatagtaaaattaacatacgatattc
aactacgcgagctcaaacgcaatgcaaccactcgcggggaaacccttatagtcggatccg
tgtggggtagcaattgcaaaggagggacgtacagaacgccgatatatacctgggttgatg
ctttagtgtattacgagtatgaagtaactctacatgattacgttgctaccgtagattacg
aaaacgatgcaatacatttaagaaacggactgacctgtgtatattcacaaggaagatgtc
ttgactctgaagatggatatattacttgggacatggcatcaaacaataaatgtgaagaaa
cggagtatgaagtgatctacgaaggcaccgtaaacaaaaccatgaatgaaaataagaata
aacaaattgaaaaagccaatgttgtttatagcacagtttcaaatacacatctgttttcaa
taagggcaaaggaacaaacaaaaatatgcggccacataggttttacaaccgaccacccgc
gcatactcatagtcgaggtgataggcttcaattcccctttccgaaggaaggcagcaacag
gaaaaaatttcgatttgtttacctatttcaactcgaagataaccttagttgaaaattata
ttggacaaagcatgacagagctttataacactgttatgacggaaatgtgcaaggtggata
aggcgctaatggagactaaactcacattagcacgccttaacccaaccgaatttgtaacta
gcatcattaaaagatcgggatatactgccgtagtagcaggagaagtattgcacatcttgg
agtgcaaaccagtttacgtaacacctcgatctgatgatacttgttatcaagaaatacctg
taaattataacaaccaaactatgttcattgccccagtaactcatattttacaaaaaagag
gtacacaaattgattgcacaccgcttttgccagccaaattccaaataggtggaagatggt
ac
>AAlFosh_JXUM01S000930_342937_344724
gtttgatagcgtatgactgcgccaatcctgaagtgaatatgacaagctattctcttcttg
atgtcgcttcctgtgttccccaaaaaactaatctgacctcatcagtaatatccatacaag
tcctgcagcgaaacgttagaagtctaactaaggttctacaatgtaaagttataattcgaa
gatctatacggcattgtggtacattttcgcatacctcagattaccaatacggatactcct
atatagttaaggaatttaattccgaagaatgtaggaaagtacatgctttaggaattgtat
cacttactcatgatagacaaattaatgagctaaaattaaataccacaacacgaggtgaaa
cgcttattgtaggaagtgttactggaaattcatgtagtggaggtacttacagtacaccct
tttatacatggacaggtgctctagtttactatgagtacgagattgcactatacgattata
ttgcaagtattgaccttgaaaatgatcagatatttctgaaaaatggcttgatgtgtactt
attcaattggaacatgtctagattccgaagagggttatctgacctgggatgtagatctta
accaagcctgtgaaactactgaatttgaggtcatttatgaaggagttgtgaacaagacca
taagtttggatggtaacataaagcaaacccattcagtagtttatagcactatatcagata
cgcaagtattttcgattaaaacccgagaagagactcgcatttgtggatacaatggattta
ctaccgaccatccgagaattttaattattgaaaccgacactattagatcaccatttacga
gaaaggcatccacaggaaaaaatttagatttatttacgtatttcaactcgaaaataactc
ttgttgaaagttatattggacaatctttaaatgatatttataatatggtaatggctgaaa
tgtgcaagttggataaggttatactggagactaagttaactttagccagattgaacccaa
atgaatttgtaaccagtataatgaaaagaaatggttacacagcagtggtcgctggtgaag
ttttgcacgttttggagtgcaagcctgtttacattacaccacgatttactgatcaatgct
atcaagagattcccgtctactacaacaatgcgaccatgtttttggcaccggttacacgcg
ttttacaaacaatgggaactgaaatagattgtacaccgttactgcctgcaaaatttaagt
ttggaaatagatggtatacaacagatggaagattacgagaaaccactgctccgactaaat
tatcaactgatattgtaaccagctggacatatacaccattaccaaacttgatggaaagtg
gagtttatgactctagcagtctagacaaaatgagaaacatgatatacgaacaaggtgaaa
gacgtgtggcgtcttctgttgtctataaggtattagctggccgacatcctaatactcaag
gtttcagatttgacgcattagtttcggaaaagataattgatggtgcaataaataaatatt
ggaaaaaattgttatcttggtcgacgtggttgggtaatattacatcaacagctattggcg
tttacataatcatcagagtattgaaatttacgattgatacaattatacatggacaaatat
tgtatgatatttacgggttcagctggcatttgattgcttcgttttgggactctttaacta
atttcttgtcacacaaaaatatacgaaaagaaaccttgaatataaaaa
>AAlFosh_JXUM01S001009_346538_346176
gcctcgagcggatgaagagtatggtctacgaacaaggagataagaaaatcgcatcatcag
tacttcacaaactgatatccggacggcatcccaacttacaaggatttacgttcgacgcgc
tcatctcggaaaaaataattgacaacgcactcactaaatattggtcgaagttcctaacat
ggtcaacatggctgggcaacgtcacatcaacagcaatcggcttatacatgattgggagaa
ttataaaattcgtcatcgacacactgatacacggcaggatactgtacgacatctacggct
ttggatggcaactattagcatcctgctgggattctttaaccaacctactgtcacaccgga
ac
>AAlFosh_JXUM01S001757_48638_50074
acagtacaacgagaggagaaactctaatcgtcggaagcctcaaaggaacctcctgcaacg
gaggtgtctacagaacggctgattacacttgggaaggagcgcttgtattttatgagtatg
aaatcagcatgtatgattacatcgcaacagcggacatcgagaacgaccaagtcatattaa
ggaacggaattatatgcacctactcgacgggatggtgcttagattcagaatttggctaca
tgacatgggaagtcaacctcagaagacaatgcgaagaaacagaattcgaagtcatttatc
aaggaacggtaaacaaaaccttcgatcatgacgacataaagctacgatcgaaagctatat
acacactgatatctgatacgcacatgttttcaataagagcaagagaaaagacacaaatat
gtggtttcgacggatatataaccgatcaccccagaatattcattttggaatctaacggat
acaagtcaccatttacacaccaagtaagtcatgcaaaaaatcacgatcttttcacatatt
ttaactcaaaaatcacgttggtagagaactacctgggacaaaagttaaacgaagtttaca
cgtctgttatgacggaaatgtgcaagatagataaagcactaatggaaaccaaactcacac
ttgctcgcgtgaatcctagcgaattcgtctcgaacattgtcaaacgccctggatatacag
caatcgtggcagccgaggtactctacatcatcgaatgcaaaccagtctacgttacgtacg
aaagcaaggaggattgctatcaagagataccggtaaaatataataatcattcgatgttca
tggctccggttacccgtatattgcaattgagaggaacagaaatagactgtacaccactgc
tcccggctaaattcaccataggaggacgatggtttacgacggatcaaagactaagggaaa
caacgccgccaataagattgaccacagacgtaataacaagttggacatatacatcgctcc
caagcttaatgcaaagcggcgtatacgatgcagacagccttgaaaagatgaagaatatgg
tgtatgagcaaggagacaggaaaatcgcatcttcggtactacataaagcaatgtccggac
ggcaccctaacctacaaggattctcattcgacgctctgatatccgagaaaatcatcgaca
atgcattcaacaaatattggtccaaactcatctcatggtcgacctggctaggaaacgtaa
cgtcaacagcaataggaatctacatgctggcccgactagtaaaattcaccatcgatacct
tgatacacggaaggattctctacgatatctatggccttggatggcagctgttagcatctt
tttgggattctttaacgaacctactaacgcatcgaaatgtgatgaagcagtaccagg
>AAlFosh_JXUM01S001842_48715_47318
aactctaatcgtcggaagcctcaaaggaacctcctgcaacggaggtgtctacagaacggc
tgattacacttgggaaggagcgcttgtattttatgagtatgaaatcagcatgtatgatta
catcgcaacagcggacatcgagaacgaccaagtcatattaaggaacggaattatatgcac
ctactcgacgggatggtgcttagattcagaatttggctacatgacatgggaagtcaacct
cagaagacaatgcgaagaaacagaattcgaagtcatttatcaaggaacggtaaacaaaac
cttcgatcatgacgacataaagctacgatcgaaagctatatacacactgatatctgatac
gcacatgttttcaataagagcaagagaaaagacacaaatatgtggtttcgacggatatat
aaccgaccaccccagaatattcatcttggaatctaacggatacaagtcaccatttacaca
ccaagtaagtcatgcaaaaaatcacgatcttttcacatattttaactcaaaaatcacgct
ggtagagaactacctgggacaaaagttaaacgaagtttacacgtctgttatgacggaaat
gtgcaagatagataaagcactaatggaaaccaaactcacacttgctcgcgtgaatcctag
cgaattcgtctcgaacattgtcaaacgtcctggatatacagcaatcgtggcagccgaggt
actctacatcatcgaatgcaaaccagtctacgttacgtacgaaagcaaggaggattgcta
tcaagagataccggtaaaatataataatcattcgatgttcatggctccggttacccgtat
attgcaattgagaggaacagaaatagactgtacaccactgctcccggctaaattcaccat
aggaggacgatggtttacgacggatcaaagactaagggaaacaacgccgccaataagatt
gaccacagacgtaataacaagttggacatatacatcgctcccaagcttaatgcaaagcgg
cgtatacgatgcagacagccttgaaaagatgaagaatatggtgtatgagcaaggagacag
gaaaatcgcatcttcggtactacataaagcaatgtccggacggcaccctaacctacaagg
attctcattcgacgctctgatatccgagaaaatcatcgacaatgcattcaacaaatattg
gtccaaactcatctcatggtcgacctggctaggaaacgtaacgtcaacagcaataggaat
ctacatgctggcccgactagtaaaattcaccatcgataccttgatacacggaaggattct
ctacgatatctatggccttggatggcagctgttagcatccttttgggattctttaacgaa
actactaacgcatcgaaa
>AAlFosh_JXUM01S002074_205705_207528
gcttaattgcttatgattgtgccaatcccgaggtgaatatgacaagctattctcttcttg
atgtcgaatcatgcgttccacatatgaataatttatcttcatctcaagtatcaattcaag
tattacaacgaaatgtcagaacaacaacaagggtatttcaatgtaaagttataattaaaa
gatctattaaacattgtggagcattctcacatgtatcggaatatcaatatggatactctt
atatagtgaaagaatttaactcagaagaatgcagaaaggtgcacgcattggggaccgttg
cactaacacatgacagattgatacatgaactgaaattaaataccacaactcatggagaga
cacttattataggaagtttatcaggaagtaagtgttacggtgggacttatagtacaacct
tttatacatggacaaatgcattggtattttatgagtacgaaatttctttgtttgactaca
tagctcatgtagacatagaaaatgaccaaatttcattgaggaatggtctgtattgtccct
attcactcggacgttgtttggactctgaagaaggatatttaacatgggacttgaatttga
ataagtcatgtgaggatactgaattcgaagttatctatgaagggttggttaacaaaacaa
tgaattcagaaccagcagttcatctttctacagcagcaatatatagcacaatttccgagt
cacaaatattttcaataaaaacccggaagttaacgaggatttgtgggtactcaggattta
caactgatcatcctcgtattctcattattgaaaacagtgattttaagtcaccgttctcta
aaaaggtagagtcaggaaaaaatttagacctattcacatatttcaactcgaaaataacta
tagtggaacactacattggacaaaatttgaatgatatttacaacatggtaatgactgaaa
tgtgtaagttggaccgaactataatggaaaccaaactaaccctcgcacgattgaatccga
acgaattcgtttcaagtattatgaaaggaaacggctatacggcagtcgtggcaggagaag
ttcttcatgttttggaatgtaagccagtgtatgttactcccaaagcgtcagaaagatgtt
atcaagagttaccagtgaactataataatataaccatgtatttagccccagtaacacgta
tattacaaacaagaggcacagaaatagattgtactcccctgttgcctgctaagtttaaat
ttgggcctcggtggcacacaactgatgagagattgagagaaagcacaagcccaaacaaat
tatcaactaacattgtcacaagctggaactatacaccgctaccaaacttgatggaaagtg
gagtatatgattctgataatttggttaaaatgagaaacatgatatatgagcaaggggaaa
aacgtgcggcctccgcagttgtgtacaaaataatggctggacagcatccaaacagacaag
gatttcaatttgaagctatgatttccgaaaaggtattggataatgtattcagcaaatatt
ggaagaagttaatatcttggactacttggctgggcaatctaacatctactgctattggtt
tatacctaatagtgcgtattattaaattcttcgtcgatacacttattcatggaagaattt
tatatgacatatatggattaagttggaagttaattgcatcatgctgggattcactcacta
gtcttctatctcacaagaaatttatggaagaaaccaaaaaattcaccaaggagaacgata
gaacaaaagacctggaatcagtca
>AAlFosh_JXUM01S002406_135451_136014
ccgaaatagactgtacaccattattaccagccaaatttatgttcggaaataggtggtaca
cgaccgatggacgttttagggaaacaaccgctccgaacaagatatcatccgatattgtaa
caaattggtcatatacttcattgccaaatctaatgcaaagtggtgtttacgattcagata
gtctacaaaagatgagaaatcttatttacgagcaagacggaaagcgagtcgcttcgtctg
ttgtttatcaagttttaactgggcgtcatccaaatttacaagggtttaaatttgaagctt
taatatctgaacgtataatagacaatgtagtaagtaaatattggaaacgtttaatatctt
ggtcaaattggttgggaaatctaacttcaactggcatcggattatatctcattttacgag
caataaaatttgttatagatactttggtacatggaaaaatactatacgatatctatggat
tcagttggaaattgatagcatctttctgggattcaataacaaatcttctatcgcacaaga
ataataagaaacaggcacaacaaa
>AAlFosh_JXUM01S002406_146012_145449
accgaaatagactgtacaccattattaccagccaaatttatgttcggaaataggtggtac
acgaccgatggacgttttagggaaacaaccgctccgaacaagatatcatccgatattgta
acaaattggtcatatacttcattgccaaatctaatgcaaagtggtgtttacgattcagat
agtctacaaaagatgagaaatcttatttacgagcaagacggaaagcgagtcgcttcgtct
gttgtttatcaagttttaactgggcgtcatccaaatttacaagggtttaaatttgaagct
ttaatatctgaacgtataatagacaatgtagtaagtaaatattggaaacgtttaatatct
tggtcaaattggttgggaaatctaacttcaactggcatcggattatatctcattttacga
gcaataaaatttgttatagatactttggtacatggaaaaatactatacgatatctatgga
ttcagttggaaattgatagcatctttctgggattcaataacaaatcttctatcgcacaag
aataataagaaacaggcacaacaa
>AAlFosh_JXUM01S002406_162095_163495
aaacgctaattgtaggaagtctaaaaggaagctcctgcaacggaggcgtttacaaaacct
ctacgtatacatgggaaggagcactggttttttacgaatacgagataagtatgttcgact
atacagcaacggccgacatagagaatgatcaagtcgcgctgagaaacggtatcatatgtt
cctacagcactggatggtgtttagactcggaattcggatacatgacatgggacgtggacc
taagaagacaatgtgaagaaaccgagttcgaggtcatttatcaagggaccgtcaataaaa
cctttgactatgacaataccaaggaaaggtctaacgctgtatacacactcatatcggatg
ctcatatgttctcaataagagcacgagataaaacgcaagtgtgcggacacgatgcataca
ttacggatcaccccagaatcttcatcctagaatcaaacgggtttcgatcgccattcaaac
gaacagcaaacgaaggcaaaaatctcgaccttttcacatactttaattcaaagatcacct
tagtcgagagctaccttggtcaaaaactgaacgaagtctacacatcagtaatgaccgaaa
tgtgcaagatcgataaggcacttatggagacaaaattgacacttgcgcgtgttaacccca
gcgaattcgtatcgaacatcgtgaagcgatctggatttacagcaatcgttgcagcagaag
tactctacattcttgagtgcaaaccagtattcgtgacgtacgaaaggaaagacgaatgct
accaagaaataccagtcaaatataacaatcgttctatgtacatggcccccgtgacacgca
tactacaaatcagaggtacggaaatcgactgcactcccttacttccagccaagttcacga
taggaggacgatggtacacaaccgatcaacgtctaagagaatcgactcctccactaaaat
tgacaacagacgtcattactagctggtcatacacaccgttaccaagcctaatgcaaagcg
gtatatacgacgccgaaagcctcgagcggatgaagagtatggtctacgaacaaggagata
agaaaatcgcatcatcagtacttcacaaactgatatccggacggcatcccaacttacaag
gatttacgttcgacgcgctcatctcggaaaaaataattgacaacgcactcactaaatatt
ggtcgaagttcctaacatggtcaacatggctgggcaacgtcacatcaacagcaatcggct
tatacatgattgggagaattataaaattcgtcatcgacacactgatacacggcaggatac
tgtacgacatctacggctttggatggcaactattagcatcctgctgggattctttaacca
acctactgtcacaccggaacg
>AAlFosh_JXUM01S002406_182718_181653
gcgctgtatacacactcatatcggacgctcatatgttctcaataagagcacgagataaaa
cgcaagtgtgcggacacgatgcatacattacggatcaccccagaatcttcatcctagaat
caaacgggtttcgatcgccattcaaacgaacagcaaacgaaggcaaaaatctcgaccttt
tcacatactttaattcaaagatcaccttagtcgagagctacattggtcaaaaactgaacg
aagtctacacatcagtaatgaccgaaatgtgcaagatcgataagtcacttatggagacaa
aattgacacttgcgcgtgttaaccccagcgaattcgtatcgaacatcgtgaagcgatctg
gatttacagcaatcgttgcagcagaagtactctacattcttgagtgcaaaccagtattcg
tgacgtacgaaaggaaagacgaatgctaccaagaaataccagtcacatataacaatcgtt
ctatgtacatggccaccgtgacacgcatactacaaatcagaggtacggaaatcgactgca
ctcctttacttccagccaagttcacgataggaggacgatggtacacaaccgatcaacgtc
taagagaatcgactcctccactaaaattgacaacagacgtcattactagctggtcataca
caccgttaccaagcttaatgcaaagcggtatatacgacgccgaaagcctcgagcggatga
agagtatggtctacgaacaaggagataagaaaatcgcatcatcagtacttcacaaactga
tatccggacggcatcccaacttgcaaggatttacgttcgacgcgctcatctcggaaaaaa
taattgacaacgcactcactaaatattggtcgaagttcctaacatggtcaacatggctgg
gcaacgtcacatcaacagcaatcggcttatacatgatcgggagaattataaaattcgtca
tcgacacactgatacacggcaggatactgtacgacatctacggctttggatggcaactat
tagcatccttctgggattctttaaccaacctactgtcacaccggaa
>AAlFosh_JXUM01S002652_145284_147190
gtggaccttagcaataatagcgctattcctactgattagccaagcaataggaagtgagct
taaagggctcatagcgtacgattgcaccagcaacaatgtaaacataacgagctattcact
gatggacgtcgcatcgtgtattccaccaactaggaatctcacgactacggaagtccgcat
acaaattttacaaagaagcccaaaaacattcgtcaaggtccaccagtgcaaggtaataat
aaaacgatcaatctgacactgcggtatgcattctcatacatcatattatgagcatggata
cgcatacatcgtcaaggaattcaccccggacgaatgtaggttagctcaattgctcggatc
cgtatcactatccgagagcaacaagattcgcgaactccgtcgcaacagcacaatgcgagg
agaaacactgattgtagggagtctaagaggaagctcatgtagcggtggagtctacagaac
tgcatcatatacctgggaaggcgcactagttttctatgagtacgagataagcatgtacga
ttacacagcgacggcggacatcgaaaacgaccaggtggctctaaggaacggtatagtaag
tgcctacagaaccggatggtgcctagaccctgagttcggctacatgacgtgggaagttga
cctgcggagacaatgcgaggagaccgaattcgaaatcatatatccaggaactgtaaacaa
acctttgatcacgataacaccaaatcgagatcataagcagtctacacacttctgtcagac
actcacatgttttcgataagagcacgcgacaaaacccaaatatgtggattcgatggagat
gttacagaccatcctagaatctatataaatagaggccagcggatacaagtctctcttcaa
acgaaaggaaagcaccggacgaaacctggaccttttcacttacttcaattcgaaaattac
gttggtcgaaaactacctgggccaacaactgaatgaagtatatacaacggtcatgacaga
aatgtgcaaaatccacaaggcactaatggaaaccttactctagcatgagtcaacccaagc
gaattcgtgtcaaacatagtaaaacgatccgggttcaccgccatcgtggcagcggaagtg
ctctatatcatcgagtgtaaaccagtcttcgtaacatatgaaagcaaacaggaatgttac
caagaatttcctggaaagtacaacaacgtgtcaatgttcatggcaccagtaacacgtatc
ctacaaagaagaggggccgaaatagactgcacagtgcacacctttaataccagcaaaatt
caccatcggaggaagatggtacaccacggaccaaagactacgagagtctacacccccaaa
taaactaacaacagacgtcatcacaagctggtcatatacatcactaccaagcctcatgca
aagcggagtgaacgacgcagaaagccttgaaaggatgaaaagcatggtctacgagcaagg
ggacaagaagatagcatcatcggtactccacaaggcgatatcaaggcagcatcccaatct
acaaggattcaccttcgacgccctcatatctgaaaggatcatcgacaacgctttcaacaa
atattggtcaaaattcatctcctggtcaacgtggctaggcaacgtaacatcaacggcact
tggaatcaacatgataacgagaatgatcaagttcgcagtcgacacgctgatacacggtag
aattctatgcgatatatacggattcggatggctgctattggcgtccttctgggactcgct
aacaaatcttctatcgcaccgcaatgtaatgaagcgataccaagataaggacgacctaac
ggaacgcatcgctctagcgccgcagccgtctaacaagcaagacgatc
>AAlFosh_JXUM01S002813_123759_125183
tgtgttcgtattcaattggaacatgtctagattccgaagaaggttatttgacctggaatg
tagacttgaatcagtcctgtgaaacaactgaatttgaagtaatttatgaaggacttgtca
ataaaactacaagtttagagggtaatataaagcaaactcattcagtggtttacagcacta
tttcagaaaagcaagtattttcgatcaaaacacgagaagatactcgcatttgtggttaca
acggatttactactgatcatcctagaattttaataattgaaacagagagtattagatctc
catttacacgaaaagcaaacagtggaaaaaatttggatttgtttacttattttaattcca
aaattactcttgtagaaagttatattggtcaatctttaaatgatatttacaatatggtta
tggctgaaatgtgtaagttagataaagttcttttagaaactaagcttacactggctaggc
ttaacccgaatgaattcgtcagcagcataatgaagagaaatggttacacagcagtagtcg
ctggcgaagttttgcacgttttggagtgtaaacctgtttacattacaccaagatttactg
agcaatgttatcaagaaattcccgttttttacaataatgtgtcaatgtttttagctccag
ttacacgcgttttacaaacattaggaacagaaatagagtgtactcctctacttcctgcca
aattcaaatttgggagcagatggtacaccacagatggaagattacgagaaaccactgcgc
caagtaaactatcaactgatattgttaccagctggtcatacacgccattgccaaacttaa
tggagagtggggtttatgattccaacagtttggtcaaaatgaggaacatgatatatgaac
aaggcgaaagacgtgtagcatcttctgtagtttataaaattttagctggacaaaatccta
atactcaaggctttagatttgatgctttattatctgagaaaataattgatggtgcaatac
ataagtactggaacaaagtgttgtcttggagcacatggttgggaaacactacgtcaacat
tcatcggtatttacctattcgctcgaggtttaaaatttattgttgatacaatcatacata
gtcagatattatatgacatctatggtttcagttggaaactaatagcatcattctgggact
cattaactaattttttgtcgcataaaaacattagaagggagacggtaaacaaaatggaaa
ataatagatgttcagaagagaatcaacaaccaaacaatgaaacagaagaaacagaaatga
acctgtatagaggaaatgtgtatccaaaattcaacacaaatgtct
>AAlFosh_JXUM01S003630_92426_90975
tcatagcgtacaattgcatcagcaacaatgtaaacataacgagctattcattgatggacg
tcgcatcgtgtattcccccaactaggaatctcacgactacggaagtccgcatacaaattt
tacaaagaagcccaaaaacattcgtcaaggtccaccagtgcaaggtaataataaaacgat
caatccgacactgcggtatgcattctcatacgtcagattatgagcatgggtacgcataca
tcgtcaaggaattcatcccggacgaatgcaggttagctcaattgctcggatccgtatcac
tatccgagagcaacaagattcgcgaactccgtcgcaacagcacaacgcgaggagaaacac
tgatagtagggagtttaagaggaagctcatgtagcggtggagtctacagaactgcatcat
atacctgggaaggcgcactagttttctatgagtacgagataagcatgtacgattacacag
cgacggcggacatcgaaaacgaccaggtggctctaaggaacggtatagtatgtgcctaca
gaaccggatggtgcctagaccctgagttcggctacatgacgtgggaagttgacctgcgga
gacaatgcgaggagaccgaattcgaaatcatatatgaaggaactgtaaacaaacctttga
tcacgataacaccaaatcgagatcataagcagtctacacacttctgtcagacagtcacat
gttttcgataagagcacgcgacaaaacccaaatatgtggattcgatggagatgttacaga
ccatcctagaatctatataatagaggccagcggatacaagtctctcttcaaacgaaagga
aagcaccggacgaaacctggaccttttcacatacttcaattcgaaaattacgttggtcga
aaactacctgggccaacaactgaatgaagtatatacaacggtcatgacagaaatgtgcaa
aatccacaaggcactaatggaaaccttactctagcatgagtcaacccaagcgaattcgtg
tcaaacatagtaaaacgatccgggttcaccgccatcgtggcagcggaagtgctctatatc
atcgagagtaaaccagtcttcgtaacatatgaaagcaaacaggaatgttaccaagaaatt
cctgtaaagtacaacaacgtgtcaatgtgcatggcaccagtaacacgtatcctacaaaaa
agagggaccgaaatagactgcacacctctaataccagcaaaattcaccatcggaggaaga
tggtacaccacggaccaaagactacgagagtctacacccccaaacaaactaacagcagac
gtcattacaagctggtcatatacatcactaccaagcctcatgcaaagcggagtgtacgac
gcagaaagccttgaaagaatgaaaaatatggtctacgagcaaggggacaagaagatagca
tcatcggtactt
>AAlFosh_JXUM01S003914_159524_160921
ctctaatcgtcggaagcctcaaaggaacctcctgcaacggaggtgtctacagaacggctg
attacacttgggaaggagcgcttgtattttatgagtatgaaatcagcatgtatgattaca
tcgcaacagcggacatcgagaacgaccaagtcatattaaggaacggaattatatgcacct
actcgacgggatggtgcttagattcagaatttggctacatgacatgggaagtcaacctca
gaagacaatgcgaagaaacagaattcgaagtcatttatcaaggaacggtaaacaaaacct
tcgatcatgacgacataaagctacgatcgaaagctatatacacactgatatctgatacgc
acatgttttcaataagagcaagagaaaagacacaaatatgtggtttcgacggatatataa
ccgaccaccccagaatattcatcttggaatctaacggatacaagtcaccatttacacacc
aagtaagtcatgcaaaaaatcacgatcttttcacatattttaactcaaaaatcacgctgg
tagagaactacctgggacaaaagttaaacgaagtttacacgtctgttatgacggaaatgt
gcaagatagataaagcactaatggaaaccaaactcacacttgctcgcgtgaatcctagcg
aattcgtctcgaacattgtcaaacgtcctggatatacagcaatcgtggcagccgaggtac
tctacatcatcgaatgcaaaccagtctacgttacgtacgaaagcaaggaggattgctatc
aagagataccggtaaaatataataatcattcgatgttcatggctccggttacccgtatat
tgcaattgagaggaacagaaatagactgtacaccactgctcccggctaaattcaccatag
gaggacgatggtttacgacggatcaaagactaagggaaacaacgccgccaataagattga
ccacagacgtaataacaagttggacatatacatcgctcccaagcttaatgcaaagcggcg
tatacgatgcagacagccttgaaaagatgaagaatatggtgtatgagcaaggagacagga
aaatcgcatcttcggtactacataaagcaatgtccggacggcaccctaacctacaaggat
tctcattcgacgctctgatatccgagaaaatcatcgacaatgcattcaacaaatattggt
ccaaactcatctcatggtcgacctggctaggaaacgtaacgtcaacagcaataggaatct
acatgctggcccgactagtaaaattcaccatcgataccttgatacacggaaggattctct
acgatatctatggccttggatggcagctgttagcatctttttgggattctttaacgaacc
tactaacgcatcgaaatg
>AAlFosh_JXUM01S005782_101993_103842
tatggttcttgtatacatgttttcaatgatttttgggtttgaaactaaaggtttgatagc
gtatgactgcgccaatcctgaagtgaatatgacaagctattctcttcttgatgtcgcttc
ctgtgttccccaaaaaactaatctgacctcatcagtaatatccatacaagtcctgcagcg
aaacgttagaagtctaactaaggttctacaatgtaaagttataattcgaagatctatacg
gcattgtggtacattttcgcatacctcagattaccaatacggatactcctatatagttaa
ggaatttaattccgaagaatgtaggaaagtacatgctttaggaattgtatcacttactca
tgatagacaaattaatgagctaaaattaaataccacaacacgaggtgaaacgcttattgt
aggaagtgttactggaaattcatgtagtggaggtacttacagtacacccttttatacatg
gacaggtgctctagtttactatgagtacgagattgcactatacgattatattgcaagtat
tgaccttgaaaatgatcagatatttctgaaaaatggcttgatgtgtacttattcaattgg
aacatgtctagattccgaagagggttatctgacctgggatgtagatcttaaccaagcctg
tgaaactactgaatttgaggtcatttatgaaggagttgtgaacaagaccataagtttgga
tggtaacataaagcaaacccattcagtagtttatagcactatatcagatacgcaagtatt
ttcgattaaaacccgagaagagactcgcatttgtggatacaatggatttactaccgacca
tccgagaattttaattattgaaaccgacactattagatcaccatttacgagaaaggcatc
cacaggaaaaaatttagatttatttacgtatttcaactcgaaaataactcttgttgaaag
ttatattggacaatctttaaatgatatttataatatggtaatggctgaaatgtgcaagtt
ggataaggttatactggagactaagttaactttagccagattgaacccaaatgaatttgt
aaccagtataatgaaaagaaatggttacacagcagtggtcgctggtgaagttttgcacgt
tttggagtgcaagcctgtttacattacaccacgatttactgatcaatgctatcaagagat
tcccgtctactacaacaatgcgaccatgtttttggcaccggttacacgcgttttacaaac
aatgggaactgaaatagattgtacaccgttactgcctgcaaaatttaagtttggaaatag
atggtatacaacagatggaagattacgagaaaccactgctccgactaaattatcaactga
tattgtaaccagctggacatatacaccattaccaaacttgatggaaagtggagtttatga
ctctagcagtctagacaaaatgagaaacatgatatacgaacaaggtgaaagacgtgtggc
gtcttctgttgtctataaggtattagctggccgacatcctaatactcaaggtttcagatt
tgacgcattagtttcggaaaagataattgatggtgcaataaataaatattggaaaaaatt
gttatcttggtcgacgtggttgggtaatattacatcaacagctattggcgtttacataat
catcagagtattgaaatttacgattgatacaattatacatggacaaatattgtatgatat
ttacgggttcagctggcatttgattgcttcgttttgggactctttaactaatttcttgtc
acacaaaaatatacgaaaagaaaccttgaatataaaaagagacgaaaata
>AAlFosh_JXUM01S006360_92055_91750
aaatgtgtaagttggaccgaactataatggaaaccaaactaaccctcgcacgattgaatc
cgaacgaattcgtttcaagcattatgaaaggaaacggctatacggcagtcgtggcaggag
aagttcttcatgttttggaatgtaagccagtgtatgttactcccaaagcgtcagaaagat
gttatcaagagttaccagtgaactataataatataaccatgtatttagccccagtaacac
gtatattacaaacaagaggcacagaaatagattgtactcccctgttgcctgctaagttta
aatttg
>AAlFosh_JXUM01S006750_30727_31080
aatcaacgccaatatgtggaccttaacaataatagcgctattcctactgattagccaagc
aataggaagtgagcttaaagggctcatagcgtacgactgcaccagcaacaatgtaaacat
aacgagctattcactgatggacgtcgcttcgtgtattccaccaactaggaatctcacgac
tacggaagtccgcatacaagttttacaaagaagcccaaaaacattcgtcaaggtccacca
gtgcaaggtaataataaaacgatcaatccgacactgcggtatgcattctcatacatcaga
ttatgagcatgggtacgcatacatagtcaaggaattcaccccggacgaatgcag
>AAlFosh_JXUM01S006750_31864_32236
caaaactcaaatatgtggattcgatgcatacgttacagaccaccccagaatctatataat
agaagccagcggattcaagtcccctttcaaacgaaaagaaagcaccggacgaaacctgga
cctttttacttacttcaattcgaaaataacgttggtcgagaactacacctgggtcaacaa
ctgaatgaagtatatacaacagttatgacagaaatatgcaaaatcgacaaggcactaatg
gaaaccaaacttactctagcaagagtcaacccaagcgaatccgtgtcgaacatagtaaaa
cgatccgggttcaccgccatcgtggcagcagaagtgctctacatcatcgagtgtaaacca
gtcttcgtaacat
>AAlFosh_JXUM01S006750_35196_35935
gtggaccttaacaataatagcgctattcctactgattagccaagcaataggaagtgagct
taaagggctcatagcgtacgactgcaccagcaacaatgtaaacataacgagctattcact
gatggacgtcgcttcgtgtattccaccaactaggaatctcacgactacggaagtccgcat
acaagttttacaaagaagcccaaaaacattcgttaaggtccaccagtgcaaggtaataat
aaaacgatcaatccgacactgcggtatgcattctcatacatcagattatgagcatgggta
cgcatacatagtcaaggaattcaccccggacgaatgcaggttagctcaattgctcggatc
cgtatcactatccgagagcaacaagattcgcgaactccgtcgcaacagcacaacgcgagg
agaaaccctgatagtagggagtctaagaggaagctcttgtagcggtggagtctacagaac
tgcatcacacacctgggaaggagcactagtcttctatgagtacgagataagcatgtacga
ttacacagcgacggcggacatcgaaaacgaccaggtggctctaaggaacggtatagtatg
tgcctacaaaaccggatggtgcctagaccctgagttcggctacatgacgtgggaagttga
cctgcggagacaatgcgaggagaccgaattcgaaatcatatatgaaggaactgtaaacaa
aacctttgatcacgataaca
>AAlFosh_JXUM01S006750_36478_36771
aactacacctgggtcaacaactgaatgaagtatatacaacagttatgacagaaatatgca
aaatcgacaaggcactaatggaaaccaaacttactctagcaagagtcaacccaagcgaat
ccgtgtcgaacatagtaaaacgatccgggttcaccgccatcgtggcagcagaagtgctct
acatcatcgagtgtaaaccagtcttcgtaacatatgaaagcaaacaggaatgttaccaag
aaattcctgtaaagtacaacaacgtgtcaatgttcggggcaccatgtaaacggc
>AAlFosh_JXUM01S009587_39470_38167
agaagatgggtattcaacttgggaagtaagcttaagtcagcgctgtgaggacaccgagtt
tgaggtcatctacgaaggaaacgtaaataaaacaacagatgaggatgccgataagtcaaa
aaaccaggcagtttacacagcaatttcagattcacacttgttttcaatccgtacgaagca
agcgacccaaatatgtggctataagggacatgctaccgatcaccccagaatatttattct
ggaatcgtcatcatttaagtcgccgttcagtcgcagaccgggcaatgttagaaatcatga
cctattcacgtattttaattcaaaaataacgttagtagaaaattatattggaaagaggct
ggacgacgtgtacaggaccgtaatgacggaaatgtgcaagttagataaagctttgttgga
aacaaaactgacgctagcacgaataaacccgatggaattcgttactagcataatgcgtcg
tacaggattttcagcagtggtggcaggagaagttcttcatgtattacagtgtaaacctgt
atacgtacaaccatttgcttcagaacgatgttatcaggaacttccggtaaaatatggcaa
taataccatgttcttaactcccgttactagaacattgcaaatgaggggaacagaaataga
atgcaccccacttcttcccgcgaaatttaaatttgggggaagatggtataccttcgatgg
taaaataagggaagcgatccctccacataaacttgcgacggaaatcgtcacaaaatggcg
atacacaccattaccaaacttaatggaaagtggaatatacgacaaggaaagcattcaaaa
gatgcgaactatgatttatgatcagggagatcgacgcattgcatcgaatgtggtacataa
aatgttaacgggccagaatccgaataggcaagggtttcattttgacgcattagtgtcaga
aaaacttatcgacaatatggtacaaaaatattgggataaattactatccatatcaacgtg
gctgggaaatgtcacctcgaccatgatcggtttatatctgattggaagaggcataaaatt
cctgattgatactataatgcatggtcgtatcctctacgacatttatgggtttggatggca
actcatggcctcattttgggattctatgacgtcatttttatctcatcgaaatactttgaa
gaatattaacaggaagaagcatgaggtagcgagcagcgagctggaggagattcgtgtgac
gttactttccgagaaccagcagaaggcagaacctgaaatccgaa
>AAlFosh_JXUM01S009590_5353_5150
ttttagctccagttacacgcgttttacaaacattaggaacagaaatagagtgtactcctc
tacttcctgccaaattcaaatttgggagcagatggtacaccacagatggaagattacgag
aaaccactgcgccaagtaaactatcaactgatattgttaccagctggtcatacacgccat
tgccaaacttaatggagagtgggg
>AAlFosh_JXUM01S011498_20698_21255
tcttggaatctaacggatacaagtcaccatttacacaccaagtaagtcatgcaaaaaatc
acgatcttttcacatattttaactcaaaaatcacgctggtagagaactacctgggacaaa
agttaaacgaagtttacacgtctgttatgacggaaatgtgcaagatagataaagcactaa
tggaaaccaaactcacacttgctcgcgtgaatcctagcgaattcgtctcgaacattgtca
aacgtcctggatatacagcaatcgtggcagccgaggtactctacatcatcgaatgcaaac
cagtctacgttacgtacgaaagcaaggaggattgctatcaagagataccggtaaaatata
ataatcattcgatgttcatggctccggttacccgtatattgcaattgagaggaacagaaa
tagactgtacaccactgctcccggctaaattcaccataggaggacgatggtttacgacgg
atcaaagactaagggaaacaacgccgccaataagattgaccacagacgtaataacaagtt
ggacatatacatcgctcc
>AAlFosh_JXUM01S014573_1022_2238
ccttaaggcattaatgatgttattttgcatagggaccgtgtttggatcggaaccctcagg
attaattgcttatgattgcgccaatcctgacatcaatatgaccagctattctctgctgga
cgtggattcttgcatacccactattaaaaaccttactacggtagaagtaccgattcaagt
acttcagagaagcgccaagagtagcgctatggtataccaatgtaaggtaataattaagcg
tatagttaagcattgtggtatacactctcatacttctgattatgagagaagatacgctta
tatagtgaaggaatttacacccgaggaatgcaaacgaatacatttactcggaacacttcc
attgacatttaacgtcggactaaacgaactgaaacgtaatcataccaccagaggagaaac
tctggtagtcggaagtgtctggtccagtcattgtagtggtggagtgtataaaactcctga
atatacatggctagatgcgttggtatattttgagtatgaagtatctctatacaattatat
agccacggtagaccatgaaaacgaccaaatacttttacgacatggtataatatgtccgta
ctctcacggaaaatgtctagattccgaagacgggtattcaacttgggaagtaagcttaag
tcagcgctgtgaggacaccgagtttgaggtcatttacgaaggtaacgtgaataaaaccac
agacgaggataccgataagtcaagtagacaggcagtttacacagccatttcggattcaca
cttgttctcaatccgtacgaagcaagcaacccaaatatgtggctataaaggacatgctac
cgatcatcccagaatatttattctggaatcatcatcatttaagtcaccgttcagccgcag
accggaaaatgtcaggaatcatgacctattcacgtattttaactccaaaataacgttggt
agaaaattatattgggaaaaggctggacgacgtgtacaggaccgtaatgacggaaatgtg
taaactagataaagctttgttggaaacaaaactaacgctagcacgaataaacccaatgga
attcgtaactagcataatgcgtcgtacaggattttcagcagtggtggcaggagaagttct
tcacgtattacagtgtaaacctgtatacgtacaaccatttgcatcagaacgatgttacca
ggaacttccggtaaaat
>AAlFosh_JXUM01S025666_862_1
gaaacgctaatcgtaggaagtctaaaaggaagctcctgcaacggaggcgtttacaaaacc
tctacgtatacatgggaaggagcactggttttttacgaatacgagataagtatgttcgac
tatacagcaacggccgacatagagaatgatcaagtggtgctgagaaacggtatcatatgt
tcctacagcactggatggtgtttagactcggaattcggatacatgacatgggacgtggac
ctaagaagacaatgtgccgagttctaggaaatttatcaaggtaccgtaaataaaaccttt
gactatgacaataccaaggaaaggtctaacgctgtatacacactcatatcggatgctcat
atgttctcaataagagcacgagataaaacgcaagtgtgcggacacgatgcatacattacg
gatcaccccagaatcttcatcctagaatcaaacgggtttcgatcgccattcaaacgaaca
gcaaacgaaggcaaaaatctcgaccttttcacatactttaattcaaagatcaccttagtc
gagagctaccttggtcaaaaactgaacgaagtctacacatcagtaatgaccgaaatgtgc
aagatcgataaggcacttatggagacaaaattgacacttgcgcgtgttaaccccagcgaa
ttcgtatcgaacatcgtgaagcgatctggatttacagcaatcgttgcagcagaagtactc
tacattcttgagtgcaaaccagtattcgtgacgtacgaaaggaaagacgaatgctaccaa
gaaataccagtcaaatataacaatcgttctatgtacatggcccccgtgacacgcatacta
caaatcagaggtacggaaatcg
>AAlFosh_JXUM01S075120_50289_50610
ggttatattgtacctggcatgtgcgatattcggaaccgcaatgtcttttgaaggctcggg
attaatcgcctacgattgcggcaatcctgaggtgaaccttacaagttactccttattaga
tgtggcatcctgtatccctccattaaacaatttaacgacgaatgaagtacacattcaagt
actacaaagaaacgccaaaagcgacataagagctttccaatgcaaagtgataataaaacg
aactattaaacactgtggtatgcattctcatacctccgaatacgaaaggagttacgagta
tatagtaaaagaattcacttcc
>AAlFosh_JXUM01S075128_23226_21736
cgatattcaactacgcgagctcaaacgcaatgcaaccactcgcggggaaacccttatagt
cggatccgtgtggggtagcaattgcaaaggaggtacgtacagaacgccgatatatacctg
ggttgatgctttggtgtattacgagtatgaagtaactctacatgattacgttgctaccgt
cgattacgaaaacgatgcaatacatttaagaaacggactgacctgtgtatattcacatgg
aagatgtcttgactctgaagatggatatattacttgggacatggcatcaaacaataaatg
tgaagagacggagtatgaagtgatctacgaaggcaccgtaaacaaaaccatgaatgaaaa
taagaataaacaaattgaaaaagccaatgttgtttatagcacagtttcaaacacacatct
gctttcaataaggtcaaaagaacaaacaaaaatatgcggccacataggttttactaccga
ccacccgcgcatactcatagtcgaggtgataggcttcaattcccctttccgaaggaaggc
agcaacaggaaaaaatttcgatttgtttacctatttcaactcgaagataaccttagttga
aaattatatcggacaaagcatgacagagctttataacactgttatgacggaaatgtgcaa
ggtggataaggcgctaatggagactaaactcacattagcacgccttaacccaaccgaatt
tgtaactagcatcattaaaagatcgggatatactgccgtagtagcaggagaagtattgca
catcttggagtgcaaaccagtttacgtaacacctcgatctgatgatacttgttatcaaga
aatacctgtaaattataacaaccaaactatgttcattgccccagtaactcatattttaca
aaaaagaggtacacaaattgattgcacaccgcttctgccagccaaattccaaataggtgg
aagatggtatacgactgacgatcgtatccgagaagccatctcaccgttaaaactcacaac
cgatttattaacaacttggtcatatacacatctacctaacttaatgcaaagcggagtata
tgactctgatagcgtagagaaaatgagaaatatgatttacgagcaaggagataggcgagt
tgcatcgaatgtgttgcacaaaatattacttggacaacaacctgaatttcaaggcttccg
tttcgaagcactggtttcaaagaaagtaatcgaaaacataattgaaaaacattggaatga
gctgatgtcgtggtcaacccgtttaggcaatattacctcaacatttataggattgtacat
gattggtagactcattaaatttctgattgataccataatgcatggtcgcatattgtacgt
catatacggtctaggatggcaactacttgcgtcattctgggattctttgactaactttct
gtcccacagaaacgctatgaaaagaacagccggacaagaaaataatttaca
>AAlFosh_JXUM01S076224_4757_4969
aaatagagtgtactcctctacttcctgccaaattcaaatttgggagcagatggtacacca
cagatggaagattacgagaaaccactgcgccaagtaaactatcaactgatattgttacca
gctggtcatacacgccattgccaaacttaatggagagtggggtttatgattccaacagtt
tggtcaaaatgaggaacatgatatatgaacaag
>AAlFosh_JXUM01S076261_1644_3449
tattaggaagcgaactaaaggggctcattgcgtatgattgcgccaataatgacattaaca
tcactagctattctctaatggacgtagcatcgtgtatgccaccggcgaggaaccttacaa
caacggaaaccagaatacaggtccttcaacgcagccctaaggtcttagtaaaaatacacc
aatgcaaggtaataataaaacgctcaatcagacactgtggtatgtattctcatacgtcgg
attatgaacacgggtacgcatacatcgtcaaagaatttaccccggatgaatgtaaattgg
ctcaaatactaggatcagtttcgttatcagagaataacaaaattcgagagatccgtcgta
acagcacgacccgaggagaaacgctaatcgtaggaagtctaaaaggaagctcctgcaacg
gaggcgtttacaaaacctctacgtatacatgggaaggagcactggttttttacgaatacg
agataagtatgttcgactatacagcaacggccgacatagagaatgatcaagtggtgctga
gaaacggtatcatatgttcctacagcactggatggtgtttagactcggaattcggataca
tgacatgggacgtggacctaagaagacaatgtgaagaaaccgagttcgaggtcatttatc
aagggaccgtcaataaaacctttgactatgacaataccaaggaaaggtctaacgctgtat
acacactcatatcggatgctcatatgttctcaataagagcacgagataaaacgcaagtgt
gcggacacgatgcatacattacggatcaccccagaatcttcatcctagaatcaaacgggt
ttcgatcgccattcaaacgaacagcaaacgaaggcaaaaatctcgaccttttcacatact
ttaattcaaagatcaccttagtcgagagctaccttggtcaaaaactgaacgaagtctaca
catcagtaatgaccgaaatgtgcaagatcgataaggcacttatggagacaaaattgacac
ttgcgcgtgttaaccccagcgaattcgtatcgaacatcgtgaagcgatctggatttacag
caatcgttgcagcagaagtactctacattcttgagtgcaaaccagtattcgtgacgtacg
aaaggaaagacgaatgctaccaagaaataccagtcaaatataacaatcgttctatgtaca
tggcccccgtgacacgcatactacaaatcagaggtacggaaatcgactgcactcccttac
ttccagccaagttcacgataggaggacgatggtacacaaccgatcaacgtctaagagaat
cgactcctccactaaaattgacaacagacgtcattactagctggtcatacacaccgttac
caagcctaatgcaaagcggtatatacgacgccgaaagcctcgagcggatgaagagtatgg
tctacgaacaaggagataagaaaatcgcatcatcagtacttcacaaactgatatccggac
ggcatcccaacttacaaggatttacgttcgacgcgctcatctcggaaaaaataattgaca
acgcactcactaaatattggtcgaagttcctaacatggtcaacatggctgggcaacgtca
catcaacagcaatcggcttatacatgattgggagaattataaaattcgtcatcgacacac
tgatacacggcaggatactgtacgacatctacggctttggatggcaactattagcatcct
gctgggattctttaaccaacctactgtcacaccggaacgtgatgcggcgtcgcgaaaata
aggacg
>AAlFosh_JXUM01S077144_664_1040
aagggtttcattttgacgcattagtgtcagaaaaacttatcgacaatatggtacaaaaat
attgggataaattactatccatatcaacgtggctgggaaatgtcacctcgaccatgatcg
gtttatatctgattggaagaggcataaaattcctgattgatactataatgcatggtcgta
tcctctacgacatttatgggtttggatggcaactcatggcctcattttgggattctatga
cgtcatttttatctcatcgaaatactttgaagaatattaacaggaagaagcatgaggtag
cgagcagcgagctggaggagattcgtgtgacgttactttccgagaaccagcagaaggcag
aacctgaaatccgaaag
>AAlFosh_JXUM01S077939_795_2120
caggactgataggttatgattgcgctagtcccgaggtcaatatgaccagttattctttaa
cagatgtttcatcttgcctacctgctattaagaacttgtcaataaccgaagttcccatac
aagttcttcaaagaagtaccaaaagttcggtaatggtctatcagtgcaaggtgatcctca
aaagatcaatacgatactgcggcatgcactcacacatttcagactacgagcatagctact
cctacatcgtaaaggaattcacttctgaagaatgtaaaacgacacacttactaggagcat
tagctcttacgcatgacaagcggattggtgagctaaagaggaatagtaccaccagaggtg
aaacattgattattggcagtatccggtccagttcatgcagtggaggaacttacagaacac
cggaatatacatggactaacgcactggtgtattacgaatatgaaatttcactttataatt
atgaagccatgattgatacagaaaatgatcaaatcattctcagacatggtgtagtatgtc
catattctcatggcaaatgtttagattccgaggatgggtattctacctgggatatcagtt
tgaatcaaaggtgcgaagatacagagttcgaagttatattcgaaggatctgtaaataaaa
caattaatatcgatacccaacgaaaggataaccctgccgtgtatacgtcaatatcagatt
cccacttgttttccattcgaacgaaaggaacatcgaaaatatgtggataccagggttata
aaactgatcacccgagaatatttatactagaatcagttggattttcaacaccattccata
agaaacccaccaatgccaggaatcatgatattttcacttactttaactccaaaataacac
tggtggaaaactacataggacagaagctagatgatgtgtataattcagtaatggtggaga
tgtgcaaaattgataaggcgttaatggagacgaaacttacattagcccgacttaatccaa
ctgaattcgtgaataccatcatgaagagatcaggattcacagcagtagttgccggtgaag
tgctgcatgttctcgaatgcaaaccggtctatgtcaaaccaatagagtcagaaatatgtt
atcaagagattccggtgaagtttgggaatcagacaatgtttttagcaccagttacacgta
cactacaattacgaggaaccgagatcgactgtacaccattacttccggccaaatttcaaa
tcggaggacgctggtataccactgatggcaggatgagagaaacagttgcaccccataaac
tcacca
>AAlFosh_JXUM01S078589_2253_774
aacgctaatcgtaggaagtctaaaaggaagctcctgcaacggaggcgtttacaaaacctc
tacgtatacatgggaaggagcactggttttttacgaatacgagataagtatgttcgacta
tacagcaacggccgacatagagaatgatcaagtggtgctgagaaacggtatcatatgttc
ctacagcactggatggtgtttagactcggaattcggatacatgacatgggacgtggacct
aagaagacaatgtgaagaaaccgagttcgaggtcatttatcaagggaccgtcaataaaac
ctttgactatgacaataccaaggaaaggtctaacgctgtatacacactcatatcggatgc
tcatatgttctcaataagagcacgagataaaacgcaagtgtgcggacacgatgcatacat
tacggatcaccccagaatcttcatcctagaatcaaacgggtttcgatcgccattcaaacg
aacagcaaacgaaggcaaaaatctcgaccttttcacatactttaattcaaagatcacctt
agtcgagagctaccttggtcaaaaactgaacgaagtctacacatcagtaatgaccgaaat
gtgcaagatcgataaggcacttatggagacaaaattgacactcgcgcgtgttaaccccag
cgaattcgtatcgaacatcgtgaagcgatctggatttacagcaatcgttgcagcagaagt
actctacattcttgagtgcacagcgaattcgtatcgaacatcgtgaagcgatctggattt
acagcaatcgttgcagcagaagtactctacattcttgagtgcaaaccagtattcgtgacg
tacgaaaggaaaaacgaatgctaccaagaaataccagtcaaatataacaatcgttctatg
tacatggcccccgtgacacgcatactacaaatcagaggtacggaaatcgactgcactccc
ttacttccagccaagttcacgataggaggacgatggtacacaaccgatcaacgtctaaga
gaatcgactcctccactaaaattgacaacagacgtcattactagctggtcatacacaccg
ttaccaagcctaatgcaaagcggtatatacgacgccgaaagcctcgagcggatgaagagt
atggtctacgaacaaggagataagaaaatcgcatcatcagtacttcacaaactgatatcc
ggacggcatcccaacttacaaggatttacgttcgacgcgctcatctcggaaaaaataatt
gacaacgcactcactaaatattggtcgaagttcctaacatggtcaacatggctgggcaac
gtcacatcaacagcaatcggcttatacatgattgggagaattataaaattcgtcatcgac
acactgatacacggcaggatactgtacgacatctacggctttggatggcaactattagca
tccttctgggattctttaaccaacctactgtcacaccgga
>AAlFosh_JXUM01S088712_1492_1255
atggtacacaaccgatcaacgtctaagagaatcgactcctccactaaaattgacaacaga
cgtcattactagctggtcatacacaccgttaccaagcctaatgcaaagcggtatatacga
cgccgaaagcctcgagcggatgaagagtatggtctacgaacaaggagataagaaaatcgc
atcatcagtacttcacaaactgatatccggacggcatcccaacttacaaggatttaaa
>AAlRim_LMAV010017865.1_201_1
tactacaatgtatttgtcacctgtaactcgaacacttcaattacgaggaacagaaataga
gtgtacaccgctattgccagctaaatttcaatttggaggcagatggtatacctttgacgg
taagataagagaaaccactgcgcctcacaaacttgctacagatatagttaccaagtggac
atacacaccgctcccgaatct
>AAlRim_LMAV010501366.1_243_1
ttacttggacaacaacctgaatttcaaggcttccgtttcgaagcactggtttcaaagaaa
gtaatcgaaaacataattgaaaaatattggaatgagctgatgtcgtggtcaacccgttta
ggcaatattacctcaacatttataggattgtacatgattggtagactcattaaatttctg
attgataccataatgcatggacgcatattgtacgacatatacggtctaggatggcaacta
ct
>AAlRim_LMAV010686824.1_251_1
gtcaaggtccaccagtgcaaggtaataataaaacgatcaatccgacactgcggtatgcat
tctcatacgtcagattacgagcatggatacgcatacatcgtcaaggaattcaccccggac
gaatgtaggttagctcaattgctcggatccgtatcactatccgagagcaacaagattcgc
gaactccgtcacaacagcacaacgcgaggagaaacactgatagtagggagtctaagagga
agctcatgta
>AAlRim_LMAV011117968.1_1_272
acgaaacctggaccttttcacatacttcaattcgaaaattacgttggtcgaaaactacct
gggccaacaactgaatgaagtatatacaacggtcatgacagaaatgtgcaaattccacaa
ggcactaatggaaaccttactctagcatgagtcaacccaagcgaattcgtgtcaaacata
gtaaaacgatccgggttcaccgccatcgtggcagcggaagtgctctatatcatcgagtgt
aaaccagtcttcgtaacatatgaacgcaaac
>AAlRim_LMAV011382080.1_1_289
cgcgagctcaaacgcaatgcaaccactcgcggggaaacccttatagtcggatccgtgtgg
ggtagcaattgcaaagaagggacgtacagaacgccgatatatacatacatacctgggttg
atgcttattacgagtatgaagtaactctacatgattacgttgctaccgtagattacgaaa
acgatgcaatacatttaagaaccggactgatctgtgtatattcacatggaagatgtcttg
actctgaagatggatatattacttgggacatggcatcaaacaataaat
>AAlRim_LMAV011895547.1_15_331
ggttatattgtacctggcatgtgcgatattcggaaccgcactgtcttttgaaggctcggg
attaatcgcttacgattgcggcaatcctgaggtgaacctcacaagttactccttattaga
tgtggcttcctgtattcctaaacaatttaacgacgaatgaagtacatattcaagtactac
aaagaaacgccaaaagcgacataagagctttccaatgcaaagtgataataaaacgaacta
taaaacactgtggtatgcattctcatacctccgaatacgaaaggagttacgagtatatag
taaaagaattcacttcc
>AAlRim_LMAV012712740.1_203_1
cgcgaccatgtttttggcaccggttacacgcgttttacaaacaatgggaactgaaattga
ttgtacaccgttactgcctgcaaaatttaagtttggaaatagatggtatacaacagatga
aagattgcgagaaaccactgctccgactaaattatcaactgatattgtaaccagctggac
atatacaccattaccaaacttga
>AAlRim_LMAV012810484.1_36_351
agcctgttggatttgaggatgacgatcttctaaattacatcaattcaaagtttgtctatg
ttatgagacacacaaaacaagaggttgatagactgttcagattgtttcgagcaggaaagg
tgccatatgcagaatcgcatcactgaaaacttaatgacactggctttgctttccccaaag
gagttcgcctatcagtaattcaaatcccccggttatacagctgtagtcaagggagaggta
gttcacgttgctaaatgcagggaagtcgcagtaattcctaaaatccttaactcagaatgc
tacaatgaactgccgg
>AAlRim_LMAV012866123.1_171_559
gatggatatattacttgggacatggcatcaaacaataaatgtgaagaaacggagtatgaa
gtgatctacgaaggcaccgtaaacaaaaccatgaatgaaaataagaataaacaaattgaa
aaagccaatgttgtttatagcacagtttcaaacacacatctgttttcaataagggcaaag
gaacaaacaaaaatatgcggccacataggttttactaccgaccacccgcgcatactcata
gtcgaggtgataggcttcaattcccctttccgaaggaaggcagcaacaggaaaaaatttc
gatttgtttacctatttcaactcgaagataaccttagttgaaaattatattggacaaagc
atgacagagctttataacactgttatga
>AAlRim_LMAV012884074.1_84_365
ggaaatgtcacctcgaccatgatcggtttatatctgattggaagaggcataaaattcctg
attgatactataatgcatggtcgtatcctctacgacatttatgggtttggatggcaactc
atggcctcattttgggattctatgacgtcatttttatctcatcgaaatactttgaagaat
attaacaggaagaagcatgaggtagcgagcagcgagctggaggagattcgtgtgacgtta
ctttccgagaaccagcagaaggcagaacctgaaatccgaaag
>AAlRim_LMAV012957773.1_3_341
actctcctgagtttcctatggtaaaaccggtggggtcagaggacgtgaaccttttgaatt
acataaattccaaatttgtttatgtaatgcgacatactaaacaggaagtggatcgactat
tcaggctatttgagcaggaacgatgtcacatgcaaaataggataaccgaaaacctcatga
ccttggccttgatatcaccaaaggagtttgcttatcaatattttaagtctcctggttaca
cggctgtggttaggggggaagttgttcatgttgccaagtgtagagaggtggcagttatgc
caagagtcttgaccgatgaatgttataatgaattgccag
>AAlRim_LMAV013185995.1_905_1
gtaaacaaaaccatgaatgaaaataagaataaacaaattgaaaaagccaatgttgtttat
agcacagtttcaaacacacatctgttttcaataagggcaaaggaacaaacaaaaatatgc
ggccacataggttttactaccgaccacccgcgcatactcatagtcgaggtgataggcttc
aattcccctttccgaaggaaggcagcaacaggaaaaaatttcgatttgtttacctatttc
aactcgaagataaccttagttgaaaattatattggacaaagcatgacagagctttataac
actgttatgacggaaatgtgcaaggtggataaggcgctaatggagactaaactcacatta
gcacgccttaacccaaccgaatttgtaactagcatcattaaaagatcgggatatactgcc
gtagtagcaggagaagtattgcacatcttggagtgcaaaccagtttacgtaacacctcga
tctgatgatacttgttatcaagaaatacctgtaaattataacaaccaaactatgttcatt
gccccagtaactcatattttacaaaaaagaggtacacaaattgattgcacaccgcttttg
ccagccaaattccaaataggtggaagatggtacacaactgacggtcgtatccgagaagcc
atctcaccgttaaaactcacaaccgatttattaacaacttggtcatatacacatctacct
aacttaatgcaaagcggagtatatgactctgatagcgtagagaaaatgagaaatatgatt
tacgagcaaggagataggcgagttgcatcgaatgtgttgcacaaaatattacttggacaa
caacctgaatttcaaggcttccgtttcgaagcactggtttcaaagaaagtaatcgaaaac
ataa
>AAlRim_LMAV013211882.1_628_888
ccagactaaatccgacggaattcataaatgccttaatgaaaataacaggattttcggcag
tagtagcaggagaagtgcggcacgtacttgaatgtaaaccagtatacgttcaaccgtgtg
catccgaaagatgcttccaataattgccggtaaaatatggaaatactacaatgtatttgt
cacctgtaactcgagcacttcaattacgaagaacggaaatagagtgtacaccgttattgc
cagctaaatttcaatttggtt
>AAlRim_LMAV013254982.1_1157_778
tctagcagtctagacaaaatgagaaacatgatatacgaacaaggtgaaagacgtgtggcg
tcttctgttgtctataaagtattagctggccagcatcctaatactcaaggttttagattt
gacgcattagtttcagaaaagataattgatggtgcaattaataaatattggaaaaaattg
ttatcttggtcgacgtggttgggtaatattacgtcaacagctattggcgtttacataatc
atcagactattgaaatttacgattgatacaattatacatggacaaatattgtatgatatt
tacgggttcagctggcacttgattgcttcgttttgggactcttcaacgaatttcttgtca
cataaaaatatacgaaaag
>AAlRim_LMAV013259713.1_22_471
ccaagtggacatacacaccgctcccgaatctaatggaaagcggtgtatatgatgcggaga
gcctaaaaaagatgcgaacaatgatctatgaccaaggagacaggcgaatcgcatcaaatg
tagtccacaagattctaactggtcatagtcccagtatacaaggatttcactttgatgcgt
taatatcagaaaacctcatagacagcgtcgttcacaaatattggactaaactactctctt
ggtcaacatggctcggaaacgttacttccaccgccatagggttatatttgatcggaagac
ttgtaaaattcataatagataccttgatgcacggacgtatactctacgaaatatatggat
tcagctggcaactcatttgttcaatatgggattcattgacaacattcttaactcatcgaa
acacactgaggaacatcaagaagtcagcac
>AAlRim_LMAV013274141.1_1287_1
ttatgagagaagatacgcttatatagtgaaggaatttacacccgaggaatgcaaacgaat
acatttactcggaacacttccattgacatttaacgtcggactaaacgaactgaaacgtaa
tcataccaccagaggagaaactctggtagtcggaagtgtctggtccagtcattgtagtgg
tggagtgtataaaactcctgaatatacatggctagatgcgttggtatattttgagtatga
agtatctctatacaattatatagccacggtagaccatgaaaacgaccaaatacttttacg
acatggtataatatgtccatactctcacggaaaatgcttagactccgaagatgggtattc
aacttgggaagtaagcttaagtcagcgctgtgaggacaccgagtttgaggtcatctacga
aggaaacgtaaataaaacaacagatgaggatgccgataagtcaaaaaaccaggcagttta
cacagcaatttcagattcacacttgttttcaatccgtacgaagcaagcgacccaaatatg
tggctataagggacatgctaccgatcaccccagaatatttattctggaatcgtcatcatt
taagtcgccgttcagtcgcagaccgggcaatgttagaaatcatgacctattcacgtattt
taattcaaaaataacgttagtagaaaattatattggaaagaggctggacgacgtgtacag
gaccgtaatgacggaaatgtgcaagttagataaagctttgttggaaacaaaactgacgct
agcacgaataaacccgatggaattcgttactagcataatgcgtcgtacaggattttcagc
agtggtggcaggagaagttcttcatgtattacagtgtaaacctgtatacgtacaaccatt
tgcttcagaacgatgttatcaggaacttccggtaaaatatggcaataataccatgttctt
aactcccgttactagaacattgcaaatgaggggaacagaaatagaatgcaccccacttct
tcccgcaaaatttaaatttgggggaagatggtataccttcgatggtaaaataagggaagc
gatccctccacataaacttgcgacggaaatcgtcacaaaatggcgatacacaccattacc
aaacttaatggaaagtggaatatacgacaaggaaagcattcaaaagatgcgaactatgat
ttatgatcagggagatcgacgcattgcatcgaatgtggtacataaaatgttaacgggcca
gaatccgaataggcaagggtttcatt
>AAlRim_LMAV013298725.1_2_1246
atggtataatatgtccgtactctcacggaaaatgtctagattccgaagacgggtattcaa
cttgggaagtaagcttaagtcagcgctgtgaggacaccgagtttgaggtcatttacgaag
gtaacgtgaataaaaccacagacgaggataccgataagtcaagtagacaggcagtttaca
cagccatttcggattcacacttgttctcaatccgtacgaagcaagcaacccaaatatgtg
gctataaaggacatgctaccgatcatcccagaatatttattctggaatcatcatcattta
agtcaccgttcagccgcagaccggaaaatgtcaggaatcatgacctattcacgtatttta
actccaaaataacgttggtagaaaattatattggaaaaaggctggacgacgtgtacagga
ccgtaatgacggaaatgtgtaaactagataaagctttgttggaaacaaaactaacgctag
cacgaataaacccaatggaattcgtaactagcataatgcgtcgtacaggattttcagcag
tagtggcaggagaagttctgcacgtattacagtgtaaacctgtatacgtacaaccatttg
catcagaacgatgttaccaggaacttccggtaaaatatggaaataacactatgttcttaa
ctcctgttacaagaactttgcaaatgaggggaacagaaatagaatgcaccccacttcttc
cggccaaatttaaatttgggggaagatggtatacctttgatgggaaaataagagaagcaa
tacctccacataaacttgcaacggaaatcgtcacaaaatggcgatacacaccactaccaa
acttgatggaaagtggaatatacgacaaggaaagcattcggaagatgcgaaccatgattt
atgatcagggagatcgacgaattgcatctaatgtggtgcacaaaatgttaacgggccaga
atccaaataaacaagggtttcattttgacgcgctagtgtcagagaaacttatcgacaaca
tggtacaaaaatattgggataaactactgtccatatcaacgtggctgggaaatgtgacct
cgaccatgatcggtttatacctgattggaagaggaataaaattcctgattgacactataa
tgcatggtcgtatcctttacgacatttatgggtttggatggcaactcatggcttcgtttt
gggattccatgacatcatttttatctcaccgaaatactttgaaga
>AAlRim_LMAV013304941.1_934_1695
atgatcaggtgatgctacgtcatggtctagtatgtccgtactctcatggtaaatgtcttg
attcagaggacggatacactacatgggacgtaagcctaagccaacgatgcgaggacactg
aatttgaagtaatatatgaagggagggtaaacaaaacaagaaacatggatgctactgata
agcataaacaagccgtatacactgctgtgtcggattcgcatttgttctccataagaacga
aggacaagacacaaatatgtgggtacgatggatatacatctgatcatccaagaatattta
tcttggaatcagcagctttcaaatcgcccttcaagagaaggactataagtgctcataatc
acgatatattcacatatttcaattccaagattactatggtcgagaattacatcggtcaaa
aactggatgaagtgtacaaaacggtaatgaccgagatgtgcaaattggataaaaccttgc
tagaaacaaaattaactctagccagaataaatcctactgagtttgttaccagtatcatga
gaagaacaggattctctgcggtagtagccggggaggtcttacatgtattgcaatgcaaac
ctgtatacgtgcaaccattcgcatcggaaagatgttatcaggaattgcctgtgaaatatg
gaaacacgaccatgttcttaacgccggtaacacggactctgcagttaagaggaactgaaa
tcgagtgtacaccacttcttcctgcaaaatttaattttggag
>AAlRim_LMAV013310377.1_9_1277
aaaatgatcaggtgatgctacgtcatggtctagtatgtccgtactctcatggtaaatgtc
ttgattcagaggacggatacactacatgggacgtaagcctaagccagcgatgcgaggaca
ctgaatttgaagtaatatatgaagggagggtaaacaaaacaagaaacatggatgctactg
ataagcataaacaagccgtatacactgctgtgtcggattcgcatttgttctccataagaa
cgaaggacaagacacaaatatgtgggtacgatggatatacatctgatcatccaagaatat
ttatcttggaatcagcagctttcaaatcgcccttcaagagaaggactataagtgctcata
atcacgatatattcacatatttcaattccaagattactatggtcgagaattacatcggtc
aaaaactggatgaagtgtacaaaacggtaatgaccgagatgtgcaaattggataaaacct
tgctagaaacaaaattaactctagccagaataaatcctactgagtttgttaccagtatca
tgagaagaacaggattctctgcggtagtagccggggaggtcttacatgtattgcaatgca
aacctgtatacgtgcaaccattcgcatcggaaagatgttatcaggaattgcctgtgaaat
atggaaacacgaccatgttcttaacgccggtaacacggactctgcagttaagaggaactg
aaatcgaatgtacaccacttcttcctgcaaaatttaattttggaggcagatggtacacct
tcgatgggaaaataagggaggcgattcctcctatgaaattagccacagaaatcgttacta
aatggcattacactccgttacctaatttaatggagagtggtatttatgaccatgatagta
tacaaaaaatgagaaccatgatttacgatcagcaggatagaagaatagcttcaaacatcg
ttcataaagtattgactggacagaatcccagcagacaaggttttcatttcgaagctctta
tgtccgagaagtttatagacgacatgataagcaaatattggaaaaaattaataacgtttt
ctacctggctaggaaacttaacctctacaataatcggattatatatggtgggaagaggaa
tcaagtttatagttgacaccatcatgcatggtcgaatcctgtatgatatttatggctgca
gttggaagcttttagcgtcaatttgggactcattgacttctttcttatcccacagaaata
cattaagaa
>AAlRim_LMAV013315874.1_4_1440
cgagaggagaaactctaatcgtcggaagcctcaaaggaacctcctgcaacggaggtgtct
acagaacggctgattacacttgggaaggagcgcttgtattttatgagtatgaaatcagca
tgtatgattacatcgcaacagcggacatcgagaacgaccaagtcatattaaggaacggaa
ttatatgcacctactcgacgggatggtgcttagattcagaatttggctacatgacatggg
aagtcaacctcagaagacaatgcgaagaaacagaattcgaagtcatttatcaaggaacgg
taaacaaaaccttcgatcatgacgacataaagctacgatcgaaagctatatacacactga
tatctgatacgcacatgttttcaataagagcaagagaaaagacacaaatatgtggtttcg
acggatatataaccgaccaccccagaatattcatcttggaatctaacggatacaagtcac
catttacacaccaagtaagtcatgcaaaaaatcacgatcttttcacatattttaactcaa
aaatcacgttggtagagaactacctgggacaaaagttaaacgaagtttacacgtctgtta
tgacggaaatgtgcaagatagataaagcactaatggaaaccaaactcacacttgctcgcg
tgaatcctagcgaattcgtctcgaacattgtcaaacgccctggatatacagcaatcgtgg
cagccgaggtactctacatcatcgaatgcaaaccagtctacgttacgtacgaaagcaagg
aggattgctatcaagagataccggtaaaatataataatcattcgatgttcatggctccgg
ttacccgtatattgcaattgagaggaacagaaatagactgtacaccactgcttccggcta
aattcaccattggaggacgatggtttacgacggatcaaagactaagggaaacaacgccgc
caataagattgaccacagacgtaataacaagttggacatatacatcgctcccaagcttaa
tgcaaagcggcgtatacgatgcagacagccttgaaaagatgaagaatatggtgtatgagc
aaggagacaggaaaatcgcatcttcggtactacataaagcaatgtccggacggcacccta
acctacaaggattctcattcgacgctctgatatccgagaaaatcatcgacaatgcattca
acaaatattggtccaaactcatctcatggtcgacctggctaggaaacgtaacgtcaacag
caataggaatctacatgctggcccgactagtaaaattcaccatcgataccttgatacacg
gaaggattctctacgatatctatggccttggatggcagctgttagcatccttttgggatt
ctttaacgaacctactaacgcatcgaaatgtgatgaagcagtaccaggaaaaggacg
>AAlRim_LMAV013320751.1_1959_1579
ccacagaacatccacggctgtttgtaaccatagtaccacaaaactctcccgaatttccca
tgataaagccggtgggttcagaggatgtgaaccttttaaattacataaattccaaattcg
tttatgtaatgagacatacgaaacaggaagtggatcgtctatttaggttattcgagcagg
aaaggggtcacatgcaaaataggataactgagaacctgatgacattagctctaatatcac
cgaaggagtttgcctatcaatatttcaagtctcctggttacacagctgtagttaggggag
aagtcgtccatgttgccaagtgcagagaggttgcagttatgccaagagttttgaccgatg
aatgctataatgagctgccgg
>AAlRim_LMAV013329276.1_6038_5197
caatgatttttgggtttgaaactaaaggtttgatagcgtatgactgcgccaatcctgaag
tgaatatgacaagctattctcttcttgatgtcgcttcctgtgttccccaaaaaactaatc
tgacctcatcagtaatatccatacaagtcctgcagcgaaacgttagaagtctaactaagg
ttctacaatgtaaagttataattcgaagatctatacggcattgtggtacattttcgcata
cctcagattaccaatacggatactcctatatagttaaggaatttaattccgaagaatgta
ggaaagtacatgctttaggaattgtatcacttactcatgatagacaaattaatgagctaa
aattaaataccacaacacgaggtgaaacgcttattgtaggaagtgttactggaaattcat
gtagtggaggtacttacagtacacccttttatacatggacaggtgctctagtttactatg
agtacgagattgcactatacgattatattgcaagtattgaccttgaaaatgatcagatat
ttctgaaaaatggcttgatgtgtacttattcaattggaacatgtctagattccgaagagg
gttatctgacctgggatgtagatcttaaccaagcctgtgaaactactgaatttgaggtca
tttatgaaggagttgtgaacaagaccataagtttggatggtaacataaagcaaacccatt
cagtagtttatagcactatatcagatacgcaagtattttcgattaaaacccgagaagaga
ctcgcatttgtggatacaatggatttactaccgaccatccgagaattttaattattgaaa
c
>Ae_tae_NODE_141_2115_1297
tatcaatgtcaggttattataaaaagacgtattaaacattgcggtatgcactctcatatctctgaatatgagcgtggatacgaatatatagtcaaagactttacttcagaagaatgtagattgtcacaacaactaggcatagtgaagttgacgtatgacttccaattgcgagagttgaagcgcaatgctacaacaagaggggaaactttaattgctggctccgtatggggaagtcattgtaaaggtggaacctaccgtactccggtgtacacttgggttgatgcactagtgtactatgagtatgaaataactctacaagatttcatagctaccgtcgattatgaaaatgatgctatctatttaaaaaatggattaacttgcatatattcgatgggtaaatgtttagattccgaggatggatatttgacttgggatataactttaaaccggaaatgcgaggaaacggagtttgaaattatttatgaaggatcggtaaataaaacaaagaataacgattcaaagtcaaatatacggaataatgttgtatcatggacgtccgtggttgtatatagcactgtatccaacacgcagctattttcaatacgagctaaagaagccgtaaaagtgtgtggtcatcaaggatttatgactgaccatccacgtataattatagtggaagtatccgggtttaagtctccatttaataaaagggctacagggagtagaaatttcgacttatttacttatttcaattccaagataaccctagtggaaaattacataggacaaagtatgtccgaactctataataccgtaatgacggaaatgtgcaaggtagataaagcattaatggagtctaaattgactttagctcgacttaacccgacggaattcgtaactggaattattaagcgttccggctataccgcggtagtagcaggagaagttttacatatcttagaatgtaaaccagttttcgtaacacctaaggcggaagaaaggtgttatcaagaaattcctgttacctttcgtaacagatctatgttcattgctccagttacaaggattttacaaacaagagggacacaaattgagtgtactccattgttacccgccaaatttcaaataggtggaagatggtttactacagacggacgtctcagagaaactacatctcccattaaattaactacagatatattgactacatggtcctacaccccattgcccaatttaatgcaaagtggagtttatgatgaggacagcgtaataaaaatgaggaatatgatatatgaacaaggcgaaaagcgcattgcttctaatgtattgcataaaattttaataggacaacaaccagacatacaaggttttcgatttgatgctttaatatcacctaaaataatcgaaaatgttctggataagtattgggataagttaatgtcttggtccacccgtttagggaatattacttctacctttattggcatttatatgattgggagaataattaaatttgtgatagacacaattatgcatggacgcctactgtatgatatctatgggnnnnnnnnnnatgtcaacaaagatgtagtcacaatgtaatagctcagt
>Ae_tae_NODE_326_660_911
TATTAATGATTATGTATATCTTCGCATCAGCCTTTGGATCACAGCCTTCAGGCCTTATTG
CCTATGATTGCGCAAACCCTGAAGTCAATATGACTAGTTATTCTTTGTTAGACGTGTCTT
CATGTCTACCGTCATCCAAGAATCTATCCACAACAGAAATGCCAATCCAAGTTTTACAAA
GAAATACAAAAGGAAGCACAATGGTGTATCAGTGCAAAATGATCATCAAGAGGTCAATAC
GCCATTGTGGAA
>AegAag2_ctg_1016_198420_199796
GATTAATCGCCTATGACTGCGCCAATCCTGATATAAACATGACCAGTTATTCATTATTAG
ATGTAGATTCTTGCATACCCACCGTCAAAAATCTCACTACCACTGAAGTACCTATTCAAG
TGCTTCAGAGAAGCGCAAAAAGTAGCGCCATGGTATATCAGTGCAAGGTTATAATCAAAC
GCATTGTTAAGCATTGTGGAATACACTCTCATACATCTGATTATGAGAGAAGGTACGCCT
ATATAGTGAGGGAATTTACACCTGAAGAATGTAGACGAATACATTTACTTGGGACCCTCC
CACTAACGGTGAATGCTGGACTTAGCGAACTGAAACGAAATCATACAACTAGAGGTGAAA
CTCTAGTAGTTGGAAGTGTTTGGTCGAGTCACTGTAGCGGTGGAGTATATAAAACTCCTG
AATATACATGGCTAGATGCTTTAGTATATTTTGAATACGAAGTTTCATTGTACAATTATG
TAGCTACAGTAGACCATGAAAATGATCAAATACTTTTACGACATGGAATAGTATGTCCAT
ACTCGCATGGAAAATGTTTGGATTCCGAAGATGGGTATTCAACTTGGGAAGTAAGTCTTG
ATCGGCGGTGTGAGGACACCGAATTTGAGGTCATTTACGAAGGTACAGTAAACAAGACGA
CAAATGAGGATGGTGAAAAGAAGAGTAACCAGGCAGTATATACAGCCATTTCAGATTCGC
ACCTATTTTCAATTCGAACAAAACAAGCAACTCAGATTTGTGGTTACAAAGGACATGCTA
CTGATCACCCCAGAATATTTATTTTGGAGTCATCATCGTTTAAATCACCTTTTAGTCGCA
GACCAGCAAGTGTAAGAAATCATGATTTATTCACGTATTTTAATTCTAAAATAACGTTAG
TAGAAAATTATATTGGGAAAAGATTGGATGATGTATACAGGACCGTAATGACGGAAATGT
GCAAATTAGATAAAGCTTTGTTAGAGACGAAATTAACATTAGCAAGAATAAATCCCATGG
AATTCGTTACGAGTATAATGCGTCGTTCCGGATTTTCGGCAGTTGTGGCAGGCGAAGTTC
TTCACGTATTACAGTGTAAACCTGTATACGTACAACCTTTTGCATCAGAACGATGCTATC
AGGAGCTTCCAGTAAAATACGGAAATGACACAATGTTTTTAACTCCTGTTACCAGAACGT
TGCAGATGAGGGGAACAGAAATAGAATGCACTCCACTTCTTCCCGCTAAATTTCAATTTG
GGGGAAGATGGTATACCTTCGATGGTAAAATAAGAGAAACGATTCCTCCTCAGAAGCTTG
CAACAGAAATTGTCACTAAATGGCGCTACACACCATTACCAAATTTAATGGAAAGTGGCA
TTTATGATCAGGAAAGCATCCAAAAGATGCGTACCATGATTTACGATCAAGGAGATCGTC
GGATAGCATCTAATGTGGTTCATAAGATGCTGACTGGACAAAGCCCAAATCGACAAGGGT
TCCATTTCGAAGCCTTAGTCTCGGAAAAGATAATTGATAACGTTATCAATAAGTATTGGA
ATAAAATTATTTCATTGTCTACTGCGTTAGGGAACTTTACATCGACAATGATTGGATTAT
ATTTACTCGGTAGATGCATCAAATTCTTAATTGATACAATCATGCATGGTCGTATACTCT
ACGACATTTATGGGTTTGGATGGCAACTCATTGCCTCATTTTGGGATTCTATGACGTCAT
TTTTATCTCACCGAAATACTTTGAGGAATATTAACAGGAAGAAGCATGAGGTGGCGGGCA
CCGAGCTGGAGGAGA
>AegAag2_ctg_1021_87671_88053
aatgttcgggaccgcactgtcttttgaaggctcgggattaatcgcctacgattgcggtaa
tcctgaggtgaacctcacaaattactccttattagatgtggcttcatgtattcctccatt
gaacaacttaacgacgaatgaagtacaaattcaagtactgcaacgaaacgctaaaagcga
tataagagctttccaatgcaaagtaataataaaacgaactattaaacactgtggcatgca
ttctcatacctccgactacgaaaggagctacgagtatataataaaagagttcacttccga
agaatgtcgatactctcaacagttgggtatagtaaaattaacatatgatattcaaatacg
cgagctcaaacgcaatgcaacca
>AegAag2_ctg_1021_88452_89494
aggaacaaacaaaaaatgcggccacgtaggttttacaaccgaccttccgcgcatactcat
agtcgaagtgataggtttcaattcccctttcagaaggaaggcagcaacagggaaaaactt
cgatttgtttacttatttcaactcgaagataaccttagttgaaaattatatcggacaaag
catgacagagctctataacactgttatgacggaaatgtgcaaagtagataaggcgctaat
ggagactaaactcacattagcacgccttaacccaaccgaatttgtaactagcattattaa
aagatcgggatatactgccgtagtagcaggagaagtgctgcacatcttggaatgcaaacc
agtttacgtaacacctcgatctgatgatacttgttatcaagaaatacctgtaaattataa
taatcaaactatgttcattgccccagtaactcacattttacaaaaaagaggtacacaaat
tgattgcacaccccttctaccagccaaattacaaataggtggaagatggtatacaactga
tggtcgtatcagagaagccatctcaccgttaaaactcacaaccgatttattaacgacttg
gtcatatacacatctaccaaacttaatgcaaagcggagtatatgatgctgatagcgtaga
gaaaatgagaaacatgatttacgaacaaggagatagacgagttgcatcgaatgtgttgca
caaaatattaattggacaacaacctgaatttcaaggcttccgtttcgaagcactagtttc
aaataaagtaatcgaaagcataatagaaaaatattggaataagctaatgtcatggtcaac
ccgtttaggcaatataacctcaacatttattcgattgtacatgattggtagaatcattaa
atttctgattgataccataatgcatggacgcatattgtacgacatatacggtctaggatg
gcaactacttgcgtcattctgggattctttgactaactttctgtctcacagaaacgctat
gaaaagaacagccggacaagaaa
>AegAag2_ctg_1024_240902_241248
ttttgccatcatcggggttctatcattgatcacccctgcatggtgcctaacggcatttga
ctgcaattcgaagtctgtcaacttgacagcactcttccttgtcaccaccccgaactgcga
tatatctcataagaacatcacttacgaacaggtgaatcttgctgtaacccaaactacaga
gcgatatgagttaccgtttttccgatgtcacgttgagtcccgcagcatcatggggaggtg
tggaatgtctatcgacacattccacaatgcaggcctcttctcagagattatcagggtcga
taggcatgaatgtgacacgatgcacaagaaagagacattccgcatag
>AegAag2_ctg_1024_241333_242180
ttcatgtactcctggtgcgaccctggttaggaacggtagggagtacgatcgcccactcat
taacactgagctcaccattactatatcttccggagtctcgatcgtatctctagaagagag
cctcatcaaattccccaatgggaagaattgcaaattgcaagatgaatcatgtttcgatgc
cgattatggggacgttttttggagtgttcctactccgtcttgtgaagagtccgaatcaga
aaagagccttgtttatgagggcccggggacactagtcaaggatgtcaacgggaatacatc
ggtagagtatatccatgttcactattccgggtatgacttccaagtcctgttgagtctttt
gaatttcgtaaactctaaacttgtttactcattctgacatgttaagcaggaggttagtcg
cctttttgacttgttcaatcatgatagatgtcaagctcacaacaggataacctaaaacct
tttgtcgatcgctcttctgtccccccaggagtttgcctacacctatgggggtcctggccg
cacagcagtagctaggggagaagccatctatctcgcccaatgcaggccagttgcagttat
acttgacctaaacgtaacgggttgttacaacgagctccctgtggtgtacaacaatgaaac
aatgttcatgacccctcggagcaggatattgatcaatgttggaaccccccttcagtgcct
ccctgacttactacctaaatattttttgaatgaaaattggtacgtgaaaactgaccacgg
actgattgagacccggcctccgcattccactgctccgaacgccgttgagtacgaatttag
agagttgt
>AegAag2_ctg_10_2440770_2441725
aaacttcgacttgttaacatatttcaactctaaaataacgttagtagaaaactatatcgg
gcaaagcataacagaattatacaacacagttatgacggaagtgtgcaaagtagataagac
attgatggaaactaaactcacattagctcgtctcaatccaacagagtttgtaaccagcat
cattaaaagatccggattcaccgcagtgatagcaggggaggtgttgcacatactggaatg
caaacccgtttacgtgacacctagacctgatgatacttgctatcaggtaattcctgtaaa
ctacaacaatcaaactatgtttgttgcaccggtgacccatattctacaaaagagaggcac
ccaaattgattgcacgcctcttttaccggccaaatttcagataggtggaagatggtatac
gactgacggccgtatcagagaaaccacctcaccattgaaactaacgacagatttattaac
tccatggtcctacacacatctgccaaatcttatgcagagtggagtatacgacgccgatag
tgttgtgaaaatgagaaatatgatatatgagcagggagatagattactaatcgggcaaca
accagaatttcaaggcttccattttgaagcacttgtctcgcccaaattgatcgaaaacgt
aatcgagaggtactggaataagctaatgtcatggtctacttatttgggtaatataacatc
aaccttcataggaatctatatgataggaagaatttttaaatcaataatgcatggacgcat
attgtatgatatatacggtctagcatagcaattacttgcatcattctgggattttttgac
aaacttcctatcacatagaaacgctatgaaaagaacgaccggacaagaaatgaatttaca
actagcaaatcagaatgaagagacatttcaagaagacacagaggatatcaatagag
>AegAag2_ctg_1184_141379_141926
agcactattcctactgattagccaagcattaggaagtgagcttaaagggctcatagcgta
cgattgcaccagcaacaacgtaaacataacgagctattcactgatggacgtcgcatcgtg
tattccaccaactaggaatctcacgactacggaagtccgcatacaagtcttacaaagaag
cccaaaagcattcgtgaaggtccaccagtgcaaggtaataataaaacgatcaatccgaca
ctgcggtgcgctttctcatacgtcagattatgagcatgggtacgcatacatcgtcaagga
attcaccccggacgaatgcaggttagctcaattgctcggatccgtatcactatccgagag
caacaagattcgcgaactccgtcgcaacagcacaacgcgaggagaaacactaatagtagg
gagtctgaaaggaagctcttgtagcggtggagtctacagaactgcatcatacacctggga
aggagcactagttttctatgagtacgagataagcatgtacgattacacagcaacggcgga
catcgaaa
>AegAag2_ctg_1184_142709_143232
aaagactacgaggtctacacccccgaacaaactaacgacagacgtcattacaagctggtc
atatacatcactaccaagcctcatgcaaagcggagtgtacgacgcagaaagccttgaaag
aatgaaaaacatggtctacgagcaaggggacaagaagatagcatcatcggtactccacaa
ggcgatatcagggcagcatcccaatctacaaggatacaccttcgacgccctcatatctga
aaggatcgtcgacaacgctttcaacaaatattggtctaaactcatctcctggtcaacatg
gttaggcaacgtaacatcaacggcacttggaatctacatgataacgaggatgatcaagtt
cgcagtcgacacgctgatacacggtagaatcctatacgatatatacggattcggatggca
gctattggcgtccttttgggactcgctaacgactcttctatcgcaccgcaacgtaatgaa
gcgataccaagacaagaacgacctaacggaatgcaccactctag
>AegAag2_ctg_1186_366122_367115
cagcggattcaagtcccccttcaaacgaaaggaaagcaccggacgaaacctggacctttt
tacttacttcaattcgaaaataacgttggtcgagaactacctgggccaacaactgaatga
agtatatacaacagttatgacggaaatgtgcaaaatcgacaaggcactaatggaaaccaa
acttactctagcaagagtcaacccaagcgaattcgtgtccaacatagtaaaacgatccgg
gttcaccgctatcgtagcagcagaagtgctctacatcatcgagtgtaaaccagtcttcgt
aacatatgaaagcaaacaggaatgttaccaagaaattcctgtaaagtacaacaacgtgtc
aatgtacatggcaccagtaacacgtatcctacaaagaagaggaccgaaatagactgcaca
cctctaataccagcaaaattcaccatcggaggaagatggtacaccacggaccaaagacta
cgagagtctacacccccgaacaaactaacgacagacgtcattacaagctggtcatataca
tcactaccaagcctcatgcaaagcggagtgtacgacgcagaaagccttgaaagaatgaaa
aacatggtctacgagcaaggggacaagaagatagcatcatcggtactccacaaggcgata
tcagggcagcatcccaatctacaaggatacaccttcgacgccctcatatctgaaaggatc
gtcgacaacgctttcaacaaatattggtctaaactcatctcctggtcaacatggttaggc
aacgtaacatcaacggcacttggaatctacatgataacgaggatgatcaagttcgcagtc
gacacgctgatacacggtagaatcctatacgatatatacggattcggatggcagctattg
gcgtccttttgggactcgctaacgactcttctatcgcaccgcaacgtaatgaagcgatac
caagacaagaacgacctaacggaatgcaccactc
>AegAag2_ctg_1228_14102_15726
cgtccatgtacatcaatgcaaagtaataataaaacgctcaataagacattgtggtgcgtt
ttcacatacttcagactatgaatacggatacgcatacatagtaaaggaattcactccgga
cgaatgtcgactagctcaacttcgtggatcgattacactaacagataactacaagattca
agaattgcgccgaaacagcacaacaagaggtgaatcgctaatagtaggaagcttaaaggg
aacctcttgcaatggtggagtctatcgaacaccagaatatacttgggaaggcgctcttgt
attctacgagtacgaaattagtatgcatgattacgtagctactgccgacatcgaaaatga
tcaggtgacattaaggaatggaatcatatgctcatatagtaccggatggtgcttagatgc
tgaatttggatatataacttgggagatcgacctcaaaagacagtgtgaagaaatcgagtt
cgaagttatctacgaaggaaacgtcaacaaaaccttcgataacgatagaaaatcaaaagc
agtttacactttgctttctgatacacatatgttttccataagagcgaaagacaggactca
aatatgtggctttgacggctacatcacagatcatccgagaatttccatattagaagcaaa
cgtattcaaatcaccgttccgacgtaaggcaagcaatggcagaaatctagatctttttac
atatttcaactcaaaaattactcttgtggaaaactacctaggagagaaattaaatgaagt
ctatacaaacgtcatgactgaaatgtgtaaaatagataaatcgcttatggagacaaagct
tacactcgcaagagtaaaccccagcgaattcgtttccaatattgttaaacgttctggatt
cacagcgatcgttgcagcagaagtactttacatactcgaatgtaaaccagtttttgtaac
atacgaaagtaaagaagattgttaccaagaaataccggtaaaatacaataataactcgat
gttcatggcacctgtaacacgcatactacaactacggggaactgaaatcgattgtacacc
acttttgccagcaaaattcactatcggaggcagatggtatacaacggatcaaagattgag
ggaatcgaatccaccaagaaaattgacaaccgacgtgataacaagctggtcctatacttc
actaccaagtcttatgcaaagtggagtatacgacgccgatagccttgagaaaatgaaaag
tatggtctatgaacaaggagacaagaaaattgcgtcgtcagtactacataagatgataac
cggaaaacatccagatctacaaggattttcattcgaagcacttatttcggagaaaataat
cgataatgtattacataaatattggactaaactcatcagttggtcgacctggctaggaaa
cgtaacttcaacggcaattggtatctacatgatcggaagaattattaaattcttaataga
tacgctaatacatggaagaatactatatgatatatacggacttggctggcagttacttgc
atcgttctgggattcgttgacaaactttttatcacatcgaaacgtaatgaaacaacgaca
agaaa
>AegAag2_ctg_127_1000180_1000980
gtcaatcacggaatagcaaccattgatatgtgtagtcagtctaagctaagctaagctaag
tataatgaaaagaaatggttacacagcaatggtcgctggtgaagttttgcacgttttgaa
gtgcaagcctgtttacattacaccacgatttactgatcaatgctatcaagagatacccgt
ctactacaacaatgcgaccatgtttttggcaccggttacacgcgttttacaaacaatggg
aactgaaatagattgtacaccgttactgcctgcaaaatttaagtttggaaatagatggta
tacaacagatggaagattacgagaaaccactgctccgactaaattatcaactgatattgt
aaccagctggacatatacaccattaccaaacttgatggaaagtggagtttatgactctgg
cagtctagacaaaatgagaaacatgatatacgaacaaggtgaaaagacgtgtagcgtctt
ctgttgtctataaagtattagctggccaacatcctaatactcaaggttttagatttgacg
cattagtttcggaaaaaataattggtggtgcaataaataaatattggaaaaaattgttat
cttggtcgacgtggttgggtaatattacgtcaacagctattggcgtttacataatcatca
gagcattgaaatttacgattgatacaattatacatgcacaaatattgtatgatatttacg
ggttcagctggcatttgattgcttcgttttgggaccctttaacgaatttcttgtcacaca
aaaatatacgaaaagagacga
>AegAag2_ctg_127_997994_999174
aatgatttttggttttgaaactaaaggtttgatagcgtatgactgcgccaatcctgaagt
gaatatgacaagctattctcttcttgatgttgcttcctgtgttccccaaaaaactaatct
gacctcatcagtaatatccatacaagtcctgcagcgaaacgttagaagtctaactaaggt
tctacaatgtaaagttataattcgaagatctatacggcattgtggtacattttcgcatac
ctcagattaccaatacggatactcctatatagttaaggaatttaattccgaagaatgtag
gaaagtacatgctttaggaattgtatcacttactcatgatagacaaattaatgagctaaa
attaaataccacaacacgaggtgaaacgcttattgtaggaagtgttactggaaattcttg
tagtggaggtacttacagtacacccttttatacatggacaggtgctctagtttactatga
gtacgagattgcactatacgattatattgcaagtattgaccttgaaaatgatcagatatt
tctgaaaaatggcttaatgtgtacttattcaattggaacatgtctagattccgaagaggg
ttatctgacctgggacgtagatcttaaccaagcctgtgaaactactgaatttgaggtcat
ttatgaaggagttgtgaacaagaccataagtttggatggtaacataaagcaaacccattc
agtagtttatagcactatatcagatacgcaagtattttcgataaaaacccgagaagagac
tcgcatttgtggatacaatggatttactaccgaccatccgagaattttaattattgaaac
cgacactattagatcaccatttacgagaaaggcatccacaggaaaaaatttagatttatt
tacgtatttcaactcgaaaataactcttgttgaaagttatattggacaatctttaaatga
tatttataatatggtaatggctgaaatgtgtaagttggataaggttatactggagactaa
gttaactttagccagattgaacccaaatgaatttgtaactagtataatgaaaagaaatgg
ttacagagtgttttccctctcgggtgacgcgttcttttctgccgggcagtgcgtcgagaa
agtccgaacagtgcatcgagaacgtccgagaagtcgtcagt
>AegAag2_ctg_1298_270334_271064
attcatgtatataattcacgcggccttttgccaagcgtctcccactccgggattgatcgc
ctacgattgtggcgccgaagatctcaacattacagccatatcgctgtatcgtcccactgg
atgtaattcctcactggcacctaaggttacagagaaaaaatacatacaagtcatccaaca
gaagacttctcatactgcgagggttatacaatgtagtttaatgacagaaagatctatcac
tcattgcggaatgcattcacattcttctatggtagccaattcgtatgctcatcagatacg
cacttttacataccctcagtgccaaaatatccttcttactggatattatgagtttgacaa
caagcatggcttaagagacataaaaacaaacatgacgacaagaggagagatagtgataga
gggtaacattgacggatcatcatgtaaaggcggatcttacactagtgacagcgtgacatg
ggtggatgtggtagtcaagttgaagtatgaatttagagtctatgaatactacgctactgc
taacatcccagaagacactatcgatcttaggaacggactagtttgtgcgttttctaaggg
agcatgcattgactcattagagggaagcgttacatgagacacaaccattaataatgaatg
caccaaatctgagttcatatctcttttttccggagtcgttaataagacatacagccgctt
gatgaacggga
>AegAag2_ctg_1298_272176_272942
caaacgactttcggcagatctcatgagacaagacggttataccgctgttgtagcaggaga
agtcatttatctagtgcaatgtaaaccggtatatgtagttttggcatcatcagagaagtg
tttccacgagatcccggtatactataagaacaagacactgtacatgacgcctatgacacg
catactgcaatcagagggcaaccagatagagtgctcagcgtttctagcgcctaagtacaa
atttggtacgcaatggtataccatagatggcaaaattcgcgaaacgccggcaccagaaac
cctcaaaagctccctcagatcgaactggacctatgcttatattcctgacctaatgcgatc
cgggatatatacacgtgaccagctcgaacagatgaaacacgtgatatatgatacgtcaat
gcaaagatctgccacgacattcatgaaacacgtacttgaagggaaacaaatcatatcaga
ccgctttgatatccgcaatatgcttcccgatgatgtagttgaaggagctgttcaaagata
ttggatgaagttcctcgggtttgcgtcgtggataggccacttcactacggcggtaattgg
gttctatatggttgggaaggcagtaaagttcatcattgataccgtgattcacggaaaaat
actgtatgatatatatggcctcgggtggcagctgatagctgcattctgggattggtttac
atcccttttgagccaccgatacgtaagacggcatactgggcaaccac
>AegAag2_ctg_1298_274365_275334
gtcgtcccaggggccaaaattcccctcagaagaaaggtaactgccgtagacgtgaggcct
tctcaactttgtaaattcaaagttggtttattccttcaggcatatacgccaagaggtgag
caagttatttgatctattcaaccatgataggtgccaggcccataacagaatcacacagaa
tcttctattcaatcgcgctattatcacctcaggaatttgcctatacatacgggggtccag
gccatacagccattgcaagggagaagtgatttaccttgccaaatgtagacctgttgccgt
catccccgatctcaatttcactgggtgccacaacgagttgcctgttgtttacaacaatga
gacattctttatgacacccgaagtagtagtcattgatgtaggaactcctctgcagtgtct
cccagaccttcttccgaaatacttcctcaacgagaattggtatgtaaaaacagaccacgg
tctcttatagaaacacgcctccgcaatcaattatccaagtgccatcgactatgagttcag
agagttatcgggaatctccggaggtggcctctacaagacagacatgatactgaagtacca
gtctgcgctggtctcccctatggttgaagcagttatatctactcgggtcgtcgactcgct
gcggggatgtcccattacccattggatatggatactcctctgcattttctcccctcgatt
atgacaatatccgggctaaagtaggaagcttctgggatcgatttacggattcggcagttg
gagcaggaggttggtttggattcgtttcattgtgttcggattgtataagtttatccttta
tgttgtaactgtaataataaatttcctccatgttagacatgatgtaggagttctttggct
atccccacatgcctatttgacgtgctctgcaacctagttttccatgcaagatctggaatc
agaatccaaa
>AegAag2_ctg_1330_199659_199972
agcgctatttctactgattagccaagcaataggaagtgagcttaaagggctcatagcata
cgattgcaccagcaacaacgtaaacataacgagctattcactgatggacgtcgcatcgtg
tattccaccaactaggaatctcacgactacggaagtccgcatacaagtcttacaaagaag
cccaaaagcattcgtgaaggtccaccagtgcaaggtaataataaaacgatcaatccgaca
ctgcggtgcgctttctcatacgtcagattatgagcatgggtacgcatacatcgtcaagga
attcacccggacga
>AegAag2_ctg_1569_134285_132496
gactaatagcctacgactgtgctagcaatgatatcaacattacaagctattcactagtcg
acgtggcatcatgtgaaccaccagcaaggaatttaacaacaaaagagacacgaattcaag
tattacaacgaagtcctaagatactcgtccatgtacatcaatgcaaagtaataataaaac
gctcaataagacattgtggtgcgttttcacatacttcagactatgaatacggatacgcat
acatagtaaaggaattcactccggacgaatgtcgactagctcaacttcgtggatcgatta
cactaacagataactacaagattcaagaattgcgccgaaacagcacaacaagaggtgaat
cgctaatagtaggaagcttaaagggaacttcttgcaatggtggagtctatcgaacaccag
aatatacttgggaaggcgctcttgtattctacgagtacgaaattagtatgcatgattacg
tagctactgccgacatcgaaaatgatcaggtgacattaaggaatggaatcatatgctcat
atagtaccggatggtgcttagatgctgaatttggatatataacttgggagatcgacctca
aaagacagtgtgaagaaatcgagttcgaagttatctacgaaggaaacgtcaacaaaacct
tcgataacgatagaaaatcaaaagcagtttacactttgctttctgatacacatatgtttt
ccataagagcgaaagacaggactcaaatatgtggctttgacggctacatcacagatcatc
cgagaatttccatattagaagcaaacgtattcaaatcaccgttccgacgtaaggcaagca
atggcagaaatctagatctttttacatatttcaactcaaaaattactcttgtggaaaact
acctaggagagaaattaaatgaagtctatacaaacgtcatgactgaaatgtgtaaaatag
ataaatcgcttatggagacaaagcttacactcgcaagagtaaaccccagcgaattcgttt
ccaatattgttaaacgttctggattcacagcgatcgttgcagcagaagtactttacatac
tcgaatgtaaaccagtttttgtaacatacgaaagtaaagaagattgttaccaagaaatac
cggtaaaatacaataataactcgatgttcatggcacctgtaacacgcatactacaactac
ggggaactgaaatcgattgtacaccacttttgccagcaaaattcactatcggaggcagat
ggtatacaacggatcaaagattgagggaatcgaatccaccaagaaaattgacaaccgacg
tgataacaagctggtcctatacttcactaccaagtcttatgcaaagtggagtatacgacg
ccgatagccttgagaaaatgaaaagtatggtctatgaacaaggagacaagaaaattgcgt
cgtcagtactacataagatgataaccggaaaacatccagatctacaaggattttcattcg
aagcacttatttcggagaaaataatcgataatgtattacataaatattggactaaactca
tcagttggtcgacctggctaggaaacgtaacttcaacggcaattggtatctacatgatcg
gaagaattattaaattcttaatagatacgctaatacatggaagaatactatatgatatat
acggacttggctggcagttacttgcatcgttctgggattcgttgacaaactttttatcac
atcgaaacgtaatgaaacaacgacaagaaaccggcgatatagaagaagac
>AegAag2_ctg_162_1289181_1289317
aatcaacgccaacatgtggaccttaacagtaatagcactattcctactgattagccaagcattaggaagtgagcttaaagggctcatagcgtacgattgcaccagcaacaacgtaaacataacgagctattcactgatggacgtcgcatcgtgtattccaccaactaggaatctcacgactacggaagtccgcatacaagtcttacaaagaagcccaaaagcattcgtgaaggtccaccagtgcaaggtaataataaaacgatcaatccgacactgcggtgcgctttctcatacgtcagattatgagcatgggtacgcatacatcgtcaaggaattcaccccgacgaatgcaggttagctcaattgctcggatccgtatcactatccgagagcaacaagattcgcgaactccgtcgcaacagcacaacgcgaggagaaacactaatagtagggagtctgaaaggaagctcttgtagcggtggagtctacagaactgcatcatacacctgggaaggagcactagttttctatgagtacgagataagcatgtacgattacacagcaacggcggacatcgaaaagaccaggtggctctaagaaacggtatagtatgtgcctacaaaaccggatggtgcctagaccctgagttcggctacatgacgtgggaagttgacctgcggagacaatgcgaggagaccgaattcgaaatcatatatgaagggactgtaaacaaaacctttgatcacgataacgacaaatcaagatcaaaagcagtctacacgcttctgtcggacactcacatgttctcgataagagcacgcgacaaaactcaaatatgtggattcgacgcgtacgttacagaccacccagaaatctatataatagaggccagcggattcaagtcccccttcaaacgaaaggaaagcaccggacgaaacctggacctttttacttacttcaattcgaaaataacgttggtcgagaactacctggccaacaactgaatgaagtatatacaacagttatgacggaaatgtgcaaaatcgacaaggcactaatggaaaccaaacttactctagcaagagtcaacccaagcgaattcgtgtccaacatagtaaaacgatccgggttcaccgctatcgtagcagcagaagtgctctacatcatcgagtgtaaaccagtcttcgtaacatatgaaagcaaacaggaacgttaccaagaaattcctgtaaagtacaacaacgtgtcaatgtacatggcaccagtaacacgtatcctacaaagaagagggaccgaaatagactgcacacctctaataccagcaaaattcaccatcggaggaagatggtacaccacggaccaaagactacgagagtctacacccccgaacaaactaacgacagacgtcattacaagctggtcatatacatcactaccaagcctcatgcaaagcggagtgtacgacgcagaaagccttgaaaaatgaaaaacatggtctacgagcaaggggacaagaagatagcatcatcggtactccacaaggcgatatcagggcagcatcccaatctacaaggatacaccttcgacgccctcatatctgaaaggatcgtcgacaacgctttcaacaaatattggtctaaactcatctcctggtcaacatggttagcaacgtaacatcaacggcacttggaatctacatgataacgaggatgatcaagttcgcagtcgacacgctgatacacggtagaatcctatacgatatatacggattcggatggcagctattgc
>AegAag2_ctg_167_1866819_1867228
attaattgcctttgatgcggaaatcccgtaaataaatatgaccagttattcgttgatgga
tgtagcatcgtgtgtaccaccaacaaataacatcacgactaaagaagtgcaaatccaagt
acttcaaaagagtatcaaaagtgaaactaaagcgtaccaatgcaaagttataattaaaag
aagtattaaatactgcgggatgcattcacatacttctgattatgaaagaggatatgaata
catcgtaaaagattttacttccgaagaatgccgtcagtcacaagccatgggaattgtgaa
actaacgcatgaccaccagttaagagaaattaagcgaaacgcaacaacacaaggagaagc
tctcattgttggagcagtgtggggaagcaattgtaagggtggaacataca
>AegAag2_ctg_167_1867461_1868584
attttctactgaccatcctcgaatcataattgttgagataggaactatcaactctccgtt
tagaaggaaagcactatcagagaaaaacttcgacttattcacatatgttaattcaaaaat
aactctggtcgaaaactatataggacagagtatgacggagctatataataccgtaatgac
ggagatgtgtaagggggataaaacattgatggaaacgaagttaacgttggcaagacttaa
cccaaccgaatttgttaccagtattataaatcggtctggatttacagcagtcgtggcagg
tgaagtcatacatattatggaatgtaaacccgtctatgtaacaccaagagcagaggattt
atgttatcaagaaatacctgtttcttataacaaccgatcaatgttcatagcaccagtaac
tcatatccttcagaatcgaggaacacaaattgattgtactcctcttctcccggcgaagtt
tcagatagggggtagatggtacacggctgacggtcgaatcagagaaactattgctcctct
gaaacttacaaccgatatcctaacaacatggtcatatactcctcttccgaatttgatgaa
cagtggggtgtatgacgcagaaagtatagaaaaaatgagaagcatgatttatgagcaagg
cgataaaagaatagcttcttatgtgcttcataagatcttgattggacaaaagcctgattt
tcaaggattccgttttgaagcattaatatctgaccggatgattgaaaatgttttcgaaaa
atactggtccaagttactctcgtggtcaacttggttaggaaatataacgtctacatttat
tgctatatatatgattggaagactggtaaaattcgctattgatacgattatgcatggacg
tatattgtacgaaatatatggattgggttggcaattgctagcatcattttgggactcatt
cacaaattttctgtctcatagaaatgtaatgaaaagaacccaaaataatacagaagttga
agaaattgcgatcgctgacgatacaaccggctcgatctacccaaacatttcgcataagtt
caacgatgagtaaatcatggggaagatttacgggccccgggatg
>AegAag2_ctg_1683_20588_20910
ggttatattgtacctagcatgttcaatgttcgggaccgcactgtcttttgaaggctcggg
attaatcgcctacgattgcggtaatcctgaggtgaacctcacaagttactccttattaga
tgtggcttcatgtattcctccattgaacaacctaacggcgaatgaagtacaaattcaagt
actgcaacgaaacgctaaaagcgatataagagctttccaatgcaaagtgataataaaacg
aactattaaacactgtggcatgcattctcatacctccgactacgaaaggagttacgagta
tatagtaaaagagttcacttcga
>AegAag2_ctg_1683_20956_21446
tgatattcaactacgcgagctcaaacgcaatgcaaccacccgcggggaaacccttatagt
cggatccgtgtggggtagcaattgcaaaggaggtacatacagaacgccgatatatacctg
ggctgatgctttggtttattacgagtatgaaataactctacatgattacgttgctaccgt
agattacgaaaacgatgtgatacatttaagaaacggactgacttgtgtatattcacatgg
aagatgtctcgacactgaggatggatatattacatgggacatggcatcaaataataaatg
cgaagaaacggagtatgaagtgatctacgaaggcattgtaaacaaaaccatgaatgaaaa
taaaaacaaacaaattgaaaaagccaatgttgtttatagcacggtttcaaacacgcatct
tttttcaataagggcaaaggaacaaacaaaaatatgtggccacgtaggttttacaaccga
ccaccgcgcat
>AegAag2_ctg_1683_21509_21648
acttttacctttgtttacctatttcaactcgaagataaccttagttgaaaattatatcgg
acaaaccatgacagagctttataacactgttatgacggaaatgtgcaaagtagataaggc
gctaatggagtgtagagtat
>AegAag2_ctg_1683_26106_26443
taaagggctcatagcgtacgattgcaccagcaacaacgtgaacataacgagctattcact
gatggacgtcgcatcgtgtattccaccaactaggaatctcacgactacggaagtccgcat
acaagtcttacaaagaagcccaaaaacattcgtcaaggtccaccagtgcaaggtaataat
aaaacgatcaatccgacactgcggtatgcattctaatacgtcagattatgagcatgggta
cgcatacatcgtcaaggaattcaccccggacgaatgcaggttagctcaattgctcggatc
cgtatcactatccgagagcaacaagattcgcgaactcc
>AegAag2_ctg_1683_85815_87475
gagggaatttacacctgaagaatgtagacgaatacatttacttgggaccatcccactaac
ggtgaatgctggacttagcgaactgaaacgaaatcatacaactagaggtgaaactctagt
agttggaagtgtttggtcgagtcactgtagcggtggagtatataaaactcctgaatatac
atgctagatgctttagtatattttgaatacgaagtttcattgtacattagtagctacagt
agaccatgaaaatgatcaaatacttttacgacatggaatagtatgtccatactcgcatgg
aaaatgtttggattccgaagatgggtattcaacttgggaagtaagtcttgatcggcggtg
tgaggacaccgaatttgaggtcatttacgaaggtacagtaaacaagacgacaaatgagga
tggtgaaaagaagagtaaccaggcagtatatacagccatttcagattcgcacctattttc
aattcgaacaaaacaagcaactcagatttgtggttacaaaggacatgctactgatcaccc
cagaatatttattttggagtcatcatcgtttaaatcaccttttagtcgcagaccagcaag
tgtaagaaatcatgatttattcacgtattttaattctaaaataacgttagtagaaaatta
tattgggaaaagattggatgatgtatacaggaccgtaatgacggaaatgtgcaaattaga
taaagctttgttagagacgaaattaacattagcaagaataaatcccatggaattcgttac
gagtataatgcgtcgttccggattttcggcagttgtggcaggcgaagttcttcacgtatt
acagtgtaaacctgtatacgtacaaccttttgcatcagaacgatgctatcaggagcttcc
agtaaaatacggaaatgacacaatgtttttaactcctgttaccagaacgttgcagatgag
gggaacagaaatagaatgcactccacttcttcccgctaaatttcaatttgggggaagatg
gtataccttcgatggtaaaataagagaaacgattcctcctcagaagcttgcaacagaaat
tgtcactaaatggcgctacacaccattaccaaatttaatggaaagtggcatttatgatca
ggaaagcatccaaaagatgcgtaccatgatttacgatcaaggagatcgtcggatagcatc
taatgtggttcataagatgctgactggacaaagcccaaatcgacaagggttccatttcga
agccttagtctcggaaaagataattgataacgttatcaataagtattggaataaaattat
ttcattgtctactgcgttagggaactttacatcgacaatgattggattatatttactcgg
tagatgcatcaaattcttaattgatacaatcatgcatggtcgtatactctacgacattta
tgggtttggatggcaactcattgcctcattttgggattctatgacgtcatttttatctca
ccgaaatactttgaggaatattaacaggaagaagcatgaggtggcgggcaccgagctgga
ggagatccgtgtgacgctgctacccgagagtcaacagacgtcccaacctgaaatccgaaa
accaaccaaactgaagaaatcaattgtcaacccgaaacaag
>AegAag2_ctg_182_516766_517157
gtggaccttaacaataatagcgctatttctactgattagccaagcaataggaagtgagcttaaagagctcatagcatacgattgcaccagcaacaacgtaaacataacgagctattcactgatggacgtcgcatcgtgtattccaccaactaggaatctcacgactacggaagtccgcatacaagtcctacaaagaagctcaaaaacattcgtcaaggtccatcagtgcaaggtaataataaaacgatcaatccgacactgcggtgcgctttctcatacgtcagattatgagcatgggtacgcatacatcgtcaaggaattcaccccggatgaatgcaggttagctcaattgctcggatccgtatcactatccgagagcaacaagattcgcgaactccgtcgcaacagcacaacgcgaggagaaacactgatagtagggagtctaaaaggaagctcttgtagcggtggagtctacagaactgcatcatacacctgggaaggagcactagttttctacgagtacgagataagcatgtacgattacacagcgacggcggatatcgaaaacgaccaggtggctctgagaaacggtatagtatgtgcctacaaaaccggatggtgcctagaccctgagttcggctacatgacgtgggaagttgacctgcggagacgatgcgaggagaccgaattcgaaatcatatatgaaggaactgtaaacaaaacctttgatcacgataacaacaaatcgagatcaaaggcagtctacacgcttctgtccggacactcacatgttctcgataagagcacgcgacaaaactcaaatatgtggattcgatgcatacgttacagaccaccccagaatctatataatggaagccagcggattcaagtcccccttcaaacgaaaggaaagcaccggacgaaacctggacctttttacttacttcaattcgaaaataacgttggtcgagaactacctgggccaacaactgaatgaagtatatacaacagttatgacggaaatgtgcaaaatcgacaaggcactaatggaaaccaaacttactctagcaagagtcaacccaagcgaattcgtgtccaacatagtaaaacgatccgggttcaccgctatcgtagcagcagaagtgctctacatcatcgagtgtaaaccagtcttcgtaacaaaaaattttttttggaagtattctaagaaaactatgcaaaagaaaggagagctgttgtttttgcaatttatttttaagattttcattgatttctcgcgaattagaggtaaaaaaataaacaattttgtttaaaaaaaagtcaagatatcatgtagaaacaaaatttgacaacttaaaaaaaaatcaatgccctaagttttaatttaaccagacatataacgaaatttctctctcgatgttggtagccctgaatttttttttttagattttttagaactgggcccaattagtgggctacatcatttgtgcaaccaactgttaccgtttctggtacggcctcttttcaaaaggagaaacgtcctaacccccaggttgctggta
>AegAag2_ctg_1849_112333_114179
ccttaaggcattaatgatgttattttgcatagggaccgttttcgcatcggagccctcagg
attaatcgcctatgactgcgccaatcctgatataaacatgaccagttattcattattaga
tgtagattcttgcatacccaccgtcaaaaatctcactaccactgaagtacctattcaagt
gcttcagagaagcgcaaaaagtagcgccatggtatatcagtgcaaggttataatcaaacg
cattgttaagcattgtggaatacactctcatacatctgattatgagagaaggtacgccta
tatagtgagggaatttacacctgaagaatgtagacgaatacatttacttgggaccctccc
actaacggtgaatgctggacttagcgaactgaaacgaaatcatacaactagaggtgaaac
tctagtagttggaagtgtttggtcgagtcactgtagcggtggagtatataaaactcctga
atatacatggctagatgctttagtatattttgaatacgaagtttcattgtacaattatgt
agctacagtagaccatgaaaatgatcaaatacttttacgacatggaatagtatgtccata
ctcgcatggaaaatgtttggattccgaagatgggtattcaacttgggaagtaagtcttga
tcggcggtgtgaggacaccgaatttgaggtcatttacgaaggtacagtaaacaagacgac
aaatgaggatggtgaaaagaagagtaaccaggcagtatatacagccatttcagattcgca
cctattttcaattcgaacaaaacaagcaactcagatttgtggttacaaaggacatgctac
tgatcaccccagaatatttattttggagtcatcatcgtttaaatcaccttttagtcgcag
accagcaagtgtaagaaatcatgatttattcacgtattttaattctaaaataacgttagt
agaaaattatattgggaaaagattggatgatgtatacaggaccgtaatgacggaaatgtg
caaattagataaagctttgttagagacgaaattaacattagcaagaataaatcccatgga
attcgttacgagtataatgcgtcgttccggattttcggcagttgtggcaggcgaagttct
tcacgtattacagtgtaaacctgtatacgtacaaccttttgcatcagaacgatgctatca
ggagcttccagtaaaatacggaaatgacacaatgtttttaactcctgttaccagaacgtt
gcagatgaggggaacagaaatagaatgcactccacttcttcccgctaaatttcaatttgg
gggaagatggtataccttcgatggtaaaataagagaaacgattcctcctcagaagcttgc
aacagaaattgtcactaaatggcgctacacaccattaccaaatttaatggaaagtggcat
ttatgatcaggaaagcatccaaaagatgcgtaccatgatttacgatcaaggagatcgtcg
gatagcatctaatgtggttcataagatgctgactggacaaagcccaaatcgacaagggtt
ccatttcgaagccttagtctcggaaaagataattgataacgttatcaataagtattggaa
taaaattatttcattgtctactgcgttagggaactttacatcgacaatgattggattata
tttactcggtagatgcatcaaattcttaattgatacaatcatgcatggtcgtatactcta
cgacatttatgggtttggatggcaactcattgcctcattttgggattctatgacgtcatt
tttatctcaccgaaatactttgaggaatattaacaggaagaagcatg
>AegAag2_ctg_1913_70283_70728
aatagcgctattcctactgattagccaagcaataggaagtgagcttaaagggctcatagc
gtacgattgcaccagcaacaacgtaaacataacgagctattcactgatggacgtcgcatc
gtgtattccaccaactaggaatctcacgactacggaagtccgcaaagtcttacaaagaag
cccaaaaacattcgtcaaggtccaccagtgcaaggtaataataaaacgatcaatccgaca
ctgcggtatgcattctaatacgtcagattatgagcattggtacgcatacatcgtcaagga
attcaccccggacgaatgcaggttagctcaattgctcggatccgtatcactatccgagag
caacaagattcgcgaactccgtcgcaacaacacaacgcgaggagaaacactgatagtagg
gagtctaagagatagctcttgtaccg
>AegAag2_ctg_1913_91096_92168
gatggttatattgtacctagcatgttcaatgttcgggaccgcactgtcttttgaaggctc
gggattaatcgcctacgattgcggtaatcctgaggtgaacctcacaagttactccttatt
agatgtggcttcatgtattcctccattgaacaacctaacggcgaatgaagtacaaattca
agtactgcaacgaaacgctaaaagcgatataagagctttccaatgcaaagtgataataaa
acgaactattaaacactgtggcatgcattctcatacctccgactacgaaaggagttacga
gtatatagtaaaagagttcactttcgaagaatgtcgatactctcaacagttgggtatagt
taaattaacatatgatattcaactacgcgagctcaaacgcaatgcaaccacccgcgggga
aacccttatagtcggatccgtgtggggtagcaattgcaaaggaggtacatacagaacgcc
gatatatacctgggctgatgctttggtttattacgagtatgaaataactctacatgatta
cgttgctaccgtagattacgaaaacgatgtgatacatttaagaaacggactgacttgtgt
atattcacatggaagatgtctcgacactgaggatggatatattacatgggacatggcatc
aaataataaatgcgaagaaacggagtatgaagtgatctacgaaggcattgtaaacaaaac
catgaatgaaaataaaaacaaacaaattgaaaaagccaatgttgtttatagcacggtttc
aaacacgcatcttttttcaataagggcaaaggaacaaacaaaaatatgtggccacgtagg
ttttacaaccgaccacccgcgcatactcatagtcgaagtgataggtttcaattccccttt
cagaaggaaggcagcaacagggaaaaacttcgatttgtttacctatttcaactcgaagat
aaccttagttgaaaattatatcggacaaaccatgacagagctttataacactgttatgac
tgttaccgtttttctggtacggctctcttagccctcgaggatcggacaccgaa
>AegAag2_ctg_1925_90833_92688
agcgctatttctactgattagccaagcaataggaagtgagcttaaagggctcatagcata
cgattgcaccagcaacaacgtaaacataacgagctattcactgatggacgtcgcatcgtg
tattccaccaactaggaatctcacgactacggaagtccgcatacaagtcttacaaagaag
cccaaaagcattcgtgaaggtccaccagtgcaaggtaataataaaacgatcaatccgaca
ctgcggtgcgctttctcatacgtcagattatgagcatgggtacgcatacatcgtcaagga
attcaccccggacgaatgcaggttagctcaattgctcggatccatatcactatccgagag
caacaagattcgcgaactccgtcgcaacagcacaacgcgaggagaaacactaatagtagg
gagtctgaaaggaagctcttgtagcggtggagtctacagaactgcatcatacacctggga
aggagcactagttttctatgagtacgagataagcatgtacgattacacagcaacggcgga
catcgaaaacgaccaggtggctctaagaaacggtatagtatgtgcctacaaaaccggatg
gtgcctagaccctgagttcggctacatgacgtgggaagttgacctgcggagacaatgcga
ggagaccgaattcgaaatcatatatgaagggactgtaaacaaaacctttgatcacgataa
cgacaaatcaagatcaaaagcagtctacacgcttctgtcggacactcacatgttctcgat
aagagcacgcgacaaaactcaaatatgtggattcgacgcgtacgttacagaccaccccag
aatctatataatagaggccagcggattcaagtcccccttcaaacgaaaggaaagcaccgg
acgaaacctggacctttttacttacttcaattcgaaaataacgttggtcgagaactacct
gggccaacaactgaatgaagtatatacaacagttatgacggaaatgtgcaaaatcgacaa
ggcactaatggaaaccaaacttactctagcaagagtcaacccaagcgaattcgtgtccaa
catagtaaaacgatccgggttcaccgctatcgtagcagcagaagtgctctacatcatcga
gtgtaaaccagtcttcgtaacatatgaaagcaaacaggaatgttaccaagaaattcctgt
aaagtacaacaacgtgtcaatgtacatggcaccagtaacacgtatcctacaaagaagagg
gaccgaaatagactgcacacctctaataccagcaaaattcaccatcggaggaagatggta
caccacggaccaaagactacgagagtctacacccccgaacaaactaacgacagacgtcat
tacaagctggtcatatacatcactaccaagcctcatgcaaagcggagtgtacgacgcaga
aagccttgaaagaatgaaaaacatggtctacgagcaaggggacaagaagatagcatcatc
ggtactccacaaggcgatatcagggcagcatcccaatctacaaggatacaccttcgacgc
cctcatatctgaaaggatcgtcgacaacgctttcaacaaatattggtctaaactcatctc
ctggtcaacatggttaggcaacgtaacatcaacggcacttggaatctacatgataacgag
gatgatcaagttcgcagtcgacacgctgatacacggtagaatcctatacgatatatacgg
attcggatggcagctattggcgtccttttgggactcgctaacgactcttctatcgcaccg
caacgtaatgaagcgataccaagacaagaacgacctaacggaatgcaccactctag
>AegAag2_ctg_209_495813_496129
tgtggaaaactacctaggaaagaaataaaatgaagtctatacaaacgtcatgactaaaat
gtgtaaaatagataaatcgcttatggagacaaagcttacactcgcaagagtaaaccccag
tgaattcgtttccaatattgttaaacgttctggattcacagcgatcgttgcagcagaagt
acttgacatactcgaatgtaaaccagtttttgtaataaacgaaagtaaagaagattgtta
ccaagaaataccggtaaaatacaataatacctcgatgttcatggcacctgtaacacgcat
actacaactacggggaa
>AegAag2_ctg_210_837797_838128
ggttatattgtacctagcatgtgtgatgttcgggaccgcactatcttttgaaggctcgggattaatcgcctacgattgcggtaatcctgaggtgaacctcacaagttactccttattagatgtggcttcatgtattcctccattgaacaacttaacgacgaatgaagtacaaattcaagtactgcaacgaaacgctaaaagcgatataagagctttccaatgcaaagtgataataaaacgaactattaaacactgtggcatgcattctcatacctccgactacgaaaggagttacgagtatatagtaaaagagttcacttccgaagaatgtcgatactctcaacagttgggtatagtaaattaacatatgatattcaactacgcgagctcaaacgcaatgcaaccacccgcggggaaacccttatagtcggatccgtgtggggtagcaattgcaaaggagggacatacagaacgccgatatatacctgggttgatgctttagtttattacgagtatgaaataactctacatgattacgttgctaccgtggattacgaaaacgatgtgatacatttaagaaacggactgacttgtgtatattcacatggaagatgtctcgacactgaggatggatatattacatgggacatggcatcaaataataaatgcgaagagacggagaaatgacacaacaaaacaaaaccaaaaaaaaaaacaaacaaaaaaaaccaaaacacaacacacaaacacacggtttcaaacacacatcttttttcaataagggctaaggaacaaacaaaaatatgcggccacgtaggttttacaaccgaccacccgcgcatactcatagtcgaagtgataggtttcaattcccctttcagaaggaaggcagcaacagggaaaaacttcgatttgtttacctatttcaactcgaagataaccttagttgaaaattatatcggacaaagcatgacagagctttataacactgttatgacggaaatgtgcaaagtagataaggcgctaatggagactaaactcacattagcacgccttaacccaaccgaatttgtaactagcattattaaaagatcgggatatactgccgtagtagcaggagaagtgctgcacatcttggaatgcaaaccagtttacgtaacacctcgatctgatgatacttgttatcaagaaatacctgtaaattataataatcaaactatgttcattgccccagtaactcatattttacaaaaaagaggtacgcaaattgattgcacaccccttctaccagccaaatttcaaataggtggaagatggtatacaactgatggtcgtatcagagaagccatctcaccgttaaaactcacaaccgatttattaacgacttggtcatatacacatctaccaaacttaatgcaaagcggagtatatgatgctgatagcgtagagaaaatgagaaacatgatttacgagcaaggagatagacgagttgcatcgaatgtgttgcacaaaatattaattggacaacaacctgaatttcaaggcttccgtttcgaagcactagtttcaaataaagtaatcgaaagcataatagaaaaatattggaataagctaatgtcatggtcaacccgtttaggcaatataacctcaacatttataggattgtacatgattggtagaatcattaaatttctgattgataccataatgcatggacgcatattgtacgacatatacggtctaggatggcaactacttgcgtcattctgggattctttgactaactttctgtctcacagaaacgctatgaaaagaacagccggacaagaaaataatttacaac
>AegAag2_ctg_216_498240_499536
cgactatggggacatattttggagcctacccttgccctcctgcgatggacccgaatcaga
gaagagcttaatttacgatggccctgcaattttggttgcagataatacaggttcagaagt
tgttgaatatatacacgtcaactacggaggttatgacttccaagtacttctccaaaatga
tagggagatagtatgcgattatacttctcgtttaactgaacaccctaggctttttataac
ataactatccaaggaaggacccaggttcccgttccgaaggaaagtttctgcagtcgatgt
aagtctcctgaactttgtcaactccagactcgtctactcattcaggcatgccatgcatat
aaaacatgaggtgactaaactctttgacgttttccatcatgacaggtgtatcgcccacaa
ccgtatatctcaaaacatgatggcactggcactgctatccccacatgacttcgcttatat
gtatggtggatcgggatatacagctgtaacgcgaggggaagtaatctatcttgcaaagtg
taagcctgtatcagtccttccggacctggacaccaaaaaatgttctaatgaactccctgt
tatatacctcaacaaaactatgtttagaacccctaggagccgtattattatcgatgtagg
atcacccatcccttgcctccccgacttgctaagcaaattctttcttaacgatatgtggta
tgtgcgcactgatcgcggattgattgatgttgtccccccacagactatcaaacctgaagt
tgcttcttatcagttcaaagagctcaaggaatcacaggaggcgggctttattaagcggag
atgatccgtaagtatcaagatgccttgatctctccgatggtagagtcggtgatatccact
agagttgtgggatcgttgagaggggattcagatctccccagtgggtaccactattcctca
ggattctcatccttggattatgacacgattaagacaagagtcggagggttccagtctcaa
tttgtgagctctgctgtgacagctggtggttggtttggattcgtgctcatggtattcggc
gggttgtttaaattgtttgttttcatgattgcaaccgtagtgaatttcattcaaataaaa
ccagacgttggctggttttgggtattaattctgtgtacgttcgaggtcttgtgcaacctg
gttttccacgggaggatgtttcaagacaaaaggaagaaggaagatcttcacaacaacaat
gatgcagtagaacttgaagagcttgaagagcagtcta
>AegAag2_ctg_2375_26648_27228
tacaccgcttcttccggcgaagttcaggtttgcaggaaggtggtatactacagatggaaa
atttcgagagtcaactgcaccggaaaaattatcgacagaaatcgtgacaacatggacata
catatcgctaccaaatcttatgaaatcaggagtttatgacgaagaaagtgtcaagaaaat
gaaaaacatgatttatgaacaaggtgacagacgcattgcatcgtcagttctacacagaat
tttaacaaatcaaaacccaaaccatcaaggatttcgatttgacgccttggtaacagaaaa
cgtggtagaaggagttattaacaaatactgggaaaagattttatcatggtctcactggtt
tggaaatttatcatcaacggtgttaggagcgtatctcacattccgtgccttgaaattttt
aatcgacacggtaatccatggacaaattctgtatgacatatatggattcggatggcagct
gattgcatcactgtgggattcattcaccaacttcctatcgcatcgtcacgcaactagaag
accattcccgcagaattcccacgaagaaccatcagtattac
>AegAag2_ctg_27_3554520_3556357
aatgatttttggttttgaaactaaaggtttgatagcgtatgactgcgccaatcctgaagt
gaatatgacaagctattctcttcttgatgttgcttcctgtgttccccaaaaaactaatct
gacctcatcagtaatatccatacaagtcctgcagcgaaacgttagaagtctaactaaggt
tctacaatgtaaagttataattcgaagatctatacggcattgtggtacattttcgcatac
ctcagattaccaatacggatactcctatatagttaaggaatttaattccgaagaatgtag
gaaagtacatgctttaggaattgtatcacttactcatgatagacaaattaatgagctaaa
attaaataccacaacacgaggtgaaacgcttattgtaggaagtgttactggaaattcttg
tagtggaggtacttacagtacacccttttatacatggacaggtgctctagtttactatga
gtacgagattgcactatacgattatattgcaagtattgaccttgaaaatgatcagatatt
tctgaaaaatggcttaatgtgtacttattcaattggaacatgtctagattccgaagaggg
ttatctgacctgggacgtagatcttaaccaagcctgtgaaactactgaatttgaggtcat
ttatgaaggagttgtgaacaagaccataagtttggatggtaacataaagcaaacccattc
agtagtttatagcactatatcagatacgcaagtattttcgataaaaacccgagaagagac
tcgcatttgtggatacaatggatttactaccgaccatccgagaattttaattattgaaac
cgacactattagatcaccatttacgagaaaggcatccacaggaaaaaatttagatttatt
tacgtatttcaactcgaaaataactcttgttgaaagttatattggacaatctttaaatga
tatttataatatggtaatggctgaaatgtgtaagttggataaggttatactggagactaa
gttaactttagccagattgaacccaaatgaatttgtaactagtataatgaaaagaaatgg
ttacacagcagtggtcgctggtgaagttttgcacgttttggagtgcaagcctgtttacat
tacaccacgatttactgatcaatgctatcaagagatacccgtctactacaacaatgcgac
catgtttttggcaccggttacacgcgttttacaaacaatgggaactgaaatagattgtac
accgttactgcctgcaaaatttaagtttggaaatagatggtatacaacagatggaagatt
acgagaaaccactgctccgactaaattatcaactgatattgtaaccagctggacatatac
accattaccaaacttgatggaaagtggagtttatgattctagcagtctagacaaaatgag
aaacatgatatacgaacaaggtgaaagacgtgtggcgtcttctgttgtctataaagtatt
agctggccaacatcctaatactcaaggttttagatttgacgcattagtttcggaaaagat
aattgatggtgcaataaataaatattggaaaaaattgttatcttggtcgacgtggttggg
taatattacgtcaacagctattggcgtttacataatcatcagagcattgaaatttacgat
tgatacaattatacatgcacaaatattgtatgatatttacgggttcagctggcatttgat
tgcttcgttttgggactctttaacgaatttattgtcacacaaaaatatacgaaaagaaac
cttgaatgtaaaaagagacgaaaataataggtgttcaa
>AegAag2_ctg_293_1041241_1041572
ggttatattgtacctagcatgtgtaatgttcgggactgcactgtcttttgaaggctcggg
attaatcgcctacgattgcggtaatcctgaggtgaacctcacaagttactccttattaga
tgtggcttcatgtattcctccattgaacaacttaacgacgaatgaagtacaaattcaagt
actgcaacgaaacgctaaaagcgatataagagctttccaatgcaaagtgataataaaacg
aactattaaacactgtggcatgcattctcatacctccgactacgaaaggagttacgagta
tatagtaaaagagttcacttccgaagaatgtc
>AegAag2_ctg_293_1041690_1043097
ttgcaaaggagggacatacagaacgccgatatatacctgggttgatgctttagtttatta
cgagtatgaaataactctacatgattacgttgctaccgtagattacgaaaacgatgtgat
acatttaagaaacggactgacttgtgtatattcacatggaagatgtctcgacactgagga
tggatatattacatgggacatggcatccaataataaatgcgaagagacggagtatgaagt
gatctacgaaggcattgtaaacaaaaccatgaatgaaaataaaaacaaacaaattgaaaa
agccaatgttgtttatagcacggtttcaaacacacatcttttttcaataagggctaagga
acaaacaaaaatatgcggccacgtaggttttacaaccgaccacccgcgcatactcatagt
cgaagtgataggtttcaattcccctttcagaaggaaggcagcaacagggaaaaacttcga
tttgtttacctatttcaactcgaagataaccttagttgaaaattatatcggacaaagcat
gacagagctttataacactgttatgacggaaatgtgcaaagtagataaggcgctaatgga
gactaaactcacattagcacgccttaacccaaccgaatttgtaactagcattattaaaag
atcgggatatactgccgtagtagcaggagaagtgctacacatcttggaatgcaaaccagt
ttacgtaacacctcgatctgatgatacttgttatcaagaaatacctgtaaattataataa
tcaaactatgttcattgccccagtaactcatattttacaaaaaagaggtacgcaaattga
ttgcacaccccttctaccagccaaatttcaaataggtggaagatggtatacaactgatgg
tcgtatcagagaagccatctcaccgttaaaactcacaaccgatttattaacgacttggtc
atatacacatctaccaaacttaatgcaaagcggagtatatgatgctgatagcgtagagaa
aatgagaaacatgatttacgagcaaggagatagacgagttgcatcgaatgtgttgcacaa
aatattaattggacaacaacctgaatttcaaggcttccgtttcgaagcactagtttcaaa
taaagtaatcgaaagcataatagaaaaatattggaataagctaatgtcatggtcaacccg
tttaggcaatataacctcaacatttataggattgtacatgattggtagaatcattaaatt
ctgattgataccataatgcatggacgcatattgtacgacatatacggtctaggatggcaa
ctacttgcgtcattctgggattctttgactaactttctgtctcacagaaacgctatgaaa
agaacagccggacaagaaaataatttac
>AegAag2_ctg_301_194512_195674
taaaggtttgatagcgtatgactgcgccaatcctgaagtgaatatgacaagctattctcttcttgatgttgcttcctgtgttccccaaaaaactaatctgacctcatcagtaatatccatacaagtcctgcagcgaaacgttagaagtctaactaaggttctacaatgtaaagttataattcgaagatctatacggcattgtggtacattttcgcatacctcagattaccaatacggatactcctatatagttaaggaatttaattccgaagaatgtaggaaagtacatgctttaggaattgtatcacttactcatgatagacaaattaatgagctaaaattaaataccacaacacgaggtgaaacgcttattgtaggaagtgttactggaaattcttgtagtggaggtacttacagtacacccttttatacatggacaggtgctctagtttactatgagtacgagattgcactatacgattatattgcaagtattgaccttgaaaatgatcagatatttctgaaaaatggcttaatgtgtacttattcaattggaacatgtctagattccgaagagggttatctgacctgggacgtagatcttaaccaagcctgtgaaactactgaatttgaggtcatttatgaaggagttgtgaacaagaccataagtttggatggtaacataaagcaaacccattcagtagtttatagcactatatcagatacgcaagtattttcgataaaaacccgagaagagactcgcatttgtggatacaatggatttactaccgaccatccgagaattttaattattgaaaccgacactattagatcaccatttacgagaaaggcatccacaggaaaaaatttagatttatttacgtatttcaactcgaaaataactcttgttgaaagttatattggacaatctttaaatgatatttataatatggtaatggctgaaatgtgtaagttggataaggttatactggagactaagttaactttagccagattgaacccaaatgaatttgtaactagtataatgaaaagaaatggttacacagcagtggtcgctggtgaagttttgcacgttttggagtgcaagcctgtttacattacaccacgatttactgatcaatgctatcaagagataccactacaacaatgcgaccatgtttttggcaccggttacacgcgttttacaaacaatgggaactgaaatagattgtacaccgttactgcctgcaaaatttaagtttggaaatagatggtatacaacagatggaagattacgagaaaccactgctccgactaaattatcaactgatattgtaaccagctggacatatacaccattaccaaacttgatggaaagtggagtttatgattctagcagtctagacaaaatgagaaacatgatatacgaacaaggtgaaagacgtgtggcgtcttctgttgtctataaagtattagctggccaacatcctaatactcaaggttttagatttgacgcattagtttcggaaaagataattgatggtgcaataaataaatattggaaaaaattgttatcttggt
>AegAag2_ctg_3292_21277_21503
tgactgcgccaatcctgatataaacatgaccagttattcattattagatgtagattcttg
catacccaccgtcaaaaatctcactaccactgaagtacctattcaagtgcttcagagaag
cgcaaaaagtagcgccatggtatatcagtgcaaggttataatcaaacgcattgttaagca
ttgtggaatacactctcatacatctgattatgagagaaggtacgcta
>AegAag2_ctg_350_500621_501114
cagtgacattcagctgagtcaggatgggcaaacgagatgttcctatgtaagccggggatc
tgtaacaccggatggttcatgtactcctggtgcgaccctggttaggaacggtagggagta
cgatcgcccactcattaacactgagctcaccattactatatcttccggagtctcgatcgt
atctctagaagagagcctcatcaaattccccaatgggaagaattgcaaattgcaagatga
atcatgtttcgatgccgattatggggacgctttttggagtgttcctactccgtcttgtga
agagtccgaatcagaaaagagccttgtttatgagggcccggggacactagtcaaggatgt
gaacgggaatacatcggtagagtatatccatgttcactattccgggtatgacttccaagt
cctgttgaaatcgagacaagaacttatctgcggatatcggtctttttatacagagcaatt
attaatgttcctaa
>AegAag2_ctg_350_525086_524775
tttgtcgatcgctcttctgtcccccaggagtttgcctacacctatggggtcctggcccac
agcagtagctaggggagaagccatctatctcgcccaatgcaggccagttgcagttatacc
tgacctaaacgtaacgggttgttacaacgagctccctgtggtgtacaacaatgaaacaat
gttcatgacccctcggagcaggatattgatcaatgttggaaccccccttcggtgcctccc
tgacttactacctaaatattttttgaatgaaaattggtacgtgaaaactgaccacggact
gggggagcgaaa
>AegAag2_ctg_350_527858_528486
catggggaggtgtggaatgtctatcgacacattccacaatgcaggcctcttctcagagat
tatcagggtcgataggcatgaatgtgacacgatgcacaagaaaaagacattccgcatagt
aaaggaaggagcgctcagtgacattcagctgagtcaggatgggcaaacgagatattccta
tgtaagccggggatctgtaacaccggatggttcatgtactcctggtgcgaccctggttag
gaacggtagggagtacgatcgcccactcattaacactgagctcaccattactatatcttc
cggactctcgatcgtatctctagaagagagcctcatcaaattccccaatgggaagaattg
caaattgcaagatgaatcatgtttcgatgccgattatggggacgttttttggagtgttcc
tactccgtcttgtgaagagtccgaatcagaaaagagccttgtttatgagggcccggggac
actagtcaaggatgtcaacgggaatacatcggtagagtatatccatgttcactattccgg
gtatgacttccaagtcctgttgaaatcgagacaagaacttatctgcggatatcggtcttt
ttatatagagcaattattaatgttcctaa
>AegAag2_ctg_3542_7937_9511
cctgacagcctttgactgcaactcgaagtctgtaaaccttacatcactctccgtcgtaac
aaccccaactgcgatatatctcacaagaatatcacttatgagcaggtaaatctcgctgtt
acccagactacagagcggtacgaactaccattcttccggtgccacgtggagtctcgcagt
atcatggggagatgcggtaaatctatcgacaccttccataatgctggcctcttttctgaa
atcatcagggttgacaggcatgaatgtgatacgatgcacaagaaaaagacgttccgcata
gttaaagaaggggtgtttagcgacatccagttgagccatgacgcgcaaaccaggtacgca
tatgtcagtagagggtccgtgacaccagatggctcatgcactccgggtgctaatcttgtt
aggaatggtagggaatacgaccgccccctcatcaatactgaacttactatcaccatatca
tctgggacctcgattgtatcaatagaagaaagtctgataaagttcccgaacggaaagaac
tgtaggttgcaagacgaatcgtgcttcgatgctgattatggtgacgttttttggaatgta
ccaacccattcctgtgaagagtcagagtcagaaaaaagcctggtatacaaagggccggga
accttggtcagggatgttaatggaaacaccacggtcgaatacatccacgtgcatcactct
ggatacgatttccaagttctgttacagtctcggcaagagcttatctgcggttaccggtca
ttctatacagaacactcgagtctctttgtcacccttctttcaacaagtgggcccaaattc
cctcttaagcggaaagtcaccgctgtggacgtgagccttcttaactttgtcaactccaag
cttgtttactcctttagacacgtcaagcaggaggtgagtcgactcttcgacttgttcaat
catgaccgttgtcagtcgccttgtctccacaggaatttgcctatacctatggagggccag
ggcacacggctgtcgctcggggagaggtcatctacctcgcacagtgtcgcccagtggcag
ttatccccgacttgaacgtaaccggctgctacaatgagcttcctgtcgtttagaacaatg
aaacgatgttcatgactccaagaagcaggattctgatcaatgtcgggacccctttgcagt
gtctccctgacctactccccaaatactacctaaacgagaactggtatgtgaaaactgatc
acggattgatagagacccgtccaccacattccattgctccaaatgcgatcgagtacgagt
ttagagagttgtcaggtatttcaggcgggggactttaccgagctgatataatccagaagt
accaggctgcgctcatatcgccaatggtcgagtcagtaatctcgactcgggtggtagact
ccctacgaggtgaggttcaactacccacaggttatcactacacgtcagcgtttacacccc
tggactacgagagcattcgatctaaagtcggaggattttgagacaggttcactgagtcag
ctgtgagagcaggtg
>AegAag2_ctg_365_1251287_1253188
gtggaccttaacaataatagcgctatttctactgattagccaagcaataggaagtgagct
taaagggctcatagcatacgattgcaccagcaacaacgtaaacataacgagctattcact
gatggacgtcgcatcgtgtattccaccaactaggaatctcacgactacggaagtccgcat
acaagtcttacaaagaagcccaaaagcattcgtgaaggtccaccagtgcaaggtaataat
aaaacgatcaatccgacactgcggtgcgctttctcatacgtcagattatgagcatgggta
cgcatacatcgtcaaggaattcaccccggacgaatgcaggttagctcaattgctcggatc
cgtatcactatccgagagcaacaagattcgcgaactccgtcgcaacagcacaacgcgagg
agaaacactaatagtagggagtctgaaaggaagctcttgtagcggcggagtctacagaac
tgcatcatacacctgggaaggagcactagttttctatgagtacgagataagcatgtacga
ttacacagcaacggcggacatcgaaaacgaccaggtggctctaagaaacggaatagtatg
tgcctacaaaaccggatggtgcctagaccctgagttcggctacatgacgtgggaagttga
cctgcggagacaatgcgaggagaccgaattcgaaatcatatatgaagggactgtaaacaa
aacctttgatcacgataacgacaaatcaagatcaaaagcagtctacacgcttctgtcgga
cactcacatgttctcgataagagcacgcgacaaactcaaatatgtggattcgacgcgtac
gttacagaccaccccagaatctatataatagaggccagcggattcaagtcccccttcaaa
cgaaaggaaagcaccggacgaaacctggacctttttacttacttcaattcgaaaataacg
ttggtcgagaactacctgggccaacaactgaatgaagtatatacaacagttatgacggaa
atgtgcaaaatcgacaaggcactaatggaaaccaaacttactctagcaagagtcaaccca
agcgaattcgtgtccaacatagtaaaacgatccgggttcaccgctatcgtagcagcagaa
gtgctctacatcatcgagtgtaaaccagtcttcgtaacatatgaaagcaaacaggaatgt
taccaagaaattcctgtaaagtacaacaacgtgtcaatgtacatggcaccagtaacacgt
atcctacaaagaagagggaccgaaatagactgcacacctctaataccagcaaaattcacc
atcggaggaagatggtacaccacggaccaaagactacgagagtctacacccccgaacaaa
ctaacgacagacgtcattacaagctggtcatatacatcactaccaagcctcatgcaaagc
ggagtgtacgacgcagaaagccttgaaagaatgaaaaacatggtctacgagcaaggggac
aagaagatagcatcatcggtactccacaaggcgatatcagggcagcatcccaatctacaa
ggatacaccttcgacgccctcatatctgaaaggatcgtcgacaacgctttcaacaaattt
ggtctaaactcatctcctggtcaacatggttaggcaacgtaacatcaacggcacttggaa
tctacatgataacgaggatgatcaagttcgcagtcgacacgctgatacacggtagaatcc
tatacgatatatacggattcggatggcagctattggcgtccttttgggactcgctaacga
ctcttctatcgcaccgcaacgtaatgaagcgataccaagacaagaacgacctaacggaat
gcaccactctagcgccgcagccaactgacaagcaagacgatc
>AegAag2_ctg_376_411363_411634
attaatcgcctacgattgcggtaatcctgaggtgaacctcacaagttactccttattaga
tgtggcttcatgtattcctccattgaacaacttaacgacgaatgaagtacaaattcaagt
actgcaacgaaacgctaaaagcgatataagagctttccaatgcaaagtgataataaaacg
aactattaaacactgtggcatgcattctcatacctccgactacgaaaggagttacgagta
tatagtaaaagagttcacttccgaagaatgtc
>AegAag2_ctg_376_411728_413151
tagtcggatccgtgtgggtagcaattgcaaaggagggacatacagaacgccgatatatac
ctgggttgatgctttggtttattacgaatatgaaataactctacatgattacgttgctac
cgtagattacgaaaacgacgtgatacatttaagaaacggactgacttgtgtatattcaca
tggaagatgtctcgacactgaggatggatatattacatgggacatggcctcaaataataa
atgcgaagaaacggagtatgaagtgatctacgaaggcattgtaaacaaaaccatgaatga
aaataaaaacaaacaaattgaaaaagccaatgttgtttatagcacggtttcaaacacaca
tcttgtttcaataagggcaaaggaacaaacaaaaatatgcggccacgtaggttttacaac
cgaccacccgcgcatactcatagtcgaagtgataggtttcaattcccctttcagaaggaa
ggcagcaacagggaaaaacttcgatttgtttacttatttcaactcgaagataaccttagt
tgaaaattatatcggacaaagcatgacagagctttataacactgttatgacggaaatgtg
caaagtagataaggcgctaatggagactaaactcacattagcacgccttaacccaaccga
atttgtaactagcattattaaaagatcgggatatactgccgtagtagcaggagaagtgct
acacatcttggaatgcaaaccagtttacgtaacacctcgatctgatgatacttgttatca
agaaatacctgtaaattataataatcaaactatgttcattgccccagtaactcatatttt
acaaaaaagaggtacgcaaattgattgcacaccccttctaccagccaaatttcaaatagg
tggaagatggtatacaactgatggtcgtatcagagaagccatctcaccgttaaaactcac
aaccgatttattaacgacttggtcatatacacatctaccaaacttaatgcaaagcggagt
atatgatgctgatagcgtagagaaaatgagaaacatgatttacgagcaaggagatagacg
agttgcatcgaatgtgttgcacaaaatattaattggacaacaacctgaatttcaaggctt
ccgtttcgaagcactagtttcaaataaagtaatcgaaagcataatagaaaaatattggaa
taagctaatgtcatggtcaacccgtttaggcaatataacctcaacatttataggattgta
catgattggtagaatcattaaatttctgattgataccataatgcatggacgcatattgta
cgacatatacggtctaggatggcaactacttgcgtcattctgggattctttgactaactt
tctgtctcacagaaacgctatgaaaagaacagccggacaagaaa
>AegAag2_ctg_379_862736_864586
tatggtttttgtatacatgttttcaatgatttttggttttgaaactaaaggtttgatagc
gtatgactgcgccaatcctgaagtgaatatgacaagctattctcttcttgatgttgcttc
ctgtgttccccaaaaaactaatctgacctcatcagtaatatccatacaagtcctgcagcg
aaacgttagaagtctaactaaggttctacaatgtaaagttataattcgaagatctatacg
gcattgtggtacattttcgcatacctcagattaccaatacggatactcctatatagttaa
ggaatttaattccgaagaatgtaggaaagtacatgctttaggaattgtatcacttactca
tgatagacaaattaatgagctaaaattaaataccacaacacgaggtgaaacgcttattgt
aggaagtgttactggaaattcttgtagtggaggtacttacagtacacccttttatacatg
gacaggtgctctagtttactatgagtacgagattgcactatacgattatattgcaagtat
tgaccttgaaaatgatcagatatttctgaaaaatggcttaatgtgtacttattcaattgg
aacatgtctagattccgaagagggttatctgacctgggacgtagatcttaaccaagcctg
tgaaactactgaatttgaggtcatttatgaaggagttgtgaacaagaccataagtttgga
tggtaacataaagcaaacccattcagtagtttatagcactatatcagatacgcaagtatt
ttcgataaaaacccgagaagagactcgcatttgtggatacaatggatttactaccgacca
tccgagaattttaattattgaaaccgacactattagatcaccatttacgagaaaggcatc
cacaggaaaaaatttagatttatttacgtatttcaactcgaaaataactcttgttgaaag
ttatattggacaatctttaaatgatatttataatatggtaatggctgaaatgtgtaagtt
ggataaggttatactggagactaagttaactttagccagattgaacccaaatgaatttgt
aactagtataatgaaaagaaatggttacacagcagtggtcgctggtgaagttttgcacgt
tttggagtgcaagcctgtttacattacaccacgatttactgatcaatgctatcaagagat
acccgtctactacaacaatgcgaccatgtttttggcaccggttacacgcgttttacaaac
aatgggaactgaaatagattgtacaccgttactgcctgcaaaatttaagtttggaaatag
atggtatacaacagatggaagattacgagaaaccactgctccgactaaattatcaactga
tattgtaacccagctggacatatacaccattaccaaacttgatggaaagtggagtttatg
attctagcagtctagacaaaatgagaaacatgatatacgaacaaggtgaaagacgtgtgg
cgtcttctgttgtctataaagtattagctggccaacatcctaatactcaaggttttagat
ttgacgcattagtttcggaaaagataattgatggtgcaataaataaatattggaaaaaat
tgttatcttggtcgacgtggttgggtaatattacgtcaacagctattggcgtttacataa
tcatcagagcattgaaatttacgattgatacaattatacatgcacaaatattgtatgata
tttacgggttcagctggcatttgattgcttcgttttgggactctttaacgaatttattgt
cacacaaaaatatacgaaaagaaaccttgaatgtaaaaagagacgaaaata
>AegAag2_ctg_387_1122760_1123700
gtcgtgtactcccggggccgatatggtacggaatggccgagagtatgaccgtcctctcat
caatgaagaactcaccataactatctcgtccggaacagcaattgtctcggttgaggagag
cttaataaagttcccaaacggaaagaactgcaaacttcaggacgaaacctgctttgacgc
agattacggagatatcttctggactgttccaaccccatcatgcgaaggctctgagtctga
gaagagccttgtatatgaaggcccaggtacactggtcagatgtgttgcaggaattacctc
tattgagtatatccatgtacactactcgggatatgacttccaggtactcctaaagaatag
gcaagaaataatctgcggatacagatcgtattacacagagcatccaagcttgtttgtgac
attgctatcttccaacggacctagatttccactgcgtaggaaagttactgctgttgatgt
tagtcaactcaacttcatcaattccaaattagtttattccttccggcatgtccggcaaga
agttagcaagctctttgatttatttaaccacgaccggtgccaagcccacaataggataac
acagaacctattttccattgcgctcttgtctccccaagagtttgcatacacatatggagg
gcccggtcgcactgcagtggctcgaggggaggttatctacctagctaaatgtaggccggt
tgctgtgatccctgatcttaacacaaccgggtatcataacgagctgcccgtagtctataa
taatgggacactcttaatgactcctcgcagcaggattctaatcaatgtagggacaccctt
gcaatgcttacctgacctgctaccaaagtatttcctcaatgaaaactggtacgtcaagac
aggccacgggcttatcgagacacgcccaccccaatccatag
>AegAag2_ctg_387_1127460_1129222
actcactgcattggattgcaagtccaagtccgtgaatctcacagcactatcgctagtaac
cacaccgagctgcgaaacaacacagaagaatataacctatgagccagtcaacctggcagt
gactcagacaaccgagcgatatgaacttcagttctatcgctgccacgtggaatctcgtag
cgttatgggaaggtgtgggaagtcaattgacacaatccaccatgctggattgttttcaga
aatagttcggatcgggaggcacgaatgcgacaccatgcataagaaaaaggtcttccgtat
tgtcaaggacggatcttttagcgacatccagctaagctcacagggtcaaacaagatacga
atacgtaagccgtgggtctgtcacttccgacgggtcgtgtacttccggggccgatatggt
acggaatggccgagagtatgaccgtcctctcatcaatacagaactcaccatagctatctc
gtctggaacagcaattgtctcggttgaggagagcttaataaagttcccaaacggaaacaa
ctgcaaacttcaggacgaaacctgctttgacgcagactacggagatgtctattggactgt
tccaaccccatcatgcgaaggctctgagtctgagaagagccttgtataggaaggcccagg
tacactgatcagagatgttgcaggaattacctctattaggtatatccatgtacactactc
gggatatgacttccaggtactcctaaagaatagacaaaaaataatctgcggatacagatc
gtattacacagagcatccaagcttgtttgtgacattgctatcatccaacggacctagatt
tccactgcgtaggaaagttactgctgttgatgttagtctactcaacttcgtcaattctaa
atcagtttattccttccggcatgtccggcaagaaattagcaagctctttgatttatttaa
ccacgatcggtgccaagtccacaataggataacacagaacctattatacattgcgctctt
gtctccccaagagtttgcatacacatatggagggcccggtcacactgcagtggctcgagg
ggaggttatctacctagctaaatgtaggccggttgctgtgattcatgatcttaacaaaac
cggatgtcataacgagctccccgtaatctataataatgagactctttcatgactcctcgc
agcaggattctaatcaatgtagggacacccttgcaatgcttacctgacctgctaccaaag
tatttcctcaatgaaaactggtacgtcaagacagaccacgggcttatcgagacacgccca
ccccaatccatagcacctaatgcactggagtatgaattcagggaactgtccggcataccc
aggggccgacatgattcaaaagtaccaggcagcactcatatcgcccatggtagagtcggt
aatatcgacacgggttgttgattctctgaggggggaggtccagctcccatctgggtatca
ctatacctccgctttctcccacctggactatgagagtaccagggccaaggatggagattt
ttgggataggttcacggaatctgctgtaagagcaggtggatggttcggatttgtactaat
cgttttcggtctctataagtttgtcctgtatgtaatgacctcaattatcaactgcatgca
cgtccggcatgaagtcggggtattatgggcaataccgatatgcctatttgatgtactgtg
caacttagtatttcacggaaaat
>AegAag2_ctg_3_3715473_3715975
ggattactcagaacctcctttctattgctctgctgtctcctcaataattcgcttatacat
atgggggtcctgggcacactgcagttgcgcgaggagaagtcatttatctagccaaatgta
ggcctgtggctgtgatccctgacctcaacatgactgggtgccacaacgaactccccgtga
tttataacaacgagacactttttatgacgcctcgcagtaggatcctcattaacgtcggca
caccacttcagtgcttacccgacctgcttccgaagtattttcttaatgagaactggtacg
tggcctcattgaaacacgcccacctcagtctatagccccgaatgcaatcgagtatgaatt
tcgagagctctccggcatctctggaggagggctctacagggctgacatgatccaaaaata
ccgagccgccctcatatctccaatggtcgaatgagtgatatcaacacgcgtggtcgattc
cttgagggggaaggttcagcttc
>AegAag2_ctg_415_1007056_1008863
aattgcgtacgactgcgctgatccaggagtaaacatgacaagttactcactcctagatgt
agcatcgtgtcttccaccatcatcgaatttgataacgacggaagaaacaattcaagtttt
gcaacggaacgcaaggtctctcacaaaggttatgcaatgtaaggttataattcaacggat
tgttcaccactgtggaatgcattcgcatacatctgactatgaacatggatatacgtacat
agttaaagaatttacttctgaggaatgcatcagggctcatcaattagcactaatttcact
cacggaacgaaccatcctgcatgaactcaagatgaatagtacaacaagaggacaagcatt
aatcgctggaagtgtccaaggaagttactgtaaaggagaaacttatagaactcccttgta
tacatggacagacgctttagtgtactatcgatatgaagttactctaagtgattttatagc
aactgtcgatatggaacttgatcaaatcgtattaaggaaaggattggtctgcacatattc
aattggtcgatgtttagatgctgaagaaggatatctgacatgggatgtggatctaaataa
aaaatgcgaggatactgaattcgaagtaatatatgaaggcgttgtgaataaaactaagga
aaaatttgtaaattcaaaccaacgctcagtaaccgtctatagtacaatttccgactcgta
tttgttttaaattaaggccaacgatgcaacacgaatttgtggctataatggatatacaac
cgatcaccatcgtatcttaattcttgaaacaaaacatatacgatctccattctccagaaa
ggtaacatcatccaaaaattatgatatttttacatacttcaattcaaaaattacgtttgt
ggaaagctattttggacaaaagattaacgatatgtactactctatcatatctgaaatatg
caaactggagaaatctatgatggaaacgaagcttacactggccagattgaatcctaccga
atttgtaaccggaattacgaagcaacaaggctacacagctgttgtagcaggagaagtact
tcatgttttgaagtgtaaaccagtatacgttataccgagatctactgaacgatgtttcca
agaaataccagcaaaatatgacaatgaatcgatatttattgcaccagttacccgagtact
tcagaaaagaggaactgagattgattgtacaccgcttcttccggcgaagtttaggtttgc
aggaaggtggtatactacagatggaaaatttcgagagtcaactgcaccggaaaaattatc
gacagaaatcgtgacaacatggacatacatatcgctaccaaatcttatgaaatcaggagt
ttatgacgaagaaagcgtcaagaaaatgaaaaacatgatttatgaacaaggtgacagacg
cattgcatcgtcagttctacacagaattttaacaaatcaaaacccaaaccatcaaggatt
tcgatttgacgccttggtaacagaaaacgtggtagaaggagttattaacaaatactggga
aaagattttatcatggtctcactggtttggaaatttatcatcaacggtgttaggagcgta
tctcacattccgtgccttgaaatttttaatcgacacggtaatccatggacaaattctgta
tgacatatatggattcggatggcagctgattgcatcactgtgggattcattcaccaactt
cctatcgcatcgtcacgcaactagaagaccattcccgcagaattcccacgaagaaccatc
agtattac
>AegAag2_ctg_460_887609_888216
gatggctatcatgaaagttgttattgcgcttacagtgatctgcaccttcaattctgttga
gggccttacggcattcgactgtgactcaaaatctgtaaacctcacttccctatccctcgt
caccacccctagctgtgacatctcacacaagaatatcacatatgaacaaatcaatctcgc
tgtgacccagaccacagaaagatatgagctacctttcttccgatgccatgtcgagtcccg
cagcattatggggcggtgtggacacaccatcgacacgtttcacaatgcgggcttgttttc
ggagatcattcgagtagaccgtcatgagtgtgacacaatgcataaaaagaaaacattccg
cattgtcaaagagggggccttcagtgacatccaattgaaccaggacgggcaaactcgata
ctcatacgtgagccgaggttcagtatcccccagcggttcttgtacccccggagctaccct
agtaaagaatggacgcgagtatgaaagaccacttatcaacacagagctcacaatcaccat
atcgtcaggaacatccatcgtatctgtggaggaaagcttgatcaagtttcccaacggaaa
gagctgcc
>AegAag2_ctg_471_806060_807431
TAATCGCCTATGACTGCGCCAATCCTGATATAAACATGACCAGTTATTCATTATTAGATG
TAGATTCTTGCATACCCACCGTCAAAAATCTCACTACCACTGAAGTACCTATTCAAGTGC
TTCAGAGAAGCGCAAAAAGTAGCGCCATGGTATATCAGTGCAAGGTTATAATCAAACGCA
TTGTTAAGCATTGTGGAATACACTCTCATACATCTGATTATGAGAGAAGGTACGCCTATA
TAGTGAGGGAATTTACACCTGAAGAATGTAGACGAATACATTTACTTGGGACCCTCCCAC
TAACGGTGAATGCTGGACTTAGCGAACTGAAACGAAATCATACAACTAGAGGTGAAACTC
TAGTAGTTGGAAGTGTTTGGTCGAGTCACTGTAGCGGTGGAGTATATAAAACTCCTGAAT
ATACATGGCTAGATGCTTTAGTATATTTTGAATACGAAGTTTCATTGTACAATTATGTAG
CTACAGTAGACCATGAAAATGATCAAATACTTTTACGACATGGAATAGTATGTCCATACT
CGCATGGAAAATGTTTGGATTCCGAAGATGGGTATTCAACTTGGGAAGTAAGTCTTGATC
GGCGGTGTGAGGACACCGAATTTGAGGTCATTTACGAAGGTACAGTAAACAAGACGACAA
ATGAGGATGGTGAAAAGAAGAGTAACCAGGCAGTATATACAGCCATTTCAGATTCGCACC
TATTTTCAATTCGAACAAAACAAGCAACTCAGATTTGTGGTTACAAAGGACATGCTACTG
ATCACCCCAGAATATTTATTTTGGAGTCATCATCGTTTAAATCACCTTTTAGTCGCAGAC
CAGCAAGTGTAAGAAATCATGATTTATTCACGTATTTTAATTCTAAAATAACGTTAGTAG
AAAATTATATTGGGAAAAGATTGGATGATGTATACAGGACCGTAATGACGGAAATGTGCA
AATTAGATAAAGCTTTGTTAGAGACGAAATTAACATTAGCAAGAATAAATCCCATGGAAT
TCGTTACGAGTATAATGCGTCGTTCCGGATTTTCGGCAGTTGTGGCAGGCGAAGTTCTTC
ACGTATTACAGTGTAAACCTGTATACGTACAACCTTTTGCATCAGAACGATGCTATCAGG
AGCTTCCAGTAAAATACGGAAATGACACAATGTTTTTAACTCCTGTTACCAGAACGTTGC
AGATGAGGGGAACAGAAATAGAATGCACTCCACTTCTTCCCGCTAAATTTCAATTTGGGG
GAAGATGGTATACCTTCGATGGTAAAATAAGAGAAACGATTCCTCCTCAGAAGCTTGCAA
CAGAAATTGTCACTAAATGGCGCTACACACCATTACCAAATTTAATGGAAAGTGGCATTT
ATGATCAGGAAAGCATCCAAAAGATGCGTACCATGATTTACGATCAAGGAGATCGTCGGA
TAGCATCTAATGTGGTTCATGCTGACTGGACAAAGCCCAAATCGACAAGGGTTCCATTTC
GAAGCCTTAGTCTCGGAAAAGATAATT
>AegAag2_ctg_528_795080_795747
acaggaaacattctgtttgaaatataatgtgaactgtatttttctatgcgggaagttact
cactcctagatgtagcatcgtgtttccaccatcatcgaatttgataacgacggaggaaac
aattcaagttttgcaacggaacgcaaagtctctcacaaaggttatgcaatgtaaggttat
aattcaacggattgttcaccactgtggaatgcattcgcatacatctgactatgaacatgg
atatacgtacatagttaaagaatttacttctgaggaatgcatcagggctcatcaattagc
actaatttcactcacggaacgaaccatcctgcatgaactcaagatgaatagtacaacaag
aggacaagcattaatcgctggaagtgtccaaggaagttactgtaaaggagaaacttatag
aactcccttgtatacatggacagacgctttagtgtactatcgatatgaagttactctaag
tgattttatagcaactgtcgatatggaacttgatcaaatcgtattaaggaaaggattggt
ctgcacatattcaactggtcgatgtttagatgctgaagaaggatatctgacatgggatgt
ggatctaaataaaaaatgcgaggatactgaattcgaagtaatatatgaaggcgttgtgaa
taaaacta
>AegAag2_ctg_538_364342_365718
gtagcggtggagtatataaaactcctgaatatacatggctagatgctttagtatattttg
aatacgaagtttcattgtacaattatgtagctacagtagaccatgaaaatgatcaaatac
ttttacgacatggaatagtatgtccatactcgcatggaaaatgtttggattccgaagatg
ggtattcaacttgggaagtaagtcttgatcggcggtgtgaggacaccgaatttgaggtca
tttacgaaggtacagtaaacaagacgacaaatgaggatggtgaaaagaagagtaaccagg
cagtatatacagccatttcagattcgcacctattttcaattcgaacaaaacaagcaactc
agatttgtggttacaaaggacatgctactgatcaccccagaatatttattttggagtcat
catcgtttaaatcaccttttagtcgcagaccagcaagtgtaagaaatcatgatttattca
cgtattttaattctaaaataacgttagtagaaaattatattgggaaaagattggatgatg
tatacaggaccgtaatgacggaaatgtgcaaattagataaagctttgttagagacgaaat
taacattagcaagaataaatcccatggaattcgttacgagtataatgcgtcgttccggat
tttcggcagttgtggcaggcgaagttcttcacgtattacagtgtaaacctgtatacgtac
aaccttttgcatcagaacgatgctatcaggagcttccagtaaaatacggaaatgacacaa
tgtttttaactcctgttaccagaacgttgcagatgaggggaacagaaatagaatgcactc
cacttcttcccgctaaatttcaatttgggggaagatggtataccttcgatggtaaaataa
gagaaacgattcctcctcagaagcttgcaacagaaattgtcactaaatggcgctacacac
cattaccaaatttaatggaaagtggcatttatgatcaggaaagcatccaaaagatgcgta
ccatgatttacgatcaaggagatcgtcggatagcatctaatgtggttcataagatgctga
ctggacaaagcccaaatcgacaagggttccatttcgaagccttagtctcggaaaagataa
ttgataacgttatcaataagtattggaataaaattatttcattgtctactgcgttaggga
actttacatcgacaatgattggattatatttactcggtagatgcatcaaattcttaattg
atacaatcatgcatggtcgtatactctacgacatttatgggtttggatggcaactcattg
cctcattttgggattctatgacgtcatttttatctcaccgaaatactttgaggaata
>AegAag2_ctg_550_536883_537127
aacacctattattttcgtctctttttacattcaaggtttcttttcgtatatttttgtgtgacaataaattcgttaaagagtcccaaaacgaagcaatcaaatgccagctgaacccgtaaatatcatacaatatttgtgcatgtataattgtatcaatcgtaaatttcaatgctctgatgattatgtaaacgccaatagctgttgacgtaatattacccaaccacgtcgaccaagataacaatttttttccaatatttatttattgcaccatcaattatcttttccgaaactaatgcgtcaaatctaaaaccttgagtattaggatgttggccagctaatactttatagacaacagaagacgccacacgtctttcaccttgttcgtatatcatgtttctcattttgtctagactgctagaatcataaactccactttccatcaagtttggtaatggtgtatatgtccagctggttacaatatcagttgataatttagtcggagcagtggtttctcgtaatcttccatctgttgtataccatctatttccaaacttaaattttgcaggcagtaacggtgtacaatctatttcagttcccattgtttgtaaaacgcgtgtaaccggtgccaaaaacatggtcgcattgttgtagtagacgggtatctcttgatagcattgatcagtaaatcgtggtgtaatgtaaacaggcttgcactccaaaacgtgcaaaacttcaccagcgaccactgctgtgtaaccatttcttttcattatactagttacaaattcatttgggttcaatctggctaaagttaacttagtctccagtataaccatatccaacttacacatttcagccattaccatattataaatatcatttaaagattgtccaatataactttcaacaagagttattttcgagttgaaatacgtaaataaatctaaattttttcctgtggatgcctttctcgtaaatggtgatctaatagtgtcggtttcaataattaaaattctcggatggtcggtagtaaatccattgtatccacaaatgcgagtctcttctcgggtttttatcgaaaatacttgcgtatctgatatagtgctataaactactgaatgggtttgctttatgttaccatccaaacttatggtcttgttcacaactccttcataaatgacctcaaattcagtagtttcacaggcttggttaagatctacgtcccaggtcagataaccctcttcggaatctagacatgttccaattgaataagtacacattaagccatttttcagaaatatctgatcattttcaaggtcaatacttgcaatataatcgtatagtgcaatctcgtactcatagtaaactagagcacctgtccatgtataaaagggtgtactgtaagtacctccactacaagaatttccagtaacacttcctacaataagcgtttcacctcgtgttgtggtatttaattttagctcattaatttgtctatcatgagtaagtgatacaattcctaaagcatgtactttcctacattcttcggaattaaattccttaactatataggagtatccgtattggtaatctgaggtatgcgaaaatgtaccacaatgccgtatagatcttcgaattataactttacattgtagaaccttagttagacttctaacgtttcgctgcaggacttgtatggatattactgatgaggtcagattagttttttggggaacacaggaagcaacatcaagaagagaatagcttgtcatattcacttcaggattggcgcagtcatacgctatcaaacctttagtttcaaaaccaaaaatcattgaa
>AegAag2_ctg_603_482580_481204
TAATCGCCTATGACTGCGCCAATCCTGATATAAACATGACCAGTTATTCATTATTAGATG
TAGATTCTTGCATACCCACCGTCAAAAATCTCACTACCACTGAAGTACCTATTCAAGTGC
TTCAGAGAAGCGCAAAAAGTAGCGCCATGGTATATCAGTGCAAGGTTATAATCAAACGCA
TTGTTAAGCATTGTGGAATACACTCTCATACATCTGATTATGAGAGAAGGTACGCCTATA
TAGTGAGGGAATTTACACCTGAAGAATGTAGACGAATACATTTACTTGGGACCCTCCCAC
TAACGGTGAATGCTGGACTTAGCGAACTGAAACGAAATCATACAACTAGAGGTGAAACTC
TAGTAGTTGGAAGTGTTTGGTCGAGTCACTGTAGCGGTGGAGTATATAAAACTCCTGAAT
ATACATGGCTAGATGCTTTAGTATATTTTGAATACGAAGTTTCATTGTACAATTATGTAG
CTACAGTAGACCATGAAAATGATCAAATACTTTTACGACATGGAATAGTATGTCCATACT
CGCATGGAAAATGTTTGGATTCCGAAGATGGGTATTCAACTTGGGAAGTAAGTCTTGATC
GGCGGTGTGAGGACACCGAATTTGAGGTCATTTACGAAGGTACAGTAAACAAGACGACAA
ATGAGGATGGTGAAAAGAAGAGTAACCAGGCAGTATATACAGCCATTTCAGATTCGCACC
TATTTTCAATTCGAACAAAACAAGCAACTCAGATTTGTGGTTACAAAGGACATGCTACTG
ATCACCCCAGAATATTTATTTTGGAGTCATCATCGTTTAAATCACCTTTTAGTCGCAGAC
CAGCAAGTGTAAGAAATCATGATTTATTCACGTATTTTAATTCTAAAATAACGTTAGTAG
AAAATTATATTGGGAAAAGATTGGATGATGTATACAGGACCGTAATGACGGAAATGTGCA
AATTAGATAAAGCTTTGTTAGAGACGAAATTAACATTAGCAAGAATAAATCCCATGGAAT
TCGTTACGAGTATAATGCGTCGTTCCGGATTTTCGGCAGTTGTGGCAGGCGAAGTTCTTC
ACGTATTACAGTGTAAACCTGTATACGTACAACCTTTTGCATCAGAACGATGCTATCAGG
AGCTTCCAGTAAAATACGGAAATGACACAATGTTTTTAACTCCTGTTACCAGAACGTTGC
AGATGAGGGGAACAGAAATAGAATGCACTCCACTTCTTCCCGCTAAATTTCAATTTGGGG
GAAGATGGTATACCTTCGATGGTAAAATAAGAGAAACGATTCCTCCTCAGAAGCTTGCAA
CAGAAATTGTCACTAAATGGCGCTACACACCATTACCAAATTTAATGGAAAGTGGCATTT
ATGATCAGGAAAGCATCCAAAAGATGCGTACCATGATTTACGATCAAGGAGATCGTCGGA
TAGCATCTAATGTGGTTCATAAGATGCTGACTGGACAAAGCCCAAATCGACAAGGGTTCC
ATTTCGAAGCCTTAGTCTCGGAAAAGATAATTGATAACGTTATCAATAAGTATTGGAATA
AAATTATTTCATTGTCTACTGCGTTAGGGAACTTTACATCGACAATGATTGGATTATATT
TACTCGGTAGATGCATCAAATTCTTAATTGATACAATCATGCATGGTCGTATACTCTACG
ACATTTATGGGTTTGGATGGCAACTCATTGCCTCATTTTGGGATTCTATGACGTCATTTT
TATCTCACCGAAATACTTTGAGGAATATTAACAGGAAGAAGCATGAGGTGGCGGGCACCG
AGCTGGAGGAGATCCGTGTGACGCTGCTACCCGAGAGTCAACAGACGTCCCAACCTGAAA
TCCGAAAACCAACCAAACTGAAGAAATCAATTGTCAACCCGAAACAAGGCAACCCAACAA
CAAGCCAAGATGACAAACCGAAGATAAACCCTAAGATGAAGGATCATTCCGATCCTACTG
AAGTTATAATCCGAAAAGACGACT
>AegAag2_ctg_60_118033_119424
aaccacaggaataattgcgtacgactgcgctgatccaggagtaaacatgacaagttactc
actcctagatgtagcatcgtgtcttccaccatcatcgaatttgataacgacggaggaaac
aattcaagttttgcaacggaacgcaaggtctctcacaaaggttatgcaatgtaaggttat
aattcaatggattgttcaccactgtggaatgcattcgcatacatctgactatgaacatgg
atatacgtacatagttaaagaatttacttctgaggaatgcatcagggctcatcaattagc
actaatttcactcacggaacgaaccatcctgcatgaactcaagatgaatagtacaacaag
aggacaagcattaatcgctggaagtgtccaaggaagttactgtaaaggagaaacttatag
aactcccttgtatacatggacagacgctttagtgtactatcgatatgaagttactctaag
tgattttatagcaactgtcgatatggaacttgatcaaatcgtattaaggaaaggattggt
ctgcacatattcaactggtcgatgtttagatgctgaagaaggatatctgacatgggatgt
ggatctaaataaaaaatgcgaggatactgaattcgaagtaatatatgaaggcgttgtgaa
taaaactaaggaaaaatttgtaaattcaaaccaacgctcagtaaccgtctatagtacaat
ttccgactcgcatttgttttcaattaaggccaacgatgcaacacgaatttgtggctataa
tggatatacaaccgatcaccatcgtatcttaattcttgaaacaaaacatatacgatctcc
attctccagaaaggtaacatcatccaaaaattatgatatttttacatacttcaattcaaa
aattacgtttgtggaaagctattttggacaaaagattaacgatatgtactactctatcat
atctgaaatatgcaaactggagaaatctataaaggtaacgaagcttacactggccagatt
gaatcctaccgaatttgtaaccggaattacgaagcaacaaggctacacagctgttgtagc
aggagaagtacttcatgttttgaaagtgtaaaccagtatacgttataccgagatctactg
aacgatgtttccaagaaataccagcaaaatatgacaatgaatcgatatttattgcaccag
ttacccgagtacttcagaaaagaggaactgagattgattgtacaccgcttcttccggcaa
agttcaggtttgcaggaaggtggtatactgcagatggaaaatttcgagagtcaactgcac
cggaaaaattatcgacagaaatcgtgacaacatggacatacatatcgctaccaaatctta
tgaaatcaggag
>AegAag2_ctg_644_688376_689271
gtacgagggccccgggacgctggtgcgagatgtcgcaggaaacacctctattgaatacgt
tcatgtacactatgcggggtacgatttccaagtgctcttaaagaacagacaagagataat
ttgcggatacaggtcattttataacgagcatccgagtctgtttgttaccttattatcttc
taacggtcccaagttcccactgcgtaggaaggtaaccgcagtcgacgtgcgtcttctcaa
cttcgtgaattctaagctggtttattcattccgccatgtacgacaagaagtaagcaaact
ttttgacctgttcaatcacgatcggtgtcaagcacataaccggattactcagaacctcct
ttctattgttctgctgtctcctcaataattcgcttatacatatgcgggtcctgggcacac
tgcagttgcgccaggagaagtcatttatctagccaaatataggcctgtgcctgtgatccc
tgacctcaacatgactgggtgccacaacgaactccctgtgatttataacaacgagacact
ttttatgacgcctcgcagtaggatcctcattaacgttggcacaccacttcagtgcttacc
cgacctgcttccgaagtattttcttaatgagaactggtacgtcaaaacagaccatggcct
cattgaaacacgcccacctcagtctatagccccgaatgcaatagagtatgaatttcgaga
gctctccggcatctctggaggagggctctacagggctggcatgatccaaaaataccgagc
cgccctcatatctccaatggtcgaatcagtgatatcaacacgcgtagtcgattccttgag
ggggaaggttcagcttcattacaccatcatcatttttgtccctgacacatgggttc
>AegAag2_ctg_756_695679_695929
atttggtaatataacatcaaccttcataggaatctatatgataggaagaatttttaaatc
aataatgcatggacgcatattgtatgatatatacggtctagcatagcaattacttgcatc
attctgggattttttgacaaacttcctatcacatagaaacgctatgaaaagaacgaccgg
acaagaaatgaatttacaactagcaaatcagaatgaagagacatttcaagaagacacaga
ggatatcaata
>AegAag2_ctg_756_696114_696388
ttacaacacagttatgacggaagtgtgcaaagtagataagacattgatggaaactaaact
cacattagctcgtctcaatccaacagagtttgtaaccagcatcattaaaagatccggatt
caccgcagtgatagcaggggaggtgttgcacatactggaatgcaaacccgtttacgtgac
acctagacctgatgatacttgctatcaggtaattcctgtaaactacaacaatcaaactat
gtttgttgcaccggtgacccatattctacaaaagt
>AegAag2_ctg_783_596281_597518
actgtccataatactgtattattttctaatgatttttggccaagtgttctgtttcgacaa
tcggggattaattgcctttgattgtggaaatcccgaaataaatatgaccagttattcgtt
gatggatgtagcatcgtgtgtaccaccaacaaataacatcacgactaaagaagtgcaaat
ccaagtacttcaaaagagtatcaaaagtgaaactaaagcataccaatgtaaagttataat
taaaagaagtattaaacactgcgggatgcattcacatacttctgattatgaaagaggata
tgaatacatcgtaaaagatattacttccgaagaatgccgtcagtcacaagccatgggaat
tgtgaaactaacgcatgaccaccagttaagagaaattaagcgaaacgcaacaacacgagg
agaagctctcattgttggagcagtgtggggaagcaattgtaagggtggaacatacagaac
acctatttacacaagggttgatgcattagtttattatgaatatgaaatcactctgcatga
ttatattgtaacggtggattctgaaaatgatgccatatatctcaagaatggtctaacatg
taggtattctcaagggagatgtttagattcggaagatggctatattacttgggatattaa
ttacaacctgaaatgtgaagaatcagattttgaaattatttacgaaggaaccgttaataa
gacaaacaatgaaattccaggagaaaataataaatctttaaacgctgtttacagtacggt
ctcgaatacgcatctattttctatcagagcaaaagaacaaactaaagtatgtggacatat
aggattttctactgaccatcctcgaatcataattgttgagataggaactatcaactctcc
gtttagaaggaaagcactatcagggaaaaacatcgacatattcacatattttaattcaaa
aataactctggtcgaaaactatataggacagagtatgacggagctatataataccgtaat
gacggagatgtgtaaggtggataaaacattgatggaaacgaagttaacgttggcaagact
taacccaaacgaatttgttaccagtattataaaacggtctggattttcagcggtcgtggc
aggtgaagtcctacatattctggaatgtaaacccgtctatgtaacaccaagagcagaggg
tttatgttatcaagatatacctgtttcttataacaacc
>AegAag2_ctg_78_313398_314722
agcatgtgtaatgttcgggactgcactgtcttttgaaggctcgggattaatcgcctacga
ttgcggtaatcctgaggtgaacctcacaagttactccttattagatgtggcttcatgtat
tcctccattgaacaacttaacgacgaatgaagtacaaattcaagtactgcaacgaaacgc
taaaagcgatataagagctttccaatgcaaagtgataataaaacgaactattaaacactg
tggcatgcattctcatacctccgactacgaaaggagttacgagtatatagtaaaagagtt
cacttccgaagaatgtcgatactctcaacagttgggtatagtaaaattaacatatgatat
tcaactacgcgagctcaaacgcaatgcaaccacccgcggggaaacccttatagtcggatc
cgtgtggggtagcaattgcaaaggagggacatacagaacgccgatatatacctgggttga
tgctttagtttattacgagtatgaaataactctacatgattacgttgctaccgtagatta
cgaaaacgatgtgatacatttaagaaacggactgacttgtgtatattcacatggaagatg
tctcgacactgaggatggatatattacatgggacatggcatccaataataaatgcgaaga
gacggagtatgaagtgatctacgaaggcattgtaaacaaaaccatgaatgaaaataaaaa
caaacaaattgaaaaagccaatgttgtttatagcacggtttcaaacacacatcttttttc
aataagggctaaggaacaaacaaaaatatgcggccacgtaggttttacaaccgaccaccc
gcgcatactcatagtcgaagtgataggtttcaattcccctttcagaaggaaggcagcaac
agggaaaaacttcgatttgtttacctatttcaactcgaagataaccttagttgaaaatta
tatcggacaaagcatgacagagctttataacactgttatgacggaaatgtgcaaagtaga
taaggcgctaatggagactaaactcacattagcacgccttaacccaaccgaatttgtaac
tagcattattaaaagatcgggatatactgccgtagtagcaggagaagtgctacacatctt
ggaatgcaaaccagtttacgtaacacctcgatctgatgatacttgttatcaagaaatacc
tgtaaattataataatcaaactatgttcattgccccagtaactcatattttacaaaaaag
aggtacgcaaattgattgcacaccccttctaccagccaaatttcaaataggtggaagatg
gtata
>AegAag2_ctg_82_1173225_1173960
atatgaatgcaccaaatcagagttcatatccctcttctccggaattgttaataagacgta
cagcccgctagacgcaagggacagagacctcgcgatatacagtactcaacaagcgtccgg
gttattcagtatacgagcatttgacaggactgacgcatgcggatacactgtatttcgcac
cgaccatcctaagattttcatctacgaggtcgagcataatcatgcgatcttccgtagcac
gtcggcacaagctcgagatttagacatcttcacctatttcaactccaagataacaatgct
tgagtcgcaaagatataccctaatgacttcgcagcggacctcatgagacaagacggctat
accgcagtcgtcgcaggagaagttatttacctggtacagtgcaagcccgtctacgtggtt
ttagcatcatcagataaatgtttccatgaaatcccggtatattataagaacgaaacactc
tacatgacgcccatgacacggatacttcagtcagaggggaaccaaatagaatgctccgcg
tttctagctcccaagtacaaatttggtacacaatggtacaccatcgatggaaagatccgt
gaaacgcccgcaccggagacactaaaaagttccctgaagtcaaactggacgtatgcttac
attcccgacttgatgaggtccggaatatatacccgcgaccaacttgagcagatgaagcat
gttatatatcgtccct
>AegAag2_ctg_82_1174309_1174595
cgatgacgtggttgaaggtgctgtccaaaggtactggatgaagttcttagggtttgcttc
gtggataggacacttcactacagccgtcatagggttctacatggtcggcaaggctgtcaa
gttcattatcgacactgtaattcacggaaaaatcctttatgacatctacggaattggatg
gcagttgatagccgcgttctgggactccttcacgtcactgttgagccaccgatacgtgag
acgacatactggacatccgacccaagataataaattagacgctgata
>AegAag2_ctg_885_17496_17952
TAACCGTTATGATGCTAATATTATGTATTGGACAAGTTCTTGGAAGCGAACTAAAAGGAC
TAATAGCCTACGACTGTGCTAGCAATGATATCAACATTACAAGCTATTCACTAGTCGACG
TGGCATCATGTGAACCACCAGCAAGGAATTTAACAACAAAAGAGACACGAATTCAAGTAT
TACAACGAAGTCCTAAGATACTCGTCCATGTACATCAATGCAAAGTAATAATAAAACGCT
CAATAAGACATTGTGGTGCGTTTTCACATACTTCAGACTATGAATACGGATACGCATACA
TAGTAAAGGAATTCACTCCGGACGAATGTCGACTAGCTCAACTTCGTGGATCGATTACAC
TAACAGATAACTACAAGATTCAAGAATTGCGCCGAAACAGCACAACAAGAGGTGAATCGC
TAATAGTAGGAAGCTTAAAGGGAACTTCTTGCAATGGTGGAGTCTATCGAACACCAGAAT
ATACTTGGGAAGGCGCTCTTGTATTCTACGAGTACGAAATTAGTATGCATGATTACGTAG
CTACTGCCGACATCGAAAATGATCAGGTGACATTAAGGAATGGAATCATATGCTCATATA
GTACCGGATGGTGCTTAGATGCTGAATTTGGATATATAACTTGGGAGATCGACCTCAAAA
GACAGTGTGAAGAAATCGAGTTCGAAGTTATCTACGAAGGAAACGTCAACAAAACCTTCG
ATAACGATAGAAAATCAAAAGCAGTTTACACTTTGCTTTCTGATACACATATGTTTTCCA
TAAGAGCGAAAGACAGGACTCAAATATGTGGCTTTGACGGCTACATCACAGATCATCCGA
GAATTTCCATATTAGAAGCAAACGTATTCAAATCACCGTTCCGACGTAAGGCAAGCAATG
GCAGAAATCTAGATCTTTTTACATATTTCAACTCAAAAATTACTCTTGTGGAAAACTACC
TAGGAGAGAAATTAAATGAAGTCTATACAAACGTCATGACTGAAATGTGTAAAATAGATA
AATCGCTTATGGAGACAAAGCTTACACTCGCAAGAGTAAACCCCAGCGAATTCGTTTCCA
ATATTGTTAAACGTTCTGGATTCACAGCGATCGTTGCAGCAGAAGTACTTTACATACTCG
AATGTAAACCAGTTTTTGTAACATACGAAAGTAAAGAAGATTGTTACCAAGAAATACCGG
TAAAATACAATAATAACTCGATGTTCATGGCACCTGTAACACGCATACTACAACTACGGG
GAACTGAAATCGATTGTACACCACTTTTGCCAGCAAAATTCACTATCGGAGGCAGATGGT
ATACAACGGATCAAAGATTGAGGGAATCGAATCCACCAAGAAAATTGACAACCGACGTGA
TAACAAGCTGGTCCTATACTTCACTACCAAGTCTTATGCAAAGTGGAGTATACGACGCCG
ATAGCCTTGAGAAAATGAAAAGTATGGTCTATGAACAAGGAGACAAGAAAATTGCGTCGT
CAGTACTACATAAGATGATAACCGGAAAACATCCAGATCTACAAGGATTTTCATTCGAAG
CACTTATTTCGGAGAAAATAATCGATAATGTATTACATAAATATTACT
>AegAag2_ctg_906_242628_243010
cctgacagcctttgactgcaactcgaagtctgtaaaccttacatcactctccctcgtaacaacccccaactgcgatatatctcacaagaatatcacttatgagcaggtaaatctcgctgttacccagactacagagcggtacgaactaccattcttccggtgccacgtggagtctcgcagtatcatggggagatgcggtaaatctatcgacatcttccataatgctggcctcttttctgaaatcatcagggttgacaggcatgaatgtgatacgatgcacaagaaaaaaaagttccgcatagttaaagaaggggtgtttagcgacatccagttgagccatgacgggcaaaccaggtacgcatatgtcagtagagggtccgtgacaccaatcttgttaggaatggtagggaatacgaccgccccctcatcaatactgaacttactatcaccatatcatctgggacctcgattgtatcaatagaagaaagtctgataaagttcccgaacggaaagaactgtaggttgcaagacgaaccgtgcttcgatgctgattaaggtgacgttttttggaatgtaccaacccattcctgtgaagagtcagagtcagaaaaaagcctggtatacgaagggccgggaaccttggtcagggaagttaatggaaacaccacggtcgaatacatccacgtgcattactctggatacgatttccaagtcctgttacagtctcggcaagagcttatctgcgaacacccgagtctcttcgtcacccttctttcaacaagtgggcccaaattccctcttaagcggaaagtcaccgcagtggacgtgagccttcttaactttgtcaactccaagcttgtttactcctttagacacgtcaagcaggaggtgagtcgactcttcgacttgttcaatcatgactgttgtcagtcgc
>AegAag2_ctg_906_259340_259602
gacagcctttgactgcaactcgaagtctgtaaaccttacatcactctccctcgtaacaac
ccccaactgcgatatacctcacaagaatatcacttatgagcaggtaaatctcactgttac
ccagactacagagcggtacgaactaccattcttccggtgccacgtggagtctcgcagtat
catggggagatgcggtaaatctatcgacaccttccataatgctggcctcttttctgaaat
catcagggttgacaggcatgaat
>AegAag2_ctg_906_289178_289770
gggattaatcgcctacgattgcggtaatcctgaggtgaacctcacaagttactccttatt
agatgtggcttcatgtattcctccattgaacaacctaacgacgaatgaagtacaaattca
agtactgcaacgaaacgctaaaagcgatataagagctttccaatgcaaagtgataataaa
acgaactattaaacactgtggcatgcattctcatacctccgactacgaaaggagttacga
gtatatagtaaaagagttcactttcgaagaatgtcgatactctcaacagttgggtatagt
aaaattaacatatgatattcaactacgcgagctcaaacgcaatgcaaccacccgcgggga
aatccttatagtcggatccgtgtggggcagcaattgcaaaggaggtacatacagaacgcc
gatatatacctgggctgatgctttggtttattacgagtatgaaataactctacatgatta
cgttgctaccgtagattacgaaaacgatgtgatacatttaagaaacggactgacttgtgt
atattcacatggaagatgtctcgacactgaggatggatatattacatgggaca
>AegAag2_ctg_906_301328_301533
catagcgtacgattgcaccagcaacaacgtaaacataacgagatattcactgatggacgt
cgcatcgtgtattccaccaactaggaatctcacgactacggaagtccgcatacaagtctt
acaaagaagcccaaaaacattcgtcaaggtccaccagtgcaaggtaataataaaacgatc
aatccgacactgcggtatgcattcta
>AegAag2_ctg_906_329337_329473
tctgattgcgtacgactgcgcaaacccggatatcaacataacgagctactctttgcttga
cgtgaattcgtgtgtccctaatgcaaaaaacttatctactgaagagttgcctatacaggt
acttcagagaaatgcca
>AegAag2_ctg_906_383803_385276
taagcgaaacgcaacaacacgaggagaagctctcattgttggagcagtgtggggaagcaa
ttgtaagggtggaacatacagaacacctatttacacatgggttgatgcattagtttatta
tgaatatgaaatcactctgcatgattatattgtaacggtggattctgaaaatgatgccat
atatctcaagaatggtctaacatgtaggcattctcaagggagatgtttagattcggaaga
tggctatattacttgggatattaattacaacctgaaatgtgaagaatcagattttgaaat
tatttacaaaggaactgttaataagacaaacaatcaaatttcaggataaaataataaatc
tttaaacgctgtttacagtacggtctcgaatacgcatctattttctatcagagtaaaaga
acaaactaaagtatgtggacatataggattttctactgaccatcctcgaatcataattgt
tgagataggaactatcaactctccgtttagaaggaaagcactatcaggcaaaaacttcga
cttattcacatattttaattcaaaaataactctggtcgaaaactatataggacagagtat
gacggagctatataataccgtaatgacggagatgtgtaaggtggataaaacattgatgga
aacgaagttaacgttggcaagacttaacccaaccgaatttgttaccagtattataaaacg
gtctggattacagcggtcgtggcaggtgaagtcctaaatattctggaatgtatacccctc
tatgtaacaccaagagcagaggatttatgttatcaagaaataactgtttcttataacaac
cgatcaatgttcatagcaccagtaatatgagttactggaaccgaggaacacaaattgatt
gtactcctcttctcccggcgaagtttcagataggggtagatggtacacggctgacggtcg
aatcagagaaactgttgctcctctgaaacttacaaccgatatcctaacaacatggtcata
tactactcctcttccgaatttgatgagcagtggggtgtatgacgcagaaagtgtagaaaa
aatgagaagcatgatttatgagcaaggcgataaaagaatagcttctaatttgcttcataa
gatcttgattggacaaaagcctgattttcaaggattccgttttgaagcattaatatctga
ccggatgattgaaactgttttcgaaaaatactggtccaagttactctcgtggtcaacttg
gttaggaaatataagtctacatttattggtatatatatgattggaagactggtaaaattc
gctattgattcgattatgcatggacgtatattgtacgaaatatatggattgggttggcaa
ttgctagcatcattttgggactcattcacaaattttctgtctcatagaaatgtaatgaaa
agaacacaaaataatacagaagttgaagaaattg
>AegAag2_ctg_96_56463_56920
TAACCGTTATGATGCTAATATTATGTATTGGACAAGTTCTTGGAAGCGAACTAAAAGGAC
TAATAGCCTACGACTGTGCTAGCAATGATATCAACATTACAAGCTATTCACTAGTCGACG
TGGCATCATGTGAACCACCAGCAAGGAATTTAACAACAAAAGAGACACGAATTCAAGTAT
TACAACGAAGTCCTAAGATACTCGTCCATGTACATCAATGCAAAGTAATAATAAAACGCT
CAATAAGACATTGTGGTGCGTTTTCACATACTTCAGACTATGAATACGGATACGCATACA
TAGTAAAGGAATTCACTCCGGACGAATGTCGACTAGCTCAACTTCGTGGATCGATTACAC
TAACAGATAACTACAAGATTCAAGAATTGCGCCGAAACAGCACAACAAGAGGTGAATCGC
TAATAGTAGGAAGCTTAAAGGGAACTTCTTGCAATGGTGGAGTCTATCGAACACCAGAAT
ATACTTGGGAAGGCGCTCTTGTATTCTACGAGTACGAAATTAGTATGCATGATTACGTAG
CTACTGCCGACATCGAAAATGATCAGGTGACATTAAGGAATGGAATCATATGCTCATATA
GTACCGGATGGTGCTTAGATGCTGAATTTGGATATATAACTTGGGAGATCGACCTCAAAA
GACAGTGTGAAGAAATCGAGTTCGAAGTTATCTACGAAGGAAACGTCAACAAAACCTTCG
ATAACGATAGAAAATCAAAAGCAGTTTACACTTTGCTTTCTGATACACATATGTTTTCCA
TAAGAGCGAAAGACAGGACTCAAATATGTGGCTTTGACGGCTACATCACAGATCATCCGA
GAATTTCCATATTAGAAGCAAACGTATTCAAATCACCGTTCCGACGTAAGGCAAGCAATG
GCAGAAATCTAGATCTTTTTACATATTTCAACTCAAAAATTACTCTTGTGGAAAACTACC
TAGGAGAGAAATTAAATGAAGTCTATACAAACGTCATGACTGAAATGTGTAAAATAGATA
AATCGCTTATGGAGACAAAGCTTACACTCGCAAGAGTAAACCCCAGCGAATTCGTTTCCA
ATATTGTTAAACGTTCTGGATTCACAGCGATCGTTGCAGCAGAAGTACTTTACATACTCG
AATGTAAACCAGTTTTTGTAACATACGAAAGTAAAGAAGATTGTTACCAAGAAATACCGG
TAAAATACAATAATAACTCGATGTTCATGGCACCTGTAACACGCATACTACAACTACGGG
GAACTGAAATCGATTGTACACCACTTTTGCCAGCAAAATTCACTATCGGAGGCAGATGGT
ATACAACGGATCAAAGATTGAGGGAATCGAATCCACCAAGAAAATTGACAACCGACGTGA
TAACAAGCTGGTCCTATACTTCACTACCAAGTCTTATGCAAAGTGGAGTATACGACGCCG
ATAGCCTTGAGAAAATGAAAAGTATGGTCTATGAACAAGGAGACAAGAAAATTGCGTCGT
CAGTACTACATAAGATGATAACCGGAAAACATCCAGATCTACAAGGATTTTCATTCGAAG
CACTTATTTCGGAGAAAATAATCGATAATGTATTACATAAATATGGACTAAACT
>AnAlST_KZ268754_49133_50011
cagacgccgtctacacggtaatatttgacaaacacatgtttttcatccgagcacgggata
aggcgcaaatttgcgggttcgacggctacattaccgaccaccctagggtgtttataattg
aatccgggggctatcgttcgcccttcaagcatagagccaacaacggaaggaaccacgacc
tgtttacctatttcaactcgaagataacgttggtcgaaaactacctaggtcagcaattga
acgaaatatataccacggtaatgtccgagatgtgtaaggtggacaaggccctgatggaga
cgaaactgacccttgcaagagtaaatccgagcgagtttgtctccaacatcgtaaaacggt
ctggcttcacggcgataacggccgcctaggttctgtatatccttgaatgcaaatccgtat
gcgtaacgtacgagagacgaacgcactgctaccaggagataccggtgcggtataacggca
cgtccaaatacatggtaccggtgacgcggatcttgcagctgcgaggcaccaagatcgagt
gtacacaaatcctaccgtctaagttcatgatcgcgggccgttggtatacgaccgatcaac
aactccgagagacgacatcaccacagcaactcacaacagatgtgataacgagctggtctt
atgtaccgttgccgagcctaatggaaagcggcatctacgacgaagaaggcctgcagaaca
tgaagaatatgatctatgagcagggggacaagaaaattgcctcgacggtcctccacaaga
tcatataaggacgacaccccgacctacaaggcttcacattcgacggattcgtaacggaga
aaattatcgacaatgcgttcggaaaatactggagcgaac
>AnAlST_KZ268760_89225_89043
catggtcgacctggctgggaaacatgacctcaaccgctattgggctctacattatcggca
aaactattaaatttaccattgatactctgatacacggcagaattctatatgacatctacg
gcttcggatggcagctgctggcttcgttctgggactccctcaccaatttcctttcgcata
gaa
>AnAlST_KZ268763_141680_143497
ccatcaatggactaattgcatacgattgtgccaacaacgaaatcaatattaccagctact
ccttgatgagtgtagcgtcttgcattccacccacaaaaaatataaccacagttgagtcga
gaattcaggtattacagcgcagtcctaaaacattcgttcatgtttatcagtgcagggtta
taatcaagcgatcaattaaacactgtggtgcattctcgcacacttctgattatgaaaata
gctatgcatacatagtcaaagaattcacacccaccgaatgtaggttagcacaaacattag
gcgaaatctccctaaccatcgatcataaaattagggaactaaaacgtaatcacacagtca
gaggttaaacgttgatcataggaagcctatcaggaacaaattgtgtcggcggcgtctaca
aaacaccactgtacacgtgggaaaatgctctggtgtactacgaatacgagatcgacctac
atgactacaccaccacagctgatgtcgagaacaaccagattatactccggaacggcatcg
tgtgcacctataaacttggttggtgcttagattcggaaataggctacatcacctgggata
taaatatgggacgacaatgcgaagatcttgacttcgaagtaatttacgaaggcaccgtga
acaaaacctttgatggcgacaaggtaaacgaccaattaaacgccgtgtacacagttctaa
gcgacaagcaaatgttttcaataagagctcggaacagtgcacaactatgtggatttgata
gctttgaaacagatcatcccagaatttttatattagaagcaaacggatatcaatcaccgt
ttaaacgaaaagtaagccatggaaagaattacgacctttttacgtactttaattcaaaaa
tcactttggtcgaaaacttcctggggcagaaacttaacgacgtatacgccgcagttatga
cagaaatgtgcaaaatcgataaaacacttatggaaacaaaactgacgctagctcgtctca
atccgagtgaatttgtctccaatttagtcaaacggtccggctacacggcagttgttgcag
ctgaagtattatacatactagaatgcaaaccagtgttcgtaacttacgaaccaaaggaag
attgtttccaggtagtaccagtaaaatataataatcgctcaatgttcatggctccggtga
cgagaatactccaattacgtggcacacaaatcgaatgctcacaactgcttcccgccaaat
tcatgataggcggaagatggtatacaacggaccaaaagttacgagaaacaacgccccccc
agcagctgacaacagacgtaataactagctggtcatacacctccttaccaaacctgatgc
aatccggagtttatgacgccgaaagcctcgaaaagatgaagagcatggtgtatgaacaag
gagataagaagatagcttcgtcagtcctacatcaaatcatagccggccgtcatccagacc
ttcaaggctttaaattcgatgcattagtttccgaaaaaataattgacaacgcgctacaga
aatactggtcaaaattattatcttggtcaacgtggctaggaaatattacgtccactgcca
ttggattatacattatatgcaggactatcaaatttgctatcgacactatcatccatggca
aaatcttgtacgatatatatggactggggtggcaattgatagcggccttctgggactcac
tcacgaatttgctatcacacaaaaaacatatgcaacaaaagtccggcaatgaggcactca
accaaggcgataaagacg
>AnAqu_NJHH01004054.1_4844_4086
tatgtaaataaatcgagattttgaccgtagttgtctcgacgtttaaatggtgatcggtag
ctgcccgattctattatgaatactctgggatgatcagtgagataaccgtcgaaaccgcag
atttgcgctttgtctcgcgctcgaattgaaaacatgtgtttttttgatagaagcgtgtat
actgcgtccgacctttttccgctactgctgtgatcgtacgtcttgtttacaattccttcg
tatattacttcgtactcggtttcttcgcaaaggcgtcgtaagtccacctcccatgtcatg
cacccaaattctgaatcgagacaccatccagcgttatatggacacaccatgttattgcga
agcgttatttggtcgttttcggtatccgcggttgcaggataatcgaacatgctgatctcg
tattcatagtagaccagcgcgtcttcccaagtgtagcttgatgttctgtaggtaccccct
tgcatgttgctcgagtgagactccctacgaccaatgcttcgcccctcgtagtagcgtttc
gacttagttcagtaattttataattttctgttaacttgattgtgcccaataattgggcta
gtctacactcgtccggtgtaaactcttttaccatttatgagaagctgttttcaaagtctg
atgtgtgggaaaatgctccacaatgccttattgatctcttgatgatgactttgcactgtc
gtatatgggtttgtatttttgagcttctctgtaggacct
>AnAqu_NJHH01011908.1_323_3
atcttggtcaacggttaaacgaagtttatgcgactgtgatgaccgaaatgtgcaaagtgg
acaaggcactgatggaaacaaagctaacgctagcccgactgaatcccagcgagttcgtct
cgaatttggtaagacgaaccgggtactctgccgtcgtagcagccgaagtgctatacgtaa
ttcaatgcaaaccagtttacgtaacatacgaaagcaaggaagaatgctaccaagaaatcc
cagtgcaatataacaatcaatccatgttcatggctccggtaacccgaatccttcaaccaa
gaggaacgcaaatagattgca
>AnAqu_NJHH01015243.1_995_576
taacactcgcaagggttaatccaagcgagttcgtttccaacattataaaacgatccgggt
ttacggcgataacagccgcagaagtactgtacatcctcgagtgcaaaccagtatatgtga
catatgaacgaaaactgaactgctatcaagagataccagtaaagtataacggtacatcca
tgtttatggccccggtgactagaattctacaattaagaggcaccgaaatagattgcacac
ctatcttacctccgaagttcaccatcggcggtcgttggtacactaccgaccaacaattac
gcgaaacaaccccaccaaaacaattaacgaccgacgtaataacgagttggtcatatagcc
cactaccaagcttaatggaaagcggaatatacgacgaagatggtctgcaaaaaatgaaaa
>AnArDon_KB704451_2551517_2550726
tcaaaatactgacgtcaaaacacgagctaacgcagtctacaccttaatatcgaaaaagca
tatgttttcaataagggctctcgatgctactcaaatatgcggctttaatagctacgtaac
cgatcacccaaagattttcattcttgagttacaaggatatcaatcgcctttcaaacgcag
agcaatcgatggaaaaaatctcgacttgttcacctatttcaattcaaaaatcacgctagt
agaaaactatctcggtcaaaagttgaacgatgtgtacactacagttatgaccgaaatgtg
caaactagataaagcacttttggagaccaaattaacacttgctcgcctaaatccaagtga
attcgtcaagaatctcgttaaacgtcctggttacacagcagtcgtagcagccgaagtact
atacattctggaatgcaaaccggtctacgtcacttatgacagcaaagaagattgctatca
agaaattccagtgaagtacaataatcgctctatgtttatggctccagttacacgaatgct
acaactaagaggcacgcaaatagactgcacaccattactaccagcgaaatttacaattgg
tggtaggtggtatactacagatcatcgtttgagagaaacgacagccccacaacaactgac
caccgatatcgtaaccaattgggcatacactcccttaccaagtctaatgaagagtggagt
gtacgatgccgaaagtctccaaaagatgaagaacttagtgtacgaacaaggtgataagaa
aatagcatcttc
>AnArDon_KB704529_82579_82746
atactgcagttgcagatatcgaaaataaccaattaaatttaagaagaggtatcgtgtgcg
cgtatactactgggaggtgtctcgacgcagaattgggctacatgacatgggaggtagaca
tgggacgactttgtgtggagacagaatttgaaaccatttactaaggaa
>AnArDon_KB704529_83033_83548
ccacagtaatgacggaaatgtgcaagatagataaagcactgttagaaaccaagctcacct
tagcacgagtcagtcctaacgaatttgtctccaatatagtaaaaagttctggctacacgg
caatagtagctgcagaggtcctctatattttagagtgcaaaccagtattcgttacatacg
aaagtaaaccagattgttaccaagaaatcccggtgaaatacaacaatcgatccatgttta
tggcaccggtgacgagaatccttcaattaagaggtactgaaatcgactgcactcctttat
taccagccaaatttacgattggaggacgatggtacaccactgatcaacaaatacgagaaa
ctaccgcgccaaaacaattaaccactgatatattgacgagttggacatacacgccattac
caagtcttatggagagtggtgtgtacgattcggaaagcttggagaggatgaaaagaatgg
tttacgagcaaggagacagaagggtcgcatcgtctg
>AnArDon_KB704529_93261_93572
tatgcggctttaatagctacgtgaccgatcacccaaagattttcattcttgagttacaag
gatatcaatcgccttttaaacgcagaacgatcgacggaagaaatctcgacttgttcacct
acttcaaatcgataatcacgctagtagaaaactatctcggccaaaagttgaacgatgtgt
acactacagtaatgaccgaaatgtgcaagctagataaagcgcttttggagaccaaattaa
cacttgctcgcctaaacccaagtgaattcgtcacgaatctcgtcaaacgtcctggttaca
cagcagtagtag
>AnArDon_KB704784_3318977_3318675
aagatttttattcctcaaactgaatgggtatcaatcaccattcaaacgcagggctgtcga
tggaagaaatctcgacttgtttacatatttcaactcgaaaatcacgctagtagaaaacta
tctcggacagaagttgaacgacgtgtacactacagtaatgaccgaaatgtgcaaactaga
taaagcgcttttagagaccaaaataatacttgctcgtttgaacccaaacgaattcgtcac
gaacctcgtcaaacgtcctggttacacagcagtagtagcagcataagtactatatattct
gga
>AnAtrEB_KI421923_369736_370476
gcccaagtgaatttgtcacaaacatagttaaaagttccgggtacacagcggtagtagccg
cagaagttctctatatcatcgaatgcaaaccagtatttgtgacttacgaaagcaaacccg
attgttatcaagaaattccggtacgatacaacaatcaatctatgtttatggcaccagtaa
cgagaattcttcaattgagaggtaccgaaatcgactgcactccgttgttaccagccaagt
ttacaattggaggcagatggtacaccactgatcaacggcttcgagaaactacggctccaa
aacagttaacaaccgatatattaactagctggtcatacacgccattaccgagtctcatgg
aaagtggtgtatacgatgctgaaagcttggagaaaatgaagcacatggtctacgagcagc
gagatcggagagtcgcatcatcagtaatgcacaaaatcatttcgggacaacaacccaatc
tgcaagggtattcgttcgacgctttggtaacggaaaaggtcatcaacaacgctttcgaca
aatattggtcaaaaataatcatttggtcaacctggttgggcaatataacttcgactgcaa
tcggaatctacatcatgggcagaattgtaaaattcgtcatcgacacgctgattcacggaa
agatactgtacgacatctacggtcttggatggcagctgttggcgtctttctgggattctc
tcaccaatctcctatcgcatc
>AnAtrEB_KI421923_382782_382979
taatcgcgtatgattgcgccaacaacgatattcacattaccagctactccttgatcagtg
tagcatcatgcgtatcttcaacaaaaaatattacaacctcagaagtaaaaatccaagtcc
tacaaagaagccccaaaaaattcgttcatgttcaccaatgtaaagtaatcttgaagcgtt
caattaagcattgcggag
>AnAtrEB_KI421923_388692_389081
tttctaacctagtaaagcgtaacgggtatacagccgtggtagcagcggaagtgctctata
tccttgaatgcaaaccggtgtacgtaacgtacgaaagcaaggcggaatgctatcaagaaa
taccggtaaattacaataatagatcgatgttcatggccccagtaactcgtatgctgcaaa
tgagagggacgcaaatagattgcactccattgttacccgccaaatttacaatcggcggaa
ggtggtacacgactgaccaacgcttaagggaaacaacaccgccgcagcagctgacgacag
atatcattaccagctggtcctacaccccgctaccgagcttaatgcaaagcggagtttatg
acgctgacagcctggataaaatgaaaaata
>AnAtrEB_KI421997_8194_7286
cgatccaaaaggctgtctacacgctggtcacgaaggcgcatatgttctcaatcagagcac
gcgataatacgcaaatttgtgaatacgacagttacataactgaccacccacgaatcttca
ttctagagctaaaaggatatcgatctccgttcagaaaaagacgtagtcatggaaagaatt
ttgatctgttcacgtacttcaactcaaaaatcactttggttgaaagttacctgggacaaa
aattaaatgaggtgtatgctacggtcatgacggagatgtgcaagattgataaggccttaa
tggagaccaagctaacgctagcacgtctaaatccaagtgatttcgttgcaaacttggtaa
aaagatccggatacaccacagtcgtcgctgcagaagtattatacgtgcttgagtgcaaac
cggtatttgttacgtacgatagtaaagacgaatgctttcaagagataccggtaaagtaca
ataataaatcgatgtttatgactccagtaacccgaatgatccaattaagggggaaccaaa
tcgtaagggggaaccaaccatttggtggaagatggtacacgacagatcaacgtctacgag
aaacaacacctccggaacaacttactactgacgtaatcacaagctggtcatacactctct
taccacgcctaatggaaagtggtgtgtacgacgcagaaagccttgaaagaatgaaaagca
tggtctatgagcaaggtgacaagaagattgcttcatcggtaatgcataaattaatagccg
ggaaacaccctaacctacaagggttttctctcgatgctttagttaccgaaagggttattg
acagcgccctaagcaaatattggtcaaaatttgtatctgggtcgacgtggctgggcaacg
tgacatcaa
>AnAtrEB_KI422090_33653_33117
tcctggagataagcggttatcaatcaccgtttagacgcaaaatggctcatggcaagaacc
tggacttgttcacatacttcaattcgaaaatcacactcgtagaaagctacctcggccaga
aactgaacgacgtgtacgctaacgtgatgacggaaatgtgtaaaatcgacaaggcactta
tggaaaccaaactaacgcttgcacgcctcaacccaagcgagtttgtttctaatttggtta
aacgaagcggatacacagccgttgtagcagcagaagttctctacatccttgaatgtaaac
cggtgtacgtaacatatgagagtaaaacagaatgttaccaagaaatacccgtaaattaca
ataatcgatctatgtttatggctccggtaacccgaatgctgcaactacgaggaacccaga
tagattgtaccccgctgctacccgccaaatttacaatcggcggaagatggtacacgacgg
atcaacgattgcgagaaaccacgcctccccaacagttaaccacagatgttgttacca
>AnColMa_scf_1925489466_6582_7770
attacgtagccacggcggacatcgaaaacgaccaggtaacgttgcgtaacgggatcatct
gcaaatatacgacgggttggtgtctagatgcggaatacggctaccttacgtggagtgtcg
acttgtcaagacaatgcgagcgcaacgactttgaaataatctacgaaggtactgtaaaca
aaacctttgatcaaaatactgacgtcaaaacacgagctaacgcagtctacaccttaatat
cgaaagagcatatgttttcaataagggctctcgatgctactcaaatatgcggctttaata
gctacgtaaccgatcatccaaagattttcattcttgagttacaaggatatcaatcgcctt
tcaaacgcagagcaatcgatggaaaaaatctcgacttgttcacctatttcaattcaaaaa
tcacgctagtagaaaactatctcggtcaaaagttgaacgatgtgtacactacagttatga
ccgaaatgtgcaaactagataaagcacttttggagaccaaattaacacttgctcgcctaa
atccaagtgaattcgtcaagaatctcgttaaacgtcctggttacacagcagtcgtagcag
ccgaagtactatacattctggaatgcaaaccggtctacgtcacttatgacagcaaagaag
attgctatcaagaaattccagtgaagtacaataatcgctctatgtttatggctccagtta
cacgaatgctacaactaagaggcacgcaaatagactgcacaccattactaccagcgaaat
ttacaattggtggtaggtggtatactacagatcatcgtttgagagaaacgacagccccac
aacaactgaccaccgatatcgtaaccaattgggcatacactcccttaccaagtctaatga
agagtggagtgtacgatgccgaaagtctccaaaagatgaagaacttagtgtacgaacaag
gtgataagaaaatagcatcttcagtcttgtacaagatgatcgccggtcaacatcctaatc
tacaaggatttacttttgacgcactcatatcagaaaaaggtaattcataatgcatttcaa
aaatattggtcgaaactggtatcatggtccacgtggatcggaaacattacatctacagcc
ataggtatctatgtatttggcagagcagtcaaattcattatggatacat
>AnColMa_scf_1925491140_8057_8260
tacgtgaccgatcacccaaagattttcattcttgagttacaaggatatcaatcgcctttt
aaacgcagaacgatcgatggaagaaatctcgacttgttcacctactatctaggccaaaag
ttgaacgatgtgtatactacagtaatgaccgaaatgtgcaagttagataaagcgcttttg
gagaccaaattaacacttgctcgc
>AnColMa_scf_1925494408_1443_874
aaaattactctggttgaaaattacctgggacaaaagataaatgaggtatataccacagta
atgacggaaatgtgcaagatagataaagcactgttagaaaccaagctcaccttagcacga
gtcagtcctaacgaatttgtctctaatatagtaaaaagttctggctacacggcaatagta
gctgcagaggtcctctatattttagagtgcaaaccagtatacgtaacatacgaaagtaaa
ccagattgttaccaagaaatcccggtgaaatacaacaatcgatccatgtttatggcaccg
gtgacgagaatccttcaattaagaggtactgaaatcgattgcactcctttattaccagcc
aaatttacgattggaggacgatggtacaccactgatcagcaaatacgagaaactaccgcg
ccaaaacaactaactactgatatattgacgagttggacatacacaccattgccaagtctt
atggagagtggtgtgtatgattcggaaagcttggagaagatgaaaagaatggtttacgag
caaggagacagaagggtcgcatcgtctgt
>AnDirWR_KB672691_43677_44276
aactgaacgacgtttatacaacagtaatgatagaaatgtgcaaaatcgacaaggcacttc
tagaaacgaagctaacactcgcacgttcaaaccccagcgagtttgtctcaaacttggtaa
aacgttccggctataccgcagtagtcgccgcagaggtactctacatcctcgagtgtaagc
cggtcttcgtcacgtatgaaaagaaggacgactgttatcaagaagtaccagttaggtaca
acaatcgttcaatgttcatggctccggtgactagaatgttgcagttaagaggcacacaaa
ttgactgcacgccgctactactcgctaaatttaacattggtggaaaatggtatccaaccg
atcacagactgcgagagacaacaccgcagcaagaaataacaacggacatcgttacaagct
ggtcttatactcccttaccaagtctaatggaaagtggtgtgtacgactacgaaaagctgc
agagaatgaaagacatggtgtacgaccaaagcaacaaacgaatagcgtcatccgtgctcc
acaagatgatatcgggtcagcaaccaaatcttcaaggcttctctttcgaccatctaattn
>AnDirWR_KB672790_8481_8927
caagttggtcgtacacgccattaccaagcctaatggaaagcggagtctacgacgccgaaa
gcctacaaaaaatgaaaaacatggtgtatgagcaaggcgataaaagaatcgcgtcaaccg
tattgcataagatgatagccgggcaacatccaaacctgcaaggcttttcatttgatgcgc
tcatctcagaaaaagtcatccacaacgcattcgaaaaatactgggctaaattcctatcgt
ggtcgacatggctgggcaacgttacatcaacagccataggaatctacgtgttcgtcagaa
tgttcaaattcatcatcgataccataatccacggaagaattctgttcgacatctacggcc
taggttggcaattattggcttcattttgggattccttaacaaacctactttctcatcgca
gccatatgatgagaaatcagaacacca
>AnDirWR_KB672824_4516191_4517813
tgtatgaccagccatcgtctctcaatcgtaaattttcttggcagtaaagaagtacagtcg
atttcggtacctcttagctgacggattcgtgtcactggcgccataaacattgatcgattg
ttgtatccaactgttatttcttgaaaacaatctggcttgctttcgtatgtcacatatacc
ggtttgcattcgagaatgtagaaaacttccgctgctaccactgctgtttatccggaattt
tttactatatttgagacgaattcgcttgggcttacgcgtgctagtgaaagcttggtctct
aggagggtctcgtctattttacacatttccgtcatgacgcttgtgtagacttcgtttagt
ttttgtccaagataattttctaccagagaaatcttggaattgaaataagtcaatagatca
aggtttctaccgatgcttgcatttcggttgaatggtgatctgtagccgtttgcctctaaa
acaaaaattctcggatgatccgttacatacccgtcaaagccacacagctgtgttttatct
cgagctctgattaaaaacatatgcgtaagttatgagttcacgattagtaatgaataaaaa
aaaacttagtttttattcaccaaatgtgagattttgatttttacagagttgttggcgcta
agaatgatctaagattaaaactccctaaatgttggctcctgttcttatagtgcttcctca
acggtaccgcgtctgctcccatgatccttcctcgatgatgcagcgtccgtgccggtgctc
gattgatagtttcgctgacttcgcggtcccggtgctcgatcgatgtttatgttatccggc
gatgtggttgaatcgtccgatcagctggcggtcgatgcgaatcgctaactttactttctc
ggtgctccgtcaatgtttacgttatccaacggtacgattggatcactcgatcagttgacg
attaatacgctgggtcgatgcaaatcgctaacatcgtagtttgggtgctctcatgtaacc
gaattctgcatcgagacactatccggtggtatccggttatgttcaatatctgctattgcc
gcgtagtcgtacatacttaattcatactcgtacaatatcgttgcgtaatatctaatatac
gatatagtaatatcgtcgttgcgtaatatctacaatatctacaatgcgtgctcgatgttg
tgtgcactccttcccttacaagttgttcctttcagacttcctacaataaatagctcgccc
cttgtggtactgtttggttctaactccattatcttatggttatctgataatctgataata
cctgtcaattggacctttcaacattcatcgagtttaagatgtttcacgatatactcatac
ccatgttcgtaataagaggtaattgagaatgctccccaatatcttatagatcgtttgata
attaccttgcattgataaatgtgaatacttgattttggactcctttgtaatacctgaatt
cttgtctctgtggttgtaagatttatttctgattggacacacgaagctacttccatcaat
gaatagcttgttatattaatatcattgtgggcacaatcgtatgcaattaatcctttcatt
tct
>AnDirWR_KB672864_343_104
ggaaaaaactatgcacactgcattcaacacctactggtcaaaaatcacaacatggtattc
atggttcggtaattttacttccacggccattggtatttacgcattcaccagagcgctcaa
atttatcatcgataccggtatccacggaagaattctatacgatatctatggcctaggatg
gcaattactcgcttcattttgggattcgctaactaacttcctttctcatctgcaacgcct
>AnDirWR_KB672880_1190503_1192339
ctaaagggctctctaactcttggagattttactcaccaactaattgcatacgattgtgga
catgatgaaattaatatcacgagctactctctaatgggggtaaaaccatgcatgatgcag
tactcaaacataacaacaatggaaaaacgatttcaagtattacaacgtagccccaagaga
attgttcacgttcatcaatgtagagtaacaatgaaacgaattattaaacattgcggaaca
ttatctcacacttcagaatacgaaaatggatatgcctacattttaaaagaatttactcca
tcagaatgcaaattagctcaatcgttaggtgaggtatcaatatcagtaaattacaagctc
agggagttacgacgcaatcacaccaccagaggtcgagcggtcatcgtcgggaacgtcaaa
ggaagcacctgctacggaggagtctacaggacggcggagtatgactggaaggacgcattg
gtgtactacgactacgagatcgggctgtacgactacatggcgacggtggactacgaagag
aaccaaataatgctacacggcggtgttgtatgtccttataaggctggttggtgcctagat
gcggaagtcggctacatctcctgggaggtaaactcgcaacaattgtgtgaaagagacgag
ataatctacgagggtaaggtgaacaaaacgatcaacaacgatgaagtcaaaggccaaacg
agaggggtctacaccgtattaacagatgaacatatgttctcgatcagagcacgagcttcg
acgaaaatttgtgggtttgacggtcacgagacagaccatcccagtatattcatactggaa
ttaaatggtttcccatcgccatttaaacgaaaaaccacccatgccaaaaatctcgatctg
tttacgtattttaattcgaagataacgctggttgaaagttacttgggagagaaaattaat
gaagtgtatgcaacagttatgacagaactatgcaagattgataagacagtactagaaacg
ctattggcactagcacgaatcaacccaagagaattcgttcagaatttaataagacgaccg
ggttacacggcagtagtagctactcaaataataatatacataattcaatgcaaaccggtg
ctagtgaccttcgaaagcaaaaacaattgctatcaagaaatcccagtatcctacaaaaat
caatctatgttcatggcaccagtaaccaaaacgctacagctaagaggtacacagatagat
tgcacgccattattaccagccaaggtcctgctgagcggcaaatggtttactacggattat
cagctaagatcgacctccggaccggaagaactgacgacagatatcgtaacgagttggtca
tacatgtcactacctgaccttatgagaggcggagtatacagtgctgaaagcttacaaaaa
atgagaaacatggtgtacgaacaagacgaccaaagaatagcgacatctgtgctacacaaa
atgattgccggacagaagccagagcttcaaggtttttcgttcgatgcattattaacggaa
aaaaaactatgcacactgcgttcaaaacctactggtcaaaaattacaacatggtattcgt
ggttaggtaactttacttccacagccattggtatttacgtattcaccagagcgctcaaat
ttatcatcgataccgttatccacggaagaattttgtacgatatctatggcttaggatggc
aattactcgcttcattttgggactctctaactaatttcctttctcatcgtagccaaatga
cgaaagaccaaaggcaatcataccaagaaactgaatt
>AnDirWR_KB672924_1608284_1606569
tgcttctgttaccagctcaggcacttggaggttcaatggagggactaattgcttacgatt
gtgccagcaatgacatcaatatttcttgctattctttaataagcgtagcgccatgtattc
ctcccgctaaaaacactacttcaacagaaacgcgaattcaagtattgaaacgtagtccaa
catctctcattcacgttcaccaatgcaaggtagtaataaaacgttcaattaaacattgcg
gggtgctttcacatgcatcacaatacgaacaaggatatgcttacatagttaaggaattta
ccccggaagaatgtagattggctcagtcattaggcgaaatatcactaacagtagatcaca
agataaaggaattgcgtcgcaatcgcactaccagaggcgaggcgcttgtcatcggaagca
ccgagaagtcaacgtgcatcggaggagtgtacagaactacggagcacacctgggagaacg
cgttggtgtattacgaatacgaaatcagcttgcatgactacaccgcgacagcagacattg
aaaacgaccaggtcacacttcgtaacggaattgtgtgtactcacacgactggttggtgct
tggatgcacaatttggctatattacttgggaggtaaacttgaggcgacaatgtgaaggta
tcgattttgatgtcatctacgaaggtacggtgaataagacgttcgaaagcgacaacaata
acgagaatagtcaatcaaatgtcgtgtacaccctacttacaaacgaacacatgttttcaa
taagagcacgagatacggcgcaaatatgcggcttcaaaagttacaaaacagaccatccga
gattctttatcctggagttaagtggatatcgatcaccttttaagcgtagcgccaatagtg
gagaaaatcctgaccactttactgatttcgtctcaaaaataaggctcgttgaaagttctc
tcgaacaaaaactgaatgatgtttatacgacagtaatgacggaaatgtgcaaagccgata
aggcactgttggaaaccaaactatatctcgcgcgcttgagccctagtgcgtttgtgtcaa
atttggtgaaacgccccggatacactgcggtagttgccggcgaagtgatttacatttttg
agtgtaaaccagtttttgtaacctttgaaagcagagaagactgctaccaagaaatgccgg
tacgatacaacaatcgttccatgtttatggcaccggtcactagaatgctgcaattgcggg
gtacacaaattgattgcacgtcgctattacctggcaagttctcaatcggcggtagatggt
atacgactcatcagcagcttcgggagacttctccgccagagcagttaataacagatatta
ttacgagctggtcgcacaacccgccaagtcccgtacacagtggagtgtatgatgcagata
gcctcgagaaaatgaagaatatggtctatgagcagagtgatgaaagaatcgcatcgtcgg
tactacataagatcatatccggtcaacaccctaatcttcaggggttttcttttgatagtt
ttatttcgaaaaaggtgcttaacgatgtgttcgaaaaatactggtttaatctaatatcgt
ggtcaacatggctaagcaacgtcacatcaacagccttaggaatttacatcttcggtagag
caattaagttcatagtcgataccataatttacgcaa
>AnDirWR_KB672980_301736_301071
gaggggtgttggtgagacatctttcaaaatggaatttttacattcaggtgactcactcgg
gatacgatttccatatactgggcgagaataaaaccacaaacatttgtggaatagtaagct
tttacatcgaacacattagactgttttcaacatttatatcgtgtgaccagattataaacc
ataagattgacaatcggaacatacgcattattacgtacatcatctctaaaattgtatatt
catatcgccatctgaattcgagcgtttattcaaacaggacagatgtaaaatcaataatag
gatcacgcagaatctcatgaccctagctatgctgtctcccaaaaagtttgcttacacata
tggtggtcagggttacacctctataacgaggggcgaggtagtttatttagcgtagtgcaa
ccctgtagttgtcttccctaatttcaaaaccaccggttgctataaagagcttcttatgca
acagaacaatgtttatgagtccatgaagtcgaatcttaattagtgtgggcactccagttg
cgtgtccactccagtgtagcaaatgaaacagtgcaacgattgccattacaatgtctaaaa
aacgtacgtcactaaatagcaaggcgcaagagaaagtagtaaccgaagtggagttccttg
gatttt
>AnDirWR_KB673090_83338_83045
nctattagaaaccaagcttactctagcacgtgttaatcccagcgaatttgtctctaacat
agtgagaagtcccggatatacggcagtagtagccgccgaaattatctatatcctcagatg
caagccagtatatgtgacttatgagagcaaaccagattgttatcaagaaatgcctgtaag
atacaacaatcgatcgatgtttatggcaccagtgtcaagaatcctccagctgaggggtac
cgaaatcgactgtactcccctactaccggcgaagtttacaatagggggacgatg
>AnDirWR_KB673098_6488_5841
tatgtggattcgacggctatataacggaccatccaagaatattcgtattagaaacaaacg
gatatagatcaccatttaaaagaaaagccagcatcggaagaaatcttgatcttttcacct
atttcaactcaaagatcaccttagtagaaaactatctcgggcaaaagttgaacgaggttt
acacgaacgtaatgacggagctatgcaaaattgacaaagctctattagaaaccaagctta
ctctagcacgtgttaatcccagcgaatttgtctctaacatagtgagaagtcccggatata
cggcagtagtagccgcagaagttatctatatcctcaaatgcaagccagtatatgtgacct
atgagagcaaaccagattgttatcaggaaatacctgtaaaatataacaatcaatcgatgt
ttatggcacctgtgtcaagaatcctccagctaaggggaaccgaaatcgactgtactcccc
tactaccggcgaaatttacaatagggggacgatggtacaccaccgatcaaagattgcgcg
aatctacggcaccaaacaaactaactacagacgtgctaactagctggtcatacacacctt
tgccgagccttatggaaagcggtgtatacgatgctgagagcgtagaaa
>AnDirWR_KB673124_87631_87437
gaggtaccgaaatcgactgtacacccctactaccagcgaagtttacaataggcggacgat
ggtacaccactgatcaaagattgcgcgaatctacggcaccaaacaaactaactacagacg
tgctaactagctggtcatacacacccttaccgagccttatggaaagtggtgtatacgatg
ctgagagcgtagaga
>AnDirWR_KB673124_88113_87808
cacgcatatgttctccatcagggcacaagttaaaacgcaattatgtggtttcgacggcta
cgtaacagatcatccgagaatttttgtattggaaacaaagggatatagatcaccattcaa
gagaaaagccagcatcggaagaaaacttgatcttttcacctatttaaactcaaagatcac
cctagtataaaactatctcgggcaaaagttgaacgaggtttacacgaccgtgatgacgga
attaagcaaaattgacaaagctctactagaaaccaagcttactctagcacgagttaaccc
cagcga
>AnEpiE_KB669893_13227_12964
gaagtcttaaggggtcttcgtgtaacgggggaactaacaaaacagcagaatacacctggg
acgatgcactggtgtattatgagtacgagataagcatgtacgactacacgacaacggcgg
acatcgagaacgatcagattactcttcgcaacggaatcgtctgcgctcactcggttggct
ggtgcttggatgcagagtacggttacagcacgcgggaggtcgatcttcgaaaacaatgcg
aggagttggattttgatgttatct
>AnEpiE_KB669893_2973_2548
nggtgaattcgtttctaaccttgttaaaaggtccggttttacagctgtcgtggcggccga
agttctatacgttctcgaatgcaaaccagtcttcgtaacgtacgacagaaaggaggaatg
ttaccaagagatccgtgtgagatacagtaacaaatcaatattcatggctctggtatctcg
cacgctacaacttcggggaacacaaattgaatgcactccactactaccagcgaaatttac
gttcggcggaaggtggtatacgacagatcaacgtttaagagaaacaacagcgccagagca
actgaccacggacataataacggactggtcatacacccccttaccaagtttgatggagag
cggagtctacgacaccgagagcctagaaaaaatgaagaatatggtttatgagcaaggcga
taaaaa
>AnEpiE_KB670167_662_1045
gatcattctctcatacgtcagatgagtgtagtagcctacaccttgtccgtatccttgtcagtagatcacaagattagagaacttagaaggaatcatacaacaagaggtcaaacgttaatagtgggaagtcttaaggggtcttcgtgtaacgggggaacttacaaaacagcagaatatacctgggacgatgcattggtgtattacgagtacgagataagtatgtacgactacacgacaacggcggacatcgagaacgaccagattactcttcgcaacggaatcgtctgcgctcactcggttggctggtgcttggatgcggagtacggttacagcacgtgggaggtcgatcttcgaagacaatgcgaggagttggattttgatgttatctacgaaggaaccgttaacaaaactttcgatgataacacgaaaaacaaagctagagcagtatatacgctagtcacgaagacacacatgttctccatcagagcccgagataatacccaaatatgcgaatttgatagttatatcacggatcatccgagaatctttattctcgagctacaaggttaccgatctccatttaaaagaaggcgcagtcacggaaaaaatttcgatctattcacatactttaattcgaaaatcacgcttgtcgaaagttaccttggacagaaactaaacgatgtcgaatccaccgtaatgatcgaaatgtgcaaaatagacaaggcgttaatagaaacaaagttaaccctagcacgattaaaccccggtgaattcgattctagccttgttaaaagatccggttttacagctgtcgtggcggccgaattctatacgttctcgaatgcaaaccagtcttcgtaacgtacgacagtaaggaggaatgttactaagagatccctgtgaaatacagtaacaaatcaatgttcatggctccggtaactcgcatgctacaactacggggaacacaaatcgaatgcactccactactaccagcgtaatttacgttcggtggaaggtggtatacgacagatcaacgtttaagagaaacaacagcgccagagcaactgaccacggacataataacggactggtcatacacccccttaccaagtttgatggagagcggagtctacgacaccgagagcctcgaaaaaatgaagaatatggtttatgagtaaggcgataaaaaattg
>AnEpiE_KB670282_1400_12
tttgattgcctacgattgtgcgagcaatgatattaacattaccagctactcgttgatggg
agtagcatcttgtataccgccaacaaaaaatgtcacaactcaagaagtaaaaatacaagt
actgcaaaggagtccgaaactatttgctcacgttcaccaatgtaaggtcgtattaaaaag
gtccataagacattttgcggatcattctctcatacgtcagatgagtgtagtagcctacac
cttgtccgtatccttgtcggtagatcacaagattagagagcttagaagaaatcataccac
aagaggtcaaacgttaatagtgggaagtctcaaagggtcttcgtgtaacgggggaactta
caaaacagcagaatacacctgggacgatgcattggtgtattacgagtacgagataagcat
gtacgactacgcgacaacggcggacatcgagaacgaccagattactcttcgcaacggaat
cgtctgcgctcactcggttggctggtgcttggatgcggagtacggttacagcacgtggga
ggtcgatcttcgaagacaatgcgaggagttggattttgatgttatctacgaaggaaccgt
caacaaaactttcgatgataacacgaaaaacaaagctagagcagtatatacactagtcac
gaatacacacatgttctccatcagagcccgagataatacccaaatatgcgagtttgatag
ttatatcacggatcatccgagaatctttattctcgagctacaaggttaccgatctccgtt
taaaagaaagcgcagtcacggaaaaaatttcgatctattcacatactttaattcgaaaat
cacgcttgtcgaaagttaccttggacagaaactaaacgatgtctattccaccgtaatgat
cgaaatgtgcaaaatagacaaggcgttaatggaaacaaagttaaccctagcacgattaaa
ccccggtgaattcgtttctaaccttgttaaaaggtccggttttacagctgtcgtggcggc
cgaagttctatacgttctcgaatgcaaaccagtcttcgtaacgtacgacagtaaggagga
atgttaccaagagatccctgtgaaatacaataacaaatcaatgttcatggctccggtaac
tcgcatgctacaactacggggaacacaaatcgaatgcactccactactaccagcgaaatt
tacgttcggcggaaggtggtatacgacagatcaacgtttaagagaaacaacagcgccaga
gcaactgaccacggacataataacggactggtcatacacccccttaccaagtttgatgga
gagcggagtctacgacaccgagagcctagaaaaaatgaagaatatggtttatgagcaagg
cgataaaaa
>AnEpiE_KB670341_118_504
caagctggacgtatacacctcttccaagtttgatggagagtggtgtctatgatgctgaaa
gtctacaaaaaatgaaaaatatggtttacgaacaaggagacaaaaaaatagcatcttccg
ttttacacaaaatgatcgccggtcagcatccgaatctacaagggtttaccctcgacgcac
tggtatctgaaaaaatagtccacagcgctttccaaaaatactggtcgaagctggtatcgt
ggtccacttggcttggaaatgtcacaacaaccgccataggtacttatgtattcggcagag
caattaagttcataatagatacaataatacacggaagaattctattcgatatctatggag
aaggggaggaaactattagcatctttc
>AnEpiE_KB670382_1783_3614
taatagcgtacgattgcgctaacaacgatattaatataacaagttactcccttatggacg
tggcatcgtgcgtaccaccagcaaaaaatgggcatcgtgcgtaccaccagcaaaaaatgt
aactacggaagaaattcgaattcaagatttacaaagaagtccaaaaactatagtgcatgt
tagtcaatgtaaagttattatcaaacgatcaattaaatattgtggcgctttttcacacac
atccgattatgaatacagttatgcgtatattgtaaaagaatttacacccgcagaatgtag
attagcacaaacattaggagaagtatatctatcggttaacgcaaaagtcagggaattacg
tcgtaatcacaccaccaggggaaacgcactcatcgtcggcagcgtcacgggatccaagtg
cagcggcggaacctaccggacatcgagttacacctgggaaaacgctttggtatattacga
atacgaaatcggaatgtacgattatgtggccacggcggacattgagaacaaccagataac
actacgtaacgggataatctgtacgcatacggtgggttggtgtttagatgcggactacgg
gtacctaacctgggatgtagacctgagaagacaatgtgagcgaaatgatttcgagataat
ctacgaaggtaccgtaaacaaaacctttgaaaataataatgccaaagcacgagctaacgc
agtgtacacattgatatcgaaggagcacatgttttctataagggctctggacgcaaccca
aatctgcggattcaatagctatataaccgatcacccaaaaatttttatccttgaattgag
cgggtatcaatcaccatttaaacgcagagctatcgatggtagaaatctcgatctgttcac
ctattttaactcgaaaatcactctggtagaaaactatcttgggcaaaagctaaacgatgt
atatgccacggtaatgaccgaattgtgcaaaatcgataaggcgcttttagaaacgaaact
gacacttgctcgactaaatccaagtgaattcgtcacaaatctcgttaaacgtcctggtta
tacagcggttgtagcagccgaagtactatacattctcgaatgtaaaccagtatacgtcac
gtataatagccaagaagactgttaccatgaaataccggtaaagtacaacaagaatgctac
aactacgtggcacgcaaatagattgcacaccgttgctaccagcaaagtttacaatcggtg
gaagatggtacacaacagaccatcgtctacgagaaactacagcgcctcaacaactaacaa
ccgatatcgtaacaagctggacgtatacacctcttcccagtttgatggagagtggtgtct
atgatgctgaaagtctacaaaaaatgaaaaatatggtttacgaacaaggagacaaaaaat
agcatcttccgttttacacaaaataatcgccggtcagcatccgaatctacaagggtttac
cttcgacgcactggtctcagaaaaaataattcacagcgcattcgaaaaatactggtcgaa
gttaaagtcgtggtccacttggctcggaaatgttacatcaaccgccatcggtatttatgt
atttgccagagcagtaaagttcataatagatacattaatacatggaagaattctattcga
aatctacggactagggtggcaactactggcatctttctgggactctttgactaatttgct
ttctcatcgcggccatcgaagacaacaaaacaccgcagtgaatcaacaagcgacttcatc
aaccagagaagcagcagaagaatcacagccac
>AnEpiE_KB672225_14315_13827
cgagatgtgcaaaatcgacaaggcgttgatggaaaccaaactagcacttactcgtctaaa
tccgagcgaatttgtatcaaacttagtaaagcgacccggctatactgcagtagttgccgc
agaagtaatatatattcttgaatgcaaaccagtttttgtcacctacgacaaaaaagatga
atgttaccaagaaataccggtcaactataacaatcgatcgatgttcatggcaccagtaac
tcgaatgctacagcaaagaggaacccaaatagattgtactccgttattaccagctaaatt
taacatcggaggcagatggtatacgacagaccaacgaatgcgagaaacaacaccgccaca
agagttaacaacagacattataacaacttggtcatacacacccttaccaagtttaatgga
aagtggagtgtacgattatgaaaatctgcaaagaatgaaagatatgatatacgagccaag
tgataagag
>AnFarF_AXCN02002859_1333_791
ctctatcagggcccgcgagggaacgcagatatgcggatttgatggttatctgacagacca
tccaagaatattcgtgcttgaagcaaacgggtatagatcgccattcacccgagctgctaa
caccggaaaaaatctcgacctatttacctacttcagttccaaaataactctcgtggagaa
ctatctcgggcaaaagctgagcgaagtctacaccaccgtgatgacggaaatgtgcaaaat
tgacaaagcactcttggaaaccaaactcacgttagcccgggtaaacccaagcgaattcgt
ctcgaacatagtcaaaaggtcgggattcaccgcagtcgtggccgcagaagtgctatacat
cctagaatgtaagccagtatatgtaacctacgagagcaaaccagactgctatcaggaaat
accggttaagtacaacaatcggtctatgtttatggcacctgtcacgcggattctgcaatt
aagaggaactgaaatcgactgcacccccctgttaccggcgaaattcacgattggaggacg
atg
>AnFarF_AXCN02002859_2063_1809
gaggactgatcgcttacgattgtgcgagtaaagacattaatatcacaagctactctctgg
tcgatgtagcgtcatgtattccacctgctaggaacttaactaccaaggaaacaagaattc
aggtgttacaaagaagcccgaaaaccagtgctcacgtatatcagtgcaaggtcattatca
aaagaacgatccgacattgcggtgcgttttctcacacatctgactacgaacaagggtacg
cgtacatagttaggg
>AnFarF_AXCN02002859_488_318
catggtcaacctggctgggcaacgtgacgtcgacggccattggcatctacatcatgggta
gagcggtcaagttcgtcatcgacacgctgatccacgggaagatcctctacgacatctacg
gtctcggctggcagttgatggcatcattctgggactccctcaccaatctcc
>AnFarF_AXCN02002868_2158_1148
tccaacaaaaatatgcggctataaaggtcaagaaacagatcatccaagaataataatcct
tgaagtgaatggttatccaccaccattcaaacgaagggcggtgcaaagcaacaatctaga
tctgtttacatacttcaactctaagataacgctagtcgagagttatctgggtcagaaatt
aaacgacgtatatgcaacagtaatgacagagttatgtaaaattgacaaagcattgatgga
aacaaaattaacacttgcacgtttgaacccaagtgagttcgtttcaaacttagtaaaacg
gtccggatttacagctgtggtagcagcagaggtgttatacataatcgaatgcaaaccagt
atacgtcacttatgaaagcaaaaacgaatgctaccaagaaataccggttaactacaacaa
tcaatctatgtttatggctccggttacgagaatattgcaattgcgaggcacacaaattga
ctgcacacctatattaccagcaaaatttgcatttggcggaagatggtatacagctgataa
ccagataagagaaacaacagcaccacagaagttatcgacagacatcattacaagctggac
ctacacgcagttgcctaatctaatggaaagtggtgtatatgatgcagatagtttaaagaa
gatgagaaatatggtttatgaacaaggcgacaaaagaattgcatcatcagttatacacaa
aataatggcaggacaacatccaaatcttcaaggcttttcttttgacacgattataccaga
aaaagtaattcataacgccttcgagaagtattggacaagaatattatcttggtcgacatg
gctaggtaatattacatcaacagcgatcgggatctacattttcgctagaacaatcaaatt
cgccattgacacagtgatccacggaagaatcttatacgatatttacggcgtaggatggca
gctactagcttcattttgggattcgctgacgactttactttcccaccgcaa
>AnFarF_KI915069_624209_626014
tggcaatgttagttttaactctttttgccacggccattctggggtcagacatgaaagggc
ttattgcatatgactgcgcaagcgatgacatcaatattacaagctactcgttagtggatg
tagcatcctgcgtaccccccgcaagaaatctatctacaacgacaacaaaaatacaggtcc
ttcaacgaagcccaaaaacagaagtgcatgtttatcaatgtaaagtaattatcaaaagat
ccatacgatactgcggtgccttctcccatacttccgattatgaaaacggatatgcatata
tagtaagagattttaaacttgacgagtgccgcctagctcaattaacgggaacgattcaac
tatcagaaaatcataaaatcatggagttaaaagcaaataatacagcgagaggtgaaatat
tgatagtagggagcttaaaaggaacatcttgtaagggaggagtttatacaacaacaggct
atacatgggaagacgcattagtttattacgaatatgaaattaacctgcaagattatagcg
caacggtagacatagaaaataatcaagttcgcttgagaaacggaatcacctgcgcctaca
caacgggatggtgtctggatgctgagtttggctacataacatgcgaagtagataacagac
gactctgcgaagacacagaattcgaaacgatttacgaaggtaccgtcaataagaccatcg
acaatgaaaggccaacatcgaacgtggtgtatactctactgtccgagtcacacatgtttt
ccatacgggctcgtgttgaaacacaaatctgcggatttgatgggtatataacagatcatc
caagaatcttcgtacttgagacaaatggctacaggactccattcaaacgaaaggcgagcc
tcggaaaaaaccttgatctgttcacttacttcaactcgaaaataacacttgtcgaaaact
atatcgggcaaaaattaaatgaaatttacacaacagttatgaccgaaatgtgtaaagtag
ataaagcactcttggaaaccaaattgacattggcacgcataaatccaactgaattcgtct
caaacattgtaaaaactaacgggtatacggcggtagccgcagcggaagtactctacatac
tcgaatgcaaaccggtgttcgtcacttatgaaagtaaaccggattgctatcaagaaatac
ccgtcaaatataacaaccgatcaatgtttatggcaccggtcacacgaattctacagctaa
gaggcactgaaactgattgtaccccactgcttccggcgaaattcacgattggtgaccaaa
gattacgcgaaactacagcaccgaagcaattatcaacagatgttctaacaagctggtcgt
atacacctctgccgaatttaatggaaagtggcgtgtacgatgcggagagtttggaaaaaa
tgaaaaacatagtctatgaacagggcgatagaagagtagcgtcatcagtgatgcacaaaa
ttatatcaggacagcatcctaacttacaaggatattctttcgacgctttagtaaccgaga
aaatcatcacgacagccttcaacaaatactggtctaaatttatcacatggtccacgtggc
tcggcaacattacttcgacggcgatcggggtctacatcttcggcagaattatcaaatttg
tcatcgatacgttgattcacgggaaaatactctacgacatctacggccttgggtggcagt
tgctggcctcattctgggacactcttaccaacttcctctcacatcgaaacatcaggaagc
agtcgg
>AnFarF_KI915069_8804_8086
ntgaatggttatccaccaccattcaaacgaagggcggtgcaaagcaacaatctagatctg
tttacatacttcaactctaagataacgctagtcgagagttatctgggtcagaaattaaac
gacgtatatgcaacagtaatgacagagttatgtaaaattgacaaagcattgatggaaaca
aaattaacacttgcacgtttgaacccaagtgagttcgtttcaaacttagtaaaacggtcc
ggatttgcagcggtagtagcagcagaggtattatacataatcgaatgcaaaccagtatac
gtcacttatgaaagcaagaacgaatgttactaagaaataccggtaaattacaacaatcag
tctatgtttatggcaccggttacaagaatattacaattgcaaggcatacaaattgactgc
acacctatattaccagctaaatttgaatttggtggaaggtggtatacggctgataatcaa
ataagagaaacaacagtacaccagaagttattgactaatatcattacaagctggacttac
acgcagttgcctaacctaatggaaagtggtgtatacgatgcagatagtcttaaaaaaatg
agaaatatggtttatgaacaaggcgataaaagaattgcgtcatcagttatacacacaatg
atggcaggacaacatccaaatcttcaaggcttttcttttggcacgcttgtaccagaaaa
>AnFarF_KI915143_8843_8298
tctcaataagagcccgggacacaacacaaatatgtgggtttgacggtcacgaaacagacc
atccacgaatttttatcctggaaatgaacggctacaaatctccgttcaatcgtaaggcag
ttaatggcagaaatctagatctgttcacttattttaactcgaaaatcaccttggtggaga
attacctaggacagaagcttaacgacgtatataagacagtcatgacggaaatgtgcaaaa
ttgataaggcattactggaaacaaaattaacgctggctcgcctcaaccccagcgagttcg
tctccaatttagtgaaacgatccggtttcacagcggtagtagcagcggaggtgctttata
tacttgaatgtaaacctgtttacgttacatacgaaagtaaaaacgattgtttccaagaaa
tcccggtcaaatataacaatcgatctatgtttatggcgccagtcactagaatgctacaaa
cgagaggcactcaaatagattgtactccattacttccggctaaattctccatcggcggaa
gatggt
>AnFunF_KB668281_1456_1040
gatttgcggcttcgacagttacgatacggatcatccaagaatctttattcttgaatcaaa
cggttatcaatcgccgtttaaacgtaaagcggtaaatgggagaaacttggatctctttac
ctacttcaactctaaaatcacgttagtggaaagctatctcggccaaaaactaaatgatgt
gtataccacagtaatgaccgaaatatgtaaggtggacaaggcgctgatggaaacgaagct
aattctagcgcgcctgaaccctcatgaattcgccgccaacctaataaaacgaccagggca
tacagcagtagttgcagcggaagtgctgtacatcctcgaatgcaagccagttttcgtcac
ttatgaacagagggatgaatgttatcaagagataccagtgaaatacaataaccaatc
>AnFunF_KB668973_66943_66527
aatctgcggctttcacagctataaaacggaccatccgaggatattcatacttgagttaaa
cggttatcaatcgccgtttcaacgcaaggcggtaaatgggagaaacttggatctctttac
ctactttaactctaaaataactttagtggaaagttacctcgggcagaagctgaacgacgt
ctacacaacggtgatgacggaattgtgcaaagtcgacaaggcgcttctagaaacaaagct
aacgctagcacgtttgaatcctagcgaattcgtttctaatttgattaaacgacctgggca
cacggcggtagttgccgcagaaatattgtacatcattgaatgcaaaccggtgttcgtcac
atatgagaaaagagatgaatgctatcaggaagttccggtaaaatacaacaatcgctc
>AnFunF_KB668993_12843_12358
aaaaaaacaaactctttaggagacaggagagcaagagtcatcaagttctgagtaatccta
ttgttggtcttgcatctgttttgcttgaacattcgaaacagttcgatcacacttgcccga
acagaacgaaacgaataaacgatttttgagtttatgtaattcagcatattgacatctcgt
gagcctactttgctccctatcttcatagatggctgatcgtcagacaaaagagtcatgaat
aatttggggtgctcggtataataagaaagaagaccacatatgtaagttgtcttattctcc
aaaagtatctgaaagtcataaccagaatgggtcacttgtacaaacctgtgaccattacag
ctatccaaaaccaactctgcaaatccctcgtaaaccatgctcttaggatcatttccagtg
cagcccggaactaggacgctccagaagatgtatcccaactcagaatcaaatgctgtttct
ggtgcc
>AnFunF_KB669161_896_480
gatctgcggcttcgacagttacgatacggatcatccaagaatctttattcttgaatcaaacggttatcaatcgccgtttaagcgcaaagcggtaaatgggagaaacctggatctctttacctacttcaactccaagataacgttagtggagagctatctcggccaaaaactgaatgatgtttataccacggttatgaccgaaatatgtaaggtggacaaggcgctgatggaaacgaagctaactctagcgcgcctgaaccctcatgaattcgccgccaatctaataaaacgaccagggcatacagcagtggttgcagcggaagtgctgtacattctcgaatgcaagccagttttcgtcacttatgaaaagaaggatgaatgttatcaagagataccggtaaaatacaacaaccaatcgatgttcattgctccggtaaccagaatgttgcaacttcgaggtactgaaatagcctgcaccccgctgctaccagctaaattcaacattggcggtagatggtatacgacagatcagagactgagagaaacaacgccgccgcaggagataacgacggacgtcgtgacaagttggtcatacactcccttaccaagcctaatggaaagtggtgtgt
>AnFunF_KB669203_35730_36156
atctgcggcttcgacagctataaaacagaccatccgaggatattcatacttgagttaaac
ggttatcaatcgccctttcaacgcaatgcggtaaatgggagaaacttggatctctttacc
tatttcaactcaaaaataacgttggtggaaagttacctcgggcagaagctgaacgacgtc
tacacaacggtgatgacggaattgtcgataatgtcaaggtcgataaggcgcttctagaaa
caaagctaacgctagcacgtctgaatcctagcgaatttgtttctaatttgattaaacgac
cagggaacacggcggtagttgcagcagaaatattgtacatccttgaatgcaaaccggtgt
ttgtcacctatgacaaaagggatgaatgctatcaggaaattccggtaaaattcaacaatc
gctcgat
>AnFunF_KB669218_2862_2332
aaacggttaccaatcgccgtttaaacgcaaggcggtaaatgggagaaacctggatctctt
tacctatttcaactcaaaaataacgttggtggaaagctacctcggtcaaaaactaaacga
cgtctacacaacagtaatgacggaaatgtgcaaggtcgataaagctctaatggaaaccaa
gttaacgctcgcacgtctcaaccctagcgaatttgtttccaatctgattaaacgaccagg
tcacacggcggtagtcgcagcagaggtactgtacattattgaatgcaagccggtattcgt
cacctacgagaagaaggatgactgttatcaagaaataccggtgatatacaacaaccgctc
catgttcatcgcaccagtaactagggtgttacaaataagaggtacccaaatagactgcac
tccacttctgcccgctaaattcaacatcggtggaagatggtatactacagaccagaggtt
gagagaaacgacgccaccgcaagaactaacgacggatgtcgtcacgaaatg
>AnFunF_KB669305_11738_11322
aatctgcgggtttgatagctataacacagatcacccgagaatctttatacttgagttaaa
cggttatcaatcgccgtttaaacgcaaggcggtaaatgggagaaacctggatctctttac
ctatttcaactcaaaaataacgttagtggaaagctacctcggtcaaaagctaaacgacgt
ctatacaacagtaatgacggaaatgtgcaaggtcgataaagctttaatggaaactaagtt
aacgctcgcacgtcttaaccctagcgaatttgtttccaatctgattaaacgaccaggtca
cacggcggtagtcgcagcagaggtactgtacattattgagtgcaagccggtcttcgtcat
ctacgaaaggaaagatgactgctatcaagaaataccggtgatatacaacaaccgctc
>AnFunF_KB669469_755516_755265
naagctaaacgatgtatacttcacagtaatgaccgagatgtgcaaagtcgataagacact
tctggaaaccaagctgactctggctcgactaaatcctagtgaattcgtcacaaacctggt
gaaacgtcccggatatacggccgtcgtagcagcagaagtattatacatccttgaatgtaa
gccagtctacgttacatacgaaagcaaagaagactgctatcaggagattccggtaaaata
caataaccggtc
>AnGamBV_JXPR01024135.1_1054_1424
ttttcaataagggctctcgatgctactcaaatatgcggctttaatagctacgtaaccgat
cacccaaagattttcattcttgagttacaaggatatcaatcgcctttcaaacgcagagca
atcgatggaaaaaatctcgacttgttcacctatttcaattcaaaaatcacgctagtagaa
aactatctcggtcaaaagttgaacgatgtgtacactacagttatgaccgaaatgtgcaaa
ctagataaagcacttttggagaccaaattaacacttgctcgcctaaatccaagtgaattc
gtcaagaatctcgttaaacgtcctggttacacagcagtcgtagcagccgaagtactatac
attctggaatg
>AnGamPE_AAAB01005096.1_26472_28316
ttgtcattactctactaatgattttgtttctttcagctgaagcaataggggaatcatcaa
ggggtttgatagcgtatgactgcgctaataatgacataaacattactagctactccctta
tggacgtagcatcatgtatcccaccggccaaaaatgtaacgacaaaagaaatacgcattc
aagtactacaaagaagtccgaaaactatagtacatgttagtcaatgcaaagtaataatca
aacgctcaattcgacattgtggcgccttttctcacacttctgattatgaatatgggtacg
cgtacatcataaaggaatttacaccagtagaatgtaaattagctcaaacgttaggagaag
tttctatatctatcaatgccaaggtcagggaactgcgtcgtaatcacaccaccagagggg
aagcactcatcgtcggcagcgtcacgggaaccaaatgcagcggcggaacttaccggacat
cgagctacacctgggaaagcgcattggtatattacgaatatgaaatcggaatgtacgatt
acgtagccacggcggacatcgaaaacgaccaggtaacgctgcgtaacgggatcatctgca
aatatacgacgggttggtgtctagatgcggaatacggctaccttacgtggagtgtcgact
tgtcaagacaatgcgagcgcaacgactttgaaataatctacgaaggtactgtaaacaaaa
cctttgatcaaaatactgacgtcaaaacacgagctaacgcagtctacaccttaatatcga
aagagcatatgttttcaataagggctctcgatgctactcaaatatgcggctttaatagct
acgtaaccgatcacccaaagattttcattcttgagttacaaggatatcaatcgcctttca
aacgcagagcaatcgatggaaaaaatctcgacttgttcacctatttcaattcaaaaatca
cgctagtagaaaactatctcggtcaaaagttgaacgatgtgtacactacagttatgaccg
aaatgtgcaaactagataaagcacttttggagaccaaattaacactagctcgcctaaatc
caagtgaattcgtcaagaatctcgttaaacgtcctggttacacagcagtcgtagcagccg
aagtactatacattctggaatgcaaaccggtctacgtcacttatgacagcaaagaagatt
gctatcaagaaattccagtgaagtacaataatcgctctatgtttatggctccagttacac
gaatgctacaactaagaggcacgcaaatagactgcacaccattactaccagcgaaattta
caattggtggtaggtggtatactacagatcatcgtttgagagaaacgacagccccacaac
aactgaccaccgatatcgtaaccaattgggcatacactcccttaccaagtctaatgaaga
gtggagtgtacgatgccgaaagtctccaaaagatgaagaacttagtgtacgaacaaggtg
ataagaaaatagcatcttcagtcttgtacaagatgatcgccggtcaacatcctaatctac
aaggatttacttttgacgcactcatatcagaaaaggtaattcataatgcatttcaaaaat
attggtcgaaactggtatcatggtccacgtggatcggaaacattacatctacagccatag
gtatctatgtatttggcagagcagtcaaattcattatggatacaataatccatggcagaa
ttctattcgaaatctacggagtaggatggcagttgctagcatccttttgggattccttga
ctaatctgctatctcatcgcggccatcggagacaacaagaaaatg
>AnGamPE_AAAB01008948.1_508749_509210
ctaccgcgcctaaacaactaaccactgatatattgacgagttggacatacacgccattgc
caagtcttatggagagtagtgtgtacgattcggaaagcttggagaagatgaaaagaatgg
tttacgagcaaggagacagaagggtcgcatcgtctgtgatgcacaaagtcatatctgggc
aacatcctaatctacaagggtattcttttgacgcactagttacagagaaggttatcaaaa
acgctttcgagaaatattggtccaaattcctcacatggtcaacctggatgggcaacatga
cgtcaacggcgattggaatctacattatggtcacaatggtgaagttcatcatcgacactc
tgatacacggaaaaatattattcgacatctatggtttcgggtggatgctggtagcgtcat
tctgggactccctcacgaactttctatctcatcgcggaaatc
>AnGamPim_LCWJ01001040.1_10608_9974
TGACGGAAATGTGCAAGATAGATAAAGCACTGTTAGAAACCAAGCTCACCTTAGCACGAG
TCAGTCCTAACGAATATTTCTCCAATATAGTAAAAAGTTCTGGCTACACGGCAATAGTAG
CTGCAGAGGTCCTCTATATTTTAGAGTGCAAACCAGTATACGTTACATACGAAAGTAAAC
CAGATTGTTACCAAGAAATCCCGGTGAAATACAACAATCGATCCATGTTTATGGCACCGG
TGACGAGAATACTTCAATTAAGAGGTACTGAAATCGACTGCACTCCTTTATTACCAGCCA
AATTTACGATTGGAGGACGATGGTACACCACTGATCAACAAATACGAGAAACTACCGCGC
CAAAACAACTAACCACTGATATATTGACGAGTTGGACATACACGCCATTGCCAAGTCTTA
TGGAGAGTAGTGTATACGATTCGGAAAGCTTGGAGAAGATGAAAAGAATGGTTTATGAGC
AAGGAGACAGAAGGGTCGCATCATCTGTGATGCACAAAGTCATATCTGGACAACATCCTA
ATCTACAAGGGTATTCTTTTGACGCACTAGTTACAGAGAAGGTTATCAAAAACGCTTTCG
AGAAATATTGGTCCAAATTCCTCACATGGTCAACCTGGATGGGCAACATGACGTCAACGG
CGATTGGAATCTACATTATGGTCACAATGGTGAAGTTCGTCATCGACACTCTGATACACG
GAAAAATATTATTCGACATCTATGGTTTCGGGTGGATGCTGGTAGTGTCATTCTGGGACT
CCCTCACGAACTTTCTATCTCATCGCGAaaatcaaatgcaaacaaCTGCGAGAAATGATA
CAGCACAAAAAGATACCGTTatagaaatagaagaaaaacaaactaacaatTTAGCTGTAA
GTTGCATGCATAATAATTCAACTATATATCCTAATATCAACAAGCAAATAGAGATAGAGT
TAGAAGAAAGGCCAGAAAGACCAACCTACAAACCTAGAGTACGGTGTATTTCAT
>AnGamPim_LCWJ01004391.1_1973_1770
atccaagtgaattcgtcaagaatctcgttaaacgtcctggttacacagcagtcgtagcag
ccgaagtactatacattctggaatgcaaaccggtctacgtcacttatgacagcaaagaag
attgctatcaagaaattccagtgaagtacaataatcgctctatgtttatggctccagtta
cacgaatgctacaactaagaggca
>AnGamPim_LCWJ01004452.1_6566_6820
aatgcagcggcggaacttaccggacatcgagctacacctgggaaagcgcattggtatattacgaatatgaaatcggaatgtacgattacgtagccacggcggacatcgaaaacgaccaggtaacgctgcgtaacgggatcatctgcaaatatacgacgggttggtgtctagatgcggaatacggctaccttacgtggagtgtcgacttgtcaagacaatgcgagcgcaacgactttgaaataatctacgaaggtactgtaaacaaaacctttgatcaaaatactgacgtcaaaacacgagctaacgcagtctacaccttaatatcgaaagagcatatgttttcaataagggctctcgatgctactcaaatatgcggctttaatagctacgtaaccgatcacccaaagattttcattcttgagttacaaggatatcaatcgcctttcaaacgcagagcaatcgatggaaaaaatctcgacttgttcacctatttcaattcaaaaatcacgctagtagaaaactatctcggtcaaaagttgaacgatgtgtacactacagttatgaccgaaatgtgcaaactagataaagcacttttggagaccaaattaacacttgctcgcctaaatccaagtgaattcgtcaagaatctcgttaaacgtcctggttacacagcagtcgtagcagccgaagtactatacattctggaatgcaaaccggtctacgtcacttatgacagcaaagaagattgctatcaagaaattccagtgaagtacaataatcgctctatgtttatggctccagttacacgaatgctacaactaagaggcacgcaaatagactgcacaccattactaccagcgaaatttacaattggtggtaggtggtatactacagatcatcgtttgagagaaacgacagccccacaacaactgaccaccgatatcgtaaccaattgggcatacactcccttaccaagtctaatgaagagtggagtgtacgatgccgaaagtctccaaaaaatgaagaacttagtgtacgaacaaggtgataagaaaatagcatcttcagtcttgtacaagatgatcgccggtcaacatcctaatctacaaggatttacttttgacgcactcatatcagaaaaggtaattcataatgcatttcaaaaatattggtcgaaactggtatcatggtccacgtggatcggaaacattacatctacagccataggtatctatgtatttggcagagcagtcaaattcattatggatacaataatccatggcagaattctattcgaaatctacggagtaggatggcagttgctagcatcctgttgggattccttgactaatctgctatctcatcgcggccatc
>AnGamPim_LCWJ01005811.1_1029608_1031407
tgttttgtgccacctcaatacttggatcagaaatgaagggattgattgcgtatgattgcg
caaacaataatataaatatcactagctactctttgatggatgtagcgtcatgcgtaccgc
ctacaagaaatctaactactaaagaaaccaggattcaagttttacaaaggagtccaaaaa
caagcgtccatatatttcagtgcaaggtgataattaaacgatcgattagacattgcggag
cattttcccacacctctgattacgagcatggctacgcttacattgtaaaggaattcaaac
ttgatgattgccgcttagctcaattaacaggtacaataagattaacggataaccataaag
tagtagaattgaaacaaaatagtaccacaagaggaaaggtagtaatagcaggtagcttga
aaggcacgtcttgtaagggaggagtattcagtacttcaagttacacatgggaaaacgctt
tagtttattacgaatatgaaatagccttgcatgattatactgcagttgcagatatcgaaa
ataaccaagtaaatttaagaagaggtatcgtgtgcgcgtatactactgggaggtgtctcg
acgcagaattgggctacatgacctgggaggtagacatgggacgactttgtgtggagacag
aatttgaaaccatttacgaaggaacagtcaacaagactgttgacaacgatggaactcaac
aaagatcaagtgcagtatatacgttactagcagatacacatatgttttcgatcagagccc
gagaaaaaacccagatatgtggatttgacggttaccttacagatcatccgagagtttttg
tattggagtcaaacggctataaatctcctttcaacagaaaagcaagcgttggtagcaacc
tcgacttgtttacctatttcaactcaaaaattactctggttgaaaattacctcggacaaa
agataaatgaggtatataccacagtaatgacggaaatgtgcaagatagataaagcactgt
tagaaaccaagctcaccttagcacgagtcagtcctaacgaatttgtctccaatatagtaa
aaagttctggctacacggcaatagtagctgcagaggtcctctatattttagagtgcaaac
cagtatacgtaacatacgaaagtaaaccagattgttaccaagaaatcccggtgaaataca
acaatcgatccatgtttatggcaccggtgacgagaatccttcaattaagaggtactgaaa
tcgattgcactcctttattaccagccaaatttacgattggaggacgatggtacaccactg
atcagcaaatacgagaaactaccgcgccaaaacaactaactactgatatattgacgagtt
ggacatacacaccattgccaagtcttatggagagtggtgtgtatgattcggaaagcttgg
agaagatgaaaagaatggtttacgagcaaggagacagaagggtcgcatcgtctgtgatgc
acaaagtcatatctgggcaacatcctaatctacaagggtattcttttgacgcactagtta
cagagaagattatcaaaaacgctttcgagaaatattggtccaaattcctcacatggtcaa
cctggatgggcaacatgacgtcaacggcgattggaatctacatgatggtcagaatggtga
agttcatcatcgacactctgatacacggaaaaatattattcgacatctatggtttcgggt
ggatgctgctagcgtcattctgggactccctcaccaactttctatctcatcgcggaaatc
>AnGamS_EQ099722.1_3095434_3097283
ttaacaatattgtcattactctactaatgattttgtttctttcagctgaagcaatagggg
aatcatcaaggggtttgatagcgtatgactgcgctaataatgacataaacattactagct
actcccttatggacgtagcatcatgtatcccaccggccaaaaatgtaacgacaaaagaaa
tacgcattcaagtactacaaagaagtccgaaaactatagtacatgttagtcaatgcaagg
taataatcaaacgctcaattcgacattgtggcgccttttctcacacttctgattatgaat
atgggtacgcgtacatcataaaggaatttacaccagtagaatgtaaattagctcaaacgt
taggagaagtttctatatctatcaatgccaaagtcagggaactgcgtcgtaatcacacca
ccagaggggaagcactcatcgtcggcagcgtcacgggaaccaaatgcagcggcggaactt
accggacatcgagctacacctgggaaagcgcattggtatattacgaatatgaaatcggaa
tgtacgattacgtagccacggcggacatcgaaaacgaccaggtaacgctgcgtaacggga
tcatctgcaaatatacgacgggttggtgtctagatgcggaatacggctaccttacgtgga
gtgtcgacttgtcaagacaatgcgagcgcaacgactttgaaataatctacgaaggtactg
taaacaaaacctttgatcaaaatactgacgtcaaaacacgagctaacgcagtctacacct
taatatcgaaagagcatatgttttcaataagggctctcgatgctactcaaatatgcggct
ttaatagctacgtaaccgatcacccaaagattttcattcttgagttacaaggatatcaat
cgcctttcaaacgcagagcaatcgatggaaaaatctcgacttgttcacctatttcaattc
aaaatcacgctagtagaaactatctcggtcaaagttgaacgatgtgtacactacagttat
gaccgaaatgtgcaagctagataaagcactattggagaccaaattaacacttgctcgcct
aaatccaagtgaattcgtcaagaatctcgttaaacgtcctggttacacagcagtcgtagc
agccgaagtactatacattctggaatgcaaaccggtctacgtcacttatgacagcaaaga
agattgctatcaagaaattccagtgaagtacaataatcgctctatgtttatggctccagt
tacacgaatgctacaactaagaggcacgcaaatagactgcacaccattactaccagcgaa
atttacaattggtggtaggtggtatactacagatcatcgtttgagagaaacgacagcccc
acaacaactgaccaccgatatcgtaaccaattgggcatacactcccttaccaagtctaat
gaagagtggagtgtacgatgccgaaagtctccaaaagatgaagaacttagtgtacgaaca
aggtgataagaaaatagcatcttcagtcttgtacaagatgatcgccggtcaacatcctaa
tctacaaggatttacttttgacgcactcatatcagaaaaggtaattcataatgcatttca
aaaatattggtcgaaactggtatcatggtccacgtggatcggaaacattacatctacagc
cataggtatctatgtatttggcagagcagtcaaattcattatggatacaataatccatgg
cagaattctattcgaaatctacggagtaggatggcagttgctagcatccttttgggattc
cttgactaatctgctatctcatcgcggccatcggagacaacaagaaaatg
>AnGamS_EQ099736.1_2321807_2321268
tggagtcaaacggctataaatctcctttcaacagaaaagcaagcgttggtagcaacctcg
acttgtttacctatttcaacttaaaaatttctctggttgaaaattacctcggacaaaaga
taaatgaggtatataccacagtaatgacggaaatgtgcaagatagataaagcactgttag
aaaccaagctcaccttagcacgagtcagtcctaacgaatatttctccaatatagtaaaaa
gttctggctacacggcaatagtagctgcagaggtcctctatattttagagtgcaaaccag
tatacgttacatacgaaagtaaaccagattgttaccaagaaatcccggtgaaatacaaca
atcgatccatgtttatggcaccggtgacgagaatacttcaattaagaggtactgaaatcg
actgcactcctttattaccagccaaatttacgattggaggacgatggtacaccactgatc
aacaaatacgagaaactaccgcgccaaaacaactaaccactgatatattgacgagttgga
>AnGamS_EQ099736.1_2518582_2518154
tcaactcaaaaattactcttgttgaaaattacctcggacaaaagataaatgaggtatata
ccacagtaatgacggaaatgtgcaagatagataaagcactattagaaaccaagctcacct
tagcacgagtcagtcctaacgaatttgtctccaatatagtaaaaagttctggctacacgg
ctatagtagctgcagaggtcctctacattttagagtgcaaaccagtatacgtaacatacg
aaagtaaaccagattgttaccaagaaatcccggtgaaatacaacaatcgatccatgttta
tggcaccggtgacgagaatccttcaattaagaggtactgaaatcgattgtactcctttat
taccagccaaatttacgattggaggacgatggtacactactgatcaacaaatacgagaaa
ctaccgcac
>AnKolAK_JXXB01007751.1_385_1860
tgttgttcgtttggtttgatgctagcttcttcgtaatcttggcgccgattttttatttgg
ttttggtgagaaagtagattcgttaaagaatcccaaaatgcagccaatagttgccatccg
aagccatagatgtcatacaaaattcttccgtgaataattgtatcgatgatgaatttcaat
gattttgatatcatgtagatcccgattgccgttgacgttatattacctagccatgttgac
catgatatgaattttgtccagtattttttaaaggcattatgtataatatcttctggcata
agtgcttccagtacgaatccttgtagattcggatgttgtcctgctatcattttgtgtatc
actgacgtagcaatttttctgtctccttgttcgtacaccatatttttcattttttgtagg
ctttttgcgtcgtacactccactctccattaaactgggtagatgcgtgtagtgccatctt
gtgatgatgtctgttgataattcatgtggagctgtcgtctctctgatactattatccgta
gtataccatcgtccgcctattgagaatttggctggtagtaacggagtacaatctatttgt
gtacctcgtaattgcagaattcttgttactggtgccatgaacattgatcgattgttgtat
tgtactggaatttcttggtagcactcatttctgccttcgtagagtacgtatacgggcttg
cattccaatatgtagatcacttctgatgctactactgccgtgaagccggagcgttttacc
aaatttgaaacaaattcgcttgggttggttctcgcgagtgttaatttggtttctaataat
gccttgtcgattttacacatttcggtcatgacgtttttatatacgtcgtttagttgttgg
cctaggtaactttccactagcgttattttggagttaaaatatgtgaataaatcgagattt
ctcccgttaactgcttggcgatcgaatggtgaagtataaccctttatttccaagatgtaa
atgctcggatggtctgtttcgtagctgtcaaagttgcagatttgcgtggttgcacgagct
cttattgaaaacatgtgttcatcagtaagaactgtgtaaatcgccttttccttgccgtgg
attacatcgttgtccaccgttttgttgaccattccttcgtagatcacctcgaattcgtct
tgttcgcattttcgatgaagatcgacgtcccaggtaacatatcccatctcggcatctaaa
caccatccaaccgaataagaacacacaacaccgttgcgtagcaagatttgatcctcttcg
atattgactgtcgccgtgtagtcgtgaagagttaactcgtaggtgtaatagaccaaggcg
ttttcccaagtgtactctggcgtgctgtagactcctcctgtgcaggtgcttcccttaacg
ctaccgacgataagcgctcgacctctttcggtttga
>AnKolAK_JXXB01036755.1_617_420
acgggtatagatcgccattcacccgagctgctaacaccggaaaaaatctcgacctgttcacctacttcaactccaaaataactctcgtggagaattacctcgggcaaaagctgagcgaagtctacactactgtgatgacggaaatgtgcaaaatcgacaaagcactcttggaaaccaaactcacgttggcccgggtaaacccaagcgaattcgtatcgaacatagtcaaaaggtcgggattcaccgcagtcgtggccgcggaagtgctatacattatagaatgtaagccggtgtacgtaacctatgagagcaaaccagactgctatcaggaaataccggttaagtacaacaatcggtctatgtttatggcaccagtcacgcggattctgcaattaagaggaaccgaaatcgactgcacccccctgttaccggcaaaattcacaattggaggacgatggtacaccacggatcagcgactgcgtgaaaccacggcaccaacacaattgacgaccgacgtgctaacaagttggacgtatactcctcttccaagtcttatggagagcggagtgtatgataccgaaagcttggagaaaatgaaaagtatggtctacgagcaaggcgacagaagggtcgcctcatcggtgatgcataaaatcatgaccggccaacatcccaacctacaaggatacactctcgacgccctggtaacggagaagctcatcaacaccgccctcaatagatactggacaactctggccacatggtcaacctggctgggcaacgtgacgtcgacagccattggaatttacatcatgggcagagcggtcaagttcgtcatcgacacgctgatccacgggaagatcctctacgacatctacggtctcggctggcagttgatggcatcattctgggactccctcaccaatctcctcacgcaccggagcaactggaagacgt
>AnMacBtQ1_KZ061802.1_328294_329622
TTATGACAATGATATTGCTTTTCCTCTCAGCTCAAGTTCTGGGCAGTACTATTAAGGGAT
TAATCGCGTACGACTGCGCAAACGACTATATCAATATTACGAGTTATTCGCTCATGAAAG
TAGCCTCCTGCATACCCCCTACACAGGACATAACGACTGTCGAAACACGCATACAGGTTT
TGCAAAGAAGTCCAAAAACTCTCGTTCATGTACATCAGTGTAAGGTAGTAATCAAGCGAT
CTATTAAACATTGCGGGGCATGGTCCCACACATCGGAATACGAGAATGGATATGCTTACA
TAGTAAAGGAATTCACTCCTTCAGAATGCAAAAGGGCCCAAGCGTTAGGTGAAATATCTC
TCTCCCTAGACCATAAAATTAGGGAAATTCGCCGCAATGATACCACCAGGGGGAAGACGT
TAGTCATCGGCAGCATCAAGGGTTCAGCATGCATCGAGGGCGTCTACAGAACTTCAACCC
ATGCCTGGGAGAACGCTCTCGTCTACTACGAGTACGAAATCAGCATGCACGACTATGCAA
CGACAGCCGACATCGAAGACGACCAAGTGACGTTACGAAACGGAATCGTGTGCCCGTACA
ACGTTGGCTGGTGCTTGGATGCGGAATTTGGCTATTTCACCTGGGAGAAGGACGTTCAAA
TGCTGTGTGAAAGAACCGACTTCGAAATCATTTACGAGGGAACGGTCAACAAGAcgttca
acagcaacaacactaaGGGTCCCACGAATGCGGTGTACACGCTTATTACATCGGAACACA
TGTTCTCCATAAGAGCCCGAGACACCAAACAGATCTGTGGTTTCGACAGCTACGTGACAG
ATCATCCGAGAATCTTCATCCTCGAGCTGAACGGTTATCAATCGCCGTTCAAACGTAAAG
CGGTAAATGGAAGAAACTTGGACCTATTTACCTACTTTAATTCGAAGATCACGCTGGTGG
AAAGTTACCTGGGGCAGAAGCTAAACGACGTCTACACAGCGGTAATGACGGAGATATGCA
AGATCGACAAAACGATGTTGGAAACCAAATTGACACTCGCACGCCTCAACCCTAGCGAGT
TTGTCTCAAATTTGGTAAAACGCCCCGGATATACAGCGGTGGTCGCTGCAGAGGTACTGT
ACATCCTCGAGTGCAAACCAGTTTTCGTGACGTATGACAGGAAGGATGACTGCTACCAAG
AAATACCCGTGAAATACAACAACCAATCTATGTTTATGGCCCCAGTCACCAGAATACTGC
AGCTAAGGGGTACCCAAATAGATTGCACGCCGCTACTACCAGCAAAATTCACGATCGGCG
GAAGATGGTACACGGCAGACCAGCGACTTCGCGagacaacaccaccacaagagCTGACGA
CAGACATCATAACGAGTTGGTCATACACTCCCTTACCAAGCCTTATGGAAAGTGGAATTT
ACGACTCCGATAGTctgcaaaagatgaagaacatGGTGTACGAGCAACACGACAAACGTA
TAGCGTCGTCAGTGCTACACAAGATGATGATCGGTCAACACCCCAACCTCCAAGGATTTT
CCTTCGATCCACTGGTGTCAGAAAACCTCATCCACAGCGCATTCGACAAATACTGGACCA
AGTTTGTATCATGGTCCACCTGGCTGGGCAACATAACCTCAACAGCCCTGGGTATCTACA
TAATCGCCAGAGCCTTCAAGTTCATCGTCGACACAATCATACACGGAAGAATACTGTATG
ATATTTACGGCATCGGTTGGCAACTACTAGCTTCGTTCTGGGACTCGGTAACGAACCTAC
TTACTCATCGCGACCATATGAGAAGTACCCGAAAGGCAAACATCGAAGAAGAAACACCCG
AAATTGTCGTTAAGGGTGAAGCCGAAAAGCAGCCACAAGCACGCAGGCCAAAtcaaaaga
caaagaaaatttTTCCTGAGCTAA
>AnMacBtQ1_KZ062088.1_96624_97067
CGTATCAATCGCCGTTCAAACGTAAAGCGGTAAATGGAAGAAACTTGGACCTATTTACCT
ACTTTAATTCGAAGATCACGCTGGTGGAAAGTTACCTGGGGCAGAAGCTAAACGACGTCT
ACACAGCGGTAATGACGGAGATATGCAAGATCGACAAAACGATGTTGGAAACCAAATTGA
CACTCGCACGCCTCAACCCTAGCGAGTTTGTCTCAAATTTGGTAAAACGCCCAGGATATA
CAGCGGTGGTCGCTGCAGAGGTACTGTACATCCTCGAGTGCAAACCAGTTTTCGTCACGT
ATGACAGGAAGGATGACTGCTACCAAGAAATACCTGTAAAATACAACAACCAATCTATGT
TTATGACCCCAGTCACCAGAATACTGCAGCTAAGGGGTACGCAAATAGATTGCACGCCGC
TATTACCAGCCAAATTCACGATCGGCGGAAGATGGTACACGGCAGACCAGCGACTTCGCG
agacaacaccaccacaagagCTGACGACAGACATCATAACGAGTTGGTCATACACTCCCT
TACCAAGCCTTATGGAAAGTGGAATTTACGACTCCGATAGTctgcaaaagatgaagaaca
tGGTGTACGAGCAACACGACAAACGTATAGCGTCGTCAGTGCTACACAAGATGATGATCG
GTCAACACCCCAACCTCCAAGGATTTTCCTTCGATCCACTGGTGTCAGAAAACCTCATCC
ACAGCGCATTCGACAAATACTGGACCAAGTTTGTATCATGGTCCACCTGGCTGGGCAACA
TAACCTCAACAGCCCTGGGTATCTACATAATCGCCAGAGCCTTCAAGTTCATCGTCGACA
CAATCATACACGGAAGAATACTGTATGATATTTACGGCATCGGCTGGCAACTACTAGCTT
CGTTCTGGGACTCGGTAACGAACCTACTTACTCATCGCAACCATATGAGAAGTACCCGAA
AGGCAAACATCGAAGAAGAAACACCCGAAATTGTCGTTAAGGGTGAAGCCGAAAAGCAGC
CACAAGCACGCAGGCCAAATCAGAAGACAAAGAAAATTTTTCCTGAGCTAA
>AnMacBtQ1_KZ062215.1_128421_127882
AATGCAAAACAGCTCAAACATTAGGCGAAATATCACTCTCTGTAGATCATAAAATTAGGG
AACTACGTCGCAATGAAACCACCAGGGGAAAGACATTGATCATCGGTAGCATCAAAGGTT
CAGCATGCAACGGAGGTGTCTACAGAATTTCGTCCCAAGTGTGGGAGAATGCGCTTGTCT
TCTACGAGTATGAGATCAGCATGTACGACTACGTGACAACGGCGGACATCGAGAACGATC
AAGTTATGTTACGAAACGGGATCGTGTGTTCGTACGACGTTGGCTGGTGTTTGGATGCGG
AGTTTGGCTATTTAACCTGGGAGAAAGACGATCGCATGCTGTGCGAGCGAACCGACTACG
AGATCATCTACGAAGGCACggtcaacaaaacaataaacggCAACAACATCAAGGGCTCCA
TAAACGCTGTGTACACTCTTATAACTTCCGAGCACATGTTTTCTATAAGAGCTCGCGATA
CCAAGCAGATTTGTGGTTTCGATAGCTACGCCACCGACCATCCAAGAATCTTCATCCTCG
AGTTGAACGGTTATCAATCGCCGTTCAAACGCAAAGCGGTAAATGGGAGAAACTTGGATC
TCTTTACCTACTTCAATTCGAAGATTACACTAGTGGAAAGTTATCTTGGGCAAAAGCTGA
ACGACGTCTACACCACGGTAATGACGGAAATGTGCAAGATCGATAAGGCAATGATGGAGA
CCAAACTAACACTCGCACGCCTTAACCCTAGCGAGTTTGTTTCGAATTTGGTAAAACGTT
CCGGATATACCGCGATTGTTGCAGCCGAAGTGCTGTACATCCTCCAGTGCAAACCTGTTT
TCGTCACTTACGACAAGAAAGACGACTGCTTCCAAGAAATACCAGTGAGGTATAACAATC
GATCTATGTTTATGGCCCCGGTCACCAGAATACTACAATTGAGGGGTACTCAGTTAGAAT
GCACGCCACTACTACCAGCTAAATTCACATTCGGTGGAAGATGGTACACGACAGACCAGC
GCCTTCGAGAAACGACGCCGCCGCAAGAACTAACGACAGACATCGTTACGAGTTGGTCGT
ACACTCCCTTACCAAGCCTAATGGAAAGTGGAGTCTACGACTATGAAAGCctgcaaaaga
tgaagaacatGGTCTACGAACAACACGACAAGAAAATCGCATCTTCAGTGCTACATAAGG
TGATGACTGGTCAACACCCCAATCTTCAAGGGTTTTCCTTCGAACCACTAATTTCGGAAA
ACATCATCAGGGGCGCCGTCGACAAATACTGGGCCAAATTCGTATCATGGTCCACATGGC
TGGGCAATATTACTTCAACGGCATTGGGAATCTACATACTAGCGAGAGCCTTCAAATTCA
TCGTCGACACAATCATCCACGGTAGGATATTGTATGATATCTACGGCATCGGCTGGCAAC
TGCTAGCCTCATTTTGGGATTCACTTACGAATTTTCTTTCTCATCGCAACCATATGAGAA
AGTCCCAAGATACAAACACCACAGAAGAAACAGCCACGATAGACATCAGAAAGATCAGTG
AAgccgaaaagcaacaacaaacgcgCATTCCGAATCAGAGAACTAAAACGATGTATCCCG
AGCTGC
>AnMacBtQ1_KZ062524.1_116657_116361
TCACActaatgattttattgtttctttcagCACAAGCATTGGGAAACACTTTAAAGGGCT
TAATAGCATACGATTGCGCTCATAACGATATTAACATTACTAGCTATTCCCTTACGGAAG
TCGCCTCTTGTATCCCGCCTAAAAGAAATATCACTACTCAAGAAATGCGTATACAGGTCT
TACAGAGAAGTCCAAAAACACTTGTTCACGTCTATCAATGCAAAGTAATTATTAAAAGAT
CAATTAGACATTGCGGCATGTTCTCTCATACGTCAGATTACGAAAACGGGTACGCCTATA
TAGTAAAAGAATTTACGCCAGAGGAATGTAAAATAGCTCAATCGCACGGGGAAATATCct
taacaataaattataagaTCAAAGAAATTCGCAGAAATTTTACTAAAAGAGGTGAAGCGC
TCGTCATCGGGAGCCTGAAAGGAAGCGCGTGTGCCGGGGGAGTCTACAGGACGTCGGATT
ACACCTGGGAGAACGCGCTGGTCTACTACGAGTACGACATCACCATGTCCGATTACATGG
CAACGGCGGATATAGAAAACGACCATGTGAAGCTACGCAACGGTATCGTTTGTTCATATT
CAGCTGGTTGGTGTTTGGATGCGGATGTCGGTTATCTCACGTGGGCTGTGGATTTGAAAG
AACGGTGCGAACAAACCGATTTCGAGGTGGTCTACGAAGGCACGGTCAACAAAACGTTCG
CAAACACAGGGGACATCAAATCTCGTGCAAACGCCGTGTACACCGTCATTACGAAGCAAC
AAATGTTCTCCATAAGGGCTCACGATACGCAACAAATCTGTGGGTTCGACAGCTATGTTA
CCGATCATCAACGAATATTCATCCTGGAAACGAATGGTTTCCAATCGCCATTCAAACGCA
AGGCGGTAAACGGAGGGAACTTGGATCTCTTCACCTATTTCAACTCGAAGATAACACTCG
TCGAAAGTTATCTGGGACAAAAGCTGAACGACGTATACGAAACAGTAATGAcggaaatgt
gtaaaatcgACAAGGCGTTGTTAGAAACCAAACTCACGCTTGCACGTATAAACCCGAGCG
AGTTCGTTTCTAACCTAGTAAAATGGCCCGGCTACACAGCTATTGTCGCAGCGGAAGTCC
TGTACATCCTAGAATGCAAACCGGTCTACGTAACGTACGATAGTAAAGAGGAATGCTGCC
AAGAGATTCCAGTAAGGTACAACAATCGCTCGATGTTCATGGCATCAGTAACACGTACGC
TGCAGCTAAGAGGAACACAGATCGACTGCTCACCATTATTGCCGGCCAAATTCACAATAG
GCGGTAGATGGTATACGGCAGATCAACGACTTCGAGAAACCACAACCCCAGAGAAACTAG
CTTCTGATGTGGTAACTACTTGGTCCTACACACCGTTACCAAATATGATGGAAAGCGGAA
TCTACGACGCTGAGAGTCTACGGAAGATGAAAAACATGGTGTACGTGCAGGGCGACAGAA
AAATAGCTTCGTCTGTAATGCATAAAATAATCGCCGGTCAGCATCCCAATCTACAAGGAT
TTACCTTTGAAGCTCTAGTAACAGAAAAGGTGATCACCAGTGCGATCAACAAGTATTGGT
CGAAAATCTATCATGGTCAACGTGGTTGGGAAACGTCACTTC
>AnMacBtQ1_KZ063685.1_41295_41726
cgagttggtcatacacacccttaccaagtctgatggaaagtggagtgtatgattatgaca
atctgcaacgaatgaaggatatggtatacgagcaaagtgataaaagaatcgcgtcatcag
tactgcacaaaatgatttccggtcaacaaccaaatcttcaaggcttctcattcgacgctc
taatttcggagcacatcatccacaacgccttcgagaaatattggtctaagttcctatctt
ggtcaacctggttaggcaacgttacctccacagcgattggaatctacatcatcactagaa
cgctcaaattcatcgttgacactataatccacggcagaattttatatgaaatctacggtt
tcggctggcttcttctagcatcgttttgggactctctcaccaatttcctgtctcatcgca
gcaacttgaaaa
>AnMacBtQ1_KZ063699.1_4_1719
tgtaaacttaacagcaatttcattagtttcgacaccagattgtgtgccagatgttgagca
aatgtcaagcactcgagttagagtatccataacccaaaatagattgatacaggaagtaga
atacataagatgctacgttgaaactaataacatcataagtagatgcgggaagtccattga
cacattacattatggagccctttattctgacataataaaagtaagtcgtgaagattgtaa
aaacatggtagagagaggaatttatagaatgttcacaccgaagggacctctggatataac
tttgaaagacggtttaacaaaactttcaattgttactagaggacatatcagtgaaggatc
atgtacacctggagatacatttacaatgaacggtagggagtatgatagaccattggtaaa
ttcacagattactattaaatattcaaaaggaatagggatagtagatgtggaagagaaaac
gataactgtaggatcagttaaattacctctccttgcagaggaagcctttgacgcagaatc
cggatatatcttttggaatattccaactccagattgttcaggaaaagatcctaagagtct
agtatatgaaggatatgcagagaatgtcttggataaatctaatggtcaccaatttataca
agtaactcattctggttacgattttcaaattttgcttgaaaatagaagtacatacatatg
tggactgttatctcattacactgagcatcccaaactctttattacatttttatcggaaga
ccaaccatctatgaatattggaagtaaagtaggaccccgagatgtgaacatgttaaatta
tatcaattcaaaaattgtatattcttttagacatgttagagctagtgtcttggaactata
ccgattgttcaagcaagataggtgcaagactaacaacagaattacacaaaatttgatgac
tcttgcgttattgtcaccaaaagagttcgcctttgcctatggaggacaggggttcacagc
tgtaacaagaggtgaagttgtgtatatagcaaaatgcacacctgtaatagttttcccaga
cagatcacaaaccgggtgcttcaatgagttaccagtgtcatacaaaaatgtgacttactt
tatgagtccaagaagtagaatcctactccaagttggatctccagtagattgtttagcaga
tatgagacccaagtacaagatccaggacagttggttttattcttctccagacggattgtc
agaaaccgtatcaccccacaccataacgatggagtcattagagtacgagtttaaggatat
ctccaatgctagagaagggatgtatgattctgacttacgggccatagtttcaccaattgt
ccgagatatcataacttcaagagttgtgagtgcaatatcaggtcaaaaagaactccctga
aggatatcaagtatcttacgcatttacacaagcagattatgggaagataaaagcaaaagt
tggaggtttttgggagagtttttcaaatagtgcgaaagattcaggaagttggtttgggtt
tgctgtattaatatttgcatgttacaaaagtgttatatatcttctaggctgtctcttaaa
tttcagagaattaagaaaagaagtcggtttattgatggccatcccattatgtctcgtcga
agcaatcacaaacttggttcttcacaatagaatttt
>AnMacBtQ1_KZ064428.1_9020_4242
AGGTTATAATTAAACGCACAATTAAACATTGCGGTGCCTGGTCACATATTTCAGAGTATG
AAAACGGATATGCGTACATAGTAAAGACTTTTACTCCCGACGAATGCAGACTAGCTCAAA
CTTTAGGTGTAGTTTCACTCACGATCAATCATAGAATCACTGAAATAAGTCGCAATCAAA
CGATAAGGGGTCAGAAACTGATCATCGGCAGCGTCAAGGGCTCATCGTGCATCGGTGGGG
TCTATACAACATCTTCCTATACATGGGAGAACGCTTTGGTCTATTATGAATTCGAGATCA
GCCTATTCGACTACGTAGCTTCAGTAGACATCGAAGACGACCAAATAATGCTTCGCAACG
GTATTGTGTGTCCATATAACATTGGTTGGTGTTTGGACTCGGAATACGGCTACCTCACTT
GGGAGGTAAATCATCAAAGAATGTGCGAGAGAACGGATTTCGAAATAATCTACGAAGGCA
CCGTGAATAAGACGTACAACAGCGACGAATTCAACAGTCACACAAACGCAGTTTACACAT
TATTGACAAACGAGCATATGTTTTCAATAAGGGCACGTGACGTAAAGCAAATTTGTGGTT
TCGACAGCTACGTAACGGATCATCCTAGCATCTTTATGCTTGAACTTAACGGTTATCAAT
CGCCGTTTAAGCGCAAGGCGGTAAATGGGAGAAACTTGGATCTCTTTACCTATTTTAACT
CGCTTGGGCAAAAGCTGAACGACGTTTACACTACAGTAATGACAGAAATGTGTAAAATCG
ACAAGGCGCTGATGGAAACTAAACTAGCGCTGGCTCGTCTAAATCCAAGTGAATTCGTAT
CGAACTTGGTCAAGCGTCCCGGGTATACTGCCGTAGATCATCCTAGCATCTTTATTCTTG
AGCTTAACGGTTATCAATCGCCGTTTAAGCGCAAGGCGGTAAATGGGAGAAACTTGGATC
TCTTTACCTATTTTAACTCGAAAATAACGTTAGTGGAAAGTTACCTTGGGCAAAAGCTGA
ACGACGTTTACACTACAGTAATGACAGAAATGTGTAAAATCGACAAGGCGCTGATGGAAA
CTAAACTAGCGCTGGCTCGTCTAAATCCAAGTGAATTCGTATCGAACTTGGTCAAGCGTC
CCGGGTATACTGCTGTAGTTGCCGCAGAGGTACTTTACATTCTTGAGTGCAAACCAATTT
TTGTCACTTATgataaaaaagatgaatgtTACCAAGAAATACCGGTCAACTACAACAACC
GCTCGATGTTCATGGCTCCAGTAACTCGAATGTTACAGCAAAGAGGTACCCAAATAGATT
GCACGCCGTTATTACCAGCTAAATTTAATATCGGTGGCAGATGGTACACAACAGATCAAC
GGATGCGAGAGACAACACCGCCGCAAGAGTTAACCACTGATATCGTTACGAGTTGGTCAT
ACACACCCTTACCAAGTCTGATGGAAAGTGGAGTGTATGATTATGACAATCTGCAACGAA
TGAAGGATATGGTATACGAGCAAAGTGATAAAAGAATCGCGTCATCAGTACTGCACAAAA
TGATTTCCGGTCAACAACCAAATCTTCAAGGCTTCTCATTCGACGCTCTAATTTCGGAGC
ACATCATCCACAACGCCTTCGAGAAATATTGGTCTAAGTTCCTATCTTGGTCAACCTGGT
TAGGCAACGTTACCTCCACAGCGATTGGAATCTACATCATCACTAGAACGCTCAAATTCG
TCGTTGATACTATAATCCACGGcagaattttatatgaaatctACGGTTTCGGCTGGCTTC
TTCTAGCATCGTTTTGGGACTCTCTCACCAATTTCCTGTCTCATCGCAGCAACTTGAAAA
CTTCGAAGACTGAACACGAAACAGCACATCAGAATCCGGTTCAAACGAGTGAAGCCGTTC
ATGCTagcgaaatagaaaatattagCGAAA
>AnMacBtQ1_KZ064697.1_7426_7722
TActaatgtttttattgtttctttcagCACAAGCATTTGGAAACACTTTAAAGGGCTTAA
TAGCATACGATTGCGCTCATAACGGCTTTAACATTACTAGCTATTCCCTTACGGAAGTCG
CCTCTTGTATCCCGCCTAAAAGAAATATCACTACTCAAGAAATGCGCATACAGGTCTTAC
AAAGAAGTCCAAAAACACTCGTTCACGTCTATCAATGCAAAGTAATTATTAAAAGATCAA
TTAGACATTGCGGCATGTTCTCTCATACGTCAGATTATGAAAACGGGTACGCGTATATAA
TTAAAGAATTTACGCCAGAGGAATGTAAATTAGCTCAATCGCATGGAGAAATATCTTTAA
CAATAGATTATAATATCAAAGAAATACGCAGAAATTTTACGAAAAGAGGTGAAGCGCTCG
TCATCGGGAGCCTGAAAGGAAGTGCGTGTGTCGGGGGAGTCTACAGGACGTCAGATTACA
CCTGGGAGAACGCGCTGGTCTACTACGAGTACGACATCACCATGTCCGATTACATGGCAA
CGGCGGATATAGAAAACGACCATGTGAAGCTACGCAACGGTATCGTTTGTTCATATTCAG
CTGGTTGGTGTTTGGATGCGGAGGTCAACAAAACGTTCGCAAACACAGGGAACGACAAAT
CTCGTGCGAACGCCGTGTACACCGTCATCACGAAACAACAAATGTTCTCCATAAGGGCTC
ACGATACGCAACAAATCTGTGGGTTCGACAGCTACGTTACCGATCATCAACGAATATTCA
TCCTGGAAACGAATGGTTTCAAATCGCCATTCAAACGCAAGGCGGTAAACGGAGGGAACT
TGGATCTCTTCACCTATTTCAACTCGAAGATAACACTCGTCGAAAGTTATCTGGGACAAA
AGTTGAACGACGTGTACGAAACAGTGATGAcggaaatgtgtaaaatcgACAAGGCGTTGT
TAGAAACCAAACTCACGCTTGCACGCATAAACCCGAGCGAGTTCGTTTCTAACCTTGTAA
AGAGGCCCGGCTACACAGCTATCGTCGCAGCGGAAGTCCTGTACATCCTAGAGTGCAAGC
CGGTCTACGTAACGTACGATAGTAAACAGGAATGCTACCAAGAGATTCCAGTAAGGTACA
ACAATCGCTCAATGTTCATGGCATCGGTAACACGTACGCTGCAGCTAAGAGGAACACAAA
TCGACTGCTCACCGATATTGCCTGCCAAATTCACAATTGGCGGTAGATGGTATACGGCCG
ATCAACGACTTCGAGAAACTACAGCCCCGGAGAAACTAGCTTCTGATGTGGTTACTACTT
GGTCCTACACACCGTTACCAAATATGATGGAAAGCGGAATCTACGACGCTGAGAGTCTAC
GAAAGATGAAAAACATGGTGTACGAACAAGGCGACAGGAAAATAGCTTCATCTGTGATGC
ACAAAATCATCGCCGGCCAACATCCAAATCTACAAGGATTTACCTTTGAAGCTCTAGTAA
CAGAAAAGGTGATCACCAGTGCAATCAACAAGTATTGGTCGAAAATCGTATCATGGTCAA
CGTGGTTGGGAAACGTCACTTCAACAGCCATTGGAATTTACATATTCTGCCGAACCTGCA
AGTTCTTCATAGACACCATTATCCACGGCAGAATTCTATACGACATCTACGGAATTGGAT
GGCAGCTGTTAGCATCATTCTGGGATTCCCTAACGAATCTTCTTTCTCATCGCAACCACA
TGATGAGAAATCAAAACGACTACGGCCCGATACGAAATCATAGTACGATAGAGCGACAAC
CAGAAGACGTCGAGTGCGTAGAACATCAAACATCCGAACGAAACCAGCAACGATCGACAA
TGAACGACTTATATCCACAACTGAGCTTCAGAAACGAGATCC
>AnMacBtQ1_KZ064787.1_6441_5998
gacGTTCCATTAAACATTGCGGGGCATGGTCCCACACATCGGAATACGAGAATGGATATG
CTTACATAGTAAAGGAATTCACTCCTTCAGAATGCAAAAGGGCCCAAGCGTTAGGTGAAA
TATCTCTCTCCCTAGACCATAAAATTAGGGAAATTCGCCGCAATGATACCACCAGGGGGA
AGACGTTAGTCATCGGCAGCATCAAGGGTTCAGCGTGCATCGGAGGCGTCTACAGAACTT
CAACCCATGCCTGGGAGAACGCTCTCGTCTACTACGAGTACGAAATCAGCATGCACGACT
ATGCAACGACAGCCGACATCGAAGACGACCAAGTGACGTTACGAAACGGAATCGTGTGCC
CGTACAACGTTGGCTGGTGCTTGGATGCGGAATTTGGCTATTTCACCTGGGAGAAGGACG
TTCAAATGCTGTGTGAAAGAACCGACTTCGAAATCATTTACGAGGGAACGGTCAACAAGA
cgttcaacagcaacaacactaaGGGTCCCACGAATGCGGTGTACACGCTTATTACATCGG
AACACATGTTCTCCATAAGAGCCCGAGACACCAAACAGATCTGCGGTTTCGACAGCTACG
TGACAGATCACCCAAGAATCTTCATCCTCGAGCTGAACGGCTATCAATCGCCGTTCAAAC
GTAAAGCGGTAAATGGAAGAAACTTGGACCTATTTACCTACTTTAATTCGAAGATCACGC
TGGTGGAAAGTTACCTGGGGCAGAAGCTAAACGACGTCTACACAGTGGTAATGACGGAGA
TATGCAAGATCGACAAAACGATGTTGGAAACCAAATTAACACTCGCACGCCTCAACCCTA
GCGAGTTTGTCTCAAATTTGGTAAAACGCCCAGGATATACAGCGGTGGTCGCTGCAGAGG
TACTGTACATCCTCGAGTGCAAACCAGTTTTCGTGACGTATGACAGGAAGGATGACTGCT
ACCAAGAAATACCCGTGAAATACAACAACCAATCTATGTTTATGGCCCCAGTCACCAGAA
TACTGCAGCTAAGGGGTACCCAAATAGATTGCACGCCGCTACTACCAGCAAAATTCACGA
TCGGCGGAAGATGGTACACGGCAGACCAGCGACTTCGCGagacaacaccaccacaagagC
TGACGACAGACATCATAACGAGTTGGTCATACACTCCCTTACCAAGCCTTATGGAAAGTG
GAATTTACGACTCCGATAGTctgcaaaagatgaagaacatGGTGTACGAGCAACACGACA
AACGTATAGCGTCGTCAGTGCTACACAAGATGATGATCGGTCAACACCCCAACCTCCAAG
GATTTTCCTTCGATCCACTGGTGTCAGAAAACCTCATCCACAGCGCATTCGACAAATACT
GGACCAAGTTTGTATCATGGTCCACCTGGCTGGGCAACATAACCTCAACAGCCCTGGGTA
TCTACATAATCGCCAGAGCCTTTAAGTTCATCGTCGGCACAATCATACACGGAAGAATAC
TGTATGATATTTACGGCATCGGTTGGCAACTACTAGCTTCGTTCTGGGACTCGGTAACGA
ACCTACTTACTCATCGCGACCATATGAGAAGTACCCGAAAGGCAAACATCGAAGAAGAAA
CACCCGAAATTGTCGTTAAGGGTGAAGCCGAAAAGCAGCCACAAGCACGCAGGCCAAATC
AGAAGACAAAAAACTTAT
>AnMacBtQ1_KZ065200.1_4595_6391
tatttcttacagctcaagccattgggaattcaacccggggattaatagcgtatgactgcg
ctaataatgacattaatatcactagctattcccttatggacgtagcatcttgtataccgc
cggcgagaaacgtaacaacaaaagaaattcgtattcaggtactacagagaagcccgaaaa
cgattgtccacgttcatcaatgtaaggtaatcattaaacgatcgattaaatattgcggtg
ccttttcacatacttctgattatgaatacgggtatgcgtatatcgtcaaagaatatacac
cacaagagtgtagattagctcaaatattaggagaagtttctttatccgtcaatgcaaagg
ttagggaattgcgtcgcaatcatactaccaggggagaagcactcatcgttggcagcgtcc
agggcacggcatgcagcggcggaacgtatcggacatcgagctacacctgggagaatgcgt
tggtatactacgagtatgaaatcgggctatacgactacgtggctacagctgacctcgaga
acgatcaaatcacgcttcgcggcggcctaatatgcgcgcatacgatgggttggtgtttgg
atgcagactacggctacctcacctgggaagtggacctacgacggcagtgtgagcaaaatg
acttcgaaatcgtctatgaaggtacagtcaacaaaaccttcgagaaccacatcaacgcca
aggtacgagctaatgcagtatacacattgatatcgaaagagcatatgttttccataagag
ctctagatgctacccaaatttgcggtttcaatagctacattaccgatcatccgaggatat
ttatcctcgaactaaatgggtatcaatcgccatttaaacgtagagcagtcgatggcagaa
atctagacttgttcacgtatttcaattccaagataactctggtcgaaaactatctcgggc
aaaagctaaacgatgtatatgcaacggtaatgaccgaattgtgcaaaatagacaaggcac
ttttagaaacgaaactaacacttgcacgcctaaatccaagtgagttcgtcacaaacatcg
taaaacgcccaggttatacagcggttgtagcagccgaagtattatacattctcgaatgta
aaccggtctacgtaacctacgaaagccaagaagaatgctatcaagaaattccggtaaaat
acaacaaccgttctatgttcatggcaccagtgaccagaatgttacaagtaagaggcacag
aaatagattgtactccgctattaccggcaaaatttaccattggtgaaagatggtatgcaa
cagaccatggtttaagagaaacaacagcaccacaacagctaaccacagatatagtaacca
gctggatgtacacacctttgccgagtttgatggaaagcggtgtttacgacgccgaaagcc
tacaaaaaatgaaaaatatggtgtatgaacaaggagacaagaagatagcatcatcagtat
tgcataaaatgatcgccggtcaacatcccaatctacaaggatttaacttcgatgcactca
tatcagaaaaggtaattcacaacgcctttgacagatactgggccaaattcgtatcatggt
ctacgtggttaggcaacattacttcaaccgccttgggtatctacatagttgccagagcct
tcaagttcatcgtcgacacgatcatccacggtagaatactgtatgacatctacggaatag
gatggcaactgctagcatccttctgggattcactaacgaatctgctatctcatcgcg
>AnMacBtQ1_KZ066671.1_1292_780
acctatttacctactttaattcgaagatcacgctggtggaaagttacctggggcagaagctaaacgacgtctacacagcggtaatgacggagatatgcaagatcgacaaaacgatgttggaaaccaaattgacactcgcacgcctcaaccctagcgagtttgtctcaaatttggtaaaacgcccaggatatacagcggtggtcgctgcagaggtactgtacatcctcgagtgcaaaccagttttcgtgacgtatgacaggaaggatgactgctaccaagaaatacccgtgaaatacaacaaccaatctatgtttatggccccagtcaccagaatactgcagctaaggggtacccaaatagattgcacgccgctactaccagcaaaattcacgatcggcggaagatggtacacggcagaccagcgacttcgcgagacaacaccaccacaagagctgacgacagacatcataacgagttggtcatacactcccttaccaagccttatggaaagtggaatttacgactccgatagtctgcaaaagatgaagaacatggtgtacgagcaacacgacaaacgtatagcgtcgtcagtgctacacaagatgatgatcggtcaacaccccaacctccaaggattttccttcgatccactggtgtcagaaaacctcatccacagcgcattcgacaaatactggaccaagtttgtatcatggtccacctggctgggcaacataacctcaacagccctgggtatctacataatcgccagagccttcaagttcatcgtcgacacaatcatacacggaagaatactgtatgatatttacg
>AnMacBtQ1_LULA01015760.1_11845_11967
tacaggtcctacaaagaagtccaaaaacacttgttcacgtctatcaatgcaaagtaatta
ttaaaagatcaattagacattgcggcatgttctctcatacgtcagattacgaaaacgggt
acg
>AnMacBtQ1_LULA01015760.1_12124_12324
gtgccgggggagtctacaggacgtcggattacacctgggagaacgcgctggtctactacg
agtacgacatcaccatgtccgactacatggcaacggcggatatagagaacgatcaagtga
agctgcgcaacggcatcgtttgttcgtattcagctggttggtgtttggatgcggacgtcg
gttatctcacgtgggcagcgg
>AnMacBtQ1_LULA01015760.1_12591_13211
acttggatctcttcacctatttcaactcgaagataacactcgtcgaaagttatctgggac
agaagttgaacgacgtatacgaaacagtgatgacggaaatgtgtaaaatcgacaaggcgt
tgttagaaaccaaactcacgcttgcacgtataaacccgagcgagtttgtttttaacttgg
tgaaaaggcccggctacacagctatcgttgcagcggaagtcctgtacatcctagagtgca
agccggtctacgtaacgtacgatagtaaagaggaatgctaccaagaaattccagtaaggt
acaacaatcgctcaatgttcatggcatcggtaacacgtacgctgcagctaagaggaacac
aaatcgactgctcaccgatattgccggccaaattcacaattggcggtagatggtatacgg
ccgatcaacgacttcgagaaactacagccctggagaaactagcttctgatgtggtaacta
cttggtcctacacaccgttaccaaatatgatggaaagcggaatctacgacgctgagagtc
tacgaaagatgaaaaccatggtgaacgagcagggcgacagaaaaatagcttcgtctgtaa
tgcataaaataatcgccggtg
>AnMacBtQ1_LULA01016880.1_2345_3286
ttgagcttaacggttatcaatcgccgtttaagcgcaaggcggtaaatgggagaaacttgg
atctctttacctattttaactcgaaaataacgttagtggaaagttaccttgggcaaaagc
tgaacgacgtttacactacagtaatgacagaaatgtgtaaaatcgacaaggcgctgatgg
aaactaaactagcgctggctcgtttaaatccaagtgaattcgtatcaaacttggtcaagc
gtcccgggtatactgccgtagttgccgcagaggtactttacattcttgagtgcaagccag
tttttgtcacttatgataaaaaagatgaatgttaccaagaaataccggtcaactacaaca
accgctcgatgttcatggctccagtaactcgaatgttacagcaaagaggtacccaaatag
attgcacgccgttattaccagctaaatttaatatcggtggcagatggtacacaacagatc
aacggatgcgagagacaacaccgccgcaagagttaaccactgatatcgttacgagttggt
catacacacccttaccaagtctgatggaaagtggagtgtatgattatgacaatctgcaac
gaatgaaggatatggtatacgagcaaagtgataaaaggatcgcgtcatcagtactgcaca
aaatgatttccggtcaacaaccacatcttcaaggcttctcattcgacgctctaatttcgg
agcacatcatccacaacgccttcgagaaatattggtctaagttcctatcttggtcaacct
ggttaggcaacgttacctccacagcgattggaatctacatcatcactagaacgctcaaat
tcgtcgttgacactataatccacggcagaattttatatgaaatctacggtttcggctggc
ttcttctagcatcgttttgggactctctcaccaatttcctgt
>AnMacBtQ1_LULA01020569.1_3031_4836
taatgattttacttttcgtatcggctcaagtactaggagatacaatgaaaggattaatcg
catacgattgtgcgaataatgacgtcaatattacaagttattcattaatgaaagtcgcgt
catgcatgccttaaacaaaaaatataactactttagaatcgagaattcaagtattacaac
gcagcccaaaaatggcagttcacgttcatcaatgcaaggttataattaaacgcacaatta
agcattgcggtgcctggtcacatatttcagaatatgaaaacggatatgcgtacatagtaa
agacttttactcccgacgaatgcagactagctcaaactttaggtgtagtttcactcacga
tcaatcatagaatcactgaaataagtcgcaatcaaacgataaggggtcagaaactgatca
tcggcagcgtcaagggctcatcgtgcatcggtggggtctatacaacatcttcctatacat
gggagaacgctttggtctattacgaattcgagatcagcctattcgactacgtagcttcag
tagacatcgaagacgaccaaataatgcttcgcaacggtattgtgtgtccatataatattg
gttggtgtttggactcggaatacggctacctcacttgggaggtaaatcatcaaagaatgt
gcgagagaacggatttcgaaataatctacgaaggcaccgtgaataagacgtacaacagcg
acgaattcaacagtcacacaaacgcagtttacacattattgacaaacgagcatatgtttt
caataagggcacgtgacgtaaagcaaatttgtggtttcgacagctacgtaacagatcatc
ctagcatctttattcttgagcttaacggttatcaatcgccgtttaagcgcaaggcggtaa
atgggagaaacttggatctctttacctattttaactcgaaaataacgttagtggaaagtt
accttgggcaaaagctgaacgacgtttacactacagtaatgacagaaatgtgtaaaatcg
acaaggcgctgatggaaactaaactagcgctggctcgtctaaatccaagtgaattcgtat
cgaacttggtcaagcgtcccgggtatactgccgtagttgccgcagaggtactttacattc
ttgagtgcaaaccagtttttgtcacttacgataaaaaagatgaatgttaccaagaaatac
cggtcaactacaacaaccgctcgatgttcatggctccagtaactcgaatgttacagcaaa
gaggtacccaaatagattgcacgccgttattaccagctaaatttaatatcggtggcagat
ggtacacaacagatcaacggatgcgagagacaacaccgccgcaagagttaaccactgata
tcgttacgagttggtcatacacacccttaccaagtctgatggaaagtggagtgtatgatt
atgacaatctgcaacgaatgaaggatatggtatacgagcaaagtgataaaagaatcgcgt
catcagtactgcacaaaatgatttccggtcaacaaccaaatcttcaaggcttctcattcg
acgctctaatttcggagcacatcatccacaacgccttcgagaaatattggtctaagttcc
tatcttggtcaacctggttaggcaacgtcacctccacagcgattggaatctacatcatca
ctagaacgctcaaattcgtcgttgacactataatccacggcagaattttatatgaaatct
acggtttcggctggcttcttctagcatcgttttgggactctctcaccaatttcctgtctc
atcgca
>AnMacBtQ1_LULA01021155.1_3523_3777
ttataatgattttacttttcgtatcggctcaagtactaggagatacaatgaaaggattaa
tcgcatacgattgtgcgaataatgacgtcaatattacaagttattcattaatgaaagtcg
cgtcatgcatgcctcaaacgaaaaatataactactttagaatcgagaattcaagtattac
aacgcagcccaaaaatggcagttcacgttcatcaatgcaaggttataattaaacgcacaa
ttaagcattgcggtg
>AnMacBtQ1_LULA01021155.1_4435_4887
acttggatctctttacctattttaactcgaaaataacgttagtggaaagttaccttgggc
aaaagctgaacgacgtttacactacagtaatgacagaaatgtgtaaaatcgacaaggcgc
tgatggaaactaaactagcgctggctcgtctaaatccaagtgaattcgtatcgaacttgg
tcaagcgtcccgggtatactgccgtagttgccgcagaggtactttacattcttgagtgca
aaccagtttttgtcacttacgataaaaaagatgaatgttaccaagaaataccggtcaact
acaacaaccgctcgatgttcatggctccagtaactcgaatgttacagcaaagaggtaccc
aaatagattgcacgccgttattaccagctaaatttaatatcggtggcagatggtacacaa
cagatcaacggatgcgagagacaacaccgccac
>AnMacBtQ1_LULA01024315.1_724_2598
ttttgctattcttttcagctgaagtcctgggcaatcgaatcaaagggttaatagcatacg
actgcgctaatgactacataaacatcacgagttattctttaatgaaagtagcatcttgcg
taccgccttctaaaaatataacgattagcgaatcaagaattcaagttttgcagcgtagtc
caaaaacgcttgttcatgtatttcaatgtaaagtaataatcaaacgcacaattaaacatt
gcggagcttggtcacatacttcagaatatgaaaatggatacgcatatatagtaaaagaat
tcactccattagaatgcaaaacagctcaaacattaggcgaaatatcactctctgtagatc
ataaaattagggaactacgtcgcaatgaaaccaccaggggaaaaacattgatcatcggta
gcatcaaaggttcagcatgcaacggaggtgtctacagaatttcgtcccaagtgtgggaga
atgcgcttgtcttctacgagtatgagatcagcatgtacgactacgtgacaacggcggaca
tcgagaacgatcaagttatgttacgaaacgggatcgtgtgttcgtacgacgttggctggt
gtttggatgcggagtttggctatttaacctgggagaaagacgatcgcatgctgtgcgagc
gaaccgactacgagatcatctacgaaggcacggtcaacaaaacaataaacggcaacaaca
tcaagggctccataaacgctgtgtacactcttataacttccgagcacatgttttctataa
gagctcgcgataccaagcagatttgtggtttcgatagctacgccaccgaccatccaagaa
tcttcatcctcgagttgaacggttatcaatcgccgttcaaacgcaaagcggtaaatggga
gaaacttggatctctttacctacttcaattcgaagattacactagtggaaagttatcttg
ggcaaaagctgaacgacgtctacaccacggtaatgacggaaatgtgcaagatcgataagg
caatgatggagaccaaactaacactcgcacgccttaaccctagcgagtttgtttcgaatt
tggtaaaacgtcccggatataccgcgattgttgcagccgaagtgctgtacatcctccagt
gcaaacctgttttcgtcacttacgacaagaaagacgactgcttccaagaaataccagtga
ggtataacaatcgatctatgtttatggccccggtcaccagaatactacaattgaggggta
ctcagatagaatgcacgccactactaccagctaaattcacattcggtggaagatggtaca
cgacagaccagcgccttcgagaaacgacgccgccgcaagaactaacgacagacatcgtta
cgagttggtcgtacactcccttaccaagcctaatggaaagtggagtctacgactatgaaa
gcctgcaaaagatgaagaacatggtctacgaacaacacgacaagaaaatcgcatcttcag
tgctacataaggtgatgactggtcaacaccccaatcttcaagggttttccttcgaaccac
taatttcggaaaacatcatcaggggcgccgtcgacaaatactgggccaaattcgtatcat
ggtccacatggctgggcaatattacttcaacggcattgggaatctacatactagcgagag
ccttcaaattcatcgtcgacacaatcatccacggtaggatattgtatgatatctacggca
tcggctggcaactgctagcctcattttgggattcacttacgaattttctttctcatcgca
accatatgaggaagtcccaagatacaaacaacacagaagaaacagccacgatagacatca
gaaaaatcagcgaaa
>AnMacBtQ1_LULA01024779.1_2581_1222
CAAAGGTTAGGGAATTGCGTCGCAATCATACTACCAGGGGAGAAGCACTCATCGTTGGCA
GTGTCCAGGGCACGGCATGCAGCGGCGGAACGTATCGGACATTGAGCTACACCTGGGAGA
ATGCGTTGGTATACTACGAGTATGAAATCGGGCTATACGACTACGTGGCTACAGCTGACC
TCGAGAACGATCAAATCACGCTTCGCGGCGGCCTAATATGCGCGCATACGATGGGTTGGT
GTTTGGATGCAGACTACGGCTACCTCACCTGGGAAGTGGACCTACGACGGCAGTGTGAGC
AAAATGACTTCGAAATCGTCTATGAAGGTACAGTCAACAAAACCTTCGAGAACCACATCA
ACGCCAAGGTACGAGCTAATGCAGTATACACATTGATATCGAAAGAGCATATGTTTTCCA
TAAGAGCTCTAGATGCTACCCAAATTTGTGGTTTCAATAGCTACATTACCGATCATCCGA
GGATATTTATCCTCGAACTAAATGGGTATCAATCGCCATTTAAACGTAGAGCAGTCGATG
GCAGAAATCTAGACTTGTTCACGTATTTCAATTCCAAGATAACTCTGGTCGAAAACTATC
TCGGGCAAAAGCTAAACGATGTATATGCAACGGTAATGACCGAATTGTGCAAAATAGACA
AGGCACTTTTAGAAACGAAACTAACACTTGCACGCCTAAATCCAAGTGAGTTCGTCACAA
ACATCGTAAAACGCCCAGGTTATACAGCGGTTGTAGCAGCCGAAGTATTATACATTCTCG
AATGTAAACCGGTCTACGTAACCTACGATAGCCAAGAAGAATGCTATCAAGAAATTCCGG
TAAAATACAACAACCGTTCTATGTTCATGGCACCAGTGACCAGAATGTTACAAGTAAGAG
GCACAGAAATAGATTGTACTCCGCTATTACCGGCAAAATTTACCATTGGTGAAAGATGGT
ATGCAACAGACCATGGTTTAAgagaaacaacagcaccacaacAGCTAACCACAGATATAG
TAACCAGCTGGATGTACACACCTTTGCCGAGTTTAATGGAAAGCGGTGTTTACGACGCCG
AAAGCctacaaaaaatgaaaaatatggtGTATGAACAAGGAGACAAGAAGATAGCATCAT
CAGTATTGCATAAAATGATCGCCGGTCAACATCCCAATCTACAAGGATTTAACTTCGATG
CACTCATATCAGAAAAGGTAATTCACAACGCCTTTGACAGATACTGGGCCAAATTCATGG
TCTACGTGGTTAGGCAACATTACTTCAACCGCCTTGGGTATCTACATAGTTGCCAGAGCC
TTCAAGTTCATC
>AnMacBtQ1_LULA01026496.1_1746_382
caataataatgttattatttcttaCAGCTCAAGCCATTGGGAATTCAACCCGGGGATTAA
TAGCGTATGACTGCGCTAATAATGACATTAATATCACTAGCTATTCCCTTATGGACGTAG
CATCTTGTATACCGCCGGCGAGAAACGTAACAACAAAAGAAATTCGTATTCAGGTACTAC
AGAGAAGCCCGAAAACGATTGTCCACGTTCATCAATGTAAGGTAATCATTAAACGATCGA
TTAAATATTGCGGTGCCTTTTCACATACTTCTGATTATGAATACGGGTATGCGTATATCG
TCAAAGAATATACACCACAAGAGTGTAGATTAGCTCAAATATTAGGAGAAGTTTCTTTAT
CCGTCAATGCAAAGGTTAGGGAATTGCGTCGCAATCATACTACCAGGGGAGAAGCACTCA
TCGTTGGCAGCGTCCAGGGCACGGCATGCAGCGGCGGAACGTATCGGACATCGAGCTACA
CCTGGGAGAATGCGTTGGTATACTACGAGTATGAAATCGGGCTATACGACTACGTGGCTA
CAGCTGACCTCGAGAACGATCAAATCACGCTTCGCGGCGGCCTAATATGCGCGCATACGA
TGGGTTGGTGTTTGGATGCAGACTACGGCTACCTCACCTGGGAAGTGGACCTACGACGGC
AGTGTGAGCAAAATGACTTCGAAATCGTCTATGAAGGTACAGTCAACAAAACCTTCGAGA
GCCACATCAACGCCAAGGTACGAGCTAATGCAGTATACACATTGATATCGAAAGAGCATA
TGTTTTCCATAAGAGCTCTAGATGCTACCCAAATTTGTGGTTTCAATAGCTACATTACCG
ATCATCCGAGGATATTTATCCTCGAACTAAATGGGTATCAATCGCCATTTAAACGTAGAG
CAGTCGATGGCAGAAATCTAGACTTGTTCACGTATTTCAATTCCAAGATAACTCTGGTCG
AAAACTATCTCGGGCAAAAGCTAAACGATGTATATGCAACGGTAATGACCGAATTGTGCA
AAATAGACAAGGCACTTTTAGAAACGAAACTAACACTTGCACGCCTAAATCCAAGTGAGT
TCGTCACAAACATCGTAAAACGCCCAGGTTATACAGCGGTTGTAGCAGCCGAAGTATTAT
ACATTCTCGAATGTAAACCGGTCTACGTAACCTACGATAGCCAAGAAGAATGCTATCAAG
AAATTCCGGTAAAATACAACAACCGTTCTATGTTCATGGCACCAGTGACCAGAATGTTAC
AAGTAAGAGGCACAGAAATAGATTGTACTCCGCTATTACCGGCAAAATTTACCATTGGTG
GAAGATGGTATACAACAGACCATCGTTTAAgagaaacaacagcaccacaacAGCTAACCA
CAGATATAGTAACCAGCTGGATGTACACACCTTTGCCGAGTTTGATGGAAAGCGGTGTTT
ACGACGCCGAAAGCctacaaaaattgaaaaatatggTGTATGAACAAGGAGACAAGAAGA
TAGCATCATCAGTATTGCATAAAATGATCGCCGGTCAACATCCCAATCTACAAGGATTTA
ACTTCGATGCACTCATATCAGAAAAGGTAATTCACAACGCCTTTGACAGATACTGGGCCA
AATTCGTATCATGGTCTACGTGGTTAGGCAACATTACTTCAACCGCCTTGGGTATCTACA
TAGTTGCCAGAGCCTTCAAGTTCATCGTCGACACGATCATCCACGGTAGAATACTGTATG
ACATCTACGGAATAGGATGGCAACTGCTAGCATCCTTCTGGGATTCACTAACGAATCTGC
TATCTCATCGCGGCCTTAGACAACAAACGGCCAACAACGCCAATCAGCAAAATTACGTCA
GCATCGCGTTAGAAGAACAACGACCTGAAGAAGCGCCAACAGCTGAGAGTATTCCGTGTC
GCGGTAGGCCAAAGTTTCTGT
>AnMacBtQ1_LULA01028192.1_1145_930
TGAcggaaatgtgtaaaatcgACAAGGCGTTGTTAGAAACCAAACTCACGCTTGAACGTA
TAAACCCGAGCGAGTTCGTTTCTAACCTTGTAAAGAGGCCCGGCTACACAGCTATCGTCG
CAGCGGAAGTCCTGTACATCCTAGAGTGCAAGCCGGTCTACGTAACGTACGATAGTAAAG
AGGAATGCTACCAAGAGATTCCAGTAAGGTACAACAATCGCTCAATGTTCATGGCATCGG
TAACACGTACGCTGCAGCTAAGAGGAACACAAATCGACTGCTCACCGATATTGCCGGCCA
AATTCACAATTGGCGGTAGATGGTATACGGCCGATCAACGACTTCGAGAAACCACAGCCC
CGGAGAAACTAGCTTCTGATGTGGTAACTACCTGGTCCTACATACCGTTACCAAATATGA
TGGAAAGCGGAATCTACGACGCTGAAAGTCTACGAAAGATGAAAAACATGGTGTACGAGC
AGGGCGACAGGAAAATAGCTTCGTCTGTAATGCATAAAATAATCGCCGGTCAGCATCCCA
ATCTACAAGGATTTACCTTTGAAGCTCTAGTAACAGAAAAGGTGATCACCAGCGCACTCA
ACAAGTATTGGTCGAAATTCGTATCATGGTCAACGTGGTTGGGAAACGTCACCTCAACAG
CCATTGGAATTTACATATTCTGCCGAACCTGCAAGTTCTTCATAGACACCATTATCCACG
GCAGAATTCTATACGACATCTACGGAATTGGATGGCAGCTGTTAGCATCATTCTGGGATT
CCCTAACGAATCTTCTTTCTCATCGCAACCACATGATGAGAAATCAAAACGACTACGGCC
CGATACGAAATCATAGTACGATAGAGCGACAACCAGAAGACGTCGAGTGCATAGAACATC
AAACATCCGAACAAACCCAGCAACGATCGACAATGAACGACTTATATCCACAACTGA
>AnMac_AXCL01038190_1524_3
taatgtaaacttaacagcaatttcattagtttcgacaccagattgtgtgccagatgttga
gcaaatgtcaagcactcgagttagagtatccataacccaaaatagattgatacaggaagt
agaatacataagatgctacgttgaaactaataacatcataagtagatgcgggaagtccat
tgacacattacattatggagccctttattctgacataataaaagtaagtcgtgaagattg
taaaaacatggtagagagaggaatttatagaatgttcacaccgaagggacctctggatat
aactttgaaagacggtttaacaaaactttcaattgttactagaggacatatcagtgaagg
atcatgtacacctggagatacatttacaatgaacggtagggagtatgatagaccattggt
aaattcacagattactattaaatattcaaaaggaatagggatagtagatgtggaagagaa
aacgataactgtaggatcagttaaattacctctccttgcagaggaagcctttgacgcaga
atccggatatatcttttggaatattccaactccagattgttcaggaaaagatcctaagag
tctagtatatgaaggatatgcagagaatgtcttggataaatctaatggtcaccaatttat
acaagtaactcattctggttacgattttcaaattttgcttgaaaatagaagtacatacat
atgtggactgttatctcattacactgagcatcccaaactctttattacatttttatcgga
agaccaaccatctatgaatattggaagtaaagtaggaccccgagatgtgaacatgttaaa
ttatatcaattcaaaaattgtatattcttttagacatgttagagctagtgtcttggaact
ataccgattgttcaagcaagataggtgcaagactaacaacagaattacacaaaatttgat
gactcttgcgttattgtcaccaaaagagttcgcctttgcctatggaggacaggggttcac
agctgtaacaagaggtgaagttgtgtatatagcaaaatgcacacctgtaatagttttccc
agacagatcacaaaccgggtgcttcaatgagttaccagtgtcatacaaaaatgtgactta
ctttatgagtccaagaagtagaatcctactccaagttggatctccagtagattgtttagc
agatatgagacccaagtacaagatccaggacagttggttttattcttctccagacggatt
gtcagaaaccgtatcaccccacaccataacgatggagtcattagagtacgagtttaagga
tatctccaatgctagagaagggatgtatgattctgacttactggagaagtaccaacgggc
catagtttcaccagttgtccgagatatcataacttcaagagttgtgagtgcaatatcagg
tcaaaaagaactccctgaaggatatcaagtatcttacgcatttacacaagcagattatgg
gaagataaaagcaaaagttgga
>AnMac_AXCL01039750_6_918
acttggatctctttacctacttcaactcgaagattacgctagtggagagttaccttgggc
aaaaattaaacgacctctacacaacggtaatgacggagatgtgcaagatcgacaaaacga
tgatggaaatcaaactaacactcgcacgcctcaaccctaacgagtttgtttcaaatttgg
tagaacgtccaggatacactgcggtagtcgcagcagaggtactatacatcctcgaacgca
aacctgttttcgtcacttacgacaagaaagacgactgcttccaagaaataccagtgaggt
ataacaatcgatctatgtttatggcccagtcaccaaaatactgcaattaagagatgctca
aatagattgcacaccgctactatcagccaaattcacattcggtggaagatggtacacaac
agaccagcgacttcgagaaacaacgccaccgcaagagctgacaacagacatcgttacaag
ctggtcatacaatcccttaccaagcctaatagaaggtggagtctacgactatgaaagtct
gcaaaagatgaaaaacatggtctacgagcaaaacgacaaaagaatctcatcttcagtgct
acaaaaaatgatgactggccaacacccaatcttcaagggtttcccttccaaccactgata
tcggaaagcattatcgagggcgacgtcgaaaaatactgggccaaactcgtatcatggtcc
atatggtacttctaccgcattgggtacataatagcaagagccttcaagttcatcgtcggt
accatcatccacggtaggatattgtatgatatctacggcatcggttggcaactgctagct
ccattttgagattcttttacaaaatttcattctcatcgcaaccatatgagcaagacccaa
actacaaacacat
>AnMac_AXCL01044784_625_1176
tatttacctattttaattcgaagatcacgctggtggaaagttacctggggcagaagctaa
acgacgtctacacagcggtaatgacggagatatgcaagatcgacaaaacgatgttggaaa
ccaaattgacactcgcacgcctcaaccctagcgagtttgtctcaaatttggtaaaacgcc
caggatatacagcggtggtcgctgcagaggtactgtacatcctcgagtgcaaaccagttt
tcgtcacgtatgacaggaaggatgactgctaccaagaaatacctgtgaaatacaacaacc
aatctatgtttatggccccagtcaccagaatactgcagctaaggggtacgcaaatagatt
gcacgccgctactaccagccaaattcacgatcggcggaagatggtacacggcagaccagc
gacttcgcgagacaacaccaccacaagagctgacgacagacatcataacgagttggtcat
acactcccttaccaagccttatggaaagtggaatttacgactccgatagtctgcaaaaga
tgaagaacatgg
>AnMelCM_AXCO02022444_2878_3235
ttttcaataagggctctcgatgctactcaaatatgcggctttaatagctacgtaaccgat
cacccaaagattttcattcttgagttacaaggatatcaatcgcctttcaaacgcagagcg
atcgatggaagaaatctcgacttgttcacctacttcaactcgagaatcacgctagtagaa
aactatctcggccaaaacttgaacgatgtgtgaccgaaatgtgtaagctatataaagcgc
ttttggagacctaattaacacttgctcgcctaaacccaagtgaattcgtcacgaatctcg
tcaaatgtcctggttacacagcagtagtagcagccgaagtacttatcaatctggaatg
>AnMerMA_KI915303_437357_436003
agctgaagcaataggggaatcatcaaggggtttgatagcgtatgactgcgctaataatga
cataaacattactagctactcccttatggacgtagcatcatgtatcccaccggccaaaaa
tgtaacgacaaaagaaatacgcattcaagtactacaaagaagtccgaaaactatagtaca
tgttagtcaatgcaaagtaataatcaaacgctcaattcgacattgtggcgccttttctca
cacttctgattatgaatacgggtacgcgtacatcataaaggaatttacaccagtagaatg
taaattagctcaaacgttaggagaagtttctatatccatcaatgccaaggtcagggaact
gcgtcgtaatcacaccaccagaggggaagcactcatcgtcggcagcgtcacgggaaccaa
atgcagcggcggaacttaccggacatcgagctacacctgggaaagcgcattggtatatta
cgaatatgaaatcggaatgtacgattacgtagccacggcggacatcgaaaacgaccaggt
aacgctgcgtaacgggataatctgcaaatatacgacgggttggtgtctagatgcggaata
cggctaccttacgtggagtgtcgacttgtcaagacattgcgagcgcaacgactttgaaat
aatctacgaaggtactgtaaacaaaatctttgatcaaaatacaccttaatatccaaagaa
cacatgttttcaataagggctctcgatgctactcaaatatccggctttaatagctgcgta
accgatcacccaaagattttcattcttgagttacaaggatatcaatcgcctttcaaacgc
agagcaatcgatggaaaaaatctcgacttgttcacctatttcaactcaaaaatcacgcta
gtagaaaactatctcggccaaaagttgaacgatgtttacactacagctatgaccgaaatg
tgcaagctagatataacacttttggagaccaaattaacacttgctcgcctaaatccaagt
gaattcgtcaagaatctcgttaaacgtcctggttacacagcagtagtagcagcagaagta
ctatacattctagaatgcaaaccggtctatgtcacttatgacagcaaagaagattgctat
caagaaattccagtgaagtacaacaatcgctctatgtttatggctccagttacacgaatg
atacaactaagaggcacgcaaatagattgcacgccattactaccagcgaaatttaccatt
ggtggtaggtggtatactacagatcatcgtttgagagaaacgacagccccacaacaactg
accaccgatatcgtaaccaattgggcatacactcc
>AnMerMA_KI915377_77949_79097
gccacggcggacatcgaaaacgaccaggtaacgctgcgtaacgggatcatctgtaaatac
acaacgggttggtgtttggatgcggaacacggctaccttaagtggagtgtcgacttgtcg
agacaatgcgagcgcaacgactttgaaatcatcttcgaaggtacggtaaacaaaaccttt
gacaacagtaataattccaaatcacgagctaatgcggtatacacactaatttcaaaagaa
aacatgttttagataagagctctggatgctacacaaatatgcggtttcaacagctacgta
accgaccacccaaagatttttatcctcgaactgaatgggtatcaatcaccattcaaacgc
agagctgtcgatggaagaaatctcgacttgtttacatatttcaactcgaaaatcacgcta
gtagaaaactatctcggccaaaagttgaacgacgtgtacactacagtaatgaccgaaatg
cgcaaactagataaagcgcttttggagaccaaattaacacttgctcgtttgaaaccaagc
gaatttgtcacgaacctcgtcaaacgtcctggttacacagcagtagtagcagcagaagta
ctatacattctggaatgcaaaccggtctacgtcacatacgaaagcaaggaagattgctat
caagaaattccagtaaagtacaacaatcgctctatgtttatggccccagttacacgaatg
ctacaactaagaggcacgcaaataaattgcacgccattgctaccagcaaaatttaaccta
ggtggaagatggtatacaactgatcatcgcctgcgagaaactaccgcaccacaacagctt
acaaccgatatagtaactagttggacgtacacaccgtggacgtgtctacgatgcggaagg
actacaaaacatgaaaaacatggtatatgaacaaggtgataaaagaatagcatgttcggt
tctacataaaatgatcgcgggtcagcatcctaacctacaagggtttactttcgacgggct
cgtatcagaaaagataattcacaacgcgtttcagaaatactggtcaaagctaatatcttg
gtcaacctggctcggcaacgtaacgtcaacagctatcggtatctatgtatttaaaagagc
aacaaaatg
>AnMin_KB663610_9443854_9442511
caaaacatatttcatgagcccgagaagcaaaattatcttaaaagtagaaactcctgtcga
ttgcttggcagacatgagaccaaaatatagagtatccgataaatgctattataactcctc
agacgggctttcggaaaccttttcaccgaatactatatctgtggaatctgagaagttttt
ggacagcattcgtgtcagagaaaacatctacgactcagatcttgtcgaaaagtatcagcg
ggcgattgtatcgcctgtagttagaaacatcacggtaagagttatgagtgcaatctctgg
agaaagccaacttcctgaggattatcagatgtcatcagcatttaacccgatagattacca
ttcgcataatataattgaagactgcttcaagacaatcggaaaggggaatatgaagaaatt
attttacatttttccttctgatttctgttctgctaccttccgaatgctggttgcttaagc
aacctttcatattttgaatttcgtaagttttcagtgaattacatatcagaagtggtatac
acctcgtgcctgtgattactgcaccgttttaaacctcaattgttgaggttcatgccgcct
acacgtgaagagatggtgtgtacctttcttttcgaacgccgggatcgtggttcctccttc
cactacgttctcgcagatcacaaatagttgacgaaggaaaaacaagctcagtagaatatg
tgaaagcacccattagcttaagagtcagactttgatgcggagttcgtatatatcttctgg
aaactgcctgtaactgacaacttcaatgggcaccagttcatacaggtaactcactcaggt
tacgatttccagattctgatagagaacaaaaccacatatatgcgggctccttttacatta
caccgaacacccaaagttatttatgaccatgctatccgaaaatcaatcatcaatgaacgt
gcaagtgaaagtaggccctcgatatgtaaacatgctcaactacgtgaattctatgatagt
ctattctttccgacacatcagatccaatgtccttgagctgtacagaatgttcaagcagga
cagatgtcagacaaacaaccgaacaacacaaaatctcatgacacttgcacttttgtcacc
ataacagtttagattcgcgtatggaggacagggatgcagtgcagtaactaggggagagat
gatgtacctatcgaggtgtcctcctgttcccaattgattagtgaagggttgtttcaatga
actcccactgaactacaacaataaaatatatttcatgagcccgagaagcagaatactcct
aaaaataggaacttctgtcgattg
>AnMin_KB663611_558221_558592
caggcgaattcgtatctaacttggtaaagcgcccaggctacaccgcggtagtagccgcag
aagtactatatatactcgaatgtaaaccagtatttgtaacgtacgaaaagaaggaagatt
gctaccaagaattacccgtgagatacaataatagatccatgttcatggcacccgttacca
gaatgctacagccaaggggcacccagatagattgcacaccactgcttccggcaaaattca
ccatcggcggtagatggtacactaccgatcaaaggttacgggaaaccacaccaccacgag
agctcactacagacgtcgtagcatcctggtcatatattcctctacccaacctgatggaaa
gcggcgtatacg
>AnMin_KB663710_429600_429202
tccaggcgaattcgtatctaacttggtaaagcgcccaggctacaccgcggtagtagccgc
agaagtactatatatactcgaatgcaaaccagtatttgtaacatacgaaaaaaaggaaga
ttgctaccaagaactacccgtgagatacaataatagatccatgttcatggcacccgttac
cagaatgctacagccaaggggcacccagatagattgcacgccattactaacggcaaagtt
caccatcggcggaagatggtatactaccgatcaaaggttacgggaaatcacaccaccgcg
agagctcactacagacgtcgtaacatcttggtcatatattcctctacccaacctgatgga
aagtggcgtatacgattacgagagcttggagaagatgaa
>AnMin_KB663756_2642_2241
accctaccgagttcgtcacaaacttggtaaaacgttccggatatacagcagttgtagcag
ccgaagtattatatattctcgaatgtaaaccagtttatgttacttacggaagcaaagaag
actgctatcaagaaattccggtaaaatacaataatcgttcaatgtttatggctccagtaa
ccagaatgttacaactaagaggcacgcaaatagactgcactccgctgttgccagccacat
ttagcattggtggaagatggtatacaatcgaccaacgcttgcgtgaaacaacagcaccac
aacaattaacaaccgatatcgtaacaagttggacatacacaccattgcctaatttaatgg
agagcggtgtctacgaagccgaaagcctacaaaaaatgaaaa
>AnMin_KB663756_595_864
cttgcgggcttgcttcgttggccgcctgctgcctatggccgcgatgtgatagcagatttg
tcaaggagtcccaaaaggatgctaacaattgccaccctactccgtagatttcgaatagaa
ttctgccatgtattattgtatctattataaatttaacagttctgccacatacgtagatac
cgatagctgttgatgtaatgtttccgaggcaagttgaccaagatactagtttagaccagt
atttttcgaaagcgttgtgaattactttgt
>AnMin_KB663943_15145030_15144507
actagagataaaaggatatcagtcaccgttcaaacgaaaggcggtacacggaagaaattt
ggacctcttcacttacttcaattccaaaataacgctagtagagagctatcttggacagaa
actaaatgacgtgtatgcaacagtaatgactgaaatgtgcaaggtcgacaaaacgttaat
ggaaaccaggctcacactcgccagaatgaacccaggcgaattcgtatttaacttggtaaa
acgcccaggctacaccgcggtagtagccgcagaagtactatacatactcgaatgtaaacc
agtattcgtgacgtacgaaaagaaggaagattgctaccaagaattacccgtgagatacaa
taatagatccatgttcatggcgcccgttaccagaatgctacagccaaggggcacccagat
agattgcacgccattgctaccggcgaaattcaccatcggcggtagatggtacactaccga
tcaaaggttacgggaaaccacaccacctcgagagctcactacag
>AnNilDin_ATLZ01006640.1_654_109
tagaagaaaatggctatagatcgccgtttaacagaaaagcaagcattggcagaaatcttg
atctatttacctattttaactccaaaattacattggtcgagaattatctcggacaaaggc
taaacgacgtatatacaaacgttatgacggaaatgtgtaaaatagacaaggcactattag
aaaccaaactcacactagcagtagtaaacccgaacgaatttgtttcaaacatagtaaaga
gctcaggatacactgcagtagtagccgcggaagtcctctatattctcgaatgcaagccag
tatttgtgacgtacgaaagcaagcaagattgttatcaagagattccagtaagatacaaca
atcaatcgatgtttatggcaccggtaacaagaattcttcaattacgaggcaccgaaattg
actgtactcctttgctaccagcaaaatttaagattgggggacgatggttcacgacagatc
aacgattacatgaaagtacagctccataacagctatcaactgatatattaacaagctggt
cttata
>AnNilDin_ATLZ01006640.1_8721_8416
tatcaagagattccagtaagatacaacaatcaatcgatgtttatggcaccggtaacaaga
attcttcaattacgaggcaccgaaattgactgtactcctttgctaccagcaaaatttaag
attgggggacgatggttcacgacagatcaacgattacgtgaaagtacagctccataacag
ctatcaactgatatattaacaagctggtcttatacaccattaccaagtcttatggaaagc
ggtgtgtatgatgccgacagtgtaaagaaaatgaagagcatggtatatgagcaaggggac
agaag
>AnNilDin_ATLZ01015525.1_1072_688
cgccgttgtggctgcagaagtcctgtacatcctcgaatgtaaacccgtgtatgtatctta
cgaaagtaagccagattgctttcaagaaattccggtcagatacaacaatcgctcgatgtt
tatggcgccggttacacgaattcttcaattacgaggcaataaaatcgattgcacgccatt
gttaccggcgaaatttacaattggaggaaggtggtataccattgatcaacgactacgaga
gaccacagcaccaaaacaactcgcaaccgacgtattaacgagttggtcatttacaccatt
gccgagtctcatggagagtggtgtgtacgatgctgatagtttggagaaaatgaagaatat
ggtatacgaacaaggagacaaaagg
>AnQuaSA_KB665406_650_2086
aactaatattttcactattattattattaacagcccaagtattaggtgacaacaccaggt
tcatcgcctacgattgcgcccacaatgacatcaacataacgagttactcgctgatgggtg
tggagtcctgtttgccacaatacaagaatatcaccacctcggaaacacagattcaggtac
tccagcgaagccccaaaacactaattcacgtacatcaatgtaaggtaataattaaacgat
ctatcagacattgtggagcattctcgcacacctcagattacgagcgtagttattcataca
cattgaaagaattcacaccgagtgaatgcagggcagcacaagagttagaggaagtctctt
taacaattgattacaagattagggaacttaaacgtaattacaccacaagagggcaagcgc
ttgtcatcggcagcatcaagggatcatcatgcgttggcggagtgtaccgtacggcagatt
acacatgggaaaacgcgttggtatacaatgattacgaaatcagcatgcacgactacacca
ccacagctaacctcgaagacgaacaggtaatacttcgagacgggattgtgtgcaactaca
aactcggctggtgtttagacgcagactccggttaccttacctgggaggtggacttaagca
gacaatgcgaaaaaaccgactttgaggttatttatgaaggtatcgtcaacaaaacgtacg
acaatgacgacataacaaaccgccaaaaagcagtttacacagtattatccaaagaccaca
tgttttccatccgagcacgccaaaaagccaagatatgcggttttgacagctacgaaaccg
accacccaaaaatatttatactcgagttcgacgggtataaatcaccatttactagaaaaa
caaaaaatggccagaatttagacttattcccttatttcaattctaaaataacgcttgttg
aaagctaccttggccaaaaattgaacgacgtctacgcaactgtaatgaccgaaatgtgca
aaatcgataaggcactcatggaaacaaaactgaccttagctcgactaaacccaagcgaat
tcgtttctacgctagttaaacgatctggctataccgcagtagtggcagcagaagcattat
acgtgctagaatgcaaaccagtttacgtcacttatgaaaaaagagaagattgctatcaag
aagtcccagtaaactacaacaacaaatccatgtttatggctccagttacaagaatactcc
aaaaccggggtaatcaaatagcttgcacatcgctgttacccgcaaaattcctaatgagtg
gaagatggtataccattgatcatggtatcagggaaaccaccgcgccgcaacaaataaaca
cagacatcgtcacaacatggtcctatacaccactaccgagcctaatggaaagtggtn
>AnQuaSA_KB667643_9499_10452
tcaacagaaaagcaagcgttggtagcaacctcgacttgtttacctatttcaactcaaaaa
ttactcttgttgaaaattacctcggacaaaagataaatgaggtatacaccacagtaatga
cggaaatgtgcaagatagataaagcactgttagaaaccaagctcaccttagcacgagtca
gtcctaacgaatttgtctccaatatagtaaaaagttctggctacacggctatagtagctg
cagaggtcctctacattttagagtgcaaaccagtatacgtaacatacgaaagtaaaccag
attgttaccaagaaatcccggtgaaatacaacaatcgatccatgtttatggcaccggtga
cgagaatccttcaattaagaggtactgaaatcgattgtactcctttattaccagccaaat
ttacgattggaggacgatggtacactactgatcaacaaatacgagaaactaccgcaccaa
aacaactaaccactgatatattgacgagttggacatacacgccattgccaagtcttatgg
agagtggtgtgtacgattcggaaagcttgaagaagatgaaaagaatggtttacgagcaag
gagacagaagggtcgcatcgtctgtgatgcacaaattcatatctgggcaacatcctaatc
tacaagggtattcttttgacgcactagttatagagaagattatgaaaaacgctttcgaga
aatattggtccaaaatcctcacatggtcaacctggattggcaacatgacgtcaacggcga
ttggaatctacatgatggtcagaatggtgaagttcgtcatcgacactctgatacacggaa
aaatattattcgacatctatggtttcggatggatgctactagcgtcattctgggactccc
tcaccaactttctatctcatcgcggaaaccagcaaacaactgcgagaaatgatn
>AnQuaSA_KB667664_2_1219
gtaagggaggagtattcagtacttcaagttacacatgggaaaacgctttagtttattacg
aatatgaaatagccttgcatgattatactgcagttgcagatatcgaaaataaccaagtaa
atttaagaagaggtatcgtgtgcgcgtatactactgggaggtgtctcgacgcagaattgg
gctacatgacctgggaggtagacatgggacgactttgtgtggagacagaatttgaaacca
tttacgaaggaacagtcaacaaaactgttgacaacgatggaactcaacaaagatcaagtg
cagtatatacgttactagcagatacacatatgttttcgatcagagcccgagaaaaaaccc
agatatgtggatttgacggttaccttacagatcatccgagagtttttgtattggagtcaa
acggctataaatctcctttcaacagaaaagcaagcgttggtagcaacctcgacttgttta
cctatttcaactcaaaaatttctctggttgaaaattacctcggacaaaagataaatgagg
tatataccacagtattgacggaaatgtgcaagataaataaagcactgttagaaaccaagc
tcaccttagcgcgagtcagtcctaacgaatttgtctccaatatagtaaaaagttctggct
atacggcaatagtagctgcagaggtcctctatattttagagtacaaaccagtataagtta
catacgaaagtaaaccagattgttaccttgaaatcccggtgaaatacaacaatcgatcca
tgtttatggcaccggtgacgagaatccttcaattaagaggtactgaaatcgactgcactc
ctttattaccagccaaatttacgattggaggacgatggtacaccgctgattaacaaatac
gagaaactaccgcgccaaaacaactaaccactgatatattgacgagttggacatacacgc
cattgccaagtcttatggagagtggtgtgtacgattcggaaagcttggagaatatgaaaa
gaatggtttacaagcaaggagacagaagggtcgtatcgtctgtgatgcacaaagtcatat
ctaggcaacatcctaatctacaagggcattcttttgacgcactagttacagagaagatta
tcaaaaacgctttcgagaaatagtggtccaaattcctcacatggtcaacctggatgggca
acatgacgtcaacggcga
>AnQuaSA_KB667667_342114_342356
tgtgcaaactagataaagcgcttttagagaccaaattaacacttgctcgtttgaacccaa
gcgaattcgtcacgaacctcgtcaaacgtcctggttacacagcagtcgtagcagcagaag
tactatacattctggaatgcaaaccggtctacgtcacatacgaaagcaaggaagattgct
atcaagaaattccagtaaggtacaacaatcgctctatgtttatggccccagttacacgaa
tgc
>AnQuaSA_KB668201_8755_9112
ttttcaataagggctctcgatgctactcaaatatgcggctttaatagctacgtaaccgat
cacccaaagattttcattcttgagttacaaggatatcaatcgcctttcaaacgcagaacg
atcgatggaagaaatctcgacttgttcacctacttcaactcgaaaaccacgctagtagaa
aacaatctcggccaaaagttgaacgatgtgtatactacagtaatgaccgaaatgtgcaag
ctaaataaagcgcttttggagaccaaattaacacttgctcgcctaaacccaagtgaattc
gtcacgaatctcgtcaaacgtcctggttacacagcagtagtagcagcccaaatataca
>AnSinCH_AS2_scf7180000695685_126657_128537
caaaatcactcgtgattatgacattgctcttccttattgcgcaggtattcggaaatatct
cgcaaggattaattgcttacgattgcgctagcaatgacgtcaatattaccagctactcgt
tgatgggagtagcatcttgcgttccgttaatacaaaatataactactcaagagatgaaga
ttcaggttttacaaagaagtccgaaaatgctcgtccacgtacaccaatgtaaagtagtaa
tcaaacgatcgattaggcattgcggatcattctcacacacgtcagattatgaaaatggct
acgcgtatattgtaaaggaatttacgccggatgaatgtagaatcgcacaggcccaaggag
aattatcactaaccatagatcagaagattagggaaattccaagaaaccacactactcgag
gacaaacgctagttgtaggaagcctcaggggctccacttgtaacggtggcgtctataaaa
tagcggggtatacttgggaagacgccttggtatactacgagtacgagattagcatgtacg
actacatggctacggcggacatcgagaacgaccagattacgcttcgcaacgggataatat
gtgcccattcggtcggctggtgcttggatgcggagtatggttacagtacatggaacgtgg
atcttcggcgacaatgcgaagaactggacttcgatgtgatctatgaaggaacggtcaaca
agacattcgacaacgatccaaaatctcgatcaaaggctgtctacacgctggtcacaaagg
agcatatgttctcaatcagagcacgcgataatacgcaaatttgtgaatacgacagttaca
taactgaccacccacgaatcttcatactagaactaaaaggatatcgatctccgttcagaa
aaagacgtagccatggaaaaaattttgatttgttcacgtacttcaactcaaaaatcacat
tggttgaaaattacctgggacaaaagttgaatgaggtgtatgctacggtcatgacggaga
tgtgcaagatcgataaagccttaatggagaccaagctaacactagcacgtctaaacccaa
gtgatttcgtcgcaaacttagtaaaaagatccggatacaccgcggtcgtcgctgcagaag
tattatacgtgcttgagtgcaaaccggtatttgttacgtacgatagtaaagacgaatgct
ttcaagagataccggtaaagtacaacaataaatcgatgtttatggccccagtaacccgaa
tgctccaactaaggggaaaccaaatcgaatgcaccccgttacttccggcgaaattcacat
ttggcggaagatggtacacgacagatcaacgtctacgagaaacaacacctccggaacaac
ttactactgacgtaatcacaagctggtcatacactcccttaccgagcctaatggaaagtg
gtgtgtacgacgcagaaagccttgaaagaatgaaaagcatggtctatgaacaaggtgaca
agaagattgcttcatcggtaatgcataaattaatagccgggaaacatcctaacttacaag
ggttttctctcgatgctttagttaccgaaagggttattgacaacgccctaagcaaatatt
ggtcaaaatttgtatcttggtcgacgtggctgggcaacgtgacatcaacagcgatcggga
tttatgtatgcggtagaacgatcaaattcatcatggatacgataatccatggaagaattt
tgtacgacatttatggtctcgggtggcaactaatggcagcattctgggattccctaactt
ctttgttgacccataaagaacacatgaagggaaaaacagaaaataaacaggatgcaatga
agggttccgacgcatcaaaag
>AnSinCH_AS2_scf7180000695883_8188_8895
atctagtatggcgatccggatacacagcagtcgtagcagccgaagttttgtacgtactcg
aatgcaaaccagtttttgtaacttatgacagcagggacgagtgtttccaagaaataccag
tgaaatacaacgacaagtcgatgttcatggctccggtaactcgaatgctacaactaagag
gaactcaaatcgattgcactccgttactcccggctaaatttacctttggaggaaggtggt
acacgacagatcagcgcttacgggaaactacgccaccggaacagttgaccacggacataa
taacaacttggtcatacgttcccttaccgagcctaatggaaagcggggtctacgatgcgg
aaagcctggagaaaataaaaaacatggtctacgaacaaggcgacagaaaaatagcctcat
cagtaatgcacaaattaatagccggtgaacatccgaacctacaaggattttctatcgatg
ctcttgttactgaaaaggttatcgacaacgccttgaataaatattggacaaaattcgtgt
cttggtcaacgtggctaggaaatgtgacgtcagcggcaatcggaatatacgtactcggca
gaacaataaaattcatcatggacacgataattcacggaagaattctgtacgatatttacg
gcatagggtggcaattagtcgcggcattctgggattcccttacctcgt
>AnSinCH_AS2_scf7180000695966_12109_12507
taagcccaagtgaatttgtcacaaacatagttaaaagttccgggtacacagcggtagtag
ccacagaagttctctatatcatctaatgcaaaccagtatttttgacttacgaaagcaaac
ccgattgttatcaagaaattccggtacgatacaacaatcaatctatgtttatggcaccag
taacgagaattcttcaattgagaggtaccgaaatcgactgcactccgttgttaccagcca
aatttacaattggaggcagatggtacaccactgatcaacggcttcgagaaactacggctc
caagacagttaacaaccgatatattaactagctggtcatacacgccattaccgagtctca
tggaaagtggtgtatacgatgctgaaagcttggagaaaa
>AnSinCH_AS2_scf7180000696016_248886_248650
ctccctcgacgctctcgtaacagaaaacgtcatcgataatgccataaacagatattggac
aaaactagtatcttggtcaacatggcttggaaacattacgtcaacagccattggaattta
tgtgatcggaagaacgatcaaatttattatggacaccataatacacggcagaatattata
cgataattacggcatagggtggcaactaatcgtggcattttgggattcgcttacgtc
>AnSinCH_AS2_scf7180000696346_665_1129
ctacgccaccggaacaattgaccacagatataattacgacctggtcgtacaccccgctac
caagtctaatggaaagcggcgtctatgatactgaaagtcttgaaaaaatgaagagtatga
tatacgagcaaggagataagaaaatcgcatcgtctgtaatgcataaactaatagccggaa
aacacccgaatttacaaggattctcactcgacgctctagtatcagaaaatgtcattgata
acgctctgaacaaatattgggcgaaattaatatcttggtcgacgtggattggaaacatca
cgtcaacagccattggaatctatgtgatcggaagaacgatcaaatttactatggacacca
caatacacggcagaatgttgtacgatatttacggcataggatggcaattaatcgcggcgt
tctgggattcccttacatcattactcacccataaagaacacatga
>AnSinSIN_KI916212_737702_738283
gtacttcaactcaaaaatcacattggttgaaaattacctgggacaaaagttgaatgaggt
gtatgctacggtcatgacggagatgtgcaagatcgataaagccttaatggagaccaagct
aacactagcacgtctaaacccaagtgatttcgtcgcaaacttagtaaaaagatccggata
caccgcggtcgtcgctgcagaagtattatacgtgcttgagtgcaaaccggtatttgttac
gtacgatagtaaagacgaatgctttcaagagataccggtaaagtacaacaataaatcgat
gtttatggccccagtaacccgaatgctccaactaaggggaaaccaaatcgaatgcacccc
gttacttccggcgaaattcacatttggcggaagatggtacacgacagatcaacgtctacg
agaaacaacacctccggaacaacttactactgacgtaatcacaagctggtcatacactcc
cttaccgagcctaatggaaagtggtgtgtacgacgcagaaagccttgaaagaatgaaaag
catggtctatgaacaaggtgacaagaagattgcttcatcggt
>AnSinSIN_KI916357_42746_43441
cagaaacgcatatgttctcaataagagcacgagacaagacacaactgtgcggttttgatg
gttatctaactgatcatccgagaatcttcgttcttgaggcaaacggatacaaatcaccat
tcacccgaaaagcaagcatcgggagaaaccttgatttgtttacatattttaactccaaaa
taactttggtagaaaattatctcggtcaaaagctgaacgaagtatacactaccgtgatga
cggaaatgtgcaagatagacaaagctctcctagaaacgaagctcacgctagcacgcataa
gcccaagtgaatttgtcacaaacatagttaaaagttccggatacacagctgtagtagccg
cagaagttctctatatcatcgaatgcaaaccagtatttgtgacttacgaaagcaaacccg
attgttatcaagaaattccagtacgatacaacaatcaatctatgtttatggcaccagtaa
cgagaattcttcaattgagaggtaccgaaatcgactgcactccattgttaccagccaaat
ttacaattggaggcagatggtacaccactgatcaacggcttcgagaaactacggctccaa
aacagttaacaaccgatatattaactagctggtcatacacgccactaccgagtctcatgg
aaagtggtgtatacgatgctgagagcttggagaaaa
>AnSteIN_scaffold_00141_5507_7351
TCATATTAATGAATCTGCTCTTTCTTTCAGCTCTAGCCATGGGAAGTAACACTAAAGGGT
TAATCGCGTATGATTGCGCAAATAATGATGTCAATATAACAAGTTACTCTTTAATCAAGG
TTGCCTCTTGTATGCCACAATCAAAAAACGTAACAACCATTGAAGCAAAAATACAAGTTT
TACAAAGAAGTCCAAAAACATTAATACACGTTAATCAATGCAAGGTAATAATTAAAAGAT
CAATTAAGTACTGCGGCGCTTGGTCTCATACCTCTGATTATGAAAATGGTTATGCGTATA
TAGTTAAAAAATTCTCGCCCCAAGAATGTAAACAAGCTCAAATGTCAGGAGAAATTTCAC
TCACGATTAATCATAAAATAACAGAAATTAGTCGTAATCAAACAATAAGAGGCAAAACAC
TGGTAATCGGCAGCGTCAAGGGCTCATCGTGCATCGGAGGGGTCTACAAGACGTCAACAT
ATACATAGGAGAACGCTTTGGTGTACTACGAATTCGAAATCAGCTTATTCGACTATACAG
CGTCGGCGGACATAGAAGACGACCAAGTTGTAATGAGAAATGGTATTACGTGTCCATATA
GTGCCGGTTGGTGTCTCGACGCAGAATACGGGTACCTCACTTGGGAGGTAGATCATCAGA
GGTTATGCGAAAGAACCGAATTCGAAATAATATACGAAGGAAAGGTAAACAAGACGTTTG
ATAACGACAATGTTAACGGTTATAAAAATGCTGTGTACACCCTAATAACAAAAGAACATA
TGTTTTCTATACGGGCCAGTGACATAAAACAAATCTGCGGCTTCGATAGCTACGTAACCG
ATCACCCAAGAATCTTCATCCTTGAAATAAACGGTTACCAATCGCCGTTCAAACGTAAAG
CGGTAAATGGGAGAAACATGGATCTCTTTACCTATTTTAACTCCAAAATAACGCTGGTAG
AAAATTATCTAGGACAAAAGCTAAATGACGTTTACACAACAGTAATGACAGAAATGTGTA
AAATAGATAAAGCGCTGATGGAAACCAAACTAGCACTTGCACGCTCTAACCCCAGCGAAT
TCGTGTCAAATCTCGTTAAACGCCCAGGTTATACTGCGGTAGTTGCCGCAGAAGTATTGT
ATATTCTCGAATGTAAACCAGTGTTCGTTACCTACGATAAAAGCGACGACTGCTATCAGG
AGATACCAGTAAAATATAACAACCGCTCAATGTTTATGGCACCGGTAACGAGAATGTTAC
AGCAAAGAGGTACTCAAATCGACTGTTCTCCGATATTACCCGCTAAATTTAATATTGGTG
GGAGATGGTATACCACTGACCACAGATTAAGAGAAACTACCCCTCCACAAGAAATAACAA
CGGACATTGCTACAACCTGGTCATATACACCTTTACCAAGCCTGATGGAGAGTGGAGTGT
ACGACTATGAAAATCTACAAAAAATGAAGGACATGATATACGAACAAAGTAATACGAGAA
TAGCATCATCTGTAATTCATAGAGTAATAACGGGCCAACATCCAAATCTTCAAGGCTTTT
CATTCGATACTTTGATTTCAGAAAATATCATTCACAGTGCCTTCGAAAAGTATTGGTCCA
AACTTTTGTCATGGTCAACCTGGTTGGGAAATATTACTTCAACGGCGATAGGCATCTATA
TTATCACCAGAAGTATCAAGTTCATAA
>AnSteIN_scaffold_00444_6707_8529
tatcatttcaaatcttcatattaatgaatctgctttttctttcagctctagccatgggaa
gtaacactaaagggttgatcgcgtatgattgcgcaaataatgatgtcaatataacaagtt
actctttaatcaaggttgcctcttgtatgccacaatcaaaaaacgttacaaccattgaag
cgaaaatacaagttttacaaagaagtccaaagacattaatacacgttaatcaatgcaaag
taataattaaaagatcaattaaatactgcggcgcttggtctcatacctctgattatgaaa
atggttatgcgtatattgttaaaaaattctcgccccaagaatgtaaacaagctcaaatgt
caggagaaatttcactcacgattaatcataaaataacagaaattagtcgtaatcaaacca
taagaggcaaaacactggtaatcggcagcgtcaagggctcatcgtgcatcgaaggggtct
acaagacgtcaacatatacatgggaaaacgccttggtgtactacgaattcgaaatcagct
tattcgactatacagcgtcagcggacatagaagatgaccaagttgtaatgagaaatggta
ttacgtgtccatatagtgccggttggtgtctcgacgcggaatacggatacctcacttggg
aggtagatcatcaaaggttatgcgaaagaacagagttcgaaataatatacgagggaaacg
taaacaaaacgtttgataacgacaatgttaacggttataaaaatgctgtgtacaccctaa
taacaaaagaacacatgttttccatacgagcccgtgacataaaacaaatctgcggtttcg
acagctacgtaaccgatcacccaagaatattcatccttgagataaacggttaccaatcgc
cgttcagacgtaaagcggtaaatgggagaaacatggatctctttacctattttaactcca
aaataacgctggtagaaaattatctggggcaaaagctaaatgacgtttacacaacagtaa
tgacagaaatgtgtaaaatagacaaagcgctaatggaaaccaaactggctcttgcacgat
cgaaccccagcaaattcgtttcaaacctcgtaaaacgcccgggttatactgcggtagttg
ccgcagaagtattgtatattcttgagtgtaaaccagtattcgttacatacgataaaagcg
atgattgctatcaagagataccagtaaaatataacaaccgttcaatgtttatggcaccgg
taacaagaatgttacaacaaagaggtactcaaatcgactgctctccaatattacccgcta
aatttaatattggtggaagatggtataccactgaccacagattaagagaaactactcctc
[truncated: 25,862 more chars]
