# Supplementary material for: In and Outs of Chuviridae Endogenous Viral Elements: Origin of a Potentially New Retrovirus and Signature of Ancient and Ongoing Arms Race in Mosquito Genomes
Source: Front Genet. 2020 Oct 22;11:542437. doi: 10.3389/fgene.2020.542437 (PMC7642597; doi:10.3389/fgene.2020.542437)
Supplement: Supplementary file 1 [file Data_Sheet_1.ZIP › Supplementary_Material_Anakin_MS_v2/Supplementary_Material_15/Glyco_eve_nucl_seqfl.fasta]

>AAeBV_JXPU01007817.1_2996_1711
CACGAGACGAgtatggaagattttttttcgaggaACGAATATAGAATATACCCTAACGGA
AACGCAAGAGATCTGCAGTTAGGAGAGCGAAAAACTGAATATGCTTACACCAGCAGGGGA
TCTGTTGGAGAAACCGGGTCCTGTACTCCAGGGGCCGATATGATCCGAGATGGGAGAACT
TACACTCGACCTTTGCACGGAAATGACTATCACTGCAGCCAAGGGAACCGCTATGGTATC
TTTTGAGAACAAACTTATAAGGTTCCCCAATGGTAACACCTGCTCTCTTATGGAAAAGAC
ATGCTtcgcccagtaaacacaaacNNNNNNNNNNNNNNNNNNNNNNNNNNNNNNNNNNNN
NNNNNNNNNNNNNNNNNNNNNNNNNNNNNNNNNNNacatgcgccataaggctctGTGCAA
GAtgtacgcatatcgcctccacatctgtactcttatatcccatcatatacgatggtgtgt
ttactgggcgaTGCCGACTATGGGGACATATTTTGGAGCCTACCCTTGCCCTCCTGCGAT
GGACCCGAATCAGAGAAGAGCTTAATTTACGATGGCCCTGCAATTTTGGTTGCAGATAAT
ACAGGTTCAGAAGTTGTTGAATATATACACGTCAACTACGGAGGTTATGACTTCCAAGTA
CTTCTCCAAAATGATAGGGAGATAGTATGCGATTATACTTCTCGTTTAACTGAACACCCT
AGGCTTTTTATAACATAACTATCCAAGGAAGGACCCAGGTTCCCGTTCCGAAGGAAAGTT
TCTGCAGTCGATGTAAGTCTCCTGAACTTTGTCAACTCCAGACTCGTCTACTCATTCAGG
CATGCCATGCATATAAAACAAGAGGTGACTAAACTCTTTGACGTTTTCCATCATGACAGG
TGTATCGCCCACAACCGTATATCTCAAAACATGATGGCACTGGCACTGCTATCCCCACAT
GACTTCGCTTATATGTATGGTGGATCGGGATATACAGCTGCAACGCGAGGGGAAGTAATC
TATCTTGCAAAGTGTAAGCCTGTATCAGTCCTTCCGGACCTGGACACCAAAAATGTTCTA
ATGAACTCCCTGTTATATACCTCAACAAAACTATGTTTAGAACCCCTAGGAGCCGTATTA
TTATCGATGTAGGATCACCCATCCCTTGCCTCCCCGACTTGCTAAGCAAATTCTTTCTTA
ACGATATGTGGTATGTGCGCACTGATCGCGGATTGATTGATGTTGTCCCCCCACAGACTA
TCAAACCTGAAGATGCTTCTTATCAGTTCAAAGAGCTCAAGGGAATCACAGGAGGCGGGC
TTTATAAAGCGGAGATGATCCGTAAGTATCAAGATGCCTTGATCTCTCCGATGGTAGAGT
CGGTGATATCCACTAGAGTTGTGGGATCGTTGAGAGGGGATTCAGATCTCCCCAGTGGGT
ACCACTATTCCTCAGGATTCTCATCCTTGGATTATGACACGATTAAGACAAGAGTCGGAG
GGTTCCAGTCTCAATTTGTGAGCTCTGCTGTGACAGCTGGTGGTTGGTTTGGATTCGTGC
TCATGGTATTCGGCGGGTTGTTTAAATTGTTTGTTGCAATCATGAAGCAACCGTAgtgaa
tttcattcaaataaaaCCAGACGTTGGCTGGTTTTGGGCATTAATTCTGTGTACGTTCGA
GGTCTTGTGCAACCTGGTTTTCCACAGGAGTATGTTTCAAGACAAAAGGAAGAAGGAAGA
TCTACACAACAACAATGATGCAGTAGAACTTGAAGAGCTCCAGTCTATCGCTAAGTATTG
ATTATATAGGTGANNNNNNNNNNNNNNNNNNNNNNNNNNNNNNNNNNCTAAGTATTGATT
ATATAGGTGACCCTTTTCTTCTTTCTCCTTCTTCTGTCCTCTTCTTCCTTTCTTGCCTAT
ATTTTTATGCATGTATTGCATGTCATATATCAATTGGATTTGATTCACAAATCGCATAAA
TTTAACAATGATAATTAGTGCTATCGCTGAAATTGCTGGAGCatcacttaaaaaaaaagt
aatggtGATCCGGATGTCACCATAATCGAGGTCCACACCGGACTACTAGAAGATCACGAC
TGGAAGCTGAACTTGATCCTGATAATCGTAACCATTCAACTCATCATTGATTTCCTGACC
ATACTCAGGAAACAGTGGAAAGAAGCTAAATCTAGAAATAACTGTTTTAATTTGATTCAC
AAATACAATACTGCCCACAACTACAATAACTCAATTcattgatttataaaaaaacggtcc
aaaaaagtatatataggataaaataaataaaaaaaaataaaattccactTGGGAAAAATG
ACTAGAGCAAGagataaaaacaatgaaaaaatattaaatttgtgcAAACAAAAAGAANNN
NNNNNNNNNNNNNNNNNNNNNNNNNNNNNNNNNNTTAAATTTGTGCaaacaaaaagaaga
aaatatcaTACCAAAAGCATACCAATGTTATGAATCAAATAGCTAaaactaaaataataa
taaacgaCAAAGTAGATACAGAATGAtcaaaatcgaagaaaatcatAACACGTACAGCAT
AGATTCCAACAatagaaaaaatcagaaatgcaACCTCAGAAGAAATAACAACGAATAATC
AAAACTTTTGTATCTATTCAGACTCGCCATCTGCGTATCTCCAATACTAGCCATTATTCA
AATCCACGACTTAACCAACAATCCCTAGCTTGGAGAAGCTAGAGTAAAGACGCTGGGCTA
CATTCGAATCGTTCATCCAATAGATTTAATTGAAATAGGCAACAAAACCATCAACAATGT
CAACGATATTCAAAATAATCGTTTTACTAACCTACTTTATGAACTAATCCGAATTAGAAA
TATAAACTTTataaaacatttcttaaaaagtaACCATTCAATAATTCCGTTAAAGTCGTC
AACCAGTTCGGTCGCGTCTTGTGTAATTATATCACATCCCACCAGTGCTGTCATGAGACC
AATGTGCGACTATTTCATGGCGATCCGTTGCCAGGTCTCAGTACCGAAAGTAATTAGTGA
AAAAAGGCGATGATTGGCTGTGTTGGAATAGTGATCGGTTAATCAAACTGCCACCAAAAC
GATTCAAGTGAAGTGACATACCGGAGTGCCCTCCAAGCATAGATATAATTGCACAGAAGT
GATACTACCGAGTACAAAATGGGCTGGTTTTCGGCGGATGAGATTGTCGCCCCAGCCGTG
GTGTCAAGTGAAACAGGGCATCAAACAGCGCAAACTGTAGCACTATGTGCAGGAGTGGCA
GTAAGTTACTTACTGGTGAAGAATTTAATGCGATGTCACCGTTAGCAGANNNNNNNNNNN
NNNNNNNNNNNNAGTAGCAGAACGTACCGCAAGGTTGACGAGCCTACCAGCCTAGAACAA
AGAACATTCCTGGTGAAACCAAGTGTTGTTTGTTTGAAGTGAAGTGTGATTGACAAGGAC
GTGAGAGAA
>AAeBV_JXPU01010287.1_1_1363
ACCTTCCATAATGCTGGCCTCTTTTCTGAAAACATCAGGGTTGACAGGCATGAATGTGAT
ACGATGCACAAGAAAAAGACGTTCCGCATAGTTAAAGAAGGGGTGTTTAGCGACATCCAG
TTGAGCCATGACGGGCAAACCAGGTACGCATATGTCAGTAGAGGGTCCGTGACACCAGAT
GGCTCATGCACTCCGGGTGCTAATCTTGTTAGGAATGGTAGGGAATACGACCGCCCCCTC
ATCAATACTGAACTTACTATCACCATATCATCTGGGACCTCGATTGTATCAATAGAAGAA
AGTCTGATAAAGTTCCTGAACGGAAAGAACTGTAGGTTGCAGGACGAATCGTGCTTCGAT
GCTGATTATGGTGACGTTTTTTGGAATGTACCAACCCCTTCCTGTGAAGAGTCAGAGTCA
GAAAAAAGCCTGGTATACGAAGGGCCGGGAACCTTGGTCAGGGATGTTAATGGAAACACC
ACGGTCGAATACATCCACGTGCATTACTCTGGATACGATTTCCAAGTCCTGTTACAGTCT
CGGCAAGAGCTTATCTGCGGTTACCGGTCATTCTATACAGAACACCCGAGTCTCTTCGTC
ACCCTCCTTTCAACAAGTGGGCCCAAATTCCCTCTTAAGCGGAAAGTCACCGCAGTGGAC
GTGAGCCTTCTTAACTTTGTCAACTCCAAGCTTGTTTACTCCTTTAGACACGTCAAGCAG
GAGGTGAGTCGACTCTTCGACTTGTTCAATCATGACCGTTGTCAGTCGCCTTGTCTCCAC
AGGAATTTGCCTATACCTATGGAGGGTCAGGGCACACGGCTGTCGCTCGGGGAGAGGTCA
TCTACCTCGCACAGTGTCGCCCAGTGGCAGTTATCCCCGACTTGAACGTAACCGGCTGCT
ACAATGAGCTTCCTGTCGTTTACAACAATGAAACGATGTTCATGACTCCTAGAAGCAGGA
TTCTGATCAATGTCGGGACCCCTTTGCAGTGTCTCCCTGACCTACTCCCCAAATACTACC
TAAACGAGAACTGGTATGTGAAAACTGATCACGGATTGATAGAGACCCGTCCACCACATT
CCATTGCTCCAAATGCGATCGAGTACGAGTTTAGAGAGTTGTCAGGTATTTCAGGCGGGG
GACTTTACCGAGCTGATATAATCCAGAAGTACCAGGCTGCGCTCATATCGCCAATGGTCG
AGTCAGTAATCTCGACTCGGGTGGTAGACTCCCTACGAGGTGAGGTTCAACTACCCACAG
GTTATCACTACACGTCAGCGTTTACACCCCTGGACTACGAGAGCATTCGATCTAAAGTCG
GAGGATTTTGGGACAGGTTCACTGAGTCAGCTGTGAGAGCAGGGGGGTGGTTTGGCTTCA
TACTGATTGTATTCGGCATCTACGAAGATCAAAGTGTGCTGTGTTCAATTGAGGACGTGA
AAAAATTTCATCCGtcaaatttaagaaatttttttttttaatattcagtTTTTTGTGCAT
TTATTGTGTTATAAAGTTGAACATTTAAGTATATGGACCAAACATTAGTGTGAGCAGTCA
TTCTTACTGAGGAGCTTTTCCGAAGAAATGTGACNNNNNNNNNNNNNNNNNNNNNNNNNN
NNNNNNNNNNNNNNNNNNNNNNNNNNNNNNNNNNNNNNNNNNNNNNNNNNNNNNNNNNNN
NNNNNNNNNNNNNNNNNNNNNNNNNNNNNNNNNNNNNNNNNNNNNNNNNNNNNNNNNNNN
NNNNNNNNNNNNNNNNNNNNNNNNNNNNNNNNNNNNNNNNNNNNNNNNNNNNNNNNNNNN
NNNNNNNNNNNNNNNNNNNNNNNNNNNNNNNNNNNNNNNNNNNNNNNNNNNNNNNNNNNN
NNNNNNNNNNNNNNNNNNNNNNNNNNNNNNNNNNNNNNNNNNNNNNNNNNNNNNNNNNNN
NNNNNNNNNNNNNNNNNNNNNNNNNNNNNNNNNNNNNNNNNNNNNNNNNNNNNNNNNNNN
NNNNNNNNNNNNNNNNNNNNAACATACAACCACTGGTGGTAACACAGCGGGATCCAGGAT
AGCAAACATACAATAGTTGGTACACAAATGAAATTTGGTAAGATCGTTTCAAATCATCta
tattataatttttaatcaCATTGAACACATTGGTGAGCTAAATCATGTATTCATATTCCC
ATTATTCTTGATGACCATGATGTTTCAAATCATGATTGTTATTTATTATCATTTAACAGC
AATTTGCTTCGA
>AAeBV_JXPU01014287.1_3945_4354
TTCTGTAACCTTAAATGGTCCTGAATATACTGGATCTAATTTTCTACAATTCTCTATTTT
TAACCAAACTTTGTCGTTTATGTTCACATCAATTGGGTTCGCTATTTTAACTTGGTTTTG
AATCCTAATGATTTTGGCTTTGATTGTAGATTTCTGTATTCTGAATTTAAGTTCCGCATA
GTAATTTTTATGGTTGTAAACTGGATCAATGCCTGATGATTGCTCAAAAGATGTGGgaat
attcacatttttttccaaaaacttattCGAAAGGTGTAAACTCATGATCTATGTGTGGTG
AAGTATTGTAACAGAATGTATAATACGGTAACCAAGAGTCCCAATCATCTCGTGCTTCAC
CAATGAAATGTCTTAAATATTCATTAAGAAAACGATGATTTCGCTCAAGACTTCCAACTG
TCTGAGGATGGTAAGCTGTAGCGAATTTTTGATCTATGGATAGTATTTTACATACATTAT
CGAAAATTTCATTCTTATATTCAGTTCCCATGTCAGTTTTAATTGACTTTGGGCAGCCAT
ATATAAGAATAAAAGTTTCTACAAAAGCTTTAGCCAATATAGTAGCTTGCTTATCTACTA
GAGGAGTTATTATAACTACATATTTTGATAAATCGCATTGCACCGTTAGTGCATAGCGGT
TACCATTTAAACTTTTAGTGAAGGGACCTACAGTGTCGATTGATATAAGATCGAACACTC
TTGCAGGTGTTGTAGtgtgaacaaattcttcattTGTTCGGATTCTATGCTTATTTTGTT
TGCATGAAATGGTAACGTAATTGGTAATTGTAGACTTCATATTCGTCCAGTAATAGTTTC
TTCTAAGTTTCATCAATAGCTTATTAATACCTACATGTCCTCCCGAAGGGGTACTGTGGT
TTACAGCTATCAATTTTAAAATGTCTTGTTTATTCTTGATTACTTCTGCTTTTGTGTAAA
GTATTATTTCGACGTCTTTAAGCAGTTTATTGCAGCaattcttgaaatcttgaacgttcg
tatgagaaaatatcatgTCGCTGAATTCAAGCGCTATCTTCTTTATATTTAATCTTTTGg
ccatttcatttatttcttcAATACATTTATTGATATTAATAACGTTTCCCATGCAGGTGA
GTTGCACTGATGCTAACTCCCTTCTCTTAGTCTTCGTTGTCAGTttaattatcaattttt
gacTTTGTAACTCAAAGCACAATTTTGGTAAATTAAACGCTTGTAAATTGTTGACAGATT
CATACGCTTTGAGGTAATCAATCTCAGTAGCTATGGTATCTGTTGGTAGGTTTTgatgtt
gtttttgttttgttttagacCTTGTCTGAACTACTAAGACAAACAGCGTTTTGAGTTCCT
CAGAATTGATAACAATACGTGAAAGGACATCCGGGCCGGCGTTATTTTTGCCTTTAACGT
ATTCAATATCGAATGTGAAGTCCTCCAAATCTGTTCTCATTCGTGTCAACTTAGACGAAG
GTTCTTTCATCGAGAATAAGTAAACTAGAGGACGATGGTCAGTTTTGACCAGAAATCGTC
TTCCATGGTATGGTCTGAAATGGTTAATTGCCCAGTGAATGGCAGTTAATTCCTGTTCAA
TTGTTGATTTATTACTTTCTCCTTTCGTTAAATTTTTGCTAGCATATGCAACTGGTAACT
CAGCATTTCCATGCATTTGAGCTAAAACTGCACCACAAGCCTGTTTTGATGCATCCGTAC
TCAAAATAACTGTTTTATTGAAATCCGGGAATTGTAGAATTTTTGGCGATATTANACGCT
TGTAAATTGTTGACAGATTCATACGCTTTGAGGTAATCAATCTCAGTAGCTATGGTATCT
GTTGGTAGGTTTTgatgttgtttttgttttgttttagacCTTGTCTGAACTACTAAGACA
AACAGCGTTTTGAGTTCCTCAGAATTGATAACAATACGTGAAAGGACATCCGGGCCGGCG
TTATTTTTGCCTTTAACGTATTCAATATCGAATGTGAAGTCCTCCAAATCTGTTCTCATT
CGTGTCAACTTAGACGAAGGTTCTTTCATCGAGAATAAGTAAACTAGAGGACGATGGTCA
GTTTTGACCAGAAATCGTCTTCCATATAGGTATGGTCTGAAATGGTTAATTGCCCAGTGA
ATGGCAGTTAATTCCTGTTCAATTGTTGATTTATTACTTTCTCCTTTCGTTAAATTTTTG
CTAGCATATGCAACTGGTAACTCAGCATTTCCATGCATTTGAGCTAAAACTGCACCACAA
GCCTGTTTTGATGCATCCGTACTCAAAATAACTGTTTTATTGAAATCCGGGAATTGTAGA
ATTTTTGGCGATATTAGCAATCTTTTTAGTTTATCGAAAGCATTTTTGCACTCATTGGTC
caattaaattttacatttttttttcaaaaggagCTGTTACTCCGGAAAAATAAGGTACAA
ACCTTCTATAATAATTACAAAATGCTACGAATCGGCGAACCTCATCTGCATTTTGTGGTT
CTGGGTAATTAGAAATTACCGAAAATTTCGATTTGTCAGGTTGAATCCCGTCTGCAGAAA
TATGATGTCCTAGATAGTTGACATCAGcgcaaaaaaaattacattttgcaGGATTCAACT
TAAGATTATATTGCTGAAGtttcaaaaaaacttttttctaaatTCGATAGATGATGTGCT
ACGGAGCAACCTATGACAATTATGTCATCTATGTATAAAAATACACATTCTGGGGGAAGA
CCACTTAAAGCGATggtcatcattctttgaaaactgTTGGGCGATATTGACAATCCAAAT
GGGAGTCTGTTAAATTCATAATGCCCTTGATGTGTGGAGAAGGCAGTaaacttttttgaa
tctttatctAGTTCTATTTGATGAAATCCTGAGGTCAAATCGAGTGTCGAAAAGTATTTC
GCTCTCCCTAGTTGGTCTAGGATGTCATCTATTCGTGTCAAAAGGAATGTATCTgcaact
atttttttattcaattgttcAATTGTTTTGCGCTTAATATGTTTTTGCATAACTTTGAAT
GCAGTATAGAACACTTGTTAACTGATTAAGCACAGAATAATCCACAnGamATGCAGTATA
GAACACTTGTAAACTGATTAAGCACAGAATAATCCACAGCTTTAGTTCATGTGCGTCATG
CATTTCCGTATGTATTTCTTGTGTGTTCATGATGATGTTATCACCATCACCACTGTTCTT
AGCACTCGGGGAAGATTTTTGGTTTCCCATCTTTGCAACAAATTGGTCTGTTTTTCGATT
CACGGAATTCTTGCGGTCCAAATTGTCACTTTCACTAATTTTCGTGTTGTTTTAACATAC
ACTTCACAAATTATAGCCAGGTACTTTTTAACACTAAACGATTTTAACTAAGTCCAATTT
AGATTTGGACTTAGGCTGTCACGGTCGCCATGTAGTGGCTATTTCTCTTCATAAAATCGC
ATGGAAACTTTCTCACCAAGTTGGTATCTTAGCGGAGTACGGTCTTACCCGGTTCAACTA
AGAGCAACTAGTAATTAGTCGATTACGAGTTATGAAAAGCAATTGAATTCTCTTTATTCA
CAATTTCGTTATTTATAGCGATAAGCCACAGGTGTGACATCGCATCCTTTTGATATTTCC
ATATGAGAAAAAGAGTAGGCACCTGGAGCGACATACAAAATGTATTGTGCCGTTTTCCTG
GGAGCCGTTTTCCTGGGAACTTAAGCTGGACAATCTATTGAGTTCCTACTTTGATTGAGT
TTGATACGatgaataatacaaaaaaagttgTTACTTATCCTAGCAGGTCCGATGATAATG
ATGGCAACTGTGTTTATGTCCAAGTCGtgtattgaaattttgaaataattcatcGGCGTC
CAAAAACATGATCCGTAAGAAGAAAAGCGTTTTGAGTCTTAGTCNAGAGCTATCTCTTAG
ACTCCCTACTATCAGTGTTTCTCCTCGCGTTTTGTTGTTGCGACGGAGTTCGCGAATCTT
GTTGCTCTCGGATAGTGATACGGATCCGAGCAATTGAGCTAACCTGCATTCGTCCGGGGT
GAATTCCTTGACGATGTATGCGTACCCATGCTCATAATCTGACGTATTAGAATGCATACC
GCAGTGTCGGATTGATCGTTTTATTATTACCTTGCACTGGTGGACCTTGACGAATGTTTT
TGGGCTTCTTTGTAAGACTTGTATGCGGACTTCCGTAGTCGTGAGATTCCTAGTTGGTGG
AATACACGATGCGACGTCCATCAGTGAATAGCTCGTTATGTTTACGTTGTTGCTGGTGCA
ATCGTACGCTATGAGCCCTTTAAGCTCACTTCCTANNNNNNNNNNNNNNNNNNNNNNNNN
NNNNNNNNNNNNNNNNNNNNNNNNNNNNNNNNNNNNNNNNTGACGTCTGAGTAAAATTTG
TGAGGATTTCTATCGCCTCTTTTCGTATTgaaaaggtgtgacaaaatagTGGCCAAATCG
TTTTGGTTTTCTAATAGAATTTGTTTAATTGCGGATACCTTGTTGGGGTTTCCATTTGCG
CATTAAATAGTGCGCAAGTTAAGAATCTCGCGATGGagagttcattttttttaaaaaggt
cTACTCGGTTTCCTTGCCTAACTACAACTGACTTTATTTAACTAACTGAATGTCACACTT
AGATTATTACCACAATGCCTACGCTGCATCTTGTGTTGCCTGATGCGAACTCCGATCCAT
TGCCGTTGTTGCCAATCGATGAAATTCTGATGCTGCTTAACTTTGCGGCTGTTGCTGAGG
TCTGTTGAACCATCGTTGGAATTTGCCAAAATGGGACATGGTGTCCGCTATTGAAAATGT
TCTGAAGTNTTATTGCCACCGCTGCTTCGTCGCCGCTGCGTGATGTAGCCGCTTCGTTGC
ACTTGTCGGCTGTTGCCTTTGTCTTCTTGACGGGTTGTGATGACGTTGCTAGGACACACT
CGTCATTTACTACTGCTCTTTTCTTTatgttttttgtgtttttctcAGCTGTTATCAATG
ACTCTactttacaaattttgttgttttcatcGTCTGTGTTTGGTTCGTCTCCCTTTCTGT
AGACGTCGAGTACTGCGACGCTGGATGCTGCGCGATGGTAAATTCCGagtttggttttga
ttttcaaggATCGTACTTGTTTGTCCTTTGATTCTTTTNTTACTGGTATTTCCTTGATGG
ATGATGGAACATTTGTTATAGCTCGGCTCATTGTAATTTCTATCATTAACGGTGGCTGGA
CGCGGGTGACTATTACTCATATATTTACTCCTTGCGAGTTTTTGGGTGTTTTGTGTCAAT
CTGTTTCGCCTTTTACGTTTTTGTTTGGccttttcagcatttttttgctGCCTCTTGTGA
TCTATTTTTCTCCAATCGGCCTTCCATATTTTCTTATCGCCTAATAAATGCCATCCTGAA
GTAACTTCAGAATTTTTCCATTTCAACTTCTAAACTAGGATACGCCTCATGTGTCAACGG
TTCGATGCCTTTTGTAGATATTATGTTTGCTGACCATGCTTTCAGCTCGTCGACAATATC
CACAAATAAATTTGGGTTCATACTTGCAGACGTTGTGGCGGCCATGTCCAATTGCAGCTG
ATTTATTTGACATAGATCGTCATTTATGTTCCGCAGCTCAGTGGATACATCGGACTTAAA
TGATGTTAACGTATTTGTCAAATAATCATTGTTTTTCTGGGCAACTATGTCAAGAACCGT
CgttatgtgattttttatgGTTGCAACGCTTCCAGCCAAGCTACTTGATTTGTTAATGAT
AGCCAGCTCATTTTTAATTGATGACATCAGAATCTGAAGCCCCTCGAAAGCTTCATTGAT
GATGCTTGGTCTTTCATTGTTTAAATGGAAGCGATGCAACACTCCTGTATTGGCATGGGG
CTGCTCCGTTAGCTTACTAGCTGAAACTTCTGTGCGTTGATGAGACGGCTACGGGTGGCG
CTATGTTTTGAGTCGTTGTATAACGCGGTTATGAGTGATAGTCCTTCAAAGCATTGTATT
GTGGAAGCGTTCCACAATTTCACTAGCCCCTACTGTCACTAGCAAAGTGCAGAGCGACTC
CTTGTCTCTCTAGGAATTCATCAAACCGAGCATTTCTAGACCCTGATTTATGGTCGAAAG
TGATCATTTTTGGCAATCCAAAGATTTTGAAGTACTCGATAAGTACCTAAGAATTTAGAG
GTTCATTGgatgatttatttataaaagtCAATTGAAAGTCTAGTGTTTTGATATCTCTGA
TCCTTATAGTAAAGAATCAGAGTGTGTTTAATGTCCAACCAATTGGTCAGAACATTATTT
GCGTTTAGAACATTGGCTGCTTCACCTTCAACTTTCAATTGTCAATTGTCCTTTCTAAAA
AACTTATCAACAGACAACAGACAGGTGCGTCGAAGTTGTCCTTTTTGCTTTTCAGCTTCT
ACGGCTTCTAACACCGATCGCGATTTTTTCTCAGTGTCCCTGGCTTTGCTTCTCGGcacg
attttcttgaaaaaaaaacacagtatTTTCGTTGCACTTTCATTTGGGGATTTTCACTTC
GAACGATTATACACTTCCCGCGAACAAGGCCCTATTGCCGGGCAACAGTCAAGGTTTGGC
CTCGGacttcttttgaaataaaaagccGAAACGTTCAACTCTGGTGTTCAACTAAGACTA
ACTTTATTATTCTACTTTTAATCAAATCTAACCTACGGATGGCCTTAGCTAAGCGATGAC
AATCCCACGGTGTAACGGCTATTCAGCAGAACATCGGCCCCACGGATCGATGTTGACATC
AGCGTCACGTCTCCCGGTTCCCAGGAGCTGGGATTTAACTCGCGCCAATCTTTCCTATTG
GCTAATCCACCTATCAGAATTTCCTGACGCTGTACTCCTGAGCTTTTACGTATATCATAT
TGCGTCCAATCggctttccaaacttttttgtttccaagTAGGCGCCATCCTNNNNNNNNN
NNNNNNNNNNNNNNNNNNNNNNNNNNNNNNNNNNNNNNNNNNNNNNNNNNNNNNNNNNNN
NNNNNNNNNNNNNNNNNNNNNNNNNNNNNNNNNNNNNNNNNNNNNNNNNNNNNNNNNNNN
NNNNNNNNNNNNNNNNNNNNNNNNNNNNNNNNNNNNNNNNNNNNNNNNNNNNNNNNNNNN
NNNNNNNNNNNNNNNNNNNNNNNNNNNNNNNNNNNNNNNNNNNNNNNNNNNNNNNNNNNN
NNNNNNNNNNNNNNNNNNNNNNNNNNNNNNNNNNNNNNNNNNNNNNNNNNNNNNNNNNNN
NNNNNNNNNNNNNNNNNNNNNNNNNNNNNNNNNGTTGTTGTTATTGCGGTATCAAGAAGG
CCGGTATCTT
>AAeBV_JXPU01049836.1_735_31
TGATAGGAACCGACAACCCGGATTAATAGGATTTTCGAGGACTGAGGCGTTGTCCCGCAG
CACAAGGAATGTGCTTCCTCTTAGTATTACTNNNNNNNNNNNNNNNNNNNNNNNNNNNNN
NNNNNNNNNNNNNNNNNNNNNNNNNNNNNNNNNNNNNNNNNNNNNNNNNNNNNNNNNNNN
TGAGATAATATGCTATTAAATGTACCGCTCGGTTTGCTGTCAGTTGACGTTCATCCAGCC
GAGTAGGCATGCACTGCCAACACGCACACCATTAATGTATGCACGCAGCAGCCCAATTCG
TCCTCTTTCTCCCGTAGACTACCGACTCGACAAGACGTCCTAAGCCGCATCGCATAGTGA
GTATTGACATCGATGGGCAATCCTCTACGGGTTTATTCCACAGTAGCGATTGTACATTTA
TCTCATGCTAAAATCATAGTAGGACAGTCGAAAATTATCAGTAAAATAAACACAACAATG
TTGGAGTGGGCAATACATGACATTAAGACGAAACTACTCACACGCAACCACGAAGACCCC
GAAATAAACGACTTACTGAGATGGAAAATAGACGAACTTGAAGTAAACCTTCACCAAATT
AAACCAAAACATCAACGACAAAAACGATGGGAATCACTAGGTAGAGCTTGGAAGTGGATG
TCGGGCTCACCAGATGCTGACGACTTAAACCTCATCAACTCCGGACTTTCCAAATTGACT
ACAAACAACAATAGACAAATATCTATTAATGATGACCTATACGATGGGCTAAACAATATG
ACAAACACTATTAATGATTTGATTAGAGAAAAGGATAGGACATTTACACTTACTCAATCT
AGCaataatctcttgaaaattattCTCAATTTAGACATCTTGAATGAAGAAATAATTAAG
ATTCAGAATTCTATCACACTTTCGAAGCTAGGAGTAGTTAACAACAGAATGCTTAGACCT
ATAGACACAGAGCTTATTAACCAAATTCTCAATGACCAGGGCATACCCGTTGACCTCTTA
GACCAAGCACTCGGTTTCGCAAGCGTCGCCGTAGGGACGGATGGCGAAACCATACTTTAC
ATCATCAGCATTCCAAACCCTAGCAAACCATCATATCAACACCTCAAAATCGTACCAATA
ATACGATACGCCGTCAAAGAAAAGTTTTTATATAAGTTTTTAATCTTTCTAGTTTTCGTC
CAGATTTGACTTGTAGTGAAGACCATATAATAGAGTCGTCACTAAGCGTATTAACAATGA
GTAAAATCTTGCTATTCATGTATATAATTCACGCGGCCTTTTGCCAAGCGTCTCCCACTC
CGGGATTGATCGCCTACGATTGTGGCGCCGAAGATCTCAACATTACAGCCATATCGCTGT
ATCGTCCCACTGGATGTAAATCCTCACTGGCACCTAAGGTTACAGAGAAGAAATACATAC
AAGTCATCCAACAGAAGACTTCTCATACTGCGAGGGTTATACAATGTAGTTTAATGACAG
AAAGATCTATCACTCATTGCGGAATGCATTCACATTCTTCTATGGTAGCCAATTCGTATG
CTCATCAGATACGCACTTTTACATACCCTCAGTGCCAAAATATCCTTCTTACTGGATATT
ATGAGTTTGACAACAAGCATGGCTTAAGAGACATAAAAACAAACATGACGACAAGAGGAG
AGATAGTGATAGAGGGTAACATTGACGGATCATCATGTAAAGGCGGATCTTACACTAGTG
ACAGCGTGACATGGGTGGATGTGGTAGTCAAGTTGAAGTATGAATTTAGAGTCTATGAAT
ACTACGCTACTGCTAACATCCCAGAAGACACTATCGATCTTAGGAACGGACTAGTTTGTG
CGTTTTCTAAGGGAGCATGCATTGACTCATTAGAGGGAAGCGTTACATGGGACACAACCA
TTAATAATGAATGCACCAAATCTGAGTTCATATCTCTCTTTTCCGGAGTCGTTAATATGT
GGTGGATGCACCCCCTGTTTACGCCTA
>AAeBV_JXPU01073435.1_850_567
AGTAGTAAATACTGCTTGAATTCATCAAAAacgtaaaaaaaagtttttggttgtGAATCA
ATAGCTTTTTATTGTCAAACAATAGTTACATTTTGGGATGTTCAAGTAGTCTGATAAGCC
CTGAACTGCATTGGTTAATGCTAGNNNNNNNNNNNNNNNNNNNNNNNNNNNNNNNNNNNN
NNNNNNNNNNNNNNNNNNNNNNNNNNNNNNNNNNNNNNNNNNNNNNNNNNNNNNNNNNNN
NNNNNNNNNNNNNNNNNNNNNNNNNNNNNNNNNNNNNNNNNNNNNNNNNNNNNNNNNNNN
NNNNNNNNNNNNNNNNNNNNNNNNNNNNNNNNNNNNNNNNNNNNNNNNNNNNNNNNNNNN
NNNNNNNNNNNNNNNNNNNNNNNNNNNNNNNNNNNNNNNNNNNNNNNNNNNNNNNNNNNN
NNNNNNNNNNNNNNNNNNNNNNNNNNNNNNNNNNNNNNNNNNNNNNNNNNNNNNNNNNNN
NNNNNNNNNNNNNNNNNNNNNNNNNNNNNNNNNNNNNNNNNNNNNNNNNNNNNNNNNNNN
NNNNNNNNNNNNNNNNNNNNNNNNNNNNNNNNNNNNNNNNNNNNNNNNNNNNNNNNNNNN
NNNNNCAAAGATATACCCTAATGACTTCGCAGCGGACCTCATGAGACAAGACGGCTATAC
CGCAGTCGTCGCAGGAGAAGTTATTTACCTGGTACAGTGCAAGCCCGTCTACGTGGTTTT
AGCATCATCAGATAAATGTTTCCATGAAATCCCGGTATATTATAAGAACGAAACACTCTA
CATGACGCCCATGACACGGATACTTCAGTCAGAGGGGAACCAAATAGAATGCTCCGCGTT
TCTAGCTCCCAAGTACAAATTTGGTACACAATGGTACACCATCGATGGANNNNNNNNNNN
NNNNNNNNNNNNNNNNNNNNNNNNNNNNNNNNNNNNNNNNNNNNNNNNNNNNNNNNNNNN
NNNNNNNNNNNNNNNNNNNNNNNNNNNNNNNNNNNNNNNNNNNNNNNNNNNNNNNNNNNN
NNNNNNNNNNNNNNNNNNNNNNNNNNNNNNNNNNNNNNNNNNNNNNNNNNNNNNNNNNNN
NNNNNNNNNNNNNNNNNNNNNNNNNNNNNNNNNNNNNNNNNNNNNNNNNNNNNNNNNNNN
NNNNNNNNNNNNNNNNNNNNNNNNNNNNNNNNNNNNNNNNNNNNNNNNNNNNNNNNNNNN
NNNNNNNNNNNNNNNNNNNNNNNNNNNNNNNNNNNNNNNNNNNNNNNNNNNNNNNNNNNN
NNNNNNNNNNNNNNNNNNNNNNNNNNNNNNNNNNgagttatctagttgtagcattaaggg
gacgttATGATACATCCATGCAGAGGTCTGCCACGACATTCATGAAACATGTCCTTGAAG
GGAAGCACGTAATTTCAGATCGTTTTGACGTCCGCAACATGCTCCCCGATGACGTGGTTG
AAGGTGCTGTCCAAA
>AAeBV_JXPU01080210.1_2347_1378
GATATTGGATGTGGAGCTGTTTTATCTCAAATCACTGAAAAAGGCGATCTTCCAATTTCT
TTTGCAAGCAAAACATTCACTCCGGGcgagaaaaataaatcagtaaTATTAAAGGAACTA
ACTGCTATACACTGGGCTATGAATTATTTTAGACCCTACTTGTATGGTAAACGATTTACA
GTGAGGACTGATCACAGACCTCTTGTTTATTTATTCAAGATTGAAGACCCATCCTCAAAG
CTAACAAGAATGCGTCTTGATCTTGAAGAatttgattttgacgtcgtATATATCAGAGGA
AAAGAAAATGTTGGAGCTGATGCGCTCTCACGTATTGAAATTACTTCTGAACATTTAAAA
TTAGGTAATATATTACCATACACGTTCTATGGTTAGAAAAGCGAAAAATGTTGTAAACAA
ATCAGTGATAAACGAGGAGAATGATCAACTTCAAGTTTATTCCACTGAAAATCCAAATGA
AACTAAAAATATGCTAAAATTAGTTTCGACTGTGGATAATCAATATTTGACATTTACAAT
TTGCAAGAAAAAGCAAATGAAAATTGTCGCACAAGTGCAGCAATCACGTCACAATGGAAG
TCAAACTTTAGAGTTTGCTCTCTCAAAGTTAGATAATCAAGCCAAGGCAATGAAAATAAC
ACATAGGTCAAAAAAGATTGTAACTCCGAGAAATTTATGTTTGGAAAAACATGAAGAAAA
CTATTGCAGAATTTGTGAAGTCATGCGAATTATGCAAGAAAAATAAAGTCATTACGCATA
CTAAAGAAAAATTTAAGGTAACAACTACTCCTACTAAACCTTTTGAAGTGGTCTCAATAG
ATACAGTAGGACCTCTTCCTAGAAGTAATCATAATAATAGATACGCATTGACTTTACAGT
GCGATCTTACTAAATATATTGTCCTTTACNNNNNNNNNNNNNNNNNNNNNNNNNNNNNNN
NNNNNNNNNNNNNNNNNNNNNNNNNNNNNNNNNNNNNNNNNNNNNNNNNNNNNNNNNNNN
NNNNNNNNNNNNNNNNNNNNNNNNNNNNNNNNNNNNNNNNNNNNNNNNNNNNNNNNNNNN
NNNNNNNNNNNNNNNNNNNNNNNNNNNNNNNNNNNNNNNNNNNNNNNNNNNNNNNNNNNN
NNNNNNNNNNNNNNNNNNNNNNNNNNNNNNNNNNNNNNNNNNNNNNNNNNNNNNNNNNNN
NNNNNNNNNNNNNNNACCCCAAGAATTGCACAGTGGTAGAGTTGAACCTGTTTACAATTT
AGAATCTTACAAAAATGAACTCCGATACataattcaaaaatcaaattatttagCAAGAGA
GAAATTAATTGCACAAAAGTTCTTTAGAAGTCAAAAATCAGAACATATATAGCAAATCcg
attgaaataaaaatagGAGATAAAGTTTATTTATCGAATGAAAACAGAAGAAAGTTAGAT
GCATTTTATATTGGTCCATATTTAGTAACGCAAGTAGACAACCAAAATTGTGAAATCCGA
AATGAAATCACAAACAATTCAATGATAGTTCATAAGAATAGACtgattacataaaaaaaa
tatattgtaattGGAGTTTAGACTTGTCCAATATAACTTTGAATGCTTTCGTGGTACTAC
ACCATTCTTTTAAAGAGGGGAGGTGTACTGTACCTAAAATTCATCATTAAAAATCTTTAc
caaatttcctgaaaactgACGTTTCCCGTAAGGTTAGATTCAAGTCTAGTCTGACGTTTC
CCGTAAGACAATAAGTCCATAAATTTGCTGTGTTCTTCAAACACTTAAGTTTATNNNNNN
NNNNNNNNNNNNNNNNNNNNNNNNNNNNNNNNNNNNNNNNNNNNNNNNNNNNNNNNNNNN
NNNNNNNNNNNNNNNNNNNNNNNNNNNNNNNNNNNNNNNNNNNNNNNNNNNNNNNNNNNN
NNNNNNNNGATATGCAGATGTTGCATATCTGTACAGTAAATATGCAGTACATACCGATCG
TCATTGATTGGCCCGATCGAAGCTAAGCACCTCCTCCAGTCAGAATGACTATCAATGTAT
TAGTTTTGTAGACTTTAAGAAATAGGTTAGCTGTAAGATGGAATACAATAAACGCGGGAC
TCTGATTTTGAACCTGAAACCGTTCGGGTGTTTCAATGCCAAATGTCCGAACGACACATG
GCGACCGTGACAGGACAGACAATGAAAGTACCAAATAACGTGATAATTGTGTTAATAGTT
TCGCTGTTAGGATTTTACCTGATAGTGTATATTTATTATCAACTACTGGTTGAACTAAAG
GCAATCACAAGAAGTGCATCACTAATTAACCATGTAGCATGCATAGCAACAAACCCACAT
TGTGAGAGACACTTGAAGTCCagatgatgtaaccataattcaTTTACCCAACTTAATGAA
ACAACACAGAAGAATATAACCCATGAGCCAGTCAACCTGGCAGTGACTCAGACAACCGAG
CGATATGAACTTCAGTTCTATCGCTGCCACGTGGAATCTCGTAGCGTTATGGGAAGGTGT
GGGAAGTCAATTGACACAATCCACCATGCTGGATTGTTTTCAGAAATAGTTCGGATCGGG
AGGCACGAATGCGACACCATGCATAAGAAGAAGGTCTTCCGTATTGTCAAGGACGGATCT
TTTAGCGACATCCAGCTAAGCTCAAAGGGTCAGTCACTTCTGACGGGTCGTGTACTCCCG
GGGCCGATATGGTACGGAATGGNACAATAAAATCATTATTAGTTTAACCACCAAACTGAG
CGTTTCAGTTGGGTGAGAAAGAATGCCTCGGTGAAACATAACATAACTTGAAAAATGCGT
TTCTTCGTCGTTGCTCTCATTACCCTTTGGGTATCATCTTTTATGCCATCGTTGACCTAC
GGACTCACTTCATTCGATTGCAAGTCCAAGTCCGTGAAACTGACAGCACTATCGCTAGTA
ACCACACCGAGCTGCGAAACAACACAGAAGAATATAACCTNCagatgatgtaaccataat
tcaTTTACCCAACTTAATGAAACAACACAGAAGAATATAACCCATGAGCCAGTCAACCTG
GCAGTGACTCAGACAACCGAGCGATATGAACTTCAGTTCTATCGCTGCCACGTGGAATCT
CGTAGCGTTATGGGAAGGTGTGGGAAGTCAATTGACACAATCCACCATGCTGGATTGTTT
TCAGAAATAGTTCGGATCGGGAGGCACGAATGCGACACCATGCATAAGAAAAAGGTCTTC
CGTATTGTCAAGGACGGATCTTTTAGCGACATCCAGCTAAGCTCAAAGGGTCAGTCACTT
CTGACGGGTCGTGTACTCCCGGGGCCGATATGGTACGGAATGGCCGAGAGTATGACCGTC
ATCTCATCAATACAGAACTCATCATAACTATCTCGTCTGGAACAGCAATTGTTTCGGTTG
AGGAGAGCTTAATAAAGTTCCCAAACGGAAAGAACTGCAAACTTCAGGACGAAACCTGCT
TTGACGCAGATTACGGAGATATCTTCTGGACTGTTCCAACCCCATCATGCGAAGGCTCTG
AGTCTGAGAAGAGCCTTGTATATGAAGGCCCAGGTACAGTGGTCAGACATGTTGCAGGAA
ATACCTCTATTGAGTATATCCATGTACACTACTCGGGATATGACTTCCAGGTACTCCTAA
AGAATAGGCAAGAAATAATCTGCGGATACAGATCGTATTACACAGAGCATCCAAGCTTGT
TTGTGACATTGCTATCTTCCAACGGACCTAGATTTCTACTGCGTAGGAAAGTTACTGCTG
TTGATGTTAGTCTACTCAACTTCGTCAATTCCAAATTAGTTTATTCCTTCCGGCATGTCC
GGCAAGAAGTTAGCAAGCTCTTTGATTTATTTAACCACGACCGGTGCCAAGCCCACAATA
GGATAACACAGAACCTATTTTCCATTGCGCTCTTGTCTCCCCAAGAGTTTGCATACACAT
ATGGAGGGCCCGGTCGCACTGCAGTGGCTCGAGGGGAGGTTATCTACCTAGCTAAATGTA
GGCCGGTTGCTGTGATCCCTGATCTTAACACAACCGGGTATCATAACGAGCTGCCCGTAG
TCTATAATAATGAGACTCTCTTCATGACTCCTCGCAGCAGGATTCTAATCAATGTAGGGA
CACCCTTGCAATGCTTACCTGACCTGCTACCAAAGTATTTCCTCAATGAAAACTGGTATG
TCAAGACAGACCACGGGCTTATCAAGACGCGCCCACCCCATTCCATAGCGCCTAATGTAG
CATATCAAATTACCCAATAACATTTTTAGTTAAACTTCTTAGAATTTTCCACAGTCTAGA
AATCTATAGCAACATATCAGAATTCCCAAAACCTCTATCATTCGCGCATACTTGAATGTT
AAGAGTTTCTCACACCCAAATTCTTGGTATGCATAACCAGCGCTCCAATGAACGTTGTCA
AGTGCAATCCACTTCAAGCAAATTAATTGCTANNNNNNNNNNNNNNNNNNNNNNNNNNNN
NNNNNNNNNNNNNNNNNNNNNNNNNNNNNNNNNNNNNNNNNNNNNNNNNNNNNNNNNNNN
NNNNNNNNNNNNNNNNNNNNNNNNNNNNNNNNNNNNNNNNNNNNNNNNNNNNNNNNNNNN
NNNNNNNNNNNNNNNNNNNNNNNNNNNNNNNNNNNNNNNNNNNNNNNNNNNNNNNNNNNN
NNNNNNNNNNNNNNNNNNNNNNNNNNNNNNNNNNNNNNAAAGTTAGTAAGTATTAAGCAT
ATTAAATGGCGACCGGTGACTTATGAACAAAATGCAATGTTCGGTGAATAAAAATagtga
agtttaaaaaaaaattaccaagtGGACTACGATCGAGATAACAAGTTTGGCAAAAACAGT
GAAAAAGTTGAAGATTAAAATAGCCAAAAAGNNNNNNNNNNNNNNNNNNNNNNNNNNNNN
NNNNNNNNNNNNNNNNNNNNNNNNNNNNNNNNNNNNNNNNNNNNNNNNNNNNNNNNNNNN
NNNNNNNNNNNNNNNNNNNNNNNNNNNNNNNNNNNNNNNNNNNNNNNNNNNNNNNNNNNN
NNNNNNNNNNNNNNNNNNNNNNNNNNNNNNNNNNNNNNNNNNNNNNNNNNNNNNNNNNNN
NNNNNNNNNNNNNNNNNNNNNNNNNNNNNNNNNNNNNNNNNNNNNNNNNNNNNNNNNNNN
NNNNNNNNNNNNNNNNNNNNNNNNNNNNNNNNNNNNNNNNNNNNNNNNNNNNNNNNNNNN
NNNNNNNNNNNNNNNNNNNNNNNNNNNNNNNNNNNNNNNNNNNNNNNNNNNNNNNNNNNN
NNNNNNNNNNNNNNNNNNNNNNNNNNNNNNNNNNNNNNNNNNNNNNNNNNNNNNNNNNNN
NNNNNNNNNNNNNNNNNNNNNNNNNNNNNNNNActagcaaaaacaaaaaaaaaacgatat
aattcaaaatttcaatggaTGAACAAGAATGGGAagattttttcgagtttttaatCGAAA
TTGAAAAGGGTAATGGGCCAGAACCATTTGCACCCTTCGAAAGAAATACAACTCCCCGAA
TGTGGGAGGAATTAATTATGAGAATCGAATATTTTCCAGGTGATGATCCTATAACATGGT
TGCCCCTGAGTGCAAAACGAAATTACCATTAAAACTTTATGATTAACATAAAAA
>AAeBV_JXPU01118970.1_163_1090
TAAGAGAGCCGTACCAGAAAAACGGTAACAGTCATAACAGTGTTATAAAGCTCTGTCATG
GTTTGTCCgatataattttcaactaaGGTTATCTTCGAGTTGAAATAGGTAAACAAATCG
AAGTTTTTCCCTGTTGCTGCCTTCCTTCTNNNNNNNNNNNNNAGTTTTTCCCTGTTGCTG
CCTTCCTTCTGAAAGGGGAATTGAAACCTATCACTTCGACTATGAGTATGCGCGGGTGGT
CGGTTGTAAAACCTACGTGGccacatatttttgtttgttcctttgcccttattgaaaaaa
gatgcgtgtttgaAACCGTGCTATAAACAACATTGgctttttcaatttgtttgtttttat
tttcattcatgGTTTTGTTTACAATGCCTTCGTAGATCACTTCATACTCCGTTTCTTCGC
ATTTATTATTTGATGCCATGTCCCATGTAATATATCCATCCTCAGTGTCGAGACATCTTC
CATGTGAATATACACAAGTCAGTCCGTTTCTTAAATGTATCACATCGTTTTCGTAATCTA
CGGTAGCAACGTAATCATGTAGAGTTATTTCATACTCGTAATAAACCAAAGCATCAGCCC
AGGTATATATCGGCGTTCTGTATGTACCTCCTTTGCAATTGCTACCCCACACGGATCCGA
CTATAAGGGTTTCCCCGCGGGTGGTTGCATTGCGTTTGAGCTCGCGTAGTTGAATATCAT
ATGTTAATTTAACTATACCCAACTGTTGAGAGTATCGACATTCTTCGAAAGTGAACTCTT
TTACTATATACTCGTAACTCCTTTCGTAGTCGGAGGTATGAGAATGCATGCCACAGTGTT
TAATAGTTCGTTTTATTATCACTTTGCATTGGAAAGCTCTTATATCGCTTTTAGCGTTTC
GTTGCAGTACTTGAATTTGTACTTCATTCGCCGTTAGGTTGTTCAATGGAGGAATACATG
AAGCCACATCTAATAAGGAGTAACTTGTGAGGTTCACCTCAGGATTACCGCAATCGTAGG
CGATTAATCCCGAGCCTTCAAAAGACAGTGCGGTCCCGAACATTGAACATGCTAGGTACA
ATATAACCATCCAGTTCATCCAAGTGACGGGTCTTACTCGCGATTTCGCCTTTTTTACCT
TTGGCTTTGCTATTTCTGCTGCTATTTCTTTAACCTTGTCGACGTCTATGGTTTTTGCCT
TGCCGAATTCGTACCCTTTCAGTATGTTCTCGGATGTTCTTCTCATAAATTGTNNNNNNN
NNNNNNNNNNNNNNNNNNNNNNNNNNNATGTTCTTCTCATAAATTGTCTTTGTTTCGATG
TACAGGCCTCATCTGCGGGTTGGTTGGAACTCCGTTTTGTTGCCGTATTTTCCTTGGTAT
TTTCTGTTCCGGGATTTTTTTCTTCGGCGGGAATTTCCGGCGCCCTAACATCCATAACGG
CTAGTTTTATTACAGGACGGGTATACTCTCCGGTTGCTGTTTTTACGACAGCCGATCTGA
CCTGGCCATCCTTTGATTTATGTGTTTTTGTTATTATACCCTTTTTCCATCTGGCCTTTT
GATCGTCGTCAGCGATCATTACGACATCTCCATCTTGTACGTTTTTTATTGCTTCGGACT
ATTTTGTCCTTTTTGCCAGCGTAGGCAGATATTCATGTAACCACCGATCCCAGTAGGTCT
TTGCCATCAGTTGAGCCTTTTTCCATTACGCTCTAGATGCTTCGGCTTTTGAAACATCAT
TCAGTGACGGTTCTGCTCCTCCTGAGCATCCAAtagacctatgcacgggttcactatttg
acgttttagcggtgccatgttatttatgtCACTTTCTCAATGTAATTTGCCGGCTGTAAC
GTTCATTCACTACTTGGACGATTGTCATCACTAGAGGTATGAACTCTCGCGCTTTCCAGT
CAAGAATGATTCtttatttcaaattgatttgTTACAAGGTCCTACTGGAGACACTCGAAG
CTTCGATCTATGTGAAACAGCATGTAGGCGATCACCTATCAGTGATCGATGCATGCGGAA
AAGAGAAAGATAGAGTATTCCAAAAAGGGCCATGCCTGCGGATGGCAACAGCATGGTTCA
ATAAATTGTTACCCGACACTTCTGGCAGTTGCCATAAGTGCTGACTATTTTGAGCAGGCA
TTGAACTGATGGTTCAATGCCTATGACGGTAATTTACGATCGCATGTTTCCACTGGTGTG
GTCTGCTGGATATGCTAAAATGTAGGAATAGGAATGACATGTTGAATGCACATGTCACAC
GGCCAATGATTTTCGTCTTCCTTCAAGAAAGAAGGACCATCAATCCACATGGTCTTTCTA
TGAGTGGTTTTAGTCCCTTCATCGGCTGGATTAGCTGCCGTATTAATATNATCCACATGG
TCTTTGCATGAGTGGTTTTAGTCCCTTCATCGGCTGGATTAGCTGCCGTATTAATATAAT
GCCATTGTGATTCCATAGTGCTATCCAGTATTTCGCTAACCCTGTGCTGGACGAACTGTT
TAAACTTTCTTAATTCCGATTTGATCCAGCTTAAGACTGTTTTTGAGTCGGTCCAGTAAA
CTATCTGATTTATTTTCAGTCTTATTTCCTTTTGAACTGTAGCACATAGGCGGGTACCTA
ATACAGCCTCCATATATCTTGCATTAATATTTTGGATTCGATTGTAATATGGGCGATTAG
TCCTAAAGGATCATACACGCTCATAATAAAGGAGAGTACTTGTCGTTTGGTGGGTtccat
taaatttttattggaaggtgttattttgaaaaagaatTTGTCGTCTCTGGTGTTCCAGTA
CATTCCCAGAACCTTTTCGAAAACGCTTTCTGAGTCATCAAGGCTGACTTCTTTCACAGG
TGATATACGATCTTCAGGTAACTGTTTTAATAATGTTTTGGAATTAGAGATAAAGTTTCT
TATTTTGAAATTGGCTTCATCATGTATCTGAATGACATCAGTAACAGTTTTTACAGCCTT
TCCCATATCGTCGAAACTATCCAGATAATCATCTACATAATGATTGTGGATGATAGCTTC
GACGGCTTCTGGGCTTTCTTCCTTATATTTTTCCGCATgtgtatttttcacaaattgtgc
ACAAGCGGATGAGCAGGTTGCTCCAAATGTCATGACTTTCATTTCATATACATCTAACGG
AGTGTTTGGGCGTTCTCTTGAAACTATACGCTGTGAACTCCGATCTTCTTCTATAATCCC
AATCCGGTGAAACATTTCCTGGATGTCCCCGGCTATCGCGATGGAGTTTTCACGGAAGCA
CATTTTGATGCCAAGTGATGAAGCGGTCATATCGGGTCCTGATAGtaattgtgaattcag
agatatcccttcaatttttgctgctgcatcaaataccattctaggtttttgtttattttt
atttatggcAATAAAATGTGGCAAATAAAACGTTTTAGGATTCTCGATCATATATTCCTC
CGGACTCAACTTTTTTAAATAGCCCTTTGCTACGTATTCATTAATTTTTTCATGGTACCA
AGTTTTCAATGGTTGGTCCTTTTCAAGTTTCTGCTCTTGTTGTAAGAAACGTTTAAGAGC
AGTTTTGAAGCTATCCGGAAGTTCAACCTTGTCTTTCTTCCAAAGAAGGCCAATCTCGTA
GCCGTTTTCCGTAGCCCTTAGAGTTTCACCCATAATTTNNNNNNNNNNNNNCCTTAGAgt
ttcacccataatttttAACGCACGTTCGTCTGTTTTTGCAATCAATGCGTTACTGGGAAC
TTTTACCCCGAATGCTTCAGTGGAAAAATAATTTGGCATCATTTCTCTGATGGATTTCTC
CTCATCATCGATTTGATTCAGTATGAATACATGGTTCATGTTATCATATTGACATCTGGG
GGAAGTTCGACTGCTGCCGAACAGAACCCAACCCAATCTTGTCTTGGTTGCAATGGGTTC
GTTAAATCCACCCGATCTTTCTTCTAGTGCCTTAAAAAGATAGGCGTGTGGTTGTCCGAT
CAATATTGTAGGAGCTACATTTTCATACGAGTCCAAATTAGTTCCCTTAAGATAGGGGTG
TTTCTCTTCTAGTGAACGTGCATTGACGGATTGTATCGGAACGGAAGAGCGAGTGCCTTT
ATCGTgcataaatttctcaaaaggaATGTTTTCCCGTTTGAACCTTCCGCTTTTACCTGC
ACTATTTGGCTATCATTTTCTTCTTGAATGCAGCCGTTGGTCCAAACAAAGGATACAGGA
TTTCTAACGCCCGTGAGATTTAATTCGTTTACTATATTTTGATCGATTAGACTCACGGAA
GATGCGGAATCAAAGAAAATGtaggtttttattttattattgccaTTGGACAAAGTAACT
GGCAGTATTTGGAAAAACGCCTTGCTACGATTTTGTGCATGGTAATCAATTTGGCCATTC
ACGGTNGGAAAAACGCCTTGCTACGATTTTGTGCATTGTAATTTATTTGGCCATTAACGG
TTTTTGTTTCCGTTTTAGGAGTGTCGTTTGTTTTCAGGTGCAATAAACGATTGTGCTTAC
TAATGCATCCGTCTATATTGCACGTTCTTTTTTCCCTACAACTTTTTACCGAATGGTTTG
GGTTACAGCAGGAGAAGCAAAGATTTTTCTCCTTTACGTATTCCCTTCTTTTTTCAACAC
TCATTTTCCTAAATTCAGTGCATGCAGCGAGTTTATGGGCCATTCCGCACTTCATGCACT
TGAATCGGCTCATATTGTGATAGTTAACTCTATCCGTTTTTTTCACTTCGTGTGTTTTCA
AATCTGTTTGTATTTTCTGCCAACAACATTGTGGCTAGTTTCTCTTGCGGCTTCAGCC
>AAeBV_JXPU01122936.1_1126_1733
agaagtttcagacttacctatttttttgtaaaaaacttgttctacgaaacacaccgtgtt
gTCCTGGTACGGTCATTCTGTTCATATCAGCTCTGAGAACGCGAGTCATGAGCCATCTCG
AAAACACCCGTGTGGTGTGATGCATATGTTCACATCCAGAAGTAATCGCAGAGAGACCGG
TGTAGTCTTTATGGGATGTGTTCAAAGTCCCGAATCGCAATTTTGCTTTCGTATGATGTG
GGAACATCGAGAAGAACATGTCGATTCCACATACCATCTTGATAAATTCTGGATCGACAT
GTAGTTGTGCGAAGTTCGTGACGGCCACTTCAACCTCGTCAATGAAATCATTCGTTATGA
GTTGTGCCTTCAGTGCAGTTTGCAGTCTATCAATGTAGGTCTGATTCGTCGCTTCGTGCA
CGCGGTATCCTCCGAGGATCAAGAGAGCTAAGTCATATAGGGAATCGTCAGAGATAGTTG
CCTGGCTGGAGCCGATATTGGTgcttgtttttgtaaatttcgGTTTGAACATACTCAATG
GAATAACAACCCAAATGTCCCTCATACCCAATCAAAGTTCTGAGCGAAACCCAATCAAAC
CGTAGCCTAGCTTGAGTGACATGACATAACATGTTGAGAAAAGTCATAGCGGGATTGACT
GGTACTGATTCTCTTCGATATGTATTCGTGATTACATGGTAATAATCGTGGATTCTAGCA
CCCTCTCTTGGTTGCGGGAGAGTTATGGGAGGTTTGTTCCAATTGTTTGCTTCGAACCAT
TGAAGCGGATATGTTGGTGGGATGCCTTTATCAATCCGCATCTCCTGAATTGGATTTGTA
CCAATTCCACGAACTACAATATCCTCATTGTCTTCCTCATTGCAAGCTATATTGTTTGCA
ATGACCATTATGTTGTATGCTAGTATGTTGCTAGAATTGCATTTTTGTCGACCAAGTCAT
TAATTAAATTTGGCAGTTGGTCACTGGAGTGCGCTGCACTGGACGTTGCTGTTACTATTT
GCCGATTTGAGCGCTTTTTCTACAGCTGGCCATTGGTCCGTTGGAGGTGTATCAAGAAGT
GCCGATAGTAACTTATACCTCTGGAATCTCGCCACTACCTGGAGCCGGCAGCTCTTTCCG
TTGGGAAACTTGATCAAGCTTTCCTCCACAGATACGATGGATGTTCCTGACGATATGGTG
ATTGTGAGCTCTGTGTTGATAAGTGGTCTTTCATACTCGCGTCCATTCTTTACTAGGGTA
GCTCCGGGGGTACAAGAACCGCTGGGGGATACTGAACCTCGGCTCACGTATGAGTATCGA
GTTTGCCCGTCCTGGTTCAATTGGATGTCACTGAAGGCCCCCTCTTTGACAATGCGGAAT
GTTTTCTTTTTATGCATTGTGTCACACTCATGACGGTCTACTCGAATGATCTCCGAAAAC
AAGCCCGCATTGTGAAACGTGTCGATGGTGTGTCCACACCGCCCCATAATGCTGCGGGAC
TCGACATGGCATCGGAAGAAAGGTAGCTCATATCTTTCTGTGGTCTGGGTCACAGCGAGA
TTGATTTGTTCATATGTGATATTCTTGTGTGAGATGTCACAGCTAGGGGTGGTGACGAGG
GATAGGGAAGTGAGGTTTACAGATTTTGAGTTACAGTCGAATGCCGTAAGGCCCTCAACA
GAATTGAAGGTGCAGATCACTGTAAGCGCAATAACAACTTTCATGATAGCCATCTCATTG
AGGCTTTTCTTAGGAAATGCGGCAACAAGCTTGGTTTCAATAAAACACTGGTGTGAAATC
ATTGGTTGATTTCTAACTACCAGCACCTTGACCACCTACCGCACTACTTTCATCTAACAT
TTGCGCACGCCTTTATCCCCCTTCACGCCTGATCGGATACAACCACGACTAGGCATAATG
CTCAATTCGTCCAATAAACGAAAATATATAATGTTGAAACTCGATTTCAACGGGAATGAT
TTCCGAAATGTTATCTTCATAATGAATTCTTAAAGTTAAAGTAAATATTTCTCATGTTCC
GCACGTACTGTTTTAGGAACCCCTAGTATGCTTTTAGGTATTAGAAATGATCTTGTGCAT
GGCTATAACTTACGTTTAGTCCCTTCGTTTCACTTTCAATTTCAGCAACTATTGAGCGTG
TTGGGTGTACGAAGCGATCCTACTGAAGATGTAAACTTCATAACTATTTTGTTGGTATAC
TTGATTTGCCTGATTTTCTTACCTTCTGAGATAGTACTATAAATGAGTTCGTACCTCAAT
CTCTCGGGATCTATCTGCGCTAGCTGTTACTGTAATGTATTGTATAACGTAACTATCACT
AATTCGCTATAGGAGATTTTATCCCTTACCAATTGTGGCCTTAATTTCTAGCTAATCTGC
TAATTGGTCCGATCGTTATGGGTATCCAATTCAGCGGTGTACTATCTATATTTACCACTA
GTTCTTCTAGAAGTTGGTATCATTTAAAAAGCAAAAAAGCAGTATATTTGTAGAACTCGT
TATCTTAATTCAGACTCAATTATTCCTATCtggtttgtttttgttctttCTGTTACCTAT
CAACGTTCGCACGGATCGCTCACCAGATCGTTCACCATGAGATGAATCGTTGATGATGAT
TACTCATTACTCACCGTCACCAGTGGTGTTTCAAGGCAATGATGGATGGTGCGCTAGACG
CGCAGCGGCCAACAGGCTCATAGAACTCAGTGGTTCCGTATTCAAACGCTCTTCTCTTGG
TCAGGTCCTGAACCATGTTGTCCTTAAGCTCCTGCAACGCTGTGATCAGTTTGGGTTCAT
TGATGGGACCAGAGAAACCTTTTGTTGACTGGGTAGCCTGCACAaccttgaagaaatccc
tgtcAGCATCTAATTCCTCGTTGAATCGCCCAGACCATGTGGGGCCACGTGCTACTGCTC
CCATTCCTCCTCTTAGTAACTGCGTCATGGATGCGCTGGCCATCTTCGAGAAGAACCTGA
ATGTAATGATCGTGATAGGCACAGTCCCCCCTGAGATGGATCTTTCCTTGATTGCGTCCC
CCACAGTGCGTCTGGTTACGAATTGCGTTCCTGTCATCCAGTCTACCAGGTTCAGATTCT
CCTTGTGTGACCCGAAAACAGCATGAAAAACGAGTTGAGAAGCAACAGGTGTGCTCAATT
TATTCTGATTTCCACGAATGTAGAACCTGGTCGCACTTAGATTGTTCCAGAAGTGCAGCA
AACCATGGCCAGAGAAATCGATGTTACTTATGTTGATTGGAATCATGTCATCGTCAATCG
GAGCAGTTTGATCTGTGCATGCATCAAACCTTTCCTTGTATCCAGGTTTGCTACGAACTT
TGCTACGAACACCATCAACATAGAGGCTGGAATAAAACCCTTGTTTGATGTGCGGGTCAC
TCCAAACAGCGAGATGTCAGCCAGTATTCGAACGTGTTGTTTCTTCGTCGCCCGGAGTCC
CGTCGGTTATTAATAAATCACAACGTAGGACCGTCGCATCCTGGACGAAACATTGGTNNN
NNNNNNNNNNNNNNNNNNNNNNNNNNNNNNNNNNNNNNNNNNNNNNNNNNNNNNNNNNNN
NNNNNNNNNNNNNNNNNNNNNNNNNNNNNNNNNNNNNNNNNNNNNNNNNNNNNNNNNNNN
NNNNNNNNNNNNNNNNNNNNNNNNNNNNNNNNNNNNNNNNNNNNNNNNNNNNNNNNNNNN
NNNNNNNNNNNNNNNNNNNNNNNNNNNNNNNNNNNNNNNNNNNNNNNNNNNNNNNNNNNN
NNNNNNNNNNNNNNNNNNNNNNNNNNNNNNNNNNNNNNNNNNNNNNNNNNNNNNNNNNNN
NNNNNNNNNNNNNNNNNNNNNNNNNNNNNNNNNNNNNNNNNNNNNNNNNNNNNNNNNNNN
NNNNNNNNNNNNNNNNNNNNNNNNNNNNNNNNNNNNNNNNNNNNNNNNNNNNNNNNNNNN
NNNNNNNNNNNNNNNNNNNNNNNNNNNNNNNNNNNNNNNNNNNNNNNNNNNNNNNNNNTG
AACGGTTGTGTCCCTTTACCTTTTCCAAATTCCTTCTTGATAGATGCTGATGAGGGACAA
TCCACCGAACATTGAGAGTAGAGGTGAGTTGAGATAGCTGTCGGGTACGGTGCTTCTATT
TAGCCGGTCAAACATTCGCCATGGGTGATGCTGCCAATGCCATCCTTATGGTTTCGGAGA
GATGCCAGAAATTCCGTTCTTGGGACACGAAACACAGAAGAGCATTCAAAACTACatgta
tttcaaacaaactacacTACATTTTTACATATTGGACAAACGTTATTCTAAATCTAATGT
AAACTTAAATCTACCACTTTAAAATTAGGACGACCGTGAAACTGGACGTGCTCCGTCCCG
GACCGAGGTATGATTGATTCTGCCGATCGTCTCGCAGAGCAATTCAGTTGAGGCCGTCTT
GCCAGTGTGTCTCTCAGTGTGGACTGCTTCGGACGAACTCCGACAACCACATCTCTCAGC
TCTCCTTATCGCGCNNNNNNNNNNNNNNNNNNNNNNNNNNNNNNNNNNNNNNNNNNNNNN
NNNNNNNNNNNNNNNNNNNNNNNNNNNNNNNNNNNNNNNNNNNNNNNNNNNNNNNNNNNN
NNNNNNNNNNNNNNNNNNNNNNNNNNNNNNNNNNNNNNNNNNNNNNNNNNNNNNNNNNNN
NNNNNNNNNNNNNNNNNNNNNNNNNNNNNNNNNNNNNNNNNNNNNNNNNNNNNNNNNNNN
NAACATTCTCACCCACCCAGAAAGTTCgtaaatttctgcaagaaattaaaaaaaatcctc
ttcgCGGAGttgggaatgggaaaggatgtgATCACTTTTGAGTTTTTGAGGCACTTGGTT
CGGCTTCGCTGGTATGATGCTCTTCTGAAGAAGGTAATATGCAAATTCGCTCTACGGGGC
GAGTAAGTAATCCTGTAGCGGTTTTAAGAGTGACTACTCTTACAACTCCATCATCTCCAG
GGTGNNNNNNNNNNNNNNNNNNNNNNNNNNNNNNNNNNNNNNNNNNNNNNNNNNNNNNNN
NNNNNNNNNNNNNNNNNNNNNNNNNNNNNNNNNNNNNNNNNNNNNNNNNNNNNNNNNNNN
NNNNNNNNNNNNNNNNNNNNNNNNNNNNNNNNNNNNNNNNNNNNNNNNNNNNNNNNNNNN
NNNNNNNNNNNNNNNNNNNNNNNNNNNNNNNNNNNNNNNNNNNNNNNNNNNNNNNNNNNN
NNNNNNNNNNNNNNNNNNNNNNNNNNTGGAGCCATGCGCAGCTCCTGTCaaagttatttt
tataaattttaagaTATCTGCTTCGGAAACATCGGTTGCGTAATCTTTTAGGAGATTAAC
GCTTTCCACGTATTGCTGTAAATTGCTCGCCGAGCCATCAAATGGCTTGACAATTTTTAG
CGCAAGACCCAAATCTAGTTTCGGAGGCATTTCTAACTTCTTTAATTTTTCCTCAATTAA
ATTACAAAAGTCGGAATAGGTCcttacaataatatttttgtaatgTTCTGAATCTTCATA
GGATATTTTTTGATTCAGGTCTTCTAATAACACAATAG
>AAeBV_JXPU01145602.1_6168_6391
ATTCGTTTACAAATTATCAGCCGCGAAATTCTTACCGAGGCGGTAGATCAAATTTCAAGG
GTAGGAATCCTGCGCACCGCTACCAACAATCAAACCAAAGCCCACCAAATCAATCACGAT
ACCAATCAAATAGTTTCTCAGATCAATCTCAGCGTAACAACCACAATCAAACAAATCCTC
GCGGTCGAAGAGGTAATTCTCGTGCGTATGTTACTCAACATGAGAATCAAATTCAGCAAC
AGGAGCCTCCAACAGCTTCCAAAGGATGATGACAATCGCAATGGCTGGATTGTCACCAGA
ATGTGCATTTATTTATGTAGATGACATTGTGGTGATAGGCTGTTCAGAAAATCATCATct
caaaaatctgaaaattgtaTTCGAACGAGCGTAAAAAGCATGGTTGCATATGGCCAGCAG
TCCTGGCCTNNNNNNNNNNNNNNNNNNNNNNNNNNNNNNNNNNNNNNNNNNNNNNNNNNN
NNNNNNNNNNNNNNNNNNNNNNNNNNNNNNNNNNNNNNNNNNNNNNNNNNNNNNNNNNNN
NNNNNNNNNNNNNNNNNNNNNNNNNNNNNNNNNNNNNNNNNNNNNNNNNNNNNNNNNNNN
NNNNNNNNNNNNNNNNNNNNNNNNNNNNNNNNNNNNNNNNNNNNNNNNNNNNNNNNNNNN
NNNNNNNNNNNNNNNNNNNNNNNNNNNNNNNNNNNNNNNNNNNNNNNNNNNNNNNNNNNN
NNNNNNNNNNNNNNNNNNNNNNNNNNNNNNNNNNNNNNNNNNNNNNNNNNNNNAACCTCC
GTGTCAGTCACACTTATGATGACCGCATCGTTAATTAACCAAGCATAGTACATGGCGACC
GTGCCAAGTGATTCGAACCGTGATCGTGATTGAAAATTTAACTAAACGGGTGAACTAAAA
GATGAAGATGACAATAATTTCTCTCATTCTGGCAGTAGTATCATTCCTGTTGATTGCAAA
AGTGATGATTGATTACGTCAAAGAACTAAATCTGAACATATACGGACCATAACGGCCATA
CGGACCTTGGTGTTTTGCCTACGAAcaaagaagaaaattcaaatatGGGCACCACGGAGT
CAAAAAATACAGAGAATACGGGCGACCCGCAGGTGCAAGTGTTAAACCAACTCAGTGTTC
ACGAAGAACTACACGTGCAGCATGATACGAAACTTAACATCGTCATTATAATTGTGGCGA
TCCAATTAGTGATCACATTGTGCCGTGCCTATAAAGATCACGCGCAAAAACAGGCTCTGA
AAGCCGCAAAAAGNNNNNNNNNNNNNNNNNNNNNNNNNNNNNNNNNNNNNNNNNNNNNNN
NNNNNNNNNNNNNNNNNNNNNNNNNNNNNNNNNNNNNNNNNNNNNNNNNNNNNNNNNNNN
NNNNNNNNNNNNNNNNNNNNNNNNNNNNNNNNNNNNNNNNNNNNNNNNNNNNNNNNNNNN
NNNNNNNNNNNNNNNNNNNNNNNNNNNNNNNNNNNNNNNNNNNNNNNNNNNNNNNNNNNN
NNNNNNNNNNNNNNNNNNNNATATCTGCGCTAAATAGACTGAGCGATGTTTAAAGTGTAC
AAGTGACTTTTAGGGAACAgtgattaaaaataaaaaaaataataaacaataaaacCAAAC
CGGCCGAGATTTTCCAGTGATGAAAGTGATCCAGCATGATGAGCGTTGGGGAGAGCGCCC
CCGCCATCCATCATCAACGTTGTGAGTAACACAGCAGTGAAANNNNNNNNNNNNNNNNNN
NNNNNNNNNNNNNNNNNNNNNNNNNNNNNNNNNNNNNNNNNNNNNNNNNNNNNNNNNNNN
NNNNNNNNNNNNNNNNNNNNNNNNNNNNNNNNNNNNNNNNNNNNNNNNNNNNNNNNNNNN
NNNNNNNNNNNNNNNNNNNNNNNNNNNNNNNNNNNNNNNNNNNNNNNNNNNNNNNNNNNN
NNNNNNNNNNNNNNNNNNNNNNNNNNNNNNNNNNNNNNNNNCCAAATATAAATGATAGAA
TTTTTAGTTAAATTAATGTTTGCTTTAGATGTATCATTTTGATCATTGCTTTGATGGAAG
AAGCCATCTTTAAAACCCAAAACATAATAAAGGAACTTAAAAGaatcttaaataatttta
aaaaagcGCCAAACAGGCGctatcaaaaacaaacattacTTAACCAATTGTCTTATAGTA
ACAAATTGTATAGAGAAGTAGAAGATACCTTAATACAATTCGAAGAGCGTATCCCAATAA
ATACACTAAACTTCTGCATAAAAGGAGCAAGGCTAGCTGTCGATGAAATTAACCAGTTAA
TTCGCGACAGGCTGNTCAATAAATTTTAGAACGCTAGTGTTGGCAGTTGTTTactatata
aaattaaaaagggCGGCCTGTAGGGAAGTTGCAGTAATGCCAGCAGTGGACATAAGATTG
GGCACCGTCCTAATTAACACTTATGATGGCTCTCCAAATCAGCTCAGTGCTTTCGTCGAC
GCNNNNNNNNNNNNNNNNNNNNNNNNNNNNNNNNNNNNNNNNNNNNNNNNNNNNNNNNNN
NNNNNNNNNNNNNNNNNNNNNNNNNNNNNNNNNNNNNNNNNNNNNNNNNNNNTTTCCGAC
ACCGTCGATGCAGAATTTCATGCGGCAACAGCTGAACAGAAGGCTGCCGCAAAAAATACT
GTAGTTCGTTTCATCAAAACAAGGCTGACAGGGGCAGCGCGCCAAGCAATTGGAGAACTA
AATGACCTACCccaaatattaaataaataattaaattacgcTGTGGAGCAAAATTTTCAG
CAGATGGAGTTCTAGCAAAACTGAAAGCTGCTAGGCAAACTTCATCTACTGAAAATTTTT
GCGAGACAGTGGACAAATTGACAAACGATTTGAGGTCAGCATACATTAGCGAAAATATTC
CGGCAGATACGGCCGAGAAAATGGCTACAAAGCGAGGTGTTGAAGCGCTGGTCAGCGGAA
TTAAAAACTCAGAAACGAATTTGATTCTGAAGGcaggaacttttgaaaaattaagcGATG
CAGTTCAAAAACTGCAGGAAAATGACCACAATGATGATTCAACGCCCCGCCCACAAGTTT
TTCAAGTAAGAGGACACCATGCTAATTACAGAGGTCGTGGCCGCGGTTTCAACAGTCGAG
GTAACCGTCCCCGCGGtagaaataattttcataatggCCGCTACAACGGCAACCAAAATT
TTTCCAACAACTACAGGACGGGTAGTAACAATAATTGGCGTGGTGGAAACAGTTATCAAC
ATCAACCACGCTACCAAGGACCACCTGGGcgtcgaatatttttcaacagCCAGGGAAACT
TACCGGTCCCCCAACATCAAGCACAAATTGGGGGAGTAATGAACCAACAAGCACAACAAC
TAAACCCCCCGATGCAACTAGCGCAATTACAGCATCAACAGCAAAGAAATTCTTTTCAAT
AAACCCCAGTTGTGGTAATTTCGTAGTTTTGAGGATAGATTTTATAGAAACAGAATGCAC
CCTACTGGTGGATTCTGGAGCTGACATTTCTATTTTCANNNNNNNNNNNNNNNNNNNNNN
NNNNNNNNNNNNNNNNNNNNNTGACATTTCTATTTTCAAGACACACAAAATAAATCCATA
AACTTTTGTTAACACAAATGACCAATGCAATATTTCCGGAATAAATAATCTTTCAGTATC
AACCTTAGGTACATCAATAGCAACAATTACATTACCAAACCAAAAGCAAATACAACACAA
GTTTCATTTGACAGAGCAAAATTTACCAATCCCTACCGACGGAATACTTGGTAGAGATTT
TTTATGCAAGTATTTCTGTACAATCGATTACGACACCTGGATGTTATCAGGTCGAAGTAA
TTCTGACACCTTTGAAATCCCTATTCATGACGACATTGATGGGAATATTTTTCTTCCACC
ACGTTGTGAAGTGTTCAGACGCATAAATATCGCAGACACTCAAAACATATTCCTAATAAA
ATCCAATGAAGTAGAACCAGGAGTATTTATTTCCAATTCAATAGTTAATTGCAACAACcc
ttttattaaatttatgaacAGTACGAACGAAACGGTCAAGATTAAACAAATCATTTGTCC
AATATAGAAAATTacgaaatttattcatttaatAATTTACCGAACGATGATACCAGGCAA
CAACAATTAGTGTCCGAACTAATTTTAGAACAGACACCGCAAGACGTTAAATCTAAAGTA
TTTGATTTGTGCAATAAATATCAGgatatttttgctttaaaaactGNNNNNNNNNNNNNN
NNNNNNNNNNNNNNNNNNNNNNNNNNNNNNNNNNNNNNNNNNNNNNNNNNNNNNNNNNNN
NNNNNNNNNNNNNNNNTTTTTATAAACAGAAAATAAATCTGACGGACAATTCGCCggttt
atataaaaaattacagactCCCTGAAATTCAtcgtgaagaaattaaaaaccaAGTTGATC
ATATGTTGCAAGGAGATATTATACAACCTTCGGTATCCCCTTACAACTCACCAATACTAG
TTGTTCCTAAGAAATCTACGACAGATGATCAAAAAAATGGCGTCTCGTTATAGATTNNNN
NNNNNNNNNNNNNNNNNNNNNNNNNNNNNNNNNNNNNNNNNNNNNNNNNNNNNNNNNNNN
NNNNNNNNNNNNNNNNNNNNNNNNNNNNNNNNNNNNNNNNNNNNNNNNNNNNNNNNNNNN
NNNNNNNNNNNNNNAGAGCAAAATATTTCTCTACTCTAGATCTGATGTCCAGTTTTcatc
aaattgaaattgatgACGCTTCAAAACAATTTACAGCCTTCTCCACTGAAACCGGCCATT
TCGAATTTAAGAGGCTTCCTTTCGGTCTCAATATTCACCTAACAGTTTCCAGCGGATGAT
GACTATCGCTTTAAGTGGTCTTCCCGCAGATTGtgcatttttatacatcgacgACATCAT
TGTCATCGGCTGTTCAATTAGCCAccatttacaaaatttagaacttgtttttgaaaagct
TCGCCAACGAAATTTGAAGCTTATCCCTGCCAAATGTAATTTCATTTGTTCTGATGTGAT
CTGCCTTGGTCATCATATTTCAAATGAAGGAATCAAGCCTGataaatcgaaattttcagc
aatttctAATTTTCCTACACCTACAAATGCAGACGACGTAAGACGTTTCGTTGCATATTG
TAATTACTATAGGCGTTTCATACCCTATTTTGCAGAATTGGCACACCCTTTGAATaattt
attaagaaaaaaaGTAAAGTTTGAATGCTCCAATGATTGtaaaaattcatttgaaatttt
gaaacataaatTAGTATCCCCACAAATTCTAAAATTCCCTGATTTTACAAAACCGTTTGT
TTTAAGTACCGACGCTTCTAAAGTAGCGTGTGGTGCAATGCTTACTCAACCCTACGACGA
CACTTATTTGCCAGTGGCATATGCTAGTAAGTCCTTTTCTAAAGGTGAACGAAATAAGTC
CACCATAGAGCAAGAACTTATTGCAATTCACTGGGCAATCACCCATTTTCGACCATATTT
ATATGGAAGGAGGTTTACTGTTAAGACAGACCACCGCCCTCTCGTATACTTATTTTCCAT
GAAGAACCCTTCGTCTAGATTGACTAGAATCCGAGTTGATTTGGAAGAATTTGATTTCAA
CATTGAACACGTTGAAGGAAAGCTAAATGTCGGCGCCGATGCACTTTCTCATGTAATTGT
TGATTCAGATGAACTCAAAACTATCTCTGTTTTACCAATACAGACAAGATCAATGACAAA
AAGTAATCCCAACAATGACACTCAAATCTGTAACTCAAAGACTGATCACCTTAGAGCATA
CGATTCAGTGAATAACATTGATGCGTTTAATCTTCCTAAACTAATTATCGAATTTGACGA
AATACAATCAGCGctgaggggacggacctggtgtagtggttagaacactcgcctctcacg
ccgaggacctgggatcgaatcccatccccgacatagtcacttatgacgtaaaaagttata
gtgacgacttccttcggaagggaagtaaagccgttggtcccgagatgaactagcccaggg
ctaaaaatctcgttaataaagtcaaaccaaccaaccaatcaGCGCTGataatgaaaatat
ttgataaaaaattgaaaaagaatcttGCTCAAGCGCAATTTTCTGAAAATACGTGCGTCT
TCTCAACTTCGTGAATTCTAAGCTGGTTTATTCATTCCGCCATGTACGACAAGAAGTAAG
CAAACTTTTTGACCTGTTCAATCACGATCGGTGTCAAGCACATAACCGGATTACTCAGAA
CCTCCTTTCTATTGCTCTGCTGTCTCCTCAATAATTCGCTTATACATATGGGGGTCCTGG
GCACACTGCAGTTGCGCGAGGAGAAGTCATTNNNNNNNNNNNNNNNNNNNNNNNNNNNNN
NNNNNNNNNNNNNNNNNNNNNNNNNNNNNNNNNNNNNNNNNNNNNNNNNNNNNNNNNNNN
NNNNNNNNNNNNNNNNNNNNNNNNNNNNNNNNNNNNNNNNNNNNNNNNNNNNNNNNNNNN
NNNNNNNNNNNNNNNNNNNNNNNNNNNNNNNNNNNNNNNNNNNNNNNNNNNNNNNNNNNN
NNNNNNNNNNNNNNNNNNNNNNNNNNNNNNNNNNNNNNNNNTGGCCTCATTGAAACACGC
CCACCTCAGTCTATAGCCCCGAATGCAATCGAGTATGAATTTCGAGAGCTCTCCGGCATC
TCTGGAGGAGGGCTCTACAGGGCTGACATGATCCAAAAATACCGAGCCGCCCTCATATCT
CCAATGGTCGAATGAGTGATATCAACACGCGTGGTCGATTCCTTGAGGGGGAAGGTTCAG
CTTCAttacaccatcatcattttTGTCCCTGACACATGGGCTCACGGCTTTCGACTGCAA
GTCCAAGTCAGTTAACTTGACTGCTCTCTCATTGGTAACCACATCTAATTGCGAAGTAGC
ACACAAGAACATTACCTACGAGCCTAGCAGTGACGCAGACAACAGTTAGCACCACCCTAG
AAACCACCTGCACC
>AAeBV_JXPU01167600.1_685_1640
TAGATTTTAACAACCAAAATTGacacaaaaataaaagaaaaaaagaaataaaaaaaaatt
gcaaacaaaaaaatattatataaaattGGGTAAAGATTTTTGGACTGCTAGCAAAAAGAA
TGTTAACAACATTCTCCCAAAAAAAGGGGGATGGTGTGGTGCACAATCAAAGACGTGCCC
ATGCAAATTTAATTAATCCGATGTTCACATGGAGCATCAacgaaattgttttgattacAC
ACGCGAAATGTCCGGCCGAACTGCAGGCACCTGTTGGCGACTGTTCGGTGGCATTTCGCG
CGGTGCCAATCATTAAACCATCATCGATCGTAACCGAGTCCAAAGGTCTTGGCCCATAAG
GTCTAGGCAAATTCGTAAATGTATCATCATTGTTGATAGTAATGACTGGTGACAATGTGT
GAATAAAAGNNNNNNNNNNNNNNNNNNNNNNNNNNNNNNNNNNNNNNNNNNNNNNNNNNN
NNNNNNNNNNNNNNNNNNNNNNNNNNNNNNNNNNNNNNNNNNNNNNNNNNNNNNNNNNNN
NNNNNNNNNNNNNNNNNNNNNNNNNNNNNNNNNNNNNNNNNNNNNNNNNNNNNNNNNNNN
NNNNNNNNNNNNNNNNNNNNNNNNNNNNNNNNNNNNNNNNNNNNNNNNNNNAGTGGTTCC
AACATATTTCAGCAGCAACAGGGAGAAACTTCGACTTGTTAACATATTTCAACTTTAAAA
TAACGTTAGTAGAAAACTATATCGGGCAAAGCATAACAGAATTATACAACACAGTTATGA
CGGAAGTGTGCAAAGTAGATAAGACATTGATGGAAACTAAACTCACATTAGCTCGTCTCA
ATCCAACAGAGTTTGTAACCAGCATCATTAAAAGATCCGGATTCACCGCAGTGATAGCAG
GGGAGGTGTTGCACATACTGGAATGCAAACCCGTTTACGTGACACCTAGACCTGATGATA
CTTGCTATCAGGTAATTCCTGTAAACTACAACAATCAAACTATGTTTGTTGCACCGGTGA
CCcatattctacaaaaaaaagGCACCCAAATTGATTGCACGCCTCTTTTACCGGCCAAAT
TTCAGATAGGTGGAAGATGGTATACGACTGACGGCCGTATCAGAGAAACCACCTCACCAT
TGAAACTAACGACAGATTTATTAACTACATGGTCCTACACACATCTGCCAAATCTTATGC
AGAGTGGAGTATACGACGCCGATAGTGTTGTGAAAATGAGAAATATGATATATGAGCAGG
GAGATAGATTACTAATCGGGCAACAACCAGAATTTCAAGGCTTCCATTTTGAAGCACTTG
TCTCGCCCAAATTGATCGAAAACGTAATCGAGAGGTACTGGAATAAGCTAATGTCATGGT
CTACTTATTTGGGTAATATAACATCAACCTTCATAGGAATCTATATGATAGGAAGaattt
ttaaatcaataatGCATGGACGCATATTGTATGATATATACGGTCTAGCATAGCAATTAC
TTGCATCATTCTGGGATTTTTTGACAAACTTCCTATCACATAGAAACGCTATGAAAAGAA
CGACCGGACAAGAAATGAATTTACAACTAGCAAATCAGAATGAAGAGACATTTCAAGAAG
ACACAGAGGATATCAATAGAGAAGAAGCACGTCCTCATCCAAATCCCAACTCGCGGACTA
TCACTAGGGTGTGAGTAAATCTGGAAGGATTTACGGGCTCCGGAATATCGCCGCGAGATA
ATTAGCAGCGGTTCAAATAataaaatcagtaaaattctAACAGCCTGTCGAGACCCGTTC
GATGTCGATACCAAAGACGAGAAGATGAAATGAAAAGCAAACTCCGATAAAAAGGATCAC
ATTTACATAACGCAATTGCATCATCCGTCTAGGAACGAATAGGCATTTAGGTCTGCGCTC
GAGATAAGAAAACACGCCCACGCGTGAGACGAATGCGTATAAGAAAGCATAGGTTAAGAT
TTTGTCCTAAATGATCGTGTAGTATTCGTGACGTGAAAATGGGATGGTTTTCC
>AAeBV_JXPU01221436.1_451_848
CGATCACTCACCCAGTCATTGGGACATAACAAATAAGACATACAGCCCGCTTGATGAACG
GGATAGAGATCTTGCCATATATAGCACCCAACAGGTAACAGNNNNNNNNNNNNNNNNNNN
NNNNNNNNNNNNNNNNNNNNNNNNNNNNNNNNNNNNNNNNNNNNNNNNNTCCGAGCGTTC
GGCCGCACTGATGCCTGCGGGTACACAGTGTTTCGTACTGATCATCCAAAGATTTTCATC
TATGAGGTCGAGCATAATCATGCGATATTTCGCAGTACCTCAGCACAGGCTAGAGACTTA
GACATTTTTACCTACTTCAACTCCAAAATAACTATGCTGGAATCTCACATCCAACATCAG
CTAGAGCGGATGTACGATGCTCTATATAAAGACATATGCGAGATCGATCGGAAGATTCTT
GGGACCTAACTTATTCTTGCGAAGATCTACCCAAACGACTTTGCGGCAGATCTCATGAGA
CAAGACGGTTATACCGCTGTTGTAGCAGGAGAAGTCATTTATCTAGTGCAATGTAAACCG
GTATATGTAGTTTTGGCATCATCAGAGAAGTGTTTCCACGAGATCCCGGTATACTATAAG
AACAAGACACTGTACATGACGCCTATGACACGCATACTGCAATCAGAGGGCAACCAGATA
GAGTGCTCAGCGTTTCTAGCGCCTAAGTACAAATTTGGTACGCAATGGTATACCATAGAT
GGCAAAATTCGCGAAACGCCGGCACCAGAAACCCTCAAAAGCTCCCTCAGATCGAACTGG
ACCTATGCTTATATTCCTGACCTAATGCGATCCGGGATATATACACGTGACCAGCTCGAA
CAGATGAANNNNNNNNNNNNNNNNNNNNNNNNNNNNNNNNNNNNNNNNNNNGCTCGAACA
GATGAAACACGTGATATATGATACGTCAATGCAAAGATCTGCCACGACATTCATGAAACA
CGTACTTGAAGGGAAACAAATCATATCAGACCGCTTTGATATCCGCAATATGCTTCCCGA
TGATGTAGTTGAAGGAGCTGTTCAAAGATATTGGATGAAGTTCCTCGGGTTTGCGTCGTG
GATAGGCCACTTCACTACGGCGGTAATTGGGTGCTATATGGTTGGGAAGGCAGTAAAGTT
CATCATTGATACCGTGATTCACGGAAAAATACTGTATGATATATATGGCCTCGGGTGGCA
GCTGATAGCTGCATTCTGGGATTGGTTTACATTCCTTTTGAGCCACCGATACGTAAGACG
GCATACTGGGCAACCACCTAATATGGACAAGCCAGACATAGAAAATCAAACGAATGAGAC
GCCGAAAGAATTTCAAACGCTCTATCCTCTACTTCCGTCGGCGCCTGTAGACGACCGCGC
TAAGTCCCCGCGGCAAGTGCGTTACGATCCGTAATATTGGGGTATTGGTTTAAAGACTCA
AAACAACCTGACGATACAACTACAAGTAGCAtcagaaaagtttaaaaaaaaaataaataa
ataacggaTTCGCTACGCATAAAACTGGATGGTTCCGAATATATTCACGGCAGCGGTAAA
CTTTATCTGAAAACTGATG
>AAeBV_JXPU01222198.1_1002_1
TTTTCCGAAACTAATGCGTCAAATCTAAAACCTTGAGTATTAGGATGTTGGCCAGCTAAT
ACTTTATAGACAACAGAAGACGCCACACGTCTTTCACCTTGTTCGTATATCATGTTTCTC
ATTTTGTCTAGACTGCTAGAATCATAAACTCCACTTTCCATCAAGTTTGGTAATGGTGTA
TATGTCCAGCTGGTTACAATATCAGTTGATAATTTAGTCGGAGCAGTGGTTTCTCGTAAT
CTTCCATCTGTTGTATACCATCTATTTCCAAACTTAAATTTTGCAGGCAGTAACGGTGTA
CAATCTATTTCAGTTCCCATTGTTTGTAAAACGCGTGTAACCGGTGCCAAAAACATGGTC
GCATTGTTGTAGTAGACGGGTATCTCTTGATAGCATTGATCAGTAAATCGTGGTGTAATG
TAAACAGGCTTGCACTCCAAAACGTGCAAAACTTCACCAGCGACCACTGCTGTGTAACCA
TTTCTTTTCATTATACTAGTTACAAATTCATTTGGGTTCAATCTGGCTAAAGTTAACTTA
GTCTCCAGTATAACCTTATCCAACTTACACATTTCAGCCATTACCATATTATAAATATCA
TTTAAAGATTGTCCAATATAACTTTCAACAAGAGTTATTTTCGAGTTGAAATACGTAAAT
AAATCTAAATTTTTTCCTGTGGATGCCTTTCTCGTAAATGGTGATCTAATAGTGTCGGTT
TCAATAATTAAAATTCTCGGATGGTCGGTAGTAAATCCATTGTATCCACAAATGCGAGTC
TCTTCTCGGGTTTTTATCGAAAATACTTGCGTATCTGATATAGTGCTATAAACTACTGAA
TGGGTTTGCTTTATGTTACCATCCAAACTTATGGTCTTGTTCACAACTCCTTCATAAATG
ACCTCAAATTCAGTAGTTTCACAGGCTTGGTTAAGATCTACGTCCCAGGTCAGATAACCC
TCTTCGGAATCTAGACATGTTCCAATTGAATAAGTACACATT
>AAeBV_JXPU01222320.1_1055_110
ACATATCGTTAATCTTTTGTCCAAAATAGCTTTCCAcaaacgtaatttttgaattgaagt
atgtaaaaatatcataatttttggATGATGTTACCTTTCTGGAGAATGGAGATCGTATAT
GTTTTGTTTCAAGAATTAAGATACGATGGTGATCGGTTGTATATCCATTATAGCCACAAA
TTCGTGTTGCATCGTTGGccttaatttaaaacaaatgcGAGTCGGAAATTGTACTATAGA
CGGTTACTGAGCGTTGGTTtgaatttacaaatttttcctTAGTTTTATTCACAACGCCTT
CATATATTACTTCGAATTCAGTATCCTCGCATTTTTTATTTAGATCCACATCCCATGTCA
GATATCCTTCTTCAGCATCTAAACATCGACCAGTTGAATATGTGCAGACCAATCCTTTCC
TTAATACGATTTGATCAAGTTCCATATCGACAGTTGCTATAAAATCACTTAGAGTAACTT
CATATCGATAGTACACTAAAGCGTCTGTCCATGTATACAAGGGAGTTCTATAAGTTTCTC
CTTTACAGTAACTTCCTTGGACACTTCCAGCGATTAATGCTTGTCCTCTTGTTGTACTAT
TCATCTTGAGTTCATGCAGGATGGTTCGTTCCGTGAGTGAAATTAGTGCTAATTGATGAG
CCCTGATGCATTCCTCAGAAGTAAATTCTTTAACTATGTACGTATATCCATGTTCATAGT
CAGATGTATGCGAATGCATTCCACAGTGGTGAACAATCCGTTGAATTATAACCTTACATT
GCATAACCTTTGTGAGAGACCTTGCGTTCCGTTGCAAAACTTGAATTGTTTCCTCCGTCG
TTATCAAATTCGATGATGGTGGAAGACACGATGCTACATCTAGGAGTGAGTAACTTGTCA
TGTTTACTCCTGGATCAGCGCAGTCGTACGCAATTATTCCTGTGGTTTCTAATCCAACCG
TTAATCCAACGCACAATAGCACTAATAATGATTGTAATAGTGGATACGATGGCATTGAAA
TCCGTTCACATGTACGTTTAGTATTATTTGAGTAA
>AAeBV_JXPU01222488.1_186_1149
TTCAATGATTGGATtattatattaaaaatattgatattgTTTTTTGCACTCACTTAATTT
CTAACATTGGTGCTTACTTGTTATCTAGTCTAGGATAAATGCATACTCCAACTTGATGAT
GCGTGTTTCCCGCCGGTGGTTGAGCGAACGCTTTGGCGGTAGTTGCTGTTGTTGTTAACT
GGATGTCTTCTTCTATATCGCCGGTTTCTTGTCGTTGTTTCATTACGTTTCGATGTGATA
AAAAGTTTGTCAACGAATCCCAGAACGATGCAAGTAACTGCCAGCCAAGTCCGTATATAT
CATATAGTATTCTTCCATGTATTAGCGTATCTATTAAGAATTTAATAATTCTTCCGATCA
TGTAGATACCAATTGCCGTTGAAGTTACGTTTCCTAGCCAGGTCGACCAACTGATGAGTT
TAGTCCAATATTTATGTAATACATTATCGATTATTTTCTCCGAAATAAGTGCTTCGAATG
AAAATCCTTGTAGATCTGGATGTTTTCCGGTTATCATCTTATGTAGTACTGACGACGCAA
TTTTCTTGTCTCCTTGTTCATAGACCATACTTTTCATTTTCTCAAGGCTATCGGCGTCGT
ATACTCCACTTTGCATAAGACTTGGTAGTGAAGTATAGGACCAGCTTGTTATCACGTCGG
TTGTCAATTTTCTTGGTGGATTCGATTCCCTCAATCTTTGATCCGTTGTATATCATCTGC
CTCCGATAGTGAATTTTGCTGGCAAAAGTGGTGTACAATCGATTTCAGTTCCCCGTAGTT
GTAGTATGCGTGTTACAGGTGCCATGAACATCGAGTTATTATTGTATTTTACCGGTATTT
CTTGGTAACAATCTTCTTTACTTTCGTAAGTTACAAAAACTGGTTTACATTCGAGTATGT
AAAGTACTTCTGCTGCAACGATCGCTGTGAATCCAGAACGTTTAACAATATTGGAAACGA
ATTCGCTGGGGTTTACTCTTGCGAGTGTAAGCTTTGTCTCCATAAGCGATTTATCTATTT
TACACATTTCAGTCATGACGTTTGTATAGACTTCATTTAATTTCTCTCCTAGGTAGTTTT
CCACAAGAGTAATTTTTGAGTTGAAATATGTAAAAAGatctagatttctgccattgCTTG
CCTTACGTC
>AAeBV_JXPU01222883.1_856_1
AATGGAACAAGAAAGTTGAACCGATACGAGTAAACGATATCGTAGTTATAGCGGACAACG
ACGTCGAAAGAGGACAGTGGTTAAAGGGACGAGTAATTGAAATCACGGAAGCACGAGATA
AGCAAGTGAGATCAGTTAAGGTAAAAACTGCGAATGGAATTTATCATCGAGCCGCAACCA
GCGTCGCAGTACTCGATGTTTACAACCACGATTCGGCAGCGGACGAGGCAACAATGGCAG
CCAAAGAAGTATCCAGCACAACTGCGCAGAAGATAACAACGAAGCAAGCGTTCGACGAAT
CAGCAGTAGCAGAGCAGGCGTTCGACGAATCAGCAGTAGCGGAACAGGCGATCAACGAAT
CAGTGGTAGCGGAACAAACGTTCAACGAAACGGCGGTAGAAGCAGCAGTACACACAACGA
TGGCGGAATTCGGGACATCAACAGCAGAAGCAACAGGAGCAGTAATAAATCCATGTAAGC
AATTGCCAGCAGTAACTGATGAAACAATAACGATGGACACCAATGAGTCCGAAGACGTAA
TCAAACAAGGAAAAAACAAGGAAAACGTTAAACCATCCTCAACGAAAACCAGCCAAAACA
TCGTACCAACAACTACTAAACATAGAAAAAGAGGACAGAAAAGAGTAGCGCCATGCACAT
GGGCCTACTGCGGACTAACAGCTACGACTAAGTACATGAAGGTCACGGTGGACAAGAGTA
TGAAGAAATCGTTGACAGAATTAAATAAAACCTCCAAAGGACCAAGAGTAATAAACATCA
CACCGTGGACGATAACCGTTATGATGCTAATATTATGTATTGGACAAGTTCTTGGAAGCG
AACTAAAAGGACTAATAGCCTACGACTGTGCTAGCAATGATATCAACATTACAAGCTATT
CACTAGTCGACGTGGCATCATGTGAACCACCAGCAAGGAATTTAACAACAAAAGAGACAC
GAATTCAAGTATTACAACGAAGTCCTAAGATACTCGTCCATGTACATCAATGCAAAGTAA
TAATAAAACGCTCAATAAGACATTGTGGTGCGTTTTCACATACTTCAGACTATGAATACG
GATACGCATACATAGTAAAGGAATTCACTCCGGACGAATGTCGACTAGCTCAACTTCGTG
GATCGATTACACTAACAGATAACTACAAGATTCAAGAATTGCGCCGAAACAGCACAACAA
GAGGTGAATCGCTAATAGTAGGAAGCTTAAAGGGAACTTCTCGCAATGGTGGAGTCTATC
GAACACCAGAATATACTTGGGAAGGCGCTCTTGTATTCTACGAGTACGAAATTAGTATGC
ATGATTACGTAGCTACTGCCGACATCGAAAATGATCAGGTGACATTAAGGAATGGAATCA
TATGCTCATATAGTACCGGATGGTGCTTAGATGCTGAATTTGGATATATAACTTGGGAGA
TCGACCTCAAAAGACAGTGTGAAGAAATCGAGTTCGAAGTTATCTACGAAGGAAACGTCA
ACAAAACCTTCGATAACGATAGAAAATCAAAAGCAGTTTACACTTTGCTTTCTGATACAC
ATATGTTTTCCATAAGAGCGAAAGACAGGACTCAAATATGTGGCTTTGACGGCTACATCA
CAGATCATCCGAGAATTTCCATATTAGAAGCAAACGTATTCAAATCACCGTTCCGACGTA
AGGCAAGcaatggcagaaatctaga
>AAeBV_JXPU01223002.1_66_2032
TatatgtgtttatttttataacgTTTTAATTGTTTGTCACTTCTTATTCCTACTTCGGTT
GACTCTCCATGTTGATTTGTTGTCTGTTGCCGGTTGTAGTGATTGAGCTTGGCCGGGTTA
GCCCTCAGGTGTAGATTGCTatctttcagcaattgttaAGACTGGGGTGCCCTTTACTTG
TAGATCTGAGACCGGCTGGTCCTCAGTATTGATATTTGGCGAGGTTGGTTGGCCCTCAGC
CGTGTTGATTGTGACTTGTCGCTGAGTTGGTGTTATCTTTGGGTTGTGATATTTCGGCAA
AGCTGGTTAGCCCTCAGCCGTGTTGATAGGTAACTAATGAGGCTGCGATAGTAATAGCTT
GAGCCCCTGGTTTGATTGATTTCTTCTGTTCTAAGGGTCGGTTTGACCCCTAGTCGTCTT
TTCGGATTATAACTTCAGTAGGATCGGAATGATCCTTCATCTTAGGGTTTATCTTCGGTC
TTGTCATCTTGGCTTGTTGTTGGGTTGCCTTGTTTCGGGTTGACAATTGATTTCTTCAGT
TTGGTTGGTTTTCGGATTTCAGGTTGGGACGTCTGTTGACTCTCGGGTAGCAGCGTCACA
CGGATCTCCTCCAGCTCGGTGCCCGCCACCTCATGCTTCTTCCTGTTAATATTCCTCAAA
GTATTTCGGTGAGATAAAAATGACGTCATAGAATCCCAAAATGAGGCAATGAGTTGCCAT
CCAAACCCATAAATGTCGTAGAGTATACGACCATGCATGATTGTATCAATTAAGAATTTG
ATGCATCTACCGAGTAAATATAATCCAATCATTGTCGATGTAAAGTTCCCTAACGCAGTA
GAcaatgaaataattttattcCAATACTTATTGATAACGTTATCAATTATCTTTTCCGAG
ACTAAGGCTTCGAAATGGAACCCTTGTCGATTTGGGCTTTGTCCAGTCAGCATCTTATGA
ACCACATTAGATGCTATCCGACGATCTCCTTGATCGTAAATCATGGTACGCATCTTTTGG
ATGCTTTCCTGATCATAAATGCCACTTTCCATTAAATTTGGTAATGGTGTGTAGCGCCAT
TTAGTGACAATTTCTGttgcaagcttctgaggaggaATCGTTTCTCTTATTTTACCATCG
AAGGTATACCATCTTCCcccaaattgaaatttagcggGAAGAAGTGGAGTGCATTCTATT
TCTGTTCCCCTCATCTGCAACGTTCTGGTAACAGGAGTTAAAAACATTGTGTCATTTCCG
TATTTTACTGGAAGCTCCTGATAGCATCGTTCTGATGCAAAAGGTTGTACGTATACAGGT
TTACACTGTAATACGTGAAGAACTTCGCCTGCCACAACTGCCGAAAATCCGGAACGACGC
ATTATACTCGTAACGAATTCCATGGGATTTATTCTTGCTAATGTTAATTTCGTCTCTAAC
AAAGCTTTATCTAATTTGCACATTTCCGTCATTACGGTCCTGTATACATCATCCAATCTT
TTCCCAATATAATTTTCTACTAACGTTATTTTAGAATTAAAATACGTGAATAAATCATGA
TTTCTTACACTTGCTGGTCTGCGACTAAAAGGTGATTTAAACGATGATGACTCCAAAATA
AATATTCTGGGGTGATCAGTAGCATGTCCTTTGTAACCACAAATCTGAGTTGCTTGTTTT
GTTCGAATTGAAAATAGGTGCGAATCTGAAATGGCTGTATATACTGCCTGGTTACTCTTC
TTTTCACCATCCTCATTTGTCGTCTTGTTTACTGTACCTTCGTAAATGACCTCAAATTCG
GTGTCCTCACACCGCCGATCAAGACTTACTTCCCAAGTTGAATACCCATCTTCGGAATCC
AAACATTTTCCATGCGAGTATGGACATACTATTCCATGTCGTAaaagtatttgatcattt
tcatgGTCTACTGTAGCTACATAATTGTACAATGAAACTTCGTATTCAAAATATACTAAA
GCATCTAGCCATGTATATTCAGGAGTTTTATATACTCCACCGCTACAGTGACTCGACCAA
ACACTTCCAACTACTAGAGTTTCACCTCTAGTTGTATGATTTCGTTTCAGTTCGCTAAGT
CCAGCATTCACCGTTAGTGGGAGGGTCCCAAGTAAATGTATTCGTCTACATTCTTCAGGT
GTAAATTCCCTCACTATATAGGCGTACCTTCTCTCATAATCAGATGTATGAGAGTGTATT
CCACAATGCTTAACAATGCGTTTGATTATAACCTTGCACTGATATACCATGGCGCTACTT
TTTGCGCTTCTCTGAAGCACTTGAATAGGTACTTCAGTGGTAGTGAGATTTTTGACGGTG
GGTATGCAAGAATCTACATCTAATAATGAATAACTGGTCATGTTTATATCAGGATTGGCG
CAGTCATAGGCGATTAATCCTGAGGGCTCCGATGCGAAAACGGTCCCTATGCAAAATAAC
ATCATTAATGCCTTAAGGGCTCCTCCTGATGAAAATCTAATTTTCCTTGTTTGAGATTCG
CTTTTCTGTAATCGCTGGCTG
>AAeliv_supercont1.1145_83374_84660
cacccaatagatttggacgatagaaataatatcataatttcaataaatagagatgttcaa
gataaaaaaatcgatgcaatgccttacaagaattaattacaatcaaaaacagaaaacaca
catagtaatgtaagtaatattaataatccaaaattctggtatattgccaaaatttcaatc
gtatgaaaagctcagccaaaatgaaggaaattcaacaaaaacttttatcttcttcttcca
atgtaattcttggaactgaaacaagctggtacgaaagtgtcaggagcgaagatgtttttg
gaaacaattatgatgtattctgatatgaccgaaaattgcaacactgcaatagaaagtctg
atggtggcgtcttcgtctccattaatgcagactttacttctgaagaaatttaaactgtca
aacacaaatagaattTTAATACTATTTTCCTTGTCTCACTAATCCATGCCGACGCCGACG
AACCAATCAGAAGACCGTATGACAAATGGTTGTCAAAGTAATGCCCCGACGCCGAGTTAG
ATAGACTTTCCATATATGTATTCGATTATCTTTAACTATCCATGTCTTGATTAAGTGAAA
AATGTAATTTTATAAAAACTGAAGACGAGACAAATAAAGATCATTCTATTTTCTAAACCC
AACGAATAAGCTTGTTTTACCATTGTTCAAATGGAATAGAAAAAGTTTAACTGGCACCCG
AATACTGAAgacttgacaaaaacgtacaactttcatataatcagctaattgttgtttggt
tacaaaacgacaatcagcaccctaaaataatttatagcttatactcatactcaaataaca
tagaacgacgacccacgtcgttgtcatgtattctcaaatgtcacatagcaatgacccatg
tcattggcacttcagaaatcacttcaaatgcaaaacccacatgaaccgtaactcgactcc
ttcagcatagcactccgttcccaggcaataatacaagcgttgatgccttattcgctttta
ctctctctctctctctctccttcttcattattctatccttgttgcaaacctcttattgat
ccctgattggtttgcctaaatgaaaagtaactccaagcacctcccactaggataagcatt
gtgtagagaacaaatctatgtatgtagaattaagtgatttgtaaacttgaagattgaaat
aaagacagttttttattcaacagtagactcgagcagttgatatccggaaagatatcacat
ggctggccgcgaacaggcaaccgagcctgaagacttattcaatagtcaaaactgtaaaaa
gtgccaagtggaagcgaaaaatcttgaaaagtggaaaaagtttaaattataaaataattg
tgaagtgagtacccacaatggggaataataaatccaaaactgctcagaattcaggggacc
cgcaagtccaaattctgaatgaacttgcaattcatgaagagtatcacgccgaccacgagt
ttaaactcaacatcattttagcattagtcggtctacagttagcagtgatgttttaccaac
tgtacaaattacataccaaaaggcaagcaatgaaggttgctagatcaatagccaacatgc
aaaaccctgcttagtgcctgaaaaaaaactcgagtaagctgcaagtgaaatacgaacaat
tatgaaaaaccgtcgaagtggaataagaacagtttcgtgacccgttagtatacaccgttg
tcgtttatagtgatgaagtgaaagcacaaataagtgcaaaaatcaaacaaacaaatcaac
tgcaggcgagaccacggtcgacaggagtcgaccggcgggattagaaagcgcatgggctga
gcgccaacacaaacaacaacaacgatgtgatgcaacgagacgccgaagatcgtatatcga
gcgacaaccgggaagctacgatgtaaccgtaaacaattttataaggtaacgtaaacaaat
caacggatgtgttttttttaccagtggaaaataatacttagaagtaatgctttaatcgtc
gaacaaatgttaatatttctaatgaataatggtgaaagtgaaatcgagcttctaatagga
caaattcacaaaattaaagcaaacttgaaaaaggctccatttcgaaaatatttgaaattc
acacttgatgaaaaattacgaaatgtaaagttaatatataaaaatattacggaccttctc
ttagaaaatgaggcgcgtatcggaagctcacattttaattttctgattaaagcagctcgt
caagaatttgacgaaacccttattttgttaaatacaaagttaaagcattataaaaaatcg
gtatcttgcaagtcggtggtctacgccgtaatattcaacaatttactgaaaaagtgtata
gctagaaacgtaacaacaatgccattcgacataaaaacggcaacttccatcgtacaagtg
tacgatggaacgtctgaaaatctagacgcctacgtggattcggcgaatttattgaaggat
tatgttgctgctgatcaagtggcaacagcagtaagatttttaaaaaccagactgactgga
aaagccagattaggcttggcggaaaatcttaacacaatcgatgctcttatcgatgatgtc
aaacaaagatgcgcagaacaaattacaAGAAAAAAGAAATGTAGTTTTAAGTTAGAATAA
TTAGGTTTTGATTTCTCTTTTTGTCTTTATGACCAAATGAGAAGATAGAACCAACTTAGC
CTATAAAAGCGGCCTGACGCCAATGAATAAATGCttttttttGTTGTCGAACTCCAGCTA
AGAGGTTGTCACTCCTTCGAAAAAACCTACCCTTATACACCTTTAAACTTTCCATTCTTC
CAGACTTTGGGCGTGAGTTCTCTTGTCACTTCTCACCGAACTATAGAAGTGCCAACCCTC
ACGCAGTACTGGATTAAATGAATTCCCAACTCCCTTTCTCCCTTTCCAAACGTATTTTTA
AGACCAGACTTTGGGCGTGAGTTCTTTTGCCACTTCTCACCGAACTATAGAAGTGTCAAC
CCTCACGCAGTCTAGGACTTGGAAGACGTTAATTTTCCTTCCAAGTCTATCAAACTTGAA
AGGAAAATAGGAAAGATTCCTTATTTCCGATTCACTCTCTAGCGGAAAACaaaaaaaaaa
CGGAGAAGAACACCGGCGTCGACCGTCAAAACCTTCGCGAGTAATAAGTATAACGGTCGT
CACAGGTCGGACTTCGACAGACAGCTTACAACAGTAATAGAAACAACAATGTCTGGTTGC
TTTCGGAGTCTCGCAGAATGACATTGTAAGACAAAAGACGACACATAAAGGCTCAACTAT
TTGAACGAAAATTTAACTGGACTACTATACACCAATTCGATTATACAGAAGAGCCTTCTT
CCTCAGACGGCTAATTTTGTAATGCTACATGGCGACCGTGaccacaggtaattaccttaa
aattcctcaatggaaaaacaagtgcataaacttcttgaagaattagaagcaatcatttta
aattttaaaaaagctccttcaaggagatatttaaaacaaacattagtctcaaaaggaaaa
agagctagaggatatcttatcttgtagaaaattttccacaaacacagcaaaaattgctat
tatcaggaagctagaatctttttagtaaaataaaaattacacacacaagaacatcagcaa
cagaaacgtgtaaatgtgaaaaaaaaaactacgtcgtgtgaaaataatggataaactcag
tctttccctattcatgacagcagcaattttagaactagtgacattctatagcctttttat
gtggctaacaaactattatctaagtgaataagagaacagacgaaaatggtaaaacaaaga
gtgtccaatgtgcaggcatatcatagcctgacacttagtgcagtaagtgaaaaaagagaa
catttaaaaaaggttttttgtaatgaaaaagaaaaacaaccaaaacaagataaaggacaa
tcagaagtgaaaaaatcaaactctatgaaatcaaaacaacctattcaaatcataaaaatt
gaaaacgagactcaacaaaacatcgcacagtggggaaaacaagttaaggtggacatagaa
aaagtaaaggcactggctgccaaactcaaaaccactatgaagaaaccagccacaaggatt
cgttaccaaggctgagtaacagcacaactcatcataagcaacaacaacgagcgtagagga
gagcgcctccgccgtcatcatcataagcaacaacaacgagcgtagaggagagcgcctccg
ccgAACTTCGACAGACAGCTTACAACAGTAATAGAAACAACAATGTCTGGTTGCTTTCGG
AGTCTCGCAGAATGACATTGTAAGATAAAGGACGACAAATAAAGGCTCAACTATTTGAAC
GAAAATTGAACTGGACTACTATACACCAATTCGATTATACAGAAGAGCCTTCTTCCTCAG
ACGGCTAATTTTGTAATGCTACATGGCGACCGTGACAGGTGCACTGGCAACAAAGGCATG
ACTTTTTAATACTTCCACACAAAAACGAACATATCCCGTCAAATCATGAATCGAAATATG
TACCATCATCAGACCATCACGTTCCTCACGTATAACTCACCAGTTTGGACCGGCTCCAAC
GAGaaaaaaaaGTATAGAATGTTGATCGATTACAGAAAATTAAATGCGAAAACAATGAGC
GAAAGTTTGTTTCAATTCAATGTACGAACAACAAATACCCAACTTAGATATTCAAATCTT
TAAAACACCTGTAGCCTCGTTGAAAGATTCCACTCCACAATAAACACAGATCATAAGTCC
TTCCTTTAATCTATAGAAATGTATCTTATTCATCTTATTATAATTGTATCCTTTGGTGTC
ATCCTCGAAATCGGGGGATTCGATATCCTATTTCCAACGTCATCAATCTTAAAGTGGTCT
ATAGCAAATCTTTCAAATATCAATTGTGACACAGGTGGATACCAGGATGTTAGCAAACAT
GGTCTCAAAATAAGGTCCTATGCTTCATTGCTAAAGGAAAATTATACGTCGGATGGATAT
CTGTGCATCAAAACAAAATTAGTAACTGAATGTTCTGAGAAtttttttGGAGGTCAAAAC
ATTCAATATTATTCCTATAGCATGGAGATCAATCAGCTGGAATGGTCGGATGCCATTCTT
AGTTGGTTAAATGGAGATCATAAATCATCTGAGCATCCGGCACCCTCCTGTTCTTGGATG
AGGACATCAGCGGAGAGTAATCTGAATATAGAAGTGAGGCACCATCCGGTACTGTCTGAT
CCTTAAACTGGTACTAAAGTATCTGATTTATTCTTACAGGGAAAGTGCAATAAGGCTTAT
TGCAAGACTATCAAAGAAGGGATAATCTGGATGAGTCTTGACAATCAATTACCACAATGT
TTGAGAGAAATCCTAAGTCCTATCTATATATTTGCTCGAGAGGGAGAAAACGGACACTAT
TCTTTTTGGAGTCCAGATTACCCGTTACAATCTGCTAAAAGAATTTGTGTGAAAGACTTT
TGTGGTATGAGTGGATTTATGTTTGATGATGGAACTTGGATTGGCATCAAGAAAGAGGAT
ATCCCTCAGCAAGATAAGCTGGGTGAATACCTGTACAAATTAGACCGGTGTAGTGATCCT
TCTCGTGTCAAATTCCAACCAGAGGAAGTTTTGATACATTCTGTAGAACATACCGTGTTT
TCATTATTTCTaaaaaaaGAATGTGAAAGGACCAAGGAGAGATTATTGACTGGCGAAGCG
TTGCCCAGAATCGAATTGCAAACTCTCACACCTCGATCTCCTGGAAGACATTTGGTGTAC
CGCATTCTAAATGGTAGTTTACTACAGTCTATCAGTGATTATCAGTGGGTTACTGTGAAG
AAATCTCCCCATCGGCCTTACATCTCGTTTATAACCGAAGATAAGAAATCAATAGAATGG
TTATATTGGAGTCATAATGCTCTACTCAATCTGACCGACGGTCCAAATGGCCTCTACATT
CGAGGTAGTAATCTCATTTTTCCGGGAAGAACTATATCAGATTATGAACATATGTTACAG
AATTCAATCAAACAGAGAATAGGTATATCTCATCTAAATATAATAAGTTTGCCTCATACT
CAGAGATATCACATTGCATTATTCCCGCATTTCAATGATACCTCTTTGTCTGAAGTAATC
TCAAACACCTTTTCTATAAATACAAGCCCAATTAAATACTATCCAAGATGAAACTTAATG
TCTATGTCCGAAGGGTGTTGGGCAGTAGCCTTCCGGCTGCTATCTGGCCGGATGGTGTTG
ATATTTATCTGCAGCTTGATGTCCATGAAGGACATGTTTTATTTGATAAATCATTGTGGT
TTGCGCAAACTGTGGAGTGCGAAAGCAATGTTATTATAAACGGAGCTTCAAAGTCGACCG
CTTTGAGAGTTGCAAATCCTTTCAAAGGTGTGTATGATGCTGTCTGGTGCACGAAAAACG
GTGAAGTTGATAATGACCACCATAGCTTGGAAGATGGTAGGTCACGACGTTATTTTGTGT
CATCAGGAAAAGTTTGGGTGATGGTTTCTTTGCCCATATTGAAGTCATATCTATCTGTGT
CCTTTTCACGTTTGGGGAAACGCGATGAATTTGGACTCTGCCGAATGCAAATGATTAGAG
CTTTTCGATCTAATCAGAAAATAGTAGAATTATTGATCACGATAGTTTTCGGTAAGAACA
TATGTGATTATGCTAAATATTCGGTTGATGACTACAAGAAGAGTATTTCTGAGGTCATGT
TTAAGAGTGGTAGAGCGGTCTCTTCTTCGCGCAATTGGAAGGGTCCGATTACTTGAAAGA
ATGGCTAGTTGTTATAGCTAAGGACCATAGCGCACGTATTGACGCAATTGATGTAGATTC
ATTCCTTTCAAAATATGGACGGGATTGGAGAATGCCTTTGAAAAGTGAAAGTTATAGTGA
TCCAATCAGAATGGCTGGCTGTTTGGATATCACTGGATGGAAATCTTCGATTGATAATCT
GAGGTATGATATAATGCTTCAAGGTTATGATGATCATTCCCCTAGTCTTTTAACGTTTAT
CCTCCCATTCGACGAACTTCTCGATGGTGGAGAACAACGTTTGCTTAAGAAATATTATAT
AAAAAGTAAATGGAGTACCGAGTCGTCATATTTGACTCATGATGGGCGTACTACAACGGA
AGATGAATATCAGGACTGGAGAAGAAAGCATGGCGTGAGGTGGTAGGCCAGCCCTCTTTG
GCATACATCGTTTTTAATTAAATTCTAAACGGGGATCCCTTAAGTTTTATTATATGGAAT
TATGGTTATGAAATATATGGATAGTATTTCAGTAAAACaaaaaaaGGCCCCTCTGCCAGG
ACTACCAGGAAAAGTTCATCTCTGAATTAAATTTGAATCAACCGTCAATGTCTTTTACCA
ACATCAGTCAAGAAATTGAACATCCTATAACAGCAAACCATAAATCGCAGTCCAATTTGA
AAATCCTGGAAAAGCGAAAATCAAAAGACTTTCCACCCAAAATGAATTCGCATAATAGAA
CCGGTAACACATCTAGAGAGATTTGTAAGTTTTTCGCTGAATTCTTTCGAATATTTAAAC
ATCTCATGATGACACTGCCCGATGTGGGAACATTACTGTTTCCAATGAACCCCTCTATTG
GACTTCCAAGGATATAAACGATACATCTTGAAACTAGATTTAGTCAAGAGTCAAGTAACC
GACCTAAGTAAGGAAGAACAACAACTCGAAGAAGTaaaaaagatatacatttgctcaccg
aaatgcataaggaaatacgttacaactgttgaaaagtttttactttcctagaatgcataa
aactattcaacgatacgaaaaaacatgtgacatatgcaaaaccgagaaatacgaaaggaa
tccacaaaaatatattcatgttaaaacatgttattcaaaattatccaagtgaaatcattc
gcattgatattttatttaaggtcaaaacaatcgattgaccatttttccaaattcctaaag
attagacccatttaatcaaaatcaattctggatatacaagatgtattaattgaattatta
tttgattgggatgttcccgcacaaataataatggataatgaaagttcatttacatcaaat
gtcacagaacaaagaatcaaaaatctaggtatccaaatttacaaaactccaatccataga
tcagaaacaaatggacaaatagaaagatgtcattcaacacttagagaaataataagatct
atcagatcagaaagtgcaaactcagcatgaatgaaataatacaattagcagctcacaagt
acaacaatagcatacaattctttcacggacaatactccacataatattttgaatgaacag
gatttaacatttgaagaaaaagctagacaaagagacaaaaataacgaaaaaatcgcaaga
atatttaggaagaaaaatgaaactataaacgaagaaactcaatatgaattattcgagcca
ggatttattgtcgttacagaaatgttgtaaaggaaaatcgggatacttatataattgaca
cctctgatcgaaaaatacacaaatgcgatctaaaaaagactctatgatatttctcacttc
agatcacttcttctatgcatactttttacaatttgctacagtctcatgcatattcacgat
ttaaataatagccctttagcagtcataccactaggagaagccaaaatcaagataggtttc
ataagaaatttataAGAATTAATTACAATCAAAAACAGAAAACACACATAGTAATGTAAG
TAATATTTATAATCCAaaagtctggtatattgccgaaatttcaatcgcatgaaaaactca
gccaaaatgaaggaaattcaacaaaaacttttatcttcttctttcaatgtaattcttgga
actgaaacaagctgggacgaaagtgtcaggagcgaagatgtttttggaaacaattataat
gtattccggcaagaccgaaaattgcaacactgcaatagaaagtctgatggtggcgtcttt
aaactgtcaaacacaaagaatttgaaaatatttgggctgaagctcAACACAACTCACTGG
TAAAATTGAGTCAATAAGCATAGGATAACACGTTGTTTGGGTGTCTCTGGAAGCAATGCA
GCAACCTCGGGTAGTCCCTGATGGACGCATTGCTGTTCTACATATGAATATCGGAACTGA
ACGCGAAATTGTCTACCCCTCGGATTGGTTTAACGCAAATAGAGCGGCAAAACCGGAGAT
AATGATTATGCCGAATACTAACATACTAAGAACGGTTACCCAATCTACTGACAGATACGA
AGTCCCATTCTTCCGTTGCAAAATCGAGACCTTGAACGTTATCGGAAGATGTGATGTTGT
GTGGAATAATTTCGAGAATGCAGGTTTGTTTTCAGAAGTCATTCACCCCACACGAGACGA
GTATGGAAGAttttttttCGAGGAACGAATATAGAATATACCCTAACGGAAACGCAAGAG
ATCTGCAGTTAGGAGAGCGAAAAACTGAATATGCTTACACCAGCAGGGGATCTGTTGGAG
AAACCGGGTCCTGTACTCCAGGGGCCGATATGATCCGAGATGGGAGAACTTACACTCGAC
CTTTGCACGGAAATGACTATCACTGCAGCCAAGGGTACCGCTATGGTATCTTTTGAGAAC
AAACTTATAAGGTTCCCCAATGGTAACACCTGCTCTCTTATGGAAAAGACATGCTTCGcc
cagtaaacacaaactcgtatacgatagcgcataagagtacaaatgtggaggcgatatacg
tacatgcgccataaggctctgtgcaagatgtacgcatatcgcctccacatctgtactctt
atatcccatcatatacgatggtgtgtttactgggCGATGCCGACTATGGGGACATATTTT
GGAGCCTACCCTTGCCCTCCTGCGATGGACCCGAATCAGAGAAGAGCTTAATTTACGATG
GCCCTGCAATTTTGGTTGCAGATAATACAGGTTCAGAAGTTGTTGAATATATACACGTCA
ACTACGGAGGTTATGACTTCCAAGTACTTCTCCAAAATGATAGGGAGATAGTATGCGATT
ATACTTCTCGTTTAACTGAACACCCTAGGCTTTTTATAACATAACTATCCAAGGAAGGAC
CCAGGTTCCCGTTCCGAAGGAAAGTTTCTGCAGTCGATGTAAGTCTCCTGAACTTTGTAA
ACTCGAAACTCGTATACTCATTCAGGCATGCCATGCATATAAAACAAGAGGTGACTAAAC
TCTTTGACGTTTTTCATCATGACAGGTGTATCGCCCACAACCGTATATCTCAAAACATGA
TGGCACTGGCACTGCTATCCCCACATGACTTCGCTTATATGTATGATGGATCGGGATATA
CAGCTGTAACGCGAGGGGAAGTAATCTATCTTGCAAAGTGTAAGCCTGTATCAGTCCTTC
CGGACCTGGACACCAAAGGATGTTATAATGAACTCCCTGTTATATACCTCAACAAAACTA
TGTTTAGAACCCCTAGGAGCCGTATTATTATCGATGTAGGATCACCCATCCCTTGCCTCC
CCGACTTGCTAAGCAAATTCTTTCTTAACGATATGTGGTATGTGCGCACTGATCGCGGAT
TGATTGATGTTGTCCCCCCACAGACTATCAAACCTGAAGATGCTTCTTATCAGTTCAAAG
AGCTCAAGGGAATCACAGGAGGCGGGCTTTATAAAGCGGAGATGATCCGTAAGTATCAAG
ATGCCTTGATCTCTCCGATGGTAGAGTCGGTGATATCCACTAGAGTTGTGGGATCGTTGA
GAGGGGATTCAGATCTCCCCAGTGGGTACCACTATTCCTCAGGATTCTCATCCTTGGATT
ATGACACGATTAAGACAAGAGTCGGAGGGTTCCAGTCTCAATTTGTGAGCTCTGCTGTGA
CAGCTGGTGGTTGGTTTGGATTCGTGCTCATGGTATTCGGCGGGTTGTTTAAATTGTTTG
TTGCAATCATGAAGCAACCGTAGTGAATTTCATTCAAATAAAACCAGACGTTGGCTGGTT
TTGGGCATTAATTCTGTGTACGTTCGAGGTCTTGTGCAACCTGGTTTTCCACAGGAGTAT
GTTTCAAGACAAAAGGAAGAAGGAAGATCTACACAACAACAATGATGCAGTAGAACTTGA
AGAGCTCCAGTCTATCGCTAAGTATTGATTATATAGGTGACCcttttcttctttctcctt
cttctgtcctcttctttctttcttGCCTATATTTTTATGCATGTATTGCATGTCATATAT
CAATTGGATTTGATTCACAAATCGCATAAATTTAACAATGATAATTAGTGCTATCGCTGA
AATTGCTGGAGCATCACTTaaaaaaaaaaaGaaatggtgatccggatgtccccataatcg
aggtccacaccggactactagaagatcacgactggaagctgaacttgatcctgataatcg
taaccattcaactcatcattgatttcctgaccatactcaggaaacagtggaaagaagcTA
AATCTAGAAATAACTGTTTTAATTTGATTCACAAATACAATACTGCCCACAACTACAATA
ACTCAATTCATTGATTTataaaaaaacggtccaaaaaagtaaatataggataaaataaat
aataaaaaaaataaaattccacttgggaaaaatgactagagcaagagataaaaacaatga
aaaaatattaaatttgtgcaaacaaaaagaagaaaatatcataccaaaaGCATACCAATG
TTATGAATCAAATAGCTaaaactaaaataataataaacgacaaagtagatacagaatgat
caaaatcgaagaaaatcataacacgtacagcatagattccaacaatagaaaaaatcagaa
atgcaacctcagaagaaataacaacgaataatcaaaacttttgtatctattcagactcgc
catctgcgtatctccaatactagccattattcaaatccacgacttaaccaacaatcccta
gcttggagaagctagagtaaagacgctgggctacattcgaatcgttcatccaatagattt
aattgaaataggcaacaaaaccatcaacaatgtcaacgatattcaaaataatcgttttac
taacctactttatgaactaatccgaattagaaatataaactttataaaacatttcttaaa
aagtaaccattcaataatTCCGTTAaagtcgtcaaccagttcggtcgcgtcttgtgtaat
tatatcacatcccaccagtgctgtcatgagaccaatgtgcgactatttcaTGGCGATCCG
TTGCCAGGTCTCAGTACCGAAAGTAATTAGTGaaaaaaaGGCAATAATTAGCTGTGTTGG
AATAGTGATCGGTTAATCAAACTGCCACCAAAACGATTCAAGTGAAGTGACATACCGGAG
TGCCCTCCAAGCATAGATATAATTGCACAGAAGTGATACTACCGAGTAcaaaatgggctg
gttttcggcggatgagattgtcgccccagtctcaaaagtgaaacagggcatcaaacagcg
caaactgtagcactatgtgcaggagtggcagtaagttacttactggtgaagaatttaatg
cgatgtcaccgtcagcagacggaacaagtagcagaacgtaccgcaaggttgacgagccta
ccagcctaGAACAAAGAACATTCCTGGTGAAACCAAGTGTTGTTTGTTTGAAGTGAAGTG
TGATTGACAAGGACGTGAGAGAACATCTAAAGTGACTATGACCGTAATTATCTTCGAGTG
AAGACTTTTTTCATGTGTGAAGACttttttttttttGACCGTTTTCGTCCCATGTGGAGA
ACATTGAAACAAACAATTAGTTGGACTACCTAAACATGGCGAAACGGCGCAGTTTGGACg
aagaaaaattgcgccagtgctatttatttttttaaagagaagtagcacattgggaccgtc
tgaccggaaaaagagtgataatctcaaccgaagagttcgaggcaaagaaggaaattattg
aagcggtgcatcgagtggcagctgtggcagcggtggaatgcggccaacaggaggtgcaga
ccctacaatggaattttcgagaactatcaatggcgatggagtcatacaaacggatCATGG
ACGTTTGAGCAGCTAGAGGGAAGTAATTAACATGAAATTAAAGATAAATAATGAGCCATC
AACATCAGCTTTtgctacgaatcctgtcaagagctaattcaggcgaaattggattttaac
ggacttttggagcaacaaaaacttctcgaaaaacagagctgaatgccaatacggaagtgg
atgaacagactctcacttcatcaaggtaaacccaatattatccacgaagctattgaaagg
tatggagattttgctgactagcgtgagaaatgaactggcaccaataaataaaaacagcag
cttggctggaagtgtggttgccatcaagaatcattttaccggcctcttgataccgcaata
acggcaactacagacaatatgtacgccacgctaaaaacggtgacatccgatatctctact
gacctgcgcaatataaacgacgaaataagccatttaaattaattatcaattgacaagcgg
caagttggcgcctacttggaaacagaaaagtttggaaagcccattggacgcaatatgaca
tatgcgtaaaagctttcacataaggcagtagaaaatgaccgctaaagcgaaaaagcgtag
agagcgaagaatcaggaacgctaatagaaattgcagtaccacccccaaactggatgacgg
aaggatcttcacctggtggaacatgtgaaccatgcggtgcatgcagacattcgtgttttc
cacggaattcacgtatccctcagagacagacaaaaattcgcagaagcttggaccaaattg
gagactcgcttctacatgaagcgaatagccttcaaaggttacttcggtacgctaatcaaa
ttaaaaaaaaaaaaaaaaCATTGGCCCAAGCGCATTTGATTTTTGATTTTGATTTGTTCA
GACATTGTTGGGCGCTCGAGGAGGTGACTTGCGGACgagagagagagagagccaattata
cgaatattagactaaaattaaataaagcaaattggcaatctgttttgaaaaatcaaGAGA
TCAGTTGTCAACAGTGAGAAGCAAAGAATTACATTCACAAGTGCTAAAATTAATGCCAAC
GATAACAGTCAGATTGTTGGCAGATTGTTGGTGGCAAAATGACACACTTCGAAGCACAAG
AAAATAAATTAGGCGGACAAATAATCGGTTTCGCATTTTaaatttgcaaaaaactaaata
agtgaaaatgggaaacgaaaaatcatcaccagaagtgaaaaatACTGGTAACCATGACCT
AACAATCATCGATACACAAGAAGTGCACACTGACTTGCACTTAAGCCATGACATAAAACT
GAACATTATTATCGGTTTAGTGACAGTGCGCTAATAATATATAAACTACTAGTGAAAAGA
GAAAGAAGACGGGCTAATTAAACTTTTTGCCGAATCATTGGACAACTTAACCGAAGTGAT
TACAAAGTGATCCAAAGGAAGCGGAAAACTGCGGAAACCTGGCACCGAAGCGGCTTCGAG
GACTGAATGAAACAACGGAGCAGTGTCGTGGAGTGAGTCGGTGAGTCGAAAGAAATAATA
ACATTTCCATGTGTGAGGTCGAACTCAACAGCTATATTGGAAATTTAGTCAGAATTAAAA
GAATTTTGCaaaaaaaaaaaCATATAGAAAATTTTTACACAAAATCCTGATAAATAAGAA
AATTTATGTACGAAACTTATATGACAATATACTAGAAAAACTTCAAGAATACGAAACAGT
TTTAGAATATAGCAAGTTAttttttttttttGTGAAAACTAGTAGAAGCTTAGTAGATGA
AATAAATAGAATTATCGACCTAAAATTACGCACTGCAAAGAAAGGTCTAAGTTTGATAAA
TTTAGCTCAAATCAATAATATTTTGTAATCGATTGTGGCTAAAATGAACGCCACAAAACA
AATTTGCGAAGTTACAAAATTAACTCAGGAAATCGAAAAGCTTACCACTGAGCTAGAACG
AGCTTACATAAATGAGCAAGTCCAGTTGATACAGCTTCGAGAATGGCAGTCAAAGCAGAA
GTAAAGGCTCTCGCATCAAgtagggaaggtgtaccggtattcgccatgtaccagttattc
gccaccccagattttataccgttttacttcatatatggttgccaattgtttagtgtttgc
taaattgctttgagatgatacggaaacattcttggaaaccgcaaaattttctcagaaaat
aatagaaaaaaatcattttccttaaactttttgctcctttgcacctatttttcgccacct
gttcctgaattcgccaccctccataagaaatcaacgtaagtggcgaattcaggaaccgaa
attaaaatcgtgacgaatactggtgcaagtggtccagtattcgccaccaccatttttaat
acaaaaacaaagtttctgattagtttttatattttccctgctgagcatggattgaaagct
ttcgtttaatgtccagacagtaaccaaaggtcttttgatttataaataaacaatattttt
ccttagggtggccaaaactggtacacttaccctattcgaaacgacgaaacaaagttattg
ttgaaagccggacaatttacttccctggcatcagcaatagaaaaaataagtgaatacaaa
ccATCTACATCCACGAAAATATTTCATATTCGTTCAGCAGACCACAAATTCTCTAGATAT
GAGAATGTCCATGCAAATTACAGGGCCCACAGACATTTCACAGGGCGAGGAAACCTCAGA
GGGCAAAACAGATTCCAACGAGCCTTAACCTATCTTATAAACGCAAATTGTGCGAATTTT
ATAATAGTTTTTCAAGCTCCAAGCGTACGTTATTAATCGACTCTGGAGCTGAGCTTTCAA
TTTTCAAATTTAATCGATTAGACCAAACCCCACTTGTAAATGTAAATGAAAAATGTTCAA
TTACTGGCATAAATGATTCACTCTACTGTAACaaaaaaaaTCCtttcaaacaatgtagaa
gtcgaccacacatttcaactggttgacactactttcccgataccaacagatggtatttta
gggcgtgattttcttacaaaattttgccgtattatcaattatgacacttggctttCATCA
GGATTTTTTACGATCTTTTGTGATtaagagataaaatataaagataaaaaagaaaaagag
aaggaaataataaatTAATTCGTGTCGGAACGTTGTAGAGTTCAGTTGAGGATCCGAATC
CTCTTGCTAAGTTAAGTTTAGtttttttAAGTCTTTTCACAACACAAATGTGTTAACTGG
CGGAATCGTGCGGAtttttttAAGTATCGTAACTCGGTCACGTCGTTTAAAAATCGCGAA
CCTTCCCTAGAGAAATCAACAACCAGTGCTACCTGAAATTTTCTCCAAGATCGAGCGGAT
ATCGATCTTTTGTGGTAAGTCACCCTTTTTTATTAACCATCTCACTTTCTTTCTCTATAC
AAAtttttttCAAAAATTTCAAAATCAGAGGTTTGACATTTTCTTGATTAAGAGACTAAT
TAAGAGAGCAGAGGACCGACCCACGGTATCCGAATCTCTAATATATCACAAATCGAGaaa
aaaaactagcataaaactcaaacaaaaaataaaagttcaagtaagaaaagTGATAGTGAT
AGCGAGATGCCAGAAACGAGAAGCAGGACGATGGACCCTATCGAAGAGGAACATGTGACC
CTCAGCAACGAAGTTGAAGAAGATACTGGAATCTCAGAAAATGAACAATTTGCCCATCTA
AGCGAAGGACCTTCCTCACGGACAGATCACGGAGCAACAATCGTTGCATTAACGAGAGGT
GGCTCACCTTTCAGCCCAGCTGAGCTTCCTCAGCACAAAATTACTAGAAAATGTTTCTAA
CAACAACAGTGTTGCTAGAATCAGAAATGTGGTGGCAGATAAGGACATGTTTAAAAGCCT
CCAGACACCATCAACATTAAGAGATCTGATTCCGTTTGATGGGAATCCCATCAAGCTGAA
CCAATTTCTCAAAGCCGTGGATAGAATTATGCCTATCCTAGAGCAAGCGAGACATACCCC
CCAGTTTGACGTATGGATGCAACCATACGATCGATCGATAGTCGGTGACTCCGGAACAAT
CCTCGAGCTGTACGGCACCGAGCTGGTATGGGACGAGATTAAAAACAATCTCAAAAGCCC
ATTGCCATGACAAGCGAGACGAGGTTTCTCTAATCAGAGAGCAGCTGTACGaaaaaaaaa
TCGCACATAACCTCTCTACCAATGTTAGACTGGCGAAGCAGCAGAACTATCAGGCCATAA
GGTTACAGGTGTTTGTGGCAGGTCTATGCCCACCATTAGGTCCCACCATCAGGCAACCAA
AAACCTAAAAGAAGCCCTACGATTTTGTATTGAAGAAGATAATTATGATTACGTCCAAAG
CTTTGCAAAACCGTACAATAGTGACCCACTAATCAACATTCTATTACTCTCACGTTCTGA
TTGACTTAGTCTCACCACATTCTCCTTAAAATGCTTCGTTCTCACTCCCAATACTTTCTT
CTCTCACTCAATAGAATAGAACGACGCGATGGTTAATCCTATTTTCCTTGTCTAATCGAT
CCAAACCGACGCCGACGAAACAATCAGAAACCCCAACCAAAGAGTTTACTTTATGGCGAA
TTTGAAATGGACGATTATGAAGCTGTGGAACTTAATTACGGAACTTAATGGGTAGACTCC
AGTttaccttacttcatacattacggtaaggctaagagcccattaaaaatattagtagat
aagggatccaataaaaacattattcatccaaaatttaataatctatatcacaaaataagc
aaactttctatagtttcctcagtaggcttcgaaatcagaatagatcgctactcacaagga
taatttgttaaacctttctcagacattaacgacaaattttatcacatggaacaattgaaa
actttcgatgcaattgttggccatgatactttggaagaattaggagcaatgatgattttc
ctgaagaagacaatactgaaattccactttaacaattcaaatttcagcaaattaataaaa
cgcaaataagagacgaacataacaataacgaaaaacaattgttaaaaaacttcttaggaa
atttgaaagatttatttcaacctccagatgaaaaaataccgcttacaactcgtaatgaag
ccacaatacgaaccacagaaggaaacgcagtgtatggtaacagctgtccatatctgcaag
cacttaaacagaaagtaacaaaagaatcgatagatcattgaaagatggaatgattagacc
ttcacattcaccctacaactcaccaatttggatagttccaaagaaactagatgcttcagg
acagaaaaaaattacaacagtcgtagattacagaaaactaaattcaaaaactatgTACCA
ACCTGCGACACTATCGTTCCTACAAGaacgtgacgatcgcgtgggaaacatctcgtcgtc
atcgatggttcccagctgaccggttactagatcactaagttaggtaaaatcaatcagtca
tagtttagttttaggacagtgaggttctttaccaagagtgcttgtgtttgataatgaaat
tgtaaatcagaaaggtgaataaaaaagtgtttgtggaagatcgttttttttccaagtgat
gaactcacttcccataagtggcgcagtcgagaaggctaattctacgtagaagaaaacagt
gttatctggacgaaaaaacagtgcaactaggaacttgtgaaaacgttattgcgttccatc
agggcttgcggacgcccggaacggaattcatcgaggcggtttgcgccgttctttgccaga
agcaacattttcaacggctggattcatccacttgagagcgggagaatctaaaacaggtta
gtgtgaattctaatttcttttcaacctcttatcggggccaaaaacaaaacagtttttcgg
ccttttgttaaagtgaaagctagaaaattcgcaaatatggagcaaattaacctccagcaa
ttgtatgataacatggttcccctctagagcaacgactaaacgctcaccaattgggaaaca
attttccgagagattaaaatgctgcctccgcagtatgcgaagtggcacaaacagacatat
ttgggatccttgatccgattaaaaccatccccccacttttgatgggaataaaaaaaaaca
gctgacgacagccgaacgcacattagaactcttcagagcaagagttacccaggatgcatt
tagcatctacggacaaacaattataaataaaattgaagggaaagcacgcggcccaaaaat
atattttttcaagttcccggacttggaagaattacctggccctcgaatagggaccctagt
gagtgaaaATTGGAACTAGTATTAGACAACGTAAGAGTTTAGTAAACGTTCCCCGAAAGT
AGTATCACAACGTTAGTTTGATTGAGAAgattaaagtgagtggttaaaattcgagtgcga
ttgattaagtgttatgagtattcgtttagattgaaaatggatcaactgcttgctcaaaga
agagcattaactgccagaattacttcatttgaagcggcagcgatcccaacccaagagaat
ttttcggattctccattataccttgtgtcgtggttgagaaccactgattaccgaaaccca
taaacataaacaaacccaaaggccaaccgcctcaaactgaccagtgcactcgaaaggtgc
aagagaatgaaattacatccatatacgacaattgtagcccaCCACTAAGTCGCATTCGAA
CTGAAAGGTTTCAAATTGCGCAACCGGGTATTAGAATCTGCTCTATTAGAATGACTTAAT
TGTAACCGAACAATATAAACTGTTGAAGCACAAATCAACACAAACATTCTTTGACGAGAA
GTTCGCTCTGGCAGTCTTTTCGGTCTGATGTTCGGATACCGATATAGCTAATAGAGAAAG
CCTTCTCCATCAAGAGCACGGCGCCCAACACATGGCGACCGTGACAGGTGTAGTGTAATT
CTACACTCATCATAAACTCCCACGATGAACAGTCATCTGACAAACATGCATACAAGACCA
TTTCAACATAACTGTACCAGTGACGAAGACGACCCACTTGAAATTAACATAGTTCTATCC
AATAAACATTTTTGAAATGCAATAACTTAAACAAGCATACGCTTCCCTAACTAACAGAAC
ATTTTCCCACAAGACGGACCACACTTATGACATCTAACCACTTGTAAAGACGATGTCACC
ATATCCACTTACAGCCATAAATCTGTGAACCACATATGCTATGATTCACTCAGTACCTAT
GAGCAATCGATAAATTATGTAAACTGAATCCGACCAAACTAGAACGTTCTGACAATTATC
TTTCTCCTATTTTACACCTCTTGTTCTCACCAACGTGTGCGATGCGCGAACGGCTCTCAG
CGAAGCTTCTCGCCTTTCGCTACTATTTTCCTAACTCCCACTATCTTCTATTCTCTCTAT
ACACTTCTCGCGTGGTGTGAGCGCATTTGAAGGCGTGGTCATAGATTAATAGCAAACAGC
AGAAACTCTACACaaaaaaaTGTAACTTGAATAAAACTAAGAACCATAGGCAAAAATACA
AGAAATTATCAGTTATCATTGATCATGACAAGATCAGAAGTGTTGTTGTATGAAATATCA
CAATCCTGAATGGTAAGGATAATAAAACGTTCAGCTGCGTCTGTGGTAAAACCCGGTGAG
CAATCCAATTGGTGTTGCAAAAATTGTTCCCACCCAATACATTTTCAAGTAGGGCCGGCC
TTGTATTACCCCATGGAGATACAAAAAGCAGTCACAATCACAGATAGCAATCCAAAAGTC
TCAAAGCTGAAATTGACGGAAACGCCTTTGTCTGATGATCCTGAACCGACCGTTGAAGAA
CGACTCAAAATGTGGCGAACTGGGGCGCACGCATCACAACCAAGCGG
>AAeliv_supercont1.1288_9956_11805
gttcattggaaagccttaaagttaaatgataatcgtgaatataactgttaatttttgaat
ttattgttcaaaataataaacaaacaataaacaaaagtaaaaaggcatttttcaaaaact
ttttctgtattttttcttgaatttcacataaaaatcaattttagcaaactgcttatattt
ggtgggagccaagttaaaaaatatacacgacctgatttatttcaatttaaagaatctcaa
ctatacgaattccattacccacttgccccacggtaccttactcgaaaatcAATTCTGCAT
TGATATTTTTCCAACAAAATAAATAATTTGAACAACGTCTGTTCAAACCAAGTTTAGATC
ACGGCATAAAAATTAATTTAGTACACCGTGGTTTAGATCAATAACTGACAGTATGTTTTT
CTTGGTTTCCATACTCACGtttttttCTAAGCCTACTTATCATACGATGTTGCCTTCTTA
ACTTCCTTAAACAcaggagtatgcaacagagtcgaaagacccacacactactctatttcc
aGAGAGGACCCAACGCGAGGAAGAAAGGGAttgatccatatctgcgggttagccataact
gtgggatgcctgtaaatcTCATCTCGTAGAACAAGCCAGAGtttttttttAAGTAGATAA
ACGAGACCCAGCTATCTTACCCTACTCCTTTTTATAGATTGATCCTTTTACCCCTCTCTT
TCACATTAGCtccagacaggcttgatagaaactcatctgcgtgcaaagatgaggcgcttt
cgccgtttttctaggggctttccttagccgagtggttagagttcacggctacaaagcaaa
gccatgatgaaggtgtctgggttcgattcccggtcggtccaggatcttttcataatggaa
atttcctcgacttccctgggcatagagtatcatcgtacctgccacacgttatacgaatac
gaaaatggcaactttgacaaagaaagctctcagttaataattgtgaaagtactcattgaa
aactgctgagaagaaggttctgtcccagtgaggacgaaatgccaagaagaagaagactta
ttcgagtctcatcactgaaccaaggaatcatgtcatatttatctgaaaacacatattgtt
tttttccatgtagcttttcacataacgctcatcaatttatcaaataaacttgttcgattt
cttttgaattaaattcatctgatagaacacatacattcaatgcaaatttatcatacgatc
cattggattttgccaatgagttttatgtgaaattcagatgaaagttattgatattgttag
tgatttttataagaaattataatgaatttgaaatgatgctttgtcagtttttttccagta
gaattgatgaacaatataatcatattttaaaaaaaatactttattgatacattatccgca
ttTGTGTGAATAAACGATGCATTAATTACATTGGATAACCGATTAATTTAGATATGAAAA
ATTAATTCTTCTGGGTAGTCTTCTGGATGTTATTCCAATCTTGTTCCATTGACTTCAGCT
TGCAATGAAGTTTAGGTTTTCTGTAAATTCAAGTCCAAAAGGATTAACTTAAATTCAGCT
TTTTTGTTTATGTATAATCAACTTACCTTTTACTATCCTAATCAAAGTTTTATGATTCAC
TTCTTCAAACTATAATTTATTTCCAAATACACCGATGATTTAAGAGTcaaactagccatc
acgaggattccgctatggaacagtggctaaattttcacatctgcaaatcccataacattc
atcggattaaatacataacttttgttcatatatgtttcacagggttgataattgaatatt
atgaggaatcataatgagatttatgtgttttttacatgactatcaatggacacacatgat
gtgaatcggatttcatttatcgggagagtatgtgacgtttttaatattttttatgatatt
tgttggttcagtgGCAGAATAAGCCCCAGACAAATACCCTGGAACTTCCCCTTAGCGTTC
TCTGTCGATTCCACCAGCTCCTCCATATCCTCGTTCTCCAACGAATTGCGGAATATTTCT
TTCGACACAGAATTCAGACACTAGTCCAACTTCAGGCATTTCCATTCTCATTTTCGtttt
tttttATTACACAGCACTCTCCCTCCTCTTCAGAAACTCACTCTTTCTTAACGATTAAAA
AGGAAACCAAGTGGTAACATTCTCCTTAGAATCGCAGCTTCTGGAAGAACCACTTGTTCT
TGCCGGACTTGTGACGTTCCTCGAACTTGACGCGGACCTGGAAGCGGGCCTTCTTGCGCT
TGACTGGATCCTTCAGGTCCTTGGCGGAATATTTCGTGTCCAGGCTGACGTCCGGAACGC
TGTACCGAGTGGGCATCAGGTGGTTGTAGTTCAGCATCTGCCGCGGGAAGAGAAGATAGG
ATAAATTTGCGATTAGAAAGTAGTTCTGTGTTGGACAATTTCGGGACTAGAAGCGACTGT
CTTAAAAAAGAAGGAAACATTATGCCTAAAAAAGAGACCACGCAAGAATCAGAAAATTAA
AAGCTTCCATAAGGATGTTTCAGAGAATCCGACATTTCTTTTAGGGATATTTCTAAGttt
ttttttttCTTTCATTAGGAAAGGAAAACGTCTCCAACATTTCCCGTAGTATTTTCTAGA
GAAATGGCTCCACCTTGGGCTCCACTGCCATTAGGGTAGCCTTAAAAAttgtaagatttt
aatttgaaatttcttagaggatacctttaggaattattctagagatttcgtggagaaaat
tctgaaaaagcctttttagcatctctttgaaaatctgcagaggaatttcctggaatattt
ggtagagaacttctggaagaaggaacttctgcctggaggaggctctgaaactattccgga
agatatcACAGATCATCGGAAAAATAATTACTATTCATACCTGTTTTGTTTTTCTATTAG
AGGCCTTTTATTAAAAATAAAGGCATTCTAAGAGACTTGTCTTAAAATAGTGATCTGCTA
CCAGCCCAAGGAATATCGAAGCTATGCACAGGGCTGGTAGCCAGTGCTGTtgcatgtcat
gtgaatttcacaattgaatattgctaatatcttttttcctgtgcaaaatgtaattaaaaa
tgtgtttctcggtgttcatttcctatttattatcCCTTAAAAATGTgtagcaggattttc
tggaaaaatgctgcagtgttaattagtatggaacctttaataaacttctatagattccat
gttactttttttatagatatttggaagaactgtagttgtgattctctgatgtaattctgg
agaaatttctagataaaaaactagagcaactgggtcgaattttaagaattttttgaaaag
ttcctaatagGGAGGATTTTTTGAACAAACTCTTTGGAGTTACCGGGGAAGAAAGACGTA
GAAATTGTCGGGTTTCTTGGAATAAAATCCTTCAACattttttcaaaaactctggaaata
acctttgcggattttattgaaaaaaaaaatgtaagattctttgtatgatctcctagagca
TCGTTTCCCAAACTTGGGTTTGCGCGACCCTCCAACGACCTCGTCACGAGGCGCTGACAG
GCTGGGGGGTCGCGAAAGCTaagtttgggaatcgatgtcctagaataacaactggaaaat
tgggttgaaggattagaggaaaaatatcttgaggaagtcctgagatagcatttggaaaaa
atcgaagcaatccatgagtaaattactggaggagtgctcgagaatttcctggagcaaatt
ctggagaaacttctcaagatattttttgaaaacccgctggaaaaatatctgggagaattg
gttcagatatctctgaaagaatttctggagagatccctgcaggaatcactaaaagcattc
cagatgaaatctctggacaaactactaggaaaattactgaagaaatgtttgaagaattat
ttggaaagttccgtaacaatctctgaagatttctatggagcctgcataacactgttcgac
aaaaaaaagtcgatatgaatgcacagagaccggacaccccgggcttgaaagtataaaaat
aaacaaaaataatggcgttttcagaatgttcgtgtctgccccaggtcatttttaaaatat
acttgaactttttgcattttttatttaaaaatctaatctaatcaataaaccgacacagtg
ttttatattcaggacaggggaattcatgtgccatataatgttttcaactttaaatacaat
atgaagagttgtaataagatttgcagggagccctccccccttttttgtaccctccccatt
tttaaagtatcgcaaatgatggaatatttgatatacagggggttgtcaaaataactggga
caggcaaaaattgggtcaactttggaatgctgtaactttgacaaaaattgaccgatttca
attctttaagaatcaatggacgggtcaactaatctagttttgaggtgcatccacggagat
gaactatgaccaccggataccggtgataatccggatttccggaagcatgtcttatgcagt
aaaattatgacgtgtttttagcaaaggtctcggctaaaaaatcaaaattttactacacat
gaagatagaagatctaattctgaagcgattggtgcgccaagtattaatattggtccagac
acaaccaatatatggccatttccccggaatcggtgccggtagtggatccgaattgggatc
aaacaatttattcactcaaaatatgtcgcgcaatattgttttctccctagcttatcataa
aataccctattataagttgaaaatgagtcttgtacagatttggccactcatggcgccgcc
cagtgccccgggggaacctagcataggggacatttcgattttgacaccaaagcatatcat
gcgacggcttcatgtcttgtcgtaaatagggcaactgtagactcaaaatggatagttgac
tacagtgactacttccgggaccaccggatgttccagagggaacctgtaattagggacaat
tgaaattgaactccaatacatatcgtgcgacagttcatttttcatgtctcgtgctaaata
gggctaatgtagacctaaaatggataattgactacagtggccacttttgggactaccgga
ctttcccggaggaacttgtcattggggacatttctgtttttacaccaaaacatatcatgc
gacggctcttttttcatgccttgtcgtaaataaaataactgtagactcaaaatgggaatt
taattgaattggccacttttgggactaatatatataatatatgaagagtgcaatggtgca
atttagaatgtaccgaatgtggccattcgcactgaatgcccggaagaaccggctatagat
tttttggattataaaccgtttcaattatcgaaaagtagatatcaatcataatagttcaca
aaaatgggttcccttaagtttgacacagatgtttagatacaaattagccactttatagta
aattgaagggtcccgggacccgaaactggtaatttgtagggtaaatcaaatgcaggaaat
aaagttatccaattcaattgttccaaattctttgatatagcaaccacattatagccgatt
ccggaatccatgcgagatttgaaatttgcctacctccaggggcagaaaagcacggcactg
ttgtcacccgacctgacccagagacccaccggaataactccggccacaggaacattctcg
agatcccttgtcctgctttagacactagatatatgtgcgagtttactgaccaaaaataat
tgaaatccgttaaagtatttgcaaagcggtgaaagttttagtttattttctttcactcag
gcctatacgggttaaAAAGCCCTGCAGGAGTAATATCTGGCGTAGTGACTTTAGCGACTT
ATATGATCAAAATTTTTGATTCATAATAGTATCTAAAAAGTTATTTTGAAACTATAAGTA
CCAGTTCAGAAATAGCTAAGCAATATATTAATAGTTATATAAACCAATCTACATAGGTAT
GGCGTGAAATTTTAAATGGGATTGTTGACAACCACTAGACATCCTCCCATGTGTAATaaa
aaaaaTTGTTGAGCTTCTaaaaaaaaTCTTGCCCATGAATACTGATTTGTTGTCAatttg
tgtgatttgtgctaacgtaagaacaacacgacattcacgaaacgcgacgcgagacaagac
ataacacatatagtacgatagtaagaactgtaagtgtctagtcttgtctcgcatcgcgtt
tcgtgaatgACCGATTAGTTGTTTGAAGATTTTTCAAATGTCGAAGAAGTACAAAACCAA
ATTGCTTGAGCCTTCTTTGGACCAATTTGTAAAAGAATTAGTGGAGAAATGTTTGGTAGC
GATTTTAGATGaatttcagaagatcccagtaagggttggcacacaaataattatgtaacg
gtaaatttcagcttcttcgacctcctcccccttgacatactttttgtatgagacttccaa
aatgtttgtaatgcttgttacgcttggcttgaccaaacAACTCATTTTTTGATGATACGA
TGAAAGAAACGTTTGTAtttttattttttAAGTTTTGGCAATCGTCCAATCCTTACTTGT
AAACTTGCAACATTGAATATTTATAGATGGATTTCCCAAGAAtctgcggcttatcttccg
aaggaatttcgtgtagattctttcagaaggtatgttgtagattcctgctacagtatactt
tgaaaagtccactaccttaggtctatcgaatatttgtactaggtaataccaaaatttatt
caaatgtctcggctacggaatttagctcataatcgcctaagtttttctgtaattttctcc
aaaAAATATTCATCTGAGTTCTACCCAAAAGTTAGCAATGAAGGCCGGTTTTTCTTTATC
TTTATTATCACTTTCTTGGTGCTTGATTGTGAGAAGTTGACACGACGGTAACAATCAACA
TTAAATGAATAATAAATTCAGAAAATAGTGACaaaaaaaGTTGAGGCTACCAGCCCTGGT
GGTATTACGAATAATACCCAAGAAACGCCTCCTAGGAAACGTCTGGTCGGATTAGATttt
ggtcactttttcgagttttgtccctgagatctgtagtttctattttcaacacttagtcgc
taccaggcctgtatatacggGGCTAACATAAACATAAATCAGGCATCAAGGAAAAAGGCA
TTCTGCAACTGTCCTAAGAAGACTGAAACCGTGGCATTGAAGCAGAAAACTCCCTAGGGA
ACCATGGCACCGGAACTCACCTTGATGAACGGCTTTATCTTGGAGCGCTTGTGCAGGCGG
GTCTTGTTCATGCGACGCGTCACTCGCCGGGGGTAGCGATCGATGCCGGCAACGAGAGCA
TGTCCGAACTGCTTATCGGAGGTTCCGTCGTCGAACGTCTTGAGGATGATGGCCTTGCGG
CCAGCGTACCGTCCACCGAGGACGAGCACGACCTTTCCTGTTTTCATAATCTTGCCCATG
ATCTGGaaaaaaaaaCACAACAAAAACGTTAGTTTCCCGATTCTCAACTAAGGGATCACA
CCGAACGGCCCGGAAAATGCACGGAACTCCCACGGGAAGGGCACCCAAAGATTGCACACC
GTAATCCGAAAGTTCCGCGGCAATGTTTGTTTGAGTTGTCAAAACGTCAGATCCAACGAC
CACAACTTTTGCTTCAAACATCGCCCCAGAAACAACACTTTTTCCACCGAATGGACGCCG
TTTCGCTCTTTAATCCACTCCCACTTCACAACCCAATCACCGCAGCTTAATTTCGTACAT
TTTCCGGCCGTCAATCACACAATCGAAACAGAATTTCGACGAAAATTTACTCACTCAGTG
AAATGTGTTCACTTTCGATCCCAATGGCCGACCGGAAAAAGAACTGAAACGGGACGGAGC
GAGTTGACGTTTCGAAAAGATGTGTCAAACGTGACAACTGGTATAAAACGAGGTGAGCTC
GAAATTTTCGAGAACGCCAACCCACGTGGTGGTTTATGAATGGGTGGCGTAGGAAAAAAG
GCTGAAATGCAAAGGACGAAATTTGATAATTTTTCACttaagctaagtatgctgttccgc
tcaagaaaagtaaaaatttctgcccaagaaatggtcaataaattttctacagtgagctcc
attttaattgacatttcttttcaactgcgtactgcgatcaaagaaaaatgcttttcttaa
acatttcttgcaagaaatttcccacgcatcgagataggcgattacttttctgttgaagtg
catacttcgtttTAATTTATAATTACACCCAAGTGTGTAGCATTATTTaacgcaacgtca
gaatttaagaaggcttggatttttacttttttcatagaggcgaatgttccaaatttgcta
tggggctctgcacaaaaatgtacctatctctttcactcttagaaatttgtaaacaacaag
gccagtaaaagtcaaaatcccatactaaatcaaaacagtgcagaggcctatTATCGGTAA
GTATGCTGTTCCGCTCCTAGGGGAACAACACTAATCAATTTCGTTTTAATTTTCGTGCGA
TACGAACCTATTTCTTTTGATTTTCCAAGTTATCTCCAGATTAAATCCATTTTATCTGAT
TTTGCACATTCTATCAATTTTCAAGGTTTTCAATAGTTTTTACTAATTTTGTGTTTTCTG
CAGAGTAATTTTCACAGTAACATGATGATAATTGACAAAATCATAAATTATCCCAAAAAT
CTCATTTAATGAGCTTTATCCGATTGAAAATCGCCCAATATCGAAATTTTGGCTTTGTCT
GTGTCGGTGTATTCCAAGGTGTATTCGCATCAATCATGAAAATTGACGTTTCTTCCTCCA
CGATTGGAggggacggacctggtgtagtggttagaacactcgcctctcacgccgaggacc
tgggatcgaatcccatccccgacatagtcacttatgacgtaaaaagttatagtgacgact
tccttcggaagggaagtaaagccgttggtcccgagatgaactagcccagggctaaaaatc
tcgttaataaagtcaaaccaaccaaccTCCACGATtgtttgggtcgaaccgaacattgac
aagaggaagtgtgttatggtgctttcggatttcaaggaccgactcacatgagatgaagct
aagaactaactttatttcttacctaaggtcttatatactacaattttctgcctgggtctt
actgtgccatgacgcacttgcatctgtacccggcaattttactttctcagtctgcttatc
gcaattctattttcttaactatcaacgactcaccgtcgccaagatttacgaccgcatctt
tgggtcgctctattattatcgattttgggtctttattttcttaatgattattcgtgtctg
cttacttactttgtacgtacccttactgtagggatgataaactaaacataaagtgacaat
aaaatgccatgcggcgcgctgatagtagttttcaaaagcccaatgacgcacaaatgattc
atgtacataatgattgctaattccgtctactgtaactacattgattgatttaattaacag
cgcgttcgtatcattccgcgccccgtaaacctactggatttacataacaaaaagtcgata
agcgatgttttaacttgtaatttcgtctgagctttatgcttattataattattcttcctt
attttaagctgctgaatcaaattttggataaattcttcctcgataatcacttaattctgt
gacttcagtggtattttgatcattttgtggaacctgattttcatttgaacacctattatt
ttcgtctctttttacattcaaggtttcttttcgtatatttttgtgtgacaataaattcgt
taaagagtcccaaaacgaagcaatcaaatgccagctgaacccgtaaatatcatacaatat
ttgtgcatgtataattgtatcaatcgtaaatttcaatgctctgatgattatgtaaacgcc
aatagctgttgacgtaatattacccaaccacgtcgaccaagataacaattttttccaata
tttatttattgcaccatcaattatcttttccgaaactaatgcgtcaaatctaaaaccttg
agtattaggatgttggccagctaatactttatagacaacagaagacgccacacgtctttc
accttgttcgtatatcatgtttctcattttgtctagactgctagaatcataaactccact
ttccatcaagtttggtaatggtgtatatgtccagctggttacaatatcagttgataattt
agtcggagcagtggtttctcgtaatcttccatctgttgtataccatctatttccaaactt
aaattttgcaggcagtaacggtgtacaatctatttcagttcccattgtttgtaaaacgcg
tgtaaccggtgccaaaaacatggtcgcattgttgtagtagacgggtatctcttgatagca
ttgatcagtaaatcgtggtgtaatgtaaacaggcttgcactccaaaacgtgcaaaacttc
accagcgaccactgctgtgtaaccatttcttttcattatactagttacaaattcatttgg
gttcaatctggctaaagttaacttagtctccagtataaccttatccaacttacacatttc
agccattaccatattataaatatcatttaaagattgtccaatgtaactttcaacaagagt
tattttcgagttgaaatacgtaaataaatctaaattttttcctgtggatgcctttctcgt
aaatggtgatctaatagtgtcggtttcaataattaaaattctcggatggtcggtagtaaa
tccattgtatccacaaatgcgagtctcttctcgggtttttatcgaaaatacttgcgtatc
tgatatagtgctataaactactgaatgggtttgctttatgttaccatccaaacttatggt
cttgttcacaactccttcataaatgacctcaaattcagtagtttcacaggcttggttaag
atctacgtcccaggtcagataaccctcttcggaatctagacatgttccaattgaataagt
acacattaagccatttttcagaaatatctgatcattttcaaggtcaatacttgcaatata
atcgtatagtgcaatctcgtactcatagtaaactagagcacctgtccatgtataaaaggg
tgtactgtaagtacctccactacaagaatttccagtaacacttcctacaataagcgtttc
acctcgtgttgtggtatttaattttagctcattaatttgtctatcatgagtaagtgatac
aattcctaaagcatgtactttcctacattcttcggaattaaattccttaactatatagga
gtatccgtattggtaatctgaggtatgcgaaaatgtaccacaatgccgtatagatcttcg
aattataactttacattgtagaaccttagttagacttctaacgtttcgctgcaggacttg
tatggatattactgatgaggtcagattagttttttggggaacacaggaagcaacatcaag
aagagaatagcttgtcatattcacttcaggattggcgcagtcatacgctatcaaaccttt
agtttcaaaaccaaaaatcattgaaaacatgtatacaaaaaccataatcgatataaaatt
acaagggtttttatttcgcaaagttcttttgtggggtgttctgcgctcatctttatcatt
attctgttgaccctggacattggcagtactcaaattcttatcatttgagagttgcatcgt
gtcttgaaaggtttgaccttgctgaccagtttcactatttattttcggaagggaatctgg
cttgttaatttttcgaatatctaggacagctatcttaactgctggtcgttcataaattcc
tttagaagttttaatctcagcagacctgacttgtccatcttttgctgttctcacactaat
tacacgacatttcaaccatgatccaggtggagctttgtcatcggttattatgacaatgtc
atcaactttaataggttcaactttattggtccacttatttcgttttaataacattgggag
gtattctttagtccaacggtcccaaaaatatttgccataatttgaacttttttccaatga
tatttttctaaatgtaccgctgtcgaatcataaggtggtacatattctcctgctcttcca
ataagaatatgaaatggagtcattacttcatcgtcaaaatcttctacaggaacgtgggtt
aacggacgagaattcaaaataaattctgcttgaattaatgcagatctcaaaattgctgga
cgtggtaatcgatcaccatattgcttaagcattttgtagagagatagcttaatcgtttta
atgagtctctcccacacaccaccgaaatgtgatgctgctggtggattgaaagtccatttt
atggctaatgctgcagcatcaccatttctcattcttttatcgatatccatgactaaccct
ttcaattcgttatcagctccgacaaagttagtgccgttatcgctaaaaagatgtttgatt
tttcctcttctattttggaaatttcgcaagcaaacaataaacgaatcggtatctaatttc
tcagccatttcaatatggactgctctacttgacatgcaagtaaaaatcacaccccaacgt
ttctctctcgaacgatttactgcgacttcaaacggtccaaaataatccactcctgtgttg
gtgaatggatacaaaaatggttctgttcgaaaatctggcaagggtgccatcatgggtggc
ataggtttagatttggcaatgacacattcttggcaatactttttaaccttttttagtaat
gctctcaatttaacaatccaaaatttttgatgaatagctgctattacaacattgtcgttt
tgatgcaaatatctttcatgatacgatttgacaatcaaaaaagatatatgatgttcatac
ggtaatataataggcgttcttgctgatttaggtaagctcattgcagattccaatcgacct
cttgctctgagtacaccgtattcatcaagtgcaggatttaactgtcgtaaattgctcgac
tgattaatcgcttgccctgtccttagggataacacttcctctgcataacaatcccactga
gcctttctgaatgtagcatcttcaaccaattttaaatcttcataatcaatacttcggttg
aaatcggatttgtttctaatccaatcagtaaacttctttattatattggtttgctttacc
aatcgccaccaatctgagaaataatcatccttaataaatgaataaggatggatgtcttga
tgaatgtttacataatttcgtaattcctcatcagttttcatttcaatttgggtttcaggc
caaaattcttcaggatcaagtaaaaatgaaggtccatgttgccatattgatgttctatca
ataatttttgtacctttgtcagcggggttttgagcagatttgacatatttccactgatca
gctgtagttgtttccagaatctcagcaactcgatgagctacaaaaatcttgtatcgccta
tgttgactgtttatccaagctagaacaatttcactgtctgtccacataaaacatttagta
attttaatgcgtaattccttctttactgtctccaataatcttgttcccaataccgctgct
tgcaattctaagcgtggtatagttaacattttaattggggcaactcttgccttggctgaa
actaaatcaacattaaccttatcttcagacacgcttctcaaatatataactgctgcgaat
gcgtcttcagaagcatccacaaaggtatgcaattcataaatcaatgcatttttcaacgac
atacatcttggaacctgtgtgttcgaagcaatattaagagcctttatccatgaatcccat
aaagcagataattcctctggcaagtgactatcccaatcagaggattgtttatgccatctt
tgcaaaataatcctaccatgaactgtaaaattagaaattaatcccaatggatcatacatg
ctcatcacgaaagaaagaacttctctcttcgtcattgttttttccaatacgtcaagtttc
agttgaaatacaattaaatccattttagtattccaatagatccccaaaactttatcagtt
ggaatttctttattttctaataacttaatttccgaatcttgtagcctttctgaaggaata
gttttggcaagctcgtgtgagtttgtgataaaatttctcagatggaatccagcatgctgt
tgtatgtttataactccctgaacgacttcagctgcttcttccacctcattgaagctgtcc
aagtaatcgtctacatagaaattatcttctgaggcctcagaagcctttggaaaatccttt
ttaaaaagccgtgcattatgatttttaacagcttgcgcacaagcaggtgaacatgtggaa
ccgaaaatcatagattccataacatatacatctggagatctgtcaatctcacattgtctc
caaagatatctttgtgtatgctgatctttcttaattattttcacttgttgaaacatctct
tgaatgtctccagtgacagcaattgtattctcacggaatctcaataaaacaccgaataaa
ggttttactgtatccgaacccgcaagcaaagcggaattaaaagaaactccttgaatcgca
gctgctgcatcaaaaacgattcgggatttcggcgggattttatttttgtttgtcacaatg
aaatgaggtaaataataggtgttcggatgattttctaacacttcttctaagctaagtttt
cgggcgtatccttttttaataaatccatcgaatgaatttagtgcccacattttaacatct
gcgttcttacttaactttttttccaacatccttaaacgtttaagggcattattataactt
gggggaaaattgacagtgtcggttttccacaacaaacctatcgagtagtgcccattttca
taattgattgtttcttttattatggcatcagccctctcatctgcaagcgatttaggtaat
ttttctactgccctaacaccaaagtcttccgttgaactaaatttttcaaaaaatgatttt
aaatcgctactctctcgttctctaatgcaaaaggaatatgatggctcacctctgtatacc
ttgccgaaaatcagccaacccagtttcgtctttgctgccatcggggagtcctcgtcgcca
atccttctctcagttgtcaataacaggtgggcgtgttccataccaattaaaatcaacggc
ttggcgttgacgtagctctgtactggaacatctgctagatactggaactcccgcttcatg
cgctgtacgtctaacgtttgttttggcagctcgatgtcttcaatagtcctgacgtccttc
attgaatatggttttcctttgtgaccgcttatccatagctgcactctttgacttggcgtt
tccttcgacacgttttgtgtccacgtcatctccaagggctccgaacgtccttgaaggcca
agtttatccgcggctgatttgtccagtagagtcaacgaagatccgggatcaaggaaagca
aatgtttccagaacttgctttccattttgcaaggtgacgggtaaaatctgatataatact
gttgattttttactgctatgatgattagatttttcagcggcagcatcttgattttccttc
ggcttttctcctttgtgtagcagacgattgtgtgttcctctacaaccgttaatcttgcat
tcacgtttgttccggcagaacttactgccatgccctttattcagacacgaataacataat
cccaattgttgaacgcgttgttgtctttgttcaacattgagattttttaatacattgcat
ttgtaagtttggtgatcgttcttacaaatgttgcattgtattttgggcgaattgttatga
acattgatccttgttttatgttcctttcgcgtgggagctgctaacaatcgcattgtctta
gcgtgtgcttgcagccatttgttcaaatcctgcaaagttggttgcgaagtgtttctttgc
agtgcttccgtccatgttatttgcaggttgaacggaagctttgtcacgatatcggttatc
aatcgataatcgcgtaagaactccggtttattcaatgtttccattgtcgtaactagatcg
tccaatgcttttgctatatcaactatatgtacctttgcatagtttaaagtcttgatcaac
tcatgcaataattgttgataaatagtctccggccttccaaaaacatcctcaagacgtttc
aatattttaggtacatttgcagccccaatcattaaatttgacacgctcttggctgcgtcg
ccatacagagcttcttctaatcttgataagttttcaagatttgtgaattggccctcggcg
gtagtatcgttgaaaatactaataaatttgggccaatcacgagctgcgccattgaatttt
ggaagcttaattaacgcctgccttcttgcacttagattgatctctccttcacggcggttt
gctacatcctgctgaagcttcagcgactcattcagttgatttgctatatcaaacttcttc
ttgaaattcaataagcccactctttcgttttccagatactcacactttcgacaaagaaat
ttctcctcctccgttggccttcttaagaggttcacacatgacaggtgaaaccacctatca
caatcgtcgcaggataccatgttgtctttcttatcggtctcctcacacaaacggcaattt
ccttttttattgtccacaaatctaaacacttttgcttctgtcattatttactttgtcttt
aaatcactgtttctgatttaacaactagcactatatttcgcttgggcactctggattgtt
ccttacttctgcgacacggcgtcttaagaagtcaatttttttttttttatcacgtttcag
aactcttctcagttctcacttcttgcaaccatctgcggctcagcgacttatgaggtttct
cacttttacttttcactttataacgacagatttactgccggagttctaatttcactcacg
ataaatcccgtacacttgtcgatctttgggcgccgacaacaccatcaacgtcgcgacact
tccgataatgagttaactagttttcctctctggagccaccaaaatgtttgggtcgaaccg
aacattgacaagaggaagtgtgttatggtgctttcggatttcaaggaccgactcacatga
gatgaagctaagaactaactttatttcttacctaaggtcttatatactacaattttctgc
ctgggtcttactgtgccatgacgcacttgcatctgtacccggcaattttactttctcagt
ctgcttatcgcaattctattttcttaactatcaacgactcatcgtcgccaagatttacga
ccgcatctttgggtcgctctattattatcgattttgggtctttattttcttaatgattat
tcgtgtctgcttacttactttgtacgtacccttactgtagggatgataaactaaacataa
agtgacaagaaaatgccatgcggcgcgctgatagtagttttcaaaagcccaatgacgcac
aaatgattcatgtacataatgattgctaattccgtctactgtaactacattgattgattt
aattaacagcgcgttcgtatcaGGGACCAACAAAAATGAGtttttatttcaaacaaaaac
attatcacatcaaaaaacattgttatttgtttaaaaaacgataggttttatttcaataca
aaaaattgttgtttcaaaagaaaaaaagagttgaatcaaaaaTTAATGTTGTTGCTCCAC
AGTAAACCCAGCTGTCAAATTCAACAATAAATATTTTTAAACCAAATTACGAGTTGTTGT
TGAAACAATAAAAGGCAATTATAAGCCGGCAAACAATACAGATATATTGTTGTAATGATA
CAGAATATATTTGATTTTAAAATTGTTTTCTCTGCGTGttcttcttgacctttagtccgc
ttccaaacacgatacgctaaatctcgctctaccattgctctagaaatgtcattgttgaac
catttattatgtctgacaagcttactagaacgaagaggtacgaaatgatcaaaaagtgat
aaaactacttgattgaaatagtctaaagctaaattagaatcattgatagagtaaagagct
gaccaatcaattgtagttaaagtgtgatttagagattcaaaatttatgtgtttgtaatca
cgaaaaaatactgcgctactgaaacatgatcgagctacgtttaaggaagaaaatattata
tcatgagccgagaatccaggtccggacacttggttgaaattgagaataaattcaggatcg
tttgtgaacatcaaatctatttgagaacttccgccagaataataatgagttggctcattt
ccaacgcatgtaaacccgaaatgatcaagcacactacaaaaacgattgactattggagaa
tccttcttaacgttcatgttgaaatcgcctattaaaacaatatttttgtactttaagata
tgatcactcaactgttgaaaaataagttcacagcagtcgacacgtggaggattgtagaaa
attccaagcaaaaacttgtcagcccctgttgatacttcgacaaacaaaaattcagtatta
caggcatcacccagccccacaaataaatctgaagcagaaacttttttgcagtttagatta
cttctaaaataaagacaaacacctccccctctgccatagttgcgatcatttctaatcaat
ttgaaaccttctacagcgatagtatcatcagaaatatcgttagtcaaccatgtctaagtc
aaacaaatcaaatcaacttttccgttgtgaaaacaggaagtgaactcattgaacttacta
agttgccgtgaacaaatactttgcacattcatgtggcaaatatttagccacacatttaac
gatcatttcaaattcgctatgttacaaatctcacaaccagaggcgcgcgcatcgtttttc
ttcgcgtttgacgtttcacactaccgccatctgccggtcttgttgcacgaaacacctttt
cgtgcaacatgctcaccagatgatgatggtgtaaactgggcgatggattttaaagaaatt
tgttctaagtgttacgtctgtttgtctgtgcttaagcgtttggcactaaaatcgggacag
ggctttaggaccctattcaTTCATTGgatgcggtgttcgatctttgggcattttttgtaa
tttattgcctaaagcaacatgtaagctgttaacgggtaatgaattcatagatttatttcg
ttcgattcctgttgactagggtctgaaaaactaatgtcaatgtgtgttttttctaccata
gaaattcagaaaactatgatttttgggtactgtggagaacaaatcatgattaaacaatgt
ttaaactcaaatttatcttgtttgcgtatttgacaaactttaacagaatagaataagctt
tcaaataatggtaatagcaagtggttttgattttccacatgctagttatgatttttcaaa
gcttgaacatagccttctttctggcgttacgtccccactgggacaaagcgtgcttctcag
cttaatgttcttatgagcacttccacagttattaactgagagcttactatgccaatgacc
atttttgcatgcgtagatcgtgtggcaggtacgaagatactctatgccctggaaagtcga
gaaaatttccaacccgaaaagatcctcgaccggtgggattcgaacccacgaccctcagct
tggtcgtgctgaatagctgcgcgtttaccgctacggctatctgggccccacaacatagcc
ctaaaacacctttttaacttgaagcatactgaaatctttatcaaattagttgaaaatttc
accagacattgcacactgggccaagagtagaatttagccagacaaaacctctagagctta
agtaatgcattttttcgggttggtgtcaaaagggacttatcttgaatttgtttgttcttc
aatttaatgataaaaattagttggaaatttcgccgcataggtggcgctgcgatgcaaact
tttttgttttgcgtcctagagttttcacgtcttcggcaatgttttagaacgtgtaaaaat
acgacaagttgtcgaagacaccaaagttctaggacttcaaatagcaaagttatagtaata
aatgtgtgaatcacttaaattttacgttttttctactttttacgtcaaaatcgtaaaatg
tttcattttaaaaaccattcgtcgccttattttgataacatgcattaactgtatgaaaaa
aaatttcatttttataaaaaatatttgaatttttgaacaaattattgtaaaaatatcata
attctcgcataacttgtgaactcgccctaaaagccattggtaaccgagtgtgtagcttgt
tgttattgagcaaacgaatggatttacacgttattaaacaatgctacgatgaagagaaga
tcctcctctatctccagtggtgatagttttcatcctggtccattcatttgtttagaaaca
agtagctacatactcggttaccaatggcttttagggcgagatcacaagtcatgcgagaat
tgttaacataactttactcaaaaagttgcaagtttttgcaaaaacttatcaatgttccga
aatacgctatatttcatctaccaaatgtcaaagtttgccgaatgtatattttgatatatt
tgagatatttaaattcaaaataatcatctcttcatataaatataatggacttatcattga
ttttatcattatactacaagatttttgacacattgcgtcagttaagatttgttaatcaaa
tacttttattttaatacttgtgatttgtaaattgtgatttatatcatagataactgtctc
gacacggtcataacaggatgtaaaaaatgaatcatagaaggccacaccgaggttctaatt
agacagttgctggaaatgaaaaaagagccaaacaacaatatgaaaatatctagatactga
aacacctgactaacaagaagtatttgattaataaaacttgactgacgcaatgtgtcttgt
agtataatgataaaattaataataagtctattctatttatatgaaaaaggtggttatttt
gaattcagatatctcaaatatatcaaaatatacatccggaaaactttgacatttggtaga
tgaagtatagcgtatttcggaacattgataagtttttgcaaaatcttgcaactttttgag
taaaattatgttaaaaattatgatatttttacaataatttgttcaaaaattcaaatattt
ttttataaaaatgacattttttttcatacagttaatgcatgttatcgaaattaggcaacg
catggtgtttaaaattcaacattttacggttttgacgtaaaaagtagaaaaacagtaaaa
tttaagtgatttacacatttattactataactttgttatttgaagtcctagaactttggt
gtcttcgacaacttgtcgtattttta
>AAeliv_supercont1.152_1983674_1982874
CTACATATGCATGAAATACCGCCACTCTGATAATCTCACTTTACCCTCAATATGAGATAT
CCTTTTCCATGTAATTGGATTTTGCCTCCTTCCTTTGCCATTTTCATCGTGCTTCATTAG
TAACGAATTTCCTGaaaatgtaataaagctagcaatagatgaatgctgactacactgaac
agatgatctgaatgcacaattgtacgtaataaacacaatatccagtgaattacatgaata
cttacatgtttatgtcccctggaatgctcctttccacacgtcttaaacatttcaagcata
ttttgggttacgcagctttgagttttagattttgacagatgcgctttgccgaaattcagt
gaaagttgtggtttgccgattgatgtcgcaaaatacattactgaaactcagaaattcatc
caaattaccgatattcgtcaatttgcatctgtcaatattgttcatctgtcaaaattgaac
gagatttcagtaaaaatatgttttacgaactgaaatcgtcattcaattttaccgagatta
aattctacgattaagtgtgtatcagagggttaaattaaatacacaacgccacttgatttg
tgcagactaaattcgcatttatttcgaacagtttgtgttttcaattttaccatggcacca
ttccgacagtaaaaatgactatatcattggtGtgatgaaggtgaacggagtagtttgttt
ctgccgtgcagtaataaagataactaattacgtgtgaaatagtgaaagtgccgcgggaat
ttaatttcaattgcgtgccaaatagtgtttttcaacggaataagtacagagcattttgtc
tcttgaacttattttcatttaattgtggaatttaccccagctgccgctggtggtttggta
atttttttgtgcgtcttcttgtgttctgtgttgtttgcatgtatcgcttgcttgttgtgt
atatggaataagcgggatggatgtatgtgcaaaatgttcagctgggtttgttgcaagtga
ttatccattagcgtgtgttgggtgcaagtgtactaaggtatttcactacaagtgcacttc
cctcacaaaagctatggcaaagcttgcaacagagaacggtaatattgtattcaagtgtga
cgactgtctatcgagtcagtgttgtgacgggcagaatgtaTTGGAATCGGACGTCAAACG
AATCGAGTGATACGAACGCGCTGTTAAGGACATTATAAAAGGAAGCCACATAAAAAATGC
ATGAGTGTTGGTAAAGTAAACTTTTTCCCATATAGTGATTGTATTTGTTAGAACAAGAAT
CATGTTACAGATACCACCATAAGAACAAACTGTCAAAGTTTGTTTTGATTAGCTAGCTAG
ATGGCAGTGTTGCGGTAAGCTCATACTGAATGTTCTCAATTATTTGAAAGTTATTCAAAC
TTGATTTTTGTCCAAATTTATTCCTATATATTGAAATGGAAAGAAATCATTCTTCACATT
GTTTCAATTTTTGAAGCACAATGTCTCGGAAATGCGGCAAAAATATGTGATTTGTATAAA
TTATTTAGAAACAATTCCGGCCCCACTGCTGGAAAAATCACAAATACTACCACACAACAT
GACTGCTTATAGTCACCGTTTGTTTACTCTCCGTAAAAGTGAAATTGGAATTGGAAAAAT
AAAGCCAGTTCAACGCGATTTGCAAGGTTTTTTCGGTATTTTAATCAAAGTGATAGAAAA
TTTAGATGTGCGCGGTCGTAATGATTACATTTGTATCGATTTTTACTTTAAAATTATGTG
CAAAAATACAGTGAGAACATTGCTGCTAAATTGATGCCATCAAAAATGGAGGAAGAAGCT
GAAAGAAACAGAAACTGTGCATGGTTTGAAAAACGCACGAGCTACGTCTCCTAACTACAA
TTGTACAACAAATTTAGTTTCAGTGGGTAGAATATAACCATATGTGCCAGCTATAGCAGT
TTCGCATCACATTCTAAAGGTAAGAACCGTATACTTCGATTCACATGACAAGAGGGGTGG
AAAGGAGGGAAAGTGCGGTAGGTGCCATGTTAGACGCCATTTCTGGCCTTGCTTTATAAT
GTCCttaattaaatcaatcaatgtagttacagtagacggaattagcaatcattatgtaca
tgaatcatttgtgcgtcattgggcttttgaaaactactatcagcgcgccgcatggcattt
tcttgtcactttatgtttagtttatcatccctacagtaagggtacgtacaaagtaagtaa
gcagacacgaataatcattaagaaaataaagacccaaaatcgataataatagagcgaccc
aaagatgcggtcgtaaatcttggcgacggtgagtcgttgatagttaagaaaatagaattg
cgataagcagactgagaaagtaaaattgccgggtacagatgcaagtgcgtcatggcacag
taagacccaggcagaaaattgtagtatataagaccttaggtaagaaataaagttagttct
tagcttcatctcatgtgagtcggtccttgaaatccgaaagcaccataacacacttcctct
tgtcaatgttcggttcgacccaaacaTAttggtggctccagagaggaaaactagttaact
cattatcggaagtgtcgcgacgttgatggtgttgtcggcgcccaaagatcgacaagtgta
cgggatttatcgtgagtgaaattagaactccggcagtaaatctgtcgttataaagtgaaa
agtaaaagtgagaaacctcataagtcgctgagccgcagatggttgcaagaagtgagaact
gagaagagttctgaaacgtgataaaaaaaaaattgacttcttaagacgccgtgtcgcaga
gtcataataataaatcagtgagaagtaaggaacaatccagagtgcccaagcgaaatatag
tgctagttgttaaatcagaaacagtgatttaaagacaaagtaaataatggcagaagcaaa
agtgtttagatttgtggacaataaaaaaggaaattgccgtttgtgtgaggagactgataa
gaaagacaacatggtatcctgcgacgattgtgatatgtggtttcacctgtcatgtgtgaa
cctcttaagaaggccaacggaggaggagaaatttctttgtcgaaagtgtgagtatctgga
aaacgaaagagtgggcttattgaatttcaagaagaagtttgatatagcaaatcaactgaa
tgagtcgctgaagcttcagcaggatgtagcaaaccgccgtgaaggagagatcaatctaag
tgcaagaaggcaggcgttaattaagcttccaaaattcaatggcgcagctcgtgattggcc
caaatttattagtattttcaacgatactaccgccgagggccaattcacaaatcttgaaaa
cttatcaagattagaagaagctctgtatggcgacgcagccaagagcgtgtcaaatttaat
gattggggctgcaaatgtacctaaaatattgaaacgtcttgaggatgtttttggaaggcc
ggagactatttatcaacaattattgcatgagttgatcaagactttaaactatgcaaaggt
acatatagttgatatagcaaaagcattggacgatctagttacgacaatggaaacattgaa
taaaccggagttcttacgcgattatcgattgataaccgatatcgtgacaaagcttccgtt
caacctgcaaataacatggacggaagcactgcaaagaaacacttcgcaaccaactttgca
ggatttgaacaaatggctgcaagcacacgctaagacaatgcgattgttagcagctcccac
gcgaaaggaacataaaacaaggatcaatgttcataacaattcgcccaaaatacaatgcaa
catttgtaagaacgatcaccaaacttacaaatgcaatgtattaaaaaatctcaatgttga
acaaagacaacaacgcgttcaacaattgggattatgttattcgtgtctgaataaagggca
tggcagtaagttctgccggaacaaacgtgaatgcaagattaacggttgtagaggaacaca
caatcgtctgctacacaaaggagaaaagccgaaggaaaatcaagatgctgccgctgaaaa
atctaatcatcatagcagtaaaaaatcaacagtattatatcagattttacccgtcacctt
gcaaaatggaaagcaagttctggaaacatttgctttccttgatcccggatcttcgttgac
tctactggacaaatcagccgcggataaacttggccttcaaggacgttcggagcccttgga
gatgacgtggacacaaaacgtgtcgaaggaaacgccaagtcaaagagtgcagctatggat
aagcggtcacaaaggaaaaccatattcaatgaaggacgtcaggactattgaagacatcga
gctgccaaaacaaacgttagacgtacagcgcatgaagcgggagttccagtatctagcaga
tgttccagtacagagctacgtcaacgccaagccgttgattttaattggtatggaacacgc
ccacctgttattgacaactgagagaaggattggcgacgaggactccccgatggcagcaaa
gacgaaactgggttggctgattttcggcaaggtatacagaggtgagccatcatattcctt
ttgcattagagaacgagagagtagcgatttaaaatcattttttgaaaaatttagttcaac
ggaagactttggtgttagggcagtagaaaaattacctaaatcgcttgcagatgagagggc
tgatgccataataaaagaaacaatcaattatgaaaatgggcactactcgataggtttgtt
gtggaaaaccgacactgtcaattttcccccaagttataataatgcccttaaacgtttaga
gatgttggaaaaaaagttaagtaagaacgcagatgttaaaatgtgggcactaaattcatt
cgatggatttattaaaaaaggatacgcccgaaaacttagcttagaagaagtgttagaaaa
tcatccgaacacctattatttacctcatttcattgtgacgaacaaaaataaaatcccgcc
gaaatcccgaatcgtttttgatgcagcagctgcgattcaaggagtttcttttaattccgc
tttgcttgcgggttcggatacagtaaaacctttattcggtgtttttttgagattccgtga
gaatacaattgctgtcactggagacattcaagagatgtttcaacaagtgaaaataattaa
gaaagatcagcatgcacaaagatatctttggagacaatgtgagattgacagatctccaga
tgtatatgttatggaatctatgattttcggttccacatgttcacctgcttgtgcgcaagc
tgttaaaaatcataatgcacggctttttaaaaaggattttccaaaggcttctgaggcctc
agaagataatttctatgtagacgattacttggacagcttcaatgaggtggaagaagcagc
tgaagtcgttcagggagttataaacatacaacagcatgctggattccatctgagaaattt
tatcacaaactcacacgagcttgccaaaactattccttcagaaaggctacaagattcgga
aattaagttattagaaaataaagaaattccaactgataaagttttggggatctattggaa
tactaaaatggatttaattgtatttcaactgaaacttgacgtattggaaaaaacaatgac
gaagagagaagttctttctttcgtgatgagcatgtatgatccattgggattaatttctaa
ttttacagttcatggtaggattattttgcaaagatggcataaacaatcctctgattggga
tagtcacttgccagaggaactatctgctttatgggattcatggataaaggctcttaatat
tgcttcgaacacacaggttccaagatgtatgtcgttgaaaatgcattgatttatgaattg
catacctttgtggatgcttctgaagacgcattcgcagcagttatatatttgagaagcgtg
tctgaagataaggttaatgttgatttagtttcagccaaggcaagagttgccccaattaaa
atgttaactataccacgcttagaattgcaagcagcggtattgggaacaagattattggag
acagtaaagaaggaattacgcattaaaattactaaatgttttatgtggacagacagtgaa
attgttctagcttggataaacagtcaacataggcgatacaagatttttgtagctcatcga
gttgctgagattctggaaacaactacagctgatcagtggaaatatgtcaaatctgctcaa
aaccccgctgacaaaggtacaaaaattattgatagaacatcaatatggcaacatggacct
tcatttttacttgatcctgaagaattttggcctgaaacccaaattgaaatgaaaactgat
gaggaattacgaaattatgtaaacattcatcaagacatccatccttattcatttattaag
gatgattatttctcagattggtggcgattggtaaagcaaaccaatataataaagaagttt
actgattggattagaaacaaatccgatttcaaccgaagtattgattatgaagatttaaaa
ttggttgaagatgctatattcagaaaggctcagtgggattgttatgcagaggaagtgtta
tccctaaggacagggcaagcgattaatcagtcgagcaatttacgacagttaaatcctgca
cttgatgaatacggtgtactcagagcaagaggtcgattggaatctgcaatgagcttacct
aaatcagcaagaacgcctattatattaccgtatgaacatcatatatcttttttgattgtc
aaatcgtactatgaagaatatttgcatcaaaacgacaatgttgtaatagcagctattcat
caaaaattttggattgttaaattgagagcattactaaaaaaggttaaaaagtattgccaa
gaatgtgtcattgccaaatctaaacctatgccacccatgatggcacccttgccagatttt
cgaacagaaccatttttgtatccattcaccaacacaggagtggattattttggaccgttt
gaagtcgcagtaaatcgttcgagagagaaacgttggggtgtgatttttacttgcatgtca
agtagagcagtccatattgaaatggctgagaaattagataccgattcgtttattgtttgc
ttgcgaaatttccaaaatagaagaggaaaaatcaaacatctttttagcgataacggcact
aactttgtcggagctgataacgaattgaaagggttagtcatggatatcgataaaagaatg
agaaatggtgatgctgcagcattagccataaaatggactttcaatccaccagcagcatca
catttcggtggtgtgtgggagagactcattaaaacgattaagctatctctctacaaaatg
cttaagcaatatggtgatcgattaccacgtccagcaattttgagatctgcattaattcaa
gcagaatttattttgaattctcgtccgttaacccacgttcctgtagaagattttgacgat
gaagtaatgactccatttcatattcttattggaagagcaggagaatatgtaccaccttat
gattcgacagcggtacatttagaaaaatatcattggaaaaaagttcaaaattatggcaaa
tatttttgggaccgttggactaaagaatacctcccaatgttattaaaacgaaataagtgg
accaataaagttgaacctattaaagttgatgacattgtcataataaccgatgacaaagct
ccacctggatcatggttgaaaggtcgtgtaattagtgtgagaacagcaaaagatggacaa
gtcaggtctgctgagattaaaacttctaaaggaatttatgaacgaccagcagttaagata
gctgtcctagatattcgaaaaattaacaagccagattcccttccgaaaataaatagtgaa
actggtcagcaaggtcaaacctttcaagacacgatgcaactctcaaatgataagaatttg
agtactgccaatgtccagggtcaacagaataatgataaagatgagcgcagaacaccccac
aaaagaactttgcgaaataaaaacccttgtaattttatatcgattatggtttttgtatac
atgttttcaatgatttttggttttgaaactaaaggtttgatagcgtatgactgcgccaat
cctgaagtgaatatgacaagctattctcttcttgatgttgcttcctgtgttccccaaaaa
actaatctgacctcatcagtaatatccatacaagtcctgcagcgaaacgttagaagtcta
actaaggttctacaatgtaaagttataattcgaagatctatacggcattgtggtacattt
tcgcatacctcagattaccaatacggatactcctatatagttaaggaatttaattccgaa
gaatgtaggaaagtacatgctttaggaattgtatcacttactcatgatagacaaattaat
gagctaaaattaaataccacaacacgaggtgaaacgcttattgtaggaagtgttactgga
aattcttgtagtggaggtacttacagtacacccttttatacatggacaggtgctctagtt
tactatgagtacgagattgcactatacgattatattgcaagtattgaccttgaaaatgat
cagatatttctgaaaaatggcttaatgttgtcatgtctacctatctcaagtgatattaat
tattctaccttttgaaatggtaccttttatctgttcgtacctaagggatttctgagatat
aagtactggctgcagttggcgcatgagggagacttcccggactgtggattgattaacata
ttattttattctttatttacaggatataaaagtggcgacgaggatcatggaaacgtgtgt
tgaagataatcgattttctttggggtggcgaattgccaattgtatctgtatttgaaagtg
tggtgaaattgccaatttgagttgaaccaaattgttcttcagagctgacgaaattgtcgt
ttattgtgaacatagttgttcttttatgaagcgattgctgtattgagatgaacgaaattg
ttctttggtgttgacgaatttgtcaaatgtaatgttgagtagtaaatccaatgatttgaa
tgttttgttgtagtcatggaatgagcaaatttgcgtgtttaagataagatgaattctttg
gatatattttcgattgttcgttgtatgagttgttgcaacttgtaggtggcttttaaagag
ttattagaaagtttctaaaggggaaaggactgtcatgtctacctatctcaagtgatatta
attattctaccttttgaaatggtaccttttatctgttcgtacctaagggatttctgagat
ataagtactggctgcagttggcgcatgagggagacttcccggactgtggattgattaaca
tattattttattctttatttacaggatataaaaaatgtgtacttattcaattggaacagg
tctagattccgaagagggttatctgacctgggacgtagatcttaaccaagcctgtgaaac
tactgaatttgaggtcatttatgaaggagttgtgaacaagaccataagtttggatggtaa
cataaagcaaacccattcagtagtttatagcactatatcagatacgcaagtattttcgat
aaaaacccgagaagagactcgcatttgtggatacaatggatttactaccgaccatccgag
aattttaattattgaaaccgacactattagatcaccatttacgagaaaggcatccacagg
aaaaaatttagatttatttacgtatttcaactcgaaaataactcttgttgaaagttacat
tggacaatctttaaatgatatttataatatggtaatggctgaaatgtgtaagttggataa
ggttatactggagactaagttaactttagccagattgaacccaaatgaatttgtaactag
tataatgaaaagaaatggttacacagcagtggtcgctggtgaagttttgcacgttttgga
gtgcaagcctgtttacattacaccacgatttactgatcaatgctatcaagagatacccgt
ctactacaacaatgcgaccatgtttttggcaccggttacacgcgttttacaaacaatggg
aactgaaatagattgtacaccgttactgcctgcaaaatttaagtttggaaatagatggta
tacaacagatggaagattacgagaaaccactgctccgactaaattatcaactgatattgt
aaccagctggacatatacaccattaccaaacttgatggaaagtggagtttatgattctag
cagtctagacaaaatgagaaacatgatatacgaacaaggtgaaagacgtgtggcgtcttc
tgttgtctataaagtattagctggccaacatcctaatactcaaggttttagatttgacgc
attagtttcggaaaagataattgatggtgcaataaataaatattggaaaaaattgttatc
ttggtcgacgtggttgggtaatattacgtcaacagctattggcgtttacataatcatcag
agcattgaaatttacgattgatacaattatacatgcacaaatattgtatgatatttacgg
gttcagctggcatttgattgcttcgttttgggactctttaacgaatttattgtcacacaa
aaatatacgaaaagaaaccttgaatgtaaaaagagacgaaaataataggtgttcaaatga
aaatcaggttccacaaaatgatcaaaataccactgaagtcacagaattaagtgattatcg
aggaagaatttatccaaaatttgattcagcagcttaaaataaggaagaataattataata
agcataaagctcagacgaaattacaagttaaaacatcgcttatcgactttttgttatgta
aatccagtaggtttacggggcgcggaatgatacgaacgcgctgttaattaaatcaatcaa
tgtagttacagtagacggaattagcaatcattatgtacatgaatcatttgtgcgtcattg
ggcttttgaaaactactatcagcgcgccgcatggcattttcttgtcactttatgtttagt
ttatcatccctacagtaagggtacgtacaaagtaagtaagcagacacgaataatcattaa
gaaaataaagacccaaaatcgataataatagagcgacccaaagatgcggtcgtaaatctt
ggcgacggtgagtcgttgatagttaagaaaatagaattgcgataagcagactgagaaagt
aaaattgccgggtacagatgcaagtgcgtcatggcacagtaagacccaggcagaaaattg
tagtatataagaccttaggtaagaaataaagtcagttcttagcttcatctcatgtgagtc
ggtccttgaaatccgaaagcaccataacacacttcctcttgtcaatgttcggtttgaccc
aaacaGTCCCAGTCCCCTGAAACCTCGTTTTTTAATGAAATAAATTACGATAATCGCTTT
CAAAAGCCTACTTTATTTTCATGTTACGTAAGTATATGttctgtttctgttcgggatgta
ccactgcgaccagtattctttgatcttttgtggtatTAAGTCTATGAAACTTGCTCCAAA
ATCCGTTTGGAAGATGAGGTTTATCCGCTCCGCGACAAAGCAATAGGATGAAATCATCAG
CTCGTGTAGGAGTAATAATTGAAAATTATTTAGTGAAAACAAAAATTTAGAAAGAATGGC
CAAAACTTACCATAAACAGCTAGATTCTAGTTTATGGATACTCCGAAACTGTGATGAAAA
ATGGATGACCTGAACTACTTAAACATAAATTTTCTGCACGTATTGCACTTTAGTCTAATT
CAACGCACTAGAAATATCCAAATTCTCGCTCTTTCCAATCAAAACCAAAATGGCGGGCCA
GTTTTTATGTTATACACATGATTAATTGAATCAACAATGAAAGGATTGAAATAAATAAAA
CTTTCATTTGATGTAAAGCTTTTCTTTTGTTGTTTCAACAAATTTCTTATAAGGATTGCT
TCAACAATATTTGTGTTttattctgataaaaataattgttgtttcaacgcatttttttaa
ttgcaacaaattgaaaaggtttattgaaaacaaaaataatatttattattttgaatagct
gtcaattctctgcgtgaaagagaccaatacaaacgcttacgaaatagagtaacaatgcta
atcaatcaagctaaatctgtttatatttctcgttcatctgaattatctcgttcaaataat
gacttgtggagaagactgaaagagataaatgttaaaaaatctggcgctggtatgcttttc
aacaactcttgtgatgagatcaacagctattttgcgtctaacttcaccgtcgataattat
tttcctcgattatcaccaccgaacgaaaatggtttcagatttgttactactaatgaatac
gaaatcgataaaatgatcaatagtgttacctcggatgctgttggattagatggtgtacct
caattcattaaattgatcttaccgtttgtgattacaccaattactcatgtcttcaataca
atcattttgacttgtaactacccacgagcatggaaaacagctaaaattttgccaattcgt
aaaaatctagaggctgcgatttaaaaaatctaagaactataagcattttaagcgcgcttt
caaaggcttgtgaaaaaatactgaaaaatcagatgcttgaatttttgaataattttaatc
ttttaacggatgttcagtcaggctttcgtgcggggcacaatacaacatctgctcttttaa
aagtccatgatgatattcatcgtacaattgataggaaaggaatcgcttttttgcttttaa
ttgatttttctaaagcgtttgatcgagtctcccactatcaactgcttcgcaaactttcgg
atcaattcaacttttctgctcccgccatgaatcttctgcagtcctatctaacggatcgct
cacaacaggtttcaattgatgcaaacctttctgaaatagctcatattgtctcaggcgtcc
cgcaaggatcagttttaggcctcttactgtttaccctttttataaatgacctaccgtctg
tattgaaatattgttccatacacatgttcgctgacgatgttcaaatttattttcactcct
gcaacctttcttcgtcagaaatggctcaccttatcaatgaagatttatcaaacatctacg
attggtcatgtcgcaatactctatctattaatgcttctaaaactaaaataatgcatattt
caagggctcgtcagtcccagtcactaccggtcatttccttaggaggtgaaactctttctt
atgtaaaacatgtttcaaacctaggggtgatatttcaacatgatctagaatgggattccc
acattaatattcaatgtggaaaaagctatgggggtttaaaacaccttaagctcacggcta
atatggtttctgttgaaattaagcttagattgtttaaatcacttattcttccgcattttt
tgtatggtatagagctattacaaaatgcttcagctcgagccttggacagattaagagttg
ccttgaattgctgtgttagatgggtctataatttaacaagattttctagtgtttcacgac
tacagcacaatttattaggctgtaatttttatgatttttttaaactacgttcttgcataa
cactctttaagataatcaaaacaactacaccgcattatctcttcactaaactgcaactat
tccgtagcatgcgtacttgtaattttgttttaccgcagtatgctacatctcattatggtg
gtaccttcttcgttcgtggcgttgtgttttggaaccaactacctctagaaataagatcta
ttgatcgattggataggttccgaacagagtgcagagagtttttcaacagaaggaattagt
attagaaatatgaaaatagcaacgtataagtgaacagaattcagaaactgttatgtttag
ttttaagtgttttgtaactaaatgaattcggaatgcaataattgaaaaaggtgtaacctt
acattgcaaattaataaatataaataaataaataaataaatgaataGGTCTAatgtcatc
ccttgatctcctaaacaactttgtcgaagaaattttttctatatttaatctaaatcTTAT
CTTGTTTGTTGTGTTCTAGTGTTCTTCCCGTATCGCGCACCGAAATTACCCCAGTGGTTT
TGTCGGTACCACTGTGTACCTGGTGGGTCTCCGTGATCAAGTCCTTCCCAcaaaatacag
gacgcttcgatgcttactgattttaaaatggcttgctcaattttcaccatctaattaatt
ttcaatcttgcgacgcctatccacctattcatttccatcatttgcttctatagactctct
ttagatttgagtcgcatgaccgctacagccaaaaacaaaataaaattaaacattcacggt
cgataccttctcctgtttaatctaaatcgcgaggtattttatggtgaacatggaaccaag
ggtgttgtacaaagtacaacgcacgacaactgaaaggttaaACAACGATCTGAGCGCTAT
CTTAAAAGCGCACGAAATTGACATAATAAAACACTGTGCAGCGTAACGCTTCTTTACTGT
AACGCatgagcctctgtacgtgccataaattcttttgttctaatgacttttactgtgcgc
cgtgtgttggtgctgtctcgctctctctcacaggcaacttgaaaacagggcgcacagtaa
aagtcaaacgttttatagcatgcataggctcataGCGATCTGGTCACCCCTCAAAAATGA
CAACAATAATTTCAAGCGTAATAAGTGAACCAGACCTATTGATTGCAAGTCCAACGGGAT
ATATTCATGCTACTGTTATTATACGTAATCCTTTCAGAATATACACAAGATTATAAGAAA
TTTTGTCACTTCGTTAGGTACATTCTTTGCATAAGAGACAACTGCACCTGCGAAATATAT
CGGTGAACCCAATTTAGTTAATTGGTTCATTTCATAAGCTGCGCTAGATTTGGTCGATGA
CGTTCGCAGCTGTCATCATTGATGATTGCAGGAAAAAACATCGTGTTGCAGTGAGTGAAA
AGTCCCGTTCTCGCGTCGTGCTTAGAGTATTTTAAAATTAAGCAGGTAAAAGCTAAAAAT
TAAACCTCTTTTGGCCATTGAGAGGTGAAGAGTATTCGAATTAATCGATTCGAAGTGGAG
TGCCTCTTGGAAGACGGATATTGAGCGGAAAAAATCGCACCGAAGAAATACTCAGCCAGA
CCAACGCAACTTTCGGTAAAGATGGCCGACCAGGACGCAAACGGGTATAATGACGAGGCA
AGTGATTTCAAGCGGAAACACAACAAGCCCCCGCAGGACCAAGAACAGGACATGGACGAC
GACCGGGAGACGCAGCAGCAGTCACAGAAAGCGCAGGAATACATCAAGGGCATGATGACG
GAACGGCAATCGCTGGACCGAAAATATCCAATCGCCGATCGGCTGCTGGAAGTGGGTAAG
TGTTGTGCGGGTAGGGGGATGAGAAAGTTCATGTTTTGGTTTTCTTGGGGCCAATTATGA
CACGGTGTTCCGCAAGACCGTTATTATGAGATTCCAGCAACTGTGCCAAATTGaaaaaaa
aaTCCATAAAAAGAATCTCGAGAAATTATTGATAAGGGTTTGGCAATAATGGTCTATTTG
TAGTTGTACTTTTGCATTTTAATAGAAAATCGATTCACTTTTCCAAACATGTTTGTTTTC
AGAAATCGAAAACGTTCAAAAAACGGGAAAGCCCCCGGCACGGCGCTACATCGACATCTA
CCGGGAAAAGCACATTAAGGTGTCAGTGAAGATTCTGGTTCCGGTCAAGGAACACCCACG
GTTCAATTTCGTGGGAAAGCTATTGGGCCCCAAGGGAAACACATTGAAGCGCCTACAGGA
AGACACCATGTGTAAAATGGCCATTTTGGGCCGTGGATCGATGAAGGATCGCAAGAAGGA
AGAGGAACTGAGGTCCGGGATGGACCCGAAATACGCCCATCTGATGGACGATTTGCATGT
GGAAGTAAACGCAAATGGGCCCCCGGCGGAAGTTTACGCTCGAATTGCTTACGCAATGGC
CGAGCTGCGAAAGTACCTGATTCCGGACAGTAACGACTTCATCCGACAGGAGCAGATGCG
CGAATTGATGGAGGACTCGGAAGCGGAAGTTCCACCGAAAAAGCCTTACAAGAAACCGAT
GCCGGTGGAAGTGCCTGCCCCACCGCCTCCGACCATTTCCGTGGCACGGCCAATGCCGGC
CCAGAAGAAGGTGCTTTCCATTCTGGACAAGGCACGGGCGGCGATGGAGGACATCCATGG
GCCTAGGTAAGTCTACTGAATTGTGTGTTGAATTGAGCTGGTGACAGGTCTCCTTTTTCA
ATCTTCGTCACTACAtatttcaatgccagaatctaaaatgtctctatgtttaatggaagg
tctctaaaTTTTTGAATATGATCTTCAAAAATGCATAGGAGTAGTAATAGTTAAACCTTT
GGAAATGGTCTCTTCAAGGATAAAATCTCTGAAGTTTTTTGTTTTCGAGACAATTTTTCG
CTACAAGCCCTGAAATGATGCATTTATTAATGATTACTAATCCTTTCAGACCAATGCCTC
CGCAACGCTACGAAGAGCCGGCCTATGAACACGGTTATGAAACCGGGTACGCCTATCACC
AACCTGGACCACCACCACCCCGTGCCAAATACGCCCCGGAAGCGCCCGAATACGAGCAGG
AATACCGTCGTGAGTACTACCGTGAGCCGGCCCCGTACGCAGGTAATTTATATGCACCTT
CCTCCTACTATCGTCCTCCCTATTGATGACGCTGATGGTGGTCTTTGATGTTGGAGCAGC
GCGGTGGGTTGCAGTTGCAGGGTTGCAACGGAACCGGCGTCGATGTCGGCGAAGAAACGG
AACCGGTTCCCTTCGGTGCGGGGGAATTTGCCTCCCCGGTCGATTCGGAGCCCGGTCCTC
TGTTCGCGCGTTGCAATTAGAACCCGTTATTAGGTTTCGTTCTCATTCCGAACCGATGAA
CGTTGTTTTATGGGAAACGACGAAGATCTGTTTCTTTGTGATATTAATCGGTAGATAAAA
TGGAAAATTGAGGGTTTTTACAAGTAACTCGAAAAACGGGATGATGTGGATCGATGttta
aaattttaaacgttgcaaaaagctaaacgtataaaattttaattttataaatttaatcaa
aCAACAAGGCTGTAACTGTGGGTAAAGCAGTTAAATGCTGCAACAAAAAGAAACAAAATA
CCAAAATCGTTCAATTGTAAATTACGGTAGACAGTGTAGAATTAGACCGCCGTGGGCGTT
AAACAAGTGATACTCATTCTTTTTCCTATTTTTATCTGATCAACATCAAGTGACTTTACG
TTAGATCGTTTTGCGATGTCCAGAAGCTGAACACATCATCGAGTAAGGGATCAGGGTTTA
CGTGAGAAATTATGGTGGAAATAGAGTTTCGGATTTCTTTCGCTCTATGTTGGTTTTGTG
CGATGATTGCTGGTAACACGTTGTAATTGAttgatcatttttgcttgtgtatatcgtgtt
tttttactagggggaaatctgccaccagagccctgagaaggttactcagggaatgtgggg
ataccgcaccaacgacgtcccactgaaaccagcccatgcactgtacgtgagcaactctcg
ctgaattgttcaagttgtgtacagaatgcagatattaccattggcgtagcaaatacttgt
tatacagaagtaatgtcggtcgcaacaatcaagatttccacaaatttcgtaattttagat
ttgtattgttttatttacttgtctcatttcgtggtacatcatttatatttgtaaatttca
attttcgctacggaaaagattcattattgctgtaatccagtttaaaatcctttaggaatc
gtaacaaaaaaaactctcaaggaatgtcctttgtgatgcttccacgatgtgctttgaaaa
gattcctctgtgaattcctacgggaatttctgcatgaattattttcgtatttttcagtgc
tttctccatgactcctttaccagttttcactaagttcgcctgggattcccacagaatatt
attcccatactttctgatcaccataaaatttgtcgaagaatctctatagaattgcttaaa
aatctgttgaaaaattccaccagaaattcgttagaaattcttttaatattttcgacatga
aggtcctctacgtacttgttacaatttactttttatcaattgttactttaaagtatcctc
cagttgttcattattaatttgttaatgattttcaggaattactgaggatttctccaatca
aaatagtataccaaattctagaagtctcaccgaaaatgtcttcaatatcaccaagcaagg
attcattccacgaattcatcaaagagtttgccaaaagtttatccaactttggttttgaac
ttcatgctaaagtacctctacaggagtgtttgaaaaaatcgcagaaaaaaatatccagac
ttcctgcaaaaaaatgattcttccaggtgttaatccaaggattccttgtaaaattccaca
agtatttcatgagtagttaataggaattcgattgggaacatgtttctcaaagaagttgtc
cccagatatattagcgttttttcacagataattattttttaggtagatgaaaaaaccgaa
tttagtactatgccatttaattccactagagtttgtatcctttgacagatacgcgtattc
gcaactgtaaggccgtcttcagtgtcgtgtactagactcgacttaagacggccttacagt
tgaggtcgaaatttttacatctacttataggtattctactaaacagctcgaagatttatt
atatttttttagatttctctaacatcaattagcaacatcccgcattccttcaaaaccctc
tcgaaaacctagtttaagaaatatttatagaattctaactttcctataaaatttctagct
gaaaacgttcaacagttctttcgaaaactcttctgtgaaaatacttaaagatttccggag
taatttgttcaggaatttcttagaaaactacactattgtttgtttttttaccactcggag
tttaagttgttttaacttaagttacttggatatacgaggaccctcatgatgactccaacg
gctccgatatggatcatttccggatgagcctttagtttttaagaattattattgtaatgt
tgttcgaaaagataaagaggttttgtgcctttttgagaaagatttccaaaaagaaatcac
tcaaaggggtttttccctctttcaaaattcaagttaaaataaaagataataataataata
ataataataataCACTATTGTTTCCTAAgaatttttcagtgaattttaaatcacactaac
gattttgttttgggaatttttgaaaaattttccatcaaattcactaagatttcgcaattc
attcttgaacttcttataaataatctccagaactttcgtcgggaattctatcaggttcaa
taaataagccaaatggtaatctcaggattcttccataaatattatttaaaaatgtataca
ctctttattttttggttcaaaaactactccaggaaattatcaatatctttagggattgct
ttacaaattcctctacgaatcactccataccagatttccagggaaatacatgtaaaaaaa
atttaaaagaattttgttggtaaatttgttgaagtttcatgaacacattgatgtagaaag
aaccatacctttagaaatttcttaagttcaacgcgaaaatattgccggtttttttaagaa
cattaccaaagaggtattgagattatatttgtagtgtaagatgttaataaatttaaatct
taggagaaatttttcattactttgcaaaattgttgaggaattcctgatggactttcaaaa
aacaggaacaaaactattagaattcggtaatttttcaaaactgctataatttagcttatt
tttaagttctttaaaatgatgctttatgaagtatgtaaagccttttgtacaaggttcctc
gaagcatcatacgaaggaaggagaagcaacgaaatgttgaagctgggagaacaaaagata
acaatgaaaaataatttataatcttttctctagaggtaaattacatgactgttaaacctc
tgtaatgaatttacaaataaaacaatttcctcaagaagttccgtcagaatctttttgaga
attcatccttgaaatctacccttccttgaccgctggttttctagaatcctgccaggaagc
ctctagaaattctgccctcgtatcgcacaaaaattcaaactaagaatatggattctgaca
ataattggtaacattatttctagagaagtgttttaaggaagatcaatatttctttatgaa
tatcttaataaatcgtttccttcttcccagttatttcgtgtattcccagaaacgtgtatc
tctacagattcctttaccgctatgctaatttcggaagtaaa
>AAeliv_supercont1.172_482498_480625
ggtaaagagggggataacgcagattatgtctttactgcaaaggagatggcgtgaagacca
gagagctttgagtcgtgatcggagtaggctagatcctccgtcggggactagatctagtag
agcgggcgtagcatagtatcgataataagtcgtcggggcgcctgcaaaccggaagtcatc
ctccaaccggaactgcagaaccgaccctggcacttggccgacccacgttgagtcggagta
tgctgagtccaccgccgagtaattcgcaaaacagcaccggcaaatggtcatcgggcccct
gtgaaccggagttttccctccaccggagtcgcaggaccgacctcggcatctgcctggata
gcatcgattcgggagatcttccgtcgccggggaaatcttcgtcggagtagtagatccatc
gccggggagtacttcgagtaatacgtatcgtaacaccggtttgagtcgtcgtagtgccag
tgaaccggaagccatactccaaccggaatcgttggaccgacctcggcatttaactggtca
accaggagagctcgaacaccagcagcggagaacgagtcatcgtagagcaacgaaatgaac
atgatcgtccggtagaagttcaacagggctctgaagcgaggccagcccaagggaagtatg
cgccgttgcacagaaagctgtccaaagccccggcgagttcttcaaccgccaatagggtaa
agactgtttatgtcgttcttaaacgctaacagttggcgccagcggcaaaaagtacagaca
acaacctttcgaacattcagtttctttcactggccaccgagcgacgacactgtcgtttgt
attccacccactgatcgcgctacgctggattctcaaatttctcaaactttcaatacaagc
gcatggaagaatggtagtcggagaactgtcaaaacatatagaaaataatgaaaaacgtaa
attacgaaactagatcaaaaaagtagtgattagaaatcatgtgtaaagtgaatacttttt
acgttaagttcatcttccgtggtgctttctgtgcttcaggatttcgttttaactaacact
gaaaaagagccatctattgccttatcagttttgaatatcgccctattgggtaaaacgagt
agtcgcagaaacgccgaagaaatgtcgtagtgggcagcatttttgacgacatttagctcc
aacagcgaactagcagaacagctaaaggctgagactgacgaagagcatgagtacagccct
ccacagatacagttgcgtgatgtagttcccggggagattaaggtccaggagcagtaggga
tttttttttgaaatttctcatcgcaatagaatgtttttcatcacgccaatttgtcatgac
acggcctactttcctgcactgagttatgcagtgcgggaatagtcattaccagtgctgtaa
tgattcattgcgcaacgctttctcattacgcaattgttttgagttgcgtaatgaatcatt
acactacgatttttcagaaattgtaaaataatggtgaatgcattccgatataatttctga
taccctcaagtggtcttctacgaaatttaaaaaaatgttgtacgtaaatcgttgcagaac
tcgatttttacagcactcgtcgtaattatcctactcggcaagcctcgtaggataaattta
cgactcgtgctgtaaaaatcatcattctgcaacttgttccgtaaactactattATTTCAT
TCTCTTTGTTACATACAATTAAATATAATAGGGTTTTCCAGTGATTTTGTTCGACCAAAC
TTAAACTACAACatgtatataacaattatttccaacaaagttcatcatacttttgatgtt
caaaaataattttttgatggtttcgaatagtattgtattatgccatataagagaaacgaa
aaatttcatatggagaatgcaagcatattggaaaaatcgatttaatctaaattatatcgt
gttattccaaccaaattacatatgaattgaaagttcaagtcatatattgcatgtttggtg
tattcgatcacaaaaaagtttgataaatcataccttaaatttcatctgaacatcgttgaa
aactgtaatttatacaactttggcgacctgtaggtaaaaattgagacgtgctggaacatt
tctgagaacggcatcatatacagcaaccctaaatcttcttgagacacataatttggtcct
caagacacgcaaaagtgtaatttttgttacgctgtgtTatcttcaatttctctgggcatg
gttcagcagatactgttggtcctttgattttgaccatcgcaattctgtaatcctctcccc
atgggtttgcataagcatcacggcacagctccttgaagcaagcttccttgcttcttggat
tctagtatggatcgttggataacggtagggatcttgggattctagtgtggattctgagat
tattccaccgtagatcctggcgttTACGTGTGGATCTTGCGATTCGCATTCTGGTATAAC
AAATGTAGATCTAAGGGATTTTTATGTGCATTCTGGAAAACCAGTTCAGTACCTGGGAtt
ccagtgtggatcgtttcattaaagtgttaatccttggattccagtgcggattttgagatt
ccaaaataaaacctggggttccaatatggattttagattccaatgTGCTTCCAGCGTGGA
TCTTGGAGTTCCTATGTTGATCCTGAgatttcagtgtggattcttggattgcagtgagga
atctgggatttcattgtacatccaggtatcccaatgtagatcctgttgttccagtgagga
ATGTTAAGTAGGAATCCTGGGATTCAAGTGTGAAACCTTGGCTTCTAGCAAATACTGTTA
ATCTCAATATACTCCACTTCTCCGTTTTGTCGAAGACATCACACTAGCACCACGCTGGCA
TAGAAGTATACTAACACACTACAAACTTTGTGGCATGATTGTTCTTCTCCTTCTTCATTT
CTGATAACCGACATCCTTTGGCATCAgtcgcagttttacttttgcctatttctggcacta
tgcctaaacatggacgcccagagatacctccgcacacacccaggaccccacgtaacaaaa
ccatcagctcatgggccgggaccaactgcttaacttcccttccgatggaagacatgatca
gagattttatgtgtcagaaaatccgacggtgttgacaggctcgatcgacttgagcggaaa
gcagtcacgttaaccactacactacCGACAGCGCTAGaaaaaaaCTGAATGTTTGTTTTG
GCTCTGATTGACGTTTTGTTCTTCAATGCACGCTAAATCAAAAATAGCTAAGAGTAATCG
CTCACGCACTTTTCTGTCAAGAGATGGCGTTACATTTGTGTCCTTTTTGTGTTGTATGGG
AACTGCAGACGTGGAGTTTTGAGATTAATGATATTTGCTTCTAGTGTGAAAGTTTTGTGG
AAATACTGTGCACATATTGTAGGAATGCTGCGGAAGTACTGAAAAAATCGTTTGCAAATT
CACTGTGTAGCCTATTGGAAATCTGTGGAATTCCATTGGAAATTCTAAGGGAATCCGGTG
CGAGTTCTGGAAGGAGCCTGTGGAAACACTATGAAAATCCTTCTGGGATTCCTGTTAAAT
TCTcggtctcgatttgttaagcaggatgcgcaaaagtgatttgtacgccgaattcagcag
actctccttcttcttgacattatgtcctcacggagaaagagcctgattctcagcttagtg
ttcaatgagccttctttgccaaagttgccattttcacattcgtatatcgtgaggcaagta
cgatgatactccctgggaagtcaaggaaatttccattacgaaaagatAGATGTACGTTAG
AATTCACAATCAAACACTCACAGTCAAGTGCGACTGTGATATGTAGAGTGCTGTAAGACA
GCAAACGGttttttttttCGAAGTACCGCGATGCTTCGAATTTCCGGACGCTTGAAAGCC
AGACAGTGGAGttttttttttgatacatacaagttgtcgaaataatatttttgggtgaat
tatagccggtgtccgtggctcgaagcgtccagataatacgactcaactcggtaCATGGTC
GCAGGTAAAGAAATTGGCATGTCTTCAAACGCtgctcattggtccataaagcagttttac
gcggaaagatacattttgagtcttagaatgaaacattagacgaaaacggtctattagaaa
ggtagggcaataatattatttataagatttacatcgtatgttttcttttttattttgcat
tttgagcaagaaaataaaatttttaacgaaatgatcttctacaaaaatgtaagcttttaa
actgtgttatataaaagtaggatggtcaacaatatcacttgaatattataattaactttc
ttataatggtatatactcttagacaaagtcaaattttgatcattttgccaaaaaaaagtt
ttctgtagttgaaaatttgaccaatctagagcatttttctccaatcatcgtagggtggtc
cagcaaaaataagtttttcagctctaatttttccgcaaacacaaattttcatgcaaaaac
attaatggtatctattttagttcaaaagttattgaagcttttctgctaaaaatccattgt
ttttcgaggcatttcataagagttacaacaataacacatctgattttttttttttatata
ataaacaattttattttgtcttttgaatgccgtcaaccgatatgttttatgtttgcccca
atcagagatattctcaatcgaagtaggcatgttgttgtgaggaaaacaacaataactccc
aaacgcaaggagatagcgagttttttcactcaccaaattatgcattttttcaaagctcta
aaaatgttttatagactactttggtgagatatttgagttgaaaacgctagagccagaaaa
ccagttttgtttggacccccctcaatttaagagatacaaaaaaaaactttttaaagcaaa
gttgcttgaaattgaatggtctacaactttgctgaagcatgtataatataatttctacaa
ataagaaagttggtttaatgatttctatgaaaatgtggatcaccctaattttcaataaaa
ccaaataaagggcctaactaatacaaacaactttgtggaaaaccgttttcgtctaatatg
tatttcattctaaagctcaaaatgcatctttccgcgtaaaactgcttcatgagccactgt
gctttggTGCTGAAATAGTACTTATTAAAGATAAGTTTCAAGTTGTTGAAAAATTGTTTA
TCTTAGAACAATAGGCATGAAGAGAGACAACTTTTCTAGTCGGTTGGGCATTTCAGTACC
CTTTGAGGAAAAAACccgtcgtctatcacctattgcaaacgagtttatggaaagttatcg
aacCATCCAAAAATGTCTATATGCTAAGACcaagcatgggaaaattcactcactcacccg
aacgctaccgataaaatatctgcaaagtatctgctgccaccgaatgttcaatgactgccg
aacgctactagggtgagcgcaatcccgcaaatcgtgaacgattgagataaaccgaaaatg
aaaatatatacggagcggagagagcacctatcctctcttaaattggagacacgaaagaac
gcgttcgccattcgatcactgaaagcttcctgcgaaatgtacatattttgcgttcactga
aacatttcgccttgtgtattaccagtcagtgaacgctcttcagctctcaaatacgaatgc
cactcgtgcggaatcggaatgtaaagaatcattcgctacagcaatcggatgccttcggca
caaggagtcagtagtgaatcattctgttgccgtttttgtctaacttatcgctcggcgaac
aagaagaaagcgcattggaaattgaaacactcagcttggtcggagaaacggcaatctcgc
tcttgaccgcttgtggatgtgagcgagagaaatgcaatattcgagtgaatgtttctcatg
cttggCTAAGACAATGAATGCTAAAATGAAGtgttaattcgcgacgattaatttgcgatc
ggatgcgaaccaatgacagagagaagaaacgaaattaaacaactagccaataaacacgta
atttacgacccacaaacagaagaaggcaactcaaaccatgcgaagggatatactagaacc
ttaccgatcccttcccctatagcattctaaacagacagagccatcactcagcacaaaaaa
cagatggtaacattagcattagaaagtaaaggcgcaccgccccatcaactcagaaggaag
ggaaagccataaaaacaaagatcgttaacaatttccttccatagcaagcaggtaggacca
aatcgtcataagcacaaagcgcaggccctcgctgagcctgacgcattcgattgatacgcg
gacaggattcataacgaagagaaagggaaagcattgatctaatggtaaggcgcaacaaga
acaaatatgtccctgcgtcaacccacgcatagaaagtaatcatcccacgcaacgaaagaa
acaaagtaattaaattcaaaatttattacctacgcactcagagacataccttacgagaaa
aaacctaaaacattgaaatctctttgcttctttctcgtgggagaaaattagatttaggca
atcacgacaattgtccctttctaactttaagaatcaataggacctacgatagaactgcat
ttgtcacttcttagaataagtcccccagatcgacgaaagtcgcctataaaaacccagaac
caaccacgaaatacatgatcttacgtttagactcggaacaggcaacttgtctttctagag
agaaattcctggtaagtccaaccgctaaggttatcaccaacgattgcaaactcgactcct
tcggttgcggactactcgcctggcgggtgtcgttctgacgagtcagctttcaatcgttaa
gagagagagctccctattggaaccttccactgtcaggtactggttaaaacatcagcctgt
ccgtctgaagggaaagagaaggggatcaatctccaaccaagcctttcgaacacaaaaccg
tcgtacaccggttgaccgctcgattccttcggttgcagactactcgcctggcgggtgtcg
ttccgacgactcggcgtgcatccttttgcggatataatccactagttggaaccttccact
gtcaggtactggttaaaacatcagcctgtccgtctgaagggaaaaacaagaggaaatatc
cacgactggttctcctctgttgttgaaccgccgtaacaacggttaaacactcgcttcctt
cggttgcggaccactcgcctggcgagtgtcgttccgacgaatcagtgcttaactgttaaa
gagacacggttctctagtcgaaccttccgccagcaggtactgggtcagccacccagcctg
tcagtccgaaggggaagattggggaaacgcactcagttggcgtctaccagttgtcggtaa
gatcgagtaaacaccgcgagatcgtgctagagtcgacgcgcggattccggccataaagaa
aatcccgcgggccgtttacatggtgccccgagtgaggaaccacaacgtcgcgcgttttcg
ttgcggttaaaagcaaggtgtggttaccgcctaaagagtaaccagaagaaaattcctgta
gtgtttagttgagtgaaatgtcagatctcacgcgagagatcgaagagctcgtcgaatact
tccgcgagattgatgcgaagttcgacgaagtgaaaaacaccgacaattacaagcagtggg
ccgaaaggccagtggctaaacaagaactgtgcgaaacagggtcctttgaactagttctct
gggaaaacacacctagggaaaaggtgtttgtacaacgagtttcgaaatcggtggaaggaa
tggtcaggcctaaacgaccataagaagattcgcagaagaaaagtgttggaaagtgttctg
ttgaaatacgcgctcaacgctgagtcatcaatttaaaataatcgctgttgcgatactgag
aaaggtgtcacaacgtgcacgatccttgcgaggacgtgctagagaaccggtaagtaggcg
tcgaatcgaccgttggaaaccccaggaagaggacaacgggcacgatccttacgaggacgt
gctagagagccggaaggcgtcgaatcgaccgttggaaaccccaggaagaggacaacgggc
acgatccttgcgaggacgtgctagagagccggaaggcgtcgaatcgactattggaaaccc
caggaagaggacaacgggcacgatccttgcgaggacgtgctagagagccggaaggcgtcg
aatcgaccgttggaaaccccaggaagaggacaacgggcacgatccttgcgaggacgtgct
agagagccggaaggcgtcgaatcgactattggaaaccccaggaagaggacaacgggcacg
atccttgcgaggacgtgctagagagccggaaggcgtcgaatcgaccgttggaaaccccag
gaagaggacaacgggcacgatccttgcgaggacgtgctagagagccggaaggcgtcgaat
cgactattggaaaccccaggaagaggacaacgggcacgatccttgcgaggacgtgctaga
gagccggaaggcgtcgaatcgaccgttggaaaccccaggaagaggacaacgggcacgatc
cttgcgaggacgtgctagagagccggaaggcgtcgaatcgactattggaaaccccaggaa
gaggacaacgggcacgatccttgcgaggacgtgctagagagccggaaggcgtcgaatcga
ccgtttgtaaatctccaggaagaggacaacgggcacgatccttgcgaggacgtgctagag
agccggaaggcgtcgaatcgaccgttggaaaccccaggaagaggacaacgggcacgatcc
ttgcgaggacgtgctagagagccggaaggcgtcgaatcgactattggaaaccccaggaag
aggacaacgggcacgatccttgcgaggacgtgctagagagccggaaggcgtcgaatcgac
catcggaaaccctaggaagaggacaacgggcacgatccttgcgaggacgtgctagagagc
cggaaggcgtcgaatcgaccgttggaaaccccaggaagaggacaacgggcacgatccttg
cgaggacgtgctagagagccggaaggcgtcgaatcgaccgttggaaaccccaggaagagg
acaacgggcacgatccttgcgaggacgtgctagagagccggaaggcgtcgaatcgactat
tggaaaccccaggaagaggacaacgggcacgatccttgcgaggacgtgctagagagccgg
aaggcgtcgaatcgactattggaaaccccaggaagaggacaacgggcacgatccttgcga
ggacgtgctagagaaccggtaagaaggcgtcgaatcgaccattggaaaccccaggaagag
gacaacgggcacgatccttgcgaggacgtgctagagaaccggtaagaaggcgtcgaatcg
accattggaaaccccaggaagaggacaacgggcacgatccttgcgaggacgtgctagaga
accgaaaagaaggcggtcgaattaaccactttaaacctcaccagaggactaaaacgcgaa
ccagcaaaaatcgaacgaatccggaattctagagagaagccacaaggaacaaaatgtcta
gcatgcttgtggataaccaaaacggcaactgccgcctttgtaacgaccccgacgataaag
acgaaataaacgaagaataaaaccaccaacgtggcatcttaacaaggaaggcctaaccgc
cacaacaagatacgtcacagcatcatcaaaggatttggtaacgagagaactcaaagaaaa
caataacccggcgaagaaagccagggtaatcaacgccaacatgtggcccttaacagtaat
agcactattcctactgattagccaagcaataggaagtgagcttaaagggctcatagcata
cgattgcaccagcaacaacgtaaacataacgagctattcactgatggacgtcgcatcgtg
tattccaccaactaggaatctcacgactacggaagtccgcatacaagtcttacaaagaag
cccaaaagcattcgtgaaggtccaccagtgcaaggtaataataaaacgatcaatccgaca
ctgcggtgcgctttctcatacgtcagattatgagcatgggtacgcatacatcgtcaagga
attcaccccggacgaatgcaggttagctcaattgctcggatccatatcactatccgagag
caacaagattcgcgaactccgtcgcaacagcacaacgcgaggagaaacactaatagtagg
gagtctgaaaggaagctcttgtagcggtggagtctacagaactgcatcatacacctggga
aggagcactagttttctatgagtacgagataagcatgtacgattacacagcaacggcgga
catcgaaaacgaccaggtggctctaagaaacggtatagtatgtgcctacaaaaccggatg
gtgcctagaccctgagttcggctacatgacgtgggaagttgacctgcggagacaatgcga
ggagaccgaattcgaaatcatatatgaagggactgtaaacaaaacctttgatcacgataa
cgacaaatcaagatcaaaagcagtctacacgcttctgtcggacactcacatgttctcgat
aagagcacgcgacaaaactcaaatatgtggattcgacgcgtacgttacagaccaccccag
aatctatataatagaggccagcggattcaagtcccccttcaaacgaaaggaaagcaccgg
acgaaacctggacctttttacttacttcaattcgaaaataacgttggtcgagaactacct
gggccaacaactgaatgaagtatatacaacagttatgacggaaatgtgcaaaatcgacaa
ggcactaatggaaaccaaacttactctagcaagagtcaacccaagcgaattcgtgtccaa
catagtaaaacgatccgggttcaccgctatcgtagcagcagaagtgctctacatcatcga
gtgtaaaccagtcttcgtaacatatgaaagcaaacaggaatgttaccaagaaattcctgt
aaagtacaacaacgtgtcaatgtacatggcaccagtaacacgtatcctacaaagaagagg
gaccgaaatagactgcacacctctaataccagcaaaattcaccatcggaggaagatggta
caccacggaccaaagactacgagagtctacacccccgaacaaactaacgacagacgtcat
tacaagctggtcatatacatcactaccaagcctcatgcaaagcggagtgtacgacgcaga
aagccttgaaagaatgaaaaacatggtctacgagcaaggggacaagaagatagcatcatc
ggtactccacaaggcgatatcagggcagcatcccaatctacaaggatacaccttcgacgc
cctcatatctgaaaggatcgtcgacaacgctttcaacaaatattggtctaaactcatctc
ctggtcaacatggttaggcaacgtaacatcaacggcacttggaatctacatgataacgag
gatgatcaagttcgcagtcgacacgctgatacacggtagaatcctatacgatatatacgg
attcggatggcagctattggcgtccttttgggactcgctaacgactcttctatcgcaccg
caacgtaatgaagcgataccaagacaagaacgacctaacggaatgcaccactctagcgcc
gcagccaactgacaagcaagacgatcaccatgaggaagaatcaaacaacgagagcagacc
tcgcccctaccccaggccgagcaatatagtgacttctaaataagacatcagataatcata
atacacacatggtaagaaattatatgaaaaataatctttacatcatcatttacaacaaga
ctattgtacgaccaagaataataaaattaagtaaaaacaaaccatatatatatatatata
aaaaaaaaaaaaaatacgatattgatattaaaatacaatgtaaccatgtgacaattgttt
tccttttttttagcaagtaagctcaagaataacaacctttataataattaaagaacaagc
ataaacaatcataacgtcgcggaaacaatattgtaaaattaaggattttacgaagggcgg
tgttaattcgcgacgattaatttgcgatcggatgcgaaccaatgacagagagaagaaacg
aaattaaacaactagccaataagcacgtaatttacgacccacaaacagaagaaggcaact
caaaccatgcgaagggatatactagaaccttaccgatcccttcccctatagcattctaaa
cagacagagccatcactcagcacaaaaaacagatggtaacattagcattagaaagtaaag
gcgcaccgccccatcaactcagaaggaagggaaagccataaaaacaaagatcgttaacaa
tttccttccatagcaagcaggtaggaccaaaccgtcataagcacaaagcgcaggccctcg
ctgagcctgacgcattcgattgatacgcggacaggattcataacgaagagaaagggaaag
cattgatctaatggtaaggcgcaacaagaacaaatatgtccctgcgtcaacccacgcata
gaaagtaatcatcccacgcaacgaaagaaacaaagtaattaaattcaaaatttattacct
acgcactcagagacataccttacgagaaaaaacctaaaacattgaaatctctttgcttct
ttctcgtgggagaaaattagatttaggcaatcacgacaattgtccctttctaactttaag
aatcaataggacctacgatagaactgcatttgtcacttcttagaataagtcccccagatc
gacgaaagtcgcctataaaaacccagaaccaaccacgaaatacatgatcttacgtttaga
ctcggaacaggcaacttgtctttctagagagaaattcctggtaagtccaaccgctaaggt
tatcaccaacgattgcaaactcgactccttcggttgcggactactcgcctggcgggtgtc
gttctgacgagtcagctttcaatcgttaagagagagagctccctattggaaccttccact
gtcaggtactggttaaaacatcagcctgtccgtctgaagggaaagagaaggggatcaatc
tccaaccaagcctttcgaacacaaaaccgtcgtacaccggttgaccgctcgattccttcg
gttgcagactactcgcctggcgggtgtcgttccgacgactcggcgtgcatccttttgcgg
atataatccactagttggaaccttccactgtcaggtactggttaaaacatcagcctgtcc
gtctgaagggaaaaacaagaggaaatatccacgactggttctcctctgttgttgaaccgc
cgtaacaacggttaaacactcgcttccttcggttgcggaccactcgcctggcgagtgtcg
ttccgacgaatcagtgcttaactgttaaagagacacggttctctagtcgaaccttccgcc
agcaggtactgggtcagccacccagcctgtcagtccgaaggggaagattggggaaacgca
ctcagttggcgtctaccagttgtcggtaagatcgagtaaacaccgcgagatcgtgctaga
gtcgacgcgcggattccggccataaagaaaatcccgcgggccgtttacgtttaagaaaca
accaaattataagcctagatgtttgaatttattcacaagatttgttttaaaaggatactg
gaagcactggcttttgtatcgtcaagattatccactgaaaagcaatgagcattcttaaat
gagtcgtcgcgtGTGAATTCTTGGTTTGGtggtgaatacttcaaaaacagtaggtgaaac
tgagcgcgaaaagaccttcatagaaagcagtgatacgatagatggcggtactttcgatgt
ggtgaatgagttcgtctacctcggatccttgatgatggcttatagaaaagtttggcgaga
aatacgaaggcacatcatctgagggctccagaagaaactgcggccaaaaaagattcacac
ccgcaccaaatacacgatgttcaaaatgctcataataccagtagtactctacaggcatga
aacgtggagtatgccatcctctagaaggatttgaaagctcttggggttttcgaacgccgg
atgcttaggaagatcttcggaagcatgcgggaaaacggagtttggcaacgaaggttgaac
cacgagctcgcccaactctacggcgaaaccagtatccggaagatggatcaagctggaagg
atacgctgggcagggcattttgcaagaatgctggacaacagccctgtaaagattgtttgc
TTGATTTTCAACTATGTGGTAATTAAAAttggtgatagtattggctcgagagtcttaatc
ctctaattaaacgaactaattttgtctctctctgacgtttcggtccgtatttgggacctt
cttcagggaTAAAGAATAACTCGTTCTTTTCTAAACGACAGGCTAAAAGTAATACAGACC
GAAATGTCGGAGAGAGCCAAAACTAGTTCCTGTAATAAataaattaactttatataaatt
aactttatTTTACAAACGCTTCTGAAGGCGTAAAGCAATGTTAAACCAACCTAGCCTCTA
TCTTGTGATCATAGTATCTTTTTGAAAGGTTTAAAAGAATACCAAACaaaaaaaaaCttt
ttttCCTGGCGACAAACAAAGGCCAAAAACGGAAGTTTGCGATCCTTGTCAACTGTCTAC
GGAAATTTGTGATGTGGTTTACTCACGATCAAGATAAGTCATAGCTTGTTAGCTCAAATT
AAAGCACTGAACTATTTAAATAATATAAACTTTCATGTGCACCTGGCGAAAACACATAAC
TTTCTGATTCCGTAATTGTTTATGATCAGAATATGCCAACAAAAAGCTCCATACCCCCTG
ATACAACAATTTTGCTCCATTAGACCATTCGACATGGTTCGACATCGTATACCAGAAATA
CCAGCTCCACAGTGGCATCGCGATTTGGTAACCAAAAATGAATGCATAATTAATCTAATT
TATAGCTAAGCATCGGAACATCTAACAGTTTTGGCGCAGATCCCAACACCGAGAGAGAGA
GGTCACCTTTTTATGTGCTCCCAAAACGGTAGTGTAAAAAGGCACGTTTCAAAATTTATA
GTTCAAATCCAAAACGATAAAATGCGCATCAAAAACGAAACCAGTTCAGTCCTAGAGCAT
TaaaaaaaGAGTTCAAACACGCAAATGTCATCGGCTTTTAGGAGATCCAGTTTAGCTTGT
TTGTTCTACTTTTCCGTGTCTTGATTGTAGCTTAACAGTTTTATGGTTCCTCTTTTTGAT
TCTTGTTAAGGCAAATTGCTGCTATCTGCTGGTCATCTGAATGTTCCTCGCAATCCGCAG
ATTCCTCTGCTTTTGCATCACCaatatatttccttaaggtgaagatccatcgaagccaaa
cctcgaattttcaagagcacaaatctagagaaccagacaaccgttcgtgctgaaaatcta
atcgattggtcaccaccagcgagtgaccagtgagtagcattttcagcacaaacggttgtc
tagttctctagatttgtgctcttgaaaattagaggtttggcttcgatgcatcttcacgtt
aaacaaattatgaaatttcaacACCCATCAAAATTTCACGACCTCTGCCCAAACCAATTG
GTGGAACCCAAGAAGAAGCAGCTGATTTTGTCCTAACAAGTGGTGGTGTCACCTCATGCC
GTAAAACAAGTCAACCTGCTGCCAACTTGTGTCTGCGGGATCTTCGTGCGAGCGATTCTT
CGCTTTTGGCTCTGGCATgggggggggCAGGCCTAATGAGAGGCACCGCTATAAAACCCT
AGGTGACAATTATCGCTACCCCCTGACGTCGGAGAGACCGGCATCCGCTCGGAAAACAAA
TGGCTGACATAAAACAAGCCAACAACGAACGGTGACATTAAACTCCACTGAGATTTTGCA
GTTGGGCGTAGGACAAGTGCATCATCGCAGCGTGGTTTGACGGATCGACAATGGGCAGAG
ATCATGCGAGCAACGTGACATCCAAAGATCACCGTTGAGGGGATGGTGGGATAAGAAGGG
GGAGGGGCTAGCAGTGGGATTCGCATTTTTAATGAGACACAGACCTAATAAATTATCCTC
GCCGAGAGCTGTCTTTAATGGATGATAAAATTCAATCTAATAGAAGTGATCTTTCTGGTT
CTTGAGGTTGTTTGCGAGGCGATGTGATATTTGTTTGTCCGGAGCTGGGCGGGTTTTCGT
TGAGAGGGTGGGTGATTAAAGAGCCGTAGGGACGGGTAAAGGTTAAACCTGTGGCTGATC
GAGCAGATGCGTAGTTTGTGAGGTGGAAGAAGCTAATTGTAATGTAGGATCAAATCAAAT
GGTTGCGATCAGTTTTTATTTCTTCACCAGTGAATACTCGGACAATCATGAATAGCTTCA
TACGCTATAACTTTTCCATCTTTTTCTTGGTGCAATATccttaaccttccagtcgtcgcg
tggttgaccatcgtcagaaccaccacgctgctgttgtaatcgaaaagcgaggtttttttc
accagtgttgtacaaaatacaacagcgcgacgactgaagtgttaaaaTCAATTTGAATTA
AACCATTAAATTTAATTCAAATCAAAATCGAAATGCAAGTCGAAATTCTAAATTTAGAAT
CAAATCAGTATTTAAATCTTAAACAAAATACAAATCGAACCCTAATCAAtttttttGTTT
ACTGGAACCTGTTTCAAATAAAACAAATAAGGAATTTCGAATAACGTTTATCGCTGCATC
ATTTTAACGGTCAGCATCTAGAAGTTCAATAGTTCACCGTAGAAGTTTCTCTTTGATACC
TGAAGTTCCATGCCAACAAATTCCACGTCTATTGATCGACGTTCCAATCGAACGCACACT
ACACGGCAACTTAAAATAGTTGAAATTTTCCTCTTGAGGCTTTCTGAAATCGAGCAGCCG
GTGCACACTCGATACCCGCAATGGAACGCCACAAATGCCGAAAATGATGCCTATTATGAC
GCACCGAGGATGACTTGCCATTCCCTTCACAACCGAACAATGTCTCGAGTTGACTCGAGC
AAATCCCAGCTGCTTCTAAACGCACCTCGGAAACTATGTCCTACCCCCGATcccccccTC
CCATATCAAACACTCAAACTTACACCATTTGGTATCTACAGTGCTAGTTGCTGTCTCAAG
ACAAGAAGAAGAGAGTGTAAATCAGAAGAAGAAGCaaaaaaaCAGTTTATGGTTATGGAA
TATTAAATGAAATTGAGATAGCTTCCGAAATCTGTTTTTATTTTCGGGTTGTTCCATCGA
GACACGGAATCTGGCCGAGCAAACCGGGCAACTATCCGGGCGAGCAATTTTGTGATTTAC
GGTTGTTTTCTTGCACCGGAGCAGGAAATTACTTTCTCACACCTTTTAATTTTCGATAAA
GATCCAATTTATTCACGGGTGATAATGAAGAGATTTAAGTACGCGCTCGCtttttttCCT
CCTCTCGGGCTCTGATGTGGAGTCGCTTCGGGGCTCATCGGAGATGGTAGCAGCACCTCG
TGCAATTAATCGCTCAAAATTGGTGGAAGGTGAttttttttCGGGAGGTGATCAACTCAT
AGTGGTTCGGATTTAAAAAGTCATGGATAAATTACACATTTTTGATACATTACAAATTTT
GATTTTGCCAAgtgttgtggattcaagggaagtgctgaataatatcagcgaaaacgtgtc
gactactgtgattgcttTTCTTTTGAGATTGGTGATATTATGCATTTTGTCATGATTTAT
TCCAGAAATTTCATCAGAAAAGAATAGAAGACTAATTCAGAATTATTTTTGGAAACTACT
TCAGATTCCTGCAATGACTATTCCTGAAATTTCTCAAGAAAGTCATCAGATCTTCAGGAA
TGTATTCAATTATTGGTCCTTTAAATTTCATAATCTCTTTTCAGGAATTCGCCTTAGGAC
ATTTCTAGAAATAACTCCAGAAGGTTTTTGAATTTCTCAAGGTAATGACTCAAGAAATAC
AATGAAATTTTCAAAAATTAATATAGTGATTTTTCCATCAATATTTCTCGAATGTTCATT
AAGACCTGAATTCAAGAATTAAATTTCTTCTAAGATATTTCTAGAAATtactcaaacaaa
ttcaatgaatttcacaacgtaacaaaaatgacacttttgcgtgtctcaaggatcaaatta
tgagtctttagtTATCTTTCAGAAAATTCCAATGGATGCCATCAAAACATTTAGAACGAA
ATTCGCGATTTTTCTACTAttctccgaatgaatgatcgccagcgtccggaatgatccttt
ttcccgaatgacctgattctccaaaaagtgacgcagttcaataaaatttaagaatagttt
ttagtaatagaatggtaaactacaaagtacaataagtaatcaaaagaagtagatatttgg
tcattctcgacgataaaactcacaagaacctccaatcaaataaggaagggtggatagtag
ccaaaaaattcattcacctccttgaaatatataaagttctgacagatacttttcgggaaa
tgggactattcggggaaacgaggtattcggggaattcggaaaactggctgaaaattgact
gggggaaatcgacattcgaagagaacaacagtatttgtggaaaTCACTGGAAGTATGAGT
GTTAAAATTCCTAGGTGTGTCCTTGAACGAATTTACTTGAGATTATTTTGTATACCGAAT
ATCAGAggggcccagatagccgtagcggtaaacgcgcagctattcagcaagaccaagctg
agggtcgtgggctcgaatcccaccggtcgaggatcttttcgggctggaaattttctcgac
ttcccagggcatagagtatcttcgtacctgccacacgatatacacatacaaaaatggtca
ttggcatagtaagctctcagttaataactgtggaagtactcataagaacactgagaagca
ggctctgtcccagtggggacgtaacgccagaaagaagaagaagaatcagaggaaaatgac
atcgtgaaattagaaaaaaaaaGTTACTTTAAAAACTATTTGTCCAAAAATAGTTAtttt
tgctattttacatcgtaataggctgtttttcatcatgccaaactgccatgaaacgaccta
ctttcctgcactgaagtatgcaatgcgggaatagtcattacgcaactgaaaccagtgctg
taatgattcattacgcaacgctttctcattacgcaactgttttgagttgcgtaatgaacc
atcaaataacaattttcagaaattgtaaaatgattgtgaaagcattccgatataatttca
tataccctcaagtggtcttctacgaaattgcaaaaaatgatgtacggaactctttgcaga
actcgatttttacagcactcgtcgtaattatcctactcggcaagcctcgtaggataaatt
tacgactcgtgatgtaaaaatcataattttgcaacttgttccgtaaactactattatgca
acaagttgcaaaatgatgattttttcagtacgattcgtacatttatctaacgaggtgtac
caagttggataaaaacgacgagtgctgaaaaaatcgagttttgcaacgagttgcatacaa
cattttttgcaattacgaaaaaagcaatttagttggagcataaacatgtttcaaggaaat
ccacatgagcatccatgcgtagcaacagctcagttttcctcaatcaggtaggctgtggaa
tggctgtcacatattttcacacttcctttgctgattcaattttcaattactgaccaggta
agaggctgcatacaattttacaacaacatcgaaattattatcttgtgcagaggcaattca
accacgatccaccgcataaacctgccggctttttcgagagtgaagaaacaaactcaacgc
ccacaagatgattccactccaactcataatccaacacagccaactagctccagtttctat
ttccgttggacgatcggagttcgactcaattctgatattcagacgaatgtagaatcagaa
ccaagttgactaagttatttagatattcagaacaatacgataaattacgcataaaggcaa
tcagatatcagtttgacaactcccaaaacagtgctgaaaagtggtgcttctcgataccgt
tattagtgctgaaaagtagaactttttcttctaacaggaaaagtaggccattatgttgat
caatttcttgttaaaaagtagggtgatatgcaacggaattgcaaaaaagaaacatttaag
tccttcgactgagaatggagactttttagagacttgcgtgataacagagactaagtatct
aaaaatagacctgctataagccATGCAAATCCCAAGACGTCGAAAGAGACAAACAGACTA
CTTACAACAtacactacccgtcataaatatggactcgcctgaaaaagtattgcagtactc
agctgaatcttgaatcaccctgaaaagttaagcttcgcctcaaaacacgaacattcatga
tgctaaatctctgatgatctataatggtgcggtcttcagaaaagttattcaaaagatcaa
ggacattcggaaggcaaacagtttggttcgtaatACAGTAATacctcgatataacgtaac
ctctttataacgtaactcgatataacgtaatttttacctcgatataacgtaacttttttt
tggctcccatttatttgtccaattttcattaaaaacatgatttatgaactacaataaata
ttcttcaagattcaaactacaacaaatacgaaatcaaagcaatgcaaaggtttactataa
ctgaatacagtcataaatcgatatcgaGTGAGCTATAAGCTCAATGTTAAAACCAACATT
TTGTCATTGCTGTACATTTGTATACATCATTCTAATTTATTTTTGTTACATTAACGCTGC
CACTGGAACCAAGCCTGCTAATCACTTCAttttttttATGAAAACTTTAATTATTATTGA
TTTAGACTTAGTGTTCAAAAAGACAAGATCAAACTAAAATTTGTAAATTTGGTtattgct
tcaggaattcttacaaatatttttcaaatgatttctccaagaattcgttatttctcctgg
aatttttccatggattctagttgaagaatcattcggaggatgcctccagcgactcctcca
ataatttcttcacggactcatattaaactcttttaatattcatgtgcaaaacttaaaata
tatccttaaaataattccaactggcatctctcaggaatcccactagttaatatcaggaag
gtattcatgattaaaaacctttgaaatttttttctgaaatgaaaccagattttttttttt
tcaaatcgattttagagactcgtccaagagattgtaggaacatttgatcagtattgtctt
aacgaatacccgtctaaattattgtttgagaaattgcattaaaaagttcttattgaattc
caccaagaaacagttcaaatatttcttcatgaatttcttcagaatatgtctaagaactgt
tcccaaaaaaatccagattctaggaTTaatcttg
>AAeliv_supercont1.184_259607_258484
cgcctatcatggtcagttgttccgaatttgggggttttaggcaggagatcttgaactcca
ttaggggaatcaaggtttccttccaaatggcaaagaaaggagactgtcgcgttttgccgg
aaactcttaaagatcgcgaacttcttctcaaacatcttgaagagaagaagcacatttttt
ttacttatgacgacaaaactgaacgtttgttcaaagtcgtattgaaaagtctcttaagtg
acAAGGgtaagtattcctatagttgcggtagtgccgttttcactgattgtattacattag
ccacagaaccgacactgccaatcgacgtattggcttgttgatacatggaatagtttaaaa
gagcgttcaaattgctttttaaactgatagagtaaggtggggcaaaagttcgaccttagt
ggtataatcaacgtttccaggaaaataatagcagatgaaacaaaacaaataccatacagc
gaaccttcaacatattggctataactttgctgaacaaacttgtgtcaaaatatttaccca
tttttagttataacagtttcaaaattgattgtcttaaacgaacttttgccccaccggtgg
ggcaaaagttcgaatctagtgtggggcaaaagttcgttggctaaagcacaaaatatcaat
acttttatgccaggcatactttataccagacgtaaacttatgtttgccgaaaaatacaca
ctaaattttcatcaaaaaatgcccaaaacagggttaattgtaatacacccaaaaaatagc
agtttttcgcaaaactaagtgaaaatgtaaaatttttgtgacatttttcacacgatcagg
caaatttcgctaaatttgaagataatatgtagatttcaggaaatttgaaaaattttccgt
gggtttatacatgggtcgaacttttgccccgctatgggccaaaaattgattccaactatt
tatggaaaaactaatacacgtcagagcaaccttatgataggcctagaaacgcccttagag
taaggtggggcaaaagttcgaccttagtggtataatcaaagtttccaggaaaataatagc
agatgaaacaaaacaaataccatacagcgaaccttcagcatattggctataactttgctg
aacaaacttgtatgaaaatatttacccatttttagttataacagtttcaaaattgattgt
cttaaacgaacttttgccccaccggtggggcaaaagttcgttggctaaaacacaaaatat
caatacttttatgtcaggcatactttataccagccgtaaacttatgtttgccgaaaaata
cacactaaattttcatcaaaaaaatgcccaaaacagggttaattgtaatacacccaaaaa
atagcagtttttcgcaaaactaagtgaaaatgtaaaatttttgtgacatttttcgcacga
tcaggcaaatttcgctaaatttgaagataatatgtagatttaaggaaatttgaaaaattt
tccgtgggtttatacatgggtcgaacttttgccccgcagattcgaacttttgccccgcta
tgggccaaaaattgattccaactatttatggaaaaactaatacacgtcaaagcatactta
tgataggcctagaaacgcccttacataaaatattgaaaaatattttatcttcatttggtt
ccatacatcgaaagtttgaccaaatattacaatatttacgtcgaaaaacaacaaatagcc
ataacttttctaaatcttaatcgatttttatgatgtttgcagtgaaagtctcttacttga
atagcattcgaaccaccatgacatttctaagtttttatttgatttgagctagaaatctta
aaaagaaactcttgccccactcgaacatttgccccactttactctacataaaatattgaa
aaagattttatcttcaattggttccatgctacgaaagtttgaccaaaaattacaatatcc
acgtcgaaaaacaacaaatagccataacttttccaaatctcaatcgatttttatgatatt
tggagtgaaagtctcttacttgaatagcattcgaaccaccatgacatttataagttttgt
tttgatttgagctagaaatcttaaaaagaaactcttgccccactcgaacttttgccccac
tttactctaaatatcacttacattgcaaaaacttttttacttgtaccaatagttgcgtta
aagtgttcctatattaaattctcataagaaaacaacggataccgcaactataggaacaca
aattaaaaatataccgcaactaaaggaactgtgtaccaatagtggaggtattattttcca
ctgacattccgtggattactgagatgaaatattttttctcattaattcaatggtcgttac
ttcctgttacaacatcaacatgtacataaattgcgcttcttgaatttaggtggttatatg
aagttcaatcctgcttagtacctccactattggtacatctaccctacaagtcacctgaag
agatcaaaaatggaattaatggtttacttggattttccccagtccaagtaatcattatga
aaaagagaacccaatctggcattgttcggaaagggctttctcaagaatattatttagttc
actttatcaaaaaagaactaaataatattaaaactttagaaaaagcaaaacttttgttcg
atgtccgtgtgacatgggaacattttcagaccatacgagtaagtcaaccattgtgataat
aagatttaataatcatcaataaggataaatcaaagatttttagttttgagttcatatttg
atgtacatagaggatcaaccataaaatacacaacgctttaggaagaaaacgtacatttaa
tggtatgccacaccgcacttaacatcaactaaaatttcctcactaaaagtgtaaaaagaa
gtaaagcatgttcaaaatatatcatAtacataacaacattatatcagcatatgttattat
gttataagtttttttcgaacataggttgttacaaacttgatgcaggatgttgttaaaata
actaaaattataacaaaaagtgtatgaatagtaacataaacataacaaaatgtgttttaa
ctctatcaaaaacatatcaaaccaagttataatgtttgatacaaagtatcaacagtataa
tactgttcgatatacgataatattgtatcttattgaaatgcataactatctatttatttt
gttataaagttgttaaaaatggacaaaaaaatatcttaaagggaaataaaacacattatg
ttgtatttctgttttattttgttctatggataacggagcctaacaaaattatatgcatat
catattctgataaaattttattatatttttgttacaagcctctagtcgggTAACTTatta
gcacgttatctttcaataattgacggaattgtaaatatgttcttttattcttgttatgcc
tggcagaaaaccacttaatgggatggaatagttttccgaaactactaaatttggtagaaa
taacaataaagtttaataaaaatagaaaagaaatcgttttcatcgtgcatcatttaaaat
ttcatctAATGTATCCCAAAACAAGGttttgtttgactttatttgtgcgaattttaactt
attcggctagttcttcactcgcccaaagctagtgagaatccgggataagtgggacctttc
gtcatagcttattcatgaaaagtctttcaagtgggtattcttctaaaaaattgaagatac
aatggtacggaatgtatttagtacaaaaaatattgttattttttgccatttgctccatgt
aacagattgacaactgctacgtggagtaaatgaaaaaaacagcgccattttcaacttgaa
tgttaaaatgtgacacgtttcacgtcttgcattgtctcgcaaaaaataattgtgttataa
atcgaattaccatcggtgagctacGTAATTAAGCGGTAAGCTCtctccctcttatacaat
tacgtaatttaagattgatcttttttgataaaaatcatttatttgaatgttttagtgctg
ctctcttggaaaatgtttgaaacgtgttggaaaagttttggttctggtgcttgttttgat
agatttcgcttaccccgggtatgaagatatttcgagtaaagttagaccaaagaaatcaca
caaaacaaccgtaagcaacttgtaataatacttaaacttgtaccttactgatgataattt
catttaaacacaattatttttgcgagccaatacaagacgtgaatcgtgtcgcaatttatc
atgcaggcagaaaatggcgctgaatttgcaactgttacatggagcatatggtatttaaaa
tattaataattttgcactaaatacattccttatcattgtatcttcaacttctttccagaa
gaataccctcttgaaaaacttgtcctaagtgagctatggcggaagttcccacatactccg
gattctcacttgccccaggataccttAACCCATAATTCTGATTACAAGCCCTTGACATAG
ACCTGGGACGATTTTAGCGGATTATTTTCAACGGTGGATTTTCTACGAAATTTATAACGA
GATCTTTGGCAGTCTAGAGTTTTGGTAGACACCAAAAATTCTCGAAGGCATTTCTCCTGA
AGCAATTGATATCATATGTGACATTTAAATTTAAAATTTCATCAAGGGAGGTGAGAAGGA
GAGGTCAACGGTCCCCATCAAACAACATTAAATGTGATATCTTAATTCCAACGAAAAGAC
ATTGTATCTGTTTCATTCGTCATTGCTATTTATTACTTTTCATTCTAGTTTACAATGTTA
TTGCATTCATCTTCGTTAAAAGGTTTTGTGAAGTTGAGAATTCATTGTAAATGAGCTTAA
TTTAGTGCTACCAAATAAGGATGACAGTGTTGCCTATCACAGAAAACATAGATATGAGAA
ATTAATGTAATGTTTGAAATTTGAAATTCATAAAACAAtattgatttgtttatttttctt
aataaaatagaatcaaagccaagacactttgggtgatatcataatgaaatctttttcaga
taggcacaaaaccactttatcttttcaaacatcgttataatatgaaaattattaaggaaa
agcttttccggaattgatccatagcgtagccgaaatcttccaagcccagtcatcacgaat
gttaacaaacacacatcctggctcccgaatgatgatggaagatcgccaagcttgttgtct
gaaaataaagtcaaagaaaaagaaaacaaagcagcaagtatcacacacgaaaacaagtac
cattcaaatatttgtatataattttcatgaTGAATAATACTGATAACCTGAAATAAAGAA
CTTTAAAAACAAAAGTCAACCTAACAGTCAGTGTTTTTGAACCAACCATTTTAGCAGAAC
TTAATACAATCCAAATtcaagaagaaatacagcagtgaggttaagtggaccaaaccacct
ttccattgccagtggaagccagaacatccttttactaaggctagagttattgagaccttg
gagagagctatcggtcctctgtattgttgctcctatcaacaggttggcgaacgatcaacc
gatcgagccaactccgatccttcgagaaaaatctcagttgcacgccgtaTAAGGAGATTC
ATCTGAGAAATAAAAATGATTATAAGAGAAATTCTACCAATGCAAaagttcggaacgagg
aggcgtttcgagacaggaggagatgaccgtgagttgcgaccctaaggaggagtgttggaa
tcgacgtagtgtcgcacctcagatagaagaatcttcggttgtgaagtattcgtcgtcgta
ggtaaacgtatggaagattcgttgagagaggtatgatatttctgtgtgatgattgaatga
aggaagattcagctgctgattgaggtGGAAACAACTTCTGTATTGTGTTTCTTCATGATT
GCATTCGGCTGTGAACGAGATCTGTATGATCTTAGCAACAGAAACATTGGGTCACAATAA
TAGCAATTACAGAGTTGGACTTTTTGTGGAAAGAGGTCGAATTGCCAGAAATTTGCAAAC
AGGACTGAACACTTGAGAAATCATTCGAGAGAAACAACTGGAAAAGGACATATAACTAAG
ACTTGATAATGAGCATTGTTTTCCATGCAACAAAATCGTTGTAACGAACGCGATAGTATT
AGTAAAGTAAATGCGCCATCTCATAGAGTTTATTATGAAAGTGATTAAGAAGTCATAAGT
CGTAGACAATATAAGTGAAATAACATTACAGAGTCGCAGACAATCGAGATTGCGCAGTGA
ACGCGACAATTTGTATAGGAAATTTGCGATCAACTATCCGAAGTGTGAGGATATCCTAAT
CACAATAAACAACTAGTAAGTGCTAAAGTGAGATCCACTATAACAATTAAAAAATCAACC
TGAGaaaaaaaaTGGCGGAATCAAAGTTAAAAAATAGTAAAATAGTACCAGTAACGCAAA
CGAGTGAGTTTGATAGACATTAAGACAAAGTTTGATTAATCCAACCAATTATCATTTCTA
ACGACAAGCTGCGTTTGTGAAAATGCCAGCTTTAAGGTAGCGAAAGTATTAGTCATCTTG
TGAAGTTATTTATCCAAAAGTTACTCTGAAGTAGATTCTCTAAGATCCTTCACCAGGCAT
AGGTTCAAAGTGACGAATACTAACCCAAAGTTATCAAGGATTATCTGCGGATAAGTAACC
AAAGTCCGAACAGAAATAACAACGTGTATCGCCGAAAACAGCCGGCACCCGCGACAGAGG
CGTTATGTGGACTCCAAAAATAATCCAGCTGATGAAGGAACAAAAATAATCCTAAACAAT
TCCATTTGGATTACTGGCCCAACTTTTCTCAAAGAGTCAGCATTAAGTTGGCCGGCAAGA
AAAATCAAGGGTAACACGACTAAGGAAATAAAGCCAATTTTCCTAATTCAACACCCGAAT
AAACCGATCAAGACTTTGTTTAACATCAACTGGTGTTCCGATTGGAGTCGTTTGAAAAGA
GCTGTATGTATTGGGATTAAATATATAGATTAGTTGAAGTCTAGATCCAAAGGATCGACC
TTCAATAATGCAATAACATCCAAGGACATGGAAATGGCAGAAAAATATTTAATCAAACAA
GCCCAAAAGGAAGCATTCTCTGAAGAAATATTCAATTTAAGTAATGGACTTCCATTGGAT
AAGGAAAGTCGTATTCTTAAATATACGCCAGTAATGTTTCCAGATGGCATAATAAGGTCT
GATACTCGCTTTAAGAATGCAAAGTGTAGTCCTTATgaaatgaagtaccgtaaaacgggg
taactttgataatgcgggtaactttgatagtgtgtaacccaccacatactaaacgaaata
tcataatttctgttaatcagttaagcaaaacgaatgcaaaactaaagaatattagtatga
cacttcatgtaagagcggttttcatttgaatcaagaacatattaggctttttatacgaat
ttaaaaaaattacacaattttagcattttcgaaacgcttacaaacaatctgttctacgat
cattatttgatgtagttttgaatagttgaccacttatctctgacagcctagttatcatag
aacttgaaatcggtctcaaatctcttagcgaaaagcatttccacaaactgggaccatttt
tgtaatctaagtcacaaatttccatataacgttaagtgcctagaggtatgcaatgcccta
caaatgttcgttattcattcaattttgttcgaatcttcctccattatcaaagttacccca
aaacagaaaaccaactttcgattatatgaaaaattatatatccattcataataaatcttt
tgccaatctatcgactgtaatcgatagctaggatgccagtacttgttttaaaaatataaa
ttgtacatctttgaaacagcatgcataaatattcaagttttcttctaaaaaactatcaaa
gttaccccgttttacggtacccatacattttgccaaaaaatcatcatgtatcaaccttaa
tcataaaagactatcatgagacatttaaacatcaaaaaacgaatacagtgctaacggaga
taacccaaaaatatcgcattatgcatttaaaatcaatgctaacgaaagttacctccaact
gtcagcattgtaaaaataaaaaggctgaaccgcaaataccaaaaatggcagatttgccgc
aatgtcgaatgcaaccatattataaaccattcactttcacaggagtggattattttggac
cctattttgtaacaataggacgtcaatcccacaaacgatggggagtgctctttacatgca
tgactaccagggctatatatttagaattggctaatgatttaagtgcagactcatttatga
tctgtctaaatagcttactatgtagaagaggaagagtttcagaattgtatagcgataatg
ggacgaattttgtaggagctcataatgtgatgaaagccattcaatatcgcttagccaata
aaggcattcaatggcattttattcctccagcttctccccactttgggggctcctgggaaa
gattggtaaaggaagtaaagagcttattacctaataactccatgccagagcatgttttac
gtggacttttaaccagaaacagaaaacttagtaaacagtcgccccctgacgaatatttat
ttagaaaatgatgacgatgaacctctaacacctaatcatttcctaatgggatgttcagca
acgtcggaaccctcattagacgacgtcacaatatcagaagccactagacaacagtggaaa
aagatccaacattacgcaaaatcgctctgggatcgatgggtaaaagaatatctacctact
ctcggaaaacgatcaaaatggaattcagatattctacctattcaactaggagatatagtg
atgataatggatgaGGATCGTAAAGGAAAGTGGaaaaaaaCCGACCCAATTTGTCGGTCA
TGTACATTCGGAGAAGAACAAATCTTGTGGACGCAAGCTGAAGAAAATAAATCCAGAATG
GGGAAAACGAAAATTTGTTGATATCGACAAAGTGCAGGAGTTGAGCTCGAAAATTAATGC
GCCTAAACGCCAAAAATTTAGAGCTTATACGTGGACACAActgtccataaattttcatat
ggagatgaaccagccctgggctgaaaatctccctaataaagataataataataaCTGTCC
ATAATACTGTATTATTTTCTAATGATTTTTGGCCAAGTGTTCTGTTTCGACAATCGGgga
ttaattgcctttgattgcggaaatcccgtaaataaatatgaccagttattcgttgatgga
tgtagcatcgtgtgtaccaccaacaaataacatcacgactaaagaagtgcaaatccaagt
acttcaaaagagtatcaaaagtgaaactaaagcgtaccaatgcaaagttataattaaaag
aagtattaaatactgcgggatgcattcacatacttctgattatgaaagaggatatgaata
catcgtaaaagattttacttccgaagaatgccgtcagtcacaagccatgggaattgtgaa
actaacgcatgaccaccagttaagagaaattaagcgaaacgcaacaacacaaggagaagc
tctcattgttggagcagtgtggggaagcaattgtaagggtggaacatacagaacacctat
ttacacatgcattagtttattatgaatatgaaatcactctgcatgattatattgtaacgg
tggattctgaaaatgatgccatatatctcaagaatggtctaacatgtaggtattctcaag
ggagatgtttagattcggaagatggctatattacttgggatacgtatctattttctatca
gagcaaaagaacaaactaaagtatgtggattttggatataggattttctactgaccatcc
tcgaatcataattgttgagataggaactatcaactctccgtttagaaggaaagcactatc
agagaaaaacttcgacttattcacatatgttaattcaaaaataactctggtcgaaaacta
tataggacagagtatgacggagctatataataccgtaatgacggagatgtgtaaggggga
taaaacattgatggaaacgaagttaacgttggcaagacttaacccaaccgaatttgttac
cagtattataaatcggtctggatttacagcagtcgtggcaggtgaagtcatacatattat
ggaatgtaaacccgtctatgtaacaccaagagcagaggatttatgttatcaagaaatacc
tgtttcttataacaaccgatcaatgttcatagcaccagtaactcatatccttcagaatcg
aggaacacaaattgattgtactcctcttctcccggcgaagtttcagatagggggtagatg
gtacacggctgacggtcgaatcagagaaactattgctcctctgaaacttacaaccgatat
cctaacaacatggtcatatactcctcttccgaatttgatgaacagtggggtgtatgacgc
agaaagtatagaaaaaatgagaagcatgatttatgagcaaggcgataaaagaatagcttc
ttatgtgcttcataagatcttgattggacaaaagcctgattttcaaggattccgttttga
agcattaatatctgaccggatgattgaaaatgttttcgaaaaatactggtccaagttact
ctcgtggtcaacttggttaggaaatataacgtctacatttattgctatatatatgattgg
aagactggtaaaattcgctattgatacgattatgcatggacgtatattgtacgaaatata
tggattgggttggcaattgctagcatcattttgggactcattcacaaattttctgtctca
tagaaatgtaatgaaaagaacccaaaataaTACAGAAGTTGAAGAAATTGCGATCGCTGA
CGATACAACCGGCTCGATCTACCCAAACATTTCGCATAAGTTCAACGATGAGTAAATCAT
GGGGAAGATTTACGGGCCCCGGGATGTCGCTTCGCTGATTGAAATAATAATCTCGCGGTT
TAAAAATTATTTGTAATAATCATAGTTATCATTATGGTTTTCATTAAGCATTGCAAAACA
AGCCTCAGTCGCCACCAATGTTTAATTTTTGTCTCGCCAATGCGATAGACTAAGATTTAT
CTCTGTTCAAATAAATATGCTAGATGTAAGAACCGAAACATGTCATAAAATTTCTGCTCA
ATGTTTAGTCTGGTTAACCAAAGCGCATGAAGCGATAAGCGCTGCGAAGTAAGGCAATTA
ATGAATTTAGACCCTTAGCGACAGGATGTTATTCTAAGATGCAGAAACAGGCCTTGCAAG
AATCTGGAAATGTTTAGATAAGAATTTGTGACCTGTCTTAGATTTGTGTAAGGCAAGTTG
TATTCAATACAAGTTTCAGTTCATGATCACTACTGAAAAAGGTACGAGTTCCAAGGAACT
TTTTTACTACCTTTGAAATATCCGAACTCCAAAACAAGTAATCGACTCTCTCCGGTAGGA
AATTCCTACTTTTTACGAGAGATACAAATCCGCTCCCTGTTTGGGAGAATAGTCAAAGAG
TTTTTACGGATCTCGTTCTGCGACTTAGAGGAATTCCTTCGCTTCCTCTGGATTTGGACC
GTCCCCCACACTTTGGTTTTTCGAAGCTTAGTGCAAAGTGGTTTTATGTTCCCAATAACA
ATAACAGCAATTACAGAGTTGGACTTTAGTGGAGAGAGGTCGAATTACCAGAAATTTGCA
AACAAGACGGAACACTTGAGAATTATAGAGTAATAAGAATCGGAAATAAAAAATATTGAG
AAATTTCAGTGAAATAATATTACTATTCAAGAAATAAACTGTCATAGTGAGAACTCTTTA
AGAAACCCACGAGCCACTGGTAGGTACTAGCTTTTTGGATACTGGGAACAATTCTAAGAA
TTATTTAGTTTCAAAGAATACAAACGTAAAAAGAACATACAATGCTGATTCTAAATTCCA
ATCAGAGTTGTTAATAGTAATGTATAGATAAATTCTGTTAGTGATAAATAGAATATTATT
TCTAATAGAAATAGCTATACCTTTTGCTTTAGACATTCGTTGCACAAAACGCCATCTCGG
AGTTTTTTCCACGTTACATTTGCACATCTCGGTTAATTTCGTAGGTTGAATGTTATATTA
TCAACCTGTAATAATAATTCCACTTCAAACAATCATGGGTAATGAAGAAGAGCAAATTGC
TATTCGTACAAAAATTGGGATGGCTGATGTTTGGAAATGCAGGCGACCGATATGAAGTAG
GATTACTTTGgaaaaacaacgaaagcaacaagtcgtgaaagaaaaaagaaaacTCGCATC
GCAACCCGAGAGATTGTGACCATGtctatgacccgttaggattgatctgcaacattacaa
ttaacggcatgatattgtatcaggagttacatGTGGCgaaacgagcaagtattctgccat
tatcacctaggattcaaattataatgcctcaaaatcaacgttttacaaggttactggtac
gtatgtatcacgaagaatacttgcatcaagaagatggagcggtgataacagcacttcagc
aaaagttttagatcatcagtctgaaagctgttttgagaaacgttaaattttgctgtcaag
aatgtatcatagctaaagcaaaaccagtcgatccattaatggcagcacttcctccattac
cagtaataggatacaagagagcatttgtaaattgtggagtagactattttggacagtata
aagtgaatataactcgaaatatgacggacaaacgatggggagtattattcacctgtatgg
catcaagagcagttcacattgagatggctcccaaactggatactgattcgtttctgttat
gcttaagaaactttcaacatcggagaggaaatattagaaacttgtacagtgataatggaa
ccaactttgtgggagctgatgccgtattaaaatcgctggtaaaggaaatcaatgcaaaaa
tggacagcgaaacagcagctcaaatggaaatatcatggcatttcaatccaccaggagcac
cacattttggaggcgcttgggaaagttaagtcaagatggcgaaacaagtgatacgcgaga
tgatggataaatggaaggaaaatgtgttgccagatcccgaaacattgcaaggcgcattta
cggcagcagaatacgtattgaatactcgtccattaatagacgtaTAGTTACCAACATCGT
ACCGTATCAGCACCAGCATCCATCAATTAGCCTCATTAGGATCAGCATACCTCAACACCG
GATGACAATCATAAAACGTTCAAACAAGATTAGATTGTGACCTGACAGGATGAGGTACAA
TTATCGAACACACCGCCCCCGACGACGATGTTCACCATTCATACACACCGTCTCCGACCA
CGATGTTTTCTTAGGACCGTTCTACTCAGATAGGAAATCCCGGGGCAGGACGTCCAGGCA
GCGCTCACACCGATAGCGAAGGTACCTGCACCTTAGCAAAGGATAGCATGTAAGAAGTGT
TAGGTGATAAGCAAAAGTGTTAGCGTGTAAGAATTGATTCTTGTTCTATCGTTCAAACGT
ATCGGAATAAAAATCAATTACTGTATCAATTCATCCAGAGCAGCCtggagcgttaacacg
cttccaaatactaaccggtgaagcagggaattacattccaccgcatatgcccaaaactac
gccagaagaaagagagcaatggaaactgatgctgttttatcaaaagtatttttgggatcg
ctggaaggctgaatatttaccacgatttttaaaacgtacaaaatgtcaaaacaaagtcga
acccatcaagatcgatgatatagtagtgtaagcagaagatagttttccaggatctaggtt
gaaaggtcgtatcacaaatgtatatccgggaaaggatggcgaagttcgagtagcagatGT
TGACAGATGTtgtgttatctgagtacagtgcagtattcaacaatgagaacatcgtctgta
gtgggtgtatagcgtagacagcggttcgctctacgcgccaacagtggtcaccatcgttat
tgacgccagtattgatggtggcaagcagagcagagagagtgagagatcaaccacacatac
acatgtgccaatggtcgAActggtggaagaaaagaagttgtattcaaattcagactcctt
ctgtgtgagcctttccggTCAATGATAATAACAATAACAGCAATTACAGAGTTGGACTTT
TGTGGAAAGAGGTTAAATTACCAGAAATTTGCAAACAAGACTGCACACTTGAGAATCATA
GAGaatgagattgtgaccagtgagctctttactcgggagtatcacgtttatttgccaagc
cattgggtcgagatcgcgggagtgatcaccgaaggGGTGCATGTTTTTCGTTATTACGAG
TAGACAATTGTAGTATATAAGAAATTGAAGGTAAATAAAGTAAGTTATTAGCTTAATGTT
AACACTAGCTATAGGTAATGTTCGGTTCACCCTAAACAAACGTCAAGAACATGATTCAAG
TCAGAAGGAATTAAAAAGCCACAagaaaaatcgtcggttgagaagcgtcattagtacaag
tattgaagattcgttgagaggtatgatgattgaattgtaaatataaacttggtttgaata
aagagcagctgctgatggaggtatcagtcaatagctgtctagttgatggaaacaactcct
gtattgtgtttcttcatgatttgcatttggttgggaacgagataTGCATGATCTTAGCAA
CAGAAACATTGGATTACAATAACAGCAATTACAGAGTTGGACTTTTGTGGAAAGAGGTCG
AATTATCAGAAATTTGCAAGCAGGTTTGAACACTTGAGAAATCTTTCTAGAGAAAAAACT
GGAAAGTTGCAAACAAGACAAGAATTATAGAGAATAACTGGAAAAGGACATCCAACTAAG
ACTTGATAATGAGCTTATGATATTCTGGAGTAGGGTGTCAAGGGTATtcgctcttatata
gaagaaaatgtcgctctgaaatctaagatattgtcTTCCATGCAATAAAATCGTTGTAAC
GAACGCGATAGtgagcaattctcgctgaaaccaggccgccatcggcacccatcgttagaa
ttccaattttatgtcactgatcgctagctttcgataaaacttaagggtggtcctttttgt
tttctcaaattggtggacccctcgtacgccagctagctaaacagtttgcaaaaaagccca
tttttttataaatcttgggtatttcttcacgtgatatgtctcatatttcccttggaacac
ataccaaacttaatggcatcgtatagagaaaggatatagctttcatttgaagttaaaaat
aatccggcggccattttgaatttggccgccatcttgaattttgttagaaaaatcgttttt
tcaccattagcgcaccgctcgttttgaattctgagatcaccatcagaaagctgaggaaaa
attgcgtaagataggctacagaaactaagtgtgcaatggtatttaccctatgaaatgaac
gattttctaaaacatgttccacgattttgacgtatatggcgagtgcaatcaatgcaaaca
tcattttttgtacaacaaagatacaagttttcaatagttggtgtatttttcgagtcagat
gaagaatatgagtattatttagagtgataaaatctggcggccatcttggattttgacgcc
atcctgattttgactagtagaatgaatttttcatcttgatagcactcagcatgtcgaatt
tagaggttaccaataaaaacaaggttacgtatactcttcttcttattattcttcattttc
ctgacgtaacgtctctagtggaactgagcctgatactcagctttattagttataaataca
ggttattaaataggaattttcttttataatacgatttttaataacagaacatttcttcga
catatctttgaattcagttattattaataaataaatttaatgaataaaaaccgtccaaaa
acattgattgaaataaacaaatttttttttaccatatgctttttttgtcatcgaatgaag
tttataaattgtgcgttgggacattagtaagttttgtggtaatatctgtagttttaacgt
aaaacatttccaaaagtgcattaatttagaatggaaatcttaaatttttaagcaaaaaaa
atccttgattttctgaatcataaagtattgtttttactaacacccaacatgcatgtgaaa
aatagcgaaattgaaaggtgagaagcaggctttgttctaatgtggacgtaatgccgaaac
tcaggtgaatcattttgagtttggaaaatctggtggccatcttggatttcgacgccatct
tagtttttagcagtagaatgattttttaccatctcagcgctcttcatgtttaattaatta
aagatctccgttaaaaaacaaacagattctttatttcttatcttattttagctgttcaac
agactgttcatttctatcaatggttttagaccaaataaatgaaagaattaatgctatttc
tcaactcgcagatatgcagaacaatcattcaggtggcaaataagcgttaaaaaattctac
ttgtaatttatttttgaagcttaggggctggctctattccagtagggacgtaacgtcagg
aaaaataagaacaagaagaatagtaagtgtaacggtggcattaaaattcaacacgttgag
tgttatcaaggtgaaaactcattctactacttaaaaccaagatggcgccaaaatccaaga
tggccgccagattttttcactcaaaataatactcctattcttcatctgactcgaaaaata
caccaactattgaaaacttgtatctttgttgtaccaaaaatgacgtttgcattgattgca
ctcgccatatacgtcaaaatcgtggaacatgttttagaaaatcgttcatttcatagggta
aataccattgcacacctagtttctgtagcctatcttacgcaatttttcctcagctttctg
atggtgatctcagaattcaaaacgagcggtgcgctaatggtgaaaaaacgatttttctaa
caacattcaagatggcggccaaattcaaaatggccgccggattttttttaacttcaaatg
aaagctatatcctttctctatacgatgccattaagtttggtatgtgttccaagggaaata
tgagacatataacgtgaagaaatacccaagatttatcaaaaaatgggcttttttgcaaac
tgtttagctagctggcgtacgaggggtccaccaatttgagaaaacaaaaaggaccaccct
taagttttatcgaaagctagcgatcagagacataaaattggaattctaacgatgggtgcc
gatggcggcctggtttcagcgagaattgctcTAGTATTAAATCATTGAAAAATTGGATGA
TCGATTATCAATGGGGCGTGAGTCAAACTTACATATCGTCTTGCGTTTGAATTATGCAAT
CGGAGTACCGCATGGCACTTTATTTTCATAATTTGCGCATATCATACtttttttATTTAT
CTTTAACTATCGGTCGGTTATAAATAGAGACAAGCAATTAAAAAGATTGACAGAGAtcga
gcttccgtgcgagacagtcgatagttctcgtgtttgcggattcatccccgttttttcaca
tcttttgtttttctaggctaatgcaaagtggttcccgtcccgtaccgtgtgctacctgag
tacagtgcagtattcaacagtgtgatcatcgtctgtagtgtgcgtataatgcggacagca
gttcgcgccaacagtggtcaccattgttattgaagccagtgttgattggtggcaagcagg
acagaGAGAGTGAGAGATCAAGATTTCCGGTCAATAATAATAACAATAACAGCAATTACA
GAGTTGGGCTTTTGTGGAAAGAAATTGAATTACCAGAAATTTGCAAACAGGACTGAACAC
TTGAGAAATCTTTCGAAAGAAGAAACTGTAAAAGGACACAACTATCAAATGCTAGAGTGA
GATCCGCTAATACAAGTAAGAAAACAACCTGAGGAAAAATAGCAGAATCAAAGTTGAAAA
TTAGTAACAAAAACGCAAACGAGTGAGTTTGATAGACATaaaaaaaaaGTTCGATTTAAC
GAACCAATTATTcattccttgttgagcttccgtgcgagacagtcgaaaatgctcgtgttt
gagggttaaccctcgtttttccccaaatctttggttttcgaggttaagtgttgcttttat
tgcggtgaagagccttagtttgacttggaatcggaaaactttcggtgaagccattgttgg
cttcacaagagttttgcgcaaaactgttaatcattttcaccaacgcgtggttcttttccg
atcacgtgtatcgtcgaaaacagcccgcaccccgtcccatgtgctacctgagtacaatac
agtgttcaacgtctgtagtgtgcgtataatgcggacagcagttcgcgccaacagtggtca
ccatcgttattgacgccagtgttgattggtggcaagcagagcagagagagtgagagatca
accacatatacacacgtaccagcgaacggtCGAACTGGTGGAAGAAAAGAAGTTGTATTC
AAATTCAGACTACTTCTGTGTGAGCCTTCCCGGTCAATAATAATAACAATAATAGCAATT
ACAGAGTTGCACTTTTGTGGAAAGGGGTCGAATTACCAGAAATTTACAAACAAGACTGTT
GTTAATCTCCCTTTAAAAACTCTTGTTAACCCCTCTACCAACAATTTCAATTTTCTACAA
TAAAGACAGAATGATGCAATGACAGAATATAGACAATCGCCATTGGGCAGTGAACGCGAC
AATTTCTGCAGGAAATTTGCGATCAACTATCCAAAGTGAGAGGATATCCTAATCCAAACA
CAATAAGCAACTAGTAAGTGCTAGAAAGCGATCCACTATAACAAGTAAAAATCAATCTGG
AAAAATGGCGGAATCATAGTTTAAAATGAGTAACAAAAAAGGCAAACGAGGGAGTTTGAT
AGACATTAAGACAAAGTTTGATTTATCGAACTAATTATTCATTTCTTGTTGAGCTTCCCG
TGCGAGGCAGTCGATAATTCTCGTGTTTGTGGGTTCACCTCGGTAttttttttttCAAAT
CTTTGATTTTTCGTGGCTTAGTGCAAAGTGCTTTTATTGCAGTAACGCTTTCCAGACAAC
AATAATAATAATAGCAATTACAGAGTTGGACTTTTGTAGAAATATGCCGAATTACAAGAA
ATTTGCAAACAAGACTGAACACTGTTCAATAAGCCTACTGACTgaaggagtgcacttatt
gaatatcaaggtgaaacagatatcatacagcaaataaattgaatgaatcgctccagctgc
agtggcaaaccgctgcgatcgagagaacaatctaagtgcaagaaagcaggcgttaattaa
gcttccgaagtttaagtacgaaaatttggccaaaacgatgatacaattacaatacggcaa
attcacaaatcctgaaaatttatcattccacctgtatggcgacgcagccaagagcatgca
aagatacatatagttgatattgcaagagttttgggtgatctagtgacgttaatggaaaca
ttgtataaaccgggtttattacgcgattctcgattgataactgatatcgaaaaaagaaca
taagactagagtcaattcacacaacaattcgcccaatgcaacatttgtaagaacgatcac
caaacttacaaatgcaatatGtacactcccgtgcaaaagttcaccccctcaaaaacatac
aaaagtgttctgcccatatctctgtgactacacgtccaattgaaactctttaagccgcat
tcgaaaagcaaagagttattcttactttgtatgtatttttcctaaagcattttttgaatt
ttgtaaactaaatgtttacttaaagttgtgacatttttcaaaaaacacactgaaaaatca
tctaatttcctcagcaatgggtcgaccaaaattttaattcaaagtgtcattagaatcgta
atcatatattctttgaagagaccccatgaaattttggcggaaaaatctggaaagtattca
aaatcaatgacacagttagtcaaatcatcgtgcaaaagtttgggttcacctgagccgcac
gcgcatcatttttgtcaatatctcagccatttttcaaccgattttaatagtttaaagctt
ttttgagcgcaaataatggcacgtacatgattggcttgagatttcacagatttaagtaag
ttcaggtgaactcaaacttttgcacgatgatttgactgaatgcttcagtaattttgaata
gttttcaaatttttccgcaaaaatttcatgagtgatctgcaaagaaaactagattacgat
tctaatgacaccttgtagtaaaattttggtcgatccaatgctgagaaaattagatatgat
ttttagattgcattttttgaaaaatgtcacaagtttaagtaaaaatttagtgtacaaagt
tcaaaagttttagaaaaatacatgcaaagtaagaataactctttgtctttcgaatgcggc
ttagagagtttcaattggacgcataatcacagagatatggattaaacacttttgattttt
taagggggtgaacccaaacttatgcacgggagtgtatatTAAAAATCCttctgcatgaac
aagcgtgaatacaagatcaacgcacaatcttatgctacacaaacgaggaaagccgaagga
aagtcaagatgctgaaaaaactaacaatcctggcagtaaaaatcgacaatattgtaccag
attttaccagtcaccttgcaaaatggaaatcaagttctggaaacatttgttttacccctg
gttc
>AAeliv_supercont1.184_260250_259840
tactgATACTtattttacgtttgcattatagtgcgctattagattatgctttaaagtaac
ataattctacagagcgctttaaagcagaattaaagttgaaaagggccccacaaaaatcaa
aataaagtaacacctgcaagcctgatgattaacttagaaaatgtaattttaaagcataag
catttgaaaagcatttgattttgtatagttaaggtttatgatgtatattggtttccatcc
actagctctgcaatgtttctctgttatcgaatgggattttttttagtttccatctacatt
cgaacctacagtgatgatggtgatggtgtgctggatgcctgtcacattgatgtgctgtgc
tataggtgctcttcggaaacttctgaataaaagcaccttataaacgaagAATTGTTCGCC
TGCTGTATACTTAATGGTTTATTTTTGAAGaaaactgtcactaaacgtggcaagaatgga
agaaaggacgtttccccggaatgcgaactttcttccaagggtgaaatgaataattgtatc
gaaatgagcaatcagttcgatgctctagacaaattttccgaacaccaaatcgaagcagcc
tctagcccaggctctttgattcaagtgaggaagcaaagagtgccgcctatcatggtcagt
tgttccgaatttgggggttttaggcaggagatcttgaactccattaggggaatcaaggtt
tccttccaaatggcaaagaaaggagactgtcgcgttttgccggaaactcttaaagatcgc
gaacttcttctcaaacatcttgaagagaagaagcacattttttttacttatgacgacaaa
actgaacgtttgttcaaagtcgtattgaaaagtctcttaagtgacAAGGgtaagtattcc
tatagttgcggtagtgccgttttcactgattgtattacattagccacagaaccgacactg
ccaatcgacgtattggcttgttgatacatggaatagtttaaaagagcgttcaaattgctt
tttaaactgatagagtaaggtggggcaaaagttcgaccttagtggtataatcaacgtttc
caggaaaataatagcagatgaaacaaaacaaataccatacagcgaaccttcaacatattg
gctataactttgctgaacaaacttgtgtcaaaatatttacccatttttagttataacagt
ttcaaaattgattgtcttaaacgaacttttgccccaccggtggggcaaaagttcgaatct
agtgtggggcaaaagttcgttggctaaagcacaaaatatcaatacttttatgccaggcat
actttataccagacgtaaacttatgtttgccgaaaaatacacactaaattttcatcaaaa
aatgcccaaaacagggttaattgtaatacacccaaaaaatagcagtttttcgcaaaacta
agtgaaaatgtaaaatttttgtgacatttttcacacgatcaggcaaatttcgctaaattt
gaagataatatgtagatttcaggaaatttgaaaaattttccgtgggtttatacatgggtc
gaacttttgccccgctatgggccaaaaattgattccaactatttatggaaaaactaatac
acgtcagagcaaccttatgataggcctagaaacgcccttagagtaaggtggggcaaaagt
tcgaccttagtggtataatcaaagtttccaggaaaataatagcagatgaaacaaaacaaa
taccatacagcgaaccttcagcatattggctataactttgctgaacaaacttgtatgaaa
atatttacccatttttagttataacagtttcaaaattgattgtcttaaacgaacttttgc
cccaccggtggggcaaaagttcgttggctaaaacacaaaatatcaatacttttatgtcag
gcatactttataccagccgtaaacttatgtttgccgaaaaatacacactaaattttcatc
aaaaaaatgcccaaaacagggttaattgtaatacacccaaaaaatagcagtttttcgcaa
aactaagtgaaaatgtaaaatttttgtgacatttttcgcacgatcaggcaaatttcgcta
aatttgaagataatatgtagatttaaggaaatttgaaaaattttccgtgggtttatacat
gggtcgaacttttgccccgcagattcgaacttttgccccgctatgggccaaaaattgatt
ccaactatttatggaaaaactaatacacgtcaaagcatacttatgataggcctagaaacg
cccttacataaaatattgaaaaatattttatcttcatttggttccatacatcgaaagttt
gaccaaatattacaatatttacgtcgaaaaacaacaaatagccataacttttctaaatct
taatcgatttttatgatgtttgcagtgaaagtctcttacttgaatagcattcgaaccacc
atgacatttctaagtttttatttgatttgagctagaaatcttaaaaagaaactcttgccc
cactcgaacatttgccccactttactctacataaaatattgaaaaagattttatcttcaa
ttggttccatgctacgaaagtttgaccaaaaattacaatatccacgtcgaaaaacaacaa
atagccataacttttccaaatctcaatcgatttttatgatatttggagtgaaagtctctt
acttgaatagcattcgaaccaccatgacatttataagttttgttttgatttgagctagaa
atcttaaaaagaaactcttgccccactcgaacttttgccccactttactctaaatatcac
ttacattgcaaaaacttttttacttgtaccaatagttgcgttaaagtgttcctatattaa
attctcataagaaaacaacggataccgcaactataggaacacaaattaaaaatataccgc
aactaaaggaactgtgtaccaatagtggaggtattattttccactgacattccgtggatt
actgagatgaaatattttttctcattaattcaatggtcgttacttcctgttacaacatca
acatgtacataaattgcgcttcttgaatttaggtggttatatgaagttcaatcctgctta
gtacctccactattggtacatctaccctacaagtcacctgaagagatcaaaaatggaatt
aatggtttacttggattttccccagtccaagtaatcattatgaaaaagagaacccaatct
ggcattgttcggaaagggctttctcaagaatattatttagttcactttatcaaaaaagaa
ctaaataatattaaaactttagaaaaagcaaaacttttgttcgatgtccgtgtgacatgg
gaacattttcagaccatacgagtaagtcaaccattgtgataataagatttaataatcatc
aataaggataaatcaaagatttttagttttgagttcatatttgatgtacatagaggatca
accataaaatacacaacgctttaggaagaaaacgtacatttaatggtatgccacaccgca
cttaacatcaactaaaatttcctcactaaaagtgtaaaaagaagtaaagcatgttcaaaa
tatatcatAtacataacaacattatatcagcatatgttattatgttataagtttttttcg
aacataggttgttacaaacttgatgcaggatgttgttaaaataactaaaattataacaaa
aagtgtatgaatagtaacataaacataacaaaatgtgttttaactctatcaaaaacatat
caaaccaagttataatgtttgatacaaagtatcaacagtataatactgttcgatatacga
taatattgtatcttattgaaatgcataactatctatttattttgttataaagttgttaaa
aatggacaaaaaaatatcttaaagggaaataaaacacattatgttgtatttctgttttat
tttgttctatggataacggagcctaacaaaattatatgcatatcatattctgataaaatt
ttattatatttttgttacaagcctctagtcgggTAACTTattagcacgttatctttcaat
aattgacggaattgtaaatatgttcttttattcttgttatgcctggcagaaaaccactta
atgggatggaatagttttccgaaactactaaatttggtagaaataacaataaagtttaat
aaaaatagaaaagaaatcgttttcatcgtgcatcatttaaaatttcatctAATGTATCCC
AAAACAAGGttttgtttgactttatttgtgcgaattttaacttattcggctagttcttca
ctcgcccaaagctagtgagaatccgggataagtgggacctttcgtcatagcttattcatg
aaaagtctttcaagtgggtattcttctaaaaaattgaagatacaatggtacggaatgtat
ttagtacaaaaaatattgttattttttgccatttgctccatgtaacagattgacaactgc
tacgtggagtaaatgaaaaaaacagcgccattttcaacttgaatgttaaaatgtgacacg
tttcacgtcttgcattgtctcgcaaaaaataattgtgttataaatcgaattaccatcggt
gagctacGTAATTAAGCGGTAAGCTCtctccctcttatacaattacgtaatttaagattg
atcttttttgataaaaatcatttatttgaatgttttagtgctgctctcttggaaaatgtt
tgaaacgtgttggaaaagttttggttctggtgcttgttttgatagatttcgcttaccccg
ggtatgaagatatttcgagtaaagttagaccaaagaaatcacacaaaacaaccgtaagca
acttgtaataatacttaaacttgtaccttactgatgataatttcatttaaacacaattat
ttttgcgagccaatacaagacgtgaatcgtgtcgcaatttatcatgcaggcagaaaatgg
cgctgaatttgcaactgttacatggagcatatggtatttaaaatattaataattttgcac
taaatacattccttatcattgtatcttcaacttctttccagaagaataccctcttgaaaa
acttgtcctaagtgagctatggcggaagttcccacatactccggattctcacttgcccca
ggataccttAACCCATAATTCTGATTACAAGCCCTTGACATAGACCTGGGACGATTTTAG
CGGATTATTTTCAACGGTGGATTTTCTACGAAATTTATAACGAGATCTTTGGCAGTCTAG
AGTTTTGGTAGACACCAAAAATTCTCGAAGGCATTTCTCCTGAAGCAATTGATATCATAT
GTGACATTTAAATTTAAAATTTCATCAAGGGAGGTGAGAAGGAGAGGTCAACGGTCCCCA
TCAAACAACATTAAATGTGATATCTTAATTCCAACGAAAAGACATTGTATCTGTTTCATT
CGTCATTGCTATTTATTACTTTTCATTCTAGTTTACAATGTTATTGCATTCATCTTCGTT
AAAAGGTTTTGTGAAGTTGAGAATTCATTGTAAATGAGCTTAATTTAGTGCTACCAAATA
AGGATGACAGTGTTGCCTATCACAGAAAACATAGATATGAGAAATTAATGTAATGTTTGA
AATTTGAAATTCATAAAACAAtattgatttgtttatttttcttaataaaatagaatcaaa
gccaagacactttgggtgatatcataatgaaatctttttcagataggcacaaaaccactt
tatcttttcaaacatcgttataatatgaaaattattaaggaaaagcttttccggaattga
tccatagcgtagccgaaatcttccaagcccagtcatcacgaatgttaacaaacacacatc
ctggctcccgaatgatgatggaagatcgccaagcttgttgtctgaaaataaagtcaaaga
aaaagaaaacaaagcagcaagtatcacacacgaaaacaagtaccattcaaatatttgtat
ataattttcatgaTGAATAATACTGATAACCTGAAATAAAGAACTTTAAAAACAAAAGTC
AACCTAACAGTCAGTGTTTTTGAACCAACCATTTTAGCAGAACTTAATACAATCCAAATt
caagaagaaatacagcagtgaggttaagtggaccaaaccacctttccattgccagtggaa
gccagaacatccttttactaaggctagagttattgagaccttggagagagctatcggtcc
tctgtattgttgctcctatcaacaggttggcgaacgatcaaccgatcgagccaactccga
tccttcgagaaaaatctcagttgcacgccgtaTAAGGAGATTCATCTGAGAAATAAAAAT
GATTATAAGAGAAATTCTACCAATGCAAaagttcggaacgaggaggcgtttcgagacagg
aggagatgaccgtgagttgcgaccctaaggaggagtgttggaatcgacgtagtgtcgcac
ctcagatagaagaatcttcggttgtgaagtattcgtcgtcgtaggtaaacgtatggaaga
ttcgttgagagaggtatgatatttctgtgtgatgattgaatgaaggaagattcagctgct
gattgaggtGGAAACAACTTCTGTATTGTGTTTCTTCATGATTGCATTCGGCTGTGAACG
AGATCTGTATGATCTTAGCAACAGAAACATTGGGTCACAATAATAGCAATTACAGAGTTG
GACTTTTTGTGGAAAGAGGTCGAATTGCCAGAAATTTGCAAACAGGACTGAACACTTGAG
AAATCATTCGAGAGAAACAACTGGAAAAGGACATATAACTAAGACTTGATAATGAGCATT
GTTTTCCATGCAACAAAATCGTTGTAACGAACGCGATAGTATTAGTAAAGTAAATGCGCC
ATCTCATAGAGTTTATTATGAAAGTGATTAAGAAGTCATAAGTCGTAGACAATATAAGTG
AAATAACATTACAGAGTCGCAGACAATCGAGATTGCGCAGTGAACGCGACAATTTGTATA
GGAAATTTGCGATCAACTATCCGAAGTGTGAGGATATCCTAATCACAATAAACAACTAGT
AAGTGCTAAAGTGAGATCCACTATAACAATTAAAAAATCAACCTGAGaaaaaaaaTGGCG
GAATCAAAGTTAAAAAATAGTAAAATAGTACCAGTAACGCAAACGAGTGAGTTTGATAGA
CATTAAGACAAAGTTTGATTAATCCAACCAATTATCATTTCTAACGACAAGCTGCGTTTG
TGAAAATGCCAGCTTTAAGGTAGCGAAAGTATTAGTCATCTTGTGAAGTTATTTATCCAA
AAGTTACTCTGAAGTAGATTCTCTAAGATCCTTCACCAGGCATAGGTTCAAAGTGACGAA
TACTAACCCAAAGTTATCAAGGATTATCTGCGGATAAGTAACCAAAGTCCGAACAGAAAT
AACAACGTGTATCGCCGAAAACAGCCGGCACCCGCGACAGAGGCGTTATGTGGACTCCAA
AAATAATCCAGCTGATGAAGGAACAAAAATAATCCTAAACAATTCCATTTGGATTACTGG
CCCAACTTTTCTCAAAGAGTCAGCATTAAGTTGGCCGGCAAGAAAAATCAAGGGTAACAC
GACTAAGGAAATAAAGCCAATTTTCCTAATTCAACACCCGAATAAACCGATCAAGACTTT
GTTTAACATCAACTGGTGTTCCGATTGGAGTCGTTTGAAAAGAGCTGTATGTATTGGGAT
TAAATATATAGATTAGTTGAAGTCTAGATCCAAAGGATCGACCTTCAATAATGCAATAAC
ATCCAAGGACATGGAAATGGCAGAAAAATATTTAATCAAACAAGCCCAAAAGGAAGCATT
CTCTGAAGAAATATTCAATTTAAGTAATGGACTTCCATTGGATAAGGAAAGTCGTATTCT
TAAATATACGCCAGTAATGTTTCCAGATGGCATAATAAGGTCTGATACTCGCTTTAAGAA
TGCAAAGTGTAGTCCTTATgaaatgaagtaccgtaaaacggggtaactttgataatgcgg
gtaactttgatagtgtgtaacccaccacatactaaacgaaatatcataatttctgttaat
cagttaagcaaaacgaatgcaaaactaaagaatattagtatgacacttcatgtaagagcg
gttttcatttgaatcaagaacatattaggctttttatacgaatttaaaaaaattacacaa
ttttagcattttcgaaacgcttacaaacaatctgttctacgatcattatttgatgtagtt
ttgaatagttgaccacttatctctgacagcctagttatcatagaacttgaaatcggtctc
aaatctcttagcgaaaagcatttccacaaactgggaccatttttgtaatctaagtcacaa
atttccatataacgttaagtgcctagaggtatgcaatgccctacaaatgttcgttattca
ttcaattttgttcgaatcttcctccattatcaaagttaccccaaaacagaaaaccaactt
tcgattatatgaaaaattatatatccattcataataaatcttttgccaatctatcgactg
taatcgatagctaggatgccagtacttgttttaaaaatataaattgtacatctttgaaac
agcatgcataaatattcaagttttcttctaaaaaactatcaaagttaccccgttttacgg
tacccatacattttgccaaaaaatcatcatgtatcaaccttaatcataaaagactatcat
gagacatttaaacatcaaaaaacgaatacagtgctaacggagataacccaaaaatatcgc
attatgcatttaaaatcaatgctaacgaaagttacctccaactgtcagcattgtaaaaat
aaaaaggctgaaccgcaaataccaaaaatggcagatttgccgcaatgtcgaatgcaacca
tattataaaccattcactttcacaggagtggattattttggaccctattttgtaacaata
ggacgtcaatcccacaaacgatggggagtgctctttacatgcatgactaccagggctata
tatttagaattggctaatgatttaagtgcagactcatttatgatctgtctaaatagctta
ctatgtagaagaggaagagtttcagaattgtatagcgataatgggacgaattttgtagga
gctcataatgtgatgaaagccattcaatatcgcttagccaataaaggcattcaatggcat
tttattcctccagcttctccccactttgggggctcctgggaaagattggtaaaggaagta
aagagcttattacctaataactccatgccagagcatgttttacgtggacttttaaccaga
aacagaaaacttagtaaacagtcgccccctgacgaatatttatttagaaaatgatgacga
tgaacctctaacacctaatcatttcctaatgggatgttcagcaacgtcggaaccctcatt
agacgacgtcacaatatcagaagccactagacaacagtggaaaaagatccaacattacgc
aaaatcgctctgggatcgatgggtaaaagaatatctacctactctcggaaaacgatcaaa
atggaattcagatattctacctattcaactaggagatatagtgatgataatggatgaGGA
TCGTAAAGGAAAGTGGaaaaaaaCCGACCCAATTTGTCGGTCATGTACATTCGGAGAAGA
ACAAATCTTGTGGACGCAAGCTGAAGAAAATAAATCCAGAATGGGGAAAACGAAAATTTG
TTGATATCGACAAAGTGCAGGAGTTGAGCTCGAAAATTAATGCGCCTAAACGCCAAAAAT
TTAGAGCTTATACGTGGACACAActgtccataaattttcatatggagatgaaccagccct
gggctgaaaatctccctaataaagataataataataaCTGTCCATAATACTGTATTATTT
TCTAATGATTTTTGGCCAAGTGTTCTGTTTCGACAATCGGggattaattgcctttgattg
cggaaatcccgtaaataaatatgaccagttattcgttgatggatgtagcatcgtgtgtac
caccaacaaataacatcacgactaaagaagtgcaaatccaagtacttcaaaagagtatca
aaagtgaaactaaagcgtaccaatgcaaagttataattaaaagaagtattaaatactgcg
ggatgcattcacatacttctgattatgaaagaggatatgaatacatcgtaaaagatttta
cttccgaagaatgccgtcagtcacaagccatgggaattgtgaaactaacgcatgaccacc
agttaagagaaattaagcgaaacgcaacaacacaaggagaagctctcattgttggagcag
tgtggggaagcaattgtaagggtggaacatacagaacacctatttacacatgcattagtt
tattatgaatatgaaatcactctgcatgattatattgtaacggtggattctgaaaatgat
gccatatatctcaagaatggtctaacatgtaggtattctcaagggagatgtttagattcg
gaagatggctatattacttgggatacgtatctattttctatcagagcaaaagaacaaact
aaagtatgtggattttggatataggattttctactgaccatcctcgaatcataattgttg
agataggaactatcaactctccgtttagaaggaaagcactatcagagaaaaacttcgact
tattcacatatgttaattcaaaaataactctggtcgaaaactatataggacagagtatga
cggagctatataataccgtaatgacggagatgtgtaagggggataaaacattgatggaaa
cgaagttaacgttggcaagacttaacccaaccgaatttgttaccagtattataaatcggt
ctggatttacagcagtcgtggcaggtgaagtcatacatattatggaatgtaaacccgtct
atgtaacaccaagagcagaggatttatgttatcaagaaatacctgtttcttataacaacc
gatcaatgttcatagcaccagtaactcatatccttcagaatcgaggaacacaaattgatt
gtactcctcttctcccggcgaagtttcagatagggggtagatggtacacggctgacggtc
gaatcagagaaactattgctcctctgaaacttacaaccgatatcctaacaacatggtcat
atactcctcttccgaatttgatgaacagtggggtgtatgacgcagaaagtatagaaaaaa
tgagaagcatgatttatgagcaaggcgataaaagaatagcttcttatgtgcttcataaga
tcttgattggacaaaagcctgattttcaaggattccgttttgaagcattaatatctgacc
ggatgattgaaaatgttttcgaaaaatactggtccaagttactctcgtggtcaacttggt
taggaaatataacgtctacatttattgctatatatatgattggaagactggtaaaattcg
ctattgatacgattatgcatggacgtatattgtacgaaatatatggattgggttggcaat
tgctagcatcattttgggactcattcacaaattttctgtctcatagaaatgtaatgaaaa
gaacccaaaataaTACAGAAGTTGAAGAAATTGCGATCGCTGACGATACAACCGGCTCGA
TCTACCCAAACATTTCGCATAAGTTCAACGATGAGTAAATCATGGGGAAGATTTACGGGC
CCCGGGATGTCGCTTCGCTGATTGAAATAATAATCTCGCGGTTTAAAAATTATTTGTAAT
AATCATAGTTATCATTATGGTTTTCATTAAGCATTGCAAAACAAGCCTCAGTCGCCACCA
ATGTTTAATTTTTGTCTCGCCAATGCGATAGACTAAGATTTATCTCTGTTCAAATAAATA
TGCTAGATGTAAGAACCGAAACATGTCATAAAATTTCTGCTCAATGTTTAGTCTGGTTAA
CCAAAGCGCATGAAGCGATAAGCGCTGCGAAGTAAGGCAATTAATGAATTTAGACCCTTA
GCGACAGGATGTTATTCTAAGATGCAGAAACAGGCCTTGCAAGAATCTGGAAATGTTTAG
ATAAGAATTTGTGACCTGTCTTAGATTTGTGTAAGGCAAGTTGTATTCAATACAAGTTTC
AGTTCATGATCACTACTGAAAAAGGTACGAGTTCCAAGGAACTTTTTTACTACCTTTGAA
ATATCCGAACTCCAAAACAAGTAATCGACTCTCTCCGGTAGGAAATTCCTACTTTTTACG
AGAGATACAAATCCGCTCCCTGTTTGGGAGAATAGTCAAAGAGTTTTTACGGATCTCGTT
CTGCGACTTAGAGGAATTCCTTCGCTTCCTCTGGATTTGGACCGTCCCCCACACTTTGGT
TTTTCGAAGCTTAGTGCAAAGTGGTTTTATGTTCCCAATAACAATAACAGCAATTACAGA
GTTGGACTTTAGTGGAGAGAGGTCGAATTACCAGAAATTTGCAAACAAGACGGAACACTT
GAGAATTATAGAGTAATAAGAATCGGAAATAAAAAATATTGAGAAATTTCAGTGAAATAA
TATTACTATTCAAGAAATAAACTGTCATAGTGAGAACTCTTTAAGAAACCCACGAGCCAC
TGGTAGGTACTAGCTTTTTGGATACTGGGAACAATTCTAAGAATTATTTAGTTTCAAAGA
ATACAAACGTAAAAAGAACATACAATGCTGATTCTAAATTCCAATCAGAGTTGTTAATAG
TAATGTATAGATAAATTCTGTTAGTGATAAATAGAATATTATTTCTAATAGAAATAGCTA
TACCTTTTGCTTTAGACATTCGTTGCACAAAACGCCATCTCGGAGTTTTTTCCACGTTAC
ATTTGCACATCTCGGTTAATTTCGTAGGTTGAATGTTATATTATCAACCTGTAATAATAA
TTCCACTTCAAACAATCATGGGTAATGAAGAAGAGCAAATTGCTATTCGTACAAAAATTG
GGATGGCTGATGTTTGGAAATGCAGGCGACCGATATGAAGTAGGATTACTTTGgaaaaac
aacgaaagcaacaagtcgtgaaagaaaaaagaaaacTCGCATCGCAACCCGAGAGATTGT
GACCATGtctatgacccgttaggattgatctgcaacattacaattaacggcatgatattg
tatcaggagttacatGTGGCgaaacgagcaagtattctgccattatcacctaggattcaa
attataatgcctcaaaatcaacgttttacaaggttactggtacgtatgtatcacgaagaa
tacttgcatcaagaagatggagcggtgataacagcacttcagcaaaagttttagatcatc
agtctgaaagctgttttgagaaacgttaaattttgctgtcaagaatgtatcatagctaaa
gcaaaaccagtcgatccattaatggcagcacttcctccattaccagtaataggatacaag
agagcatttgtaaattgtggagtagactattttggacagtataaagtgaatataactcga
aatatgacggacaaacgatggggagtattattcacctgtatggcatcaagagcagttcac
attgagatggctcccaaactggatactgattcgtttctgttatgcttaagaaactttcaa
catcggagaggaaatattagaaacttgtacagtgataatggaaccaactttgtgggagct
gatgccgtattaaaatcgctggtaaaggaaatcaatgcaaaaatggacagcgaaacagca
gctcaaatggaaatatcatggcatttcaatccaccaggagcaccacattttggaggcgct
tgggaaagttaagtcaagatggcgaaacaagtgatacgcgagatgatggataaatggaag
gaaaatgtgttgccagatcccgaaacattgcaaggcgcatttacggcagcagaatacgta
ttgaatactcgtccattaatagacgtaTAGTTACCAACATCGTACCGTATCAGCACCAGC
ATCCATCAATTAGCCTCATTAGGATCAGCATACCTCAACACCGGATGACAATCATAAAAC
GTTCAAACAAGATTAGATTGTGACCTGACAGGATGAGGTACAATTATCGAACACACCGCC
CCCGACGACGATGTTCACCATTCATACACACCGTCTCCGACCACGATGTTTTCTTAGGAC
CGTTCTACTCAGATAGGAAATCCCGGGGCAGGACGTCCAGGCAGCGCTCACACCGATAGC
GAAGGTACCTGCACCTTAGCAAAGGATAGCATGTAAGAAGTGTTAGGTGATAAGCAAAAG
TGTTAGCGTGTAAGAATTGATTCTTGTTCTATCGTTCAAACGTATCGGAATAAAAATCAA
TTACTGTATCAATTCATCCAGAGCAGCCtggagcgttaacacgcttccaaatactaaccg
gtgaagcagggaattacattccaccgcatatgcccaaaactacgccagaagaaagagagc
aatggaaactgatgctgttttatcaaaagtatttttgggatcgctggaaggctgaatatt
taccacgatttttaaaacgtacaaaatgtcaaaacaaagtcgaacccatcaagatcgatg
atatagtagtgtaagcagaagatagttttccaggatctaggttgaaaggtcgtatcacaa
atgtatatccgggaaaggatggcgaagttcgagtagcagatGTTGACAGATGTtgtgtta
tctgagtacagtgcagtattcaacaatgagaacatcgtctgtagtgggtgtatagcgtag
acagcggttcgctctacgcgccaacagtggtcaccatcgttattgacgccagtattgatg
gtggcaagcagagcagagagagtgagagatcaaccacacatacacatgtgccaatggtcg
AActggtggaagaaaagaagttgtattcaaattcagactccttctgtgtgagcctttccg
gTCAATGATAATAACAATAACAGCAATTACAGAGTTGGACTTTTGTGGAAAGAGGTTAAA
TTACCAGAAATTTGCAAACAAGACTGCACACTTGAGAATCATAGAGaatgagattgtgac
cagtgagctctttactcgggagtatcacgtttatttgccaagccattgggtcgagatcgc
gggagtgatcaccgaaggGGTGCATGTTTTTCGTTATTACGAGTAGACAATTGTAGTATA
TAAGAAATTGAAGGTAAATAAAGTAAGTTATTAGCTTAATGTTAACACTAGCTATAGGTA
ATGTTCGGTTCACCCTAAACAAACGTCAAGAACATGATTCAAGTCAGAAGGAATTAAAAA
GCCACAagaaaaatcgtcggttgagaagcgtcattagtacaagtattgaagattcgttga
gaggtatgatgattgaattgtaaatataaacttggtttgaataaagagcagctgctgatg
gaggtatcagtcaatagctgtctagttgatggaaacaactcctgtattgtgtttcttcat
gatttgcatttggttgggaacgagataTGCATGATCTTAGCAACAGAAACATTGGATTAC
AATAACAGCAATTACAGAGTTGGACTTTTGTGGAAAGAGGTCGAATTATCAGAAATTTGC
AAGCAGGTTTGAACACTTGAGAAATCTTTCTAGAGAAAAAACTGGAAAGTTGCAAACAAG
ACAAGAATTATAGAGAATAACTGGAAAAGGACATCCAACTAAGACTTGATAATGAGCTTA
TGATATTCTGGAGTAGGGTGTCAAGGGTATtcgctcttatatagaagaaaatgtcgctct
gaaatctaagatattgtcTTCCATGCAATAAAATCGTTGTAACGAACGCGATAGtgagca
attctcgctgaaaccaggccgccatcggcacccatcgttagaattccaattttatgtcac
tgatcgctagctttcgataaaacttaagggtggtcctttttgttttctcaaattggtgga
cccctcgtacgccagctagctaaacagtttgcaaaaaagcccatttttttataaatcttg
ggtatttcttcacgtgatatgtctcatatttcccttggaacacataccaaacttaatggc
atcgtatagagaaaggatatagctttcatttgaagttaaaaataatccggcggccatttt
gaatttggccgccatcttgaattttgttagaaaaatcgttttttcaccattagcgcaccg
ctcgttttgaattctgagatcaccatcagaaagctgaggaaaaattgcgtaagataggct
acagaaactaagtgtgcaatggtatttaccctatgaaatgaacgattttctaaaacatgt
tccacgattttgacgtatatggcgagtgcaatcaatgcaaacatcattttttgtacaaca
aagatacaagttttcaatagttggtgtatttttcgagtcagatgaagaatatgagtatta
tttagagtgataaaatctggcggccatcttggattttgacgccatcctgattttgactag
tagaatgaatttttcatcttgatagcactcagcatgtcgaatttagaggttaccaataaa
aacaaggttacgtatactcttcttcttattattcttcattttcctgacgtaacgtctcta
gtggaactgagcctgatactcagctttattagttataaatacaggttattaaataggaat
tttcttttataatacgatttttaataacagaacatttcttcgacatatctttgaattcag
ttattattaataaataaatttaatgaataaaaaccgtccaaaaacattgattgaaataaa
caaatttttttttaccatatgctttttttgtcatcgaatgaagtttataaattgtgcgtt
gggacattagtaagttttgtggtaatatctgtagttttaacgtaaaacatttccaaaagt
gcattaatttagaatggaaatcttaaatttttaagcaaaaaaaatccttgattttctgaa
tcataaagtattgtttttactaacacccaacatgcatgtgaaaaatagcgaaattgaaag
gtgagaagcaggctttgttctaatgtggacgtaatgccgaaactcaggtgaatcattttg
agtttggaaaatctggtggccatcttggatttcgacgccatcttagtttttagcagtaga
atgattttttaccatctcagcgctcttcatgtttaattaattaaagatctccgttaaaaa
acaaacagattctttatttcttatcttattttagctgttcaacagactgttcatttctat
caatggttttagaccaaataaatgaaagaattaatgctatttctcaactcgcagatatgc
agaacaatcattcaggtggcaaataagcgttaaaaaattctacttgtaatttatttttga
agcttaggggctggctctattccagtagggacgtaacgtcaggaaaaataagaacaagaa
gaatagtaagtgtaacggtggcattaaaattcaacacgttgagtgttatcaaggtgaaaa
ctcattctactacttaaaaccaagatggcgccaaaatccaagatggccgccagatttttt
cactcaaaataatactcctattcttcatctgactcgaaaaatacaccaactattgaaaac
ttgtatctttgttgtaccaaaaatgacgtttgcattgattgcactcgccatatacgtcaa
aatcgtggaacatgttttagaaaatcgttcatttcatagggtaaataccattgcacacct
agtttctgtagcctatcttacgcaatttttcctcagctttctgatggtgatctcagaatt
caaaacgagcggtgcgctaatggtgaaaaaacgatttttctaacaacattcaagatggcg
gccaaattcaaaatggccgccggattttttttaacttcaaatgaaagctatatcctttct
ctatacgatgccattaagtttggtatgtgttccaagggaaatatgagacatataacgtga
agaaatacccaagatttatcaaaaaatgggcttttttgcaaactgtttagctagctggcg
tacgaggggtccaccaatttgagaaaacaaaaaggaccacccttaagttttatcgaaagc
tagcgatcagagacataaaattggaattctaacgatgggtgccgatggcggcctggtttc
agcgagaattgctcTAGTATTAAATCATTGAAAAATTGGATGATCGATTATCAATGGGGC
GTGAGTCAAACTTACATATCGTCTTGCGTTTGAATTATGCAATCGGAGTACCGCATGGCA
CTTTATTTTCATAATTTGCGCATATCATACtttttttATTTATCTTTAACTATCGGTCGG
TTATAAATAGAGACAAGCAATTAAAAAGATTGACAGAGAtcgagcttccgtgcgagacag
tcgatagttctcgtgtttgcggattcatccccgttttttcacatcttttgtttttctagg
ctaatgcaaagtggttcccgtcccgtaccgtgtgctacctgagtacagtgcagtattcaa
cagtgtgatcatcgtctgtagtgtgcgtataatgcggacagcagttcgcgccaacagtgg
tcaccattgttattgaagccagtgttgattggtggcaagcaggacagaGAGAGTGAGAGA
TCAAGATTTCCGGTCAATAATAATAACAATAACAGCAATTACAGAGTTGGGCTTTTGTGG
AAAGAAATTGAATTACCAGAAATTTGCAAACAGGACTGAACACTTGAGAAATCTTTCGAA
AGAAGAAACTGTAAAAGGACACAACTATCAAATGCTAGAGTGAGATCCGCTAATACAAGT
AAGAAAACAACCTGAGGAAAAATAGCAGAATCAAAGTTGAAAATTAGTAACAAAAACGCA
AACGAGTGAGTTTGATAGACATaaaaaaaaaGTTCGATTTAACGAACCAATTATTcattc
cttgttgagcttccgtgcgagacagtcgaaaatgctcgtgtttgagggttaaccctcgtt
tttccccaaatctttggttttcgaggttaagtgttgcttttattgcggtgaagagcctta
gtttgacttggaatcggaaaactttcggtgaagccattgttggcttcacaagagttttgc
gcaaaactgttaatcattttcaccaacgcgtggttcttttccgatcacgtgtatcgtcga
aaacagcccgcaccccgtcccatgtgctacctgagtacaatacagtgttcaacgtctgta
gtgtgcgtataatgcggacagcagttcgcgccaacagtggtcaccatcgttattgacgcc
agtgttgattggtggcaagcagagcagagagagtgagagatcaaccacatatacacacgt
accagcgaacggtCGAACTGGTGGAAGAAAAGAAGTTGTATTCAAATTCAGACTACTTCT
GTGTGAGCCTTCCCGGTCAATAATAATAACAATAATAGCAATTACAGAGTTGCACTTTTG
TGGAAAGGGGTCGAATTACCAGAAATTTACAAACAAGACTGTTGTTAATCTCCCTTTAAA
AACTCTTGTTAACCCCTCTACCAACAATTTCAATTTTCTACAATAAAGACAGAATGATGC
AATGACAGAATATAGACAATCGCCATTGGGCAGTGAACGCGACAATTTCTGCAGGAAATT
TGCGATCAACTATCCAAAGTGAGAGGATATCCTAATCCAAACACAATAAGCAACTAGTAA
GTGCTAGAAAGCGATCCACTATAACAAGTAAAAATCAATCTGGAAAAATGGCGGAATCAT
AGTTTAAAATGAGTAACAAAAAAGGCAAACGAGGGAGTTTGATAGACATTAAGACAAAGT
TTGATTTATCGAACTAATTATTCATTTCTTGTTGAGCTTCCCGTGCGAGGCAGTCGATAA
TTCTCGTGTTTGTGGGTTCACCTCGGTAttttttttttCAAATCTTTGATTTTTCGTGGC
TTAGTGCAAAGTGCTTTTATTGCAGTAACGCTTTCCAGACAACAATAATAATAATAGCAA
TTACAGAGTTGGACTTTTGTAGAAATATGCCGAATTACAAGAAATTTGCAAACAAGACTG
AACACTGTTCAATAAGCCTACTGACTgaaggagtgcacttattgaatatcaaggtgaaac
agatatcatacagcaaataaattgaatgaatcgctccagctgcagtggcaaaccgctgcg
atcgagagaacaatctaagtgcaagaaagcaggcgttaattaagcttccgaagtttaagt
acgaaaatttggccaaaacgatgatacaattacaatacggcaaattcacaaatcctgaaa
atttatcattc
>AAeliv_supercont1.1_1249152_1249759
acagcgcgtccgctgctacattacttttgccgggtatatattctatagtaaattgaaatt
cctcataaatctaatctcactctaactaatttggaatttggatttttcattccaaataaa
taaacgagaggacggtgatcagtacggacgataaattttcgtccatacaaatacggttta
aaatgcatgatggcccaaagtatggccgctaattctttctcgatgatgtgtttatttcgt
tcaccctttgtaaacgcgcgactggcaaacgaaacaggcagatcatcttgatcgtgtatt
tgagataaaacggctctacaggcaaaatctgaggcatctgtcgttactataaaaggtttc
gtaatatctgggtattgtaaaatttttggcgtaattagacctttttttagtatttgaaaa
gaatcttcgcactctttagtccaatcaaaatttacaccttttcgtaataaattgtttagg
cttacacttatttgagcaaagttgggaataaacctcctgtaataattgcagaaagctaca
aagcttctgatttcatttgtatttttggtgtagggttatttttaatggtctcgaatttcg
agtcatctggtagaattccatgatctgtaactttatgtcctaaaaacgttacttccgatt
gaaaaaaaactgcatttggaagggttcaatttaagattccgcttcctgaagcaattaaaa
actcgtccttaatttttcaaatggtgctcaactgagcaacctacgacaataacatcgtct
atatataaaaatgcacactcaggacttaaaccaCTGAGTAATTTTGTATGTCCGATTCTT
AGCCTTGTTATTATTCTGTCAATGAACctgtcgttgttgtatgaagtattccattctttc
gcggtgtttatgatttgcctcagcttgctgttatttgtttgccagttctggattatactt
gaatttattgctcttcttaggtcttcaaatggtattttgatgtcaatagggttttggaga
agggcaccgttcttagctggttcgtctgctttctcatttcccgatatatttacatgcgct
ggaatccaacacagttcaacttttccttgtttttcttctagggtttttctaatgttggat
atccccgggtggttagagttattgttgtcgatagcatccagtacgcttttcgaatcgctg
aatatgaccgttagTTTGTTCTAAATACCCAGAGTAATTCAAACGTAACTCTGGTACACG
CTTTAGAAACCCTAGAGCTGATAAATCAGCTATACTGAAGGCATCTATGTCGCAAGGATC
ATTCTTCGGTGTGGTGAAGCTAGTCGACAGATTCTTAGGTGTGAAATCTGGTTCTCCTAC
GACTTCTTGCTTACGACGGATTCTAGGATCCGGTTGACGCGAGGGTTCCTCCCTCGTGAT
TGGTCGTGAAGGTAAACTTCCTTCTTGTCTTAGGCTCTGGATTTGCCGTAAAAACGGCGG
CGTTATTCTCAGCAGATGATTCCATTGTTGAAAACAAGTGGGCGACTATCCAGTCTTTTC
CTAATAGGTAAACTAAAAGGGCTTTATTGGAGTAAAATGTTGGTCTCGTATGcaaagttc
acatgttttgacaaattttgtaatagtagctcccatattcggccagatataaagatttct
taatttcttataaagtctattgattccaatatgtcctccagttgagtgattccaagcaac
agcaccaaaatttggtaaattttttaattcatttttttctattgagctgaaactttgcac
agttttccagttccatctGGaaagaactatttgattgggcgaatcgcagaaaagaagaag
atttaacaaaattatcattttgttttactactactgaagagtacgaatttacggcatcag
agctcagcgagcaatataataacgcgaaaacgatccaaggaacccaaaaatttcactgtt
tcattccattgtcagaaaataaaattaaagcaaaactatactcgaactgtactgataatg
atgcaaaagtgttcgatattgtaaaaaaattgaataacaataaataaataaataagtatt
aataaaaagttttcatgatctcataacgcatacccaaatccaaaacttttaaagtttata
tataacatttagaaactcatcgatcatactctaaaaaaaaatatcctggtaaaaaaaaat
ttttttttcgtgtaatctgttaattcattttaatttatacatatatacatatacatatca
tatttatacatatacataatatttatacatataatatacataatactaatgaatacatga
aaacgacttgtttaattcacgcaaggcccttaacaataaaattagcaacaaactgcggtt
cccgtaataatttacaccgaaaaaaattttttttattttcttctaaatgtgaaaattgtg
acatgtttgaaatgtcataacttttttgtttattggcttaccatcaccaaatttttatgg
tagatagctaatataatggaccgttttccctcaaaaaattacgttggtattccgataggg
ttttgagatatttgagttttttgtgacaaaaatgatgttttttaatgcaaaaaaaatttt
ttttttactttgtgtattttttttggaatctttatttagttgtctaactttgtttcttta
gttgtctaacaatcgaacgaaccgtttttgctgtgcagctttttgaatatttttgaacca
ttttcacatacacccttttgaaaagttagtcgtgactcaacttgaagatttgatatcgga
aaatgacgatttagatggaactgaaaaactgtgcaaagtttcagatatttttgaaatggt
cgatcagaatcgacttgcatgcctccgtggaatccctctatagccgattttggcctacgt
gacctcccgtaggtgtcatgtgatattgtgctagtatttcgttaatttattcctcattct
ctaaaaacgtctggggtttatagagaattatctcgtacgtggaaatggcattgtttgcga
tttccttcagcgtatgtagcgagataaaattgaatatttcattttctatagacagagcta
gcttgtctcgcttgtaacatttcatatatttcattatttctagaagagcaagctctaaag
cttgacttccattttcgcgcgtaaatttggttgtgaattgttttaaaattttCAAGGAGA
TTCAGGTTCTCTTTATGGGTGCCAAACACCGCATGGAAAAGTGCCTGTCCAGCCAAATTG
GGAGTAAGGATCGCTGGATTGCCTCTCAAGGAAAACTGGAAAGTACTTAAGCTGTTCCAA
AATGCTAACAGTCCGTGTCCGGAGAAGTCCAAATTCTGTAAATTAACCGGGATCATTTCA
TCGGTGATGGCTTCGTCAGTTAGCTCGTTCTGAGCGATGAAATGAGCCTTGTACAGAACG
TTGGTCATTGCGCTGGTCAAGATGAGTGACATGGGGATGAACGCTTTATTTGATGTGCGC
GTCACACCGAACTGGCAAATGTCACCCAGAAGGCGTATGATATTATTATGCTGCTTTCTA
CTTCCAGACAGCAAGTTAGCAATCTCTTCGCAGCCCCGCACGAGCTTGAACGCCTGACAG
AAGGCACTCTTCCAAGAGTCCGCGAATTTCTTGTCCGTATTCCGTAcggaaatgggcgtc
gaactgccctactgctctagcagggattccccaggaaaacttggcaattcgaactcccga
tggcatcaatttggatccaaatccttcggtgaaaactttagggttgacctggtttccttc
cacggacactctaggatttcagtttaccattccctccctggacgttgacgaaatcctcac
caaacggaccattttgtcagtgatcgcaactttattcgatccattaggccttctgggagc
tgttattactacggcgaagatatttatgcaacagttgtggaccatacgtgatgaaaatgg
gaaatcactcgactgggatcagtctttaccttcaatggtggagttaggcgtggagaaaat
ttcacgaactccgaattaccgctgctcaatcaacctcgtatcgaacgatgcgtgatcatc
ccgaaagcagtttcaatcgaaatccactgtttttctgacgcttcggagaaagcatatgga
gcctgtctatatatccgttgcacagatgcatccggaagggttcaactactttcctctaag
tcaaaggttgctccacttaaatgccaaactatacctcgtttagaactatgcggagcagtt
ctgggagtacaattattcgaaaaggttcgtgaatcaataagaataacaccaaccagctag
ttttggacggactctacatgtgttctgcgttggatagaagctcttccgaccacctggacg
acgtttgtcgccaatcgtattgccaaaatccaaactatcaccgaagggtgtcggtggaat
catgttcctggaacacaaaacccggcagatctgatatcacgtggtataactccccaagaa
atcctgaaaaatcgtttctggtggcaaggacctgcatggttgcaggaggacccagctcaa
tgacccaaatcactggagatctcatcaataagggaggttgacgatgaaaaacgacgaaca
gtcatcgcaggaacggtttccacagtcaccgagttcaataacatgtatttccaaaaattt
tcatcatattccgatctcgttcgtcgcaccgcgtattggttgcgcctaatgaaacttTAA
CTGTGTTTGCAGATCGGGTTTTGTTAACACATTTACATTCGCGGGAGTTGGAAGTGAAGT
CATCAAAAAATGTTAAAACACTACGGACAGCATGTCCGTCTAGATTGACTTGAGTATGAA
TGACATCTATTCTTTATTCAGTTTTCTCTTAAATACTAGTTTACATTTGTTTTGTACCTG
GCTAAACGTGACCCAAACACGCGAGTACATTTCGCTAGGTAAATAATAACATAACGGTAT
GATGCCTGGCATTGGATGCGGCCACGCATCTCAGGCTCAGTTTTATTGTGGGTAAATGGT
AAAGGTTAAGGCGTGTTGAGGCGTGTTGATGTTTATTGTATGATGTTTTGGTAAAAACCG
TTGGTGACAATGGGAAGGGTTTTTATAGACAAAAGAAGTGATGATTGGTTGTTTGTTAGA
GATTTGGGAATTTACGTTTACTGTTTATTGGTATTGCTAATTATGATGATGATGGGTTTT
TCTAAAGTATGCTAGTATGCTACaaactgctccgattaccatctacgcaaagaagtgacc
atggttttctgactacgtccgagctacgggaggcagagaacacactgattcgtctggtac
aaaaagaagtattcgtcgaggaattaagggcactctcaagggctgagccagtctcaaaag
gatcacgactgcgttggtacaacccgttcatcacaaaggatcagctgctcaaactaggtg
gtcggttgaagcactccctcgagccagaagaagcgaaacatcccgtagtgctacccgctc
gacatccgtttactcgattattatttcagcactaccacgaacgtttgcttcatgcgggac
cacagttagtgttgagtgtagtaagacttcgtttttggccgctaggagggaggagtgttg
tccgcaatactataaacaagtgccaaaaatgctttcgttccaagccatcgccgattcagc
aatttatgggagatttgccagctgcacgagttgtggtatcccgtccattttcaaacagtg
gtgtagactactttggccccgtttatcttcgccccgttccacgtcgaggagtagtgaagg
cctacgtggctattttcgtttgcctatgtaccaaggcggttcatttagaactcgtgtcag
acctatgcactgaccgctttctacaggcacttcgtcggtttgtagcacggagaggtcgtt
gttcaaacatttactccgacaacggtacaaattttgtcggcgcacgcaacaaactacaag
atctcctgcagctgctaaggaatcgcgaccataacgatgctatagcgaaggagtgtgcca
aggacggcattcaatggcactttatcccaccgagcgctccccattttggaggcctatggg
aagcagccgttcgttcatctaaacatcatctgctgcgagtattgggtgagacaccggtat
caccagaggatttcagcacgctgctaacccaggttgaagcttgcctcaattctcgccccc
ttacgcctctgtccgacgaccccaacgaccttgaaccattgacacccgcacacttcctaa
tcggctcatcccttcaatcaatcgccgaaccagatttgggagaactaccagttaaccgtc
tggacgtcctgcaacttactcaaaggaggttgcaagatttctggaagagatggcgcagag
aatatctctgccaattgcaagctagaacgaagcgatggcagcctgcggttcaggttgaag
taggcaagcttgtggtcatcaaggacgataatcaacccccgatgaaatggagaatgggac
gcatctctgaagttcaccctggtagagatgatattgtcagagtagtgacattgaaaactg
ccaatggattcttgaccagaccggtcgaaaagatctgtatcctgccgcttccagaagatg
agagtggagaggatctgctttctattttcagaaattaggaatttcagggtgggtgagggt
gtttatgagtacgacgaactccacacacagccctgtcacctctgtcggctatcgcaacaG
CAGCTCGAACGATAGCAATATTATCATCTACATCGTATGCATGCAGCCAACACTACCAAC
CAACTCAACGGTCAACGGTGGCTACGTGATCGACGCTCCACTATCTACCTTCTCTCCAAT
ATACGACCGAGtccactcagcatgatcatcatcatcgtcatcaagggcttcaacttccac
tagagtgataaggagagtgcgataagcccgataagagcggtgagagttactcctgacctc
gataacatcgcagcacgacatccgaggatagagggaccgaacggtcgggagcgatgacca
gtccagatttaccaggcaaccgggcagcatgggcggtagtcccacggtcattttaacgtg
tgtagttttaattGTGTATTGTTAATTAGTCGTAAGCCGAAATTAAATAGAAGTAAGTTT
AATAAACCGCGTTTTGCATGTGAATAAAATGTAGTGTCTGGAACCTGATCGTCGCGAGTT
GGTAGTTAATTAGTGGTCGAAGAAAACACCTACTTTTGAAGACTATACAGCGCATGTGAA
AATCTCCACTGGAACCAATTTTCCGTCGATGTTGGGGGCTGGAAACAACCGATGTCCACT
GCTAAAGTTCCAACACAAGGGTAATTGGACCTCCCCCTTCACTCagatacaaaagtgact
tatccgcctttcaagcaacacaatttcagttattcgaattaactagtagagggcttcgca
tgtgataaaccttgttataaggcatgtaatatacttgccccatggtgctgaaaaatacgc
taatttggatggtatttgagaagtttcaaatcttatattctttatgttattttcttaatg
gcacagtgcttattaaaagatcagaaactaacatcatgaggctaaaatgggtttgggatt
tttgtacttgtttgcagtactataaccccatattaacccctctaccagcagcttcatttt
ttcaaaatattcaaatcgcgataacttttttgtttctcaatatttttgaaaaaatttttc
cacaacttctcaaaaaacgctcttattttcagaatctgtatcggttttgagcattggtca
tctatattcggagatattccaaaattccttgggggaccgacgcatagccataactctcgt
aattatctctggctacagattttttctcatattcggttattcgcttttcaaaactaaact
ttgatgaaagtctattgtgaataaattaaacaaatcggtgtaactgtttttgagcaatga
gcccttatgtttttggtaccactctagccgtaacgagatcttgaaaacttcttaaaacat
catattgaaattttatatgggaagtgtcggtcccccaaggacaccgaaatatttttaaaa
ccagttgaccaatggtaaataccgacatagattccaaaagtagaagagttttttgagaag
ttgtgaaaaaatggtggaaaaatatagacaaacaaaaaagttatcgcgattttaatatat
ttttgtgctgaaaaaatgaagctgccggtagaggggttaagctaaataatagcaaacaaa
ctcatgaatatctcttctgctatctgtcgaattgaatttctctcttcagcaaacttcttt
attatggtttgaagaatgagcttttacaatgggataataagtttgtacttacattacagt
acattgtactgagtacaagcgtgtttgaaacatacctcaaaatttcttcatagtaatttc
catataaacctacattgtctttgggccaccttaaatcattacctagaaagctgcgaattc
cacagaacactatttttatagtaaggatagtaaggaacatatgtgagattgaattctcaa
acattttctaattttgaaccgccccaatgtacataaacacatagataggcaaatttaaac
atatgtgcatgtctctcgaaatcaaaaaaaaaaaaaaaaattactctggaccccccgatc
gattattttggttttagcagcaaatgaacgcgagaaacctagactttattgtggagaagt
ttcagacttacctatttttttgtaaaaaacttgttctacgaaacacaccgtgTTGTCCTG
GTACGGTCATTCTGTTCATATCAGCTCTGAGAACGCGAGTCATGAGCCATCTCGAAAACA
CCCGTGTGGTGTGATGCATATGTTCACATCCAGAAGTAATCGCAGAGAGACCGGTGTAGT
CTTTATGGGATGTGTTCAAAGTCCCGAATCGCAATTTTGCTTTCGTATGATGTGGGAACA
TCGAGAAGAACATGTCGATTCCACATACCATCTTGATAAATTCTGGATCGACATGTAGTT
GTGCGAAGTTCGTGACGGCCACTTCAACCTCGTCAATGAAATCATTCGTTATGAGTTGTG
CCTTCAGTGCAGTTTGCAGTCTATCAATGTAGGTCTGATTCGTCGCTTCGTGCACGCGGT
ATCCTCCGAGGATCAAGAGAGCTAAGTCATATAGGGAATCGTCAGAGATAGTTGCCTGGC
TGGAGCCGATATTGGTGCTTGTTTTTGTAAATTTCGGTTTGAACATACTCAATGGAATAA
CAACCCAAATGTCCCTCATACCCAATCAAAGTTCTGAGCGAAACCCAATCAAACCGTAGC
CTAGCTTGAGTGACATGACATAACATGTTGAGAAAAGTCATAGCGGGATTGACTGGTACT
GATTCTCTTCGATATGTATTCGTGATTACATGGTAATAATCGTGGATTCTAGCACCCTCT
CTTGGTTGCGGGAGAGTTATGGGAGGTTTGTTCCAATTGTTTGCTTCGAACCATTGAAGC
GGATATGTTGGTGGGATGCCTTTATCAATCCGCATCTCCTGAATTGGATTTGTACCAATT
CCACGAACTACAATATCCTCATTGTCTTCCTCATTGCAAGCTATATTGTTTGCAATGACC
ATTATGTTGTATGCTAGTATGTTgctagaattgcatttttgtcgaccaagtcattaatta
aatttggcagttggtcactggagtgcgctgcactggacgttgctgttactatttgccgat
ttgagcgctttttctacagctggccattggtccgttggaggtgtatcaagaagtgccgat
agtAACTTATACCTCTGGAATCTCGCCACTACCTGGAGCCGGCAGCTCTTTCCGTTGGGA
AACTTGATCAAGCTTTCCTCCACAGATACGATGGATGTTCCTGACGATATGGTGATTGTG
AGCTCTGTGTTGATAAGTGGTCTTTCATACTCGCGTCCATTCTTTACTAGGGTAGCTCCG
GGGGTACAAGAACCGCTGGGGGATACTGAACCTCGGCTCACGTATGAGTATCGAGTTTGC
CCGTCCTGGTTCAATTGGATGTCACTGAAGGCCCCCTCTTTGACAATGCGGAATGTTTTC
TTTTTATGCATTGTGTCACACTCATGACGGTCTACTCGAATGATCTCCGAAAACAAGCCC
GCATTGTGAAACGTGTCGATGGTGTGTCCACACCGCCCCATAATGCTGCGGGACTCGACA
TGGCATCGGAAGAAAGGTAGCTCATATCTTTCTGTGGTCTGGGTCACAGCGAGATTGATT
TGTTCATATGTGATATTCTTGTGTGAGATGTCACAGCTAGGGGTGGTGACGAGGGATAGG
GAAGTGAGGTTTACAGATTTTGAGTTACAGTCGAATGCCGTAAGGCCCTCAACAGAATTG
AAGGTGCAGATCACTGTAAGCGCAATAACAACTTTCATGATAGCCATCTCATTGAGGCTT
TTCTTAGGAAATGCGGCAACAAGCTTGGTTTCAATAAAACACTGGTGTGAAATCATTGGT
TGATTTctaactaccagcaccttgaccacctaccgcactactttcatctaacatttgcgc
acgcctttatcccccttcacgcctgatcggatacaaccacgactaggcataatgctcaat
tcgtccaataaacgaaaatatataatgttgaaactcgatttcaacgggaatgatttccga
aatgttatcttCATAATGAATTCTTAAAGTTAAAGTAAATATTTCTCATGTTCCGCACGT
ACTGTTTTAGGAACCCCTAGTATGCTTTTAGGTATTAGAAATGATCTTGTGCATGGCTAT
AACTTACGTTTAGTCCCTTCGTTTCACTTTCAATTTCAGCAACTATTGAGCGTGTTGGGT
GTACGAAGCGATCCTACTGAAGATGTAAACTTCATAACTATTTTGTTGGTATACTTGATT
TGCCTGATTTTCTTACCTTCTGAGATAGTACTATAAATGAGTTCGTACCTCAATCTCTCG
GGATCTATCTGCGCTAGCTGTTACTGTAATGTATTGTATAACGTAACTATCACTAATTCG
CTATAGGAGATTTTATCCCTTACCAATTGTGGCCTTAATTTCTAGCTAATCTGCTAATTG
GTCCGATCGTTATGGGTATCCAATTCAGCGGTGTACTATCTATATTTACCACTAGTTCTT
CTAGAAGTTGGTATCATTTaaaaagcaaaaaaGCAGTATATTTGTAGAACTCGTTATCTT
AATTCAGACTCAATTATTCCTATCTGGTTTGTTTTTGTTCTTTCTGTTACCTATCAACGT
TCGCACGGATCGCTCACCAGATCGTTCACCATGAGATGAATCGTTGATGATGATTACTCA
TTACTCACCGTCACCAGTGGTGTTTCAAGGCAATGATGGATGGTGCGCTAGACGCGCAGC
GGCCAACAGGCTCATAGAACTCAGTGGTTCCGTATTCAAACGCTCTTCTCTTGGTCAGGT
CCTGAACCATGTTGTCCTTAAGCTCCTGCAACGCTGTGATCAGTTTGGGTTCATTGATGG
GACCAGAGAAACCTTTTGTTGACTGGGTAGCCTGCACAACCTTGAAGAAATCCCTGTCAG
CATCTAATTCCTCGTTGAATCGCCCAGACCATGTGGGGCCACGTGCTACTGCTCCCATTC
CTCCTCTTAGTAACTGCGTCATGGATGCGCTGGCCATCTTCGAGAAGAACCTGAATGTAA
TGATCGTGATAGGCACAGTCCCCCCTGAGATGGATCTTTCCTTGATTGCGTCCCCCACAG
TGCGTCTGGTTACGAATTGCGTTCCTGTCATCCAGTCTACCAGGTTCAGATTCTCCTTGT
GTGACCCGAAAACAGCATGAAAAACGAGTTGAGAAGCAACAGGTGTGCTCAATTTATTCT
GATTTCCACGAATGTAGAACCTGGTCGCACTTAGATTGTTCCAGAAGTGCAGCAAACCAT
GGCCAGAGAAATCGATGTTACTTATGTTGATTGGAATCATGTCATCGTCAATCGGAGCAG
TTTGATCTGTGCATGCATCAAACCTTTCCTTGTATCCAGGTTTGCTACGAACTTTGCTAC
GAACACCATCAACATAGAGGCTGGAATAAAACCCTTGTTTGATGTGCGGGTCACTCCAAA
CAGCGAGATGTCAGCCAGTATTCGAACGTGTTGTTTCTTCGTCGCCCGGAGTCCCGTCGG
TTATTAATAAATcacaacgtaggaccgtcgcatcctggacgaaacattggtgccgtgacc
aggatggcacttggagtggatttctggacgtcgaaagaagcaaaccgttggtacgtgacg
aatcgccgatcgatcaatcgttgcatcgtatcggacagtgacaagcacacctgtgggacg
cctgcgtccacccgttgggaccattgcgtccattcccggaccatcgccgtccaatccgga
cccctgcgtccatttgtgggacccttgcgtccatccgccggaccttcgccgtccattgcc
ggaccgtagcgtccaccAAGAGGAACCCAGTATCCACCCCGGACCGTAGCGTCCACCTGT
AGGACCACAGCGTCAAAACCCACCGGGCCGTAGTGCCACCATTTCGGACCGTCAGCGTCA
AACCATCAAGCCACCGTAATAAATCAACGTGCAGCAATCGGCTCATTCAACCAAACAACA
ACTTCAACAAAATGAACGGTTGTGTCCCTTTACCTTTTCCAAATTCCTTCTTGATAGATG
CTGATGAGGGACAATCCACCGAACATTGAGAGTAGAGGTGAGTTGAGATAGCTGTCGGGT
ACGGTGCTTCTATTTAGCCGGTCAAACATTCGCCATGGGTGATGCTGCCAATGCCATCCT
TATGGTTTCGGAGAGATGCCAGAAATTCCGTTCTTGGGACACGAAACACAGAAGAGCATT
CAAAACTACATGTATTTCAAACAAACTACACTACATTTTTACATATTGGACAAACGTTAT
TCTAAATCTAATGTAAACTTAAATCTACCACTTTAAAATTAGGACGACCGTGAAATTGGA
CGTGCTCCGTCCCGGACCGAAGTTTGATTGATCCTGCCGATCGTCTCGCAGAGCAATCCA
GTTGAGGCCGTCTTGCCAGTGTGTCTCTCAGTGTGGACTgctttggacgaactccgacaa
ccacatctctcagctttccttatcgcgcaggctgataacggacgatgctatggtGATGAT
GATCTGCTACCTACGCTCTTCTTCATGATTGTTGATGCTGTGATCGTTCTGCTGTGTTGT
GGTGGTTGATGTCGGTCAAGGACAAATAAAACCGAAAGTGAATTTCATTCAAGGGTTGTA
GCCTTGTTCCATTTGCGGTTGGgcgaacattctcacccacccagaaagttcgtaaatttc
tgcaagaaattaaaaaaaatcctcttcgcggagttgggaatgggaaaggatgtgatcact
tttgagtttttgaggcacttggttcggcttcgctggtatgatgctcttctgaagaaggta
atatgcaaattcgctctacggggcgagtaagtaatcctgtagcggttttaagagtgacta
ctcttacaactccaacatctccagggtggacttgtacgatccgccctaacttccatcgca
tgggaggcaaattatcgtcttgaattaccacaagacttccaatctctattggaaccgctg
gcttccatcgcttggcacggccctgaagctggcacagatattctctcctccatcgtttcc
aaaaatcttgcaagcgtcgctgagaaagttgaagtagactgagtcgattggtgggaatat
tggtataatctggtgccatgcgcagctcctgtcaaagttatttttataaattttaagata
tctgcttccggaacgtaatcttttaggagattaacgctttccacgtattgctgtaaattg
ctcgccgagccattaaatggcttgataatttttagcgcaagacccaaatctagtttcgga
ggcatttctaacttctttaatttttcctcaattaaattacaaaagtcggaataggtcctt
acaataatatttttgtaatgttctgaatcttcataggatattttttgattcaggtcttct
aataacacaatagccctatcgtacgtttcttgacaaaattgtttcttcttggttaacgtt
gcacttaaatactctctattggggcatttctttaagttatttaggttaactctaaggtaa
gctatttgttgctccagataggttatatccattaataaagatattcttttttgttactct
cattgggttttttttcttgatttccttacggcatgttagcaggatagcgcatgtacctAA
AATATTAAAGAAGTCTAAGTATCTGATGTTCTTAAAATATTTTTTATAAATACTTCCCTT
TAGCTATTGcctctctaaccaggcaaaggaattaacgccttgttgtctgctactgctggg
ataatgcattccagttcagcatatctgcgatgccgtcgaccaatcgtacgatgatgtcac
tgtcccttggttccatttccagtcttacagctgctccggcggccagcccaaaaagagcgt
ttacgattttcagttgagctcgaatttctttcttcgagaacccttcctgcactttccttt
ccagtgttgaccgtatttccactaactggataaagcacagcgagtatagtttttcttgta
cttttcgttcgcacattttgtcactttgtcacttagttgtgggcataaaattttcttcgt
aactgttgctaaattttccgttttgattgtttaatgttgcaaattgaaaataatttacac
tccggcaacggtacgccgcgcgattcgttccgccaatcgtacggtgcttcgcttatgaag
cagcactagtccttccaccaacatgtatccaataatggctatagccatcacacaaattga
aatagttaacggagtattgtccgtgttgcttatggccacgttctcatctgacgagaacca
gcccatggtgcagaaataatgctttccgcgggggggaatgttggcactgaacttttacac
ttttactttcacggcttttggctctccatgcggtacacttttatttaactcctcctggca
CTTGGTTTCCATGCAGTTcacttttaactttactactcctggcacttagtcttcaatttc
actgttcctggcaggattgccaTGCCTTGGTCCTGGGAGAGTGATATGATTAAACGATCA
GACAAGATCAACGTCCAGAGGGAAATTGAATTAGTTTTATTTTCAAGTTAGTTCTTACGG
CTAACGTTCTGGGTGgtgcggttgctacgtgcacattttgtgcctactctgcataactgc
gttcgtcgcccggatggcgcgacaacgtttatgctgagcaatatgtttatattacaatgt
tgcttatcgTTTCTCTAAGCGTCCCTTTTAGAGAACCACAGTCCATTGTCATCACGAACA
CTCAGTTTTCTTGTTTTTCTCACTTTTGTGTTGTCAGCTCATAAAGTTTGCCCAATTTAT
CGGCCCTTTTCATTACTTGGTTGTCCATTCTTCCTTATAATATGGACCACAGGGTTAGAG
TTAGCTGAATGGTTAGTCTTTGAATCGCTAGCTCGGGAGAATCCCGGTCGCCATAAAGCA
AAGTGTTTTGGTTGGGTTTAGGAAAACGAATGCTCTTTAGTGGTATCGTATTTGATTTTA
GAACACTTGTGTCATCCAAttttttttCAAGTATAAATTTGGATTTCAAATGGTGATCGA
GAACTTTCAGGCGACTGTCTCAATTTGCATTCGATGGTCACGGTCGCCATATAGTGCATT
CGCTTGTCCATTTCTTTAGAACCTGGTGGTTGAACCTATTCTGCATTTGTTCGCAAAACT
CATGTTAAATTTGAACCTCAACTTTACACACAGAAGACTCTACGATAAATCTGAATAATA
TGAATCGGCAACGATAAAGTCTTACGTGAATGTTCTATTGCGTGACTGGTATTGTCGAAT
TGCTACCGTCTTGAATTGAAACCCATCACTAGATTTTCTATTAAATATGTTGCAATCAAC
CGTCCGTTAATGAACAGCTGCTTATGTGGCGGCACGCTatccggttcgaaggaccattat
gttgctcgttgtgcagccatgtgaccgagaccttgttggggcgatcagtcagcgctgctg
ggtgacacacgaaaattaaaacaaaaacattctccggcattggagcacgttaaccagcaa
caagcagtaaggttcttctcttctgcttacatcgcttgtttctagttaacctagtgaaaa
ctcacatctgatgtaatccactaacttgcgtggaacgtcatcggaaaataaaagggttct
ttcttagatcaatggtgatcattgatcttttgaattattcaatacgaggaggggaatgct
tccttcggtcggcaggaccgctacaTCCGcccccccTTAAATTAAGTTTTTATTTGTGAA
GCAAAGAAAAACTTGCAGTAGGCATTTGGCATGCGTATATATTTGCGGGTTAAAGAGTAT
CCCTAAGACTATTCTACATTATTCAATTCTACCTTTTCTAAAACAAAAATATAATTAAGA
ttttttttttCTTTGCAAATACGTACTAATCTATTCCTTACTTCTTTCCCTGCTCTAAGA
TTATTCACCTACCTCCTCGCCGCTTGAGTCTGTCAGAATGCCACAGCAGAATCAAAGTAC
TACTTTACACACTGAACATCCGGACGAGAAAGAGAACGAGCCAGTTTTTCGCTAGTTTTT
CTTTCCCTCTTCTTCGGTAATCCAACTGACTAGGTCGGTTGGCTTCCCGTAAAAGGTATT
TTGCTTTCACGTTTTTACTTTTCATGCAGACACTTATAGCTTAACTACtctggtatgata
ccataaaggacatatcggaattagtcaacttgactctatggttgttgattatgttctgtc
ttttattttgaagtcaatcttacagctaacctcgagcttaatctagtactccactatatt
acgagaaggctgaaacaaccaatatcaattaaccaatcatagaatacaaatttaaaagaa
ggcgtttaccaaacggatgggtaaacgtttacatgtgtgttcgctgggccgttgcactgt
cgggtcaaatcagtgcaaaggcaaaagtagaaattgtctttatgggaattgaaatatgaa
gcttctcagcatgaatgcgcttcgtcatgagaacaaaataagttgctcaagttgtgtggt
atgtggataatcgatgggttgtgaaaaatgaaacctagtcgattagttgaaaaatgacat
gtaccaaatgctttgaagatgcaagtacagctaacttgcgtgtgggaatgttttcctaga
agttgagcaatgtaagctgtcatgatccttaaattatgatctttttgaaatgcgttaaaa
taaacatgctacaccatccccctttgggtgaatgacgtaacgtagtgaagacattcaatt
cttgtcaacatatgtgatataaatgaaaaaaaaatgttgtttcaatctcctttacaatgt
tagattatattattttgatagaatattggtaaatgtattcaaaaacaagaagaaaaaatg
cttaattaaatatccgaatttctcacttctcagcttgcgctaagaattttgacctatctc
atttttttactgttttttgattttcattattttttttttatgagattaggctcggtttta
aaactaacacttcctaggatttaattaacctatttttatgaactaaagataattgatttg
tttgtaaattgatgatctcacaatttggttctgttattgattttactttatatggacctg
aataaaatgaatctaatttacgtctgttttctttttgcaaataaactatatctcctatct
tgatttgtaatgggtttatcgaacgatcatttatttcctttcgtatttgtttttgttcaa
gtaatttttgtttaactatttcatgtgacttttgaagtttgtatcttaattctttactat
agagatcaaaattataaacaggatcaattctatctgtgtatgtttcgtgtggtactcttg
ctttaactccaaaaaccaattcatatggtgttaaaccatgatcagtgtgtgggctagtat
tatatgtaaatgcataaaattgtaaccaatcatcccaatctgactgatgttcgttgacaa
aatttcgcaggtattcatttaaacacctgtgatttctttccaacgaaccaatcgtttgag
gatgataggctgtagaaaaagtttgcttaacctgtaatagtttacaaatttgatcaagga
cttcatttttgtattcagttccttgatccgattttaactctaagaattttccatatatta
aaataaaattttcaactaaagatttagcaattacgtttgcttcttttgttggaataggga
ctaaaactacatatttagttaattcacactgtatcgttacagcatatctattattattgt
ttgatttgggaagtggtcctatagtatcaatagataccacttcaaacggtttagacggtg
tatttgtaattgttaatttttcctttgtatgtttggtaatcttgttcagtttacacaatt
cacaggcctttataaattgtgctattgaacttttcatatttgtccaattataaatttctc
tcaacttgaggtatagtctgtgctgacctatatgtcctccagtcggtgtttgatggtaat
tttcaagtattcttttaatctcatcaagatcactaatgaacttgggtggattatatatta
ttatctgcaaattttttatagatttcaaaactagttctttaaatgtttctttgggtaccc
attcaaaaatacagtcatgactcgatagcgcgatttttgtaattctcttcatttgcattt
ctttttctaacactgaaagtgcaaacactaatgtttgtcttatacttcgcagttgtgttg
taattcgtattattattttattcttttgtgatgcttcatgtaatgtaaaaattaaattct
cattttccattgcacttcgaagttttggtagttttctagtttcagtcggattctctgtcg
tataaataacaagttgatcaggcttattattaacggcattgttttgacttttgttttcat
caggtagttcctgactacgtttagactctttcagttttctttttgtcatggctcgtgtat
taacagtaaatatacttttagattttaattcatctgacgtcgttactatacgtgataacg
cgtcggcagtaacatttgttttaccttgaatatattcaatagtaaaatcgaaatcttcca
aatctaatctcatccgggtcagtttggatgttgggtttttcatattaaataaaaatacca
atggacgatgatctgtacgaattacaaatttacgtccatacaaataagctttgaagtaat
cgatagcccaatgtattgctgtcaattccttcaaaattactgatttatttttttctccag
gcgtaaaacttttactggcaaacgctatgggtaaatcgttgccatcaatattctgtgata
ataccgcaccacatcctacatctgatgcgtcggtagtcaatataaatgtttgcttaaaat
ctggatattgtaatagttttggtgacatcaaaaatgattttagagcattaaaagcatctt
cacattttgatgaccattcaaattttatgttttttctcaacaattgattcaacgggtatg
caattgttgcaaaatttgggacgaatttccggtagtagttacaaaaagctacaaaccttc
tgacttcgtcactgtttttgggaactggatagttctttacggtatcatatttactactgt
catgcaaaatacctctatcggttattctgtgccctaagtacgttacttctgtattaaaaa
atttgcattttgacaaatttaattttaaattatattttcgaattctttcaaaaacaactg
ataagttgtgtaaatggtgttgcattgaacaacctacaacaattatatcatcgatgtaaa
caaatgctagttctggcgtcaacccagacattgcaattgtcatcatcctttgaaagctgt
ttgggctaatgtttagtccaaacggcaatcttgtaaactggtaatgacctgattgggtcg
aaaaagctgtatattttttcgaattttcatccaatgggatttggtgaaatcccgacatta
aatctaaagttgaaaaatacttcgctctaccaagctgatctaatatggaatcaattcttg
gtaagggaaatttgtcacttaaaatctttttgttgagttgtctaaaatctatgacaagac
gccattttttcttatcatctgttgattt
>AAeliv_supercont1.209_321111_321697
gacggagatcttcttggacagttcctgaaaaattatagacccgaatcacttgcccaagcc
tatgcatattgtatcagttttcagaatgtggaattccggaaaaagatgacaaaaacgaaa
ttacaggatgcaccacaaggaccacggaacttaatacccaacctatttaatgaaatgcca
ccaaaattaccacccaaaccacagataaatagatattttgatccatacaggaacaattac
ccccaacaattTAGGCAACCACCACCTATTCCATACAGGCAACCTCAAGCAATCGGACAA
TCTCCAGCAATTCCTTTCAGGCCTCAACAACGTAACTCTTTCAGACAGAATAAACTGTAT
agtatagccaaaagtggtccgcggtttcctgcttacttcatcagtggttccaacatacag
tggccgaaattcctataagcgcacacgcatttttcaacatttgcgactagttattacata
aaacattgacgatctgttactaaaatgatatttactatatttccacttggttgtatgaaa
gacagtcaaaattaataatttttcgattttgtgaaataaaaatatcattttttggccagg
aaattcctataagcgcacagtgtccaagctaacgccatttgtgtttgcttcactcacact
acaaaaacttgtcattttcttttgctgccgatgtaaacggatgcgtgcggaaagttttgc
gattcgtgcacagtgttgtttgttgacagttttcaagatgccgaaaggaaagttcttgga
cgaaacggagcgaagattaatccttgaattgaaggatgttggccaaagtaaccgtgcaat
cgccaagaggatcggtagaggagagacggccgtgcgaaatttcctgaagaaaggtgagaa
ttatggcatccggaagaaaaacaagggcaactccaagatcaccaaccgtgagaggaaccg
aattatccagcttggtgaagccggggagctggattcatccggtattaagaaggaattggg
tctttccatcacaacaaggcgagtatctcaaatactacgtggatctggacacatggtgta
cacgaaaaaggccaaaaaacccaaccttactccgaggcatgttcaggcaagactggattt
tgccagaaaccatatgtcttggaagcgggaatggaacaacgtgattttttccgacgagaa
gaagtttaatcttgatggtcctgactgctgcgcgtattattggcacgatcttcggaagga
tccgcaagtgaagctgagcagaaatttcggtggaggaagtttgatggtctgggctgcatt
ttcacgtagaggtaaaacaccgattgcaacaattactaccagaatgaagtccgaaaacta
tgttgagcttctggacagtgttttgatcccatttacggaggatgtgatggaaaacgaatt
tgtttttcaacaagataacgctgcgatccatgtcagcaaggcctccaaacaatggttttt
ggagcgggacatcccagttatggattggccagcgcggagtccggacctaaacccaatcga
aaatctttggggaatcctcgcaagacgggtttacagtggaggacggcagttcggatcagt
tcgagagctggaagcagctgttagagaggagtggcgtaaaattcctttgtcaatgctgca
gaacctcgtcgattcaatgccgaaacgaatttatgaaacaattctgaaaaatggtaaaca
aaccaagtactaaagttgttgtgttcttgtgatatgattttttatgatctgaaaataaag
gtgcgcttataagaatttccatactcaaatcccgttttttcctcttcattccaaactgtt
tgaaagaaaagtcttagtagttggtagaaatatcatattatccgaatacctaaaagcaga
gatgatttattgaagtattggactttcatactacatgtgccggtgaaaaatggtcatgcg
cttataggaatttcgggcactgtaGTCGATGCTGTTGACACGATGCTAACGTCAACACGA
CAAATAGCCAGAGAACCCGCAAATAGCATGATTTGCATCGCAAATGGCCTCCTTGTGTGC
CTCGTGGAAGATCGAATTGACGAGCACACACTAACGAGGCTCGAAGATAGAATAttaaga
aataaatattttttttatgcattcagcatagaaaactcaaactggcgcccgaatagtgaa
gaagtggtagtgattagtaagagtgttcttcttttcaacaaaacgtgtagaagttggatc
tctctggatcactgcgttagagtaaagtgtacctttgagattaagcacaggcgtacattc
ttaggttatactattgaagacgtctgaagaacagtccgaaacaatccatatcactattct
gaagccatgtggaggattccattagtacatacggaagaggaccaaaatcaccacaacgag
acggattggatcatcgccacccagcttcccacagaaccaactacaagacacccggtcttt
tctgtgcataaaactggatattaggattcgataacacacgaccagcgccaggacctgttg
gaagtctcactgtaagaggattgagtatcaacagtcacggttcccgcagttgtgagcgtc
tttcacaatggtcaatattaaattgtaagtaaaacaaattttatacatcaaaaacatcaa
gaaagaaaaacaaaaatatcaaaaataccatacaagtgaaacaaacgaatagaacaagca
aaaattatttatatttataaaagctttaaccggtacaatattttcaaacaaattttaaaa
aaCAAATCAACTAGAAGCTTTGACAAAGCTAACGAACAAAACGAACGCAACGAGCAAATT
CGTTAATTCACATCACCACAATCAATCAATTCATTGCGTAGTTCCATAATCTTTCCATTA
TGAATAGCCAGGTACAAGATATTTTCGATAGAATATCAGCACTCGAAAATGCTAGTCAAA
AAATGCGGCTCTTAAACCGAATTCAAAATCTTGAAACAAACGTCGCGAACAGAAACCAAA
ATTTATTTTTCAaggatctttctgatccaccattgactctaatcaatcctaatggaacac
cagtttccatcgaatctattgaaaaaaattcggaccaagttagatcttccatcattttca
ggagatccaaacgaggttagtacttggatcactgacgtcgaggatatgattaatgcttat
aaacctcatgcaaatagttctatagatgaaacaaataaattctacatcatctgtaagact
atacgacgaagaattaaagaagagacaaatgacgcattagtatcatcgaacgtgaacata
aattggatagcgataaaaagacactactaacgtactacggagaaaaaagggacatcacgt
cattagattatcaaatgatgagcagccatcaacggggtaaatcattagaggattactctt
atgagataaataaatatttatctttgatagtaaatcaaataaaaacgaatgataagatca
cacacccggaagcggtgaaggcttcaatagaggcgtacaacgaaaaagctttagatgctt
ttatgagaggattggacggagatcttcttggacagttcctgaaaaagtatagacccgaat
cacttgcccaagcctatgcatattgtatcaattttcagaatgtggaattccgtaaaaaga
tgacaaaaacgaaattacaggatacaccacaaggaccacggaacttaatacccaacctat
ttaatgaaatgccaccaaaattaccacccaaaccacagataaatagatatttcgatccat
acaggaacaattacccccaacaatttaggcaaccacctattccatacaggcaacctcaac
aaattcctttcaggcaacctcaagcaatcggacaatctccagcaattcctttcaggcctc
AACAACGTAACTCTTTCAGACAGAATAAACcgtatagtatagccaaaagtggtccagctt
acttcatcagtggttccaacatatttcatggcgacagcgccacgtggcctgcaaatagcc
ttctcggtcaagtcacgtggatttagtaatcagaaaatcgaTGTAAGAAAGTGCAGATTA
TTAGTGGTGCTTGATATCTTGTATAAATACGGAAAGCTCCGTCGTGAAAAATGTGAACTG
ATgaaaacttgagtgaaatttaaaatcggaagctagtgccagaagagcctaatttgtaag
gtgcaccgatttgaaacgtggatccgcaagagcatgcgagtcatcgcccgcgaaaagtgc
aacgcatgcatatggcttcacgtagtttagtgaactgctgaaaatgggctcggaagaatc
aaaagcccaggagcaacataacggggacaaccacatcgaaattgtgaatgtccaatcgca
gcattcagaaaaactcgatactatcacggtttggctatggtatctagcagcggtagtgac
gatccagctagtccttaatctttggaacgtaatccagagaggaatggacaaacaagtgtt
aaagcgtgcgagtaaacttagtgagatcgcaacgcagaagtaaacaaaaaacaccgcgga
acgaacagcgtgaaattgaatgtcaaccacgccgcacaaaagtgcaataaacgcagaacg
gccctgtcactgcgttcatgaatcgtgttgtgttttaagtgcaaagaacagtcggtcaac
catgaccatagacaaggaaaaaactataacggtgtttattctcgtgacagtaataatttt
cgtacaagtagtgcggtttatggtaacatactttaaagagctgatagttcTCAAATTCAG
TGTCCGATTTGTGAAATCGCTGGCtacgagatggctgaagaaaatcagcccaagccgctt
gttcaagcgcccatcgtcatcgccatcgtaaaccttatcgggcgaggaggatttcaacct
gttcgctggcaaaatgtgtccgtgttactcgattctcacagttcaatcggcccttttcag
ggccaacgaatgtgtactgaagagttatttgtgtaatattttatttgtatttgtgtttac
cacattcttgctataattcatctcgtagcatcatacaatatatgattagttatgaataat
tgacaaaacgacaatttgagaatgtttccgaggtcgctgatgcactgctgtcggaatgca
atatattttatattgttaaggaatgattcaaacattacgtaaccaaaaatcaatggaaaa
gagttattttgtattaattgctccaaattaacaatgattaagtatacactgaaaaatcaa
ttcttcaatataatgacctaagcttctgaatgcatgtaaagtgattatttaataaattaa
taaatcagaatttatatgcaacaaatagtgtgaaaattaattgtatttttggcagtgaaa
tGCTGGCCGTCGGCCGAAAGTCTaaaaaaaaTCCCAGTGGTAGTTGATCGGCATCGATAG
TGAGGTGCTGGTCGCCGGCCGGAAAATCGAATTCTCCCCCAGCTCACACCAAAACGCCGA
CACCAGCAGCAGCCGGAGGAGTGGAAGAAGAATACCAATAGAAGTTCGTCTAGCCAATAG
AAGTTACTCTAACCGTCCGTAGTAATAAGTaaaaaaaTAAGTCGAAAAAAGAAGCCCACA
ACGATGCCCGGaaaaaaaGACGAGGATCCTGCCGTGGCGCTTGTCAGGCAATTGACAGCC
ATGGAAGGGTCACTGAAGGACATGGAGAATTTCACCGCCCACGTAGATGAGCAGAACCTG
CCGTCAACGGCAGAACTAGAAGCTCGAGACCAAATGCTCAACGAAGTTTGGAAACAACGG
GCCACGACCACCCTGATGAAACTGGACGAGATCACGGGCACCTCGCAACGAAAAGGCCTT
TCGATGCAGATCTTCGTTAGCGTAAAGACGGAGATAATCCGGCTAACTAAGTTAGCCGAA
CACAAGGAAGGAATACAAGGTGGTTTCAAGCCCACCCATTCCAGTGTAGCGGACCAGTCG
AAGCTGTTTCCAGGAACAGCTAAATCAACAAATCTGCCGAGAATCGAGCTCCCAAGATTC
TCCGGATCACCGACCGATTAGCTGTCCTTCAAAAGCGCTGCGAGAAACGAATCACAACAA
TTGCCGAGGATGCGGAAAAATATATTTTTTACAAAAGGGGCTGAAAAGTTTCGAGCCGCA
ATGCCTGCAAGGCATTCGAAGATTCAGGCTAAAGTTTCGCTGATGCCTGGAGAAAACTGG
AAGAACGCTTTTACCAGAAGCGAATCGTATTCGAGAGACACTTCCAAAAGGTCCTTAAAT
TTAATCGCCCCCAGAAGCAAAATGCCAAGACGCTTCTAAACATAGTCGATGCTGTCGACA
CGATCCTAACGTCAACACGACAAATAGCCAGAGAACCCCCGCAAATAGCATGATTTGCAT
CGCAAATGGCCTCCTTGTGTGCCTCGTGGAAGATCGAATTGACGAGCACACACTAACGAG
GCTcgaagataagatattaagaaatattttttatgcattcagcatagaaaactcaaactg
gcgcccgaatagtgaagaagtggtagtgattagtaagagtgttcttcttttcaacaaaac
gtgtagaagttggatctctctggatcactgcgttagagtaaagtgtacctttgagattaa
gcacaggcgtacattcttaggttatactattgaagacgtctgaggaacagtccgaaacaa
tcaatatcactattctgaagccatgtggaggattccattagtacatacggaagaggacca
acatcaccacaacgagacggattggatcatcgccacccagcttcccacactacaagacac
ccggtcttttctgtgcataaaactggataataggattcgataacacacgaccagcgccag
gacctgttggaagtctcactgtaagaggattgaggatcaacagtcacggttcccgcagtt
gtgagcgtcccgcacaatggtcaatattaaattgtaagtaaaacaaattttatacatcaa
aaataTCAAGAAAGAAATTTCTTATCATACAAGTGAAACAAACAAATAGAACAAGAATAC
TAGcaaaaattatttatattaataaaatcttaaaccgataaaatattttcaaccaacaaa
atttaaaaacaaactaactaaaaGCTTTGACAAAGCTAACGAACTTAACGAACGCAAGGA
GCAAATTCATTAATTCACATCACCACAATTGATCAATTAATTGCGAAGTTCCATAATCTT
TCCATTATGAATAGCCAtgtggtgcctaccagccttactgtttcttttagtcgcaagatc
agcataaatgcgcacagtccaaagaatcaacgatcggacgattgcaattatgctgacggc
agcgaaaagagtcacgtagctgccaaccacactcgagtaagttaaataaacatatttttc
aattcgttcattcttaacgagactgtactagcgagtggttcttattctgagatatcacca
agccagcgggagcagtgaagagtccccacacaaagtgcagtgctaagcacatcaTGGCGA
TCCTTAGCCAGTACCAGTGTTGAACTGTGAAATAAAGCCGCAACTTAGAAGCACAGTGCA
AGTGAAAAACAAAGTGGCCCAAGTGCAACGATAAGAAAGAAAAAGTAACAAAGTGACCGT
TAGTGaaaatggggtggttttcggccgacgagatcgtcgcgccagccccagtgggtgaaa
ttaacgagcaaaaccacaccgcgcagacggtagcTATCTGTGGGATGGCAATTTTGGCGT
TTGGCTATGTGCTGGCTCGAGCCATCATAAAAGTGCACAAGAGAAGCACGGAGCGCTTGG
CCGAAAGGGCCGCACGACGTGCCAATGTGAATGTGTAAGAAAAACTAACATTGGAACAAA
ACCGTTCAAAGTGAGCAAATTGTGATACAAGATATTCTCGATAGAGTATCAGCACTCGAA
AATGCTAGTCAAAGCGGCAATCTCTTAAACCGAATTCAAAATCTTGAAACAAACGTCGCG
AACAGAAACCAAAATTTATTTTTCgagaatctttctgatccaccattgactctaatcaat
cataatgaaacaccagtttccatcgaatctattgaaaaaaattcggaccaagttagagat
cttccatcattttcaggagatccaaacgaggttagtacttggatcactgacgtcgaggat
atcattaatgcttataaacctcatgcaaatagttctatagatgaaacaaataaattctac
atcatctgtaagactatacgacgaagaattaaagaagagacaaatgacgcattagtatca
tcgaacgtgaacataaattggatagcgataataagacactactaacgtactacggagaaa
aaagggacatcacgtcattagattatcaaatgatgagcagccatcaacggggtaaatcat
tagagaattactcttatgagataaataaatatttatctttgatagtaaatcaaataaaaa
cgaatgataagatcacacacccggaagcggtgaaggcttcaatagagacgtacaacgaac
agctttagacgcttttatgagaggattggacggagatcttcttggacagttcctgaaaaa
ttatagacccgaatcacttgcccaagcacatgcatattgtactagttttcagaatgtgga
attccgtaaaaagatgacaaaaacgaaattacaggatgcaccacaagaaccacggaactt
aatacccaacctattcaataaaatgccaccaaaattaccacccaaaccacagataaatag
atattttgatccacacaggaacaattacccccaacaatctaggcaaccaccacctattcc
atacaggcaacatcaaaaaattcctttcaggcaacctcaagcaattcctttcaggcctca
acaacgtaaccctttcagacaggataaaccggaaccaatggaagtcgacgcatcgataag
atcaaggcaggtaaatcatggaaatcgaccaAATTCAAACCAACATCTATCCCCACAAAA
AAGGCAAAGAGTCTTTTTTACACAAGGAGAGCCTGATGAAGACGTCGAAACCAATCAAGA
AATTGAACCTCAAGACAGCTTCGATGACGATGAGGGTATGAATTTCGAGCGATACCTCGG
AGATTACTCTATtcaagaacaagaaatggaagattatgaagctgcggaacttattttttt
agggtagactccagtttactttacttcatttattatggtaaggctaagaaaccacttaag
atattagtagacaccggattcaataaaaactttattcatcctaagtttactaatctctat
cataagaataaaccttttattgtttcctcagtaggcggcgaaatcaaaatagatcgctac
tcgcaaggaaattttttcaaacctttttctgacattaacgccaaattttatcacatgaaa
caattgaaaacttttgatgcaattgttggccatgacactttaaaagaattaggagcaatt
attaatgttcctaaggaagtaattatttccccagacaaaactgagattccacttctacaa
tataaagttcaaaaaattaataagatacaaataagagacgaacaattgttgaaaaactta
aacaggaagtaaaaaaaaaacaaatcaataaattattgaaagatggaatcataagacctt
cacattcaccctacaactcaccagtttggatggttccaaagaaactaaatgttggcgatA
CCCTACAAAGTGACAATGACAAGAGAAGAAGATCTAGCTGAGGTATGATTTGGATCGCAA
ATGGCCTCCTCAAAGATCGAATTGACGAGCACACACTAACGAGGCTCGAAGATAAGTTGG
ATTTACAGACAATTGACAATTGGGATGACTTCATGACATGACATATTCCACAATGCAGGC
CTCTTCTCAGAGATTATCAGGATCGATAGGCATGAATGTGACACAATGCACAAGAAAAAG
ACATTCCGCATAGTAAAGGAAGGAGCGCTCAGTGACATTCAGCTAAGTCAGGATGGGCAA
ACGAGATATTCCTATGTAAGCCGGGGATCTGTAACACCGGATGGTTCATGTACTCCTGGT
GCGACCCTGGTTAGGAACGGTAGGGAGTACGATCGCCCACTCATTAACACTGAGCTCGCC
ATTACTATATCTTCCGGAGTCTCGATCGTATCTCTAGAAGAGAGCCTCATCAAATTCCCC
AATGGGAAGAATTGCAAATTGCAAGATGAATCATGTTTCGATGCCGATTATGGGGACGTT
TTTTGGAGTGTTCCTACTCCGTCTTGTGAAGAGTCCGAATCAGAAAAGAGCCTTGTTTAT
GAGGGCCCGGGGACACTAGTCAAGGATGTCAACGGGAATACATCGGTAGAGTATATCCAT
GTTCACTATTCCGGGTATGACTTCCAAGTCCTGTTGAAATCGGGACAAGAACTTATCTGC
GGATATCGGTCTTTTTATACAGAGCACCCAAGTCTCTTCGTCACTCTTCTCTCCACTAGC
GGGCCCAAATTTCCGCTCAAAAGGAAGGTTACAGCAGTGGATGTCAGTCTTTTGAATTTC
GTAAACTCTAAACTTGTTTACTCATTCAGGATAACCCAAAACCTTTTGTCGATCGCTCTT
CTGTCCCCCCAGGAGTTTGCCTACACCTATGGGGGTCCTGGCCACACAGCAGTAGCTAGG
GGAGAAGCCATCTATCTCGCCCAATGCAGGCCAGTTGCAGTTATACCTGACCTAAACGTA
ACGGGTTGTTACAACGAGCTCCCTGTGGTGTACAACAATGAAACAATGTTCATGACCCCT
CGGAGCAGGATATTGATCAATGTTGGAACCCCCCTTCGGTGCCTCCCTGACTTACTACCT
AAATATTTTTTGAATGAAAATTGGTACGTGAAAACTGACCACGGACTGGGGGAGCGAAAA
ACGGAAAACAAAAGTGAACGCCGCCGCGCGCGACCATCAGCAGGAAGAGATGTGTCGAAC
GCCGGTGAGTAGCAAGTGAACGAAAACAAATGTTGCCCGTTTGAAGAAGTTCAAGTGTCT
GTGTAGGCCATTCTGAGAAAAGGCCATCTCTAAACGTAACAATAAGTGTGAACCGGGTGG
TGTTTTGAATCGCCTTGAGTTTTTAATCAATGGAAAAATAGTGCATTTATCAATTCATCA
GTGTACGGCGGTGCACTAACCGCGGCCAACATCAACGTAAGTGGGCGGTGGGGGTCCTCC
CAGCCCACTCCAAGTAAGTGACCTAATAATGACCAACGAAAATACGGATGAACTGGTGCC
CATTTGGCTCCGCAGTTGACAGCCCTGGAAGGGTCTATCAACGGCATCGCTAATTATGTA
AACGAACACGATGAGGATGAGCCCCCACCTTTGGAGGCCATCCTGGTCCAAAGAGACACA
CTTCGGGTTCTCTTCGACCAAGCCACTGGTGTGCTACTTCGTATTGAAGGAGCAGCGGGG
CCCTCTGAGCGTAGGGCCCCACTAATGACAAGAGTGATGCGGCCCAAACGAAACTATGTC
GTTGGGCCCGATATCACGACATTGAACAAAGGCCACCACCACGACAGACCATTGATCCAG
TCCTGGATACAACGATGGGGCAAGGATTCGTCCGTGCGGACCATTTGCCAAGATTAGAGC
TTCCCCGTTTCACTCGTtttgagcggcgcattgccacgctcacagaggacgcagagaaat
ttgcgttcctcctaaaatgcctggagaaatttgagcccgcacgtaatatgtgcgaggctc
ttgaaaattctgggctctccttcaacgaagtgtgggcaaagttagaggagagattctaca
agaaacggctggcgttcgaaggacatttcgccaaagccatcaaattaaagaaagtcagcg
aagtctatactgacaatcatcgactcgattggcactatgacgaactcctcccggaaaatt
gctggcgaagcaccatcatcactcaattgcattgccaacggactgttagtaggcctggca
aaggaaaaactggatgagttaacactggcaaagatggaggagaagatggaccttcagaaa
atttatacctgggatcagttcaaggctgaattggaaaagcatgccaaccaattggcatgt
ttgaacgtaggtgagtcaaagccggtccccaccaaagcagtaggtgcaatgtcccatctt
caaaaaccgacagcaaataaacagaagccaacatcgacctgtgaaatatgcacgaaggac
gggcacaggatctggtcatgcccggacttcacatccgcgctgccaaaacagcgccaagaa
atagtaaggcagaagaggctctgcttcaactgccttcagaaaggacacggagtgtccaac
tgtaaatcgacttacacatgtcgatcttgccagggaaaacatcactcgatgcttcatgag
gaaaaagatttaattgccactccccagcaagtgaatgcagtctcaaactcagcaccatcc
tcatctaacagtcaaaattgactagcagagggctatgtgttctttgccactgcaatggtc
aagattcattcgcccaacggaaccttccaacccgtccgatgcctattggactctggaagt
cagagcactttctaacgattggaagtgcctcacttcaacgaaaaaactattgtcagcggc
ataggaggtatgttgcaactgaattctaaaacatagatggtactgatagcaaatagtacc
aatcacacaattctaggtcatccttcctaaattgttaatggaccaacctacacaatgcat
taattttcaggatgtggatattccagccaacatcctgttggccccatcgagctgctacta
ggtacacgggtattttaccaagtgatggagggagaacaaaagcgaattggaagaggccca
accttccaaaactctaagtttgggtggctggcatgcggactagttgcaaaaggaggcatg
cacgcctgcagtggtccaatattccaagaatcggcactggggtggatcgcacaagaacca
tccaaccatgttagtccagccactatagcatcgtcattggaaaattgcgaaccaaatagt
tcagcgtagtatccggaggatggattggcaaaaataatcgaaaaattttggcagctggag
gaggccgctgacctggtgtaccaaccagcgaccctcagcaacaatgaagcggcagcccat
ttccgcaacacagtgcgaactaacgccggggagccatcctctctaggagagtcctactct
caagcCCAGATCAAAAGTAGTACTAACAGATCCTATCAATCAAAATGGTATTTGGAAAGC
CCACTCAAACATTCACGCCCTCTACCGCGGCCATGGATGTGGAAGAAGACATCGCAGGTG
CCGGATCATCCAGCAGATCACAAGCGGCGGCACCAGAGCCCAGGATTCAGACTAAAAGGA
AGAATGTCGACGTTGATGGCGTAGAAGTCCCCGACAGTAAAAGAAACAAAGCAGTACCGG
ATCGCGAACTGAAGATCAACGTTATAAAACTGTTACTCCATTGGCACGAGTACTTGCGTT
TCTCGTTCGGGAGGGGAGACTCAACATCAATTGATGACATCGCGGACTTGACGTCAATTA
TCCATACAATACATAACAGGTTTCGGCAAGAGAACAATGGTACGGGATCACTGAGGGAGA
GAATCAAGGATGATTTCATCTTTGAGGCGCAAGGTGTGAAGATCACTTTTGGGGAGATCC
GAGGTCCATTGAAAGCCATAGCAGCTACATATGGGTTTAATTACGCGAAGACTGATGGAG
ATAGGAAAGCAATCGGCACCTTATCGTCGATCCTCTCATTGGTTTCGGCGTTCCGCGGAA
GGTTTACCGAGGTCCGCCTTGGTAACGCCCAACTGTTGCTCCGCAAGCAGGATAACGCGG
ATGAAAATCTGGAGCTGGAGCAGTTCAAGCTCAATAATACCCATTCCCCATTCCTCACTG
GCTGCCGGTATACCCCTTCTACGCAGAGCAGTATGAAACAGTCGCTGGGACCTCTGACAA
TCGCCGTGAATTTAGCAATGAACACGGACAAAAAGTTCGCTGATTCCTGGAAAAGCGCCT
TTTGCCAGGCTTTCAAACTAGTCCGTGGTTGCGAGGAGATCGCGAACTTGCTCTCTGGTA
GCAGGAAACAGCACAACAACATCATACGTCTCTTGGGGGACATCTGCCAATTCGGGGTGA
CGCGCACGTCGAACAAGGCGTTTATCCCTATGTCCCTCATTCTAACCAGTGCGCTGACGA
ACGGGCTATACAGGGCTCATTTCGTCGCCCAAAACGAATTGACGGATGAAGCTATCACCA
ACGACATGATCCCGATCAACCTGCAGAACTTGGACTTCTCTGGGCATGGGCTACTGGCAT
TCTGGAATAGCTTGTCTACCTTCCAGTTTTCCCTGCGAGGAAATCCGGCAATCCTGACAC
CCAACTTGGCGGGACAAGTGCTCTTTCACGCGGTGTTCGGCACACATAAGGAAAACTTAA
ACCTCCTAGAATGGATGaccggacagcactttgacacccggcgcgaggtaggggacaaat
ttcaaaagcgagcttcgagtggaatgcaggtgaagactaatatcatcccgttcaagtact
tctccaagctggtgagtgctgcccagacagactttctgaggggtggcgtgggacaggttg
cgcgtgctcccactttctctgggcgattttccacagacgtaggccaggacagcgagctct
tcaagatcctccaatgtggcccagccgtagcgactgcaatgggtgctaccacggaagaga
gtatccggacacagctggagtcaataaaatcggagacccggcgcgaggtaggggacaaat
ttcaaaagcgagcttcgagtggaatgcaggtgaagactaatatcatcccgttcaagtacc
ggacagcactttgacacccggcgcgaggtaggggacaaatttcaaaagcgagcttcgagt
ggaatgcaggtgaagactaatatcatcccgttcaagtacttctccaagctggtgagtgct
gcccagacagactttctgaggggtggcgtgggacaggttgcgcgtgctcccactttctct
gggcgattttccacagacgtaggccaggacagcgagctcttcaagatcctccaatgtggc
ccagccgtagcgactgcaatgggtgctaccacggaagagagtatccggacacagctggag
tcaataaaatcggagacccggcgcgaggtaggggacaaatttcaaaagcgagcttcgagt
ggaatgcaggtgaagactaatatcatcccgttcaagtaccggacagcactttgacacccg
gcgcgaggtaggggacaaatttcaaaagcgagcttcgagtggaatgcaggtgaagactaa
tatcatcccgttcaagtacttctccaagctggtgagtgctgcccagacagactttctgag
gggtggcgtgggacaggttgcgcgtgctcccactttctctgggcgattttccacagacgt
aggccaggacagcgagctcttcaagatcctccaatgtggcccagccgtagcgactgcaat
gggtgctaccacggaagagagtatccggacacagctggagtcaataaaatcggagacccg
gcgcgaggtaggggacaaaattcaaacgcgTTTACAGAGGGACAAGAGGATCAGTTATGG
TACCGTAGATTTTTACGAGCCGCTACCCCAAGGAGACGGTACTGCTTATGGACCAAGAGT
TGATGCTCCCACAAGCTTTGCCCCTCGCTTCTATTATCAACATGAGTGAGGGTCCCAGGG
CAACATCTCACAGTGTGGACAAGCCGATTTCAATTTCATCATGCGTATATTTTCTCATTA
GGTTTAGACGTTAACATTTTTTGGaaaaaaaaaaaaaaagctcatcgccgttttacgtct
ctcgagcggagactggaacacagccccagtgttgttcagactcatttccccgaaaataac
attttccgaactacgaagccacgaactactacaaccatgctctatcctcctaagatagaa
aagcagatggttaagcttgagtactgaacacaaaatcgatcaattttgatcccagagagc
cacaattcaagtttcggtgaaatgaaatgagtgagtgagtgagtgcgaatcatttcaccg
aaacttgaattgcggcccaccgagatcgaaactgtcggatcccatttgcaacactcaagc
ccaaccacctccccctccatctcaggaatactacaacgcacagttataacagttcatggc
ttcacaattcgaatttcggggaaatgagtctggtcaacactgcacagcccacaaacgtac
catgaataccggaaattcatgaaagagtacaagagtttggggcatatggaacccatcagc
aatgaagatttcaacagggtgaagttctttatccctcgctcctgtgtaatgaagcctgac
ttaacatccaccaaattgagggtggtgtttgacgccagcgctaaaacgtcaagtggagta
tTGTAGCATGCGTttgtgaaccactgttaaaccaaaatcataaatgataatcaaagtcta
aaggccatccgccttggaccgatcaatgtactcaaaatgcatagcaaagtaattatgtac
aaccatatgtgacgacaaaaacaaacccatcgctattcccctttcttccgtacccaagcg
cattcaaaacaaaaggtttcaaattgcaCAATCGGGTAGGTCCAGCAAGTGCGCCTAAAA
AGTACTGACCTAACAATTTACATGCTAGGGCAATCACTCCAGTCGTCTCCCTTTAGCATA
TGTAAGATATAGGATAGGAATAATTCTGTCAGCCTATATAAGCCAAAAGGAAATCAATAA
ACAATCAATCTTTGACTGGAAGCTAACTCTGGCGGTCTTTCGGTCTGAACAGGAGGTTAC
TTTTCGGAACCCTTCTCACTTCAGATACCGATATTGAACAAAAGAAAGCCCTTCTCCAAT
TCAAAGAGACGGCGCCCAACACATGGCGACCGTGACAGTTCGGACTTTGCAATCACGGTA
TGTTTCGAATGGCATACCGTGACAATTTCGATTACCGTACACGTGTACGCGTAGTTCAAA
AGCGACAGCGTGTCCCTTTTGACATCGGCGGTTAAAAGTACAGTGCGTTGTGCAGTGAAA
ACGCGGTGCATAGTGAAAACATCGAAACCACATCGAATGCTCCGATGAGCTAGTGAACAT
CGACAACAGCGCCCACATCACAATACAAACAGTGGCGTTATCCGTGCTAGCATTCATTGC
GTTAGTATACGGATTATTAAAAGTGTTTAACACGCACAACCGTCATCAATCGTAGCAAGT
GGCTAATGCTGCCGTGCGTCTACACACAATATCTAGTGTAACCGAATAATCATAGTGGGA
GCATGGCAAAGGAATCGCTATCAACAACATTCAAAAGACTAAATTCAGCAATGTTGTTAA
AAGTGCCAATAATAGTGGAAATTCAATACGAAAGTGTGAAAAATTTGCTAGAAACACTTG
AAACGGTACAAGTCTTAAAAATTGCAAAGAAATACCAAAACTCTTACTTAGTGAAAGTaa
aaaaaCAAGTTTCCAAAATTGAAGTGCTAACAAAACCAAATCTCAGGATTTGTGAAGAAA
ATAATACCAAGTGAAGAAGGACATCTGATTCTTTCGACGACAAAAGCAGTCATGTCCCAT
AAAGAAGCAGCAAAAAGGCAAATAGGAGGAAAAACACTGGGATTCGTCCAGTAAAACGAA
AATGAAGGAACAATCTGTGCAAAAACACTAAAGTCAAGAAGAAAACTCACCATAATCCAC
CTATGGACAACAGAACCCTTTCTTACACTTCGCGGATATTCACATTTTAACCCATTGAAA
CTATTAACTGGATGTGAATCGACAACGAAcagtgaagaaaaggaaataagtgaagcgata
tgcccaactacggaattctctgctacgaacgtgtacgtgatcgacgcgtcgacaggtcag
gtgtttccattacgttagtatgacctatgacgacgcggaagcagaagagctgatgcaaac
agtgcgagaagagcagccccatcatcagaacagcgagagcagagaccaatgaagtgtgag
aaacaccagaaagcagcatGCTGGACACCGAGGAAAATGGTAGTAACACAGATACCATTC
AGGCTAAGTAACCAATCTTTAATTTGTTATGCCCCATGAATTTATTTAACAATCCAAAGA
ATCAAAAATATATACTACAAATTTttagtaaaaaattataaatgctacaattagaagaag
atgttgatatgcttatcaaactcgcaaacaatctaaagaaatcaattaatacaaaataca
aaagtgaaacattattagcaaaattaaagtatgcaaatgaactttttctagatattgaag
aaaggttaatagataaagaaggcataatacctttagtagatttattttttttaaattaaa
gcttctagagatgcacatttgacaatatcgactataattaaaaacaaaataagtgcaaat
gaTAAAAGTGTTCAAAAGAGTTTAAATACGAATGGGGAAAAATCAAATATAATAAAAGAA
GTCCCTGTTGTTCCCGCCatggctcaatttgatgttaaaacggcatccagtctacttcac
cagtacgacggatcgcctgaaaatttaaacgcttttattgacgcggtgaatttgctagtt
gaattgtcagaagcaaatcaccatccaatgttattaagattcattaagacaagactgacg
ggcaaagccagagttggtttacccgaaaattgcgcatcgatagtcgatttactcgacaat
gttaaaaccagatgcgaggaaaaatcaaatgctgagagcgttatagccaagctaaaatca
accaaagtcaaagagaatgttgaaacattctgcaccgaggatgaaaatttgactaacaaa
ctaaaaactatttatgtaggtcaacaaatccctgatcaagtagccgacaaaatggccaca
aaaattggtgttgaaactctgatcaccaacgcaactaaccaaaaaactaaaattatattg
aaggttgccaattttgaaaatatcaaagatgctatccaaaaattacaagagaacgtaACT
GCAAATGCCCAACACACCAGTTCCAGCGCGATTGGAAGTGGTTAAGCAGACACAACACTG
CTACAACTGCCTGCAAAACGGCCATGACATTAAGGCACGCAAAAGCACAGGAAGATGCAA
AGAGTGCAAAGGACGACATCACACTCTTCTGCATGAAATTCGCAGCGAAAGGCCGAGCTC
CGCTCCACCTAGCAACAAACAATCGAAAGAACCAGAAACAGGACCTAGTCAAAACAAATG
ACTAGAATCAGAGAGTAATTTTGGTTTTTCTTGCTACCGCAATCATCTGGGTAGCCGACA
GCGAAGGGAAGTGGCACGAGATGAGGTGTATCCTCGATTCTGGTAGCCAAGCAGAAACAA
TCACGGAAGAAGCTGCAAAGTGCGCCTCACTGGAATAGGCGAATCTCTGAACGTTAATAG
GAAGATTTTTACCAGAATAGGTTCACAGCATGAAAACATGTTCATGGAGATTGAACTTTC
AATCGTCCGGAAGATAGTAGATCACCAGCCGATCTATACAATCCCCATGAATGATTTGGA
CATCCCGGCAGACATCCCCTTAGCAGATTCAAACTTCAACCTCAGCAGTTAAGTAGACAT
ACTCCTGTGGTGGATGCGGCCAACTGATGGACCCCGGACGACGGAAGTATGCAGAGTATG
CAAACTGGACTATAAACGTAGGTTTcatgatagcattaattagccaataaactcattctg
tattcaatcgtggaagtgtaaagtttaattctttttaaaaactgatctccgatagcccaa
tatttaactggcgcagtcggtaggatCGTTTTTTAGTAGTGAACAAAAAGACTTAATAGT
GCGGAGATCTCACCGGAGGATTACCGAGGAGGACCCTGCCAGGACACCGAAACGAATAGA
GGATTCCCGAAAGGACATCGGTAGCAAATCGTGAGTAAAGACCTTATAGACTAAGTAAAG
TGATTAAAAGTGTCAAGGGATAAATATTTGACAATCATTTGACGGCAATCTCGTCAAACT
TCATTCGTTCTTGCGCAGTGTAGATAATATTATGCCTTTTATTGGCGCTTTGGAACACAC
CATATCATATTGTGTGGGTCCAAGCAGTTAAATATCATTAGGTACTTGCACCAATACAGT
TGATATAAACAGCGCTGAAATCCAGAGAGGATTCAGATTACTGCCAGTTTTTGCAATCCA
TCAATATGCTTTCACGGATTCTTGCCATCATCGGGGCCCTATCATTGATCACCCCTGCAT
GGTGCCT
>AAeliv_supercont1.209_332672_332941
TATTGAAGGAGCAGCGGGGCCCTCTGAGCGTAGGGCCCCACTAATGACAAGAGTGATGCG
GCCCAAACGAAACTATGTCGTTGGGCCCGATATCACGACATTGAACAAAGGCCACCACCA
CGACAGACCATTGATCCAGTCCTGGATACAACGATGGGGCAAGGATTCGTCCGTGCGGAC
CATTTGCCAAGATTAGAGCTTCCCCGTTTCACTCGTtttgagcggcgcattgccacgctc
acagaggacgcagagaaatttgcgttcctcctaaaatgcctggagaaatttgagcccgca
cgtaatatgtgcgaggctcttgaaaattctgggctctccttcaacgaagtgtgggcaaag
ttagaggagagattctacaagaaacggctggcgttcgaaggacatttcgccaaagccatc
aaattaaagaaagtcagcgaagtctatactgacaatcatcgactcgattggcactatgac
gaactcctcccggaaaattgctggcgaagcaccatcatcactcaattgcattgccaacgg
actgttagtaggcctggcaaaggaaaaactggatgagttaacactggcaaagatggagga
gaagatggaccttcagaaaatttatacctgggatcagttcaaggctgaattggaaaagca
tgccaaccaattggcatgtttgaacgtaggtgagtcaaagccggtccccaccaaagcagt
aggtgcaatgtcccatcttcaaaaaccgacagcaaataaacagaagccaacatcgacctg
tgaaatatgcacgaaggacgggcacaggatctggtcatgcccggacttcacatccgcgct
gccaaaacagcgccaagaaatagtaaggcagaagaggctctgcttcaactgccttcagaa
aggacacggagtgtccaactgtaaatcgacttacacatgtcgatcttgccagggaaaaca
tcactcgatgcttcatgaggaaaaagatttaattgccactccccagcaagtgaatgcagt
ctcaaactcagcaccatcctcatctaacagtcaaaattgactagcagagggctatgtgtt
ctttgccactgcaatggtcaagattcattcgcccaacggaaccttccaacccgtccgatg
cctattggactctggaagtcagagcactttctaacgattggaagtgcctcacttcaacga
aaaaactattgtcagcggcataggaggtatgttgcaactgaattctaaaacatagatggt
actgatagcaaatagtaccaatcacacaattctaggtcatccttcctaaattgttaatgg
accaacctacacaatgcattaattttcaggatgtggatattccagccaacatcctgttgg
ccccatcgagctgctactaggtacacgggtattttaccaagtgatggagggagaacaaaa
gcgaattggaagaggcccaaccttccaaaactctaagtttgggtggctggcatgcggact
agttgcaaaaggaggcatgcacgcctgcagtggtccaatattccaagaatcggcactggg
gtggatcgcacaagaaccatccaaccatgttagtccagccactatagcatcgtcattgga
aaattgcgaaccaaatagttcagcgtagtatccggaggatggattggcaaaaataatcga
aaaattttggcagctggaggaggccgctgacctggtgtaccaaccagcgaccctcagcaa
caatgaagcggcagcccatttccgcaacacagtgcgaactaacgccggggagccatcctc
tctaggagagtcctactctcaagcCCAGATCAAAAGTAGTACTAACAGATCCTATCAATC
AAAATGGTATTTGGAAAGCCCACTCAAACATTCACGCCCTCTACCGCGGCCATGGATGTG
GAAGAAGACATCGCAGGTGCCGGATCATCCAGCAGATCACAAGCGGCGGCACCAGAGCCC
AGGATTCAGACTAAAAGGAAGAATGTCGACGTTGATGGCGTAGAAGTCCCCGACAGTAAA
AGAAACAAAGCAGTACCGGATCGCGAACTGAAGATCAACGTTATAAAACTGTTACTCCAT
TGGCACGAGTACTTGCGTTTCTCGTTCGGGAGGGGAGACTCAACATCAATTGATGACATC
GCGGACTTGACGTCAATTATCCATACAATACATAACAGGTTTCGGCAAGAGAACAATGGT
ACGGGATCACTGAGGGAGAGAATCAAGGATGATTTCATCTTTGAGGCGCAAGGTGTGAAG
ATCACTTTTGGGGAGATCCGAGGTCCATTGAAAGCCATAGCAGCTACATATGGGTTTAAT
TACGCGAAGACTGATGGAGATAGGAAAGCAATCGGCACCTTATCGTCGATCCTCTCATTG
GTTTCGGCGTTCCGCGGAAGGTTTACCGAGGTCCGCCTTGGTAACGCCCAACTGTTGCTC
CGCAAGCAGGATAACGCGGATGAAAATCTGGAGCTGGAGCAGTTCAAGCTCAATAATACC
CATTCCCCATTCCTCACTGGCTGCCGGTATACCCCTTCTACGCAGAGCAGTATGAAACAG
TCGCTGGGACCTCTGACAATCGCCGTGAATTTAGCAATGAACACGGACAAAAAGTTCGCT
GATTCCTGGAAAAGCGCCTTTTGCCAGGCTTTCAAACTAGTCCGTGGTTGCGAGGAGATC
GCGAACTTGCTCTCTGGTAGCAGGAAACAGCACAACAACATCATACGTCTCTTGGGGGAC
ATCTGCCAATTCGGGGTGACGCGCACGTCGAACAAGGCGTTTATCCCTATGTCCCTCATT
CTAACCAGTGCGCTGACGAACGGGCTATACAGGGCTCATTTCGTCGCCCAAAACGAATTG
ACGGATGAAGCTATCACCAACGACATGATCCCGATCAACCTGCAGAACTTGGACTTCTCT
GGGCATGGGCTACTGGCATTCTGGAATAGCTTGTCTACCTTCCAGTTTTCCCTGCGAGGA
AATCCGGCAATCCTGACACCCAACTTGGCGGGACAAGTGCTCTTTCACGCGGTGTTCGGC
ACACATAAGGAAAACTTAAACCTCCTAGAATGGATGaccggacagcactttgacacccgg
cgcgaggtaggggacaaatttcaaaagcgagcttcgagtggaatgcaggtgaagactaat
atcatcccgttcaagtacttctccaagctggtgagtgctgcccagacagactttctgagg
ggtggcgtgggacaggttgcgcgtgctcccactttctctgggcgattttccacagacgta
ggccaggacagcgagctcttcaagatcctccaatgtggcccagccgtagcgactgcaatg
ggtgctaccacggaagagagtatccggacacagctggagtcaataaaatcggagacccgg
cgcgaggtaggggacaaatttcaaaagcgagcttcgagtggaatgcaggtgaagactaat
atcatcccgttcaagtaccggacagcactttgacacccggcgcgaggtaggggacaaatt
tcaaaagcgagcttcgagtggaatgcaggtgaagactaatatcatcccgttcaagtactt
ctccaagctggtgagtgctgcccagacagactttctgaggggtggcgtgggacaggttgc
gcgtgctcccactttctctgggcgattttccacagacgtaggccaggacagcgagctctt
caagatcctccaatgtggcccagccgtagcgactgcaatgggtgctaccacggaagagag
tatccggacacagctggagtcaataaaatcggagacccggcgcgaggtaggggacaaatt
tcaaaagcgagcttcgagtggaatgcaggtgaagactaatatcatcccgttcaagtaccg
gacagcactttgacacccggcgcgaggtaggggacaaatttcaaaagcgagcttcgagtg
gaatgcaggtgaagactaatatcatcccgttcaagtacttctccaagctggtgagtgctg
cccagacagactttctgaggggtggcgtgggacaggttgcgcgtgctcccactttctctg
ggcgattttccacagacgtaggccaggacagcgagctcttcaagatcctccaatgtggcc
cagccgtagcgactgcaatgggtgctaccacggaagagagtatccggacacagctggagt
caataaaatcggagacccggcgcgaggtaggggacaaaattcaaacgcgTTTACAGAGGG
ACAAGAGGATCAGTTATGGTACCGTAGATTTTTACGAGCCGCTACCCCAAGGAGACGGTA
CTGCTTATGGACCAAGAGTTGATGCTCCCACAAGCTTTGCCCCTCGCTTCTATTATCAAC
ATGAGTGAGGGTCCCAGGGCAACATCTCACAGTGTGGACAAGCCGATTTCAATTTCATCA
TGCGTATATTTTCTCATTAGGTTTAGACGTTAACATTTTTTGGaaaaaaaaaaaaaaagc
tcatcgccgttttacgtctctcgagcggagactggaacacagccccagtgttgttcagac
tcatttccccgaaaataacattttccgaactacgaagccacgaactactacaaccatgct
ctatcctcctaagatagaaaagcagatggttaagcttgagtactgaacacaaaatcgatc
aattttgatcccagagagccacaattcaagtttcggtgaaatgaaatgagtgagtgagtg
agtgcgaatcatttcaccgaaacttgaattgcggcccaccgagatcgaaactgtcggatc
ccatttgcaacactcaagcccaaccacctccccctccatctcaggaatactacaacgcac
agttataacagttcatggcttcacaattcgaatttcggggaaatgagtctggtcaacact
gcacagcccacaaacgtaccatgaataccggaaattcatgaaagagtacaagagtttggg
gcatatggaacccatcagcaatgaagatttcaacagggtgaagttctttatccctcgctc
ctgtgtaatgaagcctgacttaacatccaccaaattgagggtggtgtttgacgccagcgc
taaaacgtcaagtggagtatTGTAGCATGCGTttgtgaaccactgttaaaccaaaatcat
aaatgataatcaaagtctaaaggccatccgccttggaccgatcaatgtactcaaaatgca
tagcaaagtaattatgtacaaccatatgtgacgacaaaaacaaacccatcgctattcccc
tttcttccgtacccaagcgcattcaaaacaaaaggtttcaaattgcaCAATCGGGTAGGT
CCAGCAAGTGCGCCTAAAAAGTACTGACCTAACAATTTACATGCTAGGGCAATCACTCCA
GTCGTCTCCCTTTAGCATATGTAAGATATAGGATAGGAATAATTCTGTCAGCCTATATAA
GCCAAAAGGAAATCAATAAACAATCAATCTTTGACTGGAAGCTAACTCTGGCGGTCTTTC
GGTCTGAACAGGAGGTTACTTTTCGGAACCCTTCTCACTTCAGATACCGATATTGAACAA
AAGAAAGCCCTTCTCCAATTCAAAGAGACGGCGCCCAACACATGGCGACCGTGACAGTTC
GGACTTTGCAATCACGGTATGTTTCGAATGGCATACCGTGACAATTTCGATTACCGTACA
CGTGTACGCGTAGTTCAAAAGCGACAGCGTGTCCCTTTTGACATCGGCGGTTAAAAGTAC
AGTGCGTTGTGCAGTGAAAACGCGGTGCATAGTGAAAACATCGAAACCACATCGAATGCT
CCGATGAGCTAGTGAACATCGACAACAGCGCCCACATCACAATACAAACAGTGGCGTTAT
CCGTGCTAGCATTCATTGCGTTAGTATACGGATTATTAAAAGTGTTTAACACGCACAACC
GTCATCAATCGTAGCAAGTGGCTAATGCTGCCGTGCGTCTACACACAATATCTAGTGTAA
CCGAATAATCATAGTGGGAGCATGGCAAAGGAATCGCTATCAACAACATTCAAAAGACTA
AATTCAGCAATGTTGTTAAAAGTGCCAATAATAGTGGAAATTCAATACGAAAGTGTGAAA
AATTTGCTAGAAACACTTGAAACGGTACAAGTCTTAAAAATTGCAAAGAAATACCAAAAC
TCTTACTTAGTGAAAGTaaaaaaaCAAGTTTCCAAAATTGAAGTGCTAACAAAACCAAAT
CTCAGGATTTGTGAAGAAAATAATACCAAGTGAAGAAGGACATCTGATTCTTTCGACGAC
AAAAGCAGTCATGTCCCATAAAGAAGCAGCAAAAAGGCAAATAGGAGGAAAAACACTGGG
ATTCGTCCAGTAAAACGAAAATGAAGGAACAATCTGTGCAAAAACACTAAAGTCAAGAAG
AAAACTCACCATAATCCACCTATGGACAACAGAACCCTTTCTTACACTTCGCGGATATTC
ACATTTTAACCCATTGAAACTATTAACTGGATGTGAATCGACAACGAAcagtgaagaaaa
ggaaataagtgaagcgatatgcccaactacggaattctctgctacgaacgtgtacgtgat
cgacgcgtcgacaggtcaggtgtttccattacgttagtatgacctatgacgacgcggaag
cagaagagctgatgcaaacagtgcgagaagagcagccccatcatcagaacagcgagagca
gagaccaatgaagtgtgagaaacaccagaaagcagcatGCTGGACACCGAGGAAAATGGT
AGTAACACAGATACCATTCAGGCTAAGTAACCAATCTTTAATTTGTTATGCCCCATGAAT
TTATTTAACAATCCAAAGAATCAAAAATATATACTACAAATTTttagtaaaaaattataa
atgctacaattagaagaagatgttgatatgcttatcaaactcgcaaacaatctaaagaaa
tcaattaatacaaaatacaaaagtgaaacattattagcaaaattaaagtatgcaaatgaa
ctttttctagatattgaagaaaggttaatagataaagaaggcataatacctttagtagat
ttattttttttaaattaaagcttctagagatgcacatttgacaatatcgactataattaa
aaacaaaataagtgcaaatgaTAAAAGTGTTCAAAAGAGTTTAAATACGAATGGGGAAAA
ATCAAATATAATAAAAGAAGTCCCTGTTGTTCCCGCCatggctcaatttgatgttaaaac
ggcatccagtctacttcaccagtacgacggatcgcctgaaaatttaaacgcttttattga
cgcggtgaatttgctagttgaattgtcagaagcaaatcaccatccaatgttattaagatt
cattaagacaagactgacgggcaaagccagagttggtttacccgaaaattgcgcatcgat
agtcgatttactcgacaatgttaaaaccagatgcgaggaaaaatcaaatgctgagagcgt
tatagccaagctaaaatcaaccaaagtcaaagagaatgttgaaacattctgcaccgagga
tgaaaatttgactaacaaactaaaaactatttatgtaggtcaacaaatccctgatcaagt
agccgacaaaatggccacaaaaattggtgttgaaactctgatcaccaacgcaactaacca
aaaaactaaaattatattgaaggttgccaattttgaaaatatcaaagatgctatccaaaa
attacaagagaacgtaACTGCAAATGCCCAACACACCAGTTCCAGCGCGATTGGAAGTGG
TTAAGCAGACACAACACTGCTACAACTGCCTGCAAAACGGCCATGACATTAAGGCACGCA
AAAGCACAGGAAGATGCAAAGAGTGCAAAGGACGACATCACACTCTTCTGCATGAAATTC
GCAGCGAAAGGCCGAGCTCCGCTCCACCTAGCAACAAACAATCGAAAGAACCAGAAACAG
GACCTAGTCAAAACAAATGACTAGAATCAGAGAGTAATTTTGGTTTTTCTTGCTACCGCA
ATCATCTGGGTAGCCGACAGCGAAGGGAAGTGGCACGAGATGAGGTGTATCCTCGATTCT
GGTAGCCAAGCAGAAACAATCACGGAAGAAGCTGCAAAGTGCGCCTCACTGGAATAGGCG
AATCTCTGAACGTTAATAGGAAGATTTTTACCAGAATAGGTTCACAGCATGAAAACATGT
TCATGGAGATTGAACTTTCAATCGTCCGGAAGATAGTAGATCACCAGCCGATCTATACAA
TCCCCATGAATGATTTGGACATCCCGGCAGACATCCCCTTAGCAGATTCAAACTTCAACC
TCAGCAGTTAAGTAGACATACTCCTGTGGTGGATGCGGCCAACTGATGGACCCCGGACGA
CGGAAGTATGCAGAGTATGCAAACTGGACTATAAACGTAGGTTTcatgatagcattaatt
agccaataaactcattctgtattcaatcgtggaagtgtaaagtttaattctttttaaaaa
ctgatctccgatagcccaatatttaactggcgcagtcggtaggatCGTTTTTTAGTAGTG
AACAAAAAGACTTAATAGTGCGGAGATCTCACCGGAGGATTACCGAGGAGGACCCTGCCA
GGACACCGAAACGAATAGAGGATTCCCGAAAGGACATCGGTAGCAAATCGTGAGTAAAGA
CCTTATAGACTAAGTAAAGTGATTAAAAGTGTCAAGGGATAAATATTTGACAATCATTTG
ACGGCAATCTCGTCAAACTTCATTCGTTCTTGCGCAGTGTAGATAATATTATGCCTTTTA
TTGGCGCTTTGGAACACACCATATCATATTGTGTGGGTCCAAGCAGTTAAATATCATTAG
GTACTTGCACCAATACAGTTGATATAAACAGCGCTGAAATCCAGAGAGGATTCAGATTAC
TGCCAGTTTTTGCAATCCATCAATATGCTTTCACGGATTCTTGCCATCATCGGGGCCCTA
TCATTGATCACCCCTGCATGGTGCCTAACGGCATTTGACTGCAATTCGAAGTCTGTCAAC
TTGACAACACTCTCCCTTGTCACCACCCCGAACTGCGATATATCTCATAAGAACATCACT
TACGAACAGGTGAATCTTGCTGTAACCCAAACTACAGAGCGATAGGAGTTACCGTTTTTC
CGATGTCACGTTGAGTCCCGCAGCATCATGGGGAGGTGTGGAATGTCTATCGACACATTC
CACAATGCAGGCCTCTTCTCAGAGATTATCAGGGTCGATAGGAATGAATGTGGCACAAGA
AAAAGACATTCCGCATAGTAAAGGAAGGAGCGCTCAGTGACATTCAGCTGAGTCCCATCC
TGACTCAAACGAAGATATTCCTATGTAAGCCAGGGATCTGTAACACCGGATGGTTCATGT
ACTCCTGGTGCGACCCTGGTTAGGAACGGTAGGGAGTACGATCGCCCACTCATTAACACT
GAGCTCACCATTACTATATCTTCCGGAGTCTCGATCGTATCTCTAGAAGAGAGCCTCATC
AAATTCCCCAATGGGAAGAATTGCAAATTGCAAGATGAATCATGTTTCGATGCCGATTAT
GGGGACGTTTTTTGGAGTGTTCCTACTCCGTCTTGTGAAGAGTCCGAATCAGAAATGAGC
CTTGTTTATGAGGGCCCGGGGACACTAGTCAAGGATGTCAACGGGAATACATCGGTAGAG
TATATCCATGTTCACTATTCCGGGTATGACTTCCAAGTCCTGTTGAAATCGGGACAAGAA
CTTATCTGCGGATATCGATCTTTTTATACAGAACACCCAAGTCTCTTCGTCACTCTTCTC
TCCACTAGCGAGCCCAAATTTCCGCTCAAAAGGAAGGTTACAGCAGTGGATGTCAGTCTT
TTGAATTTCGTAAACTCTAAACTTGTTTACTCATTCAGGATAACCCAAAACCTTTTGTCG
ATCGCTCTTCTGTCCCCCCAGGAGTTTGCCTACACCTATGGGGGTCCTGGCCACACAGCA
GTAGCTAGGGGAGAAGCCATCTATCTCGCCCAATGCAGGCCAGTTGCAGTTATACCTGAC
CTAAACGTAACGGGTTGTTACAACGAGCTCCCTGTGGTGTACAACAATGAAACAATGTTC
ATGACCCCTCGGAGCAGGATATTGATCAATGTTGGAACCCCCCTTCGGTGCCTCCCTGAC
TTACTACCTAAATATTTTTTGAATGAAAATTGGTACGTGAAAACTGACCACGGACTGGGG
GAGCGAAAAACGGAAAACAAAAGTGAACGCCGCCGCGCGCGACCATCAGCAGGAAGAGAT
GTGTCGAACGCCGGTGAGTAGCAAGTGAACGAAAACAAATGTTGCCCGTTTGAAGAAGTT
CAAGTGTCTGTGTAGGCCATTCTGAGAAAAGGCCATCTCTAAACGTAACAATAAGTGTGA
ACCGGGTGGTGTTTTGAATCGCCTTGAGTTTTTAATCAATGGAAAAATAGTGCATTTATC
AATTCATCAGTGTACGGCGGTGCACTAACCGCGGCCAACATCAACGTAAGTGGGCGGTGG
GGGTCCTCCCAGCCCACTCCAAGTAAGTGACCTAATAATGACCAACGAAAATACGGATGA
ACTGGTGCCCATTTGGCTCCGCAGTTGACAGCCCTGGAAGGTCTATCAACGGCATCGCTA
ATTATGTAAACGAACACGATGAGGATGAGCCCCCACCTTTGGAGGCCATCCTGGTCCAAA
GAGACACACTTCGGGTTCTCTTCGACCAAGCCACTGGTGTGCTACTTCGTATTGAAGGAG
CAGCGGGGCCCTCTGAGCGTAGGGCCCCACTAATGACAAGAGTGATGGCGGCCCAAACGA
AACTATGTCGTTGGGCCCGATATCACGACATTGAACAAAGGCCACCACCACGACAGACCA
TTGATCCAGTCCTGGATACAACGATGGGGCAAGGATTCGTCCGTGCGGACCATTTGCCAA
GATTAGAGCTTCCCCGTTTCACTCGTtttgagcggcgcattgccacgctcacagaggacg
cagagaaatttgcgttcctcctaaaatgcctggagaaatttgagcccgcacgtaatatgt
gcgaggctcttgaaaattctgggctctccttcaacgaagtgtgggcaaagttagaggaga
gattctacaagaaacggctggcgttcgaaggacatttcgccaaagccatcaaattaaaga
aagtcagcgaagtctatactgacaatcatcgactcgattggcactatgacgaactcctcc
cggaaaattgctggcgaagcaccatcatcactcaattgcattgccaacggactgttagta
ggcctggcaaaggaaaaactggatgagttaacactggcaaagatggaggagaagatggac
cttcagaaaatttatacctgggatcagttcaaggctgaattggaaaagcatgccaaccaa
ttggcatgtttgaacgtaggtgagtcaaagccggtccccaccaaagcagtaggtgcaatg
tcccatcttcaaaaaccgacagcaaataaacagaagccaacatcgacctgtgaaatatgc
acgaaggacgggcacaggatctggtcatgcccggacttcacatccgcgctgccaaaacag
cgccaagaaatagtaaggcagaagaggctctgcttcaactgccttcagaaaggacacgga
gtgtccaactgtagatcgacttacacatgtcgatcttgccagggaaaacatcactcgatg
cttcatgaggaaaaagatttaattgccactccccagcaagtgaatgcagtctcaaactca
gcaccatcctcatctaacagtcaaaattgactagcagagggctatgtgttctttgccact
gcaatggtcaagattcattcgcccaacggaaccttccaacccgtccgatgcctattggac
tctggaagtcagagcactttctaacgattggaagtgcctcatttcaacgaaaaaactatt
gtcagcggcataggaggtatgttgcaactgaattctaaaacatagatggtactgatagca
aatagtaccaatcacacaattctaggtcatccttcctaaattgttaatggaccaacctac
acaatgcattaattttcaggatgtggatattccagccaacatcctgttggccccatcgag
ctgctactaggtacacgggtattttaccaagtgatggagggagaacaaaagcgaattgga
agaggcccaaccttccaaaactctaagtttgggtggctggcatgcggactagttgcaaaa
ggaggcatgcacgcctgcagtggtccaatattccaagaatcggcactggggtggatcgca
caagaaccatccaaccatgttagtccagccactatagcatcgtcattggaaaattgcgaa
ccaaatagttcagcgtagtatccggaggatggattggcaaaaataatcgaaaaattttgg
cagctggaggaggccgctgacctggtgtaccaaccagcgaccctcagcaacaatgaagcg
gcagcccatttccgcaacacagtgcgaactaacgccggggagccatcctctctaggagag
tcctactctcaagcCCAGATCAAAAGTAGTACTAACAGATCCTATCAATCAAAATGGTAT
TTGGAAAGCCCACTCAAACATTCACGCCCTCTACCGCGGCCATGGATGTGGAAGAAGACA
TCGCAGGTGCCGGATCATCCAGCAGATCACAAGCGGCGGCACCAGAGCCCAGGATTCAGA
CTAAAAGGAAGAATGTCGACGTTGATGGCGTAGAAGTCCCCGACAGTAAAAGAAACAAAG
CAGTACCGGATCGCGAACTGAAGATCAACGTTATAAAACTGTTACTCCATTGGCACGAGT
ACTTGCGTTTCTCGTTCGGGAGGGGAGACTCAACATCAATTGATGACATCGCGGACTTGA
CGTCAATTATCCATACAATACATAACAGGTTTCGGCAAGAGAACAATGGTACGGGATCAC
TGAGGGAGAGAATCAAGGATGATTTCATCTTTGAGGCGCAAGGTGTGAAGATCACTTTTG
GGGAGATCCGAGGTCCATTGAAAGCCATAGCAGCTACATATGGGTTTAATTACGCGAAGA
CTGATGGAGATAGGAAAGCAATCGGCACCTTATCGTCGATCCTCTCATTGGTTTCGGCGT
TCCGCGGAAGGTTTACCGAGGTCCGCCTTGGTAACGCCCAACTGTTGCTCCGCAAGCAGG
ATAACGCGGATGAAAATCTGGAGCTGGAGCAGTTCAAGCTCAATAATACCCATTCCCCAT
TCCTCACTGGCTGCCGGTATACCCCTTCTACGCAGAGCAGTATGAAACAGTCGCTGGGAC
CTCTGACAATCGCCGTGAATTTAGCAATGAACACGGACAAAAAGTTCGCTGATTCCTGGA
AAAGCGCCTTTTGCCAGGCTTTCAAACTAGTCCGTGGTTGCGAGGAGATCGCGAACTTGC
TCTCTGGTAGCAGGAAACAGCACAACAACATCATACGTCTCTTGGGGGACATCTGCCAAT
TCGGGGTGACGCGCACGTCGAACAAGGCGTTTATCCCTATGTCCCTCATTCTAACCAGTG
CGCTGACGAACGGGCTATACAGGGCTCATTTCGTCGCCCAAAACGAATTGACGGATGAAG
CTATCACCAACGACATGATCCCGATCAACCTGCAGAACTTGGACTTCTCTGGGCATGGGC
TACTGGCATTCTGGAATAGCTTGTCTACCTTCCAGTTTTCCCTGCGAGGAAATCCGGCAA
TCCTGACACCCAACTTGGCGGGACAAGTGCTCTTTCACGCGGTGTTCGGCACACATAAGG
AAAACTTAAACCTCCTAGAATGGATGaccggacagcactttgacacccggcgcgaggtag
gggacaaatttcaaaagcgagcttcgagtggaatgcaggtgaagactaatatcatcccgt
tcaagtacttctccaagctggtgagtgctgcccagacagactttctgaggggtggcgtgg
gacaggttgcgcgtgctcccactttctctgggcgattttccacagacgtaggccaggaca
gcgagctcttcaagatcctccaatgtggcccagccgtagcgactgcaatgggtgctacca
cggaagagagtatccggacacagctggagtcaataaaatcggagacccggcgcgaggtag
gggacaaatttcaaaagcgagcttcgagtggaatgcaggtgaagactaatatcatcccgt
tcaagtaccggacagcactttgacacccggcgcgaggtaggggacaaatttcaaaagcga
gcttcgagtggaatgcaggtgaagactaatatcatcccgttcaagtacttctccaagctg
gtgagtgctgcccagacagactttctgaggggtggcgtgggacaggttgcgcgtgctccc
actttctctgggcgattttccacagacgtaggccaggacagcgagctcttcaagatcctc
caatgtggcccagccgtagcgactgcaatgggtgctaccacggaagagagtatccggaca
cagctggagtcaataaaatcggagacccggcgcgaggtaggggacaaatttcaaaagcga
gcttcgagtggaatgcaggtgaagactaatatcatcccgttcaagtaccggacagcactt
tgacacccggcgcgaggtaggggacaaatttcaaaagcgagcttcgagtggaatgcaggt
gaagactaatatcatcccgttcaagtacttctccaagctggtgagtgctgcccagacaga
ctttctgaggggtggcgtgggacaggttgcgcgtgctcccactttctctgggcgattttc
cacagacgtaggccaggacagcgagctcttcaagatcctccaatgtggcccagccgtagc
gactgcaatgggtgctaccacggaagagagtatccggacacagctggagtcaataaaatc
ggagacccggcgcgaggtaggggacaaatttcaaaagcgagcttcgagtggaatgcaggt
gaagactaatatcatcccgttcaagtaccggacagcactttgacacccggcgcgaggtag
gggacaaatttcaaaagcgagcttcgagtggaatgcaggtgaagactaatatcatcccgt
tcaagtacttctccaagctggtgagtgctgcccagacagactttctgaggggtggcgtgg
gacaggttgcgcgtgctcccactttctctgggcgattttccacagacgtaggccaggaca
gcgagctcttcaagatcctccaatgtggcccagccgtagcgactgcaatgggtgctacca
cggaagagagtatccggacacagctggagtcaataaaatcggagacccggcgcgaggtag
gggacaaaattcaaacgcgTTTACAGAGGGACAAGAGGATCAGTTATGGTACCGTAGATT
TTTACGAGCCGCTACCCCAAGGAGACGGTACTGCTTATGGACCAAGAGTTGATGCTCCCA
CAAGCTTTGCCCCTCGCTTCTATTATCAACATGAGTGAGGGTCCCAGGGCAACATCTCAC
AGTGTGGACAAGCCGATTTCTTCAATTTCATCATGCGTATATTTTCTCATTAGGTTTAGA
CGTTAACATTTTTTGGaaaaaaaaaaaaaaaaagctcatcgccgttttacgtctctcgag
cggagactggaacacagccccagtgttgttcagactcatttccccgaaaataacattttc
cgaactacgaagccacgaactactacaaccatgctctatcctcctaagatagattaagca
gatggttaagcttgagtactgaacacaaaatcgatcaattttgatcccagagagccacaa
ttcaagtttcggtgaaatgaaatgagtgagtgagtgagtgcgaatcatttcaccgaaact
tgaattgcggcccaccgagatcgaaactgtcggatcccatttgcaacactcaagcccaac
cacctccccctccatctcaggaatactacaacgcacagttataacagttcatggcttcac
aattcgaatttcggggaaatgagtctggtcaacactgcacagcccacaaacgtaccatga
ataccggaaattcatgaaagagtacaagagtttggggcatatggaacccatcagcaatga
agatttcaacagggtgaagttctttatccctcgctcctgtgtaatgaagcctgacttaac
atccaccaaattgagggtggtgtttgacgccagcgctaaaacgtcaagtggagtatTGTA
GCATGCGTttgtgaaccactgttaaaccaaaatcataaatgataatcaaagtctaaaggc
catccgccttggaccgatcaatgtactcaaaatgcatagcaaagtaattatgtacaacca
tatgtgacgacaaaaacaaacccatcgctattcccctttcttccgtacccaagcgcattc
aaaacaaaaggtttcaaattgcacaatcgggtaggtccagcaagtgcgcctaaaaagtac
tgacataacaatttacatgctagggcaATCACTCGAGTCGTCTCCCTTTAGCATATGTAA
AATATAAGATAGGAATAATTCTGTCACCCTATATAAGCCAAAAGGAAATCAATAAATAAT
CAATCTTTGACTGGAAGCTAACTCTGGCGGTCTTTCGGTCTGAACAGGAGGTTACTCTTC
GGAACCCTTCTCACTTCAGATACCGATATTGAACAAAAGAAAGCCCTTCTCCAATTCAAA
AAGACGGCGCCCAACACATGGCGACCGTGACAGGACGGACTTTGCAATCACGATATGTTT
CGAATGGCATACCGTGACAATTTCGATTACCGTACACGTGTACGCGTAGTTCAAAAGCGA
CAGCGTGTCCCTTTTGACATCGGCGGTTAAAAGTACAGTGCGTTGTGCAGTGAAAACATC
GAAACCACGAAAGAGAGAAGAGACCAAAATGGGTTGGTTTAGCTCCGATGAGCTAGTGAA
CATCGACAACAGCGCCCACATCACAATACAAACAGTGGCGTTATCCGTGCTAGCATTCAT
TGCGTTAGTATACGGATTATTAAAAGTGTTTAACACGCACAACCGTCATCAATCGCAGCA
AGTGGCTAATGCTGCCGTGCGTCTACACACAATATCTAGTGCAACCGAATAATCATAGTG
GGAGATAACAAATTCAGCATAGCAAAGGAATCGCTATCAACAACATTCAAAAGACTAAAT
TCAGCAATTTTCTTAAAAGTGCCAATAATAGTGGAAATTCAATACGAAAGTGTGAAAAAT
TTGCTAGAAACACTTGAAACGGTACAAGTCTTAAAAATTGCAAAGAAATACCAAAACTCT
TACTTAGTGAAAGTaaaaaaaCAAGTTTCCAAAATTGAAGTGCTAACAAAACCAATATGT
ACAAGGAAACATCAAATCTCAGAATTTGTGAAGAAAATAATACCAAGTGAACAAGGACAT
CGATTCTTTCGACGACAAAAGGAAGCAGCAAAAAGGCAAATAGGAGGAAAAATACTGGGA
TTTGTCCAGTAAAACGAAAATGAAGGAACAATCTGTGCAAAAACACTAAAGTCAATAAGA
AAACTCACCTTAATCCACCTATGGACAACAGAACCCCTTCTTACACTTCGCGGATATACA
CATTTTAACCCATTGAAACTATTAATGGAATGGATGTGAATGGACAACGAACAGTGAAGA
AAAGGAAATAAGTAAAGCGATATGCCCAACTATGGaattctctgctacgaacgtgtacgt
gatcgacgcgtcgacaggtcaggtgttccactacgttagtttgacctatgacgacgcgga
agcagaagagctgatgcaaacagtgcgagaagagcagccacaggagcagccccatcatca
gaacAGCGAGAGCAGAGACCAATGAAGTGTGAGAAACACCTGAAAGCAACATGCTGGACA
CCGAGGAAAATGGTAGTAACCCAGATACCATTCAGGCTAAGTAACCAATCTTTAATTTGC
TATGCCCCATGAATTTATTTAACAATCCAAAGAATCAAAAATATATACTACAAATTTtta
gtaaaaaattatgaatgttacaattagaagaagatgttggtatgcttatcaaactcgcag
acaatctaaagaaatcgattaaaacaaaatacaaaagtgaaacattattagcaaaattaa
agtatgcaaatgaactttttctagatattgaagaaaggttaatagataaagaaggaataa
tacctttagtaaatttaaattttttaattaaagcttctagagatgcacatttgacaatat
cgactataattaaaaacgaaataaGTTCAAATGATAAAAGTGTTCAAAAGAGTTTAAATA
CGAATGGGGAAAAATCAAATATAATAGAAGAAGTCCCTGTTGTTCCCGCCatggctcaat
ttgatgttaaaacggcatccagtctacttcaccagtacgacggatcgcctgaaaatttaa
acgcttttattgacgcggtgaatttgctagtcgaattgacagaagcaaatcaccatccaa
tgttattaagattcattaagacaagactgacgggcaaagccagagttggtttacccgaaa
attgcgcatcgatagtcgatttactcgacaatgttaaaaccagatgcgaggaaaaatcaa
atgctgagagcgttatagctaagctaaaatccaccaaagtcaaagagaatgttgaaacat
tctgcaccgaggttgaaaatttgactaacaaactataaactatttatgtaggtcaacaaa
tccctgatcaagtagccggcaaaatggccacaaaaattggtgttgaaactctgatcacca
acgcaactaaccaaaaaactaaaattatattgaaggttgccaattttgaaaatatcaaag
atgctatccaaaaattacaagagaacgtaACTGCAAATGCCCAACACACCAGTTCCAGCG
CGATTGGAAGTGGTTAAGCAGACACAACACTGCTACAACTGCCTGCAAAACGGCCATGAC
ATTAAGGCACGCAAAAGCACAGGAAGATGCAAAGAGTGCAAAGGACGACATCACACTCTT
CTGCATGAAATTCGCAGCGAAAGGCCGAGCTCCGCTCCACCTAGCAACAAACAATCGAAA
GAACCAGAAACAGGACCTAGTCAAAACAAATGACTAGAATCAGAGAGTAATTTTGGTTTT
TCTTGCTACCGCAATCATCTGGGTAGCCGACAGCGAAGGGAAGTGGCACGAGATGAGGTG
TATCCTCGATTCTGGTAGCCAAGCAGAAACAATCACGGAAGAAGCTGCAAAGTGCGCCTC
ACTGGAATAGGCGAATCTCTGAACGTCAATAGGAAGATTTTTACCAGAATAGGTTCACAG
CATGAAAACATGTTCATGGACATTGAACTTTCAATCGTCCGGAAGATAGTAGATCACCAG
CCGATCTATACAATCCCCATGAATGATTTGGACATCCCGGCAGACATCCCCTTAGCAGAT
TCAAACTTCAACCTCAGCAGTTAAGTAGACATACTCCTGTGGTGGATGCGGCCAACTGAT
GGACCCCGGACGACGGAAGTATGCAGAGTATGCAAACTGGACTATGAACGTAGGTCAGCA
GAGTAGGGCAAGTGTAGGTTTcatgatagcattaattagccaataaactcattctgtatt
caatcgtggcagtgtaaagtttaattctttttaaaaactgatctccgatagcccaatact
taactggcgcagtcggtaggatCGTTTTTTAGTAGTGAACAAAAAGACCTAATAGTGCGG
AGATCTCACCAGAGGATTACCGAGGAGGACCCTGCAAGGACACCGAAACGAATAGAGGAT
CCCCGAAAGGACATCGGTAGCAAATCGTGAGTAAAGACCTTATAGACTGAGTAATGTGAT
TAAAAGTGTCAATGGATAAATATTTAACAATCATTTGACGGCAATCTCGTCAAACTTCAT
TCGTTCTTGCGCAGTGTAGATAATATTATGCCTTTTATTGGCGCTTTGGAAAACACACCA
TATCATATTGTGTGGGTCCAAGCAGTTAAATATCAATAGGTACTTGCACCAATACAGTTG
ATATAAACAGCGCTGAAATCCAGAGAGGATTCAGATTACTGCCAGTTTTTGCAATCCATC
AATATGCTCTCGCGGATTCTTGCCATCATCGGGGCCCTATCATTGATCAC
>AAeliv_supercont1.209_348859_349353
ccatcagcaatgaagatttcaacagggtgaagttctttatccctcgctcctgtgtaatga
agcctgacttaacatccaccaaattgagggtggtgtttgacgccagcgctaaaacgtcaa
gtggagtatTGTAGCATGCGTttgtgaaccactgttaaaccaaaatcataaatgataatc
aaagtctaaaggccatccgccttggaccgatcaatgtactcaaaatgcatagcaaagtaa
ttatgtacaaccatatgtgacgacaaaaacaaacccatcgctattcccctttcttccgta
cccaagcgcattcaaaacaaaaggtttcaaattgcacaatcgggtaggtccagcaagtgc
gcctaaaaagtactgacataacaatttacatgctagggcaATCACTCGAGTCGTCTCCCT
TTAGCATATGTAAAATATAAGATAGGAATAATTCTGTCACCCTATATAAGCCAAAAGGAA
ATCAATAAATAATCAATCTTTGACTGGAAGCTAACTCTGGCGGTCTTTCGGTCTGAACAG
GAGGTTACTCTTCGGAACCCTTCTCACTTCAGATACCGATATTGAACAAAAGAAAGCCCT
TCTCCAATTCAAAAAGACGGCGCCCAACACATGGCGACCGTGACAGGACGGACTTTGCAA
TCACGATATGTTTCGAATGGCATACCGTGACAATTTCGATTACCGTACACGTGTACGCGT
AGTTCAAAAGCGACAGCGTGTCCCTTTTGACATCGGCGGTTAAAAGTACAGTGCGTTGTG
CAGTGAAAACATCGAAACCACGAAAGAGAGAAGAGACCAAAATGGGTTGGTTTAGCTCCG
ATGAGCTAGTGAACATCGACAACAGCGCCCACATCACAATACAAACAGTGGCGTTATCCG
TGCTAGCATTCATTGCGTTAGTATACGGATTATTAAAAGTGTTTAACACGCACAACCGTC
ATCAATCGCAGCAAGTGGCTAATGCTGCCGTGCGTCTACACACAATATCTAGTGCAACCG
AATAATCATAGTGGGAGATAACAAATTCAGCATAGCAAAGGAATCGCTATCAACAACATT
CAAAAGACTAAATTCAGCAATTTTCTTAAAAGTGCCAATAATAGTGGAAATTCAATACGA
AAGTGTGAAAAATTTGCTAGAAACACTTGAAACGGTACAAGTCTTAAAAATTGCAAAGAA
ATACCAAAACTCTTACTTAGTGAAAGTaaaaaaaCAAGTTTCCAAAATTGAAGTGCTAAC
AAAACCAATATGTACAAGGAAACATCAAATCTCAGAATTTGTGAAGAAAATAATACCAAG
TGAACAAGGACATCGATTCTTTCGACGACAAAAGGAAGCAGCAAAAAGGCAAATAGGAGG
AAAAATACTGGGATTTGTCCAGTAAAACGAAAATGAAGGAACAATCTGTGCAAAAACACT
AAAGTCAATAAGAAAACTCACCTTAATCCACCTATGGACAACAGAACCCCTTCTTACACT
TCGCGGATATACACATTTTAACCCATTGAAACTATTAATGGAATGGATGTGAATGGACAA
CGAACAGTGAAGAAAAGGAAATAAGTAAAGCGATATGCCCAACTATGGaattctctgcta
cgaacgtgtacgtgatcgacgcgtcgacaggtcaggtgttccactacgttagtttgacct
atgacgacgcggaagcagaagagctgatgcaaacagtgcgagaagagcagccacaggagc
agccccatcatcagaacAGCGAGAGCAGAGACCAATGAAGTGTGAGAAACACCTGAAAGC
AACATGCTGGACACCGAGGAAAATGGTAGTAACCCAGATACCATTCAGGCTAAGTAACCA
ATCTTTAATTTGCTATGCCCCATGAATTTATTTAACAATCCAAAGAATCAAAAATATATA
CTACAAATTTttagtaaaaaattatgaatgttacaattagaagaagatgttggtatgctt
atcaaactcgcagacaatctaaagaaatcgattaaaacaaaatacaaaagtgaaacatta
ttagcaaaattaaagtatgcaaatgaactttttctagatattgaagaaaggttaatagat
aaagaaggaataatacctttagtaaatttaaattttttaattaaagcttctagagatgca
catttgacaatatcgactataattaaaaacgaaataaGTTCAAATGATAAAAGTGTTCAA
AAGAGTTTAAATACGAATGGGGAAAAATCAAATATAATAGAAGAAGTCCCTGTTGTTCCC
GCCatggctcaatttgatgttaaaacggcatccagtctacttcaccagtacgacggatcg
cctgaaaatttaaacgcttttattgacgcggtgaatttgctagtcgaattgacagaagca
aatcaccatccaatgttattaagattcattaagacaagactgacgggcaaagccagagtt
ggtttacccgaaaattgcgcatcgatagtcgatttactcgacaatgttaaaaccagatgc
gaggaaaaatcaaatgctgagagcgttatagctaagctaaaatccaccaaagtcaaagag
aatgttgaaacattctgcaccgaggttgaaaatttgactaacaaactataaactatttat
gtaggtcaacaaatccctgatcaagtagccggcaaaatggccacaaaaattggtgttgaa
actctgatcaccaacgcaactaaccaaaaaactaaaattatattgaaggttgccaatttt
gaaaatatcaaagatgctatccaaaaattacaagagaacgtaACTGCAAATGCCCAACAC
ACCAGTTCCAGCGCGATTGGAAGTGGTTAAGCAGACACAACACTGCTACAACTGCCTGCA
AAACGGCCATGACATTAAGGCACGCAAAAGCACAGGAAGATGCAAAGAGTGCAAAGGACG
ACATCACACTCTTCTGCATGAAATTCGCAGCGAAAGGCCGAGCTCCGCTCCACCTAGCAA
CAAACAATCGAAAGAACCAGAAACAGGACCTAGTCAAAACAAATGACTAGAATCAGAGAG
TAATTTTGGTTTTTCTTGCTACCGCAATCATCTGGGTAGCCGACAGCGAAGGGAAGTGGC
ACGAGATGAGGTGTATCCTCGATTCTGGTAGCCAAGCAGAAACAATCACGGAAGAAGCTG
CAAAGTGCGCCTCACTGGAATAGGCGAATCTCTGAACGTCAATAGGAAGATTTTTACCAG
AATAGGTTCACAGCATGAAAACATGTTCATGGACATTGAACTTTCAATCGTCCGGAAGAT
AGTAGATCACCAGCCGATCTATACAATCCCCATGAATGATTTGGACATCCCGGCAGACAT
CCCCTTAGCAGATTCAAACTTCAACCTCAGCAGTTAAGTAGACATACTCCTGTGGTGGAT
GCGGCCAACTGATGGACCCCGGACGACGGAAGTATGCAGAGTATGCAAACTGGACTATGA
ACGTAGGTCAGCAGAGTAGGGCAAGTGTAGGTTTcatgatagcattaattagccaataaa
ctcattctgtattcaatcgtggcagtgtaaagtttaattctttttaaaaactgatctccg
atagcccaatacttaactggcgcagtcggtaggatCGTTTTTTAGTAGTGAACAAAAAGA
CCTAATAGTGCGGAGATCTCACCAGAGGATTACCGAGGAGGACCCTGCAAGGACACCGAA
ACGAATAGAGGATCCCCGAAAGGACATCGGTAGCAAATCGTGAGTAAAGACCTTATAGAC
TGAGTAATGTGATTAAAAGTGTCAATGGATAAATATTTAACAATCATTTGACGGCAATCT
CGTCAAACTTCATTCGTTCTTGCGCAGTGTAGATAATATTATGCCTTTTATTGGCGCTTT
GGAAAACACACCATATCATATTGTGTGGGTCCAAGCAGTTAAATATCAATAGGTACTTGC
ACCAATACAGTTGATATAAACAGCGCTGAAATCCAGAGAGGATTCAGATTACTGCCAGTT
TTTGCAATCCATCAATATGCTCTCGCGGATTCTTGCCATCATCGGGGCCCTATCATTGAT
CACCCCTGCATGGTGCCTAACGGCATTTGACTGCAATTCGAAGTCTGTCAACTTGACAGC
ACTCTCCCTTGTCACCACCCCGAACTGCGATATATCTCATAAAAACATCACTTACGAGCA
GGTGAATCTTGCTGTAACCCAAACTACAGAGCGATATGAGTTACCGTTTTTCCGATGTCA
CGTTGAGTCCCGCAGCATCATGGGGAGGTGTGGAATGTCTATCGACACATTCCACAATGC
AGGCCTCTTCTCAGAGATTATCAGGGTTGATAGGCATTATAATTACttataattacaaag
tgacgcatcaccggtatccattcgtagtccttctccacctttaggcaaaaccacgatatg
gcgacacgtgccctaagcctacagtcttcatagttatcgaaaaagtgaagttggtgtaac
agtgagcaaaaatgtgccattaatcggtaaccaaaaaaatattcgtcatgaccgataatt
ggcggccttcaggcaaagtgccgtgtgtggtactgattagtggacttgtactaatggcat
taatgtataaaatagtaatgcaattaataatcgagcagaaagaagtgaccgataaggcta
aattcgcccatttgtttgctcgttggtaagcaagaagaattacattcgcgtaagaaagtg
aagcgaagaacattgccagagaaaacattactttccacaacctgtaaccgacacagttaa
agtgcgattcattgcccggcctcgttcgaaaaaagtgccacctaaacgaacgaaatggga
aatacggaaagtaacgaccaaaacacacacgttaaacagttaggttaccagcaagtcact
attattgaaaatcagcaaattagcacacagcttcataaccagcacgatataaaactgtgg
ataattttatttacaacgagtgccttattaatattaaaattagtgaaaatgatgtggaaa
tgctgtaagaagcaaactcttaaagcattaagcaccgcaaataaagtgcaaaacgtttga
acattgaactgaatcatttaaattagctgttgcaatcgctatatcgaatgtggtagagtg
tgaaaatcgtaatgtcatcgcgaagtgcgcgaaagttaacaatatcgtcaaattcaacca
cactgcgcttatggatagcgtcacatcattgcgaaccaaaggcatcaacaaagcagagtc
ccccgcacaacccacggtagagccgttgagtggtagaatgattaactgtaaacccgctac
tgttgctgatacggctgttgttgatccaggattgagcgcaacaaactgcacatacctaca
aagtaatggagtggataattataatcaaaggttagtagaaataggtagtgttaagtaata
tgttgtaaatttgtaaaatgcgtttgacgtagtataaatcattgtgttaaaggtgttaaa
ttgcaaatgtgtaaaaccggtaatctttgaacaaagtgtgtaatggtttttcgtgtttta
aaattcaatggatgaagttatcgatccattaattaaaaaactttccaatattttgagaaa
tctaaaaaagtgttcaaactgaaaatatctaaagagtactttacaagctaaagcaagtga
aagccgacaaatttatgacaatcttatagaattatttcaattaattgatgaaacaagaca
aagatttttaaccaaagctgtacgtgatatttacagccagattaaaatttttattgatac
caggcttgatacaggtattcatctgttgaagttcagacaagtagcacaagtagtacttgc
aacggaaattctaaaaaaagggagtcgaaaagttaccatggcaaataatatggaaattgt
gaagcttattgctacgcttttgcctcaattcaatggcaatgcagataggcttgaaggtac
gaccgccgccttgagagctattgatacgatggtaaacgataataatagagctatcgccat
tcaggtgatactctcaagaatggaaggcaaagcacgatcagctgttaatgctgctcctgc
aactgtcaacgagatcattacaagtttggaacagagatgcagaattacgcagtctcctga
agctgtagttgcaaaattgaacgcaactagacagacttccactatcgtagattttactga
caaaattgaaaaactcgcattagagttggaaaaaacttatttaacagaaaacgttccatt
agtatccgcaaccagtttagcatctaaagctgccgtaaaagcgttgaccaatggagtaaa
gaactctgaaatccaactaatacttaaagccggacaatttgaaaaccttacttctgcaat
caccaaggtaactgaattggaggctgatcaaagtcaacagaaacaagttttccaacagaa
acaaggccaccaaccacgttatcaaccacgtccaacctttccaaatcaccagcctaggat
gataacttctacttatcgaggtagaagatcaacttataggggacgaaacacaaatactgc
gaatcgtttccagtatcagccacgaccgcaaacaaacaatttccctgatagaaaccacag
tcatcaatcaaataaccgaggtagaagaggtacgaattctcgtgtgtatgttgcacagga
aaattctagtcaacaacaatcaacaaaccaatcaaaccaacaacaagtgacaaacaatcc
ttttttagaggtacagtacgggcgtactcaataagagtttcagcatcaaattttgtcttg
ctcaaaactgatctgtcagacactcagtgtacatttattgtagactgtggttctgatata
tcagtgatcaatgcgaaatgtgttaagcccaccaaaacatacttcccaaatcaaaattgt
aatatagtaggtataggtgaaggtacaatagcctctctaggtagtaccaaaagtacaata
aatattagtgaacatatgatagatcaaatttttcacatagttgaaaacgactttccaata
ccgacagatggtataataggaagagatttttttgtaaataatcgttgtacaatagattat
gatttatggttgcttaatatcagtataagtaacgaagtttttaccattcccatagaagat
aacgtagatggaaaatttattatacctggaagatgtgaaatggtgaaaataattgacgtt
ccagataatgaagaagatgaactacttgtttgctcacaagaagttcagcatggaattttt
ataggaaactccattatatataagaaaaatccttacgtaaaatttattaatacattaaat
gagcatgtagtagtaaaactcttcaaacctactttagaacaactaagttgttataaaata
atgaacgtctcaaattcgaacattaagcatagtaataggattgaagaattaattactaaa
gtgaaaattgggaatatttcacacaaaactcagaaaaatctttacaaattgatgatgaac
tataatgatgtatttcatatatcagaggataggctaacagcaaataatttttacgaacaa
tcaatagaattaattgacaatacctccgtttacattcctaactacaaacagattcattcc
caacaaactgaaataaatagccaagttaagaaaatgctcgatgatggtatcattgaacca
tctgtttcgcattttaactcacccatattattagtaccaaagaaatctgactctggtaaa
aaatggcgtctagttatagattttcgtcaattgaatagaaaaaatcttacccgataaatt
tccactgccaaggattgaaaccatccttgatcaactgggtagagcacgctattttactac
attagatttaatgtctggatttcaccagatacctttggaaaataattcaaaaaagtatac
tgctttttccactagcaatggtcattaagattaccctttggactaaatatttctcctaat
agttttcaaaggatgatgactatcgcaatggctggactatcaccggaatgtgcatttatt
tacgtagatgatattgttgtgataggctgttcagaaaatcatcatcttagaaatctagaa
aatgtcttcgaacgtttaagaatgtaaaatttaaaattaaatcctgtaaaatgtgttttt
tttttcaaaagtgaagtcacatatttaggtcacaaaatttcagataaaggtataacacct
gatgacgcaaaattttcaatcatcgaaaaatattcaacaccacaaaatgctgatgaaatt
agaagattcgtcgcgttttgtaactattataggaaattcattcaaaattttgctttaata
gcacgaccgttaaataaattgttacgaaaagatgtaaaatttttatggacatcagaatgt
caggagtcatttgaaaatttgaagaaaaaactactttcacctcaaattttacaatttccc
gacttttcgaaagattttactttaaccactgatgcttcatccttcgcatgtggtgcagtt
ttgtctcaaaaccacaatggaaaagatctacctatagcatttgctagtagaacttttaca
aaaggtgaagagaataaagctgtaattgaaaaagaattagctgctatacactggtctata
aattactttaaatcatatttatatggacgtaaattcaaaattccacagaccattagttta
tttgtttggaatgaaaaatccaacttctaaactaaccagaatccgattggatcttgaaga
attcgattttacaattgaatatatggcaggaaaagaaaacatagtcgctgatgctttatc
acgaattaagttgaattcagatgatttaaaatccatgttcgtgttaactagaagcatggt
caaagaacaagacaacccaaacccaaatcaaaTCAAATGATTTCCGTAATGTAATTgtaa
tgtattcaatattagtagatgaattgatctaattcataggaagtcgctgaagtgcgtttt
gttcaataacatgttactcaaacgtagcatgtgtggaacaacaccacgcgaaagtttata
aatatttgacacatcggaatttggtgccgatgttgtttaacctagttttggtaaactatg
aaccaggaactttcggtcttttcttgattgctatgtttacgtttgaagtatatgattgaa
taaagacgagttcaacttcggacattaatgaagaaggttcaccttccgtgaccatcttca
gaactaaagcaaagtgttataattacaaagtgatgcatcaccggtatccattcgtagtcc
ttctccacctttaggcaaaaccacgataaatgtgacacgATGCACAAGAAAAAGACATTC
CGCGTAGTAAAGGAAGGAGCGCTCAGTGACATTCAGCTGAGTCAGGATGGGCAAACGAGA
TATTCCTATGTAAGCCGGGGATCTGTAACACCGGATGGTTCATGTACTCCTGGTGCGGCC
CTGGTTAGGAACGATAGGGAGTACGATCGCCCACTCATTAACACTGAGCTCACCATTACT
AGATCTTCCGGAGTCTCGATCGTATCTCTAGAAGAGAGCCTCATCAAATTCCCCAATGGG
AAGAATTGCAAATTGCAAGATGAATCATGTTTCGATGCCGATTATGGGGACGTTTTTTGG
AGTGTTCCTACTCCGTCTTGTGAAGAGTCCGAATCAGAAAAGAGCCTTTTTTATGAGGGC
TCGGGGACACTAGTCAAGGATGTCAACGGGAATACATCGGTAGAGTATATCCATGTTCAC
TATTCCGGGTATGACTTCCAAGTCCTGTTGAAATCGAGACAAGAACATATCTGCGGATAT
CGGtttttttATACAGAGCACCCAAGTCTCTTCGTCACTCTTCTCTCCACTAGCGGGCCC
AAATTTCCGCTCAAAAGGAAGGTTACAGCAGTGGATGTCAGTCTTTTGAATTTCGTAAAC
TCTAAACTTGTTTACTCATTCCGACATGTTAAGCAGGAGGTTAGTCGCCTTTTTGACTTG
TTCAATCATGATAGATGTCAAGCTCACAACAGGATAACCCAAAACCTTTTGTCGATCGCT
CTTCTGTCCCCCCAGGAGTTTGCCTACACCTATGGGGGTCCTGGCCACACAGCAGTAGCT
AGGGGAGAAGCCATCTATCTCGCCCAATGCAGGCCAGTTGCAGTTATACCTGACCTAAAC
GTAACGGGTTGTTACAACGAGCTCCCTGTGGTGTACAACAATGAAACAATGTTCATGACC
CCTCGGAGCAGGATATTGATCAATGTTGGAACCTCCCTTCAGTGCCTCCCTGACTTACTA
CCTAAATATTTTTTGAATGAAAATTGGTACGTGAAAACTGACCACGGACTGATTGAGACC
CGGCCTCAGCATTCCATTGCTCCGAACGCTGTTGAGTACGAATTTAGAGAGTTGTCTGGA
ATATCTGGAGgagggtgtggtggatacatggcttaagtggttgcgataaacgcaacctaa
taaagtaaacatggatcagcataaacgcgatcacgccatccggggcgatgagcgcattta
tgctgagtaaagcaaaaacagtcacgtagccaccgcccgagtaggtttcctctagcataa
gtttctttgaataaagtaattcttgttcggacctcattcggatcactcgagtcatttagt
atcacgccccgacatatatcgtcaatggacttcatcatcatcatcaaccaaataagttaa
caattcaTGGCGATCCTGCCAGGAGCGGATCAGAAGATCCCAGAAGCACAGTGTAGCATA
AGATAGCGGTGCGAATAATAAAGAGATGAGAAAAAATATAATAATTAGCATTTCCATTAA
TTTTAGATTCCCGAAATATAGCCGTTACCACAATGCATTAAAGCaaaaaaaGCTTTGGAA
TTGGAAAGGGTGGAGCTAATTTGTCGCACTGCTTCTTGTTCTGGTTCTTTATTTCCGTTG
CATCCCGATCTTATTTTCCCCTTCGTCGTTTCCCCTTCGTTCAttctgattggttgcagt
tcagacgttggcagctatataacacgcaacgcttgctttgactagctcattcaatagtcc
gatgctgaagacgacacatcagcagcagagcagcggtagcagaacagcagtagcagagca
gcagtaaccggtgaaaaaccGAGAGAGCCCGAAGACGACGACAACAACACGTTGTCTATT
CGGCACGGCAGCAACCCCAGCCTGCTCAGAGCGGCACAGCAGCGGTGCTCCGTTTGAATT
GCGAAAGATCGCAAACGACGACGAGAAGAGAAAAGCGGTAGTGGACAGCCATCGTACGAC
GAGGCTGTTTTCGAGCTACTCTCGTCTCGGTAGCGGTGATCATGCAGAGCGAGGCCGCTT
CCGGCATGACGTCCGGCTACGACACACAGTGCAAGTGAAAAACAAAGTGGCCCAAGTGCA
ACGATAAGAAAGAAAAAGTAACAAAGTGACCGAGATCGTCGCGCCAGCCCCAGTGAGTGC
AATTAACGAACAAAACCACACCGCGCAGACGGTAGCTATCTGTGGGATGGCAATTTTGGC
GTTTGGCTATGTGCTGGCTCGAGCCATCATAAAAGTGCACAAGAGAAGCACGGAGCGCTT
GGCCGAAAGGGCCGCACGACGTGCCAATGTGAATGTGTAAGAAAAACTAACATTGGAACA
AAACCGTTCAAAGTGAGCAAATTGTGAAAACCAACGCAATGCGTtcattcggatcactcg
agtcatttagtatcacgccccgacatatatctacaatggacttcatcatcatcatcaacc
aaataagttaacaattcaGGGCTTTATCGAGCCGATATCATCCAAAAGTACCAGGCGGCT
CTCATATCGCCGATGGTTGAGTCCGTGATATCGACTCGAGTGGTTGACTCTCTAAGAGGC
GAGGTACAGTTGCCCACTGGTTACCACTATACATCAGCATTCACCCCTCTAGATTACGAT
AGCATTAGGTCCAAAGTCGGAGGCTTCTGGGACAGATTTACAGACTCAGCTGTAAGGGCA
GGGGGATGGTTTGGCTTCATCCTAATTGTTTTTGGTATTTACAAATTCTGCCTGTATGTC
AGTAACGTCAGTGATCAATTTCATGCATGTGAGACATCCCGATCTGCCTTTTCGATGTTC
TTTGTAACTTGGTCTTCCACGGGAGGATATGGAAGGGAAATGTCCCCACTGACGGGACAG
AGCTTGAAGAGATATATCTCCCCAATGAATAAATTCGGCCATAGCCAATGCTTTATTATT
TAGTGCGGACAAACACGCTCGTGTTATTAATCCCCTTGATATCTCATATCTAATCTATAG
ATTTACAGACTAGTATCAGCATATATATATAACTGCTATGTGTGTTTTACCTTTATaaaa
aaaaaGAAATAAAATTATCGGTGACGCCGATACCGTTCTTGAAGTATAAGGCACACCGCT
AGACTGGAAAGACATAAAGGCTAATTTAATTTCTCATTATCGGATATgtatttttctacg
ttggatcttgcatcagcattccatcagatagaagttaatagccaagacattctcaaaact
gctttcagtgtcgagcatggacactatgagctcgtgagaatgccttttggattgagaaat
actccatctacctttcaaagggtgatggacaatatattaagagagcacattggcgtcaga
tttttggtaaacatggatgacatcatagtattctcgacaagttgggaagaacatatagga
aaccttgcaaacaatttcgaatgtctgcacaggtacaatgtgacactgcaacttgatatg
tgtgaatttcttaagaaagaagtaggtttcttaggacacattagcaccccagaaggcgtt
aagccgaatccagcaaaaatcgaagctgtgcggaattggccccttcccaaaacggaaaaa
gagttacgaggattccttggtgtgataggatattacaggaagtttattaaggattttgcg
tgaatcgcaaaacccctaacaaactgtttcaggaaaggggagagtattcatcaaacaaat
gagttcatagaagccttccacaaatttgaaaatattttgacaagtagcagtatcttacaa
tactcagatattacacaacaattaattgtcaccacggacgcatcgaagcatactgtatga
gccgttttgtcacaatgaattgttggtagtgataaacctgtcgcatccagaacactcacg
gaatccgaagagaaattaccagcaatagaaaaagagctactcgcaatacattggggttgt
aagtactccagaccatacatttttggtagtttagcataccatttggatccataacccaaa
ataaaacccatgttgtaaaataacacacaccaaccatcctagcaccaaagcaatgaccag
gcaattatacaatcacaaacggcacatatggaagtcattaaccaccgaggtgcatcgttc
tatcggctcaccttacctccctcggttaggtccggagctggttgcaggcaactcggagga
gtcaaataacaagccaagccaaagtgatcgcgacaaataaccgatattgcttagcatgca
aagatgaactcttttggtcacattgtcaatccagttgtctcacctatgcaacaaattact
ctttctatcatacacactttagcaaactgttccagacctcgaaaatgtataaaaaccttt
gaactgcaataaacgtgacgattctgatacattagctcgacctaattggacgtgtccaaa
tttggccatcgaccactaattgaagaacccttaagcgacccaactggcagacgtcaggaa
ggctatcgtttagtaagtaaagtcaagttcgtcgcgattcaATTAAGAACAGCGAGGTTC
GCAAAACCACGTTGTATCGCGGCGTACCAGTGATAAGTAATCTAAATGGCGACCGGAATA
GTGAACCTGTAAAAAGTATTCACGCTTGAAAATGTGAAAAGGCGAAAATAAAGATGAACT
CAGAAGAAAGCAAACAGTTTTGGAGTGAAATTGATGCGCAAGCGCGCCAAGATTATAAAA
AATGCGTAGAAAGTGCAGAAAAACACAGAATTGGGCAATGTGCAGATAACGGATGCTGCA
ACTGGCTGGTGAACTATTGGCGAAGAAATTACCCGAAATTATAAATTACAAAAAGTGGAG
ATGTATATTTCGGTGATGAAGTTAAATATTATCAAAAAAGTAAATGTGAAGACTACAAAC
AAAAATCATGTCAAAAATAAGTGAACTGAAATCTACCCtaaggaaatttggtgaagaaag
tgatcaacaaaatatgagaataaaagtAAACAAGACTGTAAAACAACTCCTTGAAAAATT
AGAAGAAGAGCTATATATTAAAGTGTTAGACTATGGAACAAATGAAGCAACCATTAATAT
AAAGTCAAGTACAAAATGGTTTGTGTTATCAAGAACAATTAATGACGAAATGACGACGAA
ACGAACTTCTGCAGTGGGCAACATTGTTTTTGCCAACAATAGGCGGTAGTTTAATTGTAT
TCACGCGAATGGGAGTAAAAACTCATCATGATGCGCTTCagtgtagaattggtggacaaa
taattggattcgtgtttcaaaagtgttctagaaaagtaaaatgggtaatgaagtcacaac
actagtcccaccaagggtgccATAatcatatcatcatcaagctcgaacgactgcgaaccc
aggaagctataaagcgagcagtttcgcttgcctccgtaacagcaatcaagtaagagcaat
gacatttcaagtgcgacgcagtgacagtgaaatcaacatgagaatcaacggtccatcctt
gctgctgttttgtgcgatgttaatggtgttgctgctaaaatacatgtacaactggctatg
tgcgaggaactgcgagactggaaggaaaatatggcgaggaacgcaatacggtgacgtaaa
cggcattgaagtgagttcgttccatacggaatcattttcaatacattcttatattatatt
ttgattctaatttatttgatatgaaaacacacgaaaatagaaatatcagcaatgaaggta
tcaaacatttgaataatatcctgagaaaatactaggaaaaatccaagaagaaataaaaag
agattggtcacctctcagtttatgaaaccgaacgtcctacggaaacgagaaaaatgatga
aactgtcgacagccgtagagaacaacacaatgaaatttatgatatggaaaaaagataata
aaacactttttgcacaagtgcatcaagatgttcgaaatgaaagtcatgcattagagcatg
ttctttcagaaattgaaaaaattgccaaaggatttaaaatacaaaaattagcaatgtctg
caaacgattataatttcacattggtaccaatgaacttatttaaaataatagcgcataaaa
ctctaaaacaattacaaattataatttataaagagcccctctttgtcaatagtaaagatg
atattttaactatattaaataaccaccacaacacaccactcggaggtcatgttggtcaac
atcgcttgtatctcagacatcgcgattaatataagtggagagatatgaaaaattctattg
cccatttcgttaaggcctgcgaattgtgcagaaaaaattagattatcaaacatactaaag
aaccaatgagaattacaacaaccccttcaaaagctttcgaaattatttccataaatacgg
taggaccactaccgttaaccacaaaaaacaatcgctactgtgtaactatccagtgcgatt
tgacaaaatacattgttgttattccgatacaaaacaaagagcctaataccatagctaaag
ctttggttgaaaattttattctaacttacggtaattttctcgaaatgcgttccgatcaag
gtactgaatataataatgaagtcctgaaccaaattatcaaattacttcaaattaaaaaac
cttttcaacgccatatcatcctccatcaatcggttcattggagaggaatcacagatgcct
aaatgagtatttgcgatcattcaccaatgagcaccaatccgattgggatgaatggacaaa
attttacgaattttcatacaatacaactcctcatacagaccataactttaccccattcga
attagtttttggaaaaaaaagcaactctccctcatgatactattcaaaacaataatgaac
ctatatacaactacgactcatacaaaagtgaattaaaatttaaattaaagaaatctcatg
aaatagcaaaacaaactttattagaacaaaaaaaccgaagaaaggaacaattcgataaca
atatcgatcctatttctgttaaaattaacgacataatttatttgaaaaacgaaaacagaa
gaaaattggattcattttatcttggaccatacaaaattacaaaaatagatgagccaaatt
gtgaaatagagcatatactttcaggtaaaactgtaacagtacacaaaaacagaataatta
aagcataactctaagaataacttgaactagagtaccaccgagcctaacctctctaaaaaa
ataataaattcaaaaaataagtaaaagatgaggtagatgaaagttcccagctatatgctg
aggagtgcaaaattcggttagctacatctaggttaatttaaattttatgaactaaggaca
aaaaaaaacgataactctatcaaacaactatgcaagagataactggagacacacattcga
atttttcgaatcttttagaataatttcattacattacattattctcgtaaagggggatgg
tgtagcataccatttggatccataacccaaaataaaacccatgttgtaaaataacacaca
acaaccatcctagcactaaagcaatgaccaggcaattatgcaatcacaaacggcacatat
ggaagccattaaccaccgaggtgcatcgttctatcggctcaccttacctccctcggtgag
gtccagagctggttgcaggcaactcggaggagtcaaataacaagccaagccaaagtgatc
gcgacaaataaccgatattgcttagcatgcaaagatgaacttttttggtcacattgtcaa
tccagttgtctcacctatgcaacaaattactctttctatcatacacactttagcaaactg
ttccagacctcgaaaatgtataaaaacctttgaactgcaataaacgtgacgattctgata
aattagcttgacctaattggacgtgtccaaatttggccatcgaccactaattgaagaacc
cttaagcgacccaTAatcatatcatcatcaagctcgaacgactgcgaacccaggaagcta
taaagcgagcagtttcgcttgcctccgtaacagcaatcaagtaagagcaatgacatttca
agtgcgacgcagtgacagtgaaatcaacatgagaatcaacggtccatccttgctgctgtt
ttgtgcgatgttaatggtgttgctgctaaaatacatgagttaagatcgaacccttatcga
tcctcaacaatcatccatacaccaatcgctttattggtgtatcatcattttcatcattcc
cggcaacaacaacaacaaagacgacgtccaccacaccgacgacgatagcccagctagtag
aacggaaacagtagtctagcatcagcatttcatcacctgacaacataggtagcatttgcc
gtggacaaccgaacgagaccactaaacgaagccacagccctttggacccgcgccatcagc
agttcttccacagcaacagcataagcattgcaataggtagtgaggtttgatcgtactcaa
taattgaataaaggtacagttcgttttaggcagtagatcgagtaagttctttttttaaaa
cttagtctgggtgacacccttcttcactggcgcagtcggcagttctagcgtggagtagtt
aaagtgtagtgaaaagtgttcttatccgaaatcaccggcggcttaccgaggagcaaagga
ggaaacacctaaactacagattctagtgcaccgacggttcaccgagacaccaaaatcatc
tttaacgaagcttcacacctgccagaagacatagaaccatccgagggaacatcggataaa
accgtaagtagaattaaacttttttatgtaagtgattatcagagtgatttaagtgaatga
tcgaaagtaagatcaaaataacaaaatataagaaaaaatatctattatagtgacaaaaaa
taattaatttagctttttatatccaattttaaaacaaaaaccctagaaaaaagtgatttt
accttccatctatacaacataaattttcttcacctgtatttttttaccatttttgaaagg
attttttttaatcagttttgatttcaagtgtgaaaaatggctaaaaagtttgacgagaac
cgtgacttgatcactatccaagtcggagaattagaaaaccagatcagagaattaatgggt
gtaatgcaacaacgtgactctagaatagcagagttggaagcgttcgctacgcaccaacaa
tccattgcaaacgaagccgctgttgtgcagcaacaaaattcggtagaaggcgccttgcga
gcccttcagactccacaaattattaggatgttgccaccatttgatggttaccccattaaa
ttacattcattcataagatctattgatgatctaatgcctgaaatttcaaaagtcaagaac
actccagcttacactgtatggcttcttgtcatcagatccaaaattataggagacgctgac
aatgttctagaattttatggcactagcacagactgggacgaaattaaaaacagtctgatt
acacactacagcgacaaaagagatgaagtatctctcacaaaggcctgtttaaaattacac
aagcggataaggagattgaagatttctataaggaaataacttttatgttgtcccttatgg
taaatcaattaaatttaaacgaacacaacagtgacgtaagagccgcgaaaaatctatttt
accaggaaataggcctgaaagtttttcttgcagggctcaatgaaccgatgggcactgtca
tccgtgctcaatgtcccacatcgttgaaagacgctttaagacgatgtattgaagaaagaa
acttttattatcacaaacaaaatacttacatcccacctgtccctactaggaacaaatttc
aaaacaaattttcaaacccattttcaagatttcagcaaactccggtaacacaaaattcgt
ttccaagttactcaacccaaactaatccattccaacgcgtcgcaccaatccaacgtccac
aacaacttcagcacacccctcaacagttccctccattccaacctcaagtacaatttcaac
gtacattttctcccaatcaaccaaatcattctcaaagaccacaacaacctggcccatcca
atccattcaaccgaaatcctaaccaatttagtaaacctccttccggaacctatcgtcctc
caaagcccacttcaatgggaatcgaccagtcattgagaagtttaaaagtaaattatatga
atagaccaaattttcatgaagtaaattggacagagccaatcgattactacggtcaatata
gtgagccatctaactgttaccaatatgatgcaactaattatgagcaacataatatcaata
atagttccgaagaacaacccgttactaaaccagagagtgataccttaaattttcagatgg
aattgcccgaaacaccagaaacatgaacagtaataattttctaccctatataaaaatgaa
aactaaatttggcgaactaaagtttttagttgacactggtgccaacaagaactacgtgga
tcctgacaaaattagcacatgttttctgaaaaactgtacacctacaagagtcaaaaatat
caatgggaaacacaacattgacaaatgtgttgaaatcgaaatgtttagccaaccactaac
cttttacgctttgaaattccatccatacttcgacggactaattggatacgaatcactcag
aaatctaaaagcagaaattttaacctcatctaatactctcaaacttcctactacatcagt
taacatgcttcgaaaataccccgattcatttagtcgcaatctaaatgcatatgaagaaat
tccattacctctaaaaacgaatgtatcgaatggcgactttttcgtcgaacatccacttcc
tctaacagacgaagtaatgattctaccaggactctacacagcataagacaacaaagctac
agtccttttgaaaaattgctgtgaagttccagtgaaaatcagccctaatcgactcatttt
ctccgaattgaataattttgaagtagtgcaaaaag
>AAeliv_supercont1.219_1484226_1486015
ggcaaggtgcgctgcgtaatataccacgtccgctgtccagcgcactatgcccgacgttag
gttcaacaaatagatttagagaaaaatctgttttcgcgtgtcgatgattccggctttcaa
ctagagacgcgatatTAAGAATTTCAAATTTCAAAAATTCGATCTTTaagccaagtacgg
acctgaaacgtaaatcactcaagtaaaatttctcctttttaccaaagtaattttgacagc
tgattcagattgagcgaaatgtcacttttacttgcggaataattgagcgccacatttttc
cgttcggaaaagtgacagctccctttgatttgtatggcaggcgttaccgacgttatgaaa
tcagctctacttctcagctgcgtacagctaaagtaatttcggtagcggaatcattccttg
accgtttcttgtcctatccttttgcacagtacttatgatcagcgtaccggccattagttg
attgtatagacgtggccaagatcataattgactttatgcacccaatattgccagtataga
tgtgtttagtctaattaaaataaatataaattttaggctgacaaaatcgggaaaaaagga
tgctaaaatcgggggtagataaaatcgggccaaaaagggtgcttaaatcgggggtagata
aaatcgggggtagacaaaatcgggggctgacaaaatcgggtcattactgcataaacttat
catccgaaagtgaaaactcattcttcaaatcataataaagaaatttgctgaagagagcaa
ttcaatccgacggataagagaagatatatttatgagtttgtttcctattatttagcttca
tatgagattataacataacccggcgaacatcttcaaaaataccaaaattagctcagaagg
gatttgtttcttcagcaacattctttattatgatttgaagaatgagttttcactatggga
tgTCTACAAATCAGATTAGAGATAACAAatttgtgatcaaacttcaacatccaccgcaaa
atcgcaagggtttggaggtgatgttaacctccaaattgcgaagttataacctccaagtta
gttctaataccctccgttatatgaattatggtggcgatcgtcgcaagtttctcgttaaac
agtcaatTGGCAACGgaactgtaaattgtaattaaaagttaaacgaatcggtgaaacggt
tcacagactaaatcaaccaaataatgagtatatttttctagtgaaattaaagccaaacta
cctagtaggcagagaatttgtttattatagagaagcgcgaactgaaaccaaaggttccaa
tagggtcctaaagccctgtcccaaatgtagtgccaaacgcttaagtttgggtcaaaaaca
acgtgattattgagctgaaatcgaattcaggttaacttctgcgttcatgagtcctctcat
ggcgtagtggttaacgcgccccaactagagatcggggagtcgtgagttcgattctcactg
agaagacgtgtaactttttcgcaaatcttcacatcaatttgtcaatctaatccaattaca
aattatatgtaatgtttagcttttcggtagttgtcaaaaacatatgtttactcaattttt
taatattttctgatgatttaagtccaaaaatattttttaagttttttttttttaattttg
tcacaccctttggtttaaactcaaattttgggtgtattttgttttccgtgtccattccga
aatgtcagaaaggaccccggtgttaaaaagttgaacccctgtggtatttttgtcgactaa
gcgaacgtcaaacatgatctcaagtgtcaagcacagacaaacagacgtaacacttagaac
aaatctcgatgaaaatcatcgacacgaggacatatacgcccaatgctaaaattagtgtgt
ttggccgacgagccaacagatggcggtagtgtgtaaacgtcaaacgcaaacaaaaacgat
gcgagcgctgcgggtggtggattggccacctaccatatttttgaatcgaccgttaaaaag
gtggtcgatggacaatgatgagagtgtgacgtctgtttgtctgtgtgtcaagggtcattt
atggatccaatttttaaattaaagttttaatatgatatatccgttatttgagcgggaaaa
aatgctaaagtagttgcagtaacatgctctttcgttttattaaatgaaaacaagatttca
ttaaacattttaggaccctattgaaggggcccagatagccgtagcggtaaacgcgcagct
attcagctagaccaagctgagggtcgtgggttcgaatcccaccggtcgaggatcttttcg
ggttggaaattttctcgacttcccagggcataaagtatcatcgtacctgccacacgatat
acgcatgcaaaaatggtcattggcatagtaagctctcagttaataactgtggaagtgctc
acaagaacactaagctgagaagcaggctctgtcccagtggggacgtaacgccagaaagaa
gaagaCcctattgaaccgtcaaacgtggttccaatcgagtaaaATaatagaagtaataaa
tcatagaagaagaatgtcgctgtcgtcgctgtcggaacatctttttctgagcgagaacaa
ggggaacaccagcgacattattcttctatggtttattatttctattagcaaaatcaaaga
aactcaaagagatgttattcaaaagatacgatggatgtgtgttagtgaaaagcgatatgt
aagtgacgtcattgataagcttggtttcttatggcgactgacaggatgacacgcacacta
aaacatcgtttgaatgacctcaatttttgataatcgcccgaccaaccagtcttcataatt
ctttatagatctgtaactaatggggcagccccctatccggcactaatgagaccccctttt
acaattgcctcagggtcggcataggcgcgtgataatccgcgaccaagaaaacacttgaat
atcgattaacaccactgaaacccactttatttacgattgcttgcacacaggtacctttat
ttcctcccacttccttacagcctatctcctaccttccactcccccttcttctcttcttct
ggtggcggggccccttctccgttccgctaccacaccttcgtccttgcttcctcgtcgcca
gttcgctcctcttctcggatcgattacgaccgcgactcctcttcccaatggcttcctctt
ctctttccttcgctttccctggacttggcttgagggtgtagcgtcgctgcagacaaaatg
gcgtgcacagctgcgacacaaggcacttcctcgctcgtttggcagtctcgggtgtaacga
acgagcactgcagcgcacttcgaggcggtaggaccaatgtcttcgggtcaactacacgca
cttcacggcctacgctttacgccaaggcaacggccaacggaaatgtcactccaagggcgg
tacttaatgtaacaccaagggtaaaaccaagggtcctgcgggcatttggaggataaatgg
ggggtgttttaattatggggacgaatgggggctcttgtcgagggtctgttacctggatgc
ttccaataattcacactatccactatcttctactcttttcacaactctttctactcttta
caaatttccgtctatcttgcttaatatttggctcgataatgatccagagcaatggtggat
atccttttcagagccctcgacctagagtttcccgcagtttcctaaattcgccccatcatg
gctccttctacaccacccccaatggccgcccattctgctcgtccagcaatgcctggtggt
gagtagtggaacttgtttcgatgtggctgcatgctgtccagtgggcgatgggtggtgatg
ctcacgaatactcaaacaccttcttggttttttcgtacaaactattacacggaacacact
acatcgcgaaaatctcaaaaatctcggacagacagacacaccactggttacagatctttg
accaacgatggcgatcgctaacggttcaaaacgaatctatatcgatcgctatcgaaaatc
actgactggttgaccgggtcattgcaaatgttgtttataaacaaagtcaaaattctctcc
gcgtttctctagtataggccttttcatgtgacaggtccgtctatgcatatgtttacatcg
gtggaggaccggtgcatacacgaggctgtcattttcatacaagaactgtcgaagagcttc
ccgatcagctgttctagaacgtcatgtgaataggcctacaatcATATTATCTGCTAGTAG
GAAGTCcctactagggaccttggtaatttagccaaaattgagtaattgggctctaatatg
gatttgtgtttaaacaattcaaaattgaTCGGAAACACATCTTCTTATAGCCACTTGCAT
CTTgtcaccttcatttctggagaaaattgaaacatttctcgcataacttctgatctcgcc
ctaaaagccattggtaactatgaatgttgctcgttgtttctgagcatttgaatggatttt
catgttatttaacaacgctatggggaagaaaggatcattatctaccttcccgtgatgttg
gtttggatgcttattctttcatttgctcaacaacgagctacacacgtggctaccaatgca
cattggtcccaaagccatatctaggcagacaaaaacaattgcgcctaaaccgtcaatttt
agatatatggtgtcttcggcaaagtttctccatattatacagacatttttttcagatatt
ttaaattagggtggcccacatggtttacgagatcagcacataaacttttttgctgacaca
tttaggactacacaatgttctacaatgttttaaaacaaccaatttggagcaactttgccg
aagaacccaaatttctatctcttatggttcgcgagtaatgatttttttaacaaaaaagtt
agggtggtactgaaaaatcagttttttcttgataacaaacaatatgccgcgtgaaataac
aagacttcggattaatgttccatggatcactgttaaaactgcttcagcaactaaatttcc
ctaactccttagatttcgcttattgtgatcgatcttatttcattacatagggtgatcaaa
gtattttggacagaccgttacgcgtatatataatttagccatttacggcaaaatcaaatg
gaggtggccaaattatatacgcgtaacgctctgtccaaaatacataaaacaccctatata
ttcaattttaaattactttacatacagttatttcgattgttccatcaaatatctcttttt
tcgctttctttaccatataaaattcggtttatggtgaatatatcttaaagggttgatttt
ttatgtatgctttgtatgaagcactttcagaactttcaattttgcatatttttgctgaag
gcaccaaagagctatctcgaatatttttcaagttatggacaattttcggttaaaaaacat
ataattttcaaaattttgtcaatcttttcaaacaaaaaacgtcctcacagatttttcacc
ataaccagagaaagagataatctttctaatgccgacaaaagattgaaaatccgtatgcgc
cttttggagatatcggcatttgagaacaaccattttttcgaaaaaaattcttataactct
gtaaccataagagatggaacagtagtttcttcggcaaaaagttgcgcaatcaaaagttct
aaaagtgctcggaacaaagtttttgcgagaaattatcgtatgaaaagttatcaagaaaaa
actgatttttcagtaccaccctaacttttttgttaaattaaatcataactcgcgaaccat
aaaagatagaaatttgggatcttcggcaaagttgctccaaatcgattgttctaaaacatt
gtagaacgatgtgtagtcctaaatgcgtcagcaaaaaagtttatgtgctgatctcgtaaa
ccgtatgggccaccctaatttcacatctctgaaaaaaatgtctgagaaatatggagaaac
tttgccgaagacaccatatatctaaaattgacggtttaggcgcaatcgtttttgtcttcc
tagatatagctttgggaccaacgtgcaatggctttaagggcgttatctcagagtatgcga
gaTTTATTAAATGTTGTTGATTTTTTCATAACCGTgtacacggagccgcaaatcaaccca
actttgacttcttttgacgcaattcggctcttccgtgggataacccaaatttggcttaac
tcatatatacctatcattaggttgttcccagcgttagctttcgaagtctccgtgatgggt
taaaacaccttaacgttaggtaaactcgaaagaacccaaatttggcttattccattgaac
ttcgacgctgggttggtgcgtctctttctgtttttgacaacattgctgttgcgagagagg
caaaacaacccaaccgtgggtaaaaactaaatgcagtttacctcaaatttgagtaaaaag
aacttattttttgggtagtctgatttctccgtgtatgCTTTCTACCGACAGATTTAAATA
TCTTTGAGTGGCACATCTGTACAGCGTAACACCCCGCATCTGTGGTTTTTCATTCATGCA
TTTTTCTCTCAACGGACGCGAACTTTGACAGCCGAACTGCGCGAAGATCATTAGCGAACG
AACGAATGATTCACTTCGGGTGCTCGTTGATTGTTGAAGTTCAGGTGCATCGCGTTCCAA
GGCAGAAATTCACCTCCCTAGTTTTAGTGCATTTTTCGCCCGAAAACCCTTTCAAAATTA
CTCGAATTAATGTGTAAAACATAACTGCCATGAATACGCACCTGGTAGTGATATTTTTGG
TGGCTTTTGGCAAAGGTAAGTACCGAAAATTCTTCATTGAATGTTTGGGATTTTCTTCGC
TTTGAAGACACGCCCTCCGTCTTCGTCGTCCCTCGTCATCATTCATTCATCTTTGTGGTG
GTTAATGATGATTGACGGAATAAGACGCTGGGAAGAAGTTCTACCGCACTGAGAGAAACA
ACAAACAATGAAACACTTCTGAGGTCTCAGGGGGGACATTGGATAACACTGAAATCGCTT
TCTATTGCAGCCACCGTCGAGGGCCAGAAGAGCTGTGACATCCCGAAGGTCCTCCAGGGA
ACCTGGTTCAGCTGGGAGGTAGGCGAACCGACGACGACCACCATCGACGAGTGGAGTTAC
GAGCGCCAGGGTCCGAAGCAGGGCCGCCAACGGACCGAGTGTGTGGCCAGTTCCCGCAAC
GGGTCCGATCACACCCTGATCTTCAAGGGCAGCGAGTGCTACACCTGTGTGAAGGCGTTT
CCGCGTACGCTGAACGTGTTTGAGAAGTTTGAAAGTAAGTTGAGAGGGAGAGAGGTGAAA
CTAATTGAATAGATTAATTGAATTGCATTATTTTCTTACTTTTTAGCACCATGTGTGACG
CTGGAGCGTAACGAGAAGCCTACGATTGACCGCATTTGTCGGGGGTTGAGACAGGATCAG
CAGTTGATAACGTTGTTCAACAAGAATTTCGTTCCCATCAGTTGCCGTTCTTCGCTGGAA
GGAGTTTGGCATTTTGCTTATCAGGTGAGTCAGTGGGTTGAATGCAGAGACGCCGCGAAC
ACATTCAAAACCATGGGTAGGACAAAAGATAACAAGGCCGAAACGGACGGACGGAATATT
AAATCCTTATCAAAGGTTTAGAATATATGTTATCGTGAAGacaaaatcttcttcaaaaac
aaaatcttcttcaaaaCGATGTTAAGACATGTACACTTAACATAAAGTGTAACAATACTA
AGAattttggcatgtctcatggatcatattaagtgcctttggtagatttgggattgatga
atataatgccgttatcagacatgttccaacacgtcacagttttgagctacatgtcgttaa
attatataaaaCAACACTGGAAAATCATGTGAGTTTTCGAATTCTAGAATCCCTGTAGGA
ATTTCTGGATTTCAATAGACAATCGGGATTTGTTATAATACTCATGgaatctataagatt
tcgttgggattcctgcaaactgcggtgtgaatctttgctttgggaagtaaataatctttg
agattcctttgatttccagttccgtgaggaattctgtaattctaatatCTAAAAACTGGT
TTCATTGTTTGCCAAGATTTTCCCGGAGTTTTGGTAAATTAATTTTGAGTTTTTTGGTGC
ATTTGACTCCTGGAAATATCCTTGAAATAATCCCAAGTAGTGAGGAGTATCTTATTCCCG
GCGCTTTGGATTCGTTTTGGCTGGGCTCGTTGTTAAAGTTTCGTATCGTCGCGCATTCGA
GCGAAGGTTCGATTTATCGCGACGGTATTTCAACCTTACGATTTCGAAAATTACACGTAT
TACTTAAGTCCCTCAGACTATTCAGCCTAGTATGCCTAGTAACTGAAAGTGGAGGTTAAA
GTAGTCCGTGGAACTTTCTAGAGTACAATTTTGATCCGTCGAAATGACACGCCGAATTAA
CGGGTGATCTACAATCGAAGGGGAGCAAAATCTTACTCTTATTTTTGAATCACTTATACG
ACGAGAGTAAGTAATGCAATCTTCTCAATACTACAGACTGGCAGGCTAGGAAGTCTAGTA
CCTGACGGTGGTAGCTTGAAATAGATCGCAATGCTATGGTTGCAATTCAGAGTCAACGAT
TACCGTTCTGTATTTCGTTCTCAGACTGTCAAGCTAGTTAAACCTAGTACTTGACGGTGG
AAAACTAGTACAGTTCAATAGCGTTTAATCTAACTAAATCTTGGAACGTCAAAATGACAC
ACCACCATAGGTGGGTAGTCTACAATCGAAGGAACCAAAATTTAGTCGGGTTCTCTGATT
AAGGAGACCGTGGAAGAATTCTAATCCTTTCGACTTTCAGACTGGCAGGCTAGTAAACCT
AGTACCTGACGGTGGAAAGCTAAGGATAGAAAATTCTACATGTAACAATTAATTTTCTTC
ATAGAAGAAAACTGATTGCTGGTCTTACCTTGGATTTCTTTCTAAGGATTGAACCGTCTC
CTTCGAGTGTCGAAAAGGTAACTGGTGTATTTCTGAAATTTTCCTTATTTATAGGGGTTT
GCATACAATTATCACTATCCTAAAACACGGAATGAATGAATGTTTATTTTTGTTGTTATG
CTTATCCAACCGGATGTGCATTTGGAACATTCTAGACTTGATCATGTTATAAATTTTTAT
TGCCTATGTTTCGAATGGGAGAGCAATGTCGAGATCGCACCTTCTTATCTATTTTCTTCT
AATCTAAGGTAGCGCACACGATCGGAGCGAAACATTATTTTCCTAACGTCCCTAAAGCAA
TATTTATTCCTTTTTATGCGATATCCTCTCGTCCGTTGGAACGATCGATACACGGTGCAT
GGCACTTCTGTGTGAAATTTTGTCCTTTCTTTATGCTTATGCTGCACCGCTTGTGCGTGG
ACTATCGTTCTATGATGCATGGACCGTGTTTCGAATAGCTGATTAATTGATAATTAATTT
ATCCGAAATTAGGATTGATTATGCAAGTTCGTCGCGATTCTTAACACCACCCCTCGTAAA
ACTACTGTTTTACAACAATTTCGCGACGTGTTATAAAGTAAACGTATAAGTGTGAAATCg
taaattgtagattaattttgtagattaattttgtagattaaaattgtaattaagattgca
tttttcattaCGCTTAAGTGCGtttttttttttATTCAATGATTGGATTATTATATTAAA
AATATTGATATTGTTTTTTGCACTCACTTAATTTCTAACATTGGTGCTTACTTGTTATCT
AGTCTAGGATAAATGCATACTCCAACTTGATGATGCGTGTTTCCCGCCGGTGGTTGAGCG
AACGCTTTGGCGGTAGTTGCTGTTGTTGTTAACTGGATgtcttcttctatatcgccggtt
tcttgtcgttgtttcattacgtttcgatgtgataaaaagtttgtcaacgaatcccagaac
gatgcaagtaactgccagccaagtccgtatatatcatatagtattcttccatgtattagc
gtatctattaagaatttaataattcttccgatcatgtagataccaattgccgttgaagtt
acgtttcctagccaggtcgaccaactgatgagtttagtccaatatttatgtaatacatta
tcgattattttctccgaaataagtgcttcgaatgaaaatccttgtagatctggatgtttt
ccggttatcatcttatgtagtactgacgacgcaattttcttgtctccttgttcatagacc
atacttttcattttctcaaggctatcggcgtcgtatactccactttgcataagacttggt
agtgaagtataggaccagcttgttatcacgtcggttgtcaattttcttggtggattcgat
tccctcaatctttgatccgttgtataccatctgcctccgatagtgaattttgctggcaaa
agtggtgtacaatcgatttcagttccccgtagttgtagtatgcgtgttacaggtgccatg
aacatcgagttattattgtattttaccggtatttcttggtaacaatcttctttactttcg
tatgttacaaaaactggtttacattcgagtatgtaaagtacttctgctgcaacgatcgct
gtgaatccagaacgtttaacaatattggaaacgaattcgctggggtttactcttgcgagt
gtaagctttgtctccataagcgatttatctattttacacatttcagtcatgacgtttgta
tagacttcatttaatttctctcctaggtagttttccacaagagtaatttttgagttgaaa
tatgtaaaaagatctagatttctgccattgcttgccttacgtcggaacggtgatttgaat
acgtttgcttctaatatggaaattctcggatgatctgtgatgtagccgtcaaagccacat
atttgagtcctgtctttcgctcttatggaaaacatatgtgtatcagaaagcaaagtgtaa
actgcttttgattttctatcgttatcgaaggttttgttgacgtttccttcgtagataact
tcgaactcgatttcttcacactgtcttttgaggtcgatctcccaagttatatatccaaat
tcagcatctaagcaccatccggtactatatgagcatatgattccattccttaatgtcacc
tgatcattttcgatgtcggcagtagctacgtaatcatgcatactaatttcgtactcgtag
aatacaagagcgccttcccaaatatattctggtgttcgatagactccaccattgcaagaa
gttccctttaagcttcctactattagcgattcacctcttgttgtgctgtttcggcgcaat
tcttgaatcttgtagttatctgttagtgtaatcgatccacgaagttgagctagtcgacat
tcgtccggagtgaattcctttactatgtatgcgtatccgtattcatagtctgaagtatgt
gaaaacgcaccacaatgtcttattgagcgttttattattactttgcattgatgtacatgg
acgagtatcttaggacttcgttgtaatacttgaattcgtgtctcttttgttgttaaattc
cttgctggtggttcacatgatgccacgtcgactagtgaatagcttgtaatgttgatatca
ttgctagcacagtcgtaggctattagtccttttagttcgcttccaagaacttgtccaata
cataatattagcatcataacggttatcgtccacggtgtgatgtttattactcttggtcct
ttggaggttttatttaattctgtcaacgatttcttcatactcttgtccaccgtgaccttc
atgtacttagtcgtagctgttagtccgcagtaggcccatgtgcatggcgctactcttttc
tgtcctctttttctatgtttagtagttgttggtacgatggtttggctggttttcgttgag
gatggtttaatgttttccttgttttttccttgtttgattacgtcttcggactcattggtg
tccatcgttattgtttcatcagttactgctggcaattgcttacatggatttattactgct
cctgttgcttctgctgttgatgtcccgaattccgccatcgttgtgtgtactgctgcttct
accgccgtttcgttgaacgtttgttccgctaccactgattcgttgatcgcctgttccgct
actgctgattcgtcgaacgcctgctctgctactgctgattcgtcgaacgcttgcttcgtt
gttatcttctgcgcagttgtgctggatacttctttggctgcctttgttgcctcgtccgct
gccgaatcgtggttgtaaacatcgagtactgcgacgctggttgcggctcgatgataaatt
ccattcgcagtttttaccttaactgatctcacttgcttatctcgtgcttccgtgatttca
attactcgtccctttaaccactgtcctctttcgacgtcgttgtccgctataactacgata
tcgtttactcgtatcggttcaactttcttgttccatttgggacgttgtgctataagcggt
agatattcgttatgccatcgtctccagaagtatttaccgtagtgtatagcgagcctccaa
tgttttctttctaggtcatttgtcttgaaggagaatggtaatgcgaaacttcccgaccga
ccgattaatatatgaaatggagttattacttcgtcgtcctcgctgtttaacggtatgttg
gttaatggtcgagaattcaagaagtattctgtttgtattaatgctcctctgaggacttct
gctgtcggaggtgatcgctctttgcgtgatccaatcatttcttttaggttgtccttaata
attcgaattagcctttcccacgctcctccaaagtgtggagctcttggtggattaaagtgc
catgatagttctagttttatggcttgtccattaagcattcttttgttaacttcttctagt
aattctcgtagctctctttctgcaccaacgaaatttgtcccgttatcgctgtaaagatgc
gatacctttcctctacgattctggaagttcatgaaacacagcaagaaggagtcggtatca
agtttagcagctagctccatatggacggctcttgttgacatgcatgtaaatattacgccc
catcgtttctcccttgatctattgactgatatctcgaaggggccgaaataatctactccc
gtatgtgtgaaagggtagataaacgaatcagttcggcatgatggtagcgcagccataatt
ggagctcttggttttgcttttgcatttaggcaatgttgacaacgtgctttgatgtattga
agtgtagtatttataccatttataaagtacttttgttgtaaggctgctaataccgctttg
tctgcatgatgtttgaacatttcatgataccactttacaattagatttgtgatgtgatgc
cctttgggcagtataattggtatgctagctgcttttggtatattctctgcatattccagt
ctgctataggagcgtattattccattttcatctaatgcaggattaaacttgttgagtggt
ccaattgttgttaattggttatttttcgacagatcctttagctcatctggatagatatct
cgttgtgcttttttatacaatatattttcagcccttgttctatcttccattgtaaaagcc
ctcgagaaagtgtttcgtttcgttccaaattggataatttttaatatcatgcagatgcga
aatagtaatttccaccagcatgaaaactttccttcctgaatacaatcatctttttcttcg
tgtgctccaacgaatctctcttcttcgttagtttccgtggtttcggtttgaggccaatcc
ttactaggtagtttcaggaaactcgggcctgaagtccatatggactttttattcgctggt
tttgttccttcgtctgcgggattatcagcactaggtacccatctccattgatccatagtg
gtagaatcaagtatttcgccaattcgatgggctacgaatggtttatatttcctgtgctct
gagtttatccaggctagcacggttttcgaatccgaccaaaatatggatttggtaaccttg
aaacgcgtctcatgtttgatcgtgtctgttagtcgtactcctagtagtgctgcttgtagt
tccaatcgtggaatggatagagcctttatgggcgcgactcttgactttgcggcaaccaat
ctgatagttggtgttcctccggtattgcttctacagtaaacaactgcagcgaatgctttt
tctgaagcatcgacgaaagtatgcagttccacttggtttcctgtattttcaagtagccat
cttggaattctgacgtactttgatgcttctacttgttttagccagttttcccatgctggc
tgttgtttttctgatatttccttgtcccactctgatgtctccttatgaaggtcttgtata
agtattttcccatgaatcgtgatgttagatattagacccagtgggtcaaacacactcatt
acgaatgaaaggacttctcttttcgttgggcgtcttattttacagtaaacctctcgaggt
aatctctctggttttacttgaaatccaatgctatctttattagtgttccaatagacacca
agaattttttcagtttatcatttgagcagaatttcgtgataaaaaagcctccttcatcgt
gcgccttaataacctgatcaacggtttgaatagcgtcttctaacgaattgaagctgtcct
cgtaatcgtcgacataatgttgattaattatcggtgttaatgctaatgggtatttatctt
tcaaacgcgtagcattatgattttttaccgcttgagcgcatgacggggagcacgtagatc
caaaagtcatcacttgcataacatacatatctgggaatcgatgttgctcgcagtcccgcc
ataaaaatctttgagcgttttggtcttcatttcggattcggacctgatggaacatttcct
tgatgtccccgcaaatcgcgtattttccttcacgaaatctaataaggattccgaataacg
atgttgtgctgtccggtccagataataacgcagagttgaacgaatgcccgtgtattttgg
atgctgcgtcaaagaccaacctcggtttgggtggttctttatttttgttgataattatga
agtgaggtaaaaaatactcgtgctttaccttgtttatcatttcaactggttctaattttc
tagcatatcctttagccacgtattctcttattgtatcctttgcccatttttcgaggcctg
gatcttgtcgcagtttgttttccaatcctacgagtctttttaaagcaacgtcgctgctaa
acggaaactcgtgattatcttgcttccataataatccgatctcatatcttccgtctttgt
atcgtaaggtcctttgaataatctcattggcccttttttcgtcctcggacttggggagct
cctttacgttcttgactccaaaatcctcaatggaaaaatatccatttaacatgttacgaa
gtgtatcgtcttcgtggttcatcattgtatagtttttctcgtcgttagttgtcaaccctc
cgtatatcaaccaacctaatttggttcgcatcgctatcggctcatctcgatttccccaac
gatgttcgtgacctataagcagaaaactgtgttttagtccaagcataattgttggtctga
ttttatcaaaactttgtaatggcaatcccttcaagtgagggtactgctcatataaatctt
cgtaattcctagactgacaaggtaacccaagattttttattgttctaacatcttttaaga
agtagctcttttttgtagcccctcttatataaaattgaacactttgacttaagtcatgat
cagttgtaaaattctgagtccatgctaattgaagaggtgtagtaactccctttagattca
attgttgagctacgtccgcttccattagtgttaatgatgaacctggatctaaaaatgcat
aggtttcaacggatttatccttgttacgtagagtaaccggtaatatttggtagtaaatgg
aaggacgactgtttccctccgcatgtttgttcactgtttgcactggttgactccctactg
gattagtgtgaagcattggatgatgcttcctttggcatccgttaatattgcatgacctat
tccgttgacaattcagtaggtcgtggttggatgattgcaggcatccaaaacataaacgtc
ccctttgtgccactttaattctatcttctgcattcattctcttgaaggtataacagtccc
atattttatgagggtgtaatcgtttacaacacaggcaaacgttttttgtcttatttttct
ttgtattttgatcgtggtgattaaccgcacctctttgttgagagttatgagaattgtcta
acatcataactcttgcagttctagcaaatggcttcaaccagtcttctagatcatctaatg
tctgaaccgcgagttgattctgcgcgtttaggtaatactcagttcgttttacctgaatat
tgtaaggaagtcttttaaccaaatcttccactaacctgtgatcggctaagtattcctctt
tcctgattaatttaatgttattaacaaggttttctagagcatttgccatttcgattacca
ctgttctagaatcccttcttattttgagtaggtcggctaatagctccttatatatttgat
ccggtctaccaaagtgttcctcaaggcggagcattatgtctggaacattatccggatcca
tcattaattgctgcacgctcttagcagctactccatacagtacttgttgaagtctgttta
aattttccaaattgttgaacgctccttcctgcgttgtttgttggaaagctctttgaaaat
tcggccattccttggctgatccgccgaatttgggtaagcgcattaatgcctggcgtttta
aataaatggtccattcttctgcatctccggactcattttttattccgatcctggatagta
cttgtgtaatatcggtcatagctttttgttggttatttataactttctcgaagaatgctt
ctgatggattgcttgctatagctgatgccactttatttagacgaagcaattccttatcta
tgacactacacttgatacatagaaacctttcatcttgggtaggtttacgtgttagcttgg
cgcatgatggatggaaccatctgtcgcattcacaacatgcgaccatgtattcctcttcgt
cttcgctattttgacataagcgacagttgccgtttttgttaattacgaatgggttcgaca
tgtcggtgttatccctacttgggtttatacgtttttctaagtcgaatgtatacccctttg
atgaggtgacgtgatcccttgatcacttgctgccttccttggcaggttgtacgtctctcc
tgagatcgtactggtcctcctttgaggaatttggtgatcccttgatcactgttgatgcct
ttaacggcttattagtacgtctcttctgagatcgtacggtcctcccttgaggaatatctg
tgatccgctgtttggtcactattactgccttgttggcagtttgatacgtctcttctgaga
tcgtagtggtccttctttgaggaatttttgtgatccgttgtttggtcactattactgcct
tgttggcagtttgatacgtctctcctgagatcgtaccggtcctcctttgaggaatttgtg
atctcttgatcacttgtaatgcctttgacggcagattcgcacgtctctcctgagatcgtg
cttgtcctcccttgaggaaatttttTATTATTATTATTGACCCTCCGATTGTATGTACCG
AGTTTATCAGATAGCCAAAAATGAATTCACGAGTCACGTCGTTATAAAGATTACACAGAA
CAAGAATTCAGCAATAATTTTGTTAGACACTTGATATTTTATCAAAAACTTGTCATCAAT
AAAGTGTGTTAAAGGAAGTAAAGAAAATTGTTTGACTCACCTTGTTGTTGAAGAATTTGA
ATTACCTCTTCAACAATGCTGTCCATGAATCTCCGGTCCGCTGGTTCAGCTGTTCTAACT
GATGGTTCACTTTCTTCACCTTATTGTCCTTTTTGCAGTAATTTACTTCTAAACCTTTGT
AGAATTGTTCTTCGTGTATAATCGACGTATATTGTAttttttttAAGAACTGGTATGACA
CTTTCGcttatggcatcttcggtcttaccatatttttctgaatttttgaaatccgttgta
caaataacttttcccgtggggtatcctcccacaaaatgatttcaaattcttttgtttcgc
ttaattttcctctagcgattggctttctatgccattgtttgtactcttcagattgtttta
ctagttcgaacttcctatctatttcacggaagtactcgaccaattcatcgatttcttgGC
TTATATCATTCATTGTTTACTTTATGTATATAGTTCTTGAATTTTCTCGATGCTTTACTT
AGCCACTTTTTAACACAGTTTATGCGTTTCACTTGTTGAACCTAAACTTTTGATTCACTT
TGATTCACTTTGCTGTTTTCGGCAACAGCAACGCCTCTGTGGTACGTATTTAAGATATCA
CACGTGTTCGCGAAAAAACCGTATGACATTCCTCTCTGGAGCCACCATGTTAAAGTTTCG
TATCGCCGCGCATTCGAGCGAAGGTTCGATTTATCGCGACGGTATTTCAACCTTACGATT
TCGAAAGTTACACGTATTACTTAAGTCCCTCAGACTATTCAGCCTAGTATGCCTAGTAAC
TGAAAGTGGAGGTTAAAGTAGTCCGTGGAACTTTCTAGAGTACAATTTTGATCCGTCGAA
ATGACACGCCGAATTAACGGGTGATCTACAATCGAAGGGGAGCAAAATCTTACTCTTATT
TTTGannnnnnnnnnnnnnnnnnnnnnnnnnnnnnnnnnnnnnnnnnnnnnnnnnnnnnn
nnnnnnnnnnnnnnnnnnnnnnnnnnnnnnnnnnnnnnnnnnnnnnnnnnnnnnnnnnnn
nnnnnnnnnnnnnnnnnnnnnnnnnnnnnnnnnnnnnnnnnnnnnnnnnnnnnnnnnnnn
nnnnnnnnnnnnnnnnnnnnnnnnnnnnnnnnnnnnnnnnnnnnnnnnnnnnnnnnnnnn
nnnnnnnnnnnnnnnnnnnnnnnnnnnnnnnnnnnnnnnnnnnnnnnnnnnnnnnnnnnn
nnnnnnnnnnnnnnnnnnnnnnnnnnnnnnnnnnnnnnnnnnnnnnnnnnnnnnnnnnnn
nnnnnnnnnnnnnnnnnnnnnnnnnnnnnnnnnnnnnnnnnnnnnnnnnnnnnnnnnnnn
nnnnnnnnnnnnnnnnnnnnnnnnnnnnnnnnnnnnnnnnnnnnnnnnnnnnnnnnnnnn
nnnnnnnnnnnnnnnnnnnnnnnnnnnnnnnnnnnnnnnnnnnnnnnnnnnnnnnnnnnn
nnnnnnnnnnnnnnnnnnnnnnnnnnnnnnnnnnnnnnnnnnnnnnnnnnnnnnnnnnnn
nnnnnnnnnnnnnnnnnnnnnnnnnnnnnnnnnnnnnnnnnnnnnnnnnnnnnnnnnnnn
nnnnnnnnnnnnnnnnnnnnnnnnnnnnnnnnnnnnnnnnnnnnnnnnnnnnnnnnnnnn
nnnnnnnnnnnnnnnnnnnnnnnnnnnnnnnnnnnnnnnnnnnnnnnnnnnnnnnnnnnn
nnnnnnnnnnnnnnnnnnnnnnnnnnnnnnnnnnnnnnnnnnnnnnnnnnnnnnnnnnnn
nnnnnnnnnnnnnnnnnnnnnnnnnnnnnnnnnnnnnnnnnnnnnnnnnnnnnnnnnnnn
nnnnnnnnnnnnnnnnnnnnnnnnnnnnnnnnnnnnnnnnnnnnnnnnnnnnnnnnnnnn
nnnnnnnnnnnnnnnnnnnnnnnnnnnnnnnnnnnnnnnnnnnnnnnnnnnnnnnnnnnn
nnnnnnnnnnnnnnnnnnnnnnnnnnnnnnnnnnnnnnnnnnnnnnnnnnnnnnnnnnnn
nnnnnnnnnnnnnnnnnnnnnnnnnnnnnnnnnnnnnnnnnnnnnnnnnnnnnnnnnnnn
nnnnnnnnnnnnnnnnnnnnnnnnnnnnnnnnnnnnnnnnnnnnnnnnnnnnnnnnnnnn
nnnnnnnnnnnnnnnnnnnnnnnnnnnnnnnnnnnnnnnnnnnnnnnnnnnnnnnnnnnn
nnnnnnnnnnnnnnnnnnnnnnnnnnnnnnnnnnnnnnnnnnnnnnnnnnnnnnnnnnnn
nnnnnnnnnnnnnnnnnnnnnnnnnnnnnnnnnnnnnnnnnnnnnnnnnnnnnnnnnnnn
nnnnnnnnnnnnnnnnnnnnnnnnnnnnnnnnnnnnnnnnnnnnnnnnnnnnnnnnnnnn
nnnnnnnnnnnnnnnnnnnnnnnnnnnnnnnnnnnnnnnnnnnnnnnnnnnnnnnnnnnn
nnnnnnnnnnnnnnnnnnnnnnnnnnnnnnnnnnnnnnnnnnnnnnnnnnnnnnnnnnnn
nnnnnnnnnnnnnnnnnnnnnnnnnnnnnnnnnnnnnnnnnnnnnnnnnnnnnnnnnnnn
nnnnnnnnnnnnnnnnnnnnnnnnnnnnnnnnnnnnnnnnnnnnnnnnnnnnnnnnnnnn
nnnnnnnnnnnnnnnnnnnnnnnnnnnnnnnnnnnnnnnnnnnnnnnnnnnnnnnnnnnn
nnnnnnnnnnnnnnnnnnnnnnnnnnnnnnnnnnnnnnnnnnnnnnnnnnnnnnnnnnnn
nnnnnnnnnnnnnnnnnnnnnnnnnnnnnnnnnnnnnnnnnnnnnnnnnnnnnnnnnnnn
nnnnnnnnnnnnnnnnnnnnnnnnnnnnnnnnnnnnnnnnnnnnnnnnnnnnnnnnnnnn
nnnnnnnnnnnnnnnnnnnnnnnnnnnnnnnnnnnnnnnnnnnnnnnnnnnnnnnnnnnn
nnnnnnnnnnnnnnnnnnnnnnnnnnnnnnnnnnnnnnnnnnnnnnnnnnnnnnnnnnnn
nnnnnnnnnnnnnnnnnnnnnnnnnnnnnnnnnnnnnnnnnnnnnnnnnnnnnnnnnnnn
nnnnnnnnnnnnnnnnnnnnnnnnnnnnnnnnnnnnnnnnnnnnnnnnnnnnnnnnnnnn
nnnnnnnnnnnnnnnnnnnnnnnnnnnnnnnnnnnnnnnnnnnnnnnnnnnnnnnnnnnn
nnnnnnnnnnnnnnnnnnnnnnnnnnnnnnnnnnnnnnnnnnnnnnnnnnnnnnnnnnnn
nnnnnnnnnnnnnnnnnnnnnnnnnnnnnnnnnnnnnnnnnnnnnnnnnnnnnnnnnnnn
nnnnnnnnnnnnnnnnnnnnnnnnnnnnnnnnnnnnnnnnnnnnnnnnnnnnnnnnnnnn
nnnnnnnnnnnnnnnnnnnnnnnnnnnnnnnnnnnnnnnnnnnnnnnnnnnnnnnnnnnn
nnnnnnnnnnnnnnnnnnnnnnnnnnnnnnnnnnnnnnnnnnnnnnnnnnnnnnnnnnnn
nnnnnnnnnnnnnnnnnnnnnnnnnnnnnnnnnnnnnnnnnnnnnnnnnnnnnnnnnnnn
nnnnnnnnnnnnnnnnnnnnnnnnnnnnnnnnnnnnnnnnnnnnnnnnnnnnnnnnnnnn
nnnnnnnnnnnnnnnnnnnnnnnnnnnnnnnnnnnnnnnnnnnnnnnnnnnnnnnnnnnn
nnnnnnnnnn
>AAeliv_supercont1.240_1286280_1287235
gcattttgtaattactatcggagatttattccgaattttgcccaaatatgcaattgtttg
aataaactacttcggaaaaacacacctttcacctggtctcaggaatgtcagaattcgttt
gaaaaattaaaaaatgaactcacaagaccaagaatattacagtaccctgacttttcaaaa
cagtttattctaacaactgacgccccaaactttgcttgcggcgcggttttgtcccaaaag
catggtgatgatgatctgcctgtttctttcgccagtcgcgcgtttactaaaggcgaaaca
aataaacacatcatcgaaaaagaattagccgccatacattgggccattatgcatttccga
ccttatctatacggtcgtaaatttctggtccgtacagaccaccgtccgctaatctatctt
ttcggaatgaaaaatccttcttcaaaattggttcgaatgagaatggatcttgaagaattt
gattttgaagtggaattcgtccctggaaagagtaatgtagtcgcggatgcactctctaga
attaatattaatgcagataaacttaaggagattcaaatattacaagtgcaaactaggtca
atgctagccaaacctagttcagccattattaaaaatagaagcagcgacccggagcctgat
caacttcgagtctataatgccgttagtaacgaacaaatattcaaaatgagaaaaattgct
ttcaacttaacacaaaataatgaagcaccaatttgctctttgacactattcgaaaaaaat
ttcaaaaatggtctaactctagcgttaggactaaaactgaatctaacggaactaccaaac
atattcagagcaattgaaaagggtaccctacaaaaacaatataacctaaagcaacaaaaa
catcacctctaagaaggcgcaaaaagcgaaagcgtcgctatttcgactagcgatgtaatt
tttaattttatcaacattaatgatttcataacaataggtaataaagtacttgataaaata
tcaattatactatacaatccacctcaaccaatgaacgatatgaatataatacaaaaaata
attaaggaacaacataaccttccaaccagaggtcatgttggaatttttagactatacaaa
aaattgaaaaacatgtacatatggcgtaacatgaaatatattatatcgcaatttgtgaaa
tcttgcgaacaatgtaagaaaaataaacatttttcatcagttaaacaaaaattaacttca
acccccactaaagtgttcgacgtagtatccatagatacaatcggaccattcactatttct
gaaaaaggtaacagatttgcagttactctgcaatgcgaccttagtaaatatattatcata
gttccaattccagacaaatctgctcaaacaatagcaagagctatagtagagagttgtatt
ctaatctatggaccaatgCGAGCTATTCTAACcagagttgcacaatatcagtcagatcaa
ctaatgactgatggactaaaactatcaatatcactctcgtgctatcaatatcattttgat
ttgacaaccaacagcagtgaaacgataccgccctctagatcataatcactgcagaatgag
tgatcacgtggttattatccacgctattaatgtttttcagtgaccaatacacagtttcaa
tccatctgcagcactattaagaatatcaaacggataaattgccattttatttgcttaata
taagatcaaactttacccatcagtgatatccaaagtctatcgccatcaatccactggtga
tggagtagacagcatgatgttgatgtgatatggaatgatccgaattgtatcgcagtcggc
ctgtacaaatcagcaaatttcaagcgttgatagtgacagcgagcaactctgATTCTaact
gaccaaggtactgagtacaaaggagtttttgactcagtatgtaaccttttaagaattgat
cataactgcgctacagcgtatcacccacaaactttgggagcattggagagaaatcatagg
tgtttgaacgaatacctacgaattttcgccaatgaaactagagataattgggatgagtgg
ttaagctattattcttattgttacaatacgacccctaattctacgcatagattttcacct
tttgaaatagtctttggaagaggttgttgggttaatttgaagacacaacaatagatccaa
tttataactatgaactttacacaaatgagctgaaacaaaaattacaagtgattcataaat
ttatccacaacaaattaaacaatcagaaacaatccagaacagagcaactgaataggtcaa
ttcaagaaacacacattgaaataggagatcaagtttacttaaagaatgaaggtcgaagaa
aactagactcagttcaaagtggaccgtttacaatagatgaaattgataaagcaaatgtaa
taatcagaaataatataacaaatctgactatgaaagttcataaaaccagaattataaaat
ttatataaatataaaatagtatactacacatacatacacacaaattgtaaactcataaaa
aatGTACAATATTAATTTTAGTAACGAAGCAATCGAGAGGAATCTTATAAAAATAGAACG
GCTACGCCATTCTTCCTAAAGGGAGGAGGTGTAGTAATTTGAACCATCATTGAATCATAT
CAAATTACTCAATGTATATCTTCATGTCGTGTCCTTCAACACTTCCCATTTACAAACTCA
GTCATAAACATTTACAACATTCCGTTGCATTAGACCTTCGTAGTCAGCATACAGTCAACC
TTTTTAAAACATACCAGCGCTTACGCATGAGGTAGCCAGATGTTTGGAAAACAAGAGACA
ATCTCCTCGGTGGCTTCGTTTACACAACCTTCCCAAAACTTTCTTCACACAAAGCTAGCA
GAAATACAATCAGAACTAAAACGTAGACCCACCTGCATAGTTATTCGTCCGAAAGTCCGA
TGACATTCCacaggtgacaatttgtgaataaaagcgccttctgcaccagcaggaggcagt
tccatcaggtcttcggaccaatgccaaccaaatggtttttaagctatatcactgccaatt
agtgaataaggtccacggtccgactgtagtgttcgtaagtacagccaaaagtggtccgcg
ggttccagcttacttcatcagtggttccaacatatttcatggtgaccgcgccaagtggcc
tgcaaatagccttcaccgtcaagtcaagtggatttagtaatcagaaaaccgaTGTAAGAA
AGTGCAGATTATTAGTGGTGCTTGATATCTCGTAAAAATACGGAAAACTCCGTCGTGAAA
AATGTGAACTGATgaaaacttgagtgaaatttaaaatcggaagctagtgctagaagagcc
taatttgtaaggtgcaccgatttgaaacgtggatccgccgcaagagcatgcgagtcatcg
cccgcgaaaagtgcaacacatgcatatggctttacgtagtttagtgaactgctgaaaatg
ggctcggaagaatcaaaagcccaggtgcaacataacggggacaaccacatcgaaattgtg
aatgtccaatcgcagcattcagaaaaactcgatactatcacggtttggcaatggtatcta
gcagcggtagtgacgatccagctagtccttaatctttggaacgtaatccagagaggaatg
gacaaacaagtgttaaagcgagcgagtaaacttagtgagatcgcaacgcaaaagtaaaca
aaaaacccgtggaacgaacagcgtgaaattgaatatcaaccacgccgcacaaaagtgcaa
taaacgcagaacggccctgtcactgcgttcatgaatcgtgttgtgttttaagtgcaaaga
actgtcggtcaaccatgaccatagacaaggaaaaaactataacggtgtttattctcgtga
cagtaataattttcgtacaagtagtgcggtttatggtaacatactccaaagagctaaaag
ttcaaatggaatacgcaaaaaatgcgattcattaaaatttttaaactctgagtgaaaaac
catgaagaaaataagagtgtcatgcgcgcagcgaaacgaagtcctcgcgcaaaaacttga
agattttaaaaaacgattaaaCGAttgaatccgcagcaagcagaggcagtgtgcattttt
ggtgaggtgatcccaaatcttttgaagaaatgttagacagaatcaatgatttacctcggg
ataatccaataacttggatccccatgtcagaaaggttgaaagagtcaagtaaataatatt
tgtaatatttttttgatcaataaaattttattgatgtcattattgtaaaatatttttatc
tgtattaaaccgttttataaaatcccctcttattttgttcaatcaatagtaaattgtcct
attcttttaccaatatttcaattcacattttaaTCTCTACTCAAATCATTTATACATTTT
TCAGTTTTTTGGCTCCATACATATATCTCAGAAATCTCAAATTGTGGCGTATATCATATA
TCACGAAATTTTTCGGCTCTTATCACATATCACATGAATTTTATTGTATATATCTTGGTT
CATATCATATTTTCGTAAAAACAAATTCTATAATAAATCTATTTATATGTTTATTCTCGT
CTACTATAATGCTTTATACATTTTCATCTACAGATAAGTtctactcactctttaacatga
acttttaactcttcaatggacaaagcagttaaacaacttttcaaggagttaaaaacaatt
attacaaatttcagaacagctccttcgagaagatatttaaaacaaactttactagctaaa
aataaaagagctagtgagatttatgagcacattttgtatttacttgaggattttccacaa
cctcagcaaaaagttctcctacgtgcttcccgtaatctttatagcgatattaaagtaaca
attgatacgcgacaggccatcttgtaaaattaaaaacgattagcaatagtataattatat
tcaatagactgtataaaaataataaaaaaatagctgccccaaaagtagatttaaaaatgt
gaacgtcaatcgttcaaagttacgatggtagccaagaaggactcgaaccgtttatcgatt
cggtccgactttttgaagatgcagtcaattcagaatttgcatcagcaagtgtagaacaaa
aggcagcagcactagcaacaataatcaggtttattaaaaccagactaactggtaaagcta
gagctgctgtaggggataacccgcaatcaattaccgaaatcgtcaataatttaaaggata
gatgtggttcagttacatctgcagatgtttatatcttaaaattaagccaaacaaggcaga
tcggagatataagcaagttcaccaccgaagttaactcgaaaaggcgtatgtttcagaaaa
cattccattagatgttgcttccaaaatggctacgaagcaaggagttaaggctctttgcgc
aggagttcgtagcaatgaaacaaaaattgttttaaaggccggacagttttcgacactgtc
cgctgccattattaaagcaacagaaaatgaaccttcgtcatccagtggcagtgcacaact
tatgtacactgctagacgtggtttctcaccccgtagttatttcaataacaagcaacgacc
aaatagtcgtggtaattttgaaaaccaccaaggaaattatacctaatgctcaacaacaac
tacctaattttttaggtcaacttcaacgattttcacaataaacgcgtcagcttctaactt
cataaacgcacatgttggtgtgtcaaattcaatatgtacctttatggttgattcaggagc
tgatatttctatttttaacttaaataaagttttagacaatcatcgtttacaccgagatca
aaattgcatgatctcaggtatatcaggaaacaaaatcgaaactttcgcatcaacagtttc
tcaactcacattccagaattcatccactatagaacatgaagtccagttagtagaggaagg
ttttcctatattcacagatggcatactaggccgagactttttagcaaaattccggtgtac
catagattatgaattatggacattaaattttagacacaacaatgaggaagttaatgttcc
gattgaagacaatttcaatcaaggaatcatacttcctgagcgttgtaaagttataagcaa
attaagttacttgaacatatctgaagatatgttagtgtgttttcaagaaatccaaccagg
aattttctgtggaaacaaattagcaactccttcagcacaatatgttaaatttataaatac
tactgaaaaaacagtatatgtaaaaacattcactcctgtgatgaaacctttaaaaaattt
cattgtagcaaaaattaataaaacttgtaacattactacacgagttgagcaaattaaaca
aaaaatcattgcttcagatttacctgtatctgccgtgcaatcttttgaaaaccttattga
agaatataatgatatttttgcattaagagaagagaactaccaacaacttctatacgcaaa
atgttgaattaactgacagtgtgcctgtttacatacctaattacagaagtattcacgcac
ataataaagaaattgaatcgcaagtgaagaaaatgcttgataacaagattattgaaaatt
ctgtatcgtcttacaattcaccaattctgttggtacctaaaagtcaactaccggtgagaa
aaaatggaggttagttatagattttagacagctaaacaaaaaaaaaattaactgatcgat
tcccccttcccagaatagatagcattttggatcagttgggaagagtaaaatatttcagta
cgctagatttgatgtcaggatttcatcaaatccccttagagtctgattccagacgattca
ccgctttttctacaacctctggacattatgctttcacacgattaccatttggactaaata
taagtccaaaaagttttcaacgcatgatacaattgccatggcaggattagctccggaatg
tgcttttgtttacattgatgaaatagtggttattggatgttccattaatcatcatataca
taatttgaaaagagtgtttgacagattgagatattataatctaaagctcaattctaaaaa
atgccaattttttaaggcagaagttttatatttaggtcataaaattacagaccaaggaat
cttaccagatgattcaaagtttgaagtaattaaatattaccccaaatattacaaattcgg
acgacattcgtcgatttgttgctttttgcaattattacagaaaatttatcctaggattcg
cggattgcaaaacctttaaacgagatgctgaagaaaaatacaacatttttatgggctgaa
gattgtcaaacggattttgaatctctccgtgacagtctgctctctcccccaattttgaag
taccctgttttttaccattatgctaacaacggattcatccaacattgcttgtggagcagt
gttgtctcaaaattttgatgggcatgatttacccattgctaatgccagtaaagcatttaa
tagtgcagaaatgaaaaaaaccgacaatattacaggaaatgatcgccattcattgggcta
tcgatcatttcaaaccttatctttacggaagaaagttcataatcagaacagatcattgtc
cccttgtgtacctttttgacatgaaggaacctaccaaaaagttaacacaaatgcgactag
atctggaagattacgactttgaaatacagcatataaaatgaagcgacaatgtggttgcag
acgcacagttacgtctgaagatttgaaaaacaaaacgattctcatggttcatactagagc
catgacaaaacaaaaacaaaatgaaattgacgaccaatgtgatgtttcatctaaagagaa
gactgatcaccttcttgtttgtgaaacagaacgaatagaggaaaccaggaagttaaagaa
aatgaagataagcgtgcacgataacatgatatcagttgacatgagtcataattgaaaaaa
aaaccggttgtaaagctagaaaaagatatcattcacgaaaatgaaagtcagatgctagag
tttgctctttcagagatgaatgaaatattaaaaaaatgataaaattgctaagtcgacaaa
cagtgaaatttttaaaaatatacaactacaacatttcaaacggatagccctagatgccat
ccgtcaattcgaattgatactttaccgtcctcctaaagaattgacgaattttaaggagat
tgaaaacattttatacgatttccatatgactcctactggtggtcatatcggagaaaaccg
actttatcttaaactcagagacctttactattggaaaggcatgagaagatctattaaaaa
aatgtaaaatcctgcaaactatgtaaaatcaataaggtaacgagaaaaacgaaagaagcg
tccgtggtaacaacaacacctgtcaaaacttttaaaattatatcaattgacacggtaggt
ccattaccacgaacagcgaagaataatcgttattgtattacaatacaatgcgatttgacc
aaatacattgtacttgtgccgacggagaataaggaagcaaaaactttagcacgcacctta
gtgcaaaattttatttcaaattacggatcatttttggaactaagatctgaccaaggtacg
gagttcaacaacgaagtactaaggaagatcagcaaaattctcaatttcaaacaaacacag
tcaataggagctttggagagaaatcataggtgtctaaatgaatacctaaggaatttctcc
aatgttcaccatcatgactgggatgaatgggttaaattttatgaattcagttataacact
actacacataccgataccgaatacactccatacgagcttgtattcggtagaaaagctaaa
ttgccccaagatatgttaaaatttcgttccgagccaatttataactttgatgagtatctt
gcagaattaaaatttaaattacaaaaatctggcgaaatagctcgctataatttaattgaa
caaaagataaaaaggacaaatgagttaaacaaaaatctaaatccaaataatgttgaaata
ggagatttagtttatgttacaaacgaaaatagaaaaaaaaatagaaccgttttatatagg
ccctttcaaaattaaaaagttagaagatatgaattgcacagttgtaaacgtagataataa
aaaagaaatgaaaattcctaaaaatcgaataattaaaatataatgttatacttgttttca
aattgtatagattttaacaaccaaaattgacacaaaaataaaagaaaaaaagaaataaaa
aaaaattgcaaacaaaaaaatattatataaaattgggtaaagatttttggactgctagca
aaaagaatgttaacaacattctcccaaaaaaagggggatggtgtggtgcacaatcaaaga
cgtgcccatgcaaatttaattaatccgatgttcacatggagcatcaacgaaattgttttg
attacacacgcgaaatgtccggtcgaactgcaggcacctgttggcgactgttcgttggca
tttcgcgcgatgccaatcattaaaccatcatcaatcgtaaccgagtccaaaggtcttggc
ccaaaaggtctaggcaaattcgtaaatgtatcatcattgatgatagtaatgactggtgac
aatttgtgaataaaagcgcctactgcaccagcaggaggcagttccatcaggtcttcggac
caatgctcaccaaatggtttttaatctatatcactgccaattagtgaataaggtccacgg
tccgactgaagtgttcggttcgtaagtatagccaaaagtggtccgcgggttccagcttac
ttcatcagtggttccaacatatttcagcagcaacagggagaaacttcgacttgttaacat
atttcaactttaaaataacgttagtagaaaactatatcgggcaaagcataacagaattat
acaacacagttatgacggaagtgtgcaaagtagataagacattgatggaaactaaactca
cattagctcgtctcaatccaacagagtttgtaaccagcatcattaaaagatccggattca
ccgcagtgatagcaggggaggtgttgcacatactggaatgcaaacccgtttacgtgacac
ctagacctgatgatacttgctatcaggtaattcctgtaaactacaacaatcaaactatgt
ttgttgcaccggtgacccatattctacaaaaaaaaggcacccaaattgattgcacgcctc
ttttaccggccaaatttcagataggtggaagatggtatacgactgacggccgtatcagag
aaaccacctcaccattgaaactaacgacagatttattaactacatggtcctacacacatc
tgccaaatcttatgcagagtggagtatacgacgccgatagtgttgtgaaaatgagaaata
tgatatatgagcagggagatagattactaatcgggcaacaaccagaatttcaaggcttcc
attttgaagcacttgtctcgcccaaattgatcgaaaacgtaatcgagaggtactggaata
agctaatgtcatggtctacttatttgggtaatataacatcaaccttcataggaatctata
tgataggaagaatttttaaatcaataatgcatggacgcatattgtatgatatatacggtc
tagcatagcaattacttgcatcattctgggattttttgacaaacttcctatcacatagaa
acgctatgaaaagaacgaccggacaagaaATGAATTTACAACTAGCAAATCAGAATGAAG
AGACATTTCAAGAAGACACAGAGGATATCAATAGAGAAGAAGCACGTCCTCATCCAAATC
CCAACTCGCGGACTATCACTAGGGTGTGAGTAAATCTGGAAGGATTTACGGGCTCCGGAA
TATCGCCGCGAGATAATTAGCAGCGGTTCAAATAATAAAATCAGTAAAATTCTAACAGCC
TGTCGAGACCCGTTCGATGTCGATACCAAAGACGAGAAGATGAAATGAAAAGCAAACTCC
GATAAAAAGGATCACATTTACATAACGCAATTGCATCATCCGTCTAGGAACGAATAGGCA
TTTTGGTCTGCGCTCGAGATGAGAAAACACGCCCACGCGTGAGACGAATGCGTATAAGAA
AGCATAGGTTAAGATTTTGTCCTAAATGATCGTGTAGTATTCGTGACGTGAAAATGGGAT
GGTTTTCCGCCGATGAGGTGGTTACCCCAGTAATTAATAATGTGAACGATCATCACACCA
CCCAAACTTAGCCGGTGTGGCGTTGGGCTATGTTATGTTGCGCGGATTGATGAAAATCCA
CCGCCAACACACCGAACGTGTGGCGGAACGTACAACCCGTCGCGTAGCCGCACAAGTGTA
ATGAACATTTTGAGCAGAGTTCTCAAGAATGGAATCGCATTATGTGTACACACTATGTGT
GCTTCAGTTACGCGAAATGAGAAACAGATTAACAAAACGTACAAACAAGGGGTTTTCAGC
CGCCGAAACAGTTGCACAGCTAAAGATTGCACATCATCTTTTTGGATTAGCAGCCGCGGC
CGTGGTTAAGCAGAAAATGCCTTGGGCAATATCTAATGACTTGGTGATGATAGTTCAAGA
CATTGAAGATGTTATGCAGTGGAATGCTGAATGAATGGAGGAACCAATGCAGAAACGGAG
AGGCAGCAGAGGACAACGATCAACAACCTGAACGATAGGAGGTATTTTAATATTattatt
atcgcatgtaaaagtttttaaagtgaattattatctcatgtaaaagtttttaaactaaga
tttaatTGACTGTAACTAATGTGTGTATTAAGTATGGAAATTATGTCAACTGTTTAAATT
GTTTTAtttttttGCCCAATGTTTCGAAtaggggaatgtggggcaagatgagcacccggg
acaagatgggcacctctagtttgtgtcgttcctaccgatttttttcaatacattatttgg
ggttctgataaatataattaaagtgatatgatggccacaaatttcagctaaaaaatcaac
agtacatcgtaaatattgtccaaaatacatagaaatccaaaaatttaccttttcatataa
gatttgttaatttaaaagtgatatttttgttgcgtaaacaaattaattcattcgtttttg
accgtattgttatagaattatcttctgtagataatcaggagcaaaactttttatcaaatt
taaaaaatatttcaattgttttgattatattaataaatttacaccttggggcaagatgag
caccatgttcaaaattaagtaaaagtgtgaaattctagaaccacatttagctgtgggctt
gacttacggtatcttctttgcacaaaacaatttttctaaaaaatatacaaacaaacaaca
aatttaatcgtttttttaagtaaaatcttagcaatttatgaagagttatttattttctga
taaaagttttaaaaactaagctagttgaagataaatactatcagatattaaagaaaatat
ctcgggatattacaaacatttaaaaataacagttttcttcagtaaattgcatctttttat
gggggtgcccatcttgccccgcagtttttttgaccgatgataaaaaagctattttttaac
gtgttatttggaaaactattcaacactttttaaaacttttaatggttggaggtcaaagta
ataatgtaaaagataaggatgattaccaattttaccaaaataataacgtttaagtaggct
taaatcgcgcttatccttagggtgctcatcttgccccgtctgaccctaTTTACCACTGTC
AATGATTGGATCAATCTGAAATAAGTTGTCTATGTATTTGCCGCATTTATGGGCGATGTT
AGACAACAAATTGAAAAATTAATTGGCTACCTTGTGGTCAATTTATTGAATTTTAAGAAA
AGTCCTAATAGGGAGTATCTTTGCGTAATTATCAAGAAACGAGCATATTGTGAAGGTACT
TTCAATCAGGCGCTTGATATAATCCATAAATCTGGAAATAAATTGCAAGTAATTGAATTT
GAAGACTACATAGATAAATTAAACGTGCTGAGGAAGCAGCTAGACCAACTGATAACggaa
atattgaagaaacttgaaatggcaccgaaactggatctctcgcttgcccttaaattggta
aaaccgttagatggatctgtcatcgagttgacaagatatatcgaaagcgtcgaactatta
agagattatgcggaagatgttccagaggcagctattctaaagtttctgaaaaccactcta
gttgggtcagctcacggaacaattgatggacaaaatacaattcaacaagcgataacaacc
ttgaagcagaaattttccataaaggtgacccccagagcagtggaaagagaaatgcattcc
atgaagcaaaatcaaaaaacaatttcggattttgggtccgaaattgaaaagttaactgcc
aagcttgcagctgcacatgtatcctcaggaacatttgtcagcgaagcagccgcagcaaat
atagtacagccgatagccgtagaagctttcattgatggactcagagatccatcaacgaaa
ttcttcttacgagctaggaatcctatgacactaaacaaagccatatcagatgcacttgag
tgtaccccaagtacatctgaaagcacaaatgaaactgctttgtggtgtggtttccaatat
caaggacaccataacggtggtagaaaccatggttattaccgaggaagaggttcctacggt
aatagaagtcgtggtaatttccaaaactccagaggaagaggtggtaattatcaaaactac
caaaattcctatggaaccagaggcagagtttttcaccggcaaaatccacaaggtccaggc
agaggatctaataggattggaaaccaatataataatcaacgtggacaatataatccccac
ggtgttaatgtggcagaacaggcaccgtctcaacaacaacaacaaccaaaacgcaataat
tcgtctcaacaaccacatgaagaggaagctaacctgatcgatctttttcgctaattttga
tgcaaagtttctattatttaaccaacaattagtggacagtggagcttcctgctgtctgat
tgatagaagatttttacctgaacatattcataataataagtctcacactcttgaagtagt
tggtgtaaacggaatcaccagtacactgggatttatagatactttattggagtacaactc
gagagaacacccagttagatttcatgttatggaacaattgccatctcacgtagtgggatt
aataggtacccattttttgacagaattcggagcaactattgatttcgctcgaatgaaaat
gtagttcaaaaacccaagaaatgaatattttacaatacctgctagaactgaaatgattaa
atatatccagacaaactttaccgacacatgtgttgtattgaatcaggaaatacaaccaca
tatctttatagcaaatgctattgtacaaccgtcgaacggaaaaatacctgttcgaatggt
taatgtcaaaaataagccagttataatttcagaactgaaaccaataatcgaacctgctaa
tgattatttagttttatcgacagggcatagtgctagtaaaacagatagaatccaacaact
tctcaaggagttagacttaaatcacttgccaaaaactgaaaagcaacatgtcgagcaaat
ttgttccaaatatgctgacatattttgcttagaaaatgaccagttaacagtaaccgatat
ttacagtccagtcatcaaagtaaaaaaagatgcgcaaccaatcaatagcaaaccatataa
attgccgcatactcaaaaaattgaagtggaagagcatattcaaaatatggtcaaagacaa
aattattgaaaaggcaacttccgcctgcaacagcccaattttgcttgtcccgaagaagag
ttctgatgacaagaaaaaaatggagactagttatcgattacaggaaattgaacactgtag
tcgaggatgataagttcccattaccaaacattgaagatataattgacgcgcttgcgggtg
cgaaatacttttcacatttagacctgtctcaagggtactatcagtgtcttttaagaccgg
aggatagaccagtgacagcgttctcgacaccatctgggcagtatcaaatgacgagactac
ccatgggtcttaaaattagcccatcatcattttctcgtctaatgacgatagcgatgtcgg
ggcttgacacaacgaaatgtcttgtctattcagacgatattatcgtttttggaaagtcaa
tcgaggaacacaataggaacttgattgccgtatttgaaaagctaagaagagttaatttga
aactgaatcccaaaaaatggaatttctttaaaacagaattaatttacctaggacatttaa
tatcagcagaaggaattaagcctgatcctgttaaagttgaggcagtgaaaaaatggccta
ctccttccaatgctgaagaagtcaaaagatttgtagctttcgctaattattaccgaaaac
acataaagaattttgcaaacctttgtgcaccattgaaacgcttaacgagaaaaaaagaga
aatttatttggaattatgaatgtgaacaaacattcaatgaattgaaaaaatgttttgtag
acccaccaatactagattatcccaattttgacaaaacaaatacgtttcacttgcatactg
acgcgtcaggctatgcgataggtgcagtcttatcaaacgataatggcaagcctattgcat
atgccagtgaaacgctaaatcaagctgaaacaaactaccctacaattgagaaagaactac
tggccttggtatgggcaattagacattttcgaccgtatctttatgaaagaaaattcattg
ttcatactggccgttagtatatctgttctcactaacggatccttcgagcaggctaacgaa
atttcgtttagctttggaggaatatgattttgacacttattacataccaggaaaagataa
cgttgtagcggacgcgctatcacgcatatctatttctgatctaaaaacaatgaatatgac
agtaacaacaagatcaaaaagcaaaataaatgcacaaaatcacccatctgacgcggaagg
aattgatcaccctaaaacatcagatctggaatatatagagataaaagtctgtcctgagat
tgaaaaaatagaattctccccaaaagaaattaaagtaccgcgaataagtacgttagttca
cctacggggaataatggaaaaagtaacggtttacttaaaaagtaagaaaaatgtgcacat
aattatcaaaagaagtaaaagcgcgctatacattattgaaaatttaaagaatttgaatct
aaaaggtatacctaaaataaaaataatcggggatgacgtaaaggaaataaaagacggcaa
agacagaacaacaatcataaatgattatcacatattaccaacggctggtcatgcgggaat
taatagaaccttgcataccatccaccagaaattacactggccaaacatgaaacaagatat
cagaaaattcattaaaagttgtgaattgtgacagaaaaacagaataatgcataaagcaaa
aacaccaatgattgtaactacaacggctacagcagcatttgatattatttatttggattt
agttggtccgttattgccgagtgcagaaggaaaccaatatatccttactacgcagtgtga
tttaacaaaatttgtcactgctacagcgataaaagataaatcaactgagacagtagctaa
atcctttgtagaaacgattattttaaactatggaataccagcaaaaattgtaacggataa
gggaaaagaatttatgtcaaagctattttcagaaatttgtgaattattgaaaataaccaa
actgaattcaacggcgtaccatcatgaaacaattggtggactggaaaactcccataaaag
tctaggaaattttttgcggatatatagcggaaattcacctctaaattgggacaattggtt
gaaatattaccaatttgcctacaacacgacagtgcacaccactacaaacaaaactccgtt
tgaacttgtatttggtagaatgtgcaccttaccaacaaatatatgcgacataaaaataat
tgatccgatctatgattttgataactatacaaaactactgaagtttaaattgcaaacttc
acaaaaagaagtaagagaaaaacttatcaaggaaaaattaaaacgaaatgaaaaccataa
taaaaatgcttcaaacaagatttataatcaaggagatctagttttattgaaaaatgaaaa
tggttcaaagatggacaatatatatattggaccatatcgagttgttaatgacgaaggtcc
caatgtaaaaatatagaaatagacaacaaacatgaaatagttcataaaggaagaatcaaa
cattttaatactTAGCATAGGACGTGTGGTGGATGAATATTCCCACGAAGATTAAAACAA
ATATAATACAAAATAATGTAAACAAAATAAGATACCCTTCACAGTATATAGTTGtaaaag
aaaatagttttaaattttaaactgtagaataaaatttaaaaattgtaaaatacggcgtgt
ggtggatgcggccctgtatacgcgttggacttatccataagcgcaaattaaagtaaacaa
cacatcagcataaaggcgatcacgccacccgggcgatgaacgcatttatgctgatgtagc
gaaaagggtcacgtatgcaccaccgcgcgaTAGCATGTAGGTCTGAATAAGAATCAATAA
AATCATTCCTAGTTAGAACCCCAAAGGAGTCGCGTCGTCTCTTAGTTCGATGACCATCCA
CTTCCATCCCAAAGTCACAAGTACATAACCTCCACGTTCTATTACAATCCTTCTGAAAGT
ATACGATTAGATCCTTTAAGCGTTACAAATGTTGCGCAATTTTATCACTTGGATCCTGAT
CTTATTTGAATAGGCTCTTCGGATCTGGCGGAGAAAAACGATGAAAACAACGATAATTTA
GGAGTTCTACCAGGTTCGAAAGGGACATAGTATATAAGCATAAAACAAATAAAATTTAGC
CTCTTCAGGGACGAAAACACTACCAACAAATTTACAAGTAAAATCAATAAAACGTTGGTT
AATCCCTGAACTTAAAAGGGATATGGAAATTTCCGCTCAACATTATTTCAGTTTTACATA
ATTATACATCAATAGCGTAACATGTAGAGTTAAGATGACTTTTGTACATTTGACACGAAA
CAAACTAAGTTCATAGCTCACTCCAGGGATCATATTTATCCGAAACCACGGACTCTAAGT
AGTACAAGGTAATTATAAATCCACCAGCCAAGTGAAAAGTTCTCTCCTTTACTTGAGAAA
AAAGTAGCTTGGTAAACCTGGAAAGGAAATACAGACaccgtggacgtatcatatttgacg
cgaaagaaaattctaaattcaaacacttgccaattcgtctaaatctgtccgatttagttg
aaatttaaacctatgctagctcaactattatagaactagggaaaaatcagtaaaaaaata
ttaaacgttttttcttcatgtttgattgattttttgtggaacacattaggttccttaatt
gacgcatcaattcttcaatgtgcctaatttgacgcactatgttccttatttgacgcagtt
acaaataattgctaaagtttaaaatatacaagagtttcagtattcaatagttcaattaat
tggaaaaagcgctttaaagtgtacataaaagttagaacctttacaaaaaattgaatgacg
tcatccggtagtacttttgctttgcgtttagttagtgtagaaattaaaaccggctattga
gtttaatccatagttaagcattattgtttagtttaatgtattttcgtcgcaatatcaaac
aagggaaaggtttaaaaactacgttgcgctggagcggggaaggtagttgctaaaataagg
acaaattagtaaaaaactagaacgaaaacaatcggttccaaaaatggttgtttgaaaatc
ttcgttacttataacacgtgaactacgcctacttgtcccatgttctatgtcacccttata
gaccgcgggacaaatatgcgtagaaccaacggcagtatgggcctcgaaacagatcgagaa
ccatattgcaatttcagagaaaactttccgttttacggttcaacggaaagctaccgcaga
tgtcacatcactgatttgcactggtgaatcatcaataggcttcaatgataccttggatac
cgtcttgatgattgttgtttggtggtgtttttcataccgctttctctttcaagcatacta
tgattgaattgtttgcttcaatgataaaatgatttcgaagcctgcggtagaactttgaca
gctgcggtagaactcggcggctaccgcataacggaaaattttcttaacaaccgtaatata
tggggtcttacattaagtacgtcatgttattagggggaaggaagtgttctgcaagatgtt
acgaatcatacaagttgtttgaaggcatcatataaaaagtgtgacgtggggtggatgggc
ggggtttttgtcgaaaatgatatgtttttgtgacacgtatctcatggacaccccctattg
tataaattatacaaaacaaaccattgaacctacacctcacctcctgacgcatttattgaa
gcttccttgaaacattaagggacgtccataaaccgcgataaattgtacaattttcaaccc
ctctcaaccttggccacatttattttatgaaaagcgcgaatattttgtatgaatcgttgc
gtttccctgaacctcctcctcttcctaaaaacgtgacgttatctatggatgacctttaca
tgtgattaaatgaagcattgggttgttctgtcgatggatttttttgaatgcaagcgccat
aaatatttcttttcctatttttgattcaacaaaacatgctgaacaacatagcaaataatt
aggaacattgtgtgcctaacttgacgcacaagattttcatacaaaaatatgtcttaaacc
ttaaaaatagaaaaatttcgtcgtcaatttatgaataaaaatatattactgactgttgtt
gatgatattgctgtaaaacagtacaatattttcatgaaaattaatcaacaatatttagca
cattcactaaggaatgaaaaaattgacgaacttgtcggatgcattttcaaataattttta
ttttttgcctattataaatcaaaaataaacttttttttgattgaaatctttcaataacat
gtaaatgaagattaaggaataaattttcgaatgctattctgaactagaattaatttataa
taaaataaattagaaaatgcgtcaagtttggacccgcgtcaaatatggtacgttcacggt
acagaAGCGAAAAcggatctccaagtggagaatcaagtagcatctgaaactgacacctgt
ggtatttttgtcgacaaagtgaacgtcaaacatgatcaaaagtgtcaaggaccatatttg
gaaccatttttaaaattaaagtttatatatgttatagtcgttattttagctgaaaaaatg
gataaagtaatcgcaaagccatgctctttcatatttttaaataaaaacaagacttcatta
taatttttaaaacccaattgccaaagtcacgtgatattcatgacattAACTTAGGGATTC
CATTTGATTAATTGAC
>AAeliv_supercont1.286_1347920_1346848
caatcttcaagtttacaaatcacttaattctacatacatagatttgttctctacacaatg
cttatcctagtgggaggtgcttggagttacttttcatttgggcaaaccaatcagggatcg
ataagaggtttgcaacaaggatagaataatgaagaaggagagagagagagaTcaatcaca
gaacatgtgctgaagaagtcaggtgatttatgatatgatgtaactaaatactctacaCtc
cattagcgccttatctactttgcacatttccgtcatgtaaccaggaaatggttacagttt
ctacagctcaacatgctgagagaatatttgtccaaatgcgatttcaccaccttgatggat
tatgcaaagtgggggaatgttttagagccctattactccgggaggtgctaccaaccagtg
ggtagctgccacgaaatctccaacaggtggctaggtggctatgggtggagcaatgacagt
gacaagagaacggatgtggggagaacggaacgaacgaaagtcgaaccgggtcggacatga
gggtttggatcagattttttggcgcgatcgaggattttaatcgagaccacagaacgagac
acatcgacgagcatacgaactctgagcaagtgaagtctgcggtggttaccattaaccgcg
aagaacccaagtcgccagataatcgattttcccagccgagcctcgatttgtcgagtggac
attctggttcaggtccagtttagaagccccttgggctctagtagaagaagccttgcctgc
cattccagttcgtcggagccacagcattcatctacaccgcgtggcccgcattgttcagtg
ccaagaacctacgtcgctcacggcattacacccgaagcttcgccgctaaaccgccttcgt
catctgcgaccgtcacctccataggtcgaccgccggattcccgccatcgctcatcctggg
agtctgttgaggcataccaccttcccacgtcgttcatccaccacccatctactcaggccg
gccgcctcgccacgtcgtccaccctactcccaacaattcaagactagcgcctcggtcagc
cgtccatcaccatcccgctgtgacgctatcggggcaccctccgtcgcccacattccacgg
cctccgccgttggtggtttcctcgctgccttggagagacagcgtatattctgtaccgtga
gtcaatacaaaactttaaaactaaccctaatttgtatgctaacaaggtccgaaaacctcc
ccactacctcctctaacgaccctgggactcgaggaccccaaaagaggccttttgagcccg
ccccgctgactgccgttggtcagaccagcagtctggggttttgaccggttccccatctgg
gcttcggtgtccgatcctcgagggctaagagagccgtaccagaaaaacggtaacatttgg
cgcccaacgtggggccggaataaggactggccgaacgtttgtacctgagccattggcagc
aggccgctgttggccactccgtttagaaagtttccattgagattctgggagttcagagcc
agactaactcccaggctaagaagagctccagcagcaatcgcatactgcagcaaagtggaa
gcagtcccctgctctagaactcttatctcgtcccgcggcaccatctcaacctcatcagat
ttcatggcgtttagccacctgtagatggggttggaatcacttggtgcttgccaacggaaa
tgggagaagggctccagcgtgcatgtgaaccagtagttcactgcaggggcagccggcctt
gcgtgctcacgagtgcacaccaaagccagcgccttcacaaatcctaacgctagctgttgc
atttcaccacgactgcgcgctacatggactaaagtcgctcgcatctcctccgctgtgaaa
tccgcaatagcgggaagagctccctgagccacacgataatacaccgcggttggcacggcg
aaccacagaatgcgtgccgccaccggattggcgcgatccggtatcgcgttgaatacgcgc
tgggatcgcgacaggtggcgcaggcagttgatcatagaatcctgcaaatcggctgcgaga
tagacgaatcggcgtgctgttacgtcagcttcaaaattcgtccccaagtcagcgtcggca
aaactacgtacataaaagtcgttgccatccagccagacgtgcccaagcgggtcacctgga
tggcggtcgattatctctcgcaaaaacattagcagccagcctttcgcatacatggccgta
ttgtccatgatgtcaggtgacaacgtgacgtaattagccatgatttgggctacggttagg
tccacgcgaatggctgcagctagagaagcggctaaagccctggtattataattcgtctta
tcggataaaaagccggcaagcagggtgtcatcggtccgccctagtctatgaccgccgatg
acagacaagttcacattggccacatcgacgtgccacagtgagaagtccccttgtgccacc
cactcattcgtttgggtataaggggcatttgggatcaaatgagtcacaacacccattgac
ccattgacaacatcctcaacaatgttgtcacctaaagaagtagaaattcgattcgctagc
caagatagaatattctgctgggatgcgctcgatgccaaagagcggttcatctcagcgcaa
ccattgccgacgatcgaatggtcaccgaagtgagcaaggcgtggcgcggttggcttagaa
ccggttgcaatggccttccccttggatcgcactcgtttgcggcccttcgtgccgcccgac
gtcgcatggctgttgtcaatagtcaaattcgatagtgagccccccggatatggtgggggc
ccgccagctggaagttcagaaatgcggattttggagaacttagaacatgtcggattgatg
ccaggcttccccaaagctacctggaccccgacgtgacggtgtttcatgcgtgtgcaagac
ctggggtgctgcctcttgcccaacttgctgaaaactgaaggtgctctttcggcacctcgt
tcccagtgtactggacaagcgcctgtcacagcatcagcagcggacaggacagtgtgcaca
aaatatgcttcactggcctttacacctctggatactgcgacagggctcagcacaatctcc
ccgcgctgcgtggagtgcctaagcacccactcatggcagaggcaagcactaggcatggga
atactcccagctagcacatccactaccctaccagcacgttctcgggcccaacctggcaca
accaaaccgtctctcaacctagacttcccaaatactgggcacgcatcaaaatggacttca
gaacgccaagcaagctccttggcgaaatccggcagcccagactcccctacatacgacctt
tggcctatttcagccccggagcatgtcgccctctccggattgaccaacccttgcggttgt
aggacggggtacagccccgtctcaaccggcttggcagcccttcgatctaacttgcttcca
ccagcgcaatcggcgacgctagtcattggttccttgtctaacatgcttccacaatcgcga
ctcgcaacgattgtcatactgtttgtggtcagtttactcatctggatacaccaccgctat
tatccccggtggtcggagtcagaagctccaccaccggtggagcactggaacctcccagat
gcaactttcattccttctgaccccccagtccccagagctcagtccactcttccaacgtat
gctggaaaccaaaatcctgctcagagggaacgacgtcaaccgtttttccaacctcgaaaa
gtgatcccggtatcacaatggaaaatacagaaatacaaggccgatgatcaggggctgggt
atgaatgaatttctggaaaacgtgggtcagatggctctttctgaacatgtctgtgaagaa
gagttgtttgactcagcaattcatttatttgatggccccgcactcagctggtatacggcc
atgagaagccaaaaccgactgagggattggaatcatctgattcaggaactgcaaaaagca
tttcgtcaccctgatttggacgccgtgttaagagtcaaaatctaccaatatcggcagcag
cggaatgagactttccagcaatattacttgcacatggaaaaactctttcgcagtatgagt
caaccaatgtctgagtcagacaaggttgaagtactaaaaatgaatctgagattcgactat
cgtaagctgttagtaggaaggcaaataacttccttacagacattgcttaaccttggaaac
gaccttgatgccgcggactcctcggcctttgccagagtattcggaaactctaaaaaggaa
acctgtgcgataaacagtggaggggtgaatccacagaatacacgagtgttctctaacaaa
aatcataatccgggaaaatccaatcaacaatcaaaaggtgaaacgaatttcaaaacatat
actgcctcaaagcaacctaaagcggatgccaaacctgctaatcaatctaaggcaaaaatg
gataacccatcccctaaacacgaagacagaggagccagagatccgttttcaaaaattgtg
aacaattaccgccctccacccaatggggaatgtttcaattgtcgggacaatcacaacact
agcgactgtccattgccaagacggttgttttgccaaatttgtgcctttccaggagtagcg
tacaaaaattgtccgtactgctcaaaaaacccgacacgggagtcctaaagtcgcaggttc
ctcgtctagcgccaatagaaaaccacttcaagaaacttattttggagctcaaagatcact
atgagccccgtttgcccgaaactgagcacgaaaaccgtctgccacaagtaaataagatca
ctcttacctccccagatggcgaggatgatcgtcctcacgtacatttgaaaatctttgacg
tgcctgtttatgcgctcttagacagtggaagtcataggactatgttcaattccactattt
tcaagcgactctctaatgtccgtcttcaagatccagctgaaccgcttgatctagtcacgg
ccagtggtgatgctttggaaatcgcaggagaagttctagtaccctacactttccaaggga
agacgcgagttttaccaacactgtttgtcccaggattagccgttgattgcatttgtggca
tcgacttttggcgagcttatcgtattcgaccgacagtcgccaccctggccattacttctc
agacaaccaaactcaacatcacggttgaagatccccctattttgaccgacaaacaaaagg
aaatcttaaaccaggtgaggcaatcttttaagcttgcttcccctgaaaagctggatacta
ctccgctaatagaacatgaaatcattctcggaggtgaattccaaaatagtaagcctgtcc
gacaatatccttatccgatttctccaaaaattcaggccggtctgttctctgaaatagatc
gtttattggcccgaggaataattgaggaatctaattcagattggtccctgaatatagttc
ctattcggaaaagttcaggggatatccggctatgtctagacgctcgcaaacttaatgagc
ggacgattcgcgatgcttatcccctacctcatcctggacgcatccttggtcgactgccac
aggcccggtttttgagcacaatagatctaacagaagcatttcttcagatccctttggctc
gtggttcacgaaaatattgtgctttcagcgttcagggtaaggggatgttccagttcacca
ggctcccattcggcctcatcaacagtccagcaacactggcccggttgatgaaccgagtgt
tggggcagggtgtactggaaccaaacgtcttcgtgtacttagacgatatagtcatagtca
cggagacgtttgaagaacatattcgcctactcaacgaggttgcgagacgcctaatagagg
ccaatttgtcaatcaaattggagaaatcccatttctgtgtggctgaaatcccttttttgg
gatatatcctgtctcctcgtgggttgcacaccaatccagaaaagatcaggcctatcgtgg
aatatgagagaccaacgactgttactaagctccgccgatttctcggcatgtcaaattact
atcgacgttttatcgccgattatagtcgcatcaccgcccccctttcagaacttttgaagt
caaacacaaaaaatctgaaatggagtgtagaggcggaggaagctttccaaaatataaagg
aaaaactcattaccactcccatactcgctagcgctaacttcgaccacgagttcattattc
acactgatgctagcgatcaagctattgcgggtgtgttgactcaagagatagatggccgcg
aacatgtgatcgaatactactccaaaaagttgactactcccgaacgtagctaccatgcca
ccgaaaaggaagcgttggccgcattgctgtctatcgaacactttcggggctacgtggaag
gtagtcacttttgtcttgtaaccgattcatccgcattaacttttataatgcggacgaaat
ggaaaacctcctcgcgattgagtagatggagcctgacactccagcagttcgacctcacca
tactccaccgtcgtggaaaggataatgttgtaccggacgccttgtcccgaagcgttctgg
cggtttcaatgagatcggactcggactggtacaataccttgaaacgaaaagtaatggaat
ctcccgaagattatccggactttaaggtcgaggacgagcaattgatgaagtttgttttct
ccagttatcctactgatcataggttcgattggaagatcgttccggcccctgaggcaagaa
aacttatcatcgcttcagcacatgatgatgccatgcatatcggagtcgacaaaacgatcg
gaaaaatccgtcagaaatattactggcccaggttaacatccgatgttcgcttacacgtgc
agaaatgcgcgatatgcaaggaaattaaacctgctaatgcccctacagtcccattgatgg
gagatatgcgcccctccaaccagccttggcagataatagcccttgattatatcggccctt
tgccaagaaccaaatcaggaaagcagtatatcctcgtggtaatggacttattcagtaaat
ggacccagctgcacgcttttcccagtatatcagtggcttctttaaaaacggtactacggg
atcattggttctttcgcaattcagttccgtcgattgtgttgtcggataacgccagtacct
tcacatcgaaagaatttggcgctctactggaaaactatggagtgaaacactggcttacgt
ccagatatcactctcaagccaacccagtagagcgcgtaaatcggtcgataaatacggcca
ttcgatcgtacgcccgagacgatcagcgatcgtgggacacgaagctgtccgagatcgaaa
tgatcataaattcgacagtccattcagctacaggttattcacctttcttagtagctaaag
gtcaagaggtcattgtcgatgggagagactacaaccgttttcaaagtgatgaagaactat
ctcttcgagagagagtagaccggataagagaaacttctccaaaaatctttgatttagttg
caaaaaatttgaaaagcgcatacaacttgtcgagccaacgttacaatttgcgccaccgaa
aattggccaaacctctgaacgtgggagacaaagtgtacaagcgaaacactaagcaatcca
atgcaaatgagttctacaatgctaagttggctgcacaatatttgccatgcactgtcgtag
aaaaacatggatcctcctcttatgagttagtcgactcatcgggtcgaaacattgggattt
ggcctgcaaatctgatcaaatctgcatagacagatttatgggaacaatcaaacaatagtt
ctgtagttctaactcctctgattcctacctctcaatttccatggatgaacctagaaagaa
caaaagaattagttcatgactatgtccctctgagggtaatgacatgtagagcttaccggt
tgatagtgaatcagctgtccaatttgaaggccactgcagggctggatatgctggatagca
ttagaaccgtcgaaaatcggtaaatgttcccaacaagcaataaaaacttcatccgcgaat
tcgaaacaaaaaagatgcatcattgaattatatccatgcgtgcgcggatcatggaccatg
ctgatcagatatcgatcactcactgaagtcggatcattgtccgctgtctcggttagccga
atcatgagtaaccgaattgtgtatattatatagtaattgtatagatccgaagcaatagtg
ccgaagtctcaaaattcgagcagtttcctttgtagcagtttatatacagaaaatcagttt
gcgttcgagaattgaacgatcataagtttagggtggatgaaatcaagaaccgatcatctc
tccagtgtcaaataaaacgtcgatggacttggatcggtcttaaaaagttacgtaacgtca
accgcgcgtgtaaatatttaagtggcttcgttagttataagtttaatttcattattagca
tgttcaaaattcgtttattttccgtttgcgttcaaattgcatgtatttttcgtttcgtta
aaataagtttatgaaaactctcgctaagtatttcgaagaagaaaattatctaggcataat
aaaacggtcgttcgttcatatattgccactcaagtagtggacgcactagcttcataagaa
aaagtaagtgaggtggtgtttgggtttaacacagaaaaagaaatatttctttttcttact
cgacgacagggggattgtaaccaggaaatggttacagtttctacagctcaacatgctgag
agaatatttgtccaaatgcgatttcaccaccttgatggattatgcaaagtgggggaatgt
tttagagccctattactccgggaggtgctaccaaccagtgggtagctgccacgaaatctc
ctacaggtggctaggtggctatgggtggagcaatgacagtgacaagagaacggatgtggg
gagaacggaacgaacgaaagtcgaaccgggtcggacatgagggtttggatcagatttttt
ggcgcgatcgaggattttaatcgagaccacagaacgagacacatcgacgagcatacgaac
tctgagcaagtgaagtctgcggtggttaccattaaccgcgaagaacccaagtcgccagat
aatcgattttcccagccgagcctcgatttgtcgagtggacattctggttcaggtccagtt
tagaagccccttgggctctagtagaagaagccttgcctgccattccagttcgtcggagcc
acagcattcatctacaccgcgtggcccgcattgttcagtgccaagaacctacgtcgctca
cggcattacacccgaagcttcgccgctaaaccgccttcgtcatctgcgaccgtcacctcc
ataggtcgaccgccggattcccgccatcgctcatcctgggagtctgttgaggcataccac
cttcccacgtcgttcatccaccacccatctactcaggccggccgcctcgccacgtcgtcc
accctactcccaacaattcaagactaccgcctcggtcagccgtccatcaccatcccgctg
tgacgctatcggggcaccctccgtcgcccacattccacggcctccgccgttggtggtttc
ctcgctgccttggagagacagcgtatattctgtaccgtgagtcaatacaaaactttaaaa
ctaaccctaatttgtatgctaacaaggtccgaaaacctccccactacctcctctaacgac
cctgggactcgaggaccccaaaagaggccttttgagcccgccccgctgactgccgttggt
cagaccagcagtctggggttttgaccggttccccatctgggcttcggtgtccgatcctcg
agggctaagagagccgtaccagaaaaacggtaacagtcataacagtgttataaagctctg
tcatggtttgtccgatataattttcaactaaggttatcttcgagttgaaataggtaaaca
aatcgaagtttttccctgttgctgccttccttctgaaaggggaattgaaacctatcactt
cgactatgagtatgcgcgggtggtcggttgtaaaacctacgtggccacatatttttgttt
gttcctttgcccttattgaaaaaagatgcgtgtttgaaaccgtgctataaacaacattgg
ctttttcaatttgtttgtttttattttcattcatggttttgtttacaatgccttcgtaga
tcacttcatactccgtttcttcgcatttattatttgatgccatgtcccatgtaatatatc
catcctcagtgtcgagacatcttccatgtgaatatacacaagtcagtccgtttcttaaat
gtatcacatcgttttcgtaatctacggtagcaacgtaatcatgtagagttatttcatact
cgtaataaaccaaagcatcagcccaggtatatatcggcgttctgtatgtacctcctttgc
aattgctaccccacacggatccgactataagggtttccccgcgggtggttgcattgcgtt
tgagctcgcgtagttgaatatcatatgttaatttaactatacccaactgttgagagtatc
gacattcttcgaaagtgaactcttttactatatactcgtaactcctttcgtagtcggagg
tatgagaatgcatgccacagtgtttaatagttcgttttattatcactttgcattggaaag
ctcttatatcgcttttagcgtttcgttgcagtacttgaatttgtacttcattcgccgtta
ggttgttcaatggaggaatacatgaagccacatctaataaggagtaacttgtgaggttca
cctcaggattaccgcaatcgtaggcgattaatcccgagCCTTCAAAAGACAGTGCGGTCC
CGAACATTGAACATGCTAGGTACAATATAACCATCCAGTTCATCCAAGTGACGGGTCTTA
CTCGCGATTTCGCCTTTTTTACCTTTGGCTTTGCTATTTCTGCTGCTATTTCTTTAACCT
TGTCGACGTCTATGGTTTTTGCCTTGCCGAATTCGTACCCTTTCAGTATGTTCTCGGATG
TTCTTCTCATAAATTGTCTTTGTTTCGATGTACAGGCCTCATCTGCGGGTTGGTTGGAAC
TCCGTTTTGTTGCCGTATTTTCCTTGGTATTTTCTGTTCCGGGAtttttttCTTCGGCGG
GAATTTCCGGCGCCCTAACATCCATAACGGCTAGTTTTATTACAGGACGGGTATACTCTC
CGGTTGCTGTTTTTACGACAGCCGATCTGACCTGGCCATCCTTTGATTTATGTGTTTTTG
TTATTATACCCTTTTTCCATCTGGCCTTTTGATCGTCGTCAGCGATCATTACGACATCTC
CATCTTGTACGTTTTTTATTGCTTCGGACTATTTTGTCCTTTTTGCCAGCGTAGGCAGAT
ATTCATGTAACCACCGATCCCAGTAGGTCTTTGCCATCAGTTGAGCCTTTTTCCATTACG
CTCTAGATGCTTCGGCTTTTGAAACATCATTCAGTGACGGTtctgctcctcctgagcatc
caatagacctatgcacgggttcactatttgacgttttagcggtgccatgttatttatgtc
acTTTCTCAATGTAATTTGCCGGCtgtaacgttcattcactacttggacgattgtcatca
ctagaggtatgaactctcgcgctttccagtcaagaatgattctttatttcaaattgattt
gttacaaggtcctactggagacactcgaagcttcgatctatgtgaaacagcatgtaggcg
atcacctatcagtgatcgatgcatgcggaaaagagaaagatagagtattccaaaaagggc
catgcctgcggatggcaacagcatggttcaataaattgttacccgacacttctggcagtt
gccataagtgctgactattttgagcaggcattgaactgatggttcaatgcctatgacggt
aatttacgatcgcatgtttccactggtgtggtctgctggatatgctaaaatgtaggaata
ggaatgacatgttgaatgcacatgtcacacGGCCAATGATTTTCGTCTTCCTTCaagaaa
gaaggaccatcaatccacatggtctttctatgagtggttttagtcccttcatcggctgga
ttagctgccgtattaatataatgccattgtgattccatagtgctatccagtatttcgcta
accctgtgctggacgaactgtttaaactttcttaattccgatttgatccagcttaagact
gtttttgagtcggtccagtaaactctctgatttattttcagtcttatttccTTTTTAACT
GTAGCACATAGGCGGGTACCTAatacagcctccatatatcttgcattaatattttggatt
cgattgtaatatgggcgattagtcctaaaggatcatacacgctcataataaaggagagta
cttgtcgtttggtgggttccattaaatttttattggaaggtgttattttgaaaaagaatt
tgtcgtctctggtgttccagtacattcccagaaccttttcgaaaacgctttctgagtcat
caaggctgacttctttcacaggtgatatacgatcttcaggtaactgttttaataatgttt
tggaattagagataaagtttcttattttgaaattggcttcatcatgtatctgaatgacat
cagtaacagtttttacagcctttcccatatcgtcgaaactatccagataatcatctacat
aatgattgtggatgatagcttcgacggcttctgggctttcttccttatatttttccgcat
gtgtatttttcacaaattgtgcacaagcgggtgagcagttgctccaaatgtcatgacttg
catttcatatacatctaacggagtgtttgggcgttctcttgaaactatacgctgtgaact
ccgatcttcttctataatcccaatccggtgaaacatttcctggatgtccccggctatcgc
gatggagttttcacggaagcacattttgatgccaagtgatgaagcggtcatatcgggtcc
tgatagtaattgtgaattcagagatatcccttcaatttttgctgctgcatcaaataccat
tctaggtttttgtttatttttatttatggcaataaaatgtggcaaataaaacgttttagg
attctcgatcatatattcctccggactcaacttttttaaatagccctttgctacgtattc
attaattttttcatggtaccaagttttcaatggttggtccttttcaagtttctgctcttg
ttgtaagaaacgtttaagagcagttttgaagctatccggaagttcaaccttgtctttctt
ccaaagaaggccaatctcgtagccgttttccgtagcccttagagtttcacccataatttt
taacgcacgttcgtctgtttttgcaatcaatgcgttactgggaacttttaccccgaatgc
ttcagtggaaaaataatttggcatcatttctctgatggatttctcctcatcatcgatttg
attcagtatgaatacatggttcatgttatcatattgacatctgggggaagttcgactgct
gccgaacagaacccaacccaatcttgtcttggttgcaatgggttcgttaaatccacccga
tctttcttctagtgccttaaaaagatagGCGTGTGGTTGTCCGATCAATATTGTAGGAGC
TACATTTTCATACGAGTCCAAATTAGTTCCCTTAAGATAGGGGTGTTTCTCTTCTAGTGA
ACGTGCATTGACGGATTGTATCGGAACGGAAGAGCGAGTGCCTTTATCGTGCATAAATTT
CTCAAAAGGAATGTTTTCCCGTTTGAACCTTCCGCTTTTACCTGCACTATTTGGCTATCA
TTTTCTTCTTGAATGCAGCCGTTGGTCCAAACAAAGGATACAGGATTTCTAACGCCCGTG
AGATTTAATTCGTTTACTATATTTTGATCGATTAGACTCACGGAAGATGCGGAATCAAAG
AAAATGTAGGTTTTTATTTTATTATTGCCATTGGACAAAGTAACTGGCAGTATTTGGAAA
AACGCCTTGCTACGATTTTGTGCATTGTAATTTATTTGGCCATTAACGGTTTTTGTTTCC
GTTTTAGGAGTGTCGTTTGTTTTCAGGTGCAATAAACGATTGTGCTTACTAATGCATCCG
TCTATATTGCACGTTCTTTTTTCCCTACAACTTTTTACCGAATGGTTTGGGTTACAGCAG
GAGAAGCAAAGATTTTTCTCCTTTACGTATTCCCTTCTTTTTTCAACACTCATTTTCCTA
AATTCAGTGCATGCAGCGAGTTTATGGGCCATTCCGCACTTCATGCACTTGAATCGGCTC
ATATTGTGATAGTTAACTCTATCCGtttttttCACTTCGTGTGTTTTCAAATCTGTTTGT
ATTTTCTGCCAACAACATTGTGGCTAGTTTCTCTTGCGGCTTCAGCCACTCATAGAAGTC
TTCCAATGAAGGGGCAACAAATGGATTCAACGAAGTAGATAATTCCTTATCTTCATTGAC
ATGACGTAGCCATTGTTGGTGTAGATTGGTTGGCAATTTTCTTGATAGATCTCTGACCAA
TCTTGGATCATTCAAGTATTCCTCATGATTAAGGCATTTCATGTTGGTAACTAAGTTACC
GATCGCGGAAATGAAATCCACCATAGTTTTCGGGAGATCGAATTTAGGGTTTCTTGATGA
CATCACATCTTGTAGTAAACCCGAGTAAATTGATTCAACGcttccgaacaaatcttctaa
tttttgcatgattgcgtctacattgctggagtccagtaaaagtgaattgactgccttcaa
tgcatcgcctttcaggcttttttgcagacgatttaagttttctaagtctgaaaaattgcc
ttcttttgttgtttgaatgaaggtttgtttgaaacgtggccaaactttgtgattgccatc
aaagtaaggcagattcattagtgattgccttaaaacatgcttctcaaccgtcgacctagc
attgacATCGATACCTTTAtttttttCAATTAGCGCCTCGAAGGCTTCGATATAATTGTT
TTCTTTATTCGGCGTTGCCGTTAGTATTTTTATTTGATCCTCCTGGGCTTTTATTTGTAA
TTTGATCTTGTTGCATTTGCAACATGCCCAGGGGTCTTTTTCTTCCAGGTTTTTCAATTA
AATCTACGCAGGACAGGTGGAACCAGCGATCGCAGTCGTCGCAGGCCACCATGTCCTCTT
TGTCGTCTCTGTCCTGACAAAGACGGCAATTCCCGTTCTTATTTATCTTAAATTTTGTAT
CCATAtgtaacaaaatgaatatgcaccatagttttgggtgtaataaatgatcaaagctac
aagagcgaactcttgcgagaaaaaatgagactattgaagctttcgcaaaattcaaatttt
gagtgcctccactcaggaactcattctgggtagagtccctgatgcgcaaaaacgcaataa
ctgcgaattcaaggcttcctattaccttccgtatgcaaattaaacgcatgaagtaaaaca
ataccgtgtgggcgtgagaaggatgcacgatcggaattattacaatagagaattgtgttc
caaacaaaattgatagcccgtcctatttagcaaatgcaatgattgttcacctttgtcgaa
caagttcagtgcgactcgttgagtagagcagacgtaatagtcaaagtctgaaaaattcag
ttgttagccacgttccatttacaagtgcattagtcaaagttctgtgattgtaagtttctt
taaaattgaatggccttttatttggaagaactagtgttatccttttgcagttttcgtcag
ttggaaagcgaattaaattaaaatctacaaagtagattctgtgttcgaagcacgtgattg
agactgtccggtagtgtagattcggacaaaagacggtaaggccaacagtagggttaaata
atttaagcgtgtgctaattcgttggaacccattgatcagaatactcgctgatcgatgcgg
gtattttcctaggttttggaaattgagagaagaaccctagcgctagaaacgatccatggt
acgttcctgggtttctGATAAAGTCGGGCAATTATCGAGTGATTTGAACCAGTCAGCTTC
TACCGTAGTCTTTGCCATTATGTTCATCCACTCCCCTGTGACGAGACGTATTCCTTTCTC
CCCACAGACTTTGAGGTGGCAAGCTCCATCCAAGGTGGTAGCTACAAGATCATTTGAGTA
GAATCCTGTCTTGTTCATGTTTTTGATAAAGATGTCAATCTTTGTTCTCTGTAGGCACAT
CTTCGTTACTGCACTGGTGTTCACCCATAATGTATCTAGGGTGTTGAGCTTACAAGGAGG
TTCCCCACAAGATCCTCCAATGAATCGTGCATCGATATATTTCTGGCTATAAGGATCTAC
ATGAACAAAGAATTCCGAAATCTGGATATTGACTGAGGATTCTGTGTTTGTCCCCATCCA
CCCGCATCGTTCTACGGGAAAGCCAATGCCAGTATGATGGTTTGTCTTGTACAGTCTTAC
TGCATCTTGACACTCCGACAGCGACGGCAAAGTGGGATGTATCTTATGagtgagcgtccg
acctccgaagaacccctctgcacaagtaactgtccaaattgctttcgtgcatagatatcc
atgtgcagttgagttagttatgtgagctaacttagtaccagtcattttctttgggaggag
tctatcctgttccgggattggtctctttttgcatgggatcacagggggataagtgagcgt
ccgacctccgaagaacccctctgcacaagtaactgtccaaattgctttcgtgcatagata
tccatgtgcagttgagttagttatgtgagctaacttagtaccagtcattttctttgggag
gagtctatcctgttccgggattggtctcttgttgcatgggatcacaAttactttaactct
aaacctatgctaatttttgtattttgattagatttgtctagttgtttttgtgtgctctat
agtaacaccgtcatagcttgatcttttatacacgttttagaaacgatccatggtacgttc
ctgggtttctGATAAAGTCGGGCAATTATCGAGTGATTTGAACCAGTCAGCTTCTACCGT
AGTCTTTGCCATTATGTTCATCCACTCCCCTGTGACGAGACGTATTCCTTTCTCCCCACA
GACTTTGAGGTGGCAAGCTCCATCCAAGGTGGTAGCTACAAGATCATTTGAGTAGAATCG
TGTCTTGTTCATGTTTTTGATAAAGATATCAATCTTTGTTCTCTGTAGGCACATCTTCGT
TACTGCACTGGTGTTCACCCATAATGTATCTAGGGTGTTGAGCTTACAAGGAGGTTCCCC
ACAAGATCCCCCAATGAATCGTGCATCGATATATTTCGGGCTATAAGGATCTACATGAAC
AAAGGATTCCGAAATCTGGATATTGACTGAGGATTCTGTGTTTGTCCCCATCCATCCGCA
TCGTTCTACGGGAAAGCCAATGCCAGTATGATGGTTTGTCTTGTACAGTCTTACTGCATC
TTGACACTCCGACAGCGACGGCAAAGTGGGATGTATCTTATGAGTGAGCGTCCGACCTCC
GAAGAACCCCTCTGCACAAGTAACTGTCCAAATTGCTTTCGTGCATAGATATCCATGTGC
AGTTGAGTTCGTTATGTGAGCTAACTTAGTACCAGTCATATATGTAATCAATATAGTGAT
AATGATCGGTTTGGCTAACTCTTTTTTATTGCCTTCAGCTAGACCCTCTTGGTAGGGCGG
ATAGTTGCTTGGATCGTTGGCCGGGCGCGCCGAGTCCAGACTAGGCCTCTCAGGCAGGCG
GATAGTCGTTAGGTTGCTTTTTCTTTCTTGTTGTTGGAACTGAGGCTAGTTAGATAAGGC
GTGGTTATTAAATGTAAAATTGTGTAACATTTGTAGCGCTTACAATCTAATTCCTATCTA
TTACCAATGACATAAAGAGATGAAATCTTAAGCTATGCTATTCCTAAGCCACATGTGGGC
GTGTTTTTCCTAGCTCAAGTGCATCTGCATATGCATGCTTAGTCCTATTTCAAGTGGTGC
AACAAAGTTATGTAATCGGAGGTCCTAGTTTTGCGCTCTGCTTTTTATTTCATTTTCTCA
TTTTGGTATCGACATCGACTATGCTTCGATGGGCCTATGGCTGGGGTTATTTTTCTTGTT
GATTAATTACTCGCGGCGATAGGCATCCACATACGATCTCAATGGCAATATCCTTACGTC
ACATTCAGTGCATCCGGCAGGGATCTGTATGGTGTCAGTtctggtatgataccataaagg
acatatcggaattagtcaacttgactctatggttgttgattatgttctctgttttatttt
gaagtcaatcttacagctaacctcgagcttaatctagtactccactatattacgagaagg
ctgaaacaaccaatatcaattaaccaatcatagaatacaaatttaaaagaaggcgtttac
caaacggatgggtaaacgtttacatgtgtgttcgctgggccgttgcactgtcgggtcaaa
tcagtgcaaaggcaaaagtagaaattgtctttatgggaattgaaatatgaagcttctcag
catgaatgcgcttcgtcatgagaacaaaataagttgctcaagttgtgtggtatgtggata
atcgatgggttgtgaaaaatgaaacctagtcgattagttgaaaaatgacatgtaccaaat
gctttgaagatgcaagtacagctaacttgcgtgtgggaatgttttcctagaagttgagca
atataagttgtcatgatccttaaattatgatctttttgaaatgcgttaaaataaacatgc
tacaccatccccctttgggtgaatgacgtaacgtagtgaagacattcaattcttgtcaac
atatgtgatataaatgaaaaaaaaaatgttgtttcaatctcctttacaatgttagattat
attattttgatagaatattggtaaatgtattcaaaaacaagaagaaaaaatgcttaatta
aatatccgaatttctcacttctcagcttgcgctaagaattttgacctatctcattttttt
actgttttttgattttcattattttttttatgagattaggctcggttttaaaactaacac
ttcctaggatttaattaacctatttttatgaactaaagataattgatttgtttgtaaatt
gatgatctcacaatttggttctgttattgattttactttatatggacctgaataaaatga
atctaatttacgtctgttttctttttgcaaataaactatatctcctatcttgatttgtaa
tgggtttatcgaacgatcatttatttcctttcgtatttgtttttgttcaagtaatttttg
tttaactatttcatgtgacttttgaagtttgtatcttaattctttactatagagatcaaa
attataaacaggatcaattctatctgtgtatgtttcgtgtggtactcttgctttaactcc
aaaaaccaattcatatggtgttaaaccatgatcagtgtgtgggctagtattatatgtaaa
tgcataaaattgtaaccaatcatcccaatctgactgatgttcgttgacaaaatttcgcag
gtattcatttaaacacctgtgatttctttccaacgaaccaatcgtttgaggatgataggc
tgtagaaaaagtttgcttaacctgtaatagtttacaaatttgatcaaggacttcattttt
gtattcagttccttgatccgatttaactctaaaattttccatatattaaataaattttca
actaaagattagcattacgtttgctcctcttggttgaataggggactaaaactacatatt
tagttaattcacactgtatcgttacagcatatctattattattgtttgatttgggaagtg
gtcctatagtatcaatagataccacttcaaacggtttagacggtgtatttgtaattgtta
atttttcctttgtatgtttggtaatcttgttcagtttacacaattcacaggcctttataa
attgtgctattgaacttttcatatttgtccaattataaatttctctcaacttgaggtata
gtctgtgctgacctatatgtcctccagtcggtgtttgatggtaattttcaagtattcttt
taatctcatcaagatcactaatgaacttgggtggattatatattattatctgcaaatttt
ttatagatttcaaaactagttctttaaatgtttctttgggtacccattcaaaaatacagt
catgactcgatagcgcgatttttgtaattctcttcatttgcatttctttttctaacactg
aaagtgcaaacactaatgtttgtcttatacttcgcagttgtgttgtaattcgtattatta
ttttattcttttgtgatgcttcatgtaatgtaaaaattaaattctcattttccattgcac
ttcgaagttttggtagttttctagtttcagtcggattctctgtcgtataaataacaagtt
gatcaggcttattattaacggcattgttttgacttttgttttcatcaggtagttcctgac
tacgtttagactctttcagttttctttttgtcatggctcgtgtattaacagtaaatatac
ttttagattttaattcatctgacgtcgttactatacgtgataacgcgtcggcagtaacat
ttgttttaccttgaatatattcaatagtaaaatcgaaatcttccaaatctaatctcatcc
gggtcagtttggatgttgggtttttcatattaaataaaaataccaatggacgatgatctg
tacgaattacaaa
>AAeliv_supercont1.286_1361694_1362031
tgaaaggggggcggtgatgcgactataatcggcgataaaacgtcgatagtaatttgacat
gccgagaaatcggcggagcttagtaacagtcgttggtctctcatattccacgataggcct
gatcttttctggattggtgtgcaacccacgaggagacaggatatatcccaaaaaagggat
ttcagccacacagaaatgggatttctccaatttgattgacaaattggcctctattaggcg
tctcgcaacctcgttgagtaggcgaatatgttcttcaaacgtctccgtgactatgactat
atcgtctaagtacacgaagacgtttggttccagtacaccctgccccaacactcggttcat
caaccgggccagtgttgctggactgttgatgaggccgaatgggagcctggtgaactggaa
catccccttaccctgaacgctgaaagcacaatattttcgtgaaccacgagccaaagggat
ctgaagaaatgcttctgttagatctattgtgctcaaaaaccgggcctgtggcagtcgacc
aaggatgcgtccaggatgaggtaggggataagcatcgcgaatcgtccgctcattaagttt
gcgagcgtctagacatagccggatatcccctgaacttttccgaataggaactatattcag
ggaccaatctgaattagattcctcaattattcctcgggccaataaacgatctatttcaga
gaacagaccggcctgaatttttggagaaatcggataaggatattgtcggacaggcttact
attttggaattcacctccgagaatgatttcatgttctattagcggagtagtatccagctt
ttcaggggaagcaagcttaaaagattgcctcacctggtttaagatttccttttgtttgtc
ggtcaaaatagggggatcttcaaccgtgatgttgagtttggttgtctgagaagtaatggc
cagggtggcgactgtcggtcgaatacgataagctcgccaaaagtcgatgccacaaatgca
atcaacggctaatcctgggacaaacagtgttggtaaaactcgcgtcttcccttggaaagt
gtagggtactagaacttctcctgcgatttccaaagcatcaccactggccgtgactagatc
aagcggttcagctggatcttgaagacggacattagagagtcgcttgaaaatagtggaatt
gaacatagtcctatgacttccactgtctaagagcgcataaacaggcacgtcaaagatttt
caaatgtacgtgaggacgatcatcctcgccatctggggaggtaagagtgatcttatttac
ttgtggcagacggttttcgtgctcagtttcgggcaaacggggctcatagtgatctttgag
ctccaaaataagtttcttgaagtggttttctattggcgctagacgaggaacctgcgactt
taggactcccgtgtcgggttttttgagcagtacggacaatttttgtacgctactcctgga
aaggcacaaatttggcaaaacaaccgtcttggcaatggacagtcgctagtgttgtgattg
tcccgacaattgaaacattccccattgggtggagggcggtaattgttcacaatttttgaa
aacggatctctggctcctctgtcttcgtgtttaggggatgggttatccatttttgcctta
gattgattagcaggtttggcatccgctttaggttgctttgaggcagtatatgttttgaaa
ttcgtttcaccttttgattgttgattggattttcccggattatgatttttgttagagaac
actcgtgtattctgtggattcacccctccactgtttatcgcacaggtttcctttttagag
tttccgaatactctggcaaaggccgaggagtccgcggcatcaaggtcgtttccaaggtta
agcaatgtctgtaaggaagttatttgccttcctactaacagcttacgatagtcgaatctc
agattcatttttagtacttcaaccttgtctgactcagacattggttgactcatactgcga
aagagtttttccatgtgcaagtaatattgctggaaagtctcattccgctgctgccgatat
tggtagattttgactcttaacacggcgtccaaatcagggtgacgaaatgctttttgcagt
tcctgaatcagatgattccaatccctcagtcggttttggcttctcatggccgtataccag
ctgagtgcggggccatcaaataaatgaattgctgagtcaaacaactcttcttcacagaca
tgttcagaaagagccatctgacccacgttttccagaaattcattcatacccagcccctga
tcatcggccttgtatttctgtattttccattgtgataccgggatcacttttcgaggttgg
aaaaacggttgacgtcgttccctctgagcaggattttggtttccagcatacgttggaaga
gtggactgagctctggggactggggggtcagaaggaatgaaagttgcatctgggaggttc
cagtgctccaccggtggtggagcttctgactccgaccaccggggataatagcggtggtgt
atccagatgagtaaactgaccacaaacagtatgacaatcgttgcgagtcgcgattgtgga
agcatgttagacaaggaaccaatgactagcgtcgccgattgcgctggtggaagcaagtta
gatcgaagggctgccaagccggttgagacggggctgtaccccgtcctacaaccgcaaggg
ttggtcaatccggagagggcgacatgctccggggctgaaataggccaaaggtcgtatgta
ggggagtctgggctgccggatttcgccaaggagcttgcttggcgttctgaagtccatttt
gatgcgtgcccagtatttgggaagtctaggttgagagacggtttggttgtgccaggttgg
gcccgagaacgtgctggtagggtagtggatgtgctagctgggagtattcccatgcctagt
gcttgcctctgccatgagtgggtgcttaggcactccacgcagcgcggggagattgtgctg
agccctgtcgcagtatccagaggtgtaaaggccagtgaagcatattttgtgcacactgtc
ctgtccgctgctgatgctgtgacaggcgcttgtccagtacactgggaacgaggtgccgaa
agagcaccttcagttttcagcaagttgggcaagaggcagcaccccaggtcttgcacacgc
atgaaacaccgtcacgtcggggtccaggtagctttggggaagcctggcatcaatccgaca
tgttctaagttctccaaaatccgcatttctgaacttccagctggcgggcccccaccatat
ccggggggctcactatcgaatttgactattgacaacagccatgcgacgtcgggcggcacg
aagggccgcaaacgagtgcgatccaaggggaaggccattgcaaccggttctaagccaacc
gcgccacgccttgctcacttcggtgaccattcgatcgtcggcaatggttgcgctgagatg
aaccgctctttggcatcgagcgcatcccagcagaatattctatcttggctagcgaatcga
atttctacttctttaggtgacaacattgttgaggatgttgtcaatgggtcaatgggtgtt
gtgactcatttgatcccaaatgccccttatacccaaacgaatgagtgggtggcacaaggg
gacttctcactgtggcacgtcgatgtggccaatgtgaacttgtctgtcatcggcggtcat
agactagggcggaccgatgacaccctgcttgccggctttttatccgataagacgaattat
aataccagggctttagccgcttctctagctgcagccattcgcgtggacctaaccgtagcc
caaatcatggctaattacgtcacgttgtcacctgacatcatggacaatacggccatgtat
gcgaaaggctggctgctaatgtttttgcgagagataatcgaccgccatccaggtgacccg
cttgggcacgtctggctggatggcaacgacttttatgtacgtagttttgccgacgctgac
ttggggacgaattttgaagctgacgtaacagcacgccgattcgtctatctcgcagccgat
ttgcaggattctatgatcaactgcctgcgccacctgtcgcgatcccagcgcgtattcaac
gcgataccggatcgcgccaatccggtggcggcacgcattctgtggttcgccgtgccaacc
gcggtgtattatcgtgtggctcagggagctcttcccgctattgcggatttcacagcggag
gagatgcgagcgactttagtccatgtagcgcgcagtcgtggtgaaatgcaacagctagcg
ttaggatttgtgaaggcgctggctttggtgtgcactcgtgagcacgcaaggccggctgcc
cctgcagtgaactactggttcacatgcacgctggagcccttctcccatttccgttggcaa
gcaccaagtgattccaaccccatctacaggtggctaaacgccatgaaatctgatgaggtt
gagatggtgccgcgggacgagataagagttctagagcaggggactgcttccactttgctg
cagtatgcgattgctgctggagctcttcttagcctgggagttagtctggctctgaactcc
cagaatctcaatggaaactttctaaacggagtggccaacagcggcctgctgccaatggct
caggtacaaacgttcggccagtccttattccggccccacgttgggcgccaaatgttaccg
tttttctggtacggctctcttagccctcgaggatcggacaccgaagcccagatggggaac
cggtcaaaaccccagactgctggtctgaccaacggcagtcagcggggcgggctcaaaagg
cctcttttggggtcctcgagtcccagggtcgttagaggaggtagtggggaggttttcgga
ccttgttagcatacaaattagggttagttttaaagttttgtattgactcacggtacagaa
tatacgctgtctctccaaggcagcgaggaaaccaccaacggcggaggccgtggaatgtgg
gcgacggagggtgccccgatagcgtcacagcgggatggtgatggacggctgaccgaggcg
ctagtcttgaattgttgggagtagggtggacgacgtggcgaggcggccggcctgagtaga
tgggtggtggatgaacgacgtgggaaggtggtatgcctcaacagactcccaggatgagcg
atggcgggaatccggcggtcgacctatggaggtgacggtcgcagatgacgaaggcggttt
agcggcgaagcttcgggtgtaatgccgtgagcgacgtaggttcttggcactgaacaatgc
gggccacgcggtgtagatgaatgctgtggctccgacgaactggaatggcaggcaaggctt
cttctactagagcccaaggggcttctaaactggacctgaaccagaatgtccactcgacaa
atcgaggctcggctgggaaaatcgattatctggcgacttgggttcttcgcggttaatggt
aaccaccgcagacttcacttgctcagagttcgtatgctcgtcgatgtgtctcgttctgtg
gtctcgattaaaatcctcgatcgcgccaaaaaatctgatccaaaccctcatgtccgaccc
ggttcgactttcgttcgttccgttctccccacatccgttctcttgtcactgtcattgctc
cacccatagccacctagccacctgttggagatttcgtggcagctacccactggttggtag
cacctcccggagtaatagggctctaaaacattcccccactttgcataatccatcaaggtg
gtgaaatcgcatttggacaaatattctctcagcatgttgagctgtagaaactgtaaccat
ttcctggttacatgacggaaatgtgcaaagtagataaggcgctaatggaGtgtagagtat
ttagttacatcatatcataaatcacctgacttcttcagcacatgttctgtgattgAtctc
tctctctctccttcttcattattctatccttgttgcaaacctcttatcgatccctgattg
gtttgcccaaatgaaaagtaactccaagcacctcccactaggataagcattgtgtagaga
acaaatctatgtatgtagaattaagtgatttgtaaacttgaagattgaaataaagacagt
ttttattcaacagtagactcgagcagttgatatccggaaagatatcacatggctgaccgt
ggacaggcaaccgagcctgaagacttattcaatagtcaattaaaactgtaaaaagggcca
agtgcaagcgaaaaatcttgaaaagtggaaaaagtttaaattataaaataattgtgaagt
gagtacccacaatggggaataataaatccaaaactgctcagaattcaggggacccgcaag
tccaaatcctgaatgaacttgcaattcatgaagagtatcacgccgaccacgagtttaaac
CATTAGCTTAACTTGAACTCAATCCTAGAGGGGGCTTGCAACATTAAATCaaaaaaaTCG
CTTAAGCAAGATGAGAACATAGCATGAGAGTTATAATTTTCTAGGGGGGCTTGATCTTtt
ctaggaggggattagacccccctagcccccccgtatttacgccaatggtttaaactcaac
atcattttagcattagtcggtctacagttagcagtgatgttttaccaactgtacaaatta
cataccaaaaggcaagcaatgaaggctgctagatcaatagccaacatgcaaaaccctgct
tagtgcctgaaaaagaactcgagtaagctgcaagtgaaatacgaacaattatgaaaaacc
gtcgaagtggaataagaacagtttcgtgacccgttagtatacaccgttggcgtttatagt
gatgaagtgaaagcacaaataagtgcaaaaatcaaacaaacaaatcaactgcaggcgaga
ccacggtcgacaggagtcgaccggcgggattagaaagcgcatgagctcagcgccaacaca
aacaacaacgatgtgatgcaacgagacgccgaggatcgtatatcgagcgacaaccgggaa
gctacgatataaccctatacaattttataaggtagcgtaaacaaatcaacggatgtgttt
tttttaccagtggaaaataatacttagaagtaatgctttgatcgtcgaacaaataatgaa
atcgagcttctaataggacaaattcacaaaattaaagcaaacttgaaaaaggctccattt
cgaaaatatttgaaattcacacttgatgaaaaattacgaaatAGGAACTAAGCATGCATA
TGCAGATGCACTTGAGCTAGGAAAAACACGCCCACATGTGGCTTAGGAATAGCATAGCTT
AAGATTTCATCTCTTTAATAGATAGGAATTAGATTGTAAGCGTTACAAATGTTACACAAT
TTTACATTTAATAACCACGCCTTATCTAACTAGCCTCTTAGGATCTGTAGGTGGAAAATA
CGAAAATTCCATTTGAAACAACTTTGTAACTCAATATTACACTTCACAAATGAAACATGT
Aggattaactccgagcatcgaaaatatgaaccgtttatagctcaccgcatcggtgagata
ctcgactcgagcactatggaccaatggaggtggatacctactaacgaaaaccccgcggac
gaaggtaccaagccatgtcataaaaaatccatatggataacaggcccggaattcctaaaa
ctcccaacagaaaaatggccacaaacagaaataaaagaaacagaagtagaggcaaaattc
gtgggcatacaccaaaccaacaaagattatatacatgaaaacaaattctcgaattggtgg
aaactaatattccgcctctgcgcgattctcaagatcattgattttgggctaaaacgcccg
tgttttactaaaagcttcactatgagagacagagtaagagcggaaaacatactctaccga
aaggcacaaggcgacgtttttcccgatgaaatcaaggatctaacagaaaacggagaactt
acaacaattggtcccctctccaaactgacacctatgctcgacgaaaatggagtcatgcgc
tctcgcagtagattggagtacgctgataacctaccgaaagctgcgagaataccaataatt
ctacctaaagatcatcacataacccaataaattatcaaatggtatcacgaaatgttcaac
caccaagcggacaaatctgtactcgcagccctgcagcagaagtaccacataacgcgacta
aacacagcatttcaattagtcaagtcacgctgccaacactgcatgaacgcaattataaaa
ccaaaaataccaataatggccgcacttccgaagtgcagaacagacacctatgtctatccc
ttcacctgtatgactacaagagccgtacacatcgaactggcgtcgaagttggatacagac
gcatttttattgtgcttcatgaattttcaaaaccgaagaggtaaagtatcgcacttatac
agcgataacggaacaaacttcataggagcagaacgagaactacgcagtctggtagaccag
ataaattccaaaatggaaaccgggcaagcgatcaaattggagctagaatggcatttcaac
cccccaaaagcaccgcatttcggaggcgcatgggaaagattgataaggattgtcaaaaac
agtctcatggaaacgataacatcacgcaaggatcactcagcaccaaatgtcgagatactg
agaggcgcgctaatccaagcagagttctatcttaattcacgcccgttaacacatataccg
ttatcacactctagatgatgaagtactaaccccgttccataccttaataggaagagcggg
atcattatccgtgccatctatgttcgagagtcataaactcgagcggaaacactggcgact
agcacaatattacggaaagtacttctgggacagatggagaaaagaatacttatcaataat
agcgcagcggccaaaatggcaaacgaaaactaaaccgatacaagtcgacgatattgtcgt
aatagtcgacgccgaagctaagtagaaccaatggctcaagggacgagtcattgaggtaaa
agaatcaaaggacaaacaagtacgatccttgaaaatcaaaaccaaactcggaatttacca
tcgcgcagcatccagcgtcgcagtactcgacgtctacagaaagggagacgaaccaaacac
agacgatgaaaacaacaaaattggaaaagtagagtcatcgataacagctgagaaaaacac
taaaaacataaagaaaagagcagtagtaaatgacgagtgtgtcctagcaacgtcatcaca
acccgtcaagaagacaaaagcagcagccaacaagcgcgacgaagcggcaacgaagcattg
gtagcagcaaaagccgcagccaacaagcacgacgaagcggcgacgaagcagcggtggcaa
taacagcagcagccaacgagtgcagcgaagcaacatcatcaagcagcatcgaaggagcag
cggcagcagtagcaacaatcgacgagcgcagcgaagcagcatcatccaaagttacctcaa
ccacggcagcggcgctagagcacgagctgaacgaaatatcgacgaaggagaaaagcatct
ataaaaactacgaccctgcaatattgacgagcttcaataaacacctactggaaagaagac
ggaataaacgaagaataaaaccaccaacgtggcatcttaacaaggaaggcctaaccgcca
cgacaaggtacgtcacggtatcatcaaaggatttggtaacgagagaactcaaagaaaaca
ataacccggcgaagaaagccagggtaatcaacgccaatatgtggagctgaacaacaatag
cgctattcctactgattagccaagcaataggaagtgagcttaaagggctcatagcgtacg
attgcaccagcaacaacgtaaacataacgagctattcactgatggacgtcgcaccgtgta
ttccaccaactaggaatctcacgactacggaagtccgcatacaagtcttacaaagaagcc
caaaaacattcgtcaaggtccaccagtgcaaggtaataataaaacgatcaatccgacact
gcggtatgcattctaatacgtcagattatgagcatgggtacgcatacatcgtcaaggaat
tcaccccggacgaatgcaggttagctcaattgctcggatccgtatcactatccgagagca
acaagattcgcgaactccgtcgcaacaacaaaacgcgaggagaaacactgatagtaggga
gtctaagagatagctcttgtaccggtCCCTACAGTCCTTATCTTTTattcaatcatcatt
ccatcatcatttcatcatcaATTTATTACACCTGCGATGCAAGCCCTCAGTAGTGAAATA
CGAGCATCCACCTTCAATGTGGTATGCGACCGACCTGGACGTTCCCGTGTCTGGACATTT
TCTGCTTACCTTGACAGAACGAAAATGTCCAGCTTAAGTTCCCAGGAAAACGGCACAATA
CATTTTGTATGTCGCTCCAGGTGCCTACTCTTTTTCTCATGTGGAAATATCAAAAGGATG
CGATGTCACACCTGTGGCTTATCGCTATAAATAACGAAATTGTGAATAAAGAGAATTCAA
TTGCTTTTCATAACTCGTAATCGACTAATTACTAGTTGCTCTTAGTTGGACCGGGTAAGA
CCGTACTCCGCTAAGATACCAACTTGGTGAGAAAGTTTCCATGCGATTTTATGAAGAGAA
ATAGCCACTACATGGCGACCGTGACAGCCTAAGTCCAAATCTAAATTGGACTTAGTTAAA
ATCGTTTAGTGTTAAAAAGTACCTGGCTATAATTTGTGAAGTGTATGTTAAAACAACACG
AAAATTAGTGAAAGTGACAATTTGGACCGCAAGAATTCCGTGAATCGAAAAACAGACCAA
TTTGTTGCAAAGATGGGAAACCAAAAATCTTCCCCGAGTGCTAAGAACAGTGGTGATGGT
GATAACATCATCATGAACACACAAGAAATACATACGGAAATGCATGACGCACATGAACTA
AAGCTGTGGATTATTCTGTGCTTAATCAGTTTACAAGTGTTCTATACTGCATTCAAAGTT
ATGCAAAAACATATTAGGCGCAAAACAATGAAGATGGCCAAATCAACGACAAATCTTGTT
TGAATGTGCAAGTGAATAAGAAAAATTAAAACAATACTGAAGAACACAACCTATTAATGT
AAAACGGGCTAGAAAAGTGTACACCATGCGGAAAAGAAGAATTAAGTACAAGCCTCTAAA
CATCCAGACAGAAGAAACACCAAAAGTCAGTGAATATAGTGAGGTGCAATATTTTTCACC
TGATAGCAGATACATTAAAATCAAATCATTGGTAGTGGAAGTGAGAACCACCACGTCTTA
AGGGTCATGACGGCCTCAGACTATGCGACGAGTGTGTGTGGAAAAGCGATTGCATTCCAA
TACGACTTTGTCGGGGTTCGACGGACTTTGTATGGATCGAACGTGCAGCTTAAGGTATCA
CAGACTGTCTCAAGTAATTGCCCAACGTACCTAGCAGGGTTAGCCGTGAAGAACGACCGA
ACGATTTTTACGGACGGCATGTTTTGGATGTCTAGTCGTAAACAAGGCAATGAGACTGAG
TACACGATTGAGGATTTGGAAACCATGCAAGCCAGAAAGTGCATTTGGCCTAAACAATAC
ACGGCTGACAGATGCAAACTGATTTCCCTTGGCATGTCACCCCAATTCGGCTAATTTCGG
GGCCTGTCCCGGGAACACACGTGAAAGTGGATCCGAAATGTGAGGGACGATCATCGGCGA
ATGTGGTTAGACCAGGCGAGCAAGCAAATTGGTGCTGTAAGAACTGCTCACACCCCATTC
ATTTCCAGGTTGGACCGGCCCTATACTATCCAATGGAGATTCAGAAAGCTGGATAGCAAC
CCAAAGGTGTCTAAAATGAAGTTGACCGAGACTCCCCTCACGGATGACCCTGAACCAAGC
GTCGAAGAGAGGTTGAGGATGTGGAGGACGGAGGCGCATGCCTCGCAGCCGAGTGGAGCG
GTTTTCCGCGGCCTCGCGGTGGAGGTGAGGAAGGGCTACCTCGAGGATCACATCGTGAAC
TTCCTAGGTTTAATGCTGTGTCTCCAGGTGATTTCAAACGCCCGGCCACGCCAACGGCCA
TTGGCCTACTGGGTGTTATCCTGGTTGGCTTTTGCTGTTTTTGGATTGCCGTCGGTCTTC
TCATGCGTTGGCTTTGGTTCGTGGTTGGTTCTGTTGCACGCTTCAACGTCGTCGATCCGC
TTGTCCCAGATGATGATTCCTCTGTGGATGCTACTTCACGTAGGGCATTGCTCGATGTTC
TTCCTAGGGTATCTACTGGAACACAAACTGAGGGCAACTGGGATCGGGTTCAACCCGATC
TTGAGCAACATGTTATCAATCTGTGCCATAGGAATCGCATGGACCTTGTCCAGGCAATTG
AATCTGTTCTCGTGGTGCTTGGAGATTGTGAACGTGGTTGTTGTCCTCGGGATGGGACCA
CGGCTGTTCCAAATACTGCCCGAAGTAACCGTCGCGTATTGTGCGACAACTGGACTCAGT
GTGACGGCGGTGATGGGAATCGGCTATGCACTTATATTGGTCATGAAAAAATACAAGGCG
ATCTTCAACGCGAGCGGTTGCAGTGGGACCGGATTACGCAGCTACAGGGGCAACTCAATG
ATAGCATTGTTGATATCTATGAGTCTGTTCGCTATTTGGGCATCAGAGAAAGCCAATTGC
CAGGTGGCAGCAGCCGTGATGTCTGTTGCCCTCGTTGTAACAGTGCTCGTTCTTAACAAT
CGCAGTCAAGTCCTGAGGGTCTCGTCATTGAGAGAAATCCCGACGGACCCCTAAATTTGC
GTGGAAGACATGGGGAAGATGGAATTGAAGTTGATGGGATTCACGACATGGTGTCCATTC
CGGAATTTTTGATGCTATGTTCACTGGGGGCCGTGTTGGTGACAATACATTGGATCTTAA
GTGTGTCATTCTTCATTGCTCTGTTCACTACTCCTCTAAAGCACTATCTCGTGTTGATGT
TGAGATCAATGAGCGGACTAACTTATCGGAGTGGAAACCCATTGGGATCCTGGGAGAACG
CGTGTGTCCCTGACGTGCAAAATCGATTTTCCAGCATGCCAGACGGAGTCTACCGAATCA
AGTCCAAAGGAGTTGCCATTGATCGTCAACGGGGTGTTGGAGTTGTAAGACGAGGAGTTT
TTCACACCCTCTACCATGTAACGCGTGGTGGTCTGGTGTACTGGCGAGGGCAGGCAGTTC
AACCACACTCTGGTAGTGTGACTGAAGATGTTATCTCTTATGGTGGACCGTGGAATCTGC
CAAAGCCTGAACTTGTCAACGAAATTGACGTCCTGGCTTGTCTACCGGACGGCACTGTGG
AATATCATAAATATGAGCCCAGCACCATCACCATAGATGGCACTCCCACAATGTTCGTGA
CAAAAGATTTTGGCTTCGGATCTTCAGGATCCCCCTTCTATTTGGAGGGCGAGCCGGTCG
GACTTTATGGGTATGGCTTTCAATATAATGGAAAATACCATTCCATAGTCACGACCTATG
AGCAAGATCCGAGCCAGGTTCATCTTCCAGGCATTGATCTAACGAGCACGGTACAAAGAA
CATTCATCGATTGGCACCCTGGCAAGGGAAAGACACGGAAATACATTGTTGAAGAGACAC
TGAAAAACGTGGAGCTCAAGCGGCACACCCTCATTTTGACCCCCACCCGAGTTGTTATGG
AGGAAGTAAGAAAGGCCTTCGGTGAAACGGAATTCAAGATAGGAACAAATGTTGCCTACT
GCAAGAACAATGCTGTGACGATCGCCTGCCATGCAACGTTTATGGATTTTGTCAAGAGTA
GAGGTGTTGGCCAAATTAAGGTCCACACCATCATGATGGATGAATGCCACTTTTTGGACC
CGATGTCAATAGCGGCCCGGGGAGTGATGGATTACTTAAATTTACCATCCAATGCTGGGA
TAAATGTTGTCTATCTCTCCGCGACGCCACCCGGACAGGCTCCATCAGTTGGCTCGAATT
ATACGATTCGGGAGTACGCGGCCCCTAGCACTCGAAAACTCAGTTCTGAGTGGTTTGAGA
GCATTGTCCGACAGCATGGAGCTGGAAAGACGATAGCGTTCGTCCCATCCCAGGACCAGT
CGGAACGGTTTGCGGACTCATCCGCGGGAGCCGTTTCTCTGCATCGGGACAATTTTGAAG
AGAATTATGCGAAGGCCCTTGACCCTGAGACAAAAATCATCTATTCGACGGAAATTTCTG
AGATGGGAGCCAATTACAACGTTGACCTCGTGATTGACTTGAGAACAGCTGTGAAACCAG
TCATACAAAGTGAGGATGAGGTCATCTTGCGAAAGCAGCCCATCACAACATCATCTATGG
TGCAGCGACGAGGGCGAACTGGGCGAAATGCCCCAGGTACATATGTTTATCCAGTTGACG
CTGCTACCTAGGAGGATCCATATGACTGGGTTTGTTGGCTGGAAGCACAAATGGTGTTAG
ACCAGCTAAGCATGCCACTAATGAAGGAAGAGTATGCTTACGGACAACCCCCTGGAGCTT
TTCGTCTGATCGGCGAAAGTCGAGATAGGTTCTTCCGGTTCATGGAGCGGCCAAATGTGC
CAATATGGTTGGCTTGGAAGTGGGCGAACAGTTTCAACCAGAAGCATGACATGGTATTCA
ATGAAAGGGACTTGCCTGATGAAGACACCGTGCACACATCAGATGGGCGCATGGTGTATC
GGCCAAAATTTCTGGATCAACGGTTCGAAAGGTTTCCATGGAGTGTCCGCGAGCCAACTC
TGAAGTTCATCCTCTCAACGCGTAGTGATTTTTGGAGTGCCCTATGGCGGGTGGACTGGG
TCCAGCACGCTAAAAACGTGTTGGGATCGTTATATGTCTTACGAGATATAGCAAATGACA
CTACTCCTGACTTCGAGGTTGACAAAGCCATTGCTGGCTGGATCGCTCTCCTGTCGGGGG
CTTCCATCGTCATTGGCTTACTGCTCCTACAGTCCCTCATCTCTCTAATCTTTGGGTGGT
TGTTTCGCCGAGAAGAAAAGTCTGAGTACTATAGATCTTCCGTCGGTAATACCAAAACTG
TCAGCCAAACCGTTTTTTGGACAATACCTACGATCTTCCATTACTTGAATGTGGCTGTTA
GCTTTATAATCTTGCTGATGATATTTTTGTTCATCTTCCAAGAAATTATGGAACGAACCA
GCGGTCAGCGAAGCTATGGGGACCTGGATCTATTGAAGTGGGTCATAGTAATCTTTCTCA
TTCTAGCCGGAATTTTTGCCTGGGAACAACGATCATTTCCCAATATAGCATCTGACATAT
CAAAGTTCGTCCTACTAGCCGAGTAACCCGGGAGCACGTTTAAGTTCCCCAGATTCTCGT
TTGTGTTAGCCAGGCCTGACACCCTAAATCTGCTGAATGTCTTGCAAGTGTACTTCTTGC
TCACAGTTATGTGCGTGAAAGCGTTCGCTTGGGGAATGGAGAAGAGCATGTTAAAAGACT
ATGTTGCCAAACAACCTGAGATGCGACCCTGGGTGGCTGGGTTCCGTCTGGATCATCTGC
AGTGGCATGCTATAATGCCAAGTGCTCTTGCGGTGTTCTACACGGGAAACTTCACCAGTA
TTTTGATTGGAACATTTTTCACCTGTGTTGTGTTCATATTTTTGGCACAAATGTACAAGT
GGAATAGATCCGAGAAAGTCGTTGTGGCTCTTGAAGCGCGCGATCAAAAACACTCCCAGG
TCACCAACATCATTGATAGGACCCCGCATGACAACACGAAAGGATACGTCTATGGCTTTC
CAATGGGGTTTATATTCCTTTGGACCGTCTGTTCCCGAAATGTAGTTGATGCCATCGTTG
GGCTTCCAATAGGAGTATACTGCTATTGGATGTTAATAAATCCCAAGTCTCGGTATCACC
AGTTTATGGACTTTGGCTCAATTGTAAACTTTGTTGGCATTGGATACCTTACGGACATCC
CCCTCCGGGCCTCCCTGTTCGTGTTTCGAATGGTGCTGGGGTTGTTTCCAACACTGGGCG
GAATGCGCTCTCTGGaaaaaaaCAGCAGCAACAGGTTTGGGGGTGAAGTGGAAGAACATG
TTAAATGAAATGTCCCAAGTTCGATTCCAATCCTACAAATCCCGAGGCGTGAACGAAACT
CCCCGAGGTGACTATGTGTCTCGTGGGGGATTGAAAATGGACGAAATCATCAGGAAATAC
GGCTTTCGACCAGCTGGACGTGTCGTTGACCTTGGATGTGGACGAGGAGGACGGTCGCAG
AGGGCAGTGATGGAAGAACGAGTTATGCGCGTGACAGGGTACACCCTTGGGGGAGTAGAA
CGTGAAGAACCCCAAAAGTTCATAACGTATGGTTACAACCTAGTCACCCTAAAGAGTCGG
ACAAATGTCTTCAAGCTTGAACCAACTCTGTGTGAAACTGTCCTTTGTGACATCGGGGAG
AGTGATCCTGATTTCCGGAAGGAAAAAACCAGAACGCTGGTCGTCCTTGATGTTCTCGAG
AGGTGGTTGAAGACCAATCCGGAGGCCCAGTTCTGTTTTAAGGTCCTATGCCCATATCCG
GTGGAGGTGATGCGGAAGCTTGAAACTCTGCAACATACCTACAGTGGGCGGTTGGTTCGA
CTGTCCACAAGCAGAAACTCAACAGCTGAAATGTACTATCCTCCCACCACGGTAAATTTa
atgcacaatcaattagttgattgtgcaatccgacatttgatatccgctaatcatagttcg
caagtcgacaaatggaagcgtgaagacattggctacattcggtttcgttaagagtgcgaa
aaagaagaagcaacaaaagcagtaaaaagttgatggaattcggagactgggacaagtttt
gaaattggtgctggtgactaaccttgaaggacatacacttaaccaaaaacacttgaacat
ttgttaaaggtcctgaatgaacttgaatacaaaatacaaaacaacacaaaagatagcgca
tttattgaattatttttgaatttcttctcatatactacttcttattttctagcttgaggc
cttagaacgagacatcggaggtcgaattatcgggtattttttctaaaccaatgaagaaac
aacggatctcacggtgtgagctacaacatcaatccatgttacgtgaactggaggtgaaac
gacaagccgccataacaagatggaaagctggatccacatggtataaacagtacaaccaag
tacaaccaagagaaaaacaacaagaaccagtgcaatcaaaagcagtaacaacggaccaat
ggggaattaggaggacactcgacatcgatttgatacaacatctagcagtgaagttacgat
gcaaattaaaaaaaaaaaagtaagtcaaaataagttttctttcaatgttctaaatgttcg
atatagttattaaagttgaaacacttacaaaatgcttgtcaagcttaaagaaatctagat
ataataaaataagtacaaaaacattaattgaaaaggctaaattagcagaaactttaaaaa
atgagattgagaaatatttgcttgtaaacgaacacaaaattccagacactacacGGCATT
GGCGCATCGTTTCCTACGGCGCAAGTGGCGAGTTGATTTTTCCTGCTTACGCATCGATGT
ATAGGACAGCTGTATATGAACCGTGTTGTATACAAACTGTAAGAGGGTGTGGCTACTTTT
CAATATATCCAAAATTATTAAACAAGTGGAAAATTAGTAAGTATTAAGCATATtaaaatt
agcattagaaagtaaaggcgcaccgccccatcaactcagaagacgcaaggaaaagccata
agaacaaaagagcgttaacaattttccttccatagcaagcacgtaggaccaaaccgtcat
aagcacgaagcgcagacccttgctgagcctgacgcattcgagtggtacgcggacaggatt
cataacgaagagaaagggaaagcattgatctaatggtaaggcgcaacacgaacttatgct
cccctttaaaacaaatatgtccctgcgtcaacccacgcaacgaaagaaacaaagtaatta
agttcgaaatttattacctacgcactcagagacatactttacgagaaaagacctaaaacg
ttgaaatctctttgcttttttctcgtgggagaaaattagttttaggcaatcacgataatt
gtccctttctaactttaagaatcaataggatctccgatagaactgcatttgtcacatctt
agaataaccctcccagatcgacgaaagtcgcctataaaaaccctgaaccaaccacgaaat
acatgaccttacgtttagactcggaacaggcaacttgtctttctagagagaaattcctgg
taagttgaaatcgttagaaccgcttcgaactcccaaaaatcgctgaagcagattaagcag
gagctgaatttgaacgtttgccgggagactattcgtcaagttttggtccaaagtccgtac
ataaaaagggccaaaaaggcaaaagctccaaaccttactccatcccacatcgagagacgc
ttgaactttgcaaaagccaacatgaatcgacagtggaccatggtaagttgtgaaaagggc
gtattattttaaagcaattttcagcgtgattaaggaatgtttattaaaaagtatgttttc
ttttttgtttacttccagatgatcttcagtgatgaaaagaagttcaatctggatggtccc
gacggatttaatggatactggagagatttgcggaaagaagaacaatatttcaccacaaga
aattttggtggcggttcatgcatggtttgggcaggattctgtgcatctggaaagctggac
cttgcgttcacgtcgttcaaaatgaacagcaaggactacatccaggtgctagaaacgcgt
cttctaccattcctgcgcagatttcgacgcaaaaagttcacttttcagcaggacaatgct
gctatccacacaagcaaggaaaccaaacagtggataaaggaccacaaaatcgatctgctg
gactggccagcgcgctccccagacctaaatcctgtggaaaacctctggggaatccttgta
cgcaggatttatgctgaaggtaagcagtacgccactgttgatgagctcaaatcagctatt
ttggaggcatggggaaatattgagaagactgtactgaaaaacttggttaacagtatgccg
aaccgaatgttccaggttattaacaggaatggtaaggtgaccgattattgacacattaat
ttcactgtttacatagcttttactgtggaaTACTATGGAATCCTATACTATCAAACCTCG
ATTTTCATCCATCTGTCAAATATCATATATCAAAAGATGGCACTCCACACCGAAGCTGAT
TATGCACGGGTACGCCCCAAGTTGGAGCTCGCTCGTAGCCTTGTTGAGCCCATGAACAAC
CAAATTAAGTATTTAGTTACAGGCGGATTAACAGAGGCTCAAGCTATTGATGCGGATGGG
GACAACAATGAGGACGTCGTTGTTCGAGGAATTGGATCGAACCCCATACAAGAAATGCGC
CTTGAGAAAGGAATTCCTCCAACGTATCCTTTACAGTGGTTCTCGGCCAATAAATGGAAC
AAGCCACCAATTACCCTCCCGAGACCCAGAGCCGGAGCCCACTTAAATGATTACTATCAC
ATACTTGCCAATACTTACCGCAGAGAATCGGTTTCCGTAAACTCATATGTTATGTAGTCT
GATGAACGGAGTCTTAAGATTCGATTGGGTCTCATTAGGAGTCTTAATTGGATTCGAAGG
CTCCACAATTACTCCCCTAAGTGTCTTCACAGTTCGTCTCACAGAAATCAACACAAATAT
AGGATCAAGCCAGGACGAAGTCTCCGAGGATATGCTATATGATCTCGCGCTTTTAATTCT
CGGAGGTTTTCGAATCCATATGGCTTCGAATCAAACCTATATTGATCGCCTACAAACTGC
ATTAAAAGCTCAGTTGATGAACCCTGACTTTGCAGATGGTGTCGAAGTGGCGGTGACTAA
TTTTGCTCAGCTTTATTCTGATCCCGAGTTCGTAAAGTTAACCTGAGGAATAGACATG
>AAeliv_supercont1.286_1441550_1443009
cttttgcgatccctagtggacaccgagaaagaaagtcctcatgcgatcccaaaagggaca
ccgctccaaaactctagttccgcactaaggtgaatacgtcgcgagtattatatggctgac
cgcgcaggtgtttaaccgtgaaaaattggcaatttgccctagtgaaagtagtttgtgctt
gtgatgggcaaagaacaatcaaaatctgcctccacgtcgggagacgcccatgttaatata
ttgaaccagatcgaagaaaataatgaacgtcacaacgaccacgaactgaagttatgggta
ctgttagcccttaacatcgctcaaatagtgtacaaaatgttcagttggtaccagaaaaga
gtttctagaaaagcctttagaaaaggatgtgcccaatctatggaaaacatcgacaaagca
tagtgtgaaaatggccatacaaaatgccatagtgaacttattaaatgaacttgatagtgc
agtaggataccaaacgatagtgataatcaacgcagaaagaccaacgataaagaaattaat
aaaattgctacacgacgaaaaggcaattgaaatactgtccagcagaaacaataagcagta
tgtgaaagggaacagtgacataataaaaattagctcaacaccagaattcaaaaacgttaa
caatgaacacttagtgtttgagctggcaaagcttattccaactgtaaacggaactgtcat
ccttacaacaactgatggcctaataacacatcgccaggccttagaacgagacatcggagg
ccgaattatcgggtattttttctaaaccaatgaagaaacaacggatcttacggtgtgagc
tacaacatcaatccatgttacgtgagctggaggtgaaacgacaagccgccataacaagat
ggaaagctggatccacatggtataaacagtacaaccaagtacaaccaagagaaaaacaac
aagaaccagtgcaatcaaaagcagtaacaacggaccaatggggaattaggaggacactag
acatcgatttgatacaacatctagcagtgaagttacgacgcaaatttaaaaaaaacgtaa
gtcaaaataagttttctttcaatgttctaaatgttcgatatagatattaaagttgaaaca
cttacaaaatgcttgtcaagcttaaagaaatctagatataataaaataagtacaaaaaca
ttatttgaaaaggtaaattagcagaaactttaaaaaatgagattgagaaatatttgcttg
taaacgaacacaaacttccagacactacactaatgtttttatcgaaggttgcgaggaata
ccaaccttgaaatccaaaccttaataaaattaaaacttaaagaaaattcagacgaaaaag
taaccatggcaaacccagagccagtaccagagtttgactttaaaagagcaacagctcttg
tccaaacgtatgatggttcacctagtggcctaaacacatttttagactctgtttctctac
tggaagaattaacaccaccaggaaatttagctacaactataaagtttttaaaaacacgtc
tcagtggtaaagcacgttccgctctaccattgTCGCTTTGCTGATTGAAATAATAATCTC
GCGGTTTTAAAATTATTTGTAATAATCATAGTTATCATTAGGGTTTTCATTAAGCATTAC
AAAACAAGCCTCAGTCGCCACCAATGTTTAATTTTTGTCTCGCCAATGCGATAGACTAAG
ATTTATCTCTGTTCAAATAAATATGCTAGATGTAAGAACGGAAACATGTCATAAAATTTC
TGCTCAATGTTTAGTCTGGTTAACCAAAGCGCATGAAGCGATAAGCGCTGCGAAGTAAGG
CAATTAATGAATTTAGACGACAGAATGTTATTCTAAGATGCAGAAACAGGCCTTGCAAGA
ATCTGGAAATGTTTAGATAAGAATTTGTGACCTGTCTTAGATATGTGTGCGTCCTTTCTC
TCTTTCTTTAACGAGACGGGGAGATGTCAGGATGAAGGATGCAAACGAAAATAGAATAGT
TATGATAATTAGGCGTGGTTAAGATAAGGAAACAATCTAGCATAGATTTTCTAGAAAAAA
GGACATGTGGGAGAAGAAAATGTTCTGACTCATTTTCCCAAATGATAGGAATTAGGTTTT
TTGCCCTATTGGAATAATTATGTATCGAATAGAAGTCTAGTTTCGTTGGTATTGTAACGA
ACTCGAATTGTATTAGTTTCAGATAGTATTTAAGGCAAGTTGTTTTCAATACAAGGTTCA
GTTCATGATCACTACTGAAAAGGGTACGAGTTCCAAGGAACTTTTTTACTACCTTTGAAA
TATCCGAACTCCAAAACAAGTGGTCGACTCTCTCCGGTAGGAAATTCCTACTTTTTACGA
GAGATACAAATCCGCTCCCTGTTTGGGAGAATAGTCAAAGAGTTTTTACGGATCTAGGAA
ACTAGATCTCGTTCTGCGACTTAGAGAAATTCCTTCGCTTCCTCTGGATTTGGACCGTCC
CCCACATTTTGGTGGCTCCAGGGAGGACTTGGAGTTTTGTTTCGGAAAATTTGTTTGAAT
AGGTGTACTGACGCAAAGAAGACATTCCCACAAGGGATTAGTGCAAACCCAGAGAGGACA
TGAACGAGGAACGCCGATTGGGCCATTGGAGCCAGAAAAGGAGTCAAGCCAGTGAAGCTG
CTCCCATTGGGTCATAAGTGCCACCAGGAGTAGTCCGCATAGGAGATCCAAAAGACTACT
CTTAGCTCACCATTTCTCGATCATGACCACCTTGGATGACGAGATAAATCATATGGTTGA
GTACTTTAACGAAATTGACAAACAATTCGAGAAAACCaaaaaaaCGATAAAATATCAAAA
CTGGGCTAAATCCGACTTGCCCATTGGAGTAATTCATTCGTCGAAAGCCTTCTCCATGAA
CCTTTGGGTCAGAACACCCAAGGAACGGACCATCAATCAAAGCGTCACAAAGATTGTTCC
CCTCAAAGCAACTAGAAGGATAGGACCAATCAGGCGTCAATAATCGAAAGAAATTCAAAT
CCGTCGACTATCCGCCCTTCCGAGAGGGCCTAGTTTGGGACGGTTCTGCTGAGATTCGTG
ATCGTCTTGGGCTCCCGCCTCAGAGCAGGCCAGCCAGACGGTGCGTGTATCATCCCAAGG
GATAGCAGATAAGAACAAATTCAGAGTAAGAAGTTTATATACTTTATCTTATTTTTAAAC
TAAAGAAATTAAGAAATCATATTTTATTAAGAACAGAGTTggtcactgtcgactttgtga
cgaaccggacaatgaagacttatttatggtagcctgtgatgaatgcgatcgctgattcca
cGGAACCTGTGTTGGGCTTCCACAGGCTCCACAAAAAACTGAACGTTGGGTCTGTGTGAA
ATGTTCGGACATGGAAACCTTAATAAAAGGCCTCACTTTGAAGGCGGACATTAATGTAGC
ACAGAGTTCAAAGTCTATCGATAGTGATCCATATAAGCACTTAAATAAATCTCTATGTAG
ACCTTCTCtgatggagcttccttattttgacggatcacacaaggtgtggccaagatttaa
aatgacatttgatcaaacaactactgcaggtggtttcggtgatcttgagaatttgaatcg
tctgcagaaatatttaaaaagagacgctttaaaagccgtgagctctcttatgttagatcc
tgataaatCCTTCCTTACTGTCCCAAGGCGAGGCCTTCTATGTTTCGGCAGACACACTTA
GACTCCAGCGGACACTTGACTAAAGGGCGGACACACTTGACGTAACCGTAACTTCTATCT
TTTAATAGGGTATAGCACAGCTAATTTAGATTTGACTCTGTATCGTCTCACAGCTAGTAT
TCGACTGATCTTTATTCATCATTTCTCGGACGAGCGAACCGCTCATGATATCGGTTTTAC
CGAACGATGTTCATTTGAATTCATTTGTTCATCTCGTCTAAAAACAACAGATATAACAGA
TCCCAATAATATCAAGGTGATAATGGAACGCCTTGAAAATAGATTTGGGAGAGCCGAGAT
GGTATATGCAGGGCTCTTAAAAGATATATTTCAAATTAAAACCCCTCGATACGACAACCC
TCATACAATAGTCGATTTTATTGGAGCAATTGGGAATTTAGTTACTAATATGAAGAGTTT
GAATAAGCCGGAGTATCTAAATGACCAAAGATTACTTCGAGACTTAACTTCAAAATTACC
AGGAAATTTAAAGGGAAGATGGTTAGAGTATCTAGAAGATCAGAAGCCTTTGGCAACACT
TCAAGCTCCATACACATCACCAACTATTTCGGAATTTTATGATTGGCTTGTGCCACATGA
AAATTTAGCTACGGTTTTAATATCGGAACGCGAACCTAGAGCCGAAAAGACAAAACAAAT
TAATTTTCACGATAAAAAAGTTTTGTCAACCAAATGCTTAATTTGTAAATCAGCTCACAA
ACTTACAGATTGTTTTAAGTTTAAGCAGTTTGATGTTGTTAAGCGACGTGAAATAGCCTC
AAAGGAGAAATTGTGTTTTGCATGTTGCAATTCAGTTACACATATGGCATTAAATTGTAA
ATATGCGAAATCTTGTAAAATTAATGGATGTGGTAGAAAACATCATCCGTTATTACATTT
GGATCAAGATTTTTCTTAAGGTGGGAAGGAAGAAGCAGTTAATTGTCATCTTAGACCGAA
GAACAAaatattttatgaaatagttcctgtcattttgaaacaccaggacaaagaaatacg
aacttttgcctttttggattcaggatcttctgctagtttgattcagcatgatttaataaa
taaactaggagttgtaggcgtcaagagtcctatgacattagcttggacaaatggcaaaac
cattcaagagaaagGAAGTCATGAAGTTAAAATAAAAATTAGTGGTTTGAATACCAAAAC
TTACACCTTGAATAATCTTAACACAGTGGATAAATTATCCTTGCCTATTCAATCGTTAAA
TAAAGAAGAAATTATGATTCGATATCCATACCTCAATGACATTGATATTCAGGGATATTC
TAACGCTCAACCAAGGTTGTTGATTGGACAACCACATGCTTTCCTTATGATTGGCTCAGA
AGGAAGGTCAAGAGGTTTCAACGAACCAATCGCTAGAAGAACTAAATTAGGGTGGGTCGT
ACATGGTCAACTAAACAAACATCCTAGATCCAACAAGGTTAATCATATTTTTATGATTAA
CGATTTTGAATCTAAAAACAACGAGGCGGCTATGAGGGAGATGATGTCAAAGTATTTCAC
CACTGAAGGATTCGGAGTGAAAATTCCAGGGAAACAATTGATATCTaagcaagatgaaca
agcaattgagatcatgaagaatactactaaacctattgggaagggctatgaaatcggatt
actatggaaaaatgaaaccacctcatttcctgatagcttccaatcagctttatcaagatt
actgattcaggagaaaaagatgaaatccaacccagatttacgaacatggtacaactcgaa
gatcgatgaatatcttcagaaaggttacgccagaaaattaagtccccatgagtatatgac
aactacaaagaaaacattttacttaccccattgtgttgttgtaaacccgaacaaacaaga
gagaaaacaccggctggtctttgatgcagctgctaaagttcaaggtgtatcattaaattc
caaacttttcacgggtcctgattctaccgagtcgttcttaggaattttaataagattcag
agagaatagatttgcgatcacgggagacattcaagaaatgtttagccgaatttcgattcg
aaaagaggaccaagagtctcagagatttttgttcagacatgagtccaatgcaagactcga
tgtttatatcatgaatgttatgactttcggagctacatgttctccagcatgcgcacaata
tgtaaaaaacttaaatgcttcgaaatttcatcggatcagaaattcagtggcagtgagagc
aatcataagaaatcattatgtggataattatctagacagttttgaacattcagatgaagc
agtcaaaaccattacagacgttattgatattcacgaatatggtaatttccgtatcagaga
ttttgtgtctaactcggttgaagtgatgaaaaaacttccagagaatcgtctatcccattc
agaatttgtctggcttggaaataccgaagaagcgtatgaaaaaattcttggcttaaattg
ggatttcaaaaacgacgtcattaaaataaatataaaattacctaatatcaacgaagaaac
acctaccaaaaggaaggtactttcgatggcaatgagtgtttatgatccgttgggacttat
ttctaacattacaatagagtctcggatcatcatgcaagagttatggaaaactgggatcac
atgggatgatccaattcctgaggaTATAAACCGAAAATGGATGAATTGGTTGCAACGCTT
AAGCACGTTGAAAGACCTCGAATTTAAACGATGTTACTCGACGGGCCATAAGATAGTAAG
AAGAGATTTACACGTCTTCTGTGACGCTTCAGAGTTAGCCTTTGCCTgtgtaacatgtgc
atcacacatgttagttatcctttcagttcttccaaaaaaggaccacaccagtggtaccca
tttctgagaaatatttgttcctatgccatcgaactgcctatgccatgaaatgcaaacgag
tgcataagcatggtcgatgacttccaactgtgcccaataaaatactcatatttcacgcaa
tgcaaactcggcgcaacgtcgtcaagcgacttgttgctaagagccttctccgtatgttct
cttgctcactctctccgcccaaaatttagtatcgatcactgattggtgatcgagtaaata
atgaaatgaaataactgattcccactacctccTTAGGCTAAGCAGGGTAACTTGAATATT
CTCAATAAACATTCTTGATCAACGATCAGTCCGGGTAGCACGTATTCCTTACCATGAACT
GATGACATCCGTAATCAAGTGTTAATAATTCAACTTAGAAAACATAGAACTCAAAGCAGT
TCTATACCTGTGTCATTTATTTGGTAACTAcacatgttcacggagtagatgtgtcattag
tagctgcaaaatctagagttgctccaactaaacctttatctattccacgtttagaattac
aagctgctgttctggggtctaggctagcacagaccgtgacagaacaattaagattatcaa
taaacgaaacaatcttttggtctgactcaactactgttttaagttggattaattctgaag
ccaggaaatataaacctttcattcaacatagaataggagaaattcttgagaccactacag
aacgacagtggcgttatgtggactcgaaaaataatccagctgatgaaggaacaaaaataa
tcctaacaattccatttggattactggcccaacttttctcaaaGAGTCAGCATCAAGTTA
CCCGGCAAGAAAAATCAAGGGTAACACGACTGAGGAAACAAAGCCAATTTTCCTAATTCA
ACACCCGAATAAACCGATCAAGACTTTGTTTAACATCAACTGGTGTTCCGATTGGAGTCG
TTTGAAAAGAGCTGTATGTATTGGGATTAAATATATCTATAGATTGGTTGAAGTCTAGAT
CCAAAGGATCGACCTTCAATAATGCAATAACATCCAAGGACATGGATATGGCAGAAAAAT
ATTTAATCAAACAAGCCCAAAAGGAAGCATTCTCTGAAGAAATATTCAATTTAAGTAATG
GACTTCCATTGGATAAGGAAAGTCGTATTCTTAAATATACGCCAGTAATGTTTCCAGATG
GCATAATAAGGTCTGATACTCGCTttaaccctctccttcccacgactttgatcgactatt
tcttaacgaaaaaagcgtttttatcaaaagtacttgaacaaacaatgttgcaaatggtct
taatttttcgaattcggtaaaaaagtttttggttgtttttcaatagtaaattgattgttt
atcaatagttttaatattgaaacagttagtttactttaggattaatgtgatgagtatatg
aacatattctagtaactattactaagtattcatctaattcgggttgtctccagttggtcg
aaaactagtggagctctggagctaccatgggaaagagagggttaAGAATGCAAAGTGTAG
TCCTTGTgaaatgaagtacccatataatttgccaaaaaatcatcatgtatcaaccttaat
cataaaagactatcatgagacatttaaacatcaaaaaacgaatacagtgctaacggagat
aacccaaaaatatcgcattatgcatttaagatcaatgctaacaaaagttacctccaactg
tcagtattgtaaaaataaaaaggctgaaccgcaaataccaaaaatggcagatttgccgca
atgtcgaatgcaaccatattataaaccattcactttcacaggtgtggattattttggacc
ctattttgtatcaataggacgtcaatcccacaaacgatggggagtgctctttacatacat
gactaccagggctatatatttggaattggctaatgatttaagtgcagattcatttatgat
ctgtctaaatagcttactatgtagaagaggaagagtttcagaattgtatagcgataatgg
gacgaattttgtaggagctcataatgagatgaaaaccattcaatatcgcttagccaataa
aggcattcaatggcattttattcctccactttgggggctcctgggaaagattggtaaagg
aagtaaagagcttattacctaataacaccatgccagagcatgttttgcgtggacttttaa
ccgaaacagaaaagttagtaaacagtcgccccctgacgaatatttatttagaaaatgatg
acgatgaacctctaacacctaatcatttcctaatgggatgttcagcaacgtcggaaacct
cattagacgacgtcacaatatcagaagccactagacaacagtggaaaaagatccaacatt
acgcaaaatcgctctgggatcgatgggtaaaagaatatctacctactctcggaaaacgat
caaaatggaattcagatattccacctattcaactaggagatatagtgatgataatggatg
agaatcgtaaaggaaaatggaaaaaaggtgtggtaaaagaagttcacactgcttcagatg
gtcgagtaagatcggctgttgtgaagactattgatggggaaacaaaaagacctgtttgca
agttaacggttttagatgtaaaacCCCCGGTAAATGATTCTAATATAAATAAAACATATA
AACCGACCCAATTTGTCGGTCATGTACATTCGGAGAAGGACAAATCTTGTGGACGCAAGC
TGAAGAAAATAAATCCAGAATAGGGAAAACGAAAATTTGTTGATATCGGCAAAGTGCAGG
AGTTGAACTCGAAAATTAATGCGCCTAAACGCATCCAAAAATTTAGAGCTTATACGTGGA
CACAACTGTCCATAATACTGTATTATTTTCTAATGATTTCTGGCCAAGTGTTCTGTTTCG
ACAATCGGggattaattgcctttgattgcggaaatcccaaaataaatatgaccagttatt
cgttgatggatgtagcatcgtgtgtaccaccaacaaataacctcacgactaaagaagtgc
aaatccaagtacttcaaaagagtatcaaaagtgaaactaaagcgtaccaatacaaagtta
taattaaaagaagtattaaacactgcgggatgcattcacatacttctgattatgaaagag
gatatgaatacatcgtaaaagattttacttccgaagaatgccgtcagtcacaagccatgg
gaattgtgaaactaacgcatgaccaccagttaagagaaattaagcgaaacgcaacaacac
gaggagaagctctcattgttggagcagtgtggggaagcaattgtaagggtgcaacataca
gaacacctatttacacatgggttgatgcattagtttattatgaatatgaaatcaccctgc
atgattatattgtaacggtggattctgaaaatgatgccatatatctcaagaatggtctaa
catgtaggtattctcaagggagatgtttagattcggaagatggctatattacttgggata
ttaattacaacctgaaatgtgaagaatcagattttgaaattatttacgaaggaaccgtta
ataagacaaacaatgaaattccaggagaaaataataaatctttaaacgctgtttacagta
cggtctcgaatacgcatctattttctatcagagcaaaagaacaaactaaagtatgtggac
atataggattttctactgaccatcctcgaatcataattgttgagataggaactatcaact
ctccgttcagaaggaaagcactatcagggaaaaacttcgacttattcacacattttaatt
caaaaataactctggtcgaaaacagagtatgacggagctatataataccgtaacgacgga
gatgtgtaaggtggataaaccattgatggaaacgaagttaacgttggcaagacttaaccc
gaatttgttaccagtattataaaacggtctggatttacagcggtcgtggcaggtgaagtc
ctacatattctggaatgtaaacccctctatgtaacaccaagagcagaggatttatgttat
caagaaatacctgtttcttataacaaccgatcaatgttcatagcaccagtaatatgagtt
actggaaccgaggaacacaaattgattgtactcctcttctcccggcgaagtttcagatag
ggggtagatggtacacggctgacggtcgaatcagagaaactgttgctcctctgaaactta
caaccgatatcctaacaacatggtcatatactcctcttccgaatttgatgaacagtgggg
tgtatgacgcagaaagtgtagaaaaaatgagaagcatgatttatgagcaaggcgataaaa
gaatagcttctaatttgcttcataagatcttgattggacaaaagcctgattttcaaggat
tccgttttgaagcattaatatctgaccggatgattgaaactgttttcgaaaaatactggt
ccaagttactctcgtggtcaacttggttaggatatataacgtctacatttattggtatat
atatgattggaagactggtaaaattcgctattgatacgattatgcatggacgtatattgt
acgaaatatatggattgggttggcaattgctagcatcattttgggactcattcacaaatt
ttctgtctcatagaaatgtaatgaaaagaaCACAAAATAATACAGAAGTTGAAGAAATTG
CGATCGCTGACGATACAACCGGCTCGATCTACCCAAACATTTCGCATAAGTTCAACGATG
AGTAAATCATGGGGAAGATTTACGGGCTCCGGGATGTCGCTTCGCTGATTGAAATAATAA
TCTCGCGGTTCAAAAATTATTTGTAATAATCATAGTTATCATTAGGGTTTTCATTAAGCA
TTACAAAACAAGCCTCAGTCGCCACCAATGTTTAATTTTTGTCTCGCCAATGCGATAGAC
TAGGATTTATCTCTGTTCAAATAAATATGCTAGATGTAAGAACCGAAACATATCATGAAA
TTTCTGCTCAATGTTTAGTCTGGTTAACCAAAGCGCATGAAGCGATAAGCGCTGCGAAGT
AAGGCAATTAATGAATTTAGACCCTTAGCGACAGGATGTTATTCTAGGATGCAGAAACAG
GCCTTGCAAGAATCTGGAAATGTTTAGATAAGAATTTGTGACCTGTCTTAGATTTGTGTG
CGTCCTTTCTTTCTTTCTTTAACGAGACGGGGAGATGTCAGGATGAAGGATGCAAAGGAA
AATAGAATAGTTATGATAATTAGGCGTGGTTAAGATAAGGAAACAATCTAGCATAGATTT
TCTAGAAAAAAGGACATGTGGGAGAAGAAAATGTTCTGACTCATTCTCCCTTTTGATAGG
AATTAGGCTTTTTTGCCCTATTGGAATAATTATGTATCGAATAGAAGTCTAGTTTCATTG
GTATTGTAACGAACTCGAATTGTATTAGTTTCAGATAGTATTTAAGGCAAGTTGTTTTCA
ATACAAGTTTCAGTTCATGATCACTGCTGAAAAAGGTACGAGTTCCAAGGAACTTTTTTA
CTACCTTTGAAATATCCGAACTCCAAAACAAGTGGTCGACTCTCTCCGGTAGGAAATCCC
TACTTTTTACGAGAGATACAAATCCGCTCCCTGTTTGGGAGAATAGTCAAAGAGTTTTTA
CGGATCTAGGAAACTAGATCTCGTTCTGCGACTTAGAGGAATTCCTTCGCTTCCTCTGGA
TTTGGACCGTCCCCCACAAAAATAGACCAAGAAATAAGAAAAATCCCAGATTCGAAAGGG
ACATAGCACATAAGAGTAAAACATAGAAAAATATTAACCCATGTAGGGACAAATAAGTCT
CAGCCTTTTTCCTAGCAGAATTAAGACACAATTTGTAAATCCCAGGACTCGAAAAGGATA
TGGAAAATTCCATTTGAAACAACTTTGTAACTCAATATTACACTTCACAAATGAAACATG
TAGGATTAAGATACATACTGTACAAACTGCAAATAAAGACTAAGTTCAAAAATCATTCCA
GAGTGTTCTCACTAATCCGAAACCGGATAAGGAATTTTTGAAAACAGTCTCCCTAACCGG
AGAACAAAGTAGCTTCTGATTaaaaaaaaGTCCAAAGCCAAGGCGAACAAAATCCCCCTG
TTGTGGAGAATTATTGGTGCTGTGAAACTGGCAGCACTGACTTGAGAGGGTAGATAATTT
AATTGTTTGTTGTTGGGAAAGAGGAAAGAAGTCAGTTGGAAGGTGGATGCTTTGCAGACT
CGTGAATTGTACACTAGAATGTAAGTAATTTTAAGATTGAATGAAATGATTGTAAATATT
AATAAACGCTTTAACAGCATTGAAGCTGCTCAACAAATGACTGCTGTCAATAGGTAATCA
TTCGCGGCAAAGTAATATCCCCATCCCAACAATCTTCAATGATTCTAATCACCTATGGAT
TAGTTAACAATGGAGCCTGTTGTGGTGGATTTTTCTGTGAAACTGGCAACACTGAACAAT
AATGTGCAGATCGTGGAGGTGAAGAATTTTCAGTAAGTGGTGTCTGTCGGTGG
>AAeliv_supercont1.3_3412387_3413091
AGAACAAAGGTTCTATACAGAAATCAGGAGCCTCAGGACAAGGAAGGTCTGGATTAGGTA
AGAAAAGAGCATCAAAAACTGGTACAAATGCGGAAAACAGATCGGAGTCGAATAGAAGAC
AGACACCAAAGAAAAATACAGGAACATTGGTTCGGCCGTCTTCCCAGGTGTTTAATACAT
TATCGTCTCCCGAACTTGATCTGTATGGAGATTTTGATGCCTATCGAAAGTCCGAAAGAT
ATCCGATTCGATGCTGACGACAAGCCTATTCAATTACCTTCCTTGAGAACAATAAATGCG
ATGTCACATCTTGCTGATGAATTCTACAAAGCATATTTCTCAAACGGTCCGCTGGTTTTT
GACGGTAAAAACTTTAAACGCATTCTATGGAAGAGGGAAGAAATCGATGGAGGGCAGGAG
GGAGCATTAATAACAGAGATAGATGAAGACTCACTGGCTCTTGGAGATCCTCCCATTGAG
GTGGTTACTCCGGAATTGGAGGTCATAAAGATGGGGGAGCTTATCATAGAATCAAATGTC
AATCAATCTCAGGGGCTTTCAATAGATCCATTGTCACCTAACAGTAGTTCAGAGGATACC
TTTCAAGATGCAAATTCTGGGTCAAGTACAGACGATGAAATGTAGTTCCCGGATCTTTTC
AACCAAGTCACCTCAATGATCGAGGCCCTTGATACTACCAAGGAGGGATTTACGAAACGT
TGGATAAGAATCTTTAAGGAATCTGAAACAGTCGAAGAGATTGATTTGTATGTGGGAGAT
GACCCGATTGGCTCCGACCCCTGCAAAATTCGAAATCTGGTGACAGGAGATGATCTATTG
GACAACTTAATTCTCACCCTTGTCAATGGATTGTCGGTTAACAATGCCATTTTAACGTTC
CGAAAGAATCGGGAGAGGAGTGATAAGGCCTTTGCACTAGAACTTGCAACCGAGGGATCT
GAATCAAGTTCCCCGGAACCCACTGTCCTATCGGAAGAAAGATTCGATCCAGAATTTCAG
TATGTTAAAGAGTATTATACAGAGTATGTCATGGAACCAGAGAGCAAGGTTGAGATATTG
GATGGTCCCGAAACATCGAGGGACTTGGGAATTGTCAGTGAGACACCACATCCTGAAGAG
GATACGGGCCCTATTCTTTCTTCCATTCCATCCAAACTCAGACCAGTCGTGCCCAAAATC
TCTAAGGACCCGACATCAAAGAGGGAAGTAACATACAAAGTGTCTTGGGTTGCCTTCAAA
AAGAATTCGTCATCTAGAACAAAAGGTTCACTTGTGTAGTAGCATTACTACATTTCTCAT
AATTCAGTACTGTACCCATGACCCACATATGGTAAACATTTTCATTAAAGATATCCTATT
TTAATTGCTTTCCTAAATTTACGACGACCTCACAGTCAGTACCAAAATATGCATAAACAA
CTGCGACCTCCCAGTCAGCAGTTAAACTCTCCTCAATTCCTTGTTTTGAAACCTTCGTAA
CTGTTGCCACATGTGCGGTACATGGTCATGCAATGTTTTACAAACGCACTCACTTCGCTC
GTGCAGCATACCCATAGAACTTTCTCCTTTTACTTTCATTTCAATAAACTTCATTCAAGA
TTCTGAGTTCAGAGTGTCAAGTCACATGACTACAACTATCCGAAGTCCGAAGATGCCAAA
TGGCAGACCGTGACAGTGTGAACAGAACCAAGACACAGTGAATCAAGCCTAAAAGTATCA
AAGTGAAGGAAGATTTCTAAGTGTTCAAAAACAAAAAGACTTGGTGGAATTGCAAAGTTG
TCACGatgggatggtttaacgcggataatcatatcgtgaaccagattgatctcgctacta
cagaaatgaggatagccgtcggcgctatcgtaaccgtagtgatattgatgattgtgtacc
tcgtactccgagtgtacaacaaataccaaaagaggggcatgcaaaacacaatacgtcgcg
aaattcaactgaacaatgtgcgaagCGATAAAGTGTAGAACaaaaaaaaaaCGGTAAAAC
ATTTTGTGTGACCGTGAATTTAAATCAGAGTGGAACCAAGGTGCGATAAACATTTAATTT
CGACAACAAACGAGCTTGAACCAAGGTGCGACACACAGTAAAATGAGACGAAGCATAATT
TCGTCAATAATCGAACATGAACCAAGGTGTGAACGAGACGAAAAGTAATTGCACCAGTGA
CTGAACGAGAACCAGGGCGCAATAAACGAGACGAAACGCAATTTCGGGAACAGATGAACC
AATCAACCAACGGGCAACAGCAGAAATCGAGAGCAACAATATGTGGGATACGAATCGCAT
ACCGCGAGAGGTCTCAAAAACAGATAAGTACAAAAAGTTAGATCACTAAGTGATGACTTT
CGATAAATTAGTGAACAATCTTGATCAGTTAACACGAATAGAACATAATCTTAGGAAATC
TATTAATAAAAGTATAACGGTAGATACATTACAGACAAATTTAGAAAAAGCTTTTTGGTT
GTTTAATGAGATAGAAACCGAATTAATAGAAAACCAAGATAAAATCCCTGATAAGCAATT
TTTTATTTATATCAAAAAAGCAAGAACTTCCATTGACTATATTAAACAAGTAACACATAG
CAAAATAGTAATTCAACCGAAACCAATTATAAACCCAATTTCCGAAATTATGCCTTTCGA
CGCGAGACTTGCCTCGTCAATCTTATTGCCATTCGACGGTGATTGTGAGAAGCTGTCTGC
TTTCAAAGACAGTGTAAATTTTTTAAAAACAACTCAAGCTGCCGACCTCCCAACGTTAAA
GTTATTCATATCTACGAGAATATCTGGAAAAGCGCGAGATGCATTGCCGAACGATATTAC
TGGAAAATCAATTGAAGAAATTGTTGACTTAATTAGCCAGCACTGTGAAAGCAAGGTAAC
TTCAGACCAAGTGCTCGCTAAACTGAAAGGTGTTAAAAAGGGTTCTCCAAAACAACAATT
TTGCGAACAAATTGAATTACTTTGCAATCAGTTGACTAGAACATATGTCAAAAAGGGGAA
TCCCACAGGCGACCGCAAAGAAAATAGCCACAAAATCAGGTATCGAGGCGCTGGTAAAAA
CTGTTCCAACTGAAAATGCGAAAATTGTACTCCAAGCAAGCCATTCAGAAATTTAATGAA
TTACCCGATAACTCCGAGAACAATGAACTTAACCGTATCTTCAGCGTAAACGCGAACCAA
ACAAGATATCAAAATAGAAATCAACATAGAGGTAATGGAAGATACGCCCCACGCGATGCG
GGAAATAGCAATTTTTACCCCCGTGGAACACCGTCTTACAATCAGCGGTTTAACTTTAAC
AATACCCCACCGCGTTTCCAAAGGCAATTCTTCCCTAACGGTAATTATCGTGGAGGGCGA
CCAAACAGCCGTGGTCACCCACACCAGGGACAGCGCGTAAACAGAATTTATTTCGCTGAC
ACACAAACAGCCGCGTCAACACCGAGCATGCATAATAACTTCACTCCGTACATGCAAAAC
CCTAACCAACCGCACTGGAATATGACCCCTCAGGTACATCAACCTACGACAGCTACGCCA
CCACAAAACGAAAATTTTTTAGGAACGGTGGATCAATTTTCTCAATTAATGTAGCAGCCT
CAAACTTTGTCAACCTTTCGATAAGCACTTTCGATAAACCCTGTTCGTTTTTAGTAGACT
CTGGAGCAGATGTTTCATTGCTAAAACAAAAATTTCTAAAGCAATCGACCTCGGTGAACC
CAAGAAAAAGCTGTATATTACGTGGGATAACACCAGGAGAACTAAAGAGTATTGGAACGG
TCAACTGCTCAGTCTTAATccaaaatatagcttccaatactacctttcacttgactgatg
atgacttcccgataccaacggatggtattttgggaagagattttttaacggcatatagat
gtgaaattaattatgacacgtggattttatctgcgtatgtaaataatattagaattgaaa
tacctattcataatgatctcaatggatacacgtggatcccagcatgatcagaagttttta
gaatcattagtaatctaggtacgaacgaagacgtcgtagtaaactcagctgagatagcac
caggagttttctgcgctaacgcaatagtaaatagtaaagcaccatttgtaaaaattataa
atactaatgattatcctatacaaattaataagcctcaatttaagttttcattgcttaacg
atttcttcatagctaatgttaataaaaatcctaacgcggacagactcgagaaactgagcg
ctgaattaaatttagaaaatataccaacgtttgctgtaagttccataagacaattatgca
atgaatataacgacatctttagcctgaaagatgaccttttatcgtataataatttttacc
gacaaaaaaataatttaacggataaaacaccggtgtacataaaaaaattatcgtaatgca
cagtgtcatagagaagaaatctgtcgtcaagttgacgatttaattgctaacgacatcatt
gaaccttccatatctaattacaactctccgctattacttgtacccaagaagtcgactacg
tctgaaaagaaatggagattggtcgttgccttccggcagttgaataaaaagctgctggct
gataaatttcctcttccaaggatcgatgacatactcgaccaacttggtagggccaagtat
ttttcgactctagatctcatgtcaggtttccaccagattgagatcgagaaaaactctagg
gaattcactgcgttctctctgcaggaacgtggtcattttcagtataaaagattaccgttt
gggcttaacataagtccaaacagcttccaacgaatgatgtctattgcactcagtggcttg
agtcccgagtgtgcatttttatatattgacgacgttatcgtcgtaggctgttccgttgaa
caccacttgaaaaatttaagaaaagtttttgaatgtttaaggcaaagaaacctcaaactc
aatccttcgaagagtaatttttttcaaatccgaagtgacatttctaggtcacaacattac
agacaaaggtattttaccagacagttccaaatatgatgctataaaaaattatcctacacc
acagaacgctgaccaagtcagaagttttgtggctatgtgtaattattatagacgatttat
cccgagttttgcagcaatttgccactgcttgaacaaattattacgtaaagaagctatttt
cgattggacagaagaatgtcaacaatcttttgaaaaattgaagaatatgctaatttcacc
taggatactacaatatcctgattttaataaaaccttcatattgacaactgatgcatccga
ctttgcgtgcggcgctgttttatcgcaaaaatttggaaacgatgatctgcctgtttgctt
cgctagtcgcgcgtttacaaaaggtgaagcaaataaacacatcatcgagaaggaattagc
cgccatccattgggctatcatgcattatactccatatttactaggtaggaaatttattgt
tcgtaccgatcatagtccgttgatttaccttttcgggatgaagaaaccttcttcaaagtt
aactcggatgagaatagatctcgaagactttgactttgaaattgagtttgtcccaggtaa
aagcaacgtcgtggccgacgctttatctagaattaatattacttcgaatgaattaaagtc
tatgagtattttacaagtgcagactaggtcaatgctacgcaaacccagtctcgccaataa
tgataacaataaagataggcaaagcagattaccggaacttgatcaactccatgtgtatga
agctattaataGTGAACAAATATATAAACTTAGGAAATTACAATTTTCGCTTTATTCAAA
TAGAAACGAACCAACAATGGCAATTaaaaaaaaTTATAAAAAGAGCCTAACTCTAGCGTT
AGACCTCAACATCACTAAGCAAAACTTGCCAAATATATTCCATTTAATTGAAAAGGGTAC
CCTACAATTCATAAAACAAGATAAAATTGAAAATAGGAACATAGCTATTTCGACTAGcga
tgtcatttttagttatataagtattgatgattttaaagctataggaaatcatatacttaa
agaaatttcgataattatttttaaatcccccaaaatagtcaccgatcaaaatgaaattca
atccattttagaacatcaccataatacattaattggaggacatgttggaattaaccgttt
atacaaaaaacttaaaaatttatataattttccaaatatgaaatacattgtcactaaatt
tgtcaaatcatgtgaaagttgcaaaaagaataaacattttttgggagtacaagagagcat
ggtgaaaacaacaaccttaactaaagtatttgacatagttgcaatagataccattggttt
ttaatatatggaccgatgaaggcaatcagaactgaccaaggcacggaatataatggcgtt
ttcgattcagtttgcaaattactaaatattgatcataccttagcaacagcttaccatcca
caaactttaggagcgttggaaaggaatcacagatgtctcaatgaatatctgcggttcttt
gtcaacaatctgaaaaataattgggataactggttaacctattactgttttagctataac
actacaccaaatacaaaccacaattatacgccctttgaaatagtttttggaaagtcagta
aatcaattcgatcagataaatgtaaatcaaatagatccggtatataactatgaaacatac
gtaaatgagcttaaattcaaattgcagaatatacatcaccatattttcaaataaatagaa
aatgtttatacaaattagaacaaataatgccaataaactaataaatcaaacatcactcag
cgtaggagataaagtttatctaaaattagaagctagaaggaaattagattctgttcaaga
gggaccatacattgtaatagagctggataacgccaatgctatcattaaacacgaaatttc
aacaaacatattaaaagttcataaatccaggcttattaaacatacagacttgtaataaaa
atatcaaataatgtgaaacgacgaagtgagtttatttccaaaatttattttcttttcttt
ttcatttttcgaatggttacaccattcttcgctaagaggggaggtgtagtaGCATTACTA
CATTTCTCATAATTCAGTACTGTACCCATGACCCACATATGGTAAACATTTTCATTAAAG
ATATCCTATTTTAATTGCTTTCCTAAATTTACGACGACTTCACAGTCAGTACCAAAATAT
GCATAAACAACTGCGACCTCCCAGTCAGCAGTTAAACTCTCCTCAACTCCTTGTTTTGAA
ACCTTCGTAACTGTTGCCACATGTGCGGTACATGGTCATGCAATGTTTTACAAACGCACT
CACTTCGCTCGTGCAGCATACCCATAGAACTTTCTCCTTTCACTTTCATTTCAATAAACT
TCATTCAAGATTCTGAGTTCAGAGTGTCAAGTCACATGACTACAACTATCCGAAGTCCGA
AGATGCCaaaacgttgatttcaagcaaatttataaataggggtggctagagaaaatttga
cgtcatttgctttccattctccgcttggatcgcatctcagcaggcaacagatcgtcttgc
tctgaccgggcgtgcttctcaggcacagacatcgatagcgaaggacccccccgtttgtct
tgcttcgctcaaatcaaactgtcgagcgagcgagagaagatgccgtccgaagccaaagtc
atcaccgctgccgccgccaagaagaagaagaggaagcagtccacaggaaaatttgcggtc
gaactgtgaacacggtcgggcgagtcattctcgctttgtgcttcaccgcttgtttgcgtt
cacccagccatcgtcatcgccgccatcatcagatgtcgacttaagcccggtgatccacta
cctattactgttgtgcgccatccacgccacgaaactttcggttcgtcgtataagcaaata
acttgctcaaatttatacatttgagttgaggattccccgtttgaccatggcaatcaactg
ataacatcccgcagtgttatttatctgtaagagcatcaaagctaacaaagccatcggccc
ttttcagggccatcaaattagtggaaaagagttaaaagaaaaatatttccgactttattt
atgacttttatattcctaaatcaatttcacagcttcatacaaaatttcatttgtcatgaa
taatttGACGGTCCTCCACCACAAAGGAAACGCGACCCGGTCAGCGGCACCGGTCAGTGC
ACCGAGTCGCGAACGTTGAGTGCTTAGGCCAGCAGAATTAGTACGTAGGTCCAAAGGGTA
GTTTCTAGGTAGAACCGATCGTGTGATCGATATTCATTTTCTGTAGGAATAAAGTCAGTC
TCTATCAGAACTCCGTCCGAGTAAGTTTGATcttttttaaaaaccccgaaactccatctc
ggatgtaactggcgcccgaagccgggacctttcagtaatcgcataagtctcaacggacga
agccaaccctagctgcctctaaggagaatttggattccggtcccagcaccatcattgatc
aactcagtgacttgcggatccaaagcgtaaaaggttgcactgataggaaccgacaacccg
gattaataggattttcgaggactgaggcgttgtcccgcagcacaaggaatgtgcttcctC
TTAGTATTACTAATACCGGCAGCTCTAGGGAGCCTGCATATACAAAGTTTAATCCAGGAA
CACGTAGCTGTGGGATACCCTATTATGTGAGATAATATGCTATTAAATGTACCGCTCGGT
TTGCTGTCAGTTGACGTTCATCCAGCCGAGTAGGCATGCACTGCCAACACGCACACCATT
AATGTATGCACGCAGCAGCCCAATTCGTCCTCTTTCTCCCGTAGACTACCGACTCGACAA
GACGTCCTAAGCCGCATCGCATAGTGAGTATTGACATCGATGGGCAATCCTCTACGGGTT
TATTCCACAGTAGCGATTGTACATTTATCTCATGCTAAAATCATAGTAGGACAGTCGAAA
ATTATCAGTAAAATAAACACAACAATGTTGGAGTGGGCAATACATGACATTAAGACGAAA
CTACTCACACGCAACCACGAAGACCCCGAAATAAACGACTtactgagatggaaaatagac
gaacttgaagtaaaccttcaccaaattaaaccaaaacatcaacgacaaaaacgatgggaa
tcactaggtagagcttggaagtggatgtcgggctcaccagatgctgacgacttAAACCTC
ATCAACTCCGGACTTTCCAAATTGACTACAAACAACAATAGACAAATATCTATTAATGAT
GACCTATACGATGGGCTAAACAATATGACAAACACTATTAATGATTTGATTAGAGAAAAG
GATAGGACATTTACACTTACTCAATCTAGCAATAATCTCTTGAAAATTattctcaattta
gacatcttgaatgaagaaataattaagattcagaattctatcacactttcgaagctagga
gtagttaacaacagaatgcttagacctatagacacagagcttattaaccaaattctcaat
gaccagggcatacccgttgacctcttagaccaagcactcggtttcgcaagcgtcgccgta
gggacggatggcgaaaccatactttacatcatcagcattccaaaCCCTAGCAAACCATCA
TATCAACACCTCAAAATCGTACCAATAATACGATACGCCGTCAAAGAAAAGTTTTTATAT
AAGTTTTTAATCTTTCTAGTTTTCGTCCAGATTTGACTTGTAGTGAAGACCATATAATAG
AGTCGTCACTAAGCGTATTAACAATGAGTAAAATCTTGCTATTCATGTATATAATTCACG
CGGCCTTTTGCCAAGCGTCTCCCACTCCGGGATTGATCGCCTACGATTGTGGCGCCGAAG
ATCTCAACATTACAGCCATATCGCTGTATCGTCCCACTGGATGTAAATCCTCACTGGCAC
CTAAGGTTACAGAGAAGAAATACATACAAGTCATCCAACAGAAGACTTCTCATACTGCGA
GGGTTATACAATGTAGTTTAATGACAGAAAGATCTATCACTCATTGCGGAATGCATTCAC
ATTCTTCTATGGTAGCCAATTCGTATGCTCATCAGATACGCACTTTTACATACCCTCAGT
GCCAAAATATCCTTCTTACTGGATATTATGAGTTTGACAACAAGCATGGCTTAAGAGACA
TAAAAACAAACATGACGACAAGAGGAGAGATAGTGATAGAGGGTAACATTGACGGATCAT
CATGTAAAGGCGGATCTTACACTAGTGACAGCGTGACATGGGTGGATGTGGTAGTCAAGT
TGAAGTATGAATTTAGAGTCTATGAATACTACGCTACTGCTAACATCCCAGAAGACACTA
TCGATCTTAGGAACGGACTAGTTTGTGCGTTTTCTAAGGGAGCATGCATTGACTCATTAG
AGGGAAGCGTTACATGGGACACAACCATTAATAATGAATGCACCAAATCTGAGTTCATAT
CTCTCTTTTCCGGAGTCGTTAATAtgtggtggatgcaccccctgtttacgcctatgtgcg
gcatgaaggaggtcgtggaatcgaacgatgagtgttatgttttgtaagcataaacatcca
gcgttcgagaacgataacctaccgtaatgcacacgcagcgaaatgggctgtagcatacca
cctcggtagaatgctagagttaagtaagaatgaaaaataaatgagaatgaaagtaaccat
agaccggaccagttcattggcgatcactcacccagtcattgggacataacatggcgatcc
tttgccagtgactacaccaaacgaatcaatcagtgcaagttaattatgtgattaaccccg
caactacaccaacgaatcaataagtgcaagttaattaattgatatagtgatcggaaaagt
gcagcaaaatgggttggttttcggcggacgaaatcgtcgccccagccgcagtgactacaa
cagaaagtcatcacacagcacagaccgtagcgctatgtcttatggctggagtagccgtgg
gatatctactcgtaaaaagtctgatgaagtgtcaccggcagcaaacggagcgtgttgcgg
agcgcaccgcacggttggcaaatttgcctgcctaatgattcacattcacattcggcgcga
agaaaattaatgccaaaaagtgaacgaaaagactatgaactaagtcgttaaattggaaaa
gtgcacagagaagcaaatgctagtgaccacggtatacaaattaacaagtgatcaacgaat
tttaagaacaatcatacatgatgggagatcgaagaacactaaatgaagaaaagctgagac
agtgctaccaatttttcgagcgagaattgatgcattgggaacgcctcgctaggaaaagat
tgttaatcaccatagaggaatttgaatccaagaaggccatcattgaagcagttcatcgcg
tggcagcagtagcagccatcgaatgtggaccagtggacgtacaaaaccttcagtggaact
acggtgaattatccatggcgatggaggcatatcgacaaatggatttataaggtaaaaagt
acgaatgggtacatgtattcatggacgaacatggacgaacaaatggcacagtggtgagtg
aaaagtagatgtaaagcaaaaaaaaaaaaaaaaaaatggaatggataaatttttcagcat
cgaagatgctattttcaaactgcatcaaagcttgaaaaaatataatacatttaaagtaga
gacacgagacaaaaaggtgcatacattgatagctcttaaagaagatttaaaagcaatagt
aaagagcagctcaattgactatgtaactaggcaacatttgtttgccaggtataaaaggct
aagagcagttatttacgattgtctaaatcttttaaagtcacctttggaagaatcgatact
gggaaatttattcactctagagttagaacaggaatcattagataacaataattgtaaaga
ttctacagaaggctcagaaacagagtttgaagaagagtttgaaaacatggccacgaaact
tgatctcagtttaggcctgaaggtaattcagccgttcgatggaacagtagctaagctaac
tagttacatcgaaggagttgagctcttccaggactactctgaaggggtgccagaagacaa
aataataaaatttctaaagactacgctagtaggttctgcgcacggtgcgatcgatggatc
tgtaaccgttgcggatgccctacaggctttgaaaaacaaattcgcgatcagagtaacacc
aagagcggttcagaacgaaatgagcgctctaaaacaaagccaaaagtcaatatctgactt
tggttctgaaatggagaaattgtcggccaaactggcagcagctcatgtttctatgggcac
atttgcgcatgaagccgccgctgtaaatattgtagaacctattgcggttcaatcatttat
tgatggattgaaagatccgtcaactaaattttttctaaaggcccgaaacccaacaacttt
gaacaaggcaatctctgatgccttagagtgccaggcaacgcccagcacaggcaatatgaa
tgaaaacatgatggcattatggtgtacgtcaaaccaacgcccgtactactatgcgagagg
tcgcagaggttatggtggaaaccgtgggtatcaaaatactcgtggtagaagctatggccg
aggtagaggcaattactcaaattacaacaaccctaggaatgacaatatgaattcacaacc
ccagtcacacaattatggcagaggccatagaggaaatagaccacctcgagctaaccacaa
cgggaacgatcacagggcgcatacagcaaatatagctgagcaagcacccgaacaaccacg
tcaacgtcaacctgtgaaccaggagcaaaaccaagcagaggaagcgaacttaatagattt
ttttcgctaatttcagtgttaaaaaagcactaagagccaaatttgaattatttggaagga
gtatagaattgatagtagacagcggagcatcctgttgtctactggacaaagagtatattc
cgaaaaattgtaaaataaataagtcatcaaccattgaagtcagaggagtaaatggaataa
cacatacattgggatatgtggatacatctttaggccatgagttggcagagtatcctgtta
gatttcatatactggagcaattaccagcaaacgttattggtttgattggtacaaactttt
tgaaaaaatttggagcaaaaattgactttgcaaaaatgaagatggaattcacaattccga
gtggtgaaatacatttcacaataccaccaagatatgaatatattacatacatagaaacag
aattcgccgaaacatgtgtggtactgaaccagaaagttcagccaaatgtgtttgtggcca
attctatagcaaatcccgtgaatggtaaaataccggtgcgattggtgaatatttcaaata
aaccagttgttattaaagatttgaaaccaaggatagcattagctgaaaactacaatgtta
tagaattgaaaaaggatgatcaaaaatacgacaaaattcgagcgagcaaattattggaag
aattaaaattaaatcacttatctggtagtgatgaaaaagctattaaacaaatttgcttga
aatattccgatatattttgtttaaaaggcgataagcttggtaccaccaatgtttattgcc
cgtcattaacggtcaagccaaacatccaaccagcatttagtaaaccttacaggcttcctt
tctctcagaaagaagaagtctgcaaacaggtggaaaatatgcttaaagatggtatcattg
aagaaaccaaatctgagtggaacagccccttgttgctagttcccaaaaaatcagacaatg
attcaaagaaatggagattagttattgactataggaaagtcaatacaaatcttcaagacg
ataaatttccattgcccaatatagaggaagtaatcgattccctcgcaggttctcaatatt
ttactcatttggatttgtcacaaggttattaccagtgtgaattaaaaccggaggacagac
ccattacagcgtttgcgacgccatccggtcagtatcaaatgaccaggttaccgatgggat
tgaaaacaagcccatcatctttttctcgattaatgacagtagcaatgtcaggattaaatt
tgactaaatgtttgatttacctcgatgatattattgtgtttgggaaaacatttgacgaac
acaataagaatttgatttctgtttttcagcgactacgagaagtcaatttgaaactcaacc
ccgctaaatgtaatttcttgaagcaggagttgatatatttaggacattttatttcaaagg
aaggtgtactacctgatccacagaaaattgaaactattaaaaattggaagagtccttcat
cctctgatgaagttaagagatttgtagcttttgcgaattactacaggaagcatatacgaa
attttgcgagtttgtgtttaccattaaattatttaactcgaaaaggaatagaattcaatt
ggagtgaagaatgtgaaactgcatttcaacaattgaaagagcggttcatcaaaccccccg
tgttagattatccagattttagcgagaaaaacacatttaaactacacactgacgcatctg
gttacggaatcggtgcagtactaagcaacaaaaatgataaaccaatagcttatgccagca
aaggtttaaatagcgctgagaaaaattattcaacaatcgaaaaagaacttttggcccata
gtctgggcaattcagcattttcgtgtatatttatatggacgaaaatttgagttgtatacc
gaccatagacctttagtttaccttttcacattaacggatccttcgagtaggctgacaaaa
ttccgtcttgccctcgaggaattcaactttgacgtcttctacaaaaaaggttgtgaaaac
gctgtggcggacgcgctatcacgtatttcaacaaccgaattgagagacatgcaagaaaaa
ctcagcaatgaggcattcgtaacgacccgaatgcagtcgaagaaggaaaatactaattct
actaaagaggtgatcaatggccatgacgcttcaagtggaaaaatagttcaactgaaagta
aaaacaaataatttttctgataacgttacatggattcctgaaagagaagaaattataatt
aaaccaacagataccttggtctcgttacgacgaacaatggaggaacttggttcaatatgt
aaaaaatatggtgtcggagaactatacattcaaatagacgatgattgtgcgcacaaattt
tatgaaaatattatgcaaaatgatttagcaaaaagggtaccctcaattttaaaaatatca
aataaagtaaaaatcatcaatgacgacactacgaaaaagttaatcctgaacgattatcac
atattgcctactgcaggtcatgcaggtattaaacgaacaattaacaccattaggcaaaaa
tattattggaaaggcattaaccaagatgtagcaaaatttataaaatcttgtgagaaatgc
caaaaatataaatcaattaatgttgcgaaaccaccgatgatagtaaccactacagctgaa
agtgcatttcaaaaaatttatttagatttagtgggtccacttttaccctctgatggatat
gaatatatattgacaacgcagtgcgaactgacaaagttcattactgcaacaccaattaag
aacaagacaacggaagctgtagctgaagcttttatgaaaagtatcatactgaagtatggt
gtgccagatagaattgcttcagacagaggagcagaattcatgtctgaattgtttactaaa
gtcgcacaacttttgaacattgaaaagctgaacagtacagcatattatcaccaatcaatt
ggagcattagaaaatactcataaaagccttgggaattttctaagggtccaatgtgacaat
aagctcttttcatgggcaaactgggtgccgtattatgaatttgcatataataatacggta
cattctgcaaccaaatacactccgttcttcctagtttttgggagaccttcaaaaatgcct
tctaacttggtggacagccgccctgagcctctgtataattttgaagattactgtaaaaga
ataaaagcaacattacagatcagtcatagcgaagttagagacagacttattcaggaaaag
acaaaaaggatagtaggcataaatacaaaatcaaaggaaacaacttaccggaaaggagat
tctgttctcattaaaaatgagacagggaaaaaactagacccgagatatgatggtccgtac
cacgtagtggaggacatgggtacaaatataaaaatcagtaataacaataaagaagacata
gtacataagagtaggattaagctttttattgaataggaatacgcatttttaaacatttta
tttgataggattaaacattttaaacaaatttttggataggattgaacatttattcatttt
atataaaaatattaattattttaaacattttttttatggaagaggattgacaattttata
ggacgtgtggtggatgcgtaaccttgagaaggtcaagtccaagatacgaggtatcgagga
ttagtgtgtatcatcacgttactgtaggattgtacctttagagtgaaggaaaacatattg
tatcagatagatttaaatttttaactgtagataaaaatttaaataaaatatgatagggcg
tgtggtggatgcaccccctgtttacgcctatgtgcggcatgaaggaggtcgtggaatcga
acgatgagtgttatgctttgtaagcataaacatccagcgttcgagaacgataacctaccg
taatgcacacgcagcgaaatgggctgtagcataccacctcggtagaatgctagagttaag
taagaatgaaaaataaatgagaatgaaagtaaccatagaccggaccagttcattggcgat
cactcacccagtcattgggacataacaAATAAGACATACAGCCCGCTTGATGAACGGGAT
AGAGATCTTGCCATATATAGCACCCAACAGGTAACAGGACTATTCAGCATCCGAGCGTTC
GGCCGCACTGATGCCTGCGGGTACACAGTGTTTCGTACTGATCATCCAAAGATTTTCATC
TATGAGGTCGAGCATAATCATGCGATATTTCGCAGTACCTCAGCACAGGCTAGAGACTTA
GACATTTTTACCTACTTCAACTCCAAAATAACTATGCTGGAATCTCACATCCAACATCAG
CTAGAGCGGATGTACGATGCTCTATATAAAGACATATGCGAGATCGATCGGAAGATTCTT
GGGACCTAACTTATTCTTGCGAAGATCTACCCAAACGACTTTGCGGCAGATCTCATGAGA
CAAGACGGTTATACCGCTGTTGTAGCAGGAGAAGTCATTTATCTAGTGCAATGTAAACCG
GTATATGTAGTTTTGGCATCATCAGAGAAGTGTTTCCACGAGATCCCGGTATACTATAAG
AACAAGACACTGTACATGACGCCTATGACACGCATACTGCAATCAGAGGGCAACCAGATA
GAGTGCTCAGCGTTTCTAGCGCCTAAGTACAAATTTGGTACGCAATGGTATACCATAGAT
GGCAAAATTCGCGAAACGCCGGCACCAGAAACCCTCAAAAGCTCCCTCAGATCGAACTGG
ACCTATGCTTATATTCCTGACCTAATGCGATCCGGGATATATACACGTGACCAGCTCGAA
CAGATGAAACACGTGATATATGATACGTCAATGCAAAGATCTGCCACGACATTCATGAAA
CACGTACTTGAAGGGAAACAAATCATATCAGACCGCTTTGATATCCGCAATATGCTTCCC
GATGATGTAGTTGAAGGAGCTGTTCAAAGATATTGGATGAAGTTCCTCGGGTTTGCGTCG
TGGATAGGCCACTTCACTACGGCGGTAATTGGGTGCTATATGGTTGGGAAGGCAGTAAAG
TTCATCATTGATACCGTGATTCACGGAAAAATACTGTATGATATATATGGCCTCGGGTGG
CAGCTGATAGCTGCATTCTGGGATTGGTTTACATTCCTTTTGAGCCACCGATACGTAAGA
CGGCATACTGGGCAACCACCTAATATGGACAAGCCAGACATAGAAAATCAAACGAATGAG
ACGCCGAAAGAATTTCAAACGCTCTATCCTCTACTTCCGTCGGCGCCTGTAGACGACCGC
GCTAAGTCCCCGCGGCAAGTGCGTTACGATCCGTAATATTGGGGTATTGGTTTAAAGACT
CAAAACAACCTGACGATACAACTACAAGTAGCATCAGAAAAGTTTaaaaaaaaaaTAAAT
AAATAACGGATTCGCTACGCATAAAACTGGATGGTTCCGAATATATTCACGGCAGCGGTA
AACTTTATCTGAAAACTGATGTTTGTCCTAGACTAGGCAACTGGAGCCTCTGCAGCCTCA
GCAGTTTGAAAGACATTACATTAGACAGCTGCTTATCGAACATAATCATCGGCCAAGACA
GCAGGTGCACTTACGAAACCATTGAGCACttccagtcagtaattgaaatgagccctacga
ttctacttttaaacgaagtgaacggcactcttgtcaatacctgtggaatttccgacagac
aactagtaggttcgttccttatcacataccaaaattgcaccgtttcgatacataacacgt
cattcacaaaccaagtcgtagaaacagtcgaacaccccattttctcactatcgactggct
tgaatgtaaccaagCAACACATCATACAACGAACAGATATTCATTTATTGAGGAGATTAC
ACCACAGAAACTTGGAACATCTGGAGAATTTGAAGCTCGTAACAGTCACCCACCGTTCGA
CAATAATCGGAGGATTCTCATTTACAACCGCTATGATTTTGTTTTTTGCTATTTACACTC
TTTTAAGGCTTAGATTCTGATCAGCTACCGGCCAAATCAACCCAGTTAAACCAGAGGAGT
CCACccatgagcattccgccaatccagtttatcagccaccctcgctaagggtataaccgt
cgaaccaggaggttcgacattcagagggggagcagttagcaccAAACCACGGTCCTCCAC
CACAAAGGAAAAGCGACCCGGTCAGCGGCACCGGTCAGTGCACCGAGTCGCGAACGTTGA
TTGCTTAGGCCAGCAGAATTAGTACGTAGGTCCAAAGGGTAGTTGCTAGGTAGAACCGAT
CGTGTGATCGATATTCATTTTCTGTAGGAATAAAGTCAGTCTCTATCAGAACTCCGTCCG
AGTAAGTTTGATCTTTTTTAAAAACCCCGAAACTCCATCTCGGATGTAACTTGGAGTATA
TACTTGTGCACTTCGGAGGTTATGATTTTCAGGTCTTATTGAAAAATAGACAAGAAGTGA
TCTGTGGTTACAGATCTTACTACACTGAACACCCAAACCTATTCGTCACACTGTTGTCGT
CCCAAGGGCCAAAATTCCCCCTCAGAAGACAGGTAACTGCCGTAGACGTGAGCCTTCTCA
ACTTTGTAAATTCAAAGTTGGTTTATTCCTTCAGGCATATACGCCAAGAGGTGAGCAAGT
TATTTGATCTATTCAACCATGATAGGTGCCAGGCCCATAACAGAATCACACAGAATCTTC
TATCAATCGCGCTATTATCACCTCAGGAATTTGCCTATACATACGGGGGTCCAGGCCATA
CAGCCGTTGCAAGGGGAGAAGTGATTTACCTTGCCAAATGTAGACCTGTTGCCGTCATCC
CCGATCTCAATTTCACTGGGTGCCACAACGAGTTGCCTGTTGTTTACAACAATGAGACAT
TCTTTATGACACCCCGAAGTAGTAGTCATTGATGTAGGAACTCCTCTGCAGTGTCTCCCA
GACCTTCTTCCGAAATACTTCCTCAACGAGAATTGGTATGTAAAAACAGACCACGGTCTT
ATAGAAACACGCCCTCCGCAATCAATTATCCCAAGTGCCATCGACTATGAGTTCAGAGAG
TTATCGGGAATCTCCGGAGGTGGCCTCTACAAGACAGACATGATACTGAAGTACCAGTCT
GCGCTGGTCTCCCCTATGGTTGAAGCAGTTATATCTACTCGGGTCGTCGACTCGCTGCGA
GGGGATGTCCCATTACCCACTGGATATGGATACTCCTCTGCATTTTCTCCCCTCGATTAT
GACAATATCCGGGCTAAAGTAGGAAGCTTCTGGGATCGATTCACGGATTCGGCAGTTCGA
GCAGGAGGTTGGTTTGGATTCGTTTTGATTGTGTTCGGATTGTATAAGTTTATCCTTTAT
GTTGTAACTGTAATAATAAATTTCCTCCATGTTAGACATGATGTAGGAGTTCTTTGGGCT
ATCCCCACATGCCTATTTGACGTGCTCTGCAACCTAGTTTTCCATGGCAAGATCTGGAAT
CAGAA
>AAeliv_supercont1.3_3419998_3420765
GAAGTCCGAAGATGCCaaaacgttgatttcaagcaaatttataaataggggtggctagag
aaaatttgacgtcatttgctttccattctccgcttggatcgcatctcagcaggcaacaga
tcgtcttgctctgaccgggcgtgcttctcaggcacagacatcgatagcgaaggacccccc
cgtttgtcttgcttcgctcaaatcaaactgtcgagcgagcgagagaagatgccgtccgaa
gccaaagtcatcaccgctgccgccgccaagaagaagaagaggaagcagtccacaggaaaa
tttgcggtcgaactgtgaacacggtcgggcgagtcattctcgctttgtgcttcaccgctt
gtttgcgttcacccagccatcgtcatcgccgccatcatcagatgtcgacttaagcccggt
gatccactacctattactgttgtgcgccatccacgccacgaaactttcggttcgtcgtat
aagcaaataacttgctcaaatttatacatttgagttgaggattccccgtttgaccatggc
aatcaactgataacatcccgcagtgttatttatctgtaagagcatcaaagctaacaaagc
catcggcccttttcagggccatcaaattagtggaaaagagttaaaagaaaaatatttccg
actttatttatgacttttatattcctaaatcaatttcacagcttcatacaaaatttcatt
tgtcatgaataatttGACGGTCCTCCACCACAAAGGAAACGCGACCCGGTCAGCGGCACC
GGTCAGTGCACCGAGTCGCGAACGTTGAGTGCTTAGGCCAGCAGAATTAGTACGTAGGTC
CAAAGGGTAGTTTCTAGGTAGAACCGATCGTGTGATCGATATTCATTTTCTGTAGGAATA
AAGTCAGTCTCTATCAGAACTCCGTCCGAGTAAGTTTGATcttttttaaaaaccccgaaa
ctccatctcggatgtaactggcgcccgaagccgggacctttcagtaatcgcataagtctc
aacggacgaagccaaccctagctgcctctaaggagaatttggattccggtcccagcacca
tcattgatcaactcagtgacttgcggatccaaagcgtaaaaggttgcactgataggaacc
gacaacccggattaataggattttcgaggactgaggcgttgtcccgcagcacaaggaatg
tgcttcctCTTAGTATTACTAATACCGGCAGCTCTAGGGAGCCTGCATATACAAAGTTTA
ATCCAGGAACACGTAGCTGTGGGATACCCTATTATGTGAGATAATATGCTATTAAATGTA
CCGCTCGGTTTGCTGTCAGTTGACGTTCATCCAGCCGAGTAGGCATGCACTGCCAACACG
CACACCATTAATGTATGCACGCAGCAGCCCAATTCGTCCTCTTTCTCCCGTAGACTACCG
ACTCGACAAGACGTCCTAAGCCGCATCGCATAGTGAGTATTGACATCGATGGGCAATCCT
CTACGGGTTTATTCCACAGTAGCGATTGTACATTTATCTCATGCTAAAATCATAGTAGGA
CAGTCGAAAATTATCAGTAAAATAAACACAACAATGTTGGAGTGGGCAATACATGACATT
AAGACGAAACTACTCACACGCAACCACGAAGACCCCGAAATAAACGACTtactgagatgg
aaaatagacgaacttgaagtaaaccttcaccaaattaaaccaaaacatcaacgacaaaaa
cgatgggaatcactaggtagagcttggaagtggatgtcgggctcaccagatgctgacgac
ttAAACCTCATCAACTCCGGACTTTCCAAATTGACTACAAACAACAATAGACAAATATCT
ATTAATGATGACCTATACGATGGGCTAAACAATATGACAAACACTATTAATGATTTGATT
AGAGAAAAGGATAGGACATTTACACTTACTCAATCTAGCAATAATCTCTTGAAAATTatt
ctcaatttagacatcttgaatgaagaaataattaagattcagaattctatcacactttcg
aagctaggagtagttaacaacagaatgcttagacctatagacacagagcttattaaccaa
attctcaatgaccagggcatacccgttgacctcttagaccaagcactcggtttcgcaagc
gtcgccgtagggacggatggcgaaaccatactttacatcatcagcattccaaaCCCTAGC
AAACCATCATATCAACACCTCAAAATCGTACCAATAATACGATACGCCGTCAAAGAAAAG
TTTTTATATAAGTTTTTAATCTTTCTAGTTTTCGTCCAGATTTGACTTGTAGTGAAGACC
ATATAATAGAGTCGTCACTAAGCGTATTAACAATGAGTAAAATCTTGCTATTCATGTATA
TAATTCACGCGGCCTTTTGCCAAGCGTCTCCCACTCCGGGATTGATCGCCTACGATTGTG
GCGCCGAAGATCTCAACATTACAGCCATATCGCTGTATCGTCCCACTGGATGTAAATCCT
CACTGGCACCTAAGGTTACAGAGAAGAAATACATACAAGTCATCCAACAGAAGACTTCTC
ATACTGCGAGGGTTATACAATGTAGTTTAATGACAGAAAGATCTATCACTCATTGCGGAA
TGCATTCACATTCTTCTATGGTAGCCAATTCGTATGCTCATCAGATACGCACTTTTACAT
ACCCTCAGTGCCAAAATATCCTTCTTACTGGATATTATGAGTTTGACAACAAGCATGGCT
TAAGAGACATAAAAACAAACATGACGACAAGAGGAGAGATAGTGATAGAGGGTAACATTG
ACGGATCATCATGTAAAGGCGGATCTTACACTAGTGACAGCGTGACATGGGTGGATGTGG
TAGTCAAGTTGAAGTATGAATTTAGAGTCTATGAATACTACGCTACTGCTAACATCCCAG
AAGACACTATCGATCTTAGGAACGGACTAGTTTGTGCGTTTTCTAAGGGAGCATGCATTG
ACTCATTAGAGGGAAGCGTTACATGGGACACAACCATTAATAATGAATGCACCAAATCTG
AGTTCATATCTCTCTTTTCCGGAGTCGTTAATAtgtggtggatgcaccccctgtttacgc
ctatgtgcggcatgaaggaggtcgtggaatcgaacgatgagtgttatgttttgtaagcat
aaacatccagcgttcgagaacgataacctaccgtaatgcacacgcagcgaaatgggctgt
agcataccacctcggtagaatgctagagttaagtaagaatgaaaaataaatgagaatgaa
agtaaccatagaccggaccagttcattggcgatcactcacccagtcattgggacataaca
tggcgatcctttgccagtgactacaccaaacgaatcaatcagtgcaagttaattatgtga
ttaaccccgcaactacaccaacgaatcaataagtgcaagttaattaattgatatagtgat
cggaaaagtgcagcaaaatgggttggttttcggcggacgaaatcgtcgccccagccgcag
tgactacaacagaaagtcatcacacagcacagaccgtagcgctatgtcttatggctggag
tagccgtgggatatctactcgtaaaaagtctgatgaagtgtcaccggcagcaaacggagc
gtgttgcggagcgcaccgcacggttggcaaatttgcctgcctaatgattcacattcacat
tcggcgcgaagaaaattaatgccaaaaagtgaacgaaaagactatgaactaagtcgttaa
attggaaaagtgcacagagaagcaaatgctagtgaccacggtatacaaattaacaagtga
tcaacgaattttaagaacaatcatacatgatgggagatcgaagaacactaaatgaagaaa
agctgagacagtgctaccaatttttcgagcgagaattgatgcattgggaacgcctcgcta
ggaaaagattgttaatcaccatagaggaatttgaatccaagaaggccatcattgaagcag
ttcatcgcgtggcagcagtagcagccatcgaatgtggaccagtggacgtacaaaaccttc
agtggaactacggtgaattatccatggcgatggaggcatatcgacaaatggatttataag
gtaaaaagtacgaatgggtacatgtattcatggacgaacatggacgaacaaatggcacag
tggtgagtgaaaagtagatgtaaagcaaaaaaaaaaaaaaaaaaatggaatggataaatt
tttcagcatcgaagatgctattttcaaactgcatcaaagcttgaaaaaatataatacatt
taaagtagagacacgagacaaaaaggtgcatacattgatagctcttaaagaagatttaaa
agcaatagtaaagagcagctcaattgactatgtaactaggcaacatttgtttgccaggta
taaaaggctaagagcagttatttacgattgtctaaatcttttaaagtcacctttggaaga
atcgatactgggaaatttattcactctagagttagaacaggaatcattagataacaataa
ttgtaaagattctacagaaggctcagaaacagagtttgaagaagagtttgaaaacatggc
cacgaaacttgatctcagtttaggcctgaaggtaattcagccgttcgatggaacagtagc
taagctaactagttacatcgaaggagttgagctcttccaggactactctgaaggggtgcc
agaagacaaaataataaaatttctaaagactacgctagtaggttctgcgcacggtgcgat
cgatggatctgtaaccgttgcggatgccctacaggctttgaaaaacaaattcgcgatcag
agtaacaccaagagcggttcagaacgaaatgagcgctctaaaacaaagccaaaagtcaat
atctgactttggttctgaaatggagaaattgtcggccaaactggcagcagctcatgtttc
tatgggcacatttgcgcatgaagccgccgctgtaaatattgtagaacctattgcggttca
atcatttattgatggattgaaagatccgtcaactaaattttttctaaaggcccgaaaccc
aacaactttgaacaaggcaatctctgatgccttagagtgccaggcaacgcccagcacagg
caatatgaatgaaaacatgatggcattatggtgtacgtcaaaccaacgcccgtactacta
tgcgagaggtcgcagaggttatggtggaaaccgtgggtatcaaaatactcgtggtagaag
ctatggccgaggtagaggcaattactcaaattacaacaaccctaggaatgacaatatgaa
ttcacaaccccagtcacacaattatggcagaggccatagaggaaatagaccacctcgagc
taaccacaacgggaacgatcacagggcgcatacagcaaatatagctgagcaagcacccga
acaaccacgtcaacgtcaacctgtgaaccaggagcaaaaccaagcagaggaagcgaactt
aatagatttttttcgctaatttcagtgttaaaaaagcactaagagccaaatttgaattat
ttggaaggagtatagaattgatagtagacagcggagcatcctgttgtctactggacaaag
agtatattccgaaaaattgtaaaataaataagtcatcaaccattgaagtcagaggagtaa
atggaataacacatacattgggatatgtggatacatctttaggccatgagttggcagagt
atcctgttagatttcatatactggagcaattaccagcaaacgttattggtttgattggta
caaactttttgaaaaaatttggagcaaaaattgactttgcaaaaatgaagatggaattca
caattccgagtggtgaaatacatttcacaataccaccaagatatgaatatattacataca
tagaaacagaattcgccgaaacatgtgtggtactgaaccagaaagttcagccaaatgtgt
ttgtggccaattctatagcaaatcccgtgaatggtaaaataccggtgcgattggtgaata
tttcaaataaaccagttgttattaaagatttgaaaccaaggatagcattagctgaaaact
acaatgttatagaattgaaaaaggatgatcaaaaatacgacaaaattcgagcgagcaaat
tattggaagaattaaaattaaatcacttatctggtagtgatgaaaaagctattaaacaaa
tttgcttgaaatattccgatatattttgtttaaaaggcgataagcttggtaccaccaatg
tttattgcccgtcattaacggtcaagccaaacatccaaccagcatttagtaaaccttaca
ggcttcctttctctcagaaagaagaagtctgcaaacaggtggaaaatatgcttaaagatg
gtatcattgaagaaaccaaatctgagtggaacagccccttgttgctagttcccaaaaaat
cagacaatgattcaaagaaatggagattagttattgactataggaaagtcaatacaaatc
ttcaagacgataaatttccattgcccaatatagaggaagtaatcgattccctcgcaggtt
ctcaatattttactcatttggatttgtcacaaggttattaccagtgtgaattaaaaccgg
aggacagacccattacagcgtttgcgacgccatccggtcagtatcaaatgaccaggttac
cgatgggattgaaaacaagcccatcatctttttctcgattaatgacagtagcaatgtcag
gattaaatttgactaaatgtttgatttacctcgatgatattattgtgtttgggaaaacat
ttgacgaacacaataagaatttgatttctgtttttcagcgactacgagaagtcaatttga
aactcaaccccgctaaatgtaatttcttgaagcaggagttgatatatttaggacatttta
tttcaaaggaaggtgtactacctgatccacagaaaattgaaactattaaaaattggaaga
gtccttcatcctctgatgaagttaagagatttgtagcttttgcgaattactacaggaagc
atatacgaaattttgcgagtttgtgtttaccattaaattatttaactcgaaaaggaatag
aattcaattggagtgaagaatgtgaaactgcatttcaacaattgaaagagcggttcatca
aaccccccgtgttagattatccagattttagcgagaaaaacacatttaaactacacactg
acgcatctggttacggaatcggtgcagtactaagcaacaaaaatgataaaccaatagctt
atgccagcaaaggtttaaatagcgctgagaaaaattattcaacaatcgaaaaagaacttt
tggcccatagtctgggcaattcagcattttcgtgtatatttatatggacgaaaatttgag
ttgtataccgaccatagacctttagtttaccttttcacattaacggatccttcgagtagg
ctgacaaaattccgtcttgccctcgaggaattcaactttgacgtcttctacaaaaaaggt
tgtgaaaacgctgtggcggacgcgctatcacgtatttcaacaaccgaattgagagacatg
caagaaaaactcagcaatgaggcattcgtaacgacccgaatgcagtcgaagaaggaaaat
actaattctactaaagaggtgatcaatggccatgacgcttcaagtggaaaaatagttcaa
ctgaaagtaaaaacaaataatttttctgataacgttacatggattcctgaaagagaagaa
attataattaaaccaacagataccttggtctcgttacgacgaacaatggaggaacttggt
tcaatatgtaaaaaatatggtgtcggagaactatacattcaaatagacgatgattgtgcg
cacaaattttatgaaaatattatgcaaaatgatttagcaaaaagggtaccctcaatttta
aaaatatcaaataaagtaaaaatcatcaatgacgacactacgaaaaagttaatcctgaac
gattatcacatattgcctactgcaggtcatgcaggtattaaacgaacaattaacaccatt
aggcaaaaatattattggaaaggcattaaccaagatgtagcaaaatttataaaatcttgt
gagaaatgccaaaaatataaatcaattaatgttgcgaaaccaccgatgatagtaaccact
acagctgaaagtgcatttcaaaaaatttatttagatttagtgggtccacttttaccctct
gatggatatgaatatatattgacaacgcagtgcgaactgacaaagttcattactgcaaca
ccaattaagaacaagacaacggaagctgtagctgaagcttttatgaaaagtatcatactg
aagtatggtgtgccagatagaattgcttcagacagaggagcagaattcatgtctgaattg
tttactaaagtcgcacaacttttgaacattgaaaagctgaacagtacagcatattatcac
caatcaattggagcattagaaaatactcataaaagccttgggaattttctaagggtccaa
tgtgacaataagctcttttcatgggcaaactgggtgccgtattatgaatttgcatataat
aatacggtacattctgcaaccaaatacactccgttcttcctagtttttgggagaccttca
aaaatgccttctaacttggtggacagccgccctgagcctctgtataattttgaagattac
tgtaaaagaataaaagcaacattacagatcagtcatagcgaagttagagacagacttatt
caggaaaagacaaaaaggatagtaggcataaatacaaaatcaaaggaaacaacttaccgg
aaaggagattctgttctcattaaaaatgagacagggaaaaaactagacccgagatatgat
ggtccgtaccacgtagtggaggacatgggtacaaatataaaaatcagtaataacaataaa
gaagacatagtacataagagtaggattaagctttttattgaataggaatacgcattttta
aacattttatttgataggattaaacattttaaacaaatttttggataggattgaacattt
attcattttatataaaaatattaattattttaaacattttttttatggaagaggattgac
aattttataggacgtgtggtggatgcgtaaccttgagaaggtcaagtccaagatacgagg
tatcgaggattagtgtgtatcatcacgttactgtaggattgtacctttagagtgaaggaa
aacatattgtatcagatagatttaaatttttaactgtagataaaaatttaaataaaatat
gatagggcgtgtggtggatgcaccccctgtttacgcctatgtgcggcatgaaggaggtcg
tggaatcgaacgatgagtgttatgctttgtaagcataaacatccagcgttcgagaacgat
aacctaccgtaatgcacacgcagcgaaatgggctgtagcataccacctcggtagaatgct
agagttaagtaagaatgaaaaataaatgagaatgaaagtaaccatagaccggaccagttc
attggcgatcactcacccagtcattgggacataacaAATAAGACATACAGCCCGCTTGAT
GAACGGGATAGAGATCTTGCCATATATAGCACCCAACAGGTAACAGGACTATTCAGCATC
CGAGCGTTCGGCCGCACTGATGCCTGCGGGTACACAGTGTTTCGTACTGATCATCCAAAG
ATTTTCATCTATGAGGTCGAGCATAATCATGCGATATTTCGCAGTACCTCAGCACAGGCT
AGAGACTTAGACATTTTTACCTACTTCAACTCCAAAATAACTATGCTGGAATCTCACATC
CAACATCAGCTAGAGCGGATGTACGATGCTCTATATAAAGACATATGCGAGATCGATCGG
AAGATTCTTGGGACCTAACTTATTCTTGCGAAGATCTACCCAAACGACTTTGCGGCAGAT
CTCATGAGACAAGACGGTTATACCGCTGTTGTAGCAGGAGAAGTCATTTATCTAGTGCAA
TGTAAACCGGTATATGTAGTTTTGGCATCATCAGAGAAGTGTTTCCACGAGATCCCGGTA
TACTATAAGAACAAGACACTGTACATGACGCCTATGACACGCATACTGCAATCAGAGGGC
AACCAGATAGAGTGCTCAGCGTTTCTAGCGCCTAAGTACAAATTTGGTACGCAATGGTAT
ACCATAGATGGCAAAATTCGCGAAACGCCGGCACCAGAAACCCTCAAAAGCTCCCTCAGA
TCGAACTGGACCTATGCTTATATTCCTGACCTAATGCGATCCGGGATATATACACGTGAC
CAGCTCGAACAGATGAAACACGTGATATATGATACGTCAATGCAAAGATCTGCCACGACA
TTCATGAAACACGTACTTGAAGGGAAACAAATCATATCAGACCGCTTTGATATCCGCAAT
ATGCTTCCCGATGATGTAGTTGAAGGAGCTGTTCAAAGATATTGGATGAAGTTCCTCGGG
TTTGCGTCGTGGATAGGCCACTTCACTACGGCGGTAATTGGGTGCTATATGGTTGGGAAG
GCAGTAAAGTTCATCATTGATACCGTGATTCACGGAAAAATACTGTATGATATATATGGC
CTCGGGTGGCAGCTGATAGCTGCATTCTGGGATTGGTTTACATTCCTTTTGAGCCACCGA
TACGTAAGACGGCATACTGGGCAACCACCTAATATGGACAAGCCAGACATAGAAAATCAA
ACGAATGAGACGCCGAAAGAATTTCAAACGCTCTATCCTCTACTTCCGTCGGCGCCTGTA
GACGACCGCGCTAAGTCCCCGCGGCAAGTGCGTTACGATCCGTAATATTGGGGTATTGGT
TTAAAGACTCAAAACAACCTGACGATACAACTACAAGTAGCATCAGAAAAGTTTaaaaaa
aaaaTAAATAAATAACGGATTCGCTACGCATAAAACTGGATGGTTCCGAATATATTCACG
GCAGCGGTAAACTTTATCTGAAAACTGATGTTTGTCCTAGACTAGGCAACTGGAGCCTCT
GCAGCCTCAGCAGTTTGAAAGACATTACATTAGACAGCTGCTTATCGAACATAATCATCG
GCCAAGACAGCAGGTGCACTTACGAAACCATTGAGCACttccagtcagtaattgaaatga
gccctacgattctacttttaaacgaagtgaacggcactcttgtcaatacctgtggaattt
ccgacagacaactagtaggttcgttccttatcacataccaaaattgcaccgtttcgatac
ataacacgtcattcacaaaccaagtcgtagaaacagtcgaacaccccattttctcactat
cgactggcttgaatgtaaccaagCAACACATCATACAACGAACAGATATTCATTTATTGA
GGAGATTACACCACAGAAACTTGGAACATCTGGAGAATTTGAAGCTCGTAACAGTCACCC
ACCGTTCGACAATAATCGGAGGATTCTCATTTACAACCGCTATGATTTTGTTTTTTGCTA
TTTACACTCTTTTAAGGCTTAGATTCTGATCAGCTACCGGCCAAATCAACCCAGTTAAAC
CAGAGGAGTCCACccatgagcattccgccaatccagtttatcagccaccctcgctaaggg
tataaccgtcgaaccaggaggttcgacattcagagggggagcagttagcaccAAACCACG
GTCCTCCACCACAAAGGAAAAGCGACCCGGTCAGCGGCACCGGTCAGTGCACCGAGTCGC
GAACGTTGATTGCTTAGGCCAGCAGAATTAGTACGTAGGTCCAAAGGGTAGTTGCTAGGT
AGAACCGATCGTGTGATCGATATTCATTTTCTGTAGGAATAAAGTCAGTCTCTATCAGAA
CTCCGTCCGAGTAAGTTTGATCTTTTTTAAAAACCCCGAAACTCCATCTCGGATGTAACT
TGGAGTATATACTTGTGCACTTCGGAGGTTATGATTTTCAGGTCTTATTGAAAAATAGAC
AAGAAGTGATCTGTGGTTACAGATCTTACTACACTGAACACCCAAACCTATTCGTCACAC
TGTTGTCGTCCCAAGGGCCAAAATTCCCCCTCAGAAGACAGGTAACTGCCGTAGACGTGA
GCCTTCTCAACTTTGTAAATTCAAAGTTGGTTTATTCCTTCAGGCATATACGCCAAGAGG
TGAGCAAGTTATTTGATCTATTCAACCATGATAGGTGCCAGGCCCATAACAGAATCACAC
AGAATCTTCTATCAATCGCGCTATTATCACCTCAGGAATTTGCCTATACATACGGGGGTC
CAGGCCATACAGCCGTTGCAAGGGGAGAAGTGATTTACCTTGCCAAATGTAGACCTGTTG
CCGTCATCCCCGATCTCAATTTCACTGGGTGCCACAACGAGTTGCCTGTTGTTTACAACA
ATGAGACATTCTTTATGACACCCCGAAGTAGTAGTCATTGATGTAGGAACTCCTCTGCAG
TGTCTCCCAGACCTTCTTCCGAAATACTTCCTCAACGAGAATTGGTATGTAAAAACAGAC
CACGGTCTTATAGAAACACGCCCTCCGCAATCAATTATCCCAAGTGCCATCGACTATGAG
TTCAGAGAGTTATCGGGAATCTCCGGAGGTGGCCTCTACAAGACAGACATGATACTGAAG
TACCAGTCTGCGCTGGTCTCCCCTATGGTTGAAGCAGTTATATCTACTCGGGTCGTCGAC
TCGCTGCGAGGGGATGTCCCATTACCCACTGGATATGGATACTCCTCTGCATTTTCTCCC
CTCGATTATGACAATATCCGGGCTAAAGTAGGAAGCTTCTGGGATCGATTCACGGATTCG
GCAGTTCGAGCAGGAGGTTGGTTTGGATTCGTTTTGATTGTGTTCGGATTGTATAAGTTT
ATCCTTTATGTTGTAACTGTAATAATAAATTTCCTCCATGTTAGACATGATGTAGGAGTT
CTTTGGGCTATCCCCACATGCCTATTTGACGTGCTCTGCAACCTAGTTTTCCATGGCAAG
ATCTGGAATCAGAATCCCAAACAGGAGGGGTGTAGTAGAAGATTAGAATATATACACAAA
ATGGTCAATGGAACTACTCGCCGGTCTAGATTCAGAGCCGCTGCTGTCGGTCGTTCGTTT
TGGGACACTGTTTGGTTCAATCTCATCAAACTGACCGCCCATCCGTTAACACTTCTTTTA
GGTATATTCCTGGTTTTCTTTGTGTTTGCGGAAATAGTAGTGATTGACACATTTCAAAAT
TAATCAAGCAGGAACTTTACGACGCAAAAATATCTAAATTTGAAAAGTTTTTATTAAAGT
TAATAGATACGGTCTTTACATGGTTGATATCGCACAAACCAAAAGTCGCAGCTATAGCAG
CTTATTCACTCGTTTGGGTTATTCGACCGTCTAAAGACTGTACTATTATTTATCTTCCCA
GTCTTTTGGTCGTCCTGTCCTTTCCTTCCGTATCAGTAATTTTTCATTTGATAATCGCAC
TTTTTCTGTTCTTTTACATCAACACTCAGAGAGTTGAGTTTAGGGCTTTGATCGCTGTGT
GCGCTGCTGTCAGTCTAATAATCTACACAAATGTTGTGGTTGGTAGTGTTGGTGGTAAGA
GCAGCACTAGTGGTAGCCCAAATCAACGTAACTGAAATCAATCCATCCATCGTGACACTA
ATAAACCTAAAGATGTATGACAGTGTCACCCATTGCATATCGGCAGTTTTGAACGCCGAT
TGTACACTCCCCGCTCATTGTACCTTGCACAGTCGTCATATTTTGAATATACACAATGAA
AAGATGCATACCTGCAATGGGTTGAATTACGAACATGACCCAAATATGATATTCAGACAG
CTCTACAGCGACAGCTGACCATCGGTAGAGGTCTGTACGACCAGAACACTTTCGCAGCCA
GAGACTTGCCGTTCCACTTGGAGACTAAGTTCAAGTACACCTGTTCACTTGAAAAACATC
CCTGGAGTACTAGGTACAACCCTCGCACCTGCCGAGCGACTTTACCACTCAACTCCACTC
[truncated: 5,566,707 more chars]
